# Supplementary material for: Semantical and geometrical protein encoding toward enhanced bioactivity and thermostability
Source: eLife. 2025 May 2;13:RP98033. doi: 10.7554/eLife.98033 (PMC12048155; doi:10.7554/eLife.98033)
Supplement: Source code 1. [file elife-98033-code1.zip]

Archive with 1,008 entries (869 files):
- ProtSSN-master/
- ProtSSN-master/.gitignore
- ProtSSN-master/LICENSE
- ProtSSN-master/README.md
- ProtSSN-master/compute_fitness.py
- ProtSSN-master/data/
- ProtSSN-master/data/DDG/
- ProtSSN-master/data/DDG/DATASET/
- ProtSSN-master/data/DDG/DATASET/1APS-5.5-28.0/
- ProtSSN-master/data/DDG/DATASET/1APS-5.5-28.0/1APS-5.5-28.0.detail.json
- ProtSSN-master/data/DDG/DATASET/1APS-5.5-28.0/1APS-5.5-28.0.ef.pdb
- ProtSSN-master/data/DDG/DATASET/1APS-5.5-28.0/1APS-5.5-28.0.exp.pdb
- ProtSSN-master/data/DDG/DATASET/1APS-5.5-28.0/1APS-5.5-28.0.fasta
- ProtSSN-master/data/DDG/DATASET/1APS-5.5-28.0/1APS-5.5-28.0.info.json
- ProtSSN-master/data/DDG/DATASET/1APS-5.5-28.0/1APS-5.5-28.0.pdb
- ProtSSN-master/data/DDG/DATASET/1APS-5.5-28.0/1APS-5.5-28.0.tsv
- ProtSSN-master/data/DDG/DATASET/1BPI-7.0-39.0/
- ProtSSN-master/data/DDG/DATASET/1BPI-7.0-39.0/1BPI-7.0-39.0.detail.json
- ProtSSN-master/data/DDG/DATASET/1BPI-7.0-39.0/1BPI-7.0-39.0.ef.pdb
- ProtSSN-master/data/DDG/DATASET/1BPI-7.0-39.0/1BPI-7.0-39.0.exp.pdb
- ProtSSN-master/data/DDG/DATASET/1BPI-7.0-39.0/1BPI-7.0-39.0.fasta
- ProtSSN-master/data/DDG/DATASET/1BPI-7.0-39.0/1BPI-7.0-39.0.info.json
- ProtSSN-master/data/DDG/DATASET/1BPI-7.0-39.0/1BPI-7.0-39.0.pdb
- ProtSSN-master/data/DDG/DATASET/1BPI-7.0-39.0/1BPI-7.0-39.0.tsv
- ProtSSN-master/data/DDG/DATASET/1BTA-8.0-25.0/
- ProtSSN-master/data/DDG/DATASET/1BTA-8.0-25.0/1BTA-8.0-25.0.detail.json
- ProtSSN-master/data/DDG/DATASET/1BTA-8.0-25.0/1BTA-8.0-25.0.ef.pdb
- ProtSSN-master/data/DDG/DATASET/1BTA-8.0-25.0/1BTA-8.0-25.0.exp.pdb
- ProtSSN-master/data/DDG/DATASET/1BTA-8.0-25.0/1BTA-8.0-25.0.fasta
- ProtSSN-master/data/DDG/DATASET/1BTA-8.0-25.0/1BTA-8.0-25.0.info.json
- ProtSSN-master/data/DDG/DATASET/1BTA-8.0-25.0/1BTA-8.0-25.0.pdb
- ProtSSN-master/data/DDG/DATASET/1BTA-8.0-25.0/1BTA-8.0-25.0.tsv
- ProtSSN-master/data/DDG/DATASET/1C9O-7.0-47.6/
- ProtSSN-master/data/DDG/DATASET/1C9O-7.0-47.6/1C9O-7.0-47.6.detail.json
- ProtSSN-master/data/DDG/DATASET/1C9O-7.0-47.6/1C9O-7.0-47.6.ef.pdb
- ProtSSN-master/data/DDG/DATASET/1C9O-7.0-47.6/1C9O-7.0-47.6.exp.pdb
- ProtSSN-master/data/DDG/DATASET/1C9O-7.0-47.6/1C9O-7.0-47.6.fasta
- ProtSSN-master/data/DDG/DATASET/1C9O-7.0-47.6/1C9O-7.0-47.6.info.json
- ProtSSN-master/data/DDG/DATASET/1C9O-7.0-47.6/1C9O-7.0-47.6.pdb
- ProtSSN-master/data/DDG/DATASET/1C9O-7.0-47.6/1C9O-7.0-47.6.tsv
- ProtSSN-master/data/DDG/DATASET/1DIV-5.45-298.15/
- ProtSSN-master/data/DDG/DATASET/1DIV-5.45-298.15/1DIV-5.45-298.15.detail.json
- ProtSSN-master/data/DDG/DATASET/1DIV-5.45-298.15/1DIV-5.45-298.15.ef.pdb
- ProtSSN-master/data/DDG/DATASET/1DIV-5.45-298.15/1DIV-5.45-298.15.exp.pdb
- ProtSSN-master/data/DDG/DATASET/1DIV-5.45-298.15/1DIV-5.45-298.15.fasta
- ProtSSN-master/data/DDG/DATASET/1DIV-5.45-298.15/1DIV-5.45-298.15.info.json
- ProtSSN-master/data/DDG/DATASET/1DIV-5.45-298.15/1DIV-5.45-298.15.pdb
- ProtSSN-master/data/DDG/DATASET/1DIV-5.45-298.15/1DIV-5.45-298.15.tsv
- ProtSSN-master/data/DDG/DATASET/1DIV-5.5-25.0/
- ProtSSN-master/data/DDG/DATASET/1DIV-5.5-25.0/1DIV-5.5-25.0.detail.json
- ProtSSN-master/data/DDG/DATASET/1DIV-5.5-25.0/1DIV-5.5-25.0.ef.pdb
- ProtSSN-master/data/DDG/DATASET/1DIV-5.5-25.0/1DIV-5.5-25.0.exp.pdb
- ProtSSN-master/data/DDG/DATASET/1DIV-5.5-25.0/1DIV-5.5-25.0.fasta
- ProtSSN-master/data/DDG/DATASET/1DIV-5.5-25.0/1DIV-5.5-25.0.info.json
- ProtSSN-master/data/DDG/DATASET/1DIV-5.5-25.0/1DIV-5.5-25.0.pdb
- ProtSSN-master/data/DDG/DATASET/1DIV-5.5-25.0/1DIV-5.5-25.0.tsv
- ProtSSN-master/data/DDG/DATASET/1DIV-5.5-298.15/
- ProtSSN-master/data/DDG/DATASET/1DIV-5.5-298.15/1DIV-5.5-298.15.detail.json
- ProtSSN-master/data/DDG/DATASET/1DIV-5.5-298.15/1DIV-5.5-298.15.ef.pdb
- ProtSSN-master/data/DDG/DATASET/1DIV-5.5-298.15/1DIV-5.5-298.15.exp.pdb
- ProtSSN-master/data/DDG/DATASET/1DIV-5.5-298.15/1DIV-5.5-298.15.fasta
- ProtSSN-master/data/DDG/DATASET/1DIV-5.5-298.15/1DIV-5.5-298.15.info.json
- ProtSSN-master/data/DDG/DATASET/1DIV-5.5-298.15/1DIV-5.5-298.15.pdb
- ProtSSN-master/data/DDG/DATASET/1DIV-5.5-298.15/1DIV-5.5-298.15.tsv
- ProtSSN-master/data/DDG/DATASET/1DIV-8.0-298.15/
- ProtSSN-master/data/DDG/DATASET/1DIV-8.0-298.15/1DIV-8.0-298.15.detail.json
- ProtSSN-master/data/DDG/DATASET/1DIV-8.0-298.15/1DIV-8.0-298.15.ef.pdb
- ProtSSN-master/data/DDG/DATASET/1DIV-8.0-298.15/1DIV-8.0-298.15.exp.pdb
- ProtSSN-master/data/DDG/DATASET/1DIV-8.0-298.15/1DIV-8.0-298.15.fasta
- ProtSSN-master/data/DDG/DATASET/1DIV-8.0-298.15/1DIV-8.0-298.15.info.json
- ProtSSN-master/data/DDG/DATASET/1DIV-8.0-298.15/1DIV-8.0-298.15.pdb
- ProtSSN-master/data/DDG/DATASET/1DIV-8.0-298.15/1DIV-8.0-298.15.tsv
- ProtSSN-master/data/DDG/DATASET/1FKJ-7.5-25.0/
- ProtSSN-master/data/DDG/DATASET/1FKJ-7.5-25.0/1FKJ-7.5-25.0.detail.json
- ProtSSN-master/data/DDG/DATASET/1FKJ-7.5-25.0/1FKJ-7.5-25.0.ef.pdb
- ProtSSN-master/data/DDG/DATASET/1FKJ-7.5-25.0/1FKJ-7.5-25.0.exp.pdb
- ProtSSN-master/data/DDG/DATASET/1FKJ-7.5-25.0/1FKJ-7.5-25.0.fasta
- ProtSSN-master/data/DDG/DATASET/1FKJ-7.5-25.0/1FKJ-7.5-25.0.info.json
- ProtSSN-master/data/DDG/DATASET/1FKJ-7.5-25.0/1FKJ-7.5-25.0.pdb
- ProtSSN-master/data/DDG/DATASET/1FKJ-7.5-25.0/1FKJ-7.5-25.0.tsv
- ProtSSN-master/data/DDG/DATASET/1FXA-7.5-298.15/
- ProtSSN-master/data/DDG/DATASET/1FXA-7.5-298.15/1FXA-7.5-298.15.detail.json
- ProtSSN-master/data/DDG/DATASET/1FXA-7.5-298.15/1FXA-7.5-298.15.ef.pdb
- ProtSSN-master/data/DDG/DATASET/1FXA-7.5-298.15/1FXA-7.5-298.15.exp.pdb
- ProtSSN-master/data/DDG/DATASET/1FXA-7.5-298.15/1FXA-7.5-298.15.fasta
- ProtSSN-master/data/DDG/DATASET/1FXA-7.5-298.15/1FXA-7.5-298.15.info.json
- ProtSSN-master/data/DDG/DATASET/1FXA-7.5-298.15/1FXA-7.5-298.15.pdb
- ProtSSN-master/data/DDG/DATASET/1FXA-7.5-298.15/1FXA-7.5-298.15.tsv
- ProtSSN-master/data/DDG/DATASET/1IGV-7.0-25.0/
- ProtSSN-master/data/DDG/DATASET/1IGV-7.0-25.0/1IGV-7.0-25.0.detail.json
- ProtSSN-master/data/DDG/DATASET/1IGV-7.0-25.0/1IGV-7.0-25.0.ef.pdb
- ProtSSN-master/data/DDG/DATASET/1IGV-7.0-25.0/1IGV-7.0-25.0.exp.pdb
- ProtSSN-master/data/DDG/DATASET/1IGV-7.0-25.0/1IGV-7.0-25.0.fasta
- ProtSSN-master/data/DDG/DATASET/1IGV-7.0-25.0/1IGV-7.0-25.0.info.json
- ProtSSN-master/data/DDG/DATASET/1IGV-7.0-25.0/1IGV-7.0-25.0.pdb
- ProtSSN-master/data/DDG/DATASET/1IGV-7.0-25.0/1IGV-7.0-25.0.tsv
- ProtSSN-master/data/DDG/DATASET/1L63-5.4-65.3/
- ProtSSN-master/data/DDG/DATASET/1L63-5.4-65.3/1L63-5.4-65.3.detail.json
- ProtSSN-master/data/DDG/DATASET/1L63-5.4-65.3/1L63-5.4-65.3.ef.pdb
- ProtSSN-master/data/DDG/DATASET/1L63-5.4-65.3/1L63-5.4-65.3.exp.pdb
- ProtSSN-master/data/DDG/DATASET/1L63-5.4-65.3/1L63-5.4-65.3.fasta
- ProtSSN-master/data/DDG/DATASET/1L63-5.4-65.3/1L63-5.4-65.3.info.json
- ProtSSN-master/data/DDG/DATASET/1L63-5.4-65.3/1L63-5.4-65.3.pdb
- ProtSSN-master/data/DDG/DATASET/1L63-5.4-65.3/1L63-5.4-65.3.tsv
- ProtSSN-master/data/DDG/DATASET/1LZ1-2.7-49.2/
- ProtSSN-master/data/DDG/DATASET/1LZ1-2.7-49.2/1LZ1-2.7-49.2.detail.json
- ProtSSN-master/data/DDG/DATASET/1LZ1-2.7-49.2/1LZ1-2.7-49.2.ef.pdb
- ProtSSN-master/data/DDG/DATASET/1LZ1-2.7-49.2/1LZ1-2.7-49.2.exp.pdb
- ProtSSN-master/data/DDG/DATASET/1LZ1-2.7-49.2/1LZ1-2.7-49.2.fasta
- ProtSSN-master/data/DDG/DATASET/1LZ1-2.7-49.2/1LZ1-2.7-49.2.info.json
- ProtSSN-master/data/DDG/DATASET/1LZ1-2.7-49.2/1LZ1-2.7-49.2.pdb
- ProtSSN-master/data/DDG/DATASET/1LZ1-2.7-49.2/1LZ1-2.7-49.2.tsv
- ProtSSN-master/data/DDG/DATASET/1LZ1-2.7-64.9/
- ProtSSN-master/data/DDG/DATASET/1LZ1-2.7-64.9/1LZ1-2.7-64.9.detail.json
- ProtSSN-master/data/DDG/DATASET/1LZ1-2.7-64.9/1LZ1-2.7-64.9.ef.pdb
- ProtSSN-master/data/DDG/DATASET/1LZ1-2.7-64.9/1LZ1-2.7-64.9.exp.pdb
- ProtSSN-master/data/DDG/DATASET/1LZ1-2.7-64.9/1LZ1-2.7-64.9.fasta
- ProtSSN-master/data/DDG/DATASET/1LZ1-2.7-64.9/1LZ1-2.7-64.9.info.json
- ProtSSN-master/data/DDG/DATASET/1LZ1-2.7-64.9/1LZ1-2.7-64.9.pdb
- ProtSSN-master/data/DDG/DATASET/1LZ1-2.7-64.9/1LZ1-2.7-64.9.tsv
- ProtSSN-master/data/DDG/DATASET/1N88-6.3-298.15/
- ProtSSN-master/data/DDG/DATASET/1N88-6.3-298.15/1N88-6.3-298.15.detail.json
- ProtSSN-master/data/DDG/DATASET/1N88-6.3-298.15/1N88-6.3-298.15.ef.pdb
- ProtSSN-master/data/DDG/DATASET/1N88-6.3-298.15/1N88-6.3-298.15.exp.pdb
- ProtSSN-master/data/DDG/DATASET/1N88-6.3-298.15/1N88-6.3-298.15.fasta
- ProtSSN-master/data/DDG/DATASET/1N88-6.3-298.15/1N88-6.3-298.15.info.json
- ProtSSN-master/data/DDG/DATASET/1N88-6.3-298.15/1N88-6.3-298.15.pdb
- ProtSSN-master/data/DDG/DATASET/1N88-6.3-298.15/1N88-6.3-298.15.tsv
- ProtSSN-master/data/DDG/DATASET/1O6X-7.0-25.0/
- ProtSSN-master/data/DDG/DATASET/1O6X-7.0-25.0/1O6X-7.0-25.0.detail.json
- ProtSSN-master/data/DDG/DATASET/1O6X-7.0-25.0/1O6X-7.0-25.0.ef.pdb
- ProtSSN-master/data/DDG/DATASET/1O6X-7.0-25.0/1O6X-7.0-25.0.exp.pdb
- ProtSSN-master/data/DDG/DATASET/1O6X-7.0-25.0/1O6X-7.0-25.0.fasta
- ProtSSN-master/data/DDG/DATASET/1O6X-7.0-25.0/1O6X-7.0-25.0.info.json
- ProtSSN-master/data/DDG/DATASET/1O6X-7.0-25.0/1O6X-7.0-25.0.pdb
- ProtSSN-master/data/DDG/DATASET/1O6X-7.0-25.0/1O6X-7.0-25.0.tsv
- ProtSSN-master/data/DDG/DATASET/1O6X-7.0-298.15/
- ProtSSN-master/data/DDG/DATASET/1O6X-7.0-298.15/1O6X-7.0-298.15.detail.json
- ProtSSN-master/data/DDG/DATASET/1O6X-7.0-298.15/1O6X-7.0-298.15.ef.pdb
- ProtSSN-master/data/DDG/DATASET/1O6X-7.0-298.15/1O6X-7.0-298.15.exp.pdb
- ProtSSN-master/data/DDG/DATASET/1O6X-7.0-298.15/1O6X-7.0-298.15.fasta
- ProtSSN-master/data/DDG/DATASET/1O6X-7.0-298.15/1O6X-7.0-298.15.info.json
- ProtSSN-master/data/DDG/DATASET/1O6X-7.0-298.15/1O6X-7.0-298.15.pdb
- ProtSSN-master/data/DDG/DATASET/1O6X-7.0-298.15/1O6X-7.0-298.15.tsv
- ProtSSN-master/data/DDG/DATASET/1PGA-5.2-60.0/
- ProtSSN-master/data/DDG/DATASET/1PGA-5.2-60.0/1PGA-5.2-60.0.detail.json
- ProtSSN-master/data/DDG/DATASET/1PGA-5.2-60.0/1PGA-5.2-60.0.ef.pdb
- ProtSSN-master/data/DDG/DATASET/1PGA-5.2-60.0/1PGA-5.2-60.0.exp.pdb
- ProtSSN-master/data/DDG/DATASET/1PGA-5.2-60.0/1PGA-5.2-60.0.fasta
- ProtSSN-master/data/DDG/DATASET/1PGA-5.2-60.0/1PGA-5.2-60.0.info.json
- ProtSSN-master/data/DDG/DATASET/1PGA-5.2-60.0/1PGA-5.2-60.0.pdb
- ProtSSN-master/data/DDG/DATASET/1PGA-5.2-60.0/1PGA-5.2-60.0.tsv
- ProtSSN-master/data/DDG/DATASET/1PGA-5.5-25.0/
- ProtSSN-master/data/DDG/DATASET/1PGA-5.5-25.0/1PGA-5.5-25.0.detail.json
- ProtSSN-master/data/DDG/DATASET/1PGA-5.5-25.0/1PGA-5.5-25.0.ef.pdb
- ProtSSN-master/data/DDG/DATASET/1PGA-5.5-25.0/1PGA-5.5-25.0.exp.pdb
- ProtSSN-master/data/DDG/DATASET/1PGA-5.5-25.0/1PGA-5.5-25.0.fasta
- ProtSSN-master/data/DDG/DATASET/1PGA-5.5-25.0/1PGA-5.5-25.0.info.json
- ProtSSN-master/data/DDG/DATASET/1PGA-5.5-25.0/1PGA-5.5-25.0.pdb
- ProtSSN-master/data/DDG/DATASET/1PGA-5.5-25.0/1PGA-5.5-25.0.tsv
- ProtSSN-master/data/DDG/DATASET/1RGG-7.0-25.0/
- ProtSSN-master/data/DDG/DATASET/1RGG-7.0-25.0/1RGG-7.0-25.0.detail.json
- ProtSSN-master/data/DDG/DATASET/1RGG-7.0-25.0/1RGG-7.0-25.0.ef.pdb
- ProtSSN-master/data/DDG/DATASET/1RGG-7.0-25.0/1RGG-7.0-25.0.exp.pdb
- ProtSSN-master/data/DDG/DATASET/1RGG-7.0-25.0/1RGG-7.0-25.0.fasta
- ProtSSN-master/data/DDG/DATASET/1RGG-7.0-25.0/1RGG-7.0-25.0.info.json
- ProtSSN-master/data/DDG/DATASET/1RGG-7.0-25.0/1RGG-7.0-25.0.pdb
- ProtSSN-master/data/DDG/DATASET/1RGG-7.0-25.0/1RGG-7.0-25.0.tsv
- ProtSSN-master/data/DDG/DATASET/1RGG-7.0-48.4/
- ProtSSN-master/data/DDG/DATASET/1RGG-7.0-48.4/1RGG-7.0-48.4.detail.json
- ProtSSN-master/data/DDG/DATASET/1RGG-7.0-48.4/1RGG-7.0-48.4.ef.pdb
- ProtSSN-master/data/DDG/DATASET/1RGG-7.0-48.4/1RGG-7.0-48.4.exp.pdb
- ProtSSN-master/data/DDG/DATASET/1RGG-7.0-48.4/1RGG-7.0-48.4.fasta
- ProtSSN-master/data/DDG/DATASET/1RGG-7.0-48.4/1RGG-7.0-48.4.info.json
- ProtSSN-master/data/DDG/DATASET/1RGG-7.0-48.4/1RGG-7.0-48.4.pdb
- ProtSSN-master/data/DDG/DATASET/1RGG-7.0-48.4/1RGG-7.0-48.4.tsv
- ProtSSN-master/data/DDG/DATASET/1RGG-7.0-52.6/
- ProtSSN-master/data/DDG/DATASET/1RGG-7.0-52.6/1RGG-7.0-52.6.detail.json
- ProtSSN-master/data/DDG/DATASET/1RGG-7.0-52.6/1RGG-7.0-52.6.ef.pdb
- ProtSSN-master/data/DDG/DATASET/1RGG-7.0-52.6/1RGG-7.0-52.6.exp.pdb
- ProtSSN-master/data/DDG/DATASET/1RGG-7.0-52.6/1RGG-7.0-52.6.fasta
- ProtSSN-master/data/DDG/DATASET/1RGG-7.0-52.6/1RGG-7.0-52.6.info.json
- ProtSSN-master/data/DDG/DATASET/1RGG-7.0-52.6/1RGG-7.0-52.6.pdb
- ProtSSN-master/data/DDG/DATASET/1RGG-7.0-52.6/1RGG-7.0-52.6.tsv
- ProtSSN-master/data/DDG/DATASET/1RN1-2.5-0.0/
- ProtSSN-master/data/DDG/DATASET/1RN1-2.5-0.0/1RN1-2.5-0.0.detail.json
- ProtSSN-master/data/DDG/DATASET/1RN1-2.5-0.0/1RN1-2.5-0.0.ef.pdb
- ProtSSN-master/data/DDG/DATASET/1RN1-2.5-0.0/1RN1-2.5-0.0.exp.pdb
- ProtSSN-master/data/DDG/DATASET/1RN1-2.5-0.0/1RN1-2.5-0.0.fasta
- ProtSSN-master/data/DDG/DATASET/1RN1-2.5-0.0/1RN1-2.5-0.0.info.json
- ProtSSN-master/data/DDG/DATASET/1RN1-2.5-0.0/1RN1-2.5-0.0.pdb
- ProtSSN-master/data/DDG/DATASET/1RN1-2.5-0.0/1RN1-2.5-0.0.tsv
- ProtSSN-master/data/DDG/DATASET/1ROP-7.0-69.0/
- ProtSSN-master/data/DDG/DATASET/1ROP-7.0-69.0/1ROP-7.0-69.0.detail.json
- ProtSSN-master/data/DDG/DATASET/1ROP-7.0-69.0/1ROP-7.0-69.0.ef.pdb
- ProtSSN-master/data/DDG/DATASET/1ROP-7.0-69.0/1ROP-7.0-69.0.exp.pdb
- ProtSSN-master/data/DDG/DATASET/1ROP-7.0-69.0/1ROP-7.0-69.0.fasta
- ProtSSN-master/data/DDG/DATASET/1ROP-7.0-69.0/1ROP-7.0-69.0.info.json
- ProtSSN-master/data/DDG/DATASET/1ROP-7.0-69.0/1ROP-7.0-69.0.pdb
- ProtSSN-master/data/DDG/DATASET/1ROP-7.0-69.0/1ROP-7.0-69.0.tsv
- ProtSSN-master/data/DDG/DATASET/1RTB-5.0-40.0/
- ProtSSN-master/data/DDG/DATASET/1RTB-5.0-40.0/1RTB-5.0-40.0.detail.json
- ProtSSN-master/data/DDG/DATASET/1RTB-5.0-40.0/1RTB-5.0-40.0.ef.pdb
- ProtSSN-master/data/DDG/DATASET/1RTB-5.0-40.0/1RTB-5.0-40.0.exp.pdb
- ProtSSN-master/data/DDG/DATASET/1RTB-5.0-40.0/1RTB-5.0-40.0.fasta
- ProtSSN-master/data/DDG/DATASET/1RTB-5.0-40.0/1RTB-5.0-40.0.info.json
- ProtSSN-master/data/DDG/DATASET/1RTB-5.0-40.0/1RTB-5.0-40.0.pdb
- ProtSSN-master/data/DDG/DATASET/1RTB-5.0-40.0/1RTB-5.0-40.0.tsv
- ProtSSN-master/data/DDG/DATASET/1SHF-8.0-80.1/
- ProtSSN-master/data/DDG/DATASET/1SHF-8.0-80.1/1SHF-8.0-80.1.detail.json
- ProtSSN-master/data/DDG/DATASET/1SHF-8.0-80.1/1SHF-8.0-80.1.ef.pdb
- ProtSSN-master/data/DDG/DATASET/1SHF-8.0-80.1/1SHF-8.0-80.1.exp.pdb
- ProtSSN-master/data/DDG/DATASET/1SHF-8.0-80.1/1SHF-8.0-80.1.fasta
- ProtSSN-master/data/DDG/DATASET/1SHF-8.0-80.1/1SHF-8.0-80.1.info.json
- ProtSSN-master/data/DDG/DATASET/1SHF-8.0-80.1/1SHF-8.0-80.1.pdb
- ProtSSN-master/data/DDG/DATASET/1SHF-8.0-80.1/1SHF-8.0-80.1.tsv
- ProtSSN-master/data/DDG/DATASET/2ABD-5.3-5.0/
- ProtSSN-master/data/DDG/DATASET/2ABD-5.3-5.0/2ABD-5.3-5.0.detail.json
- ProtSSN-master/data/DDG/DATASET/2ABD-5.3-5.0/2ABD-5.3-5.0.ef.pdb
- ProtSSN-master/data/DDG/DATASET/2ABD-5.3-5.0/2ABD-5.3-5.0.exp.pdb
- ProtSSN-master/data/DDG/DATASET/2ABD-5.3-5.0/2ABD-5.3-5.0.fasta
- ProtSSN-master/data/DDG/DATASET/2ABD-5.3-5.0/2ABD-5.3-5.0.info.json
- ProtSSN-master/data/DDG/DATASET/2ABD-5.3-5.0/2ABD-5.3-5.0.pdb
- ProtSSN-master/data/DDG/DATASET/2ABD-5.3-5.0/2ABD-5.3-5.0.tsv
- ProtSSN-master/data/DDG/DATASET/2JHO-4.2-11.0/
- ProtSSN-master/data/DDG/DATASET/2JHO-4.2-11.0/2JHO-4.2-11.0.detail.json
- ProtSSN-master/data/DDG/DATASET/2JHO-4.2-11.0/2JHO-4.2-11.0.ef.pdb
- ProtSSN-master/data/DDG/DATASET/2JHO-4.2-11.0/2JHO-4.2-11.0.exp.pdb
- ProtSSN-master/data/DDG/DATASET/2JHO-4.2-11.0/2JHO-4.2-11.0.fasta
- ProtSSN-master/data/DDG/DATASET/2JHO-4.2-11.0/2JHO-4.2-11.0.info.json
- ProtSSN-master/data/DDG/DATASET/2JHO-4.2-11.0/2JHO-4.2-11.0.pdb
- ProtSSN-master/data/DDG/DATASET/2JHO-4.2-11.0/2JHO-4.2-11.0.tsv
- ProtSSN-master/data/DDG/DATASET/2LZM-3.0-51.55/
- ProtSSN-master/data/DDG/DATASET/2LZM-3.0-51.55/2LZM-3.0-51.55.detail.json
- ProtSSN-master/data/DDG/DATASET/2LZM-3.0-51.55/2LZM-3.0-51.55.ef.pdb
- ProtSSN-master/data/DDG/DATASET/2LZM-3.0-51.55/2LZM-3.0-51.55.exp.pdb
- ProtSSN-master/data/DDG/DATASET/2LZM-3.0-51.55/2LZM-3.0-51.55.fasta
- ProtSSN-master/data/DDG/DATASET/2LZM-3.0-51.55/2LZM-3.0-51.55.info.json
- ProtSSN-master/data/DDG/DATASET/2LZM-3.0-51.55/2LZM-3.0-51.55.pdb
- ProtSSN-master/data/DDG/DATASET/2LZM-3.0-51.55/2LZM-3.0-51.55.tsv
- ProtSSN-master/data/DDG/DATASET/2LZM-3.01-51.68/
- ProtSSN-master/data/DDG/DATASET/2LZM-3.01-51.68/2LZM-3.01-51.68.detail.json
- ProtSSN-master/data/DDG/DATASET/2LZM-3.01-51.68/2LZM-3.01-51.68.ef.pdb
- ProtSSN-master/data/DDG/DATASET/2LZM-3.01-51.68/2LZM-3.01-51.68.exp.pdb
- ProtSSN-master/data/DDG/DATASET/2LZM-3.01-51.68/2LZM-3.01-51.68.fasta
- ProtSSN-master/data/DDG/DATASET/2LZM-3.01-51.68/2LZM-3.01-51.68.info.json
- ProtSSN-master/data/DDG/DATASET/2LZM-3.01-51.68/2LZM-3.01-51.68.pdb
- ProtSSN-master/data/DDG/DATASET/2LZM-3.01-51.68/2LZM-3.01-51.68.tsv
- ProtSSN-master/data/DDG/DATASET/2LZM-5.35-66.6/
- ProtSSN-master/data/DDG/DATASET/2LZM-5.35-66.6/2LZM-5.35-66.6.detail.json
- ProtSSN-master/data/DDG/DATASET/2LZM-5.35-66.6/2LZM-5.35-66.6.ef.pdb
- ProtSSN-master/data/DDG/DATASET/2LZM-5.35-66.6/2LZM-5.35-66.6.exp.pdb
- ProtSSN-master/data/DDG/DATASET/2LZM-5.35-66.6/2LZM-5.35-66.6.fasta
- ProtSSN-master/data/DDG/DATASET/2LZM-5.35-66.6/2LZM-5.35-66.6.info.json
- ProtSSN-master/data/DDG/DATASET/2LZM-5.35-66.6/2LZM-5.35-66.6.pdb
- ProtSSN-master/data/DDG/DATASET/2LZM-5.35-66.6/2LZM-5.35-66.6.tsv
- ProtSSN-master/data/DDG/DATASET/2LZM-6.5-64.7/
- ProtSSN-master/data/DDG/DATASET/2LZM-6.5-64.7/2LZM-6.5-64.7.detail.json
- ProtSSN-master/data/DDG/DATASET/2LZM-6.5-64.7/2LZM-6.5-64.7.ef.pdb
- ProtSSN-master/data/DDG/DATASET/2LZM-6.5-64.7/2LZM-6.5-64.7.exp.pdb
- ProtSSN-master/data/DDG/DATASET/2LZM-6.5-64.7/2LZM-6.5-64.7.fasta
- ProtSSN-master/data/DDG/DATASET/2LZM-6.5-64.7/2LZM-6.5-64.7.info.json
- ProtSSN-master/data/DDG/DATASET/2LZM-6.5-64.7/2LZM-6.5-64.7.pdb
- ProtSSN-master/data/DDG/DATASET/2LZM-6.5-64.7/2LZM-6.5-64.7.tsv
- ProtSSN-master/data/DDG/DATASET/2PTL-7.0-295.15/
- ProtSSN-master/data/DDG/DATASET/2PTL-7.0-295.15/2PTL-7.0-295.15.detail.json
- ProtSSN-master/data/DDG/DATASET/2PTL-7.0-295.15/2PTL-7.0-295.15.ef.pdb
- ProtSSN-master/data/DDG/DATASET/2PTL-7.0-295.15/2PTL-7.0-295.15.exp.pdb
- ProtSSN-master/data/DDG/DATASET/2PTL-7.0-295.15/2PTL-7.0-295.15.fasta
- ProtSSN-master/data/DDG/DATASET/2PTL-7.0-295.15/2PTL-7.0-295.15.info.json
- ProtSSN-master/data/DDG/DATASET/2PTL-7.0-295.15/2PTL-7.0-295.15.pdb
- ProtSSN-master/data/DDG/DATASET/2PTL-7.0-295.15/2PTL-7.0-295.15.tsv
- ProtSSN-master/data/DDG/DATASET/2RN2-6.8-48.1/
- ProtSSN-master/data/DDG/DATASET/2RN2-6.8-48.1/2RN2-6.8-48.1.detail.json
- ProtSSN-master/data/DDG/DATASET/2RN2-6.8-48.1/2RN2-6.8-48.1.ef.pdb
- ProtSSN-master/data/DDG/DATASET/2RN2-6.8-48.1/2RN2-6.8-48.1.exp.pdb
- ProtSSN-master/data/DDG/DATASET/2RN2-6.8-48.1/2RN2-6.8-48.1.fasta
- ProtSSN-master/data/DDG/DATASET/2RN2-6.8-48.1/2RN2-6.8-48.1.info.json
- ProtSSN-master/data/DDG/DATASET/2RN2-6.8-48.1/2RN2-6.8-48.1.pdb
- ProtSSN-master/data/DDG/DATASET/2RN2-6.8-48.1/2RN2-6.8-48.1.tsv
- ProtSSN-master/data/DDG/DATASET/2WQG-6.0-322.15/
- ProtSSN-master/data/DDG/DATASET/2WQG-6.0-322.15/2WQG-6.0-322.15.detail.json
- ProtSSN-master/data/DDG/DATASET/2WQG-6.0-322.15/2WQG-6.0-322.15.ef.pdb
- ProtSSN-master/data/DDG/DATASET/2WQG-6.0-322.15/2WQG-6.0-322.15.exp.pdb
- ProtSSN-master/data/DDG/DATASET/2WQG-6.0-322.15/2WQG-6.0-322.15.fasta
- ProtSSN-master/data/DDG/DATASET/2WQG-6.0-322.15/2WQG-6.0-322.15.info.json
- ProtSSN-master/data/DDG/DATASET/2WQG-6.0-322.15/2WQG-6.0-322.15.pdb
- ProtSSN-master/data/DDG/DATASET/2WQG-6.0-322.15/2WQG-6.0-322.15.tsv
- ProtSSN-master/data/DDG/DATASET/4LYZ-6.4-74.0/
- ProtSSN-master/data/DDG/DATASET/4LYZ-6.4-74.0/4LYZ-6.4-74.0.detail.json
- ProtSSN-master/data/DDG/DATASET/4LYZ-6.4-74.0/4LYZ-6.4-74.0.ef.pdb
- ProtSSN-master/data/DDG/DATASET/4LYZ-6.4-74.0/4LYZ-6.4-74.0.exp.pdb
- ProtSSN-master/data/DDG/DATASET/4LYZ-6.4-74.0/4LYZ-6.4-74.0.fasta
- ProtSSN-master/data/DDG/DATASET/4LYZ-6.4-74.0/4LYZ-6.4-74.0.info.json
- ProtSSN-master/data/DDG/DATASET/4LYZ-6.4-74.0/4LYZ-6.4-74.0.pdb
- ProtSSN-master/data/DDG/DATASET/4LYZ-6.4-74.0/4LYZ-6.4-74.0.tsv
- ProtSSN-master/data/DDG/README.md
- ProtSSN-master/data/DTM/
- ProtSSN-master/data/DTM/DATASET/
- ProtSSN-master/data/DTM/DATASET/D4Z2G1-7.5/
[truncated: 708 more entries]
