# Supplementary material for: Semantical and geometrical protein encoding toward enhanced bioactivity and thermostability
Source: eLife. 2025 May 2;13:RP98033. doi: 10.7554/eLife.98033 (PMC12048155; doi:10.7554/eLife.98033)
Supplement: Source code 1. [file elife-98033-code1.zip › ProtSSN-master/data/DDG/DATASET/1APS-5.5-28.0/1APS-5.5-28.0.detail.json]

{"mutant": ["A30G", "E83D", "F22L", "G45A", "I75V", "I86V", "L89A", "T42A", "T78S", "V13A", "V17A", "V20A", "V36A", "V39A", "V47A", "V51A", "W38F", "W64A", "Y11F", "Y11I", "Y25A"], "score": [-1.65, -1.51, -1.29, -1.73, -1.41, -1.57, -1.67, -1.84, -1.41, -2.63, -1.84, -0.28, -2.54, -1.63, -1.87, -1.88, -0.02, -1.5, 1.04, -2.24, 0.1]}
