# Supplementary material for: Semantical and geometrical protein encoding toward enhanced bioactivity and thermostability
Source: eLife. 2025 May 2;13:RP98033. doi: 10.7554/eLife.98033 (PMC12048155; doi:10.7554/eLife.98033)
Supplement: Source code 1. [file elife-98033-code1.zip › ProtSSN-master/data/DDG/DATASET/1APS-5.5-28.0/1APS-5.5-28.0.ef.pdb]

PARENT N/A
ATOM      1  N   SER A   1      -1.657   1.702 -28.216  1.00 43.93           N  
ATOM      2  CA  SER A   1      -1.783   2.238 -26.864  1.00 47.04           C  
ATOM      3  C   SER A   1      -1.260   1.250 -25.827  1.00 45.22           C  
ATOM      4  CB  SER A   1      -3.241   2.586 -26.559  1.00 40.14           C  
ATOM      5  O   SER A   1      -1.685   0.093 -25.793  1.00 44.03           O  
ATOM      6  OG  SER A   1      -3.425   2.808 -25.171  1.00 41.39           O  
ATOM      7  N   THR A   2       0.144   0.984 -25.596  1.00 55.17           N  
ATOM      8  CA  THR A   2       0.676  -0.068 -24.736  1.00 56.86           C  
ATOM      9  C   THR A   2       0.042  -0.003 -23.349  1.00 55.55           C  
ATOM     10  CB  THR A   2       2.207   0.035 -24.609  1.00 49.77           C  
ATOM     11  O   THR A   2       0.016   1.058 -22.722  1.00 52.58           O  
ATOM     12  CG2 THR A   2       2.902  -0.612 -25.803  1.00 43.65           C  
ATOM     13  OG1 THR A   2       2.584   1.416 -24.542  1.00 41.43           O  
ATOM     14  N   ALA A   3      -1.203  -0.483 -23.131  1.00 59.34           N  
ATOM     15  CA  ALA A   3      -1.743  -0.575 -21.777  1.00 58.37           C  
ATOM     16  C   ALA A   3      -0.626  -0.552 -20.738  1.00 59.09           C  
ATOM     17  CB  ALA A   3      -2.582  -1.841 -21.625  1.00 54.14           C  
ATOM     18  O   ALA A   3       0.439  -1.138 -20.949  1.00 55.67           O  
ATOM     19  N   ARG A   4      -0.441   0.569 -20.086  1.00 69.69           N  
ATOM     20  CA  ARG A   4       0.565   0.658 -19.032  1.00 68.77           C  
ATOM     21  C   ARG A   4       0.592  -0.613 -18.191  1.00 70.71           C  
ATOM     22  CB  ARG A   4       0.301   1.872 -18.139  1.00 65.01           C  
ATOM     23  O   ARG A   4      -0.459  -1.168 -17.861  1.00 66.48           O  
ATOM     24  CG  ARG A   4       0.517   3.207 -18.834  1.00 61.93           C  
ATOM     25  CD  ARG A   4       0.416   4.373 -17.860  1.00 60.91           C  
ATOM     26  NE  ARG A   4       0.237   5.644 -18.557  1.00 52.76           N  
ATOM     27  NH1 ARG A   4       0.144   6.922 -16.635  1.00 43.15           N  
ATOM     28  NH2 ARG A   4      -0.047   7.919 -18.690  1.00 39.00           N  
ATOM     29  CZ  ARG A   4       0.112   6.825 -17.959  1.00 58.18           C  
ATOM     30  N   PRO A   5       1.675  -1.356 -18.189  1.00 82.17           N  
ATOM     31  CA  PRO A   5       1.701  -2.599 -17.414  1.00 82.66           C  
ATOM     32  C   PRO A   5       1.190  -2.415 -15.987  1.00 84.50           C  
ATOM     33  CB  PRO A   5       3.182  -2.985 -17.418  1.00 80.05           C  
ATOM     34  O   PRO A   5       1.483  -1.401 -15.348  1.00 83.46           O  
ATOM     35  CG  PRO A   5       3.907  -1.716 -17.732  1.00 75.04           C  
ATOM     36  CD  PRO A   5       2.966  -0.795 -18.453  1.00 73.74           C  
ATOM     37  N   LEU A   6       0.152  -3.118 -15.598  1.00 91.77           N  
ATOM     38  CA  LEU A   6      -0.305  -3.173 -14.214  1.00 92.19           C  
ATOM     39  C   LEU A   6       0.670  -3.965 -13.350  1.00 92.36           C  
ATOM     40  CB  LEU A   6      -1.700  -3.800 -14.136  1.00 91.57           C  
ATOM     41  O   LEU A   6       1.209  -4.984 -13.789  1.00 91.90           O  
ATOM     42  CG  LEU A   6      -2.819  -3.059 -14.867  1.00 90.10           C  
ATOM     43  CD1 LEU A   6      -4.073  -3.924 -14.934  1.00 87.55           C  
ATOM     44  CD2 LEU A   6      -3.117  -1.729 -14.182  1.00 87.61           C  
ATOM     45  N   LYS A   7       0.937  -3.347 -12.159  1.00 93.89           N  
ATOM     46  CA  LYS A   7       1.811  -3.978 -11.175  1.00 93.96           C  
ATOM     47  C   LYS A   7       1.037  -4.360  -9.917  1.00 94.33           C  
ATOM     48  CB  LYS A   7       2.972  -3.051 -10.815  1.00 92.72           C  
ATOM     49  O   LYS A   7       0.038  -3.722  -9.579  1.00 94.06           O  
ATOM     50  CG  LYS A   7       3.912  -2.756 -11.975  1.00 83.84           C  
ATOM     51  CD  LYS A   7       4.718  -3.988 -12.368  1.00 79.27           C  
ATOM     52  CE  LYS A   7       5.818  -3.643 -13.363  1.00 70.73           C  
ATOM     53  NZ  LYS A   7       6.684  -4.822 -13.662  1.00 62.24           N  
ATOM     54  N   SER A   8       1.409  -5.448  -9.399  1.00 95.67           N  
ATOM     55  CA  SER A   8       0.979  -5.866  -8.068  1.00 95.81           C  
ATOM     56  C   SER A   8       2.170  -6.049  -7.134  1.00 95.85           C  
ATOM     57  CB  SER A   8       0.178  -7.167  -8.147  1.00 95.30           C  
ATOM     58  O   SER A   8       3.174  -6.657  -7.511  1.00 95.61           O  
ATOM     59  OG  SER A   8      -0.154  -7.632  -6.850  1.00 90.93           O  
ATOM     60  N   VAL A   9       2.064  -5.506  -5.951  1.00 96.94           N  
ATOM     61  CA  VAL A   9       3.147  -5.618  -4.980  1.00 96.93           C  
ATOM     62  C   VAL A   9       2.568  -5.784  -3.577  1.00 97.10           C  
ATOM     63  CB  VAL A   9       4.082  -4.389  -5.028  1.00 96.30           C  
ATOM     64  O   VAL A   9       1.583  -5.132  -3.223  1.00 96.96           O  
ATOM     65  CG1 VAL A   9       3.326  -3.119  -4.640  1.00 80.65           C  
ATOM     66  CG2 VAL A   9       5.286  -4.598  -4.112  1.00 81.30           C  
ATOM     67  N   ASP A  10       3.103  -6.750  -2.847  1.00 97.03           N  
ATOM     68  CA  ASP A  10       2.835  -6.884  -1.419  1.00 97.08           C  
ATOM     69  C   ASP A  10       3.750  -5.976  -0.600  1.00 97.17           C  
ATOM     70  CB  ASP A  10       3.005  -8.339  -0.976  1.00 96.81           C  
ATOM     71  O   ASP A  10       4.872  -5.679  -1.017  1.00 97.08           O  
ATOM     72  CG  ASP A  10       2.056  -9.290  -1.685  1.00 95.51           C  
ATOM     73  OD1 ASP A  10       1.063  -8.825  -2.285  1.00 92.59           O  
ATOM     74  OD2 ASP A  10       2.304 -10.514  -1.643  1.00 92.54           O  
ATOM     75  N   TYR A  11       3.239  -5.530   0.559  1.00 97.65           N  
ATOM     76  CA  TYR A  11       4.079  -4.705   1.420  1.00 97.62           C  
ATOM     77  C   TYR A  11       3.841  -5.032   2.889  1.00 97.62           C  
ATOM     78  CB  TYR A  11       3.814  -3.218   1.166  1.00 97.58           C  
ATOM     79  O   TYR A  11       2.788  -5.560   3.251  1.00 97.42           O  
ATOM     80  CG  TYR A  11       2.412  -2.783   1.520  1.00 97.29           C  
ATOM     81  CD1 TYR A  11       1.390  -2.821   0.574  1.00 96.77           C  
ATOM     82  CD2 TYR A  11       2.107  -2.332   2.800  1.00 96.61           C  
ATOM     83  CE1 TYR A  11       0.098  -2.419   0.895  1.00 95.81           C  
ATOM     84  CE2 TYR A  11       0.819  -1.928   3.132  1.00 95.74           C  
ATOM     85  OH  TYR A  11      -1.456  -1.576   2.497  1.00 94.55           O  
ATOM     86  CZ  TYR A  11      -0.178  -1.975   2.174  1.00 95.32           C  
ATOM     87  N   GLU A  12       4.804  -4.754   3.715  1.00 97.32           N  
ATOM     88  CA  GLU A  12       4.737  -4.745   5.173  1.00 97.31           C  
ATOM     89  C   GLU A  12       5.469  -3.537   5.752  1.00 97.36           C  
ATOM     90  CB  GLU A  12       5.321  -6.039   5.747  1.00 96.89           C  
ATOM     91  O   GLU A  12       6.648  -3.323   5.464  1.00 97.19           O  
ATOM     92  CG  GLU A  12       5.095  -6.204   7.243  1.00 94.15           C  
ATOM     93  CD  GLU A  12       5.460  -7.589   7.755  1.00 90.83           C  
ATOM     94  OE1 GLU A  12       6.186  -8.325   7.049  1.00 88.80           O  
ATOM     95  OE2 GLU A  12       5.016  -7.940   8.870  1.00 88.77           O  
ATOM     96  N   VAL A  13       4.776  -2.755   6.517  1.00 97.13           N  
ATOM     97  CA  VAL A  13       5.289  -1.521   7.103  1.00 97.09           C  
ATOM     98  C   VAL A  13       5.630  -1.749   8.574  1.00 96.97           C  
ATOM     99  CB  VAL A  13       4.277  -0.362   6.964  1.00 96.85           C  
ATOM    100  O   VAL A  13       4.800  -2.247   9.339  1.00 96.56           O  
ATOM    101  CG1 VAL A  13       4.917   0.966   7.366  1.00 94.82           C  
ATOM    102  CG2 VAL A  13       3.742  -0.290   5.534  1.00 94.58           C  
ATOM    103  N   PHE A  14       6.843  -1.450   8.944  1.00 96.44           N  
ATOM    104  CA  PHE A  14       7.350  -1.583  10.304  1.00 96.51           C  
ATOM    105  C   PHE A  14       7.545  -0.214  10.945  1.00 96.37           C  
ATOM    106  CB  PHE A  14       8.670  -2.360  10.313  1.00 96.21           C  
ATOM    107  O   PHE A  14       7.935   0.743  10.273  1.00 96.03           O  
ATOM    108  CG  PHE A  14       8.565  -3.741   9.725  1.00 95.07           C  
ATOM    109  CD1 PHE A  14       8.518  -4.860  10.546  1.00 92.97           C  
ATOM    110  CD2 PHE A  14       8.515  -3.919   8.348  1.00 92.73           C  
ATOM    111  CE1 PHE A  14       8.421  -6.140  10.004  1.00 92.09           C  
ATOM    112  CE2 PHE A  14       8.418  -5.195   7.799  1.00 91.49           C  
ATOM    113  CZ  PHE A  14       8.372  -6.304   8.628  1.00 90.76           C  
ATOM    114  N   GLY A  15       7.327  -0.147  12.370  1.00 96.35           N  
ATOM    115  CA  GLY A  15       7.426   1.070  13.159  1.00 96.27           C  
ATOM    116  C   GLY A  15       6.204   1.324  14.021  1.00 96.04           C  
ATOM    117  O   GLY A  15       5.528   0.382  14.442  1.00 95.16           O  
ATOM    118  N   ARG A  16       6.083   2.651  14.342  1.00 96.81           N  
ATOM    119  CA  ARG A  16       4.819   3.055  14.950  1.00 96.69           C  
ATOM    120  C   ARG A  16       3.740   3.250  13.891  1.00 96.71           C  
ATOM    121  CB  ARG A  16       4.998   4.342  15.759  1.00 95.90           C  
ATOM    122  O   ARG A  16       3.561   4.355  13.375  1.00 96.16           O  
ATOM    123  CG  ARG A  16       3.772   4.738  16.566  1.00 90.36           C  
ATOM    124  CD  ARG A  16       4.008   6.015  17.360  1.00 84.89           C  
ATOM    125  NE  ARG A  16       2.813   6.421  18.095  1.00 82.74           N  
ATOM    126  NH1 ARG A  16       3.678   8.448  18.790  1.00 70.53           N  
ATOM    127  NH2 ARG A  16       1.552   7.837  19.391  1.00 64.47           N  
ATOM    128  CZ  ARG A  16       2.684   7.568  18.757  1.00 77.05           C  
ATOM    129  N   VAL A  17       2.995   2.232  13.502  1.00 96.01           N  
ATOM    130  CA  VAL A  17       2.065   2.269  12.379  1.00 96.17           C  
ATOM    131  C   VAL A  17       0.696   1.761  12.824  1.00 95.47           C  
ATOM    132  CB  VAL A  17       2.582   1.433  11.186  1.00 95.74           C  
ATOM    133  O   VAL A  17      -0.270   1.811  12.059  1.00 94.17           O  
ATOM    134  CG1 VAL A  17       3.796   2.101  10.544  1.00 92.38           C  
ATOM    135  CG2 VAL A  17       2.925   0.015  11.639  1.00 91.77           C  
ATOM    136  N   GLN A  18       0.565   1.183  13.952  1.00 94.74           N  
ATOM    137  CA  GLN A  18      -0.738   0.818  14.497  1.00 94.83           C  
ATOM    138  C   GLN A  18      -1.167   1.789  15.594  1.00 93.97           C  
ATOM    139  CB  GLN A  18      -0.712  -0.611  15.041  1.00 93.60           C  
ATOM    140  O   GLN A  18      -0.323   2.376  16.274  1.00 92.66           O  
ATOM    141  CG  GLN A  18      -0.598  -1.678  13.961  1.00 89.34           C  
ATOM    142  CD  GLN A  18      -0.877  -3.075  14.484  1.00 86.36           C  
ATOM    143  NE2 GLN A  18      -0.695  -4.075  13.629  1.00 84.85           N  
ATOM    144  OE1 GLN A  18      -1.253  -3.253  15.647  1.00 84.71           O  
ATOM    145  N   GLY A  19      -2.428   1.971  15.712  1.00 92.71           N  
ATOM    146  CA  GLY A  19      -2.962   2.889  16.705  1.00 92.52           C  
ATOM    147  C   GLY A  19      -2.786   4.347  16.327  1.00 91.91           C  
ATOM    148  O   GLY A  19      -2.969   5.237  17.160  1.00 90.03           O  
ATOM    149  N   VAL A  20      -2.438   4.564  15.029  1.00 94.56           N  
ATOM    150  CA  VAL A  20      -2.177   5.937  14.610  1.00 94.70           C  
ATOM    151  C   VAL A  20      -2.967   6.249  13.341  1.00 94.37           C  
ATOM    152  CB  VAL A  20      -0.670   6.183  14.374  1.00 93.70           C  
ATOM    153  O   VAL A  20      -2.530   7.050  12.511  1.00 92.77           O  
ATOM    154  CG1 VAL A  20       0.097   6.139  15.694  1.00 89.50           C  
ATOM    155  CG2 VAL A  20      -0.110   5.155  13.392  1.00 88.92           C  
ATOM    156  N   CYS A  21      -4.091   5.504  13.044  1.00 94.29           N  
ATOM    157  CA  CYS A  21      -5.028   5.658  11.937  1.00 94.54           C  
ATOM    158  C   CYS A  21      -4.329   5.451  10.598  1.00 95.23           C  
ATOM    159  CB  CYS A  21      -5.678   7.041  11.974  1.00 92.84           C  
ATOM    160  O   CYS A  21      -4.758   5.994   9.579  1.00 94.79           O  
ATOM    161  SG  CYS A  21      -6.725   7.314  13.421  1.00 81.52           S  
ATOM    162  N   PHE A  22      -3.214   4.684  10.572  1.00 96.14           N  
ATOM    163  CA  PHE A  22      -2.429   4.432   9.369  1.00 96.45           C  
ATOM    164  C   PHE A  22      -3.303   3.850   8.264  1.00 96.61           C  
ATOM    165  CB  PHE A  22      -1.267   3.481   9.674  1.00 96.32           C  
ATOM    166  O   PHE A  22      -3.230   4.286   7.114  1.00 96.48           O  
ATOM    167  CG  PHE A  22      -0.257   3.383   8.562  1.00 95.81           C  
ATOM    168  CD1 PHE A  22       0.863   4.205   8.547  1.00 94.84           C  
ATOM    169  CD2 PHE A  22      -0.427   2.466   7.533  1.00 94.61           C  
ATOM    170  CE1 PHE A  22       1.800   4.116   7.520  1.00 94.16           C  
ATOM    171  CE2 PHE A  22       0.505   2.371   6.503  1.00 94.20           C  
ATOM    172  CZ  PHE A  22       1.617   3.198   6.498  1.00 93.57           C  
ATOM    173  N   ARG A  23      -4.197   2.860   8.540  1.00 96.08           N  
ATOM    174  CA  ARG A  23      -5.001   2.180   7.531  1.00 96.08           C  
ATOM    175  C   ARG A  23      -5.988   3.142   6.877  1.00 95.99           C  
ATOM    176  CB  ARG A  23      -5.753   0.999   8.148  1.00 95.29           C  
ATOM    177  O   ARG A  23      -6.176   3.113   5.659  1.00 95.54           O  
ATOM    178  CG  ARG A  23      -4.854  -0.159   8.555  1.00 91.80           C  
ATOM    179  CD  ARG A  23      -5.650  -1.300   9.172  1.00 89.45           C  
ATOM    180  NE  ARG A  23      -6.188  -0.937  10.480  1.00 87.18           N  
ATOM    181  NH1 ARG A  23      -7.919  -2.466  10.422  1.00 79.42           N  
ATOM    182  NH2 ARG A  23      -7.657  -1.091  12.238  1.00 77.15           N  
ATOM    183  CZ  ARG A  23      -7.253  -1.499  11.044  1.00 82.68           C  
ATOM    184  N   MET A  24      -6.594   3.961   7.683  1.00 95.69           N  
ATOM    185  CA  MET A  24      -7.519   4.946   7.128  1.00 95.68           C  
ATOM    186  C   MET A  24      -6.798   5.893   6.175  1.00 95.96           C  
ATOM    187  CB  MET A  24      -8.193   5.742   8.246  1.00 94.27           C  
ATOM    188  O   MET A  24      -7.303   6.196   5.093  1.00 95.66           O  
ATOM    189  CG  MET A  24      -9.250   6.717   7.754  1.00 79.81           C  
ATOM    190  SD  MET A  24      -9.930   7.758   9.103  1.00 66.04           S  
ATOM    191  CE  MET A  24      -8.501   8.827   9.433  1.00 64.18           C  
ATOM    192  N   TYR A  25      -5.594   6.348   6.536  1.00 96.39           N  
ATOM    193  CA  TYR A  25      -4.808   7.238   5.688  1.00 96.49           C  
ATOM    194  C   TYR A  25      -4.314   6.509   4.443  1.00 96.59           C  
ATOM    195  CB  TYR A  25      -3.617   7.808   6.465  1.00 96.11           C  
ATOM    196  O   TYR A  25      -4.233   7.099   3.363  1.00 96.36           O  
ATOM    197  CG  TYR A  25      -3.968   8.997   7.326  1.00 94.61           C  
ATOM    198  CD1 TYR A  25      -4.096  10.269   6.772  1.00 91.74           C  
ATOM    199  CD2 TYR A  25      -4.172   8.852   8.694  1.00 91.28           C  
ATOM    200  CE1 TYR A  25      -4.417  11.368   7.562  1.00 90.81           C  
ATOM    201  CE2 TYR A  25      -4.494   9.944   9.493  1.00 90.03           C  
ATOM    202  OH  TYR A  25      -4.932  12.280   9.706  1.00 86.03           O  
ATOM    203  CZ  TYR A  25      -4.614  11.196   8.919  1.00 89.19           C  
ATOM    204  N   ALA A  26      -3.930   5.265   4.582  1.00 97.24           N  
ATOM    205  CA  ALA A  26      -3.527   4.473   3.424  1.00 97.24           C  
ATOM    206  C   ALA A  26      -4.664   4.361   2.413  1.00 97.30           C  
ATOM    207  CB  ALA A  26      -3.071   3.083   3.862  1.00 97.00           C  
ATOM    208  O   ALA A  26      -4.450   4.517   1.208  1.00 97.11           O  
ATOM    209  N   GLU A  27      -5.894   4.103   2.900  1.00 96.59           N  
ATOM    210  CA  GLU A  27      -7.050   3.999   2.014  1.00 96.48           C  
ATOM    211  C   GLU A  27      -7.320   5.321   1.301  1.00 96.36           C  
ATOM    212  CB  GLU A  27      -8.290   3.561   2.796  1.00 95.83           C  
ATOM    213  O   GLU A  27      -7.559   5.342   0.091  1.00 95.92           O  
ATOM    214  CG  GLU A  27      -9.513   3.316   1.924  1.00 91.27           C  
ATOM    215  CD  GLU A  27     -10.743   2.903   2.717  1.00 87.46           C  
ATOM    216  OE1 GLU A  27     -10.915   3.380   3.862  1.00 85.04           O  
ATOM    217  OE2 GLU A  27     -11.540   2.095   2.190  1.00 85.23           O  
ATOM    218  N   ASP A  28      -7.214   6.455   2.000  1.00 96.48           N  
ATOM    219  CA  ASP A  28      -7.428   7.772   1.409  1.00 96.44           C  
ATOM    220  C   ASP A  28      -6.372   8.076   0.349  1.00 96.61           C  
ATOM    221  CB  ASP A  28      -7.414   8.854   2.491  1.00 95.62           C  
ATOM    222  O   ASP A  28      -6.693   8.591  -0.724  1.00 96.39           O  
ATOM    223  CG  ASP A  28      -8.669   8.855   3.345  1.00 87.81           C  
ATOM    224  OD1 ASP A  28      -9.655   8.178   2.981  1.00 79.52           O  
ATOM    225  OD2 ASP A  28      -8.675   9.543   4.389  1.00 83.90           O  
ATOM    226  N   GLU A  29      -5.148   7.726   0.688  1.00 97.16           N  
ATOM    227  CA  GLU A  29      -4.045   7.975  -0.235  1.00 97.14           C  
ATOM    228  C   GLU A  29      -4.156   7.096  -1.478  1.00 97.14           C  
ATOM    229  CB  GLU A  29      -2.700   7.739   0.457  1.00 96.84           C  
ATOM    230  O   GLU A  29      -3.915   7.558  -2.595  1.00 96.91           O  
ATOM    231  CG  GLU A  29      -1.499   8.175  -0.368  1.00 95.46           C  
ATOM    232  CD  GLU A  29      -1.382   9.685  -0.507  1.00 93.11           C  
ATOM    233  OE1 GLU A  29      -2.113  10.417   0.198  1.00 91.48           O  
ATOM    234  OE2 GLU A  29      -0.554  10.139  -1.327  1.00 91.68           O  
ATOM    235  N   ALA A  30      -4.507   5.835  -1.295  1.00 97.02           N  
ATOM    236  CA  ALA A  30      -4.690   4.913  -2.413  1.00 96.95           C  
ATOM    237  C   ALA A  30      -5.771   5.415  -3.366  1.00 96.84           C  
ATOM    238  CB  ALA A  30      -5.042   3.519  -1.901  1.00 96.72           C  
ATOM    239  O   ALA A  30      -5.617   5.334  -4.587  1.00 96.40           O  
ATOM    240  N   ARG A  31      -6.865   5.897  -2.802  1.00 96.47           N  
ATOM    241  CA  ARG A  31      -7.955   6.454  -3.596  1.00 96.19           C  
ATOM    242  C   ARG A  31      -7.500   7.697  -4.353  1.00 96.20           C  
ATOM    243  CB  ARG A  31      -9.152   6.792  -2.705  1.00 94.65           C  
ATOM    244  O   ARG A  31      -7.820   7.864  -5.532  1.00 95.66           O  
ATOM    245  CG  ARG A  31     -10.375   7.270  -3.471  1.00 78.81           C  
ATOM    246  CD  ARG A  31     -11.524   7.623  -2.537  1.00 73.59           C  
ATOM    247  NE  ARG A  31     -11.607   6.697  -1.411  1.00 69.96           N  
ATOM    248  NH1 ARG A  31     -12.851   8.111  -0.073  1.00 57.30           N  
ATOM    249  NH2 ARG A  31     -12.249   6.036   0.693  1.00 50.85           N  
ATOM    250  CZ  ARG A  31     -12.235   6.950  -0.266  1.00 64.57           C  
ATOM    251  N   LYS A  32      -6.696   8.554  -3.697  1.00 96.27           N  
ATOM    252  CA  LYS A  32      -6.163   9.772  -4.300  1.00 96.09           C  
ATOM    253  C   LYS A  32      -5.212   9.447  -5.448  1.00 96.06           C  
ATOM    254  CB  LYS A  32      -5.445  10.621  -3.249  1.00 95.13           C  
ATOM    255  O   LYS A  32      -5.280  10.068  -6.511  1.00 95.49           O  
ATOM    256  CG  LYS A  32      -4.867  11.920  -3.792  1.00 85.68           C  
ATOM    257  CD  LYS A  32      -4.141  12.705  -2.708  1.00 78.29           C  
ATOM    258  CE  LYS A  32      -3.320  13.845  -3.296  1.00 71.31           C  
ATOM    259  NZ  LYS A  32      -2.448  14.488  -2.268  1.00 64.87           N  
ATOM    260  N   ILE A  33      -4.365   8.439  -5.263  1.00 95.62           N  
ATOM    261  CA  ILE A  33      -3.376   8.043  -6.259  1.00 95.42           C  
ATOM    262  C   ILE A  33      -4.059   7.269  -7.385  1.00 94.87           C  
ATOM    263  CB  ILE A  33      -2.250   7.192  -5.631  1.00 95.25           C  
ATOM    264  O   ILE A  33      -3.673   7.387  -8.550  1.00 93.81           O  
ATOM    265  CG1 ILE A  33      -1.402   8.047  -4.681  1.00 93.74           C  
ATOM    266  CG2 ILE A  33      -1.380   6.557  -6.720  1.00 93.31           C  
ATOM    267  CD1 ILE A  33      -0.446   7.242  -3.811  1.00 92.36           C  
ATOM    268  N   GLY A  34      -5.112   6.536  -7.047  1.00 94.56           N  
ATOM    269  CA  GLY A  34      -5.802   5.720  -8.033  1.00 94.40           C  
ATOM    270  C   GLY A  34      -5.250   4.310  -8.132  1.00 94.41           C  
ATOM    271  O   GLY A  34      -5.117   3.766  -9.230  1.00 93.63           O  
ATOM    272  N   VAL A  35      -4.877   3.670  -7.004  1.00 95.65           N  
ATOM    273  CA  VAL A  35      -4.492   2.264  -6.931  1.00 95.73           C  
ATOM    274  C   VAL A  35      -5.541   1.481  -6.145  1.00 95.70           C  
ATOM    275  CB  VAL A  35      -3.100   2.091  -6.282  1.00 95.40           C  
ATOM    276  O   VAL A  35      -6.345   2.067  -5.416  1.00 95.38           O  
ATOM    277  CG1 VAL A  35      -2.012   2.694  -7.169  1.00 93.87           C  
ATOM    278  CG2 VAL A  35      -3.076   2.726  -4.894  1.00 93.63           C  
ATOM    279  N   VAL A  36      -5.510   0.195  -6.315  1.00 96.30           N  
ATOM    280  CA  VAL A  36      -6.444  -0.673  -5.606  1.00 96.33           C  
ATOM    281  C   VAL A  36      -5.672  -1.671  -4.746  1.00 96.40           C  
ATOM    282  CB  VAL A  36      -7.377  -1.422  -6.583  1.00 96.03           C  
ATOM    283  O   VAL A  36      -4.439  -1.696  -4.769  1.00 96.24           O  
ATOM    284  CG1 VAL A  36      -8.146  -0.435  -7.460  1.00 95.06           C  
ATOM    285  CG2 VAL A  36      -6.576  -2.396  -7.445  1.00 94.90           C  
ATOM    286  N   GLY A  37      -6.388  -2.423  -3.947  1.00 96.70           N  
ATOM    287  CA  GLY A  37      -5.800  -3.408  -3.053  1.00 96.69           C  
ATOM    288  C   GLY A  37      -6.374  -3.357  -1.650  1.00 96.78           C  
ATOM    289  O   GLY A  37      -7.577  -3.156  -1.472  1.00 96.47           O  
ATOM    290  N   TRP A  38      -5.481  -3.656  -0.695  1.00 96.96           N  
ATOM    291  CA  TRP A  38      -5.975  -3.724   0.676  1.00 96.96           C  
ATOM    292  C   TRP A  38      -4.846  -3.486   1.674  1.00 97.10           C  
ATOM    293  CB  TRP A  38      -6.632  -5.081   0.944  1.00 96.73           C  
ATOM    294  O   TRP A  38      -3.669  -3.614   1.331  1.00 96.90           O  
ATOM    295  CG  TRP A  38      -5.772  -6.256   0.586  1.00 95.40           C  
ATOM    296  CD1 TRP A  38      -5.749  -6.928  -0.604  1.00 92.07           C  
ATOM    297  CD2 TRP A  38      -4.811  -6.899   1.430  1.00 92.18           C  
ATOM    298  CE2 TRP A  38      -4.242  -7.956   0.684  1.00 90.62           C  
ATOM    299  CE3 TRP A  38      -4.375  -6.684   2.744  1.00 93.82           C  
ATOM    300  NE1 TRP A  38      -4.831  -7.952  -0.551  1.00 95.27           N  
ATOM    301  CH2 TRP A  38      -2.851  -8.564   2.499  1.00 93.30           C  
ATOM    302  CZ2 TRP A  38      -3.259  -8.796   1.211  1.00 93.95           C  
ATOM    303  CZ3 TRP A  38      -3.397  -7.522   3.267  1.00 93.64           C  
ATOM    304  N   VAL A  39      -5.213  -3.141   2.946  1.00 97.20           N  
ATOM    305  CA  VAL A  39      -4.306  -2.929   4.069  1.00 97.12           C  
ATOM    306  C   VAL A  39      -4.864  -3.607   5.319  1.00 97.02           C  
ATOM    307  CB  VAL A  39      -4.076  -1.424   4.337  1.00 96.83           C  
ATOM    308  O   VAL A  39      -6.078  -3.613   5.540  1.00 96.61           O  
ATOM    309  CG1 VAL A  39      -5.398  -0.721   4.638  1.00 92.08           C  
ATOM    310  CG2 VAL A  39      -3.090  -1.233   5.488  1.00 91.44           C  
ATOM    311  N   LYS A  40      -4.003  -4.132   6.121  1.00 96.49           N  
ATOM    312  CA  LYS A  40      -4.393  -4.864   7.323  1.00 96.42           C  
ATOM    313  C   LYS A  40      -3.318  -4.762   8.402  1.00 96.51           C  
ATOM    314  CB  LYS A  40      -4.667  -6.332   6.993  1.00 95.50           C  
ATOM    315  O   LYS A  40      -2.123  -4.785   8.099  1.00 96.20           O  
ATOM    316  CG  LYS A  40      -5.103  -7.165   8.190  1.00 86.64           C  
ATOM    317  CD  LYS A  40      -5.387  -8.608   7.793  1.00 81.27           C  
ATOM    318  CE  LYS A  40      -5.798  -9.448   8.994  1.00 73.91           C  
ATOM    319  NZ  LYS A  40      -6.070 -10.866   8.611  1.00 67.51           N  
ATOM    320  N   ASN A  41      -3.789  -4.663   9.621  1.00 96.17           N  
ATOM    321  CA  ASN A  41      -2.883  -4.837  10.752  1.00 96.24           C  
ATOM    322  C   ASN A  41      -2.495  -6.301  10.940  1.00 96.01           C  
ATOM    323  CB  ASN A  41      -3.513  -4.286  12.033  1.00 95.53           C  
ATOM    324  O   ASN A  41      -3.315  -7.197  10.730  1.00 95.44           O  
ATOM    325  CG  ASN A  41      -3.567  -2.771  12.052  1.00 91.20           C  
ATOM    326  ND2 ASN A  41      -4.480  -2.220  12.844  1.00 85.69           N  
ATOM    327  OD1 ASN A  41      -2.796  -2.101  11.360  1.00 84.74           O  
ATOM    328  N   THR A  42      -1.299  -6.527  11.401  1.00 95.86           N  
ATOM    329  CA  THR A  42      -0.906  -7.881  11.774  1.00 95.76           C  
ATOM    330  C   THR A  42      -0.782  -8.011  13.289  1.00 95.51           C  
ATOM    331  CB  THR A  42       0.427  -8.278  11.111  1.00 95.09           C  
ATOM    332  O   THR A  42      -0.734  -7.007  14.002  1.00 94.90           O  
ATOM    333  CG2 THR A  42       0.429  -7.927   9.627  1.00 91.70           C  
ATOM    334  OG1 THR A  42       1.500  -7.582  11.757  1.00 90.43           O  
ATOM    335  N   SER A  43      -0.707  -9.179  13.722  1.00 94.75           N  
ATOM    336  CA  SER A  43      -0.543  -9.419  15.153  1.00 94.66           C  
ATOM    337  C   SER A  43       0.858  -9.039  15.619  1.00 94.49           C  
ATOM    338  CB  SER A  43      -0.821 -10.885  15.486  1.00 93.52           C  
ATOM    339  O   SER A  43       1.100  -8.890  16.819  1.00 93.68           O  
ATOM    340  OG  SER A  43       0.032 -11.740  14.744  1.00 85.94           O  
ATOM    341  N   LYS A  44       1.789  -8.768  14.777  1.00 95.21           N  
ATOM    342  CA  LYS A  44       3.166  -8.448  15.140  1.00 94.55           C  
ATOM    343  C   LYS A  44       3.361  -6.941  15.282  1.00 94.51           C  
ATOM    344  CB  LYS A  44       4.139  -9.007  14.100  1.00 92.46           C  
ATOM    345  O   LYS A  44       4.480  -6.473  15.505  1.00 93.09           O  
ATOM    346  CG  LYS A  44       4.115 -10.524  13.982  1.00 80.71           C  
ATOM    347  CD  LYS A  44       5.080 -11.017  12.912  1.00 75.51           C  
ATOM    348  CE  LYS A  44       4.996 -12.527  12.734  1.00 66.60           C  
ATOM    349  NZ  LYS A  44       5.930 -13.013  11.675  1.00 62.04           N  
ATOM    350  N   GLY A  45       2.298  -6.187  15.144  1.00 95.25           N  
ATOM    351  CA  GLY A  45       2.391  -4.744  15.299  1.00 95.37           C  
ATOM    352  C   GLY A  45       2.794  -4.031  14.022  1.00 95.38           C  
ATOM    353  O   GLY A  45       3.174  -2.859  14.053  1.00 94.60           O  
ATOM    354  N   THR A  46       2.722  -4.716  12.904  1.00 96.48           N  
ATOM    355  CA  THR A  46       3.001  -4.127  11.599  1.00 96.57           C  
ATOM    356  C   THR A  46       1.714  -3.947  10.800  1.00 96.62           C  
ATOM    357  CB  THR A  46       3.991  -4.991  10.796  1.00 96.09           C  
ATOM    358  O   THR A  46       0.636  -4.338  11.253  1.00 96.37           O  
ATOM    359  CG2 THR A  46       5.247  -5.288  11.609  1.00 93.85           C  
ATOM    360  OG1 THR A  46       3.359  -6.228  10.444  1.00 93.43           O  
ATOM    361  N   VAL A  47       1.815  -3.279   9.690  1.00 96.81           N  
ATOM    362  CA  VAL A  47       0.734  -3.134   8.720  1.00 96.82           C  
ATOM    363  C   VAL A  47       1.140  -3.775   7.394  1.00 96.89           C  
ATOM    364  CB  VAL A  47       0.361  -1.650   8.503  1.00 96.12           C  
ATOM    365  O   VAL A  47       2.235  -3.523   6.886  1.00 96.62           O  
ATOM    366  CG1 VAL A  47      -0.603  -1.502   7.327  1.00 84.41           C  
ATOM    367  CG2 VAL A  47      -0.247  -1.062   9.774  1.00 84.72           C  
ATOM    368  N   THR A  48       0.285  -4.605   6.850  1.00 97.06           N  
ATOM    369  CA  THR A  48       0.569  -5.276   5.586  1.00 97.01           C  
ATOM    370  C   THR A  48      -0.550  -5.028   4.579  1.00 97.03           C  
ATOM    371  CB  THR A  48       0.755  -6.791   5.788  1.00 96.36           C  
ATOM    372  O   THR A  48      -1.631  -4.562   4.946  1.00 96.81           O  
ATOM    373  CG2 THR A  48      -0.570  -7.469   6.119  1.00 85.84           C  
ATOM    374  OG1 THR A  48       1.286  -7.365   4.587  1.00 81.99           O  
ATOM    375  N   GLY A  49      -0.269  -5.342   3.316  1.00 97.25           N  
ATOM    376  CA  GLY A  49      -1.285  -5.219   2.283  1.00 97.18           C  
ATOM    377  C   GLY A  49      -0.763  -5.530   0.893  1.00 97.19           C  
ATOM    378  O   GLY A  49       0.321  -6.099   0.743  1.00 96.89           O  
ATOM    379  N   GLN A  50      -1.527  -5.304  -0.014  1.00 97.45           N  
ATOM    380  CA  GLN A  50      -1.212  -5.399  -1.435  1.00 97.36           C  
ATOM    381  C   GLN A  50      -1.697  -4.164  -2.190  1.00 97.43           C  
ATOM    382  CB  GLN A  50      -1.832  -6.660  -2.040  1.00 96.77           C  
ATOM    383  O   GLN A  50      -2.779  -3.644  -1.910  1.00 97.20           O  
ATOM    384  CG  GLN A  50      -1.396  -6.934  -3.473  1.00 89.87           C  
ATOM    385  CD  GLN A  50      -1.908  -8.262  -3.999  1.00 83.13           C  
ATOM    386  NE2 GLN A  50      -1.076  -9.294  -3.912  1.00 75.99           N  
ATOM    387  OE1 GLN A  50      -3.042  -8.359  -4.478  1.00 80.85           O  
ATOM    388  N   VAL A  51      -0.913  -3.711  -3.104  1.00 96.71           N  
ATOM    389  CA  VAL A  51      -1.254  -2.588  -3.971  1.00 96.62           C  
ATOM    390  C   VAL A  51      -1.190  -3.026  -5.433  1.00 96.52           C  
ATOM    391  CB  VAL A  51      -0.317  -1.382  -3.734  1.00 96.00           C  
ATOM    392  O   VAL A  51      -0.251  -3.713  -5.841  1.00 96.09           O  
ATOM    393  CG1 VAL A  51      -0.732  -0.197  -4.604  1.00 79.30           C  
ATOM    394  CG2 VAL A  51      -0.316  -0.991  -2.258  1.00 79.46           C  
ATOM    395  N   GLN A  52      -2.146  -2.643  -6.250  1.00 95.70           N  
ATOM    396  CA  GLN A  52      -2.191  -2.915  -7.682  1.00 95.76           C  
ATOM    397  C   GLN A  52      -2.577  -1.665  -8.468  1.00 95.59           C  
ATOM    398  CB  GLN A  52      -3.172  -4.049  -7.984  1.00 95.40           C  
ATOM    399  O   GLN A  52      -3.362  -0.843  -7.991  1.00 95.18           O  
ATOM    400  CG  GLN A  52      -2.887  -5.330  -7.211  1.00 94.47           C  
ATOM    401  CD  GLN A  52      -3.838  -6.456  -7.571  1.00 92.77           C  
ATOM    402  NE2 GLN A  52      -3.747  -7.564  -6.844  1.00 92.19           N  
ATOM    403  OE1 GLN A  52      -4.650  -6.330  -8.493  1.00 91.60           O  
ATOM    404  N   GLY A  53      -2.089  -1.564  -9.646  1.00 94.37           N  
ATOM    405  CA  GLY A  53      -2.361  -0.461 -10.553  1.00 94.32           C  
ATOM    406  C   GLY A  53      -1.252  -0.230 -11.561  1.00 94.12           C  
ATOM    407  O   GLY A  53      -0.345  -1.054 -11.693  1.00 93.46           O  
ATOM    408  N   PRO A  54      -1.426   0.830 -12.283  1.00 92.87           N  
ATOM    409  CA  PRO A  54      -0.311   1.181 -13.166  1.00 92.97           C  
ATOM    410  C   PRO A  54       1.007   1.350 -12.414  1.00 93.28           C  
ATOM    411  CB  PRO A  54      -0.758   2.506 -13.789  1.00 92.35           C  
ATOM    412  O   PRO A  54       1.018   1.850 -11.286  1.00 92.99           O  
ATOM    413  CG  PRO A  54      -2.248   2.498 -13.673  1.00 90.96           C  
ATOM    414  CD  PRO A  54      -2.624   1.807 -12.394  1.00 89.87           C  
ATOM    415  N   GLU A  55       2.044   0.969 -13.011  1.00 92.40           N  
ATOM    416  CA  GLU A  55       3.360   0.941 -12.380  1.00 92.48           C  
ATOM    417  C   GLU A  55       3.682   2.276 -11.714  1.00 92.64           C  
ATOM    418  CB  GLU A  55       4.441   0.592 -13.406  1.00 91.61           C  
ATOM    419  O   GLU A  55       4.157   2.310 -10.577  1.00 92.21           O  
ATOM    420  CG  GLU A  55       5.848   0.552 -12.828  1.00 88.59           C  
ATOM    421  CD  GLU A  55       6.885   0.027 -13.809  1.00 86.49           C  
ATOM    422  OE1 GLU A  55       6.642   0.080 -15.036  1.00 84.08           O  
ATOM    423  OE2 GLU A  55       7.949  -0.441 -13.346  1.00 81.91           O  
ATOM    424  N   GLU A  56       3.479   3.360 -12.368  1.00 92.45           N  
ATOM    425  CA  GLU A  56       3.793   4.679 -11.826  1.00 92.48           C  
ATOM    426  C   GLU A  56       2.981   4.966 -10.567  1.00 93.11           C  
ATOM    427  CB  GLU A  56       3.540   5.766 -12.874  1.00 90.84           C  
ATOM    428  O   GLU A  56       3.503   5.522  -9.598  1.00 92.74           O  
ATOM    429  CG  GLU A  56       4.002   7.151 -12.447  1.00 79.63           C  
ATOM    430  CD  GLU A  56       3.552   8.252 -13.395  1.00 73.65           C  
ATOM    431  OE1 GLU A  56       2.959   7.939 -14.452  1.00 67.52           O  
ATOM    432  OE2 GLU A  56       3.795   9.438 -13.077  1.00 63.52           O  
ATOM    433  N   LYS A  57       1.684   4.621 -10.553  1.00 94.46           N  
ATOM    434  CA  LYS A  57       0.826   4.848  -9.394  1.00 94.74           C  
ATOM    435  C   LYS A  57       1.197   3.915  -8.245  1.00 94.96           C  
ATOM    436  CB  LYS A  57      -0.645   4.657  -9.769  1.00 94.15           C  
ATOM    437  O   LYS A  57       1.168   4.316  -7.079  1.00 94.75           O  
ATOM    438  CG  LYS A  57      -1.179   5.708 -10.731  1.00 91.76           C  
ATOM    439  CD  LYS A  57      -2.683   5.570 -10.930  1.00 88.89           C  
ATOM    440  CE  LYS A  57      -3.237   6.690 -11.801  1.00 85.38           C  
ATOM    441  NZ  LYS A  57      -4.719   6.586 -11.960  1.00 78.28           N  
ATOM    442  N   VAL A  58       1.569   2.680  -8.587  1.00 95.53           N  
ATOM    443  CA  VAL A  58       2.055   1.742  -7.579  1.00 95.71           C  
ATOM    444  C   VAL A  58       3.326   2.289  -6.934  1.00 95.68           C  
ATOM    445  CB  VAL A  58       2.323   0.346  -8.186  1.00 95.34           C  
ATOM    446  O   VAL A  58       3.482   2.236  -5.712  1.00 95.41           O  
ATOM    447  CG1 VAL A  58       3.070  -0.540  -7.191  1.00 94.10           C  
ATOM    448  CG2 VAL A  58       1.012  -0.311  -8.612  1.00 93.79           C  
ATOM    449  N   ASN A  59       4.184   2.878  -7.714  1.00 95.55           N  
ATOM    450  CA  ASN A  59       5.413   3.458  -7.182  1.00 95.58           C  
ATOM    451  C   ASN A  59       5.124   4.653  -6.279  1.00 95.73           C  
ATOM    452  CB  ASN A  59       6.350   3.867  -8.320  1.00 94.75           C  
ATOM    453  O   ASN A  59       5.813   4.863  -5.279  1.00 95.46           O  
ATOM    454  CG  ASN A  59       6.982   2.675  -9.013  1.00 89.21           C  
ATOM    455  ND2 ASN A  59       7.372   2.858 -10.269  1.00 81.31           N  
ATOM    456  OD1 ASN A  59       7.116   1.599  -8.425  1.00 82.00           O  
ATOM    457  N   SER A  60       4.130   5.432  -6.681  1.00 96.05           N  
ATOM    458  CA  SER A  60       3.717   6.530  -5.813  1.00 96.07           C  
ATOM    459  C   SER A  60       3.226   6.015  -4.465  1.00 96.22           C  
ATOM    460  CB  SER A  60       2.620   7.358  -6.483  1.00 95.51           C  
ATOM    461  O   SER A  60       3.574   6.568  -3.419  1.00 96.04           O  
ATOM    462  OG  SER A  60       3.124   8.035  -7.622  1.00 83.83           O  
ATOM    463  N   MET A  61       2.454   4.969  -4.494  1.00 97.15           N  
ATOM    464  CA  MET A  61       1.961   4.379  -3.253  1.00 97.10           C  
ATOM    465  C   MET A  61       3.107   3.788  -2.439  1.00 97.20           C  
ATOM    466  CB  MET A  61       0.918   3.299  -3.547  1.00 96.74           C  
ATOM    467  O   MET A  61       3.130   3.910  -1.213  1.00 96.94           O  
ATOM    468  CG  MET A  61       0.247   2.740  -2.304  1.00 93.44           C  
ATOM    469  SD  MET A  61      -0.744   4.002  -1.412  1.00 85.02           S  
ATOM    470  CE  MET A  61      -1.395   2.994  -0.051  1.00 81.41           C  
ATOM    471  N   LYS A  62       4.105   3.172  -3.071  1.00 97.45           N  
ATOM    472  CA  LYS A  62       5.287   2.658  -2.386  1.00 97.39           C  
ATOM    473  C   LYS A  62       6.020   3.772  -1.644  1.00 97.40           C  
ATOM    474  CB  LYS A  62       6.232   1.981  -3.380  1.00 97.06           C  
ATOM    475  O   LYS A  62       6.457   3.585  -0.507  1.00 97.18           O  
ATOM    476  CG  LYS A  62       5.727   0.643  -3.900  1.00 94.68           C  
ATOM    477  CD  LYS A  62       6.641   0.083  -4.982  1.00 91.55           C  
ATOM    478  CE  LYS A  62       7.967  -0.394  -4.404  1.00 87.55           C  
ATOM    479  NZ  LYS A  62       8.760  -1.170  -5.404  1.00 81.77           N  
ATOM    480  N   SER A  63       6.088   4.894  -2.334  1.00 97.65           N  
ATOM    481  CA  SER A  63       6.750   6.036  -1.714  1.00 97.54           C  
ATOM    482  C   SER A  63       5.992   6.510  -0.478  1.00 97.65           C  
ATOM    483  CB  SER A  63       6.883   7.187  -2.712  1.00 97.03           C  
ATOM    484  O   SER A  63       6.595   6.775   0.564  1.00 97.46           O  
ATOM    485  OG  SER A  63       7.646   8.246  -2.161  1.00 73.93           O  
ATOM    486  N   TRP A  64       4.716   6.559  -0.548  1.00 97.70           N  
ATOM    487  CA  TRP A  64       3.920   6.991   0.597  1.00 97.64           C  
ATOM    488  C   TRP A  64       4.054   6.009   1.755  1.00 97.68           C  
ATOM    489  CB  TRP A  64       2.447   7.138   0.203  1.00 97.62           C  
ATOM    490  O   TRP A  64       4.241   6.416   2.904  1.00 97.36           O  
ATOM    491  CG  TRP A  64       1.587   7.734   1.277  1.00 96.91           C  
ATOM    492  CD1 TRP A  64       1.288   9.056   1.454  1.00 95.37           C  
ATOM    493  CD2 TRP A  64       0.918   7.027   2.326  1.00 95.11           C  
ATOM    494  CE2 TRP A  64       0.230   7.984   3.103  1.00 94.55           C  
ATOM    495  CE3 TRP A  64       0.833   5.674   2.683  1.00 96.05           C  
ATOM    496  NE1 TRP A  64       0.472   9.213   2.551  1.00 96.50           N  
ATOM    497  CH2 TRP A  64      -0.601   6.302   4.546  1.00 95.60           C  
ATOM    498  CZ2 TRP A  64      -0.534   7.632   4.218  1.00 95.61           C  
ATOM    499  CZ3 TRP A  64       0.072   5.325   3.793  1.00 95.69           C  
ATOM    500  N   LEU A  65       4.056   4.701   1.509  1.00 97.85           N  
ATOM    501  CA  LEU A  65       4.107   3.648   2.518  1.00 97.78           C  
ATOM    502  C   LEU A  65       5.460   3.633   3.220  1.00 97.76           C  
ATOM    503  CB  LEU A  65       3.834   2.282   1.881  1.00 97.73           C  
ATOM    504  O   LEU A  65       5.569   3.167   4.357  1.00 97.43           O  
ATOM    505  CG  LEU A  65       2.393   2.013   1.445  1.00 97.23           C  
ATOM    506  CD1 LEU A  65       2.341   0.822   0.494  1.00 96.21           C  
ATOM    507  CD2 LEU A  65       1.502   1.774   2.659  1.00 95.94           C  
ATOM    508  N   SER A  66       6.441   4.146   2.562  1.00 97.56           N  
ATOM    509  CA  SER A  66       7.783   3.996   3.115  1.00 97.24           C  
ATOM    510  C   SER A  66       8.288   5.310   3.704  1.00 96.84           C  
ATOM    511  CB  SER A  66       8.754   3.503   2.042  1.00 96.42           C  
ATOM    512  O   SER A  66       9.154   5.311   4.581  1.00 95.65           O  
ATOM    513  OG  SER A  66       8.843   4.435   0.978  1.00 77.02           O  
ATOM    514  N   LYS A  67       7.660   6.476   3.270  1.00 96.56           N  
ATOM    515  CA  LYS A  67       8.302   7.738   3.624  1.00 96.25           C  
ATOM    516  C   LYS A  67       7.314   8.691   4.290  1.00 95.89           C  
ATOM    517  CB  LYS A  67       8.910   8.397   2.384  1.00 95.23           C  
ATOM    518  O   LYS A  67       7.711   9.563   5.066  1.00 94.97           O  
ATOM    519  CG  LYS A  67      10.026   7.589   1.739  1.00 88.98           C  
ATOM    520  CD  LYS A  67      10.553   8.268   0.481  1.00 84.79           C  
ATOM    521  CE  LYS A  67      11.643   7.442  -0.187  1.00 77.59           C  
ATOM    522  NZ  LYS A  67      12.083   8.047  -1.480  1.00 74.63           N  
ATOM    523  N   VAL A  68       6.016   8.567   4.014  1.00 96.52           N  
ATOM    524  CA  VAL A  68       5.043   9.574   4.425  1.00 96.34           C  
ATOM    525  C   VAL A  68       4.136   9.001   5.512  1.00 96.05           C  
ATOM    526  CB  VAL A  68       4.197  10.068   3.231  1.00 95.91           C  
ATOM    527  O   VAL A  68       4.189   9.434   6.666  1.00 94.65           O  
ATOM    528  CG1 VAL A  68       3.141  11.070   3.694  1.00 94.53           C  
ATOM    529  CG2 VAL A  68       5.095  10.689   2.162  1.00 94.22           C  
ATOM    530  N   GLY A  69       3.373   7.996   5.226  1.00 96.37           N  
ATOM    531  CA  GLY A  69       2.468   7.381   6.184  1.00 96.25           C  
ATOM    532  C   GLY A  69       1.422   8.340   6.718  1.00 95.44           C  
ATOM    533  O   GLY A  69       1.117   9.351   6.082  1.00 93.19           O  
ATOM    534  N   SER A  70       0.760   8.025   7.857  1.00 95.83           N  
ATOM    535  CA  SER A  70      -0.178   8.895   8.559  1.00 95.68           C  
ATOM    536  C   SER A  70       0.554   9.938   9.396  1.00 95.24           C  
ATOM    537  CB  SER A  70      -1.106   8.072   9.454  1.00 94.77           C  
ATOM    538  O   SER A  70       1.714   9.742   9.765  1.00 94.14           O  
ATOM    539  OG  SER A  70      -0.382   7.478  10.518  1.00 82.53           O  
ATOM    540  N   PRO A  71      -0.129  11.036   9.666  1.00 94.04           N  
ATOM    541  CA  PRO A  71       0.509  12.130  10.403  1.00 93.87           C  
ATOM    542  C   PRO A  71       1.153  11.665  11.708  1.00 93.06           C  
ATOM    543  CB  PRO A  71      -0.648  13.093  10.678  1.00 92.60           C  
ATOM    544  O   PRO A  71       2.206  12.177  12.097  1.00 91.40           O  
ATOM    545  CG  PRO A  71      -1.565  12.933   9.508  1.00 88.55           C  
ATOM    546  CD  PRO A  71      -1.589  11.483   9.116  1.00 85.98           C  
ATOM    547  N   SER A  72       0.613  10.709  12.345  1.00 94.22           N  
ATOM    548  CA  SER A  72       1.113  10.302  13.654  1.00 94.20           C  
ATOM    549  C   SER A  72       1.959   9.037  13.554  1.00 94.49           C  
ATOM    550  CB  SER A  72      -0.047  10.074  14.624  1.00 92.30           C  
ATOM    551  O   SER A  72       2.453   8.532  14.564  1.00 93.62           O  
ATOM    552  OG  SER A  72      -0.763  11.277  14.844  1.00 77.12           O  
ATOM    553  N   SER A  73       2.179   8.534  12.454  1.00 95.79           N  
ATOM    554  CA  SER A  73       2.959   7.312  12.285  1.00 95.85           C  
ATOM    555  C   SER A  73       4.451   7.615  12.206  1.00 95.44           C  
ATOM    556  CB  SER A  73       2.514   6.562  11.029  1.00 95.00           C  
ATOM    557  O   SER A  73       4.846   8.733  11.869  1.00 94.36           O  
ATOM    558  OG  SER A  73       2.897   7.267   9.860  1.00 88.44           O  
ATOM    559  N   ARG A  74       5.208   6.714  12.630  1.00 96.72           N  
ATOM    560  CA  ARG A  74       6.650   6.673  12.416  1.00 96.60           C  
ATOM    561  C   ARG A  74       7.064   5.384  11.714  1.00 96.74           C  
ATOM    562  CB  ARG A  74       7.396   6.808  13.745  1.00 94.94           C  
ATOM    563  O   ARG A  74       7.069   4.313  12.324  1.00 96.28           O  
ATOM    564  CG  ARG A  74       8.908   6.875  13.600  1.00 80.55           C  
ATOM    565  CD  ARG A  74       9.595   7.080  14.943  1.00 74.73           C  
ATOM    566  NE  ARG A  74      11.046   7.160  14.799  1.00 72.18           N  
ATOM    567  NH1 ARG A  74      11.453   7.553  17.039  1.00 61.17           N  
ATOM    568  NH2 ARG A  74      13.196   7.438  15.555  1.00 53.72           N  
ATOM    569  CZ  ARG A  74      11.895   7.384  15.798  1.00 66.40           C  
ATOM    570  N   ILE A  75       7.468   5.490  10.415  1.00 96.42           N  
ATOM    571  CA  ILE A  75       7.824   4.331   9.603  1.00 96.56           C  
ATOM    572  C   ILE A  75       9.319   4.051   9.733  1.00 96.02           C  
ATOM    573  CB  ILE A  75       7.445   4.543   8.120  1.00 96.30           C  
ATOM    574  O   ILE A  75      10.148   4.880   9.352  1.00 95.00           O  
ATOM    575  CG1 ILE A  75       5.934   4.762   7.981  1.00 95.43           C  
ATOM    576  CG2 ILE A  75       7.906   3.355   7.270  1.00 95.14           C  
ATOM    577  CD1 ILE A  75       5.512   5.336   6.636  1.00 93.92           C  
ATOM    578  N   ASP A  76       9.672   2.883  10.306  1.00 96.21           N  
ATOM    579  CA  ASP A  76      11.070   2.470  10.379  1.00 96.10           C  
ATOM    580  C   ASP A  76      11.544   1.900   9.044  1.00 95.97           C  
ATOM    581  CB  ASP A  76      11.268   1.439  11.491  1.00 95.67           C  
ATOM    582  O   ASP A  76      12.628   2.243   8.567  1.00 95.39           O  
ATOM    583  CG  ASP A  76      11.096   2.025  12.881  1.00 93.43           C  
ATOM    584  OD1 ASP A  76      11.058   3.267  13.019  1.00 89.04           O  
ATOM    585  OD2 ASP A  76      11.000   1.239  13.848  1.00 89.77           O  
ATOM    586  N   ARG A  77      10.773   1.049   8.469  1.00 96.34           N  
ATOM    587  CA  ARG A  77      11.052   0.458   7.165  1.00 96.30           C  
ATOM    588  C   ARG A  77       9.793  -0.155   6.560  1.00 96.47           C  
ATOM    589  CB  ARG A  77      12.149  -0.603   7.279  1.00 95.52           C  
ATOM    590  O   ARG A  77       8.826  -0.429   7.274  1.00 96.27           O  
ATOM    591  CG  ARG A  77      11.722  -1.852   8.033  1.00 90.21           C  
ATOM    592  CD  ARG A  77      12.869  -2.842   8.181  1.00 87.19           C  
ATOM    593  NE  ARG A  77      12.457  -4.041   8.905  1.00 83.74           N  
ATOM    594  NH1 ARG A  77      11.797  -2.914  10.811  1.00 73.44           N  
ATOM    595  NH2 ARG A  77      11.615  -5.196  10.702  1.00 68.21           N  
ATOM    596  CZ  ARG A  77      11.957  -4.047  10.137  1.00 76.46           C  
ATOM    597  N   THR A  78       9.810  -0.299   5.316  1.00 97.22           N  
ATOM    598  CA  THR A  78       8.793  -1.017   4.556  1.00 97.17           C  
ATOM    599  C   THR A  78       9.430  -2.092   3.681  1.00 96.95           C  
ATOM    600  CB  THR A  78       7.971  -0.056   3.677  1.00 96.85           C  
ATOM    601  O   THR A  78      10.392  -1.823   2.959  1.00 96.38           O  
ATOM    602  CG2 THR A  78       6.855  -0.797   2.947  1.00 94.00           C  
ATOM    603  OG1 THR A  78       7.393   0.962   4.503  1.00 92.94           O  
ATOM    604  N   ASN A  79       8.957  -3.295   3.791  1.00 97.13           N  
ATOM    605  CA  ASN A  79       9.362  -4.375   2.898  1.00 97.06           C  
ATOM    606  C   ASN A  79       8.354  -4.577   1.769  1.00 97.10           C  
ATOM    607  CB  ASN A  79       9.550  -5.677   3.680  1.00 96.57           C  
ATOM    608  O   ASN A  79       7.156  -4.716   2.018  1.00 96.85           O  
ATOM    609  CG  ASN A  79      10.764  -5.642   4.587  1.00 90.77           C  
ATOM    610  ND2 ASN A  79      10.795  -6.533   5.571  1.00 81.36           N  
ATOM    611  OD1 ASN A  79      11.667  -4.821   4.405  1.00 81.20           O  
ATOM    612  N   PHE A  80       8.876  -4.499   0.603  1.00 97.17           N  
ATOM    613  CA  PHE A  80       8.069  -4.828  -0.565  1.00 97.14           C  
ATOM    614  C   PHE A  80       8.441  -6.201  -1.112  1.00 96.73           C  
ATOM    615  CB  PHE A  80       8.240  -3.765  -1.655  1.00 97.01           C  
ATOM    616  O   PHE A  80       9.624  -6.537  -1.208  1.00 96.01           O  
ATOM    617  CG  PHE A  80       7.812  -2.386  -1.230  1.00 96.63           C  
ATOM    618  CD1 PHE A  80       6.465  -2.055  -1.153  1.00 95.68           C  
ATOM    619  CD2 PHE A  80       8.757  -1.421  -0.909  1.00 95.23           C  
ATOM    620  CE1 PHE A  80       6.066  -0.779  -0.760  1.00 94.76           C  
ATOM    621  CE2 PHE A  80       8.366  -0.144  -0.516  1.00 94.53           C  
ATOM    622  CZ  PHE A  80       7.020   0.175  -0.443  1.00 93.99           C  
ATOM    623  N   SER A  81       7.454  -7.026  -1.411  1.00 96.49           N  
ATOM    624  CA  SER A  81       7.692  -8.385  -1.888  1.00 96.39           C  
ATOM    625  C   SER A  81       6.649  -8.798  -2.921  1.00 96.23           C  
ATOM    626  CB  SER A  81       7.684  -9.372  -0.720  1.00 96.02           C  
ATOM    627  O   SER A  81       5.630  -8.124  -3.087  1.00 95.78           O  
ATOM    628  OG  SER A  81       6.402  -9.428  -0.118  1.00 92.86           O  
ATOM    629  N   ASN A  82       6.972  -9.870  -3.633  1.00 96.11           N  
ATOM    630  CA  ASN A  82       6.052 -10.485  -4.584  1.00 96.04           C  
ATOM    631  C   ASN A  82       5.620  -9.499  -5.665  1.00 95.91           C  
ATOM    632  CB  ASN A  82       4.827 -11.047  -3.858  1.00 94.99           C  
ATOM    633  O   ASN A  82       4.458  -9.490  -6.075  1.00 94.72           O  
ATOM    634  CG  ASN A  82       5.167 -12.224  -2.965  1.00 87.39           C  
ATOM    635  ND2 ASN A  82       4.518 -12.298  -1.809  1.00 71.50           N  
ATOM    636  OD1 ASN A  82       6.007 -13.059  -3.311  1.00 70.90           O  
ATOM    637  N   GLU A  83       6.527  -8.664  -6.021  1.00 95.37           N  
ATOM    638  CA  GLU A  83       6.220  -7.734  -7.104  1.00 95.27           C  
ATOM    639  C   GLU A  83       6.120  -8.460  -8.442  1.00 94.81           C  
ATOM    640  CB  GLU A  83       7.278  -6.630  -7.182  1.00 93.90           C  
ATOM    641  O   GLU A  83       7.019  -9.219  -8.812  1.00 93.69           O  
ATOM    642  CG  GLU A  83       6.948  -5.533  -8.183  1.00 85.23           C  
ATOM    643  CD  GLU A  83       7.796  -4.283  -8.004  1.00 81.45           C  
ATOM    644  OE1 GLU A  83       8.645  -4.253  -7.085  1.00 78.96           O  
ATOM    645  OE2 GLU A  83       7.609  -3.327  -8.789  1.00 79.01           O  
ATOM    646  N   LYS A  84       5.078  -8.105  -9.198  1.00 93.96           N  
ATOM    647  CA  LYS A  84       4.870  -8.787 -10.472  1.00 93.84           C  
ATOM    648  C   LYS A  84       3.987  -7.958 -11.401  1.00 93.92           C  
ATOM    649  CB  LYS A  84       4.247 -10.165 -10.249  1.00 92.94           C  
ATOM    650  O   LYS A  84       3.226  -7.103 -10.943  1.00 93.34           O  
ATOM    651  CG  LYS A  84       2.920 -10.132  -9.505  1.00 88.67           C  
ATOM    652  CD  LYS A  84       2.427 -11.535  -9.177  1.00 86.07           C  
ATOM    653  CE  LYS A  84       1.175 -11.501  -8.311  1.00 79.07           C  
ATOM    654  NZ  LYS A  84       0.725 -12.874  -7.933  1.00 73.50           N  
ATOM    655  N   THR A  85       4.138  -8.167 -12.689  1.00 92.40           N  
ATOM    656  CA  THR A  85       3.238  -7.618 -13.698  1.00 92.28           C  
ATOM    657  C   THR A  85       1.960  -8.445 -13.790  1.00 92.25           C  
ATOM    658  CB  THR A  85       3.916  -7.560 -15.079  1.00 91.14           C  
ATOM    659  O   THR A  85       2.011  -9.677 -13.816  1.00 91.39           O  
ATOM    660  CG2 THR A  85       2.988  -6.946 -16.122  1.00 83.09           C  
ATOM    661  OG1 THR A  85       5.106  -6.766 -14.988  1.00 84.54           O  
ATOM    662  N   ILE A  86       0.835  -7.795 -13.844  1.00 91.71           N  
ATOM    663  CA  ILE A  86      -0.444  -8.492 -13.933  1.00 91.71           C  
ATOM    664  C   ILE A  86      -1.220  -7.992 -15.149  1.00 91.31           C  
ATOM    665  CB  ILE A  86      -1.281  -8.303 -12.648  1.00 91.53           C  
ATOM    666  O   ILE A  86      -0.941  -6.909 -15.669  1.00 90.40           O  
ATOM    667  CG1 ILE A  86      -1.529  -6.813 -12.386  1.00 91.39           C  
ATOM    668  CG2 ILE A  86      -0.589  -8.962 -11.451  1.00 91.17           C  
ATOM    669  CD1 ILE A  86      -2.431  -6.536 -11.191  1.00 90.63           C  
ATOM    670  N   SER A  87      -2.144  -8.826 -15.602  1.00 89.32           N  
ATOM    671  CA  SER A  87      -2.910  -8.505 -16.802  1.00 89.10           C  
ATOM    672  C   SER A  87      -4.186  -7.743 -16.457  1.00 89.40           C  
ATOM    673  CB  SER A  87      -3.260  -9.779 -17.572  1.00 87.63           C  
ATOM    674  O   SER A  87      -4.729  -7.020 -17.294  1.00 88.43           O  
ATOM    675  OG  SER A  87      -4.030 -10.657 -16.769  1.00 78.01           O  
ATOM    676  N   LYS A  88      -4.632  -7.876 -15.238  1.00 91.03           N  
ATOM    677  CA  LYS A  88      -5.847  -7.216 -14.768  1.00 91.21           C  
ATOM    678  C   LYS A  88      -5.801  -6.989 -13.260  1.00 91.97           C  
ATOM    679  CB  LYS A  88      -7.082  -8.040 -15.137  1.00 89.72           C  
ATOM    680  O   LYS A  88      -5.134  -7.730 -12.536  1.00 91.65           O  
ATOM    681  CG  LYS A  88      -7.151  -9.395 -14.448  1.00 82.46           C  
ATOM    682  CD  LYS A  88      -8.391 -10.173 -14.868  1.00 79.44           C  
ATOM    683  CE  LYS A  88      -8.482 -11.512 -14.148  1.00 71.63           C  
ATOM    684  NZ  LYS A  88      -9.751 -12.230 -14.471  1.00 64.33           N  
ATOM    685  N   LEU A  89      -6.532  -5.955 -12.810  1.00 93.17           N  
ATOM    686  CA  LEU A  89      -6.670  -5.687 -11.382  1.00 93.47           C  
ATOM    687  C   LEU A  89      -7.518  -6.759 -10.707  1.00 93.23           C  
ATOM    688  CB  LEU A  89      -7.294  -4.308 -11.154  1.00 92.98           C  
ATOM    689  O   LEU A  89      -8.527  -7.200 -11.262  1.00 92.55           O  
ATOM    690  CG  LEU A  89      -6.516  -3.111 -11.704  1.00 91.88           C  
ATOM    691  CD1 LEU A  89      -7.364  -1.846 -11.627  1.00 89.58           C  
ATOM    692  CD2 LEU A  89      -5.206  -2.931 -10.945  1.00 89.49           C  
ATOM    693  N   GLU A  90      -7.164  -7.189  -9.487  1.00 93.99           N  
ATOM    694  CA  GLU A  90      -7.875  -8.205  -8.716  1.00 93.71           C  
ATOM    695  C   GLU A  90      -8.904  -7.572  -7.784  1.00 93.75           C  
ATOM    696  CB  GLU A  90      -6.890  -9.056  -7.910  1.00 92.31           C  
ATOM    697  O   GLU A  90      -9.774  -8.262  -7.250  1.00 92.86           O  
ATOM    698  CG  GLU A  90      -5.930  -9.865  -8.770  1.00 85.41           C  
ATOM    699  CD  GLU A  90      -4.847 -10.565  -7.965  1.00 80.96           C  
ATOM    700  OE1 GLU A  90      -4.720 -10.290  -6.750  1.00 77.87           O  
ATOM    701  OE2 GLU A  90      -4.119 -11.395  -8.553  1.00 75.92           O  
ATOM    702  N   TYR A  91      -8.735  -6.309  -7.641  1.00 94.62           N  
ATOM    703  CA  TYR A  91      -9.614  -5.555  -6.754  1.00 94.74           C  
ATOM    704  C   TYR A  91     -10.273  -4.398  -7.495  1.00 94.39           C  
ATOM    705  CB  TYR A  91      -8.835  -5.026  -5.546  1.00 94.44           C  
ATOM    706  O   TYR A  91      -9.713  -3.870  -8.458  1.00 93.64           O  
ATOM    707  CG  TYR A  91      -7.997  -6.076  -4.857  1.00 93.56           C  
ATOM    708  CD1 TYR A  91      -8.589  -7.060  -4.068  1.00 91.84           C  
ATOM    709  CD2 TYR A  91      -6.613  -6.086  -4.993  1.00 91.52           C  
ATOM    710  CE1 TYR A  91      -7.821  -8.028  -3.430  1.00 91.28           C  
ATOM    711  CE2 TYR A  91      -5.836  -7.049  -4.359  1.00 91.24           C  
ATOM    712  OH  TYR A  91      -5.682  -8.971  -2.951  1.00 88.30           O  
ATOM    713  CZ  TYR A  91      -6.448  -8.015  -3.581  1.00 90.64           C  
ATOM    714  N   SER A  92     -11.509  -4.040  -6.977  1.00 93.69           N  
ATOM    715  CA  SER A  92     -12.215  -2.909  -7.570  1.00 93.46           C  
ATOM    716  C   SER A  92     -11.896  -1.612  -6.834  1.00 93.25           C  
ATOM    717  CB  SER A  92     -13.725  -3.153  -7.558  1.00 91.78           C  
ATOM    718  O   SER A  92     -12.118  -0.521  -7.364  1.00 92.02           O  
ATOM    719  OG  SER A  92     -14.187  -3.381  -6.238  1.00 78.17           O  
ATOM    720  N   ASN A  93     -11.432  -1.705  -5.652  1.00 94.97           N  
ATOM    721  CA  ASN A  93     -11.072  -0.567  -4.813  1.00 95.11           C  
ATOM    722  C   ASN A  93      -9.984  -0.934  -3.808  1.00 95.43           C  
ATOM    723  CB  ASN A  93     -12.304  -0.024  -4.087  1.00 93.26           C  
ATOM    724  O   ASN A  93      -9.500  -2.067  -3.796  1.00 95.08           O  
ATOM    725  CG  ASN A  93     -12.962  -1.060  -3.197  1.00 78.64           C  
ATOM    726  ND2 ASN A  93     -14.288  -1.033  -3.135  1.00 66.36           N  
ATOM    727  OD1 ASN A  93     -12.283  -1.877  -2.569  1.00 67.84           O  
ATOM    728  N   PHE A  94      -9.596   0.018  -3.135  1.00 96.23           N  
ATOM    729  CA  PHE A  94      -8.706  -0.211  -2.003  1.00 96.36           C  
ATOM    730  C   PHE A  94      -9.501  -0.362  -0.711  1.00 95.82           C  
ATOM    731  CB  PHE A  94      -7.700   0.936  -1.868  1.00 96.15           C  
ATOM    732  O   PHE A  94     -10.376   0.454  -0.416  1.00 94.76           O  
ATOM    733  CG  PHE A  94      -6.520   0.609  -0.992  1.00 95.61           C  
ATOM    734  CD1 PHE A  94      -6.598   0.761   0.387  1.00 94.16           C  
ATOM    735  CD2 PHE A  94      -5.334   0.150  -1.548  1.00 93.76           C  
ATOM    736  CE1 PHE A  94      -5.508   0.460   1.200  1.00 93.79           C  
ATOM    737  CE2 PHE A  94      -4.240  -0.154  -0.742  1.00 93.96           C  
ATOM    738  CZ  PHE A  94      -4.329   0.003   0.632  1.00 93.29           C  
ATOM    739  N   SER A  95      -9.231  -1.380   0.120  1.00 95.06           N  
ATOM    740  CA  SER A  95     -10.072  -1.631   1.286  1.00 95.02           C  
ATOM    741  C   SER A  95      -9.229  -1.877   2.533  1.00 95.16           C  
ATOM    742  CB  SER A  95     -10.990  -2.828   1.037  1.00 93.94           C  
ATOM    743  O   SER A  95      -8.104  -2.372   2.441  1.00 94.74           O  
ATOM    744  OG  SER A  95     -10.233  -4.009   0.834  1.00 76.52           O  
ATOM    745  N   VAL A  96      -9.796  -1.455   3.653  1.00 95.04           N  
ATOM    746  CA  VAL A  96      -9.249  -1.766   4.969  1.00 95.10           C  
ATOM    747  C   VAL A  96      -9.759  -3.129   5.432  1.00 94.39           C  
ATOM    748  CB  VAL A  96      -9.612  -0.680   6.006  1.00 94.03           C  
ATOM    749  O   VAL A  96     -10.969  -3.362   5.479  1.00 93.06           O  
ATOM    750  CG1 VAL A  96      -9.108  -1.069   7.395  1.00 86.75           C  
ATOM    751  CG2 VAL A  96      -9.039   0.672   5.586  1.00 86.31           C  
ATOM    752  N   ARG A  97      -8.791  -4.006   5.739  1.00 94.77           N  
ATOM    753  CA  ARG A  97      -9.169  -5.349   6.169  1.00 94.55           C  
ATOM    754  C   ARG A  97      -8.843  -5.563   7.643  1.00 93.82           C  
ATOM    755  CB  ARG A  97      -8.463  -6.405   5.317  1.00 93.58           C  
ATOM    756  O   ARG A  97      -7.935  -4.928   8.182  1.00 92.59           O  
ATOM    757  CG  ARG A  97      -8.870  -6.389   3.852  1.00 88.80           C  
ATOM    758  CD  ARG A  97      -8.253  -7.548   3.082  1.00 86.12           C  
ATOM    759  NE  ARG A  97      -8.616  -7.510   1.668  1.00 84.18           N  
ATOM    760  NH1 ARG A  97      -7.341  -9.344   1.078  1.00 73.76           N  
ATOM    761  NH2 ARG A  97      -8.569  -8.237  -0.510  1.00 70.40           N  
ATOM    762  CZ  ARG A  97      -8.174  -8.364   0.749  1.00 79.16           C  
ATOM    763  N   TYR A  98      -9.551  -6.437   8.290  1.00 89.30           N  
ATOM    764  CA  TYR A  98      -9.365  -6.763   9.699  1.00 88.89           C  
ATOM    765  C   TYR A  98      -8.875  -8.196   9.868  1.00 85.83           C  
ATOM    766  CB  TYR A  98     -10.670  -6.563  10.475  1.00 85.34           C  
ATOM    767  O   TYR A  98      -9.216  -9.073   9.070  1.00 81.60           O  
ATOM    768  CG  TYR A  98     -11.175  -5.140  10.458  1.00 81.84           C  
ATOM    769  CD1 TYR A  98     -10.704  -4.202  11.375  1.00 79.02           C  
ATOM    770  CD2 TYR A  98     -12.123  -4.731   9.526  1.00 79.93           C  
ATOM    771  CE1 TYR A  98     -11.168  -2.891  11.364  1.00 76.97           C  
ATOM    772  CE2 TYR A  98     -12.593  -3.422   9.506  1.00 76.98           C  
ATOM    773  OH  TYR A  98     -12.572  -1.214  10.412  1.00 57.55           O  
ATOM    774  CZ  TYR A  98     -12.110  -2.511  10.427  1.00 74.87           C  
TER     775      TYR A  98
END
