# Supplementary material for: Semantical and geometrical protein encoding toward enhanced bioactivity and thermostability
Source: eLife. 2025 May 2;13:RP98033. doi: 10.7554/eLife.98033 (PMC12048155; doi:10.7554/eLife.98033)
Supplement: Source code 1. [file elife-98033-code1.zip › ProtSSN-master/data/DDG/DATASET/1APS-5.5-28.0/1APS-5.5-28.0.exp.pdb]

HEADER    HYDROLASE(ACTING ON ACID ANHYDRIDES)    20-FEB-91   1APS              
TITLE     THREE-DIMENSIONAL STRUCTURE OF ACYLPHOSPHATASE. REFINEMENT AND        
TITLE    2 STRUCTURE ANALYSIS                                                   
COMPND    MOL_ID: 1;                                                            
COMPND   2 MOLECULE: ACYLPHOSPHATASE;                                           
COMPND   3 CHAIN: A;                                                            
COMPND   4 EC: 3.6.1.7;                                                         
COMPND   5 ENGINEERED: YES                                                      
SOURCE    MOL_ID: 1;                                                            
SOURCE   2 ORGANISM_SCIENTIFIC: EQUUS CABALLUS;                                 
SOURCE   3 ORGANISM_COMMON: HORSE;                                              
SOURCE   4 ORGANISM_TAXID: 9796                                                 
KEYWDS    HYDROLASE(ACTING ON ACID ANHYDRIDES)                                  
EXPDTA    SOLUTION NMR                                                          
NUMMDL    5                                                                     
AUTHOR    V.SAUDEK,A.PASTORE,G.RAMPONI,R.J.P.WILLIAMS                           
REVDAT   4   16-FEB-22 1APS    1       REMARK                                   
REVDAT   3   24-FEB-09 1APS    1       VERSN                                    
REVDAT   2   01-APR-03 1APS    1       JRNL                                     
REVDAT   1   15-JUL-92 1APS    0                                                
JRNL        AUTH   A.PASTORE,V.SAUDEK,G.RAMPONI,R.J.WILLIAMS                    
JRNL        TITL   THREE-DIMENSIONAL STRUCTURE OF ACYLPHOSPHATASE. REFINEMENT   
JRNL        TITL 2 AND STRUCTURE ANALYSIS.                                      
JRNL        REF    J.MOL.BIOL.                   V. 224   427 1992              
JRNL        REFN                   ISSN 0022-2836                               
JRNL        PMID   1313885                                                      
JRNL        DOI    10.1016/0022-2836(92)91005-A                                 
REMARK   1                                                                      
REMARK   1 REFERENCE 1                                                          
REMARK   1  AUTH   V.SAUDEK,M.R.WORMALD,R.J.P.WILLIAMS,J.BOYD,M.STEFANI,        
REMARK   1  AUTH 2 G.RAMPONI                                                    
REMARK   1  TITL   IDENTIFICATION AND DESCRIPTION OF BETA-STRUCTURE IN HORSE    
REMARK   1  TITL 2 MUSCLE ACYLPHOSPHATASE BY NUCLEAR MAGNETIC RESONANCE         
REMARK   1  TITL 3 SPECTROSCOPY                                                 
REMARK   1  REF    J.MOL.BIOL.                   V. 207   405 1989              
REMARK   1  REFN                   ISSN 0022-2836                               
REMARK   1 REFERENCE 2                                                          
REMARK   1  AUTH   V.SAUDEK,R.A.ATKINSON,R.J.P.WILLIAMS,G.RAMPONI               
REMARK   1  TITL   IDENTIFICATION AND DESCRIPTION OF ALPHA-HELICAL REGIONS IN   
REMARK   1  TITL 2 HORSE MUSCLE ACYLPHOSPHATASE BY 1H NUCLEAR MAGNETIC          
REMARK   1  TITL 3 RESONANCE SPECTROSCOPY                                       
REMARK   1  REF    J.MOL.BIOL.                   V. 205   229 1989              
REMARK   1  REFN                   ISSN 0022-2836                               
REMARK   2                                                                      
REMARK   2 RESOLUTION. NOT APPLICABLE.                                          
REMARK   3                                                                      
REMARK   3 REFINEMENT.                                                          
REMARK   3   PROGRAM     : NULL                                                 
REMARK   3   AUTHORS     : NULL                                                 
REMARK   3                                                                      
REMARK   3  OTHER REFINEMENT REMARKS: NULL                                      
REMARK   4                                                                      
REMARK   4 1APS COMPLIES WITH FORMAT V. 3.15, 01-DEC-08                         
REMARK 100                                                                      
REMARK 100 THIS ENTRY HAS BEEN PROCESSED BY BNL.                                
REMARK 100 THE DEPOSITION ID IS D_1000171107.                                   
REMARK 210                                                                      
REMARK 210 EXPERIMENTAL DETAILS                                                 
REMARK 210  EXPERIMENT TYPE                : NMR                                
REMARK 210  TEMPERATURE           (KELVIN) : NULL                               
REMARK 210  PH                             : NULL                               
REMARK 210  IONIC STRENGTH                 : NULL                               
REMARK 210  PRESSURE                       : NULL                               
REMARK 210  SAMPLE CONTENTS                : NULL                               
REMARK 210                                                                      
REMARK 210  NMR EXPERIMENTS CONDUCTED      : NULL                               
REMARK 210  SPECTROMETER FIELD STRENGTH    : NULL                               
REMARK 210  SPECTROMETER MODEL             : NULL                               
REMARK 210  SPECTROMETER MANUFACTURER      : NULL                               
REMARK 210                                                                      
REMARK 210  STRUCTURE DETERMINATION.                                            
REMARK 210   SOFTWARE USED                 : NULL                               
REMARK 210   METHOD USED                   : NULL                               
REMARK 210                                                                      
REMARK 210 CONFORMERS, NUMBER CALCULATED   : NULL                               
REMARK 210 CONFORMERS, NUMBER SUBMITTED    : 5                                  
REMARK 210 CONFORMERS, SELECTION CRITERIA  : NULL                               
REMARK 210                                                                      
REMARK 210 BEST REPRESENTATIVE CONFORMER IN THIS ENSEMBLE : NULL                
REMARK 210                                                                      
REMARK 210 REMARK: NULL                                                         
REMARK 215                                                                      
REMARK 215 NMR STUDY                                                            
REMARK 215 THE COORDINATES IN THIS ENTRY WERE GENERATED FROM SOLUTION           
REMARK 215 NMR DATA.  PROTEIN DATA BANK CONVENTIONS REQUIRE THAT                
REMARK 215 CRYST1 AND SCALE RECORDS BE INCLUDED, BUT THE VALUES ON              
REMARK 215 THESE RECORDS ARE MEANINGLESS.                                       
REMARK 300                                                                      
REMARK 300 BIOMOLECULE: 1                                                       
REMARK 300 SEE REMARK 350 FOR THE AUTHOR PROVIDED AND/OR PROGRAM                
REMARK 300 GENERATED ASSEMBLY INFORMATION FOR THE STRUCTURE IN                  
REMARK 300 THIS ENTRY. THE REMARK MAY ALSO PROVIDE INFORMATION ON               
REMARK 300 BURIED SURFACE AREA.                                                 
REMARK 350                                                                      
REMARK 350 COORDINATES FOR A COMPLETE MULTIMER REPRESENTING THE KNOWN           
REMARK 350 BIOLOGICALLY SIGNIFICANT OLIGOMERIZATION STATE OF THE                
REMARK 350 MOLECULE CAN BE GENERATED BY APPLYING BIOMT TRANSFORMATIONS          
REMARK 350 GIVEN BELOW.  BOTH NON-CRYSTALLOGRAPHIC AND                          
REMARK 350 CRYSTALLOGRAPHIC OPERATIONS ARE GIVEN.                               
REMARK 350                                                                      
REMARK 350 BIOMOLECULE: 1                                                       
REMARK 350 AUTHOR DETERMINED BIOLOGICAL UNIT: MONOMERIC                         
REMARK 350 APPLY THE FOLLOWING TO CHAINS: A                                     
REMARK 350   BIOMT1   1  1.000000  0.000000  0.000000        0.00000            
REMARK 350   BIOMT2   1  0.000000  1.000000  0.000000        0.00000            
REMARK 350   BIOMT3   1  0.000000  0.000000  1.000000        0.00000            
REMARK 500                                                                      
REMARK 500 GEOMETRY AND STEREOCHEMISTRY                                         
REMARK 500 SUBTOPIC: COVALENT BOND ANGLES                                       
REMARK 500                                                                      
REMARK 500 THE STEREOCHEMICAL PARAMETERS OF THE FOLLOWING RESIDUES              
REMARK 500 HAVE VALUES WHICH DEVIATE FROM EXPECTED VALUES BY MORE               
REMARK 500 THAN 6*RMSD (M=MODEL NUMBER; RES=RESIDUE NAME; C=CHAIN               
REMARK 500 IDENTIFIER; SSEQ=SEQUENCE NUMBER; I=INSERTION CODE).                 
REMARK 500                                                                      
REMARK 500 STANDARD TABLE:                                                      
REMARK 500 FORMAT: (10X,I3,1X,A3,1X,A1,I4,A1,3(1X,A4,2X),12X,F5.1)              
REMARK 500                                                                      
REMARK 500 EXPECTED VALUES PROTEIN: ENGH AND HUBER, 1999                        
REMARK 500 EXPECTED VALUES NUCLEIC ACID: CLOWNEY ET AL 1996                     
REMARK 500                                                                      
REMARK 500  M RES CSSEQI ATM1   ATM2   ATM3                                     
REMARK 500  1 ARG A   4   NE  -  CZ  -  NH1 ANGL. DEV. =   3.0 DEGREES          
REMARK 500  1 TYR A  98   CB  -  CG  -  CD2 ANGL. DEV. =  -4.4 DEGREES          
REMARK 500  2 TYR A  25   CB  -  CG  -  CD1 ANGL. DEV. =  -4.0 DEGREES          
REMARK 500  2 TYR A  91   CB  -  CG  -  CD2 ANGL. DEV. =  -3.9 DEGREES          
REMARK 500  3 TYR A  25   CB  -  CG  -  CD2 ANGL. DEV. =  -3.8 DEGREES          
REMARK 500  3 TYR A  91   CB  -  CG  -  CD2 ANGL. DEV. =  -4.8 DEGREES          
REMARK 500  4 TYR A  11   CB  -  CG  -  CD2 ANGL. DEV. =  -3.7 DEGREES          
REMARK 500  4 ARG A  16   NE  -  CZ  -  NH1 ANGL. DEV. =   3.2 DEGREES          
REMARK 500  4 TYR A  25   CB  -  CG  -  CD2 ANGL. DEV. =  -4.4 DEGREES          
REMARK 500  5 ARG A   4   NE  -  CZ  -  NH1 ANGL. DEV. =   3.1 DEGREES          
REMARK 500  5 TYR A  25   CB  -  CG  -  CD1 ANGL. DEV. =  -3.7 DEGREES          
REMARK 500                                                                      
REMARK 500 REMARK: NULL                                                         
REMARK 500                                                                      
REMARK 500 GEOMETRY AND STEREOCHEMISTRY                                         
REMARK 500 SUBTOPIC: TORSION ANGLES                                             
REMARK 500                                                                      
REMARK 500 TORSION ANGLES OUTSIDE THE EXPECTED RAMACHANDRAN REGIONS:            
REMARK 500 (M=MODEL NUMBER; RES=RESIDUE NAME; C=CHAIN IDENTIFIER;               
REMARK 500 SSEQ=SEQUENCE NUMBER; I=INSERTION CODE).                             
REMARK 500                                                                      
REMARK 500 STANDARD TABLE:                                                      
REMARK 500 FORMAT:(10X,I3,1X,A3,1X,A1,I4,A1,4X,F7.2,3X,F7.2)                    
REMARK 500                                                                      
REMARK 500 EXPECTED VALUES: GJ KLEYWEGT AND TA JONES (1996). PHI/PSI-           
REMARK 500 CHOLOGY: RAMACHANDRAN REVISITED. STRUCTURE 4, 1395 - 1400            
REMARK 500                                                                      
REMARK 500  M RES CSSEQI        PSI       PHI                                   
REMARK 500  1 GLN A  18     -139.14     53.33                                   
REMARK 500  1 VAL A  20       99.91    -54.13                                   
REMARK 500  1 MET A  24      -57.19     63.90                                   
REMARK 500  1 THR A  46       83.52    -64.83                                   
REMARK 500  1 THR A  48     -169.52   -102.61                                   
REMARK 500  1 LEU A  65      -36.74     71.01                                   
REMARK 500  1 LYS A  67       99.64    -61.73                                   
REMARK 500  1 SER A  72      -68.55   -178.66                                   
REMARK 500  1 ARG A  77      112.87     68.39                                   
REMARK 500  1 ASN A  82       90.35     69.44                                   
REMARK 500  1 ILE A  86     -159.93   -126.07                                   
REMARK 500  1 LYS A  88      157.34     59.01                                   
REMARK 500  1 GLU A  90       34.55    -83.04                                   
REMARK 500  1 ASN A  93      176.66     59.83                                   
REMARK 500  1 SER A  95     -139.53   -108.70                                   
REMARK 500  2 THR A   2      -43.82     59.75                                   
REMARK 500  2 ALA A   3      -36.83     69.41                                   
REMARK 500  2 LEU A   6       38.49   -166.64                                   
REMARK 500  2 LYS A   7       79.51   -104.37                                   
REMARK 500  2 ARG A  16      -79.82    -98.64                                   
REMARK 500  2 VAL A  20      -71.77    -27.91                                   
REMARK 500  2 CYS A  21      -27.54     64.44                                   
REMARK 500  2 PHE A  22       20.51    -63.97                                   
REMARK 500  2 ARG A  23      -73.38    -62.86                                   
REMARK 500  2 THR A  42       37.22    -77.76                                   
REMARK 500  2 SER A  43      -50.99     65.00                                   
REMARK 500  2 PRO A  54       86.85    -61.30                                   
REMARK 500  2 GLU A  56      -88.87     55.53                                   
REMARK 500  2 SER A  72      124.04     67.85                                   
REMARK 500  2 ASP A  76      -48.79   -134.74                                   
REMARK 500  2 SER A  81     -165.70   -120.61                                   
REMARK 500  2 ASN A  82       74.06     47.67                                   
REMARK 500  2 LEU A  89       76.94    -67.38                                   
REMARK 500  2 GLU A  90       59.29    -96.34                                   
REMARK 500  2 TYR A  91      131.27    179.50                                   
REMARK 500  2 ASN A  93      134.70   -174.85                                   
REMARK 500  2 ARG A  97      104.50    -59.63                                   
REMARK 500  3 THR A   2       46.57    -75.42                                   
REMARK 500  3 ALA A   3      -51.92     54.91                                   
REMARK 500  3 GLN A  18      -30.86     71.84                                   
REMARK 500  3 CYS A  21      -85.56   -149.04                                   
REMARK 500  3 PHE A  22      -46.91     58.14                                   
REMARK 500  3 ARG A  23      -81.11    -12.05                                   
REMARK 500  3 VAL A  36      152.16     65.15                                   
REMARK 500  3 THR A  46       79.97    -61.16                                   
REMARK 500  3 PRO A  54       82.61    -15.18                                   
REMARK 500  3 GLU A  56      -88.29     57.91                                   
REMARK 500  3 SER A  70      -74.68   -128.28                                   
REMARK 500  3 PRO A  71      102.39    -44.12                                   
REMARK 500  3 SER A  73      -66.35   -155.38                                   
REMARK 500                                                                      
REMARK 500 THIS ENTRY HAS      88 RAMACHANDRAN OUTLIERS.                        
REMARK 500                                                                      
REMARK 500 REMARK: NULL                                                         
REMARK 500                                                                      
REMARK 500 GEOMETRY AND STEREOCHEMISTRY                                         
REMARK 500 SUBTOPIC: PLANAR GROUPS                                              
REMARK 500                                                                      
REMARK 500 PLANAR GROUPS IN THE FOLLOWING RESIDUES HAVE A TOTAL                 
REMARK 500 RMS DISTANCE OF ALL ATOMS FROM THE BEST-FIT PLANE                    
REMARK 500 BY MORE THAN AN EXPECTED VALUE OF 6*RMSD, WITH AN                    
REMARK 500 RMSD 0.02 ANGSTROMS, OR AT LEAST ONE ATOM HAS                        
REMARK 500 AN RMSD GREATER THAN THIS VALUE                                      
REMARK 500 (M=MODEL NUMBER; RES=RESIDUE NAME; C=CHAIN IDENTIFIER;               
REMARK 500 SSEQ=SEQUENCE NUMBER; I=INSERTION CODE).                             
REMARK 500                                                                      
REMARK 500  M RES CSSEQI        RMS     TYPE                                    
REMARK 500  1 TYR A  98         0.11    SIDE CHAIN                              
REMARK 500  2 TYR A  11         0.07    SIDE CHAIN                              
REMARK 500  2 TYR A  25         0.08    SIDE CHAIN                              
REMARK 500  2 ARG A  74         0.10    SIDE CHAIN                              
REMARK 500  3 TYR A  11         0.08    SIDE CHAIN                              
REMARK 500  3 PHE A  94         0.09    SIDE CHAIN                              
REMARK 500  4 TYR A  11         0.14    SIDE CHAIN                              
REMARK 500  4 PHE A  22         0.08    SIDE CHAIN                              
REMARK 500  5 TYR A  11         0.12    SIDE CHAIN                              
REMARK 500  5 TYR A  25         0.13    SIDE CHAIN                              
REMARK 500                                                                      
REMARK 500 REMARK: NULL                                                         
REMARK 500                                                                      
REMARK 500 GEOMETRY AND STEREOCHEMISTRY                                         
REMARK 500 SUBTOPIC: MAIN CHAIN PLANARITY                                       
REMARK 500                                                                      
REMARK 500 THE FOLLOWING RESIDUES HAVE A PSEUDO PLANARITY                       
REMARK 500 TORSION ANGLE, C(I) - CA(I) - N(I+1) - O(I), GREATER                 
REMARK 500 10.0 DEGREES. (M=MODEL NUMBER; RES=RESIDUE NAME;                     
REMARK 500 C=CHAIN IDENTIFIER; SSEQ=SEQUENCE NUMBER;                            
REMARK 500 I=INSERTION CODE).                                                   
REMARK 500                                                                      
REMARK 500  M RES CSSEQI        ANGLE                                           
REMARK 500  1 CYS A  21         10.60                                           
REMARK 500  1 ASN A  93         10.99                                           
REMARK 500  2 PRO A  54         10.48                                           
REMARK 500  2 GLU A  55         10.43                                           
REMARK 500  2 ILE A  75         10.78                                           
REMARK 500  3 VAL A  36         11.25                                           
REMARK 500  5 ALA A  26        -10.51                                           
REMARK 500  5 VAL A  47         10.11                                           
REMARK 500                                                                      
REMARK 500 REMARK: NULL                                                         
DBREF  1APS A    1    98  UNP    P00818   ACYP2_HORSE      1     98             
SEQRES   1 A   98  SER THR ALA ARG PRO LEU LYS SER VAL ASP TYR GLU VAL          
SEQRES   2 A   98  PHE GLY ARG VAL GLN GLY VAL CYS PHE ARG MET TYR ALA          
SEQRES   3 A   98  GLU ASP GLU ALA ARG LYS ILE GLY VAL VAL GLY TRP VAL          
SEQRES   4 A   98  LYS ASN THR SER LYS GLY THR VAL THR GLY GLN VAL GLN          
SEQRES   5 A   98  GLY PRO GLU GLU LYS VAL ASN SER MET LYS SER TRP LEU          
SEQRES   6 A   98  SER LYS VAL GLY SER PRO SER SER ARG ILE ASP ARG THR          
SEQRES   7 A   98  ASN PHE SER ASN GLU LYS THR ILE SER LYS LEU GLU TYR          
SEQRES   8 A   98  SER ASN PHE SER VAL ARG TYR                                  
HELIX    1  H1 PHE A   22  ILE A   33  1                                  12    
HELIX    2  H2 GLU A   55  LEU A   65  1                                  11    
SHEET    1  55 5 LYS A   7  VAL A  13  0                                        
SHEET    2  55 5 VAL A  36  THR A  42  1                                        
SHEET    3  55 5 THR A  46  GLY A  53 -1                                        
SHEET    4  55 5 ARG A  77  THR A  85  1                                        
SHEET    5  55 5 ASN A  93  ARG A  97 -1                                        
CISPEP   1 SER A   70    PRO A   71          4       -10.83                     
CRYST1    1.000    1.000    1.000  90.00  90.00  90.00 P 1           1          
ORIGX1      1.000000  0.000000  0.000000        0.00000                         
ORIGX2      0.000000  1.000000  0.000000        0.00000                         
ORIGX3      0.000000  0.000000  1.000000        0.00000                         
SCALE1      1.000000  0.000000  0.000000        0.00000                         
SCALE2      0.000000  1.000000  0.000000        0.00000                         
SCALE3      0.000000  0.000000  1.000000        0.00000                         
MODEL        1                                                                  
ATOM      1  N   SER A   1      13.880   8.790 -14.110  1.00  0.00           N  
ATOM      2  CA  SER A   1      13.440   7.730 -15.030  1.00  0.00           C  
ATOM      3  C   SER A   1      13.780   6.310 -14.570  1.00  0.00           C  
ATOM      4  O   SER A   1      14.590   6.110 -13.660  1.00  0.00           O  
ATOM      5  CB  SER A   1      13.980   7.980 -16.440  1.00  0.00           C  
ATOM      6  OG  SER A   1      15.310   7.490 -16.610  1.00  0.00           O  
ATOM      7  H1  SER A   1      13.470   8.610 -13.210  1.00  0.00           H  
ATOM      8  H2  SER A   1      14.870   8.780 -14.010  1.00  0.00           H  
ATOM      9  H3  SER A   1      13.560   9.680 -14.440  1.00  0.00           H  
ATOM     10  HG  SER A   1      15.840   7.720 -15.790  1.00  0.00           H  
ATOM     11  N   THR A   2      13.330   5.360 -15.380  1.00  0.00           N  
ATOM     12  CA  THR A   2      13.450   3.910 -15.180  1.00  0.00           C  
ATOM     13  C   THR A   2      14.850   3.370 -14.850  1.00  0.00           C  
ATOM     14  O   THR A   2      14.960   2.370 -14.140  1.00  0.00           O  
ATOM     15  CB  THR A   2      12.970   3.180 -16.440  1.00  0.00           C  
ATOM     16  OG1 THR A   2      13.550   3.820 -17.590  1.00  0.00           O  
ATOM     17  CG2 THR A   2      11.450   3.130 -16.540  1.00  0.00           C  
ATOM     18  H   THR A   2      12.950   5.600 -16.270  1.00  0.00           H  
ATOM     19  HG1 THR A   2      13.430   3.230 -18.390  1.00  0.00           H  
ATOM     20  N   ALA A   3      15.880   4.010 -15.400  1.00  0.00           N  
ATOM     21  CA  ALA A   3      17.290   3.710 -15.120  1.00  0.00           C  
ATOM     22  C   ALA A   3      17.660   3.680 -13.630  1.00  0.00           C  
ATOM     23  O   ALA A   3      18.650   3.070 -13.240  1.00  0.00           O  
ATOM     24  CB  ALA A   3      18.170   4.710 -15.860  1.00  0.00           C  
ATOM     25  H   ALA A   3      15.720   4.710 -16.100  1.00  0.00           H  
ATOM     26  N   ARG A   4      16.860   4.370 -12.820  1.00  0.00           N  
ATOM     27  CA  ARG A   4      16.990   4.410 -11.350  1.00  0.00           C  
ATOM     28  C   ARG A   4      16.050   3.400 -10.680  1.00  0.00           C  
ATOM     29  O   ARG A   4      14.840   3.500 -10.880  1.00  0.00           O  
ATOM     30  CB  ARG A   4      16.700   5.830 -10.870  1.00  0.00           C  
ATOM     31  CG  ARG A   4      17.930   6.740 -10.880  1.00  0.00           C  
ATOM     32  CD  ARG A   4      18.400   7.190 -12.260  1.00  0.00           C  
ATOM     33  NE  ARG A   4      17.600   8.320 -12.760  1.00  0.00           N  
ATOM     34  CZ  ARG A   4      17.390   8.630 -14.050  1.00  0.00           C  
ATOM     35  NH1 ARG A   4      18.010   8.020 -15.060  1.00  0.00           N  
ATOM     36  NH2 ARG A   4      16.650   9.720 -14.340  1.00  0.00           N  
ATOM     37  H   ARG A   4      16.080   4.870 -13.180  1.00  0.00           H  
ATOM     38  HE  ARG A   4      17.300   8.980 -12.070  1.00  0.00           H  
ATOM     39 HH11 ARG A   4      18.680   7.310 -14.850  1.00  0.00           H  
ATOM     40 HH12 ARG A   4      17.850   8.290 -16.010  1.00  0.00           H  
ATOM     41 HH21 ARG A   4      16.340  10.320 -13.610  1.00  0.00           H  
ATOM     42 HH22 ARG A   4      16.490   9.970 -15.300  1.00  0.00           H  
ATOM     43  N   PRO A   5      16.580   2.440  -9.940  1.00  0.00           N  
ATOM     44  CA  PRO A   5      15.780   1.460  -9.190  1.00  0.00           C  
ATOM     45  C   PRO A   5      15.070   2.040  -7.960  1.00  0.00           C  
ATOM     46  O   PRO A   5      15.260   1.620  -6.810  1.00  0.00           O  
ATOM     47  CB  PRO A   5      16.740   0.330  -8.820  1.00  0.00           C  
ATOM     48  CG  PRO A   5      17.850   0.450  -9.870  1.00  0.00           C  
ATOM     49  CD  PRO A   5      17.970   1.970 -10.050  1.00  0.00           C  
ATOM     50  N   LEU A   6      14.220   3.020  -8.240  1.00  0.00           N  
ATOM     51  CA  LEU A   6      13.290   3.690  -7.320  1.00  0.00           C  
ATOM     52  C   LEU A   6      11.890   3.570  -7.920  1.00  0.00           C  
ATOM     53  O   LEU A   6      11.570   4.190  -8.930  1.00  0.00           O  
ATOM     54  CB  LEU A   6      13.650   5.170  -7.120  1.00  0.00           C  
ATOM     55  CG  LEU A   6      14.870   5.360  -6.210  1.00  0.00           C  
ATOM     56  CD1 LEU A   6      16.170   5.360  -7.010  1.00  0.00           C  
ATOM     57  CD2 LEU A   6      14.740   6.690  -5.470  1.00  0.00           C  
ATOM     58  H   LEU A   6      14.150   3.350  -9.180  1.00  0.00           H  
ATOM     59  N   LYS A   7      11.100   2.710  -7.300  1.00  0.00           N  
ATOM     60  CA  LYS A   7       9.830   2.250  -7.900  1.00  0.00           C  
ATOM     61  C   LYS A   7       8.600   2.850  -7.220  1.00  0.00           C  
ATOM     62  O   LYS A   7       8.360   2.650  -6.030  1.00  0.00           O  
ATOM     63  CB  LYS A   7       9.780   0.720  -7.840  1.00  0.00           C  
ATOM     64  CG  LYS A   7       8.950   0.150  -8.990  1.00  0.00           C  
ATOM     65  CD  LYS A   7       8.980  -1.380  -8.950  1.00  0.00           C  
ATOM     66  CE  LYS A   7       8.500  -1.950 -10.290  1.00  0.00           C  
ATOM     67  NZ  LYS A   7       8.340  -3.400 -10.160  1.00  0.00           N  
ATOM     68  H   LYS A   7      11.210   2.490  -6.340  1.00  0.00           H  
ATOM     69  HZ1 LYS A   7       9.210  -3.800  -9.870  1.00  0.00           H  
ATOM     70  HZ2 LYS A   7       7.640  -3.620  -9.490  1.00  0.00           H  
ATOM     71  HZ3 LYS A   7       8.100  -3.780 -11.060  1.00  0.00           H  
ATOM     72  N   SER A   8       7.920   3.700  -7.990  1.00  0.00           N  
ATOM     73  CA  SER A   8       6.580   4.180  -7.640  1.00  0.00           C  
ATOM     74  C   SER A   8       5.490   3.210  -8.100  1.00  0.00           C  
ATOM     75  O   SER A   8       5.330   2.900  -9.280  1.00  0.00           O  
ATOM     76  CB  SER A   8       6.270   5.620  -8.070  1.00  0.00           C  
ATOM     77  OG  SER A   8       6.760   5.890  -9.390  1.00  0.00           O  
ATOM     78  H   SER A   8       8.280   4.040  -8.860  1.00  0.00           H  
ATOM     79  HG  SER A   8       6.550   5.130  -9.990  1.00  0.00           H  
ATOM     80  N   VAL A   9       5.010   2.530  -7.060  1.00  0.00           N  
ATOM     81  CA  VAL A   9       3.990   1.480  -7.080  1.00  0.00           C  
ATOM     82  C   VAL A   9       2.720   2.040  -6.430  1.00  0.00           C  
ATOM     83  O   VAL A   9       2.760   2.830  -5.480  1.00  0.00           O  
ATOM     84  CB  VAL A   9       4.500   0.270  -6.300  1.00  0.00           C  
ATOM     85  CG1 VAL A   9       3.480  -0.870  -6.190  1.00  0.00           C  
ATOM     86  CG2 VAL A   9       5.790  -0.300  -6.900  1.00  0.00           C  
ATOM     87  H   VAL A   9       5.350   2.750  -6.150  1.00  0.00           H  
ATOM     88  N   ASP A  10       1.590   1.620  -6.990  1.00  0.00           N  
ATOM     89  CA  ASP A  10       0.260   1.890  -6.430  1.00  0.00           C  
ATOM     90  C   ASP A  10      -0.360   0.620  -5.860  1.00  0.00           C  
ATOM     91  O   ASP A  10      -0.140  -0.500  -6.330  1.00  0.00           O  
ATOM     92  CB  ASP A  10      -0.660   2.510  -7.490  1.00  0.00           C  
ATOM     93  CG  ASP A  10      -0.200   3.920  -7.880  1.00  0.00           C  
ATOM     94  OD1 ASP A  10      -0.660   4.870  -7.210  1.00  0.00           O  
ATOM     95  OD2 ASP A  10       0.560   4.020  -8.870  1.00  0.00           O  
ATOM     96  H   ASP A  10       1.610   1.060  -7.810  1.00  0.00           H  
ATOM     97  N   TYR A  11      -1.050   0.830  -4.740  1.00  0.00           N  
ATOM     98  CA  TYR A  11      -1.770  -0.230  -4.020  1.00  0.00           C  
ATOM     99  C   TYR A  11      -3.260   0.080  -3.920  1.00  0.00           C  
ATOM    100  O   TYR A  11      -3.710   1.180  -4.230  1.00  0.00           O  
ATOM    101  CB  TYR A  11      -1.140  -0.440  -2.640  1.00  0.00           C  
ATOM    102  CG  TYR A  11      -1.330   0.720  -1.660  1.00  0.00           C  
ATOM    103  CD1 TYR A  11      -0.430   1.790  -1.690  1.00  0.00           C  
ATOM    104  CD2 TYR A  11      -2.390   0.670  -0.770  1.00  0.00           C  
ATOM    105  CE1 TYR A  11      -0.610   2.840  -0.810  1.00  0.00           C  
ATOM    106  CE2 TYR A  11      -2.570   1.730   0.120  1.00  0.00           C  
ATOM    107  CZ  TYR A  11      -1.680   2.800   0.080  1.00  0.00           C  
ATOM    108  OH  TYR A  11      -1.850   3.810   0.970  1.00  0.00           O  
ATOM    109  H   TYR A  11      -1.100   1.740  -4.330  1.00  0.00           H  
ATOM    110  HH  TYR A  11      -1.280   4.590   0.690  1.00  0.00           H  
ATOM    111  N   GLU A  12      -4.020  -0.990  -3.680  1.00  0.00           N  
ATOM    112  CA  GLU A  12      -5.440  -0.910  -3.300  1.00  0.00           C  
ATOM    113  C   GLU A  12      -5.830  -2.010  -2.310  1.00  0.00           C  
ATOM    114  O   GLU A  12      -5.670  -3.200  -2.560  1.00  0.00           O  
ATOM    115  CB  GLU A  12      -6.340  -0.940  -4.530  1.00  0.00           C  
ATOM    116  CG  GLU A  12      -7.760  -0.500  -4.180  1.00  0.00           C  
ATOM    117  CD  GLU A  12      -8.630  -0.280  -5.420  1.00  0.00           C  
ATOM    118  OE1 GLU A  12      -9.230  -1.270  -5.880  1.00  0.00           O  
ATOM    119  OE2 GLU A  12      -8.710   0.890  -5.850  1.00  0.00           O  
ATOM    120  H   GLU A  12      -3.670  -1.910  -3.820  1.00  0.00           H  
ATOM    121  N   VAL A  13      -6.220  -1.520  -1.130  1.00  0.00           N  
ATOM    122  CA  VAL A  13      -6.840  -2.280  -0.040  1.00  0.00           C  
ATOM    123  C   VAL A  13      -8.360  -2.240  -0.270  1.00  0.00           C  
ATOM    124  O   VAL A  13      -8.990  -1.180  -0.230  1.00  0.00           O  
ATOM    125  CB  VAL A  13      -6.520  -1.710   1.340  1.00  0.00           C  
ATOM    126  CG1 VAL A  13      -7.060  -2.620   2.450  1.00  0.00           C  
ATOM    127  CG2 VAL A  13      -5.020  -1.510   1.560  1.00  0.00           C  
ATOM    128  H   VAL A  13      -6.060  -0.560  -0.910  1.00  0.00           H  
ATOM    129  N   PHE A  14      -8.920  -3.440  -0.390  1.00  0.00           N  
ATOM    130  CA  PHE A  14     -10.340  -3.680  -0.670  1.00  0.00           C  
ATOM    131  C   PHE A  14     -11.180  -3.670   0.610  1.00  0.00           C  
ATOM    132  O   PHE A  14     -11.680  -4.690   1.090  1.00  0.00           O  
ATOM    133  CB  PHE A  14     -10.450  -5.000  -1.450  1.00  0.00           C  
ATOM    134  CG  PHE A  14      -9.870  -4.890  -2.860  1.00  0.00           C  
ATOM    135  CD1 PHE A  14     -10.680  -4.440  -3.890  1.00  0.00           C  
ATOM    136  CD2 PHE A  14      -8.540  -5.220  -3.080  1.00  0.00           C  
ATOM    137  CE1 PHE A  14     -10.150  -4.300  -5.170  1.00  0.00           C  
ATOM    138  CE2 PHE A  14      -8.000  -5.070  -4.360  1.00  0.00           C  
ATOM    139  CZ  PHE A  14      -8.810  -4.620  -5.390  1.00  0.00           C  
ATOM    140  H   PHE A  14      -8.370  -4.260  -0.260  1.00  0.00           H  
ATOM    141  N   GLY A  15     -11.320  -2.460   1.140  1.00  0.00           N  
ATOM    142  CA  GLY A  15     -12.170  -2.150   2.300  1.00  0.00           C  
ATOM    143  C   GLY A  15     -13.610  -1.870   1.850  1.00  0.00           C  
ATOM    144  O   GLY A  15     -14.080  -0.740   1.950  1.00  0.00           O  
ATOM    145  H   GLY A  15     -10.760  -1.700   0.820  1.00  0.00           H  
ATOM    146  N   ARG A  16     -14.280  -2.960   1.470  1.00  0.00           N  
ATOM    147  CA  ARG A  16     -15.630  -2.980   0.890  1.00  0.00           C  
ATOM    148  C   ARG A  16     -16.580  -1.890   1.400  1.00  0.00           C  
ATOM    149  O   ARG A  16     -17.090  -1.100   0.600  1.00  0.00           O  
ATOM    150  CB  ARG A  16     -16.290  -4.360   1.030  1.00  0.00           C  
ATOM    151  CG  ARG A  16     -15.810  -5.410   0.030  1.00  0.00           C  
ATOM    152  CD  ARG A  16     -14.500  -6.090   0.420  1.00  0.00           C  
ATOM    153  NE  ARG A  16     -14.220  -7.210  -0.510  1.00  0.00           N  
ATOM    154  CZ  ARG A  16     -13.220  -8.090  -0.400  1.00  0.00           C  
ATOM    155  NH1 ARG A  16     -12.170  -7.900   0.400  1.00  0.00           N  
ATOM    156  NH2 ARG A  16     -13.140  -9.100  -1.270  1.00  0.00           N  
ATOM    157  H   ARG A  16     -13.820  -3.850   1.500  1.00  0.00           H  
ATOM    158  HE  ARG A  16     -14.840  -7.280  -1.280  1.00  0.00           H  
ATOM    159 HH11 ARG A  16     -12.080  -7.030   0.890  1.00  0.00           H  
ATOM    160 HH12 ARG A  16     -11.450  -8.590   0.470  1.00  0.00           H  
ATOM    161 HH21 ARG A  16     -13.820  -9.210  -2.000  1.00  0.00           H  
ATOM    162 HH22 ARG A  16     -12.380  -9.760  -1.190  1.00  0.00           H  
ATOM    163  N   VAL A  17     -16.820  -1.870   2.700  1.00  0.00           N  
ATOM    164  CA  VAL A  17     -17.600  -0.800   3.340  1.00  0.00           C  
ATOM    165  C   VAL A  17     -16.780  -0.190   4.480  1.00  0.00           C  
ATOM    166  O   VAL A  17     -16.930  -0.550   5.650  1.00  0.00           O  
ATOM    167  CB  VAL A  17     -18.970  -1.300   3.810  1.00  0.00           C  
ATOM    168  CG1 VAL A  17     -19.830  -0.150   4.340  1.00  0.00           C  
ATOM    169  CG2 VAL A  17     -19.770  -1.970   2.690  1.00  0.00           C  
ATOM    170  H   VAL A  17     -16.460  -2.570   3.320  1.00  0.00           H  
ATOM    171  N   GLN A  18     -15.760   0.580   4.080  1.00  0.00           N  
ATOM    172  CA  GLN A  18     -14.870   1.330   4.970  1.00  0.00           C  
ATOM    173  C   GLN A  18     -14.210   0.490   6.080  1.00  0.00           C  
ATOM    174  O   GLN A  18     -13.620  -0.530   5.760  1.00  0.00           O  
ATOM    175  CB  GLN A  18     -15.520   2.630   5.440  1.00  0.00           C  
ATOM    176  CG  GLN A  18     -15.390   3.750   4.400  1.00  0.00           C  
ATOM    177  CD  GLN A  18     -15.260   5.120   5.050  1.00  0.00           C  
ATOM    178  OE1 GLN A  18     -14.690   5.300   6.130  1.00  0.00           O  
ATOM    179  NE2 GLN A  18     -15.680   6.170   4.360  1.00  0.00           N  
ATOM    180  H   GLN A  18     -15.450   0.520   3.130  1.00  0.00           H  
ATOM    181 HE21 GLN A  18     -16.020   6.050   3.430  1.00  0.00           H  
ATOM    182 HE22 GLN A  18     -15.600   7.070   4.790  1.00  0.00           H  
ATOM    183  N   GLY A  19     -14.120   1.030   7.290  1.00  0.00           N  
ATOM    184  CA  GLY A  19     -13.590   0.340   8.480  1.00  0.00           C  
ATOM    185  C   GLY A  19     -12.070   0.240   8.590  1.00  0.00           C  
ATOM    186  O   GLY A  19     -11.520   0.200   9.690  1.00  0.00           O  
ATOM    187  H   GLY A  19     -14.480   1.940   7.460  1.00  0.00           H  
ATOM    188  N   VAL A  20     -11.420   0.030   7.450  1.00  0.00           N  
ATOM    189  CA  VAL A  20      -9.970  -0.100   7.280  1.00  0.00           C  
ATOM    190  C   VAL A  20      -9.130   1.050   7.840  1.00  0.00           C  
ATOM    191  O   VAL A  20      -8.790   2.030   7.180  1.00  0.00           O  
ATOM    192  CB  VAL A  20      -9.570  -0.420   5.830  1.00  0.00           C  
ATOM    193  CG1 VAL A  20      -9.690  -1.920   5.580  1.00  0.00           C  
ATOM    194  CG2 VAL A  20     -10.300   0.400   4.770  1.00  0.00           C  
ATOM    195  H   VAL A  20     -11.950  -0.160   6.620  1.00  0.00           H  
ATOM    196  N   CYS A  21      -8.600   0.760   9.030  1.00  0.00           N  
ATOM    197  CA  CYS A  21      -7.720   1.670   9.770  1.00  0.00           C  
ATOM    198  C   CYS A  21      -6.270   1.310   9.450  1.00  0.00           C  
ATOM    199  O   CYS A  21      -5.670   0.410  10.050  1.00  0.00           O  
ATOM    200  CB  CYS A  21      -8.030   1.580  11.270  1.00  0.00           C  
ATOM    201  SG  CYS A  21      -9.720   2.160  11.690  1.00  0.00           S  
ATOM    202  H   CYS A  21      -8.720  -0.140   9.450  1.00  0.00           H  
ATOM    203  HG  CYS A  21     -10.370   1.330  10.880  1.00  0.00           H  
ATOM    204  N   PHE A  22      -5.930   1.730   8.240  1.00  0.00           N  
ATOM    205  CA  PHE A  22      -4.600   1.600   7.630  1.00  0.00           C  
ATOM    206  C   PHE A  22      -3.610   2.640   8.130  1.00  0.00           C  
ATOM    207  O   PHE A  22      -2.400   2.400   8.190  1.00  0.00           O  
ATOM    208  CB  PHE A  22      -4.840   1.710   6.120  1.00  0.00           C  
ATOM    209  CG  PHE A  22      -3.630   1.310   5.260  1.00  0.00           C  
ATOM    210  CD1 PHE A  22      -3.380  -0.040   5.020  1.00  0.00           C  
ATOM    211  CD2 PHE A  22      -2.910   2.300   4.610  1.00  0.00           C  
ATOM    212  CE1 PHE A  22      -2.400  -0.400   4.100  1.00  0.00           C  
ATOM    213  CE2 PHE A  22      -1.930   1.950   3.690  1.00  0.00           C  
ATOM    214  CZ  PHE A  22      -1.690   0.600   3.440  1.00  0.00           C  
ATOM    215  H   PHE A  22      -6.660   2.020   7.610  1.00  0.00           H  
ATOM    216  N   ARG A  23      -4.150   3.800   8.490  1.00  0.00           N  
ATOM    217  CA  ARG A  23      -3.420   4.940   9.080  1.00  0.00           C  
ATOM    218  C   ARG A  23      -2.540   4.560  10.270  1.00  0.00           C  
ATOM    219  O   ARG A  23      -2.800   3.580  10.980  1.00  0.00           O  
ATOM    220  CB  ARG A  23      -4.430   6.000   9.490  1.00  0.00           C  
ATOM    221  CG  ARG A  23      -5.100   6.710   8.310  1.00  0.00           C  
ATOM    222  CD  ARG A  23      -4.150   7.640   7.550  1.00  0.00           C  
ATOM    223  NE  ARG A  23      -3.590   8.690   8.410  1.00  0.00           N  
ATOM    224  CZ  ARG A  23      -4.180   9.840   8.780  1.00  0.00           C  
ATOM    225  NH1 ARG A  23      -5.380  10.220   8.320  1.00  0.00           N  
ATOM    226  NH2 ARG A  23      -3.630  10.570   9.760  1.00  0.00           N  
ATOM    227  H   ARG A  23      -5.130   3.970   8.380  1.00  0.00           H  
ATOM    228  HE  ARG A  23      -2.660   8.530   8.730  1.00  0.00           H  
ATOM    229 HH11 ARG A  23      -5.910   9.600   7.740  1.00  0.00           H  
ATOM    230 HH12 ARG A  23      -5.770  11.090   8.610  1.00  0.00           H  
ATOM    231 HH21 ARG A  23      -2.810  10.250  10.240  1.00  0.00           H  
ATOM    232 HH22 ARG A  23      -4.070  11.430  10.030  1.00  0.00           H  
ATOM    233  N   MET A  24      -1.530   5.390  10.490  1.00  0.00           N  
ATOM    234  CA  MET A  24      -0.440   5.220  11.470  1.00  0.00           C  
ATOM    235  C   MET A  24       0.470   4.020  11.220  1.00  0.00           C  
ATOM    236  O   MET A  24       1.640   4.200  10.880  1.00  0.00           O  
ATOM    237  CB  MET A  24      -0.930   5.240  12.920  1.00  0.00           C  
ATOM    238  CG  MET A  24      -1.380   6.630  13.390  1.00  0.00           C  
ATOM    239  SD  MET A  24      -2.900   7.280  12.600  1.00  0.00           S  
ATOM    240  CE  MET A  24      -2.970   8.900  13.340  1.00  0.00           C  
ATOM    241  H   MET A  24      -1.520   6.270  10.020  1.00  0.00           H  
ATOM    242  N   TYR A  25      -0.140   2.840  11.170  1.00  0.00           N  
ATOM    243  CA  TYR A  25       0.460   1.550  10.820  1.00  0.00           C  
ATOM    244  C   TYR A  25       1.330   1.670   9.560  1.00  0.00           C  
ATOM    245  O   TYR A  25       2.540   1.470   9.630  1.00  0.00           O  
ATOM    246  CB  TYR A  25      -0.700   0.570  10.620  1.00  0.00           C  
ATOM    247  CG  TYR A  25      -0.280  -0.840  10.210  1.00  0.00           C  
ATOM    248  CD1 TYR A  25       0.410  -1.640  11.120  1.00  0.00           C  
ATOM    249  CD2 TYR A  25      -0.620  -1.300   8.940  1.00  0.00           C  
ATOM    250  CE1 TYR A  25       0.770  -2.930  10.750  1.00  0.00           C  
ATOM    251  CE2 TYR A  25      -0.260  -2.590   8.570  1.00  0.00           C  
ATOM    252  CZ  TYR A  25       0.430  -3.380   9.480  1.00  0.00           C  
ATOM    253  OH  TYR A  25       0.820  -4.640   9.150  1.00  0.00           O  
ATOM    254  H   TYR A  25      -1.130   2.800  11.330  1.00  0.00           H  
ATOM    255  HH  TYR A  25       0.580  -4.850   8.200  1.00  0.00           H  
ATOM    256  N   ALA A  26       0.700   2.170   8.510  1.00  0.00           N  
ATOM    257  CA  ALA A  26       1.330   2.540   7.240  1.00  0.00           C  
ATOM    258  C   ALA A  26       2.510   3.490   7.430  1.00  0.00           C  
ATOM    259  O   ALA A  26       3.650   3.030   7.460  1.00  0.00           O  
ATOM    260  CB  ALA A  26       0.260   3.110   6.300  1.00  0.00           C  
ATOM    261  H   ALA A  26      -0.300   2.240   8.500  1.00  0.00           H  
ATOM    262  N   GLU A  27       2.210   4.720   7.840  1.00  0.00           N  
ATOM    263  CA  GLU A  27       3.160   5.810   8.110  1.00  0.00           C  
ATOM    264  C   GLU A  27       4.460   5.380   8.790  1.00  0.00           C  
ATOM    265  O   GLU A  27       5.520   5.300   8.160  1.00  0.00           O  
ATOM    266  CB  GLU A  27       2.480   6.900   8.930  1.00  0.00           C  
ATOM    267  CG  GLU A  27       1.460   7.760   8.180  1.00  0.00           C  
ATOM    268  CD  GLU A  27       0.020   7.230   8.230  1.00  0.00           C  
ATOM    269  OE1 GLU A  27      -0.230   6.120   7.690  1.00  0.00           O  
ATOM    270  OE2 GLU A  27      -0.790   7.840   8.950  1.00  0.00           O  
ATOM    271  H   GLU A  27       1.250   4.980   7.890  1.00  0.00           H  
ATOM    272  N   ASP A  28       4.300   4.870  10.010  1.00  0.00           N  
ATOM    273  CA  ASP A  28       5.380   4.480  10.930  1.00  0.00           C  
ATOM    274  C   ASP A  28       6.250   3.340  10.400  1.00  0.00           C  
ATOM    275  O   ASP A  28       7.450   3.520  10.230  1.00  0.00           O  
ATOM    276  CB  ASP A  28       4.780   4.130  12.290  1.00  0.00           C  
ATOM    277  CG  ASP A  28       4.210   5.350  13.010  1.00  0.00           C  
ATOM    278  OD1 ASP A  28       3.050   5.710  12.700  1.00  0.00           O  
ATOM    279  OD2 ASP A  28       4.960   5.940  13.820  1.00  0.00           O  
ATOM    280  H   ASP A  28       3.370   4.680  10.340  1.00  0.00           H  
ATOM    281  N   GLU A  29       5.610   2.240   9.990  1.00  0.00           N  
ATOM    282  CA  GLU A  29       6.320   1.080   9.460  1.00  0.00           C  
ATOM    283  C   GLU A  29       6.970   1.320   8.090  1.00  0.00           C  
ATOM    284  O   GLU A  29       8.130   0.960   7.900  1.00  0.00           O  
ATOM    285  CB  GLU A  29       5.440  -0.170   9.420  1.00  0.00           C  
ATOM    286  CG  GLU A  29       5.220  -0.740  10.830  1.00  0.00           C  
ATOM    287  CD  GLU A  29       4.320  -1.980  10.860  1.00  0.00           C  
ATOM    288  OE1 GLU A  29       4.360  -2.780   9.900  1.00  0.00           O  
ATOM    289  OE2 GLU A  29       3.610  -2.110  11.880  1.00  0.00           O  
ATOM    290  H   GLU A  29       4.610   2.180   9.960  1.00  0.00           H  
ATOM    291  N   ALA A  30       6.300   2.090   7.240  1.00  0.00           N  
ATOM    292  CA  ALA A  30       6.820   2.510   5.930  1.00  0.00           C  
ATOM    293  C   ALA A  30       8.080   3.370   6.040  1.00  0.00           C  
ATOM    294  O   ALA A  30       9.050   3.150   5.320  1.00  0.00           O  
ATOM    295  CB  ALA A  30       5.730   3.250   5.160  1.00  0.00           C  
ATOM    296  H   ALA A  30       5.370   2.400   7.430  1.00  0.00           H  
ATOM    297  N   ARG A  31       8.070   4.280   7.010  1.00  0.00           N  
ATOM    298  CA  ARG A  31       9.260   5.030   7.440  1.00  0.00           C  
ATOM    299  C   ARG A  31      10.410   4.080   7.780  1.00  0.00           C  
ATOM    300  O   ARG A  31      11.460   4.160   7.150  1.00  0.00           O  
ATOM    301  CB  ARG A  31       8.870   5.920   8.620  1.00  0.00           C  
ATOM    302  CG  ARG A  31      10.060   6.640   9.250  1.00  0.00           C  
ATOM    303  CD  ARG A  31       9.650   7.360  10.540  1.00  0.00           C  
ATOM    304  NE  ARG A  31      10.860   7.520  11.360  1.00  0.00           N  
ATOM    305  CZ  ARG A  31      10.910   7.970  12.620  1.00  0.00           C  
ATOM    306  NH1 ARG A  31       9.830   8.420  13.280  1.00  0.00           N  
ATOM    307  NH2 ARG A  31      12.040   7.800  13.330  1.00  0.00           N  
ATOM    308  H   ARG A  31       7.220   4.560   7.440  1.00  0.00           H  
ATOM    309  HE  ARG A  31      11.720   7.280  10.910  1.00  0.00           H  
ATOM    310 HH11 ARG A  31       8.950   8.450  12.810  1.00  0.00           H  
ATOM    311 HH12 ARG A  31       9.920   8.740  14.220  1.00  0.00           H  
ATOM    312 HH21 ARG A  31      12.810   7.300  12.950  1.00  0.00           H  
ATOM    313 HH22 ARG A  31      12.080   8.150  14.270  1.00  0.00           H  
ATOM    314  N   LYS A  32      10.140   3.090   8.630  1.00  0.00           N  
ATOM    315  CA  LYS A  32      11.110   2.070   9.050  1.00  0.00           C  
ATOM    316  C   LYS A  32      11.650   1.210   7.910  1.00  0.00           C  
ATOM    317  O   LYS A  32      12.830   0.880   7.890  1.00  0.00           O  
ATOM    318  CB  LYS A  32      10.520   1.180  10.140  1.00  0.00           C  
ATOM    319  CG  LYS A  32      10.020   1.930  11.380  1.00  0.00           C  
ATOM    320  CD  LYS A  32      11.120   2.720  12.100  1.00  0.00           C  
ATOM    321  CE  LYS A  32      10.560   3.580  13.230  1.00  0.00           C  
ATOM    322  NZ  LYS A  32       9.760   4.690  12.700  1.00  0.00           N  
ATOM    323  H   LYS A  32       9.240   3.040   9.080  1.00  0.00           H  
ATOM    324  HZ1 LYS A  32       9.010   4.330  12.130  1.00  0.00           H  
ATOM    325  HZ2 LYS A  32       9.370   5.220  13.450  1.00  0.00           H  
ATOM    326  HZ3 LYS A  32      10.330   5.300  12.150  1.00  0.00           H  
ATOM    327  N   ILE A  33      10.770   0.840   6.980  1.00  0.00           N  
ATOM    328  CA  ILE A  33      11.110   0.140   5.730  1.00  0.00           C  
ATOM    329  C   ILE A  33      12.040   0.980   4.850  1.00  0.00           C  
ATOM    330  O   ILE A  33      12.930   0.440   4.200  1.00  0.00           O  
ATOM    331  CB  ILE A  33       9.830  -0.270   5.000  1.00  0.00           C  
ATOM    332  CG1 ILE A  33       8.920  -1.200   5.820  1.00  0.00           C  
ATOM    333  CG2 ILE A  33      10.060  -0.860   3.600  1.00  0.00           C  
ATOM    334  CD1 ILE A  33       9.560  -2.460   6.390  1.00  0.00           C  
ATOM    335  H   ILE A  33       9.790   0.920   7.160  1.00  0.00           H  
ATOM    336  N   GLY A  34      11.860   2.300   4.890  1.00  0.00           N  
ATOM    337  CA  GLY A  34      12.610   3.280   4.090  1.00  0.00           C  
ATOM    338  C   GLY A  34      11.850   3.750   2.850  1.00  0.00           C  
ATOM    339  O   GLY A  34      12.450   4.000   1.800  1.00  0.00           O  
ATOM    340  H   GLY A  34      11.280   2.710   5.600  1.00  0.00           H  
ATOM    341  N   VAL A  35      10.530   3.900   2.980  1.00  0.00           N  
ATOM    342  CA  VAL A  35       9.660   4.330   1.890  1.00  0.00           C  
ATOM    343  C   VAL A  35       8.830   5.590   2.180  1.00  0.00           C  
ATOM    344  O   VAL A  35       8.470   5.940   3.300  1.00  0.00           O  
ATOM    345  CB  VAL A  35       8.780   3.210   1.310  1.00  0.00           C  
ATOM    346  CG1 VAL A  35       9.620   2.120   0.640  1.00  0.00           C  
ATOM    347  CG2 VAL A  35       7.840   2.600   2.340  1.00  0.00           C  
ATOM    348  H   VAL A  35      10.060   3.700   3.850  1.00  0.00           H  
ATOM    349  N   VAL A  36       8.440   6.170   1.050  1.00  0.00           N  
ATOM    350  CA  VAL A  36       7.770   7.460   0.870  1.00  0.00           C  
ATOM    351  C   VAL A  36       6.490   7.260   0.050  1.00  0.00           C  
ATOM    352  O   VAL A  36       6.340   6.270  -0.670  1.00  0.00           O  
ATOM    353  CB  VAL A  36       8.830   8.330   0.190  1.00  0.00           C  
ATOM    354  CG1 VAL A  36       8.330   9.510  -0.640  1.00  0.00           C  
ATOM    355  CG2 VAL A  36       9.880   8.810   1.190  1.00  0.00           C  
ATOM    356  H   VAL A  36       8.590   5.690   0.180  1.00  0.00           H  
ATOM    357  N   GLY A  37       5.540   8.180   0.220  1.00  0.00           N  
ATOM    358  CA  GLY A  37       4.270   8.200  -0.520  1.00  0.00           C  
ATOM    359  C   GLY A  37       3.110   8.670   0.360  1.00  0.00           C  
ATOM    360  O   GLY A  37       3.290   9.460   1.280  1.00  0.00           O  
ATOM    361  H   GLY A  37       5.610   8.880   0.930  1.00  0.00           H  
ATOM    362  N   TRP A  38       1.940   8.070   0.110  1.00  0.00           N  
ATOM    363  CA  TRP A  38       0.670   8.470   0.740  1.00  0.00           C  
ATOM    364  C   TRP A  38      -0.480   7.470   0.590  1.00  0.00           C  
ATOM    365  O   TRP A  38      -0.430   6.500  -0.170  1.00  0.00           O  
ATOM    366  CB  TRP A  38       0.220   9.850   0.260  1.00  0.00           C  
ATOM    367  CG  TRP A  38       0.110  10.020  -1.260  1.00  0.00           C  
ATOM    368  CD1 TRP A  38       1.120  10.440  -2.020  1.00  0.00           C  
ATOM    369  CD2 TRP A  38      -1.040  10.020  -2.040  1.00  0.00           C  
ATOM    370  NE1 TRP A  38       0.660  10.720  -3.240  1.00  0.00           N  
ATOM    371  CE2 TRP A  38      -0.650  10.480  -3.300  1.00  0.00           C  
ATOM    372  CE3 TRP A  38      -2.370   9.750  -1.780  1.00  0.00           C  
ATOM    373  CZ2 TRP A  38      -1.570  10.650  -4.320  1.00  0.00           C  
ATOM    374  CZ3 TRP A  38      -3.300   9.930  -2.800  1.00  0.00           C  
ATOM    375  CH2 TRP A  38      -2.910  10.370  -4.060  1.00  0.00           C  
ATOM    376  H   TRP A  38       1.900   7.260  -0.470  1.00  0.00           H  
ATOM    377  HE1 TRP A  38       1.200  11.150  -3.970  1.00  0.00           H  
ATOM    378  N   VAL A  39      -1.510   7.760   1.380  1.00  0.00           N  
ATOM    379  CA  VAL A  39      -2.790   7.040   1.440  1.00  0.00           C  
ATOM    380  C   VAL A  39      -3.870   7.910   0.790  1.00  0.00           C  
ATOM    381  O   VAL A  39      -3.920   9.130   0.990  1.00  0.00           O  
ATOM    382  CB  VAL A  39      -3.120   6.750   2.900  1.00  0.00           C  
ATOM    383  CG1 VAL A  39      -4.500   6.110   3.110  1.00  0.00           C  
ATOM    384  CG2 VAL A  39      -2.080   5.870   3.600  1.00  0.00           C  
ATOM    385  H   VAL A  39      -1.490   8.560   1.970  1.00  0.00           H  
ATOM    386  N   LYS A  40      -4.700   7.270  -0.020  1.00  0.00           N  
ATOM    387  CA  LYS A  40      -5.890   7.850  -0.660  1.00  0.00           C  
ATOM    388  C   LYS A  40      -7.150   7.150  -0.120  1.00  0.00           C  
ATOM    389  O   LYS A  40      -7.370   5.950  -0.310  1.00  0.00           O  
ATOM    390  CB  LYS A  40      -5.800   7.700  -2.180  1.00  0.00           C  
ATOM    391  CG  LYS A  40      -6.920   8.430  -2.940  1.00  0.00           C  
ATOM    392  CD  LYS A  40      -6.710   8.260  -4.450  1.00  0.00           C  
ATOM    393  CE  LYS A  40      -7.910   8.710  -5.280  1.00  0.00           C  
ATOM    394  NZ  LYS A  40      -8.070  10.180  -5.250  1.00  0.00           N  
ATOM    395  H   LYS A  40      -4.530   6.310  -0.260  1.00  0.00           H  
ATOM    396  HZ1 LYS A  40      -8.190  10.470  -4.300  1.00  0.00           H  
ATOM    397  HZ2 LYS A  40      -7.250  10.600  -5.620  1.00  0.00           H  
ATOM    398  HZ3 LYS A  40      -8.860  10.450  -5.800  1.00  0.00           H  
ATOM    399  N   ASN A  41      -7.920   7.970   0.580  1.00  0.00           N  
ATOM    400  CA  ASN A  41      -9.200   7.590   1.190  1.00  0.00           C  
ATOM    401  C   ASN A  41     -10.350   7.920   0.230  1.00  0.00           C  
ATOM    402  O   ASN A  41     -10.510   9.040  -0.240  1.00  0.00           O  
ATOM    403  CB  ASN A  41      -9.400   8.310   2.520  1.00  0.00           C  
ATOM    404  CG  ASN A  41      -9.390   9.840   2.410  1.00  0.00           C  
ATOM    405  OD1 ASN A  41      -8.420  10.470   1.990  1.00  0.00           O  
ATOM    406  ND2 ASN A  41     -10.500  10.480   2.770  1.00  0.00           N  
ATOM    407  H   ASN A  41      -7.710   8.940   0.650  1.00  0.00           H  
ATOM    408 HD21 ASN A  41     -11.320   9.980   3.070  1.00  0.00           H  
ATOM    409 HD22 ASN A  41     -10.480  11.470   2.690  1.00  0.00           H  
ATOM    410  N   THR A  42     -11.060   6.860  -0.140  1.00  0.00           N  
ATOM    411  CA  THR A  42     -12.240   6.970  -1.010  1.00  0.00           C  
ATOM    412  C   THR A  42     -13.520   6.950  -0.160  1.00  0.00           C  
ATOM    413  O   THR A  42     -13.500   6.710   1.040  1.00  0.00           O  
ATOM    414  CB  THR A  42     -12.300   5.780  -1.970  1.00  0.00           C  
ATOM    415  OG1 THR A  42     -12.510   4.610  -1.170  1.00  0.00           O  
ATOM    416  CG2 THR A  42     -11.080   5.670  -2.880  1.00  0.00           C  
ATOM    417  H   THR A  42     -10.790   5.920   0.090  1.00  0.00           H  
ATOM    418  HG1 THR A  42     -12.180   3.830  -1.690  1.00  0.00           H  
ATOM    419  N   SER A  43     -14.640   7.050  -0.870  1.00  0.00           N  
ATOM    420  CA  SER A  43     -15.990   6.870  -0.320  1.00  0.00           C  
ATOM    421  C   SER A  43     -16.200   5.500   0.330  1.00  0.00           C  
ATOM    422  O   SER A  43     -16.480   5.420   1.520  1.00  0.00           O  
ATOM    423  CB  SER A  43     -17.010   7.080  -1.440  1.00  0.00           C  
ATOM    424  OG  SER A  43     -16.610   6.310  -2.570  1.00  0.00           O  
ATOM    425  H   SER A  43     -14.630   7.200  -1.860  1.00  0.00           H  
ATOM    426  HG  SER A  43     -17.350   6.300  -3.240  1.00  0.00           H  
ATOM    427  N   LYS A  44     -15.890   4.450  -0.420  1.00  0.00           N  
ATOM    428  CA  LYS A  44     -16.150   3.060  -0.030  1.00  0.00           C  
ATOM    429  C   LYS A  44     -14.890   2.240   0.300  1.00  0.00           C  
ATOM    430  O   LYS A  44     -14.560   1.270  -0.370  1.00  0.00           O  
ATOM    431  CB  LYS A  44     -17.010   2.380  -1.090  1.00  0.00           C  
ATOM    432  CG  LYS A  44     -18.420   2.960  -1.150  1.00  0.00           C  
ATOM    433  CD  LYS A  44     -19.250   2.310  -2.250  1.00  0.00           C  
ATOM    434  CE  LYS A  44     -20.650   2.930  -2.320  1.00  0.00           C  
ATOM    435  NZ  LYS A  44     -21.440   2.280  -3.370  1.00  0.00           N  
ATOM    436  H   LYS A  44     -15.530   4.580  -1.350  1.00  0.00           H  
ATOM    437  HZ1 LYS A  44     -21.500   1.300  -3.170  1.00  0.00           H  
ATOM    438  HZ2 LYS A  44     -22.360   2.660  -3.400  1.00  0.00           H  
ATOM    439  HZ3 LYS A  44     -20.980   2.400  -4.260  1.00  0.00           H  
ATOM    440  N   GLY A  45     -14.060   2.850   1.150  1.00  0.00           N  
ATOM    441  CA  GLY A  45     -12.950   2.230   1.880  1.00  0.00           C  
ATOM    442  C   GLY A  45     -11.800   1.580   1.100  1.00  0.00           C  
ATOM    443  O   GLY A  45     -10.970   0.890   1.680  1.00  0.00           O  
ATOM    444  H   GLY A  45     -14.140   3.840   1.290  1.00  0.00           H  
ATOM    445  N   THR A  46     -11.850   1.680  -0.230  1.00  0.00           N  
ATOM    446  CA  THR A  46     -10.730   1.330  -1.120  1.00  0.00           C  
ATOM    447  C   THR A  46      -9.530   2.260  -0.900  1.00  0.00           C  
ATOM    448  O   THR A  46      -9.380   3.310  -1.510  1.00  0.00           O  
ATOM    449  CB  THR A  46     -11.170   1.350  -2.590  1.00  0.00           C  
ATOM    450  OG1 THR A  46     -11.970   2.500  -2.820  1.00  0.00           O  
ATOM    451  CG2 THR A  46     -11.910   0.070  -2.980  1.00  0.00           C  
ATOM    452  H   THR A  46     -12.730   1.790  -0.680  1.00  0.00           H  
ATOM    453  HG1 THR A  46     -12.160   2.540  -3.810  1.00  0.00           H  
ATOM    454  N   VAL A  47      -8.770   1.870   0.120  1.00  0.00           N  
ATOM    455  CA  VAL A  47      -7.560   2.560   0.570  1.00  0.00           C  
ATOM    456  C   VAL A  47      -6.420   2.270  -0.410  1.00  0.00           C  
ATOM    457  O   VAL A  47      -5.890   1.170  -0.510  1.00  0.00           O  
ATOM    458  CB  VAL A  47      -7.240   2.240   2.030  1.00  0.00           C  
ATOM    459  CG1 VAL A  47      -5.880   2.760   2.490  1.00  0.00           C  
ATOM    460  CG2 VAL A  47      -8.310   2.840   2.950  1.00  0.00           C  
ATOM    461  H   VAL A  47      -9.040   1.070   0.660  1.00  0.00           H  
ATOM    462  N   THR A  48      -6.350   3.230  -1.320  1.00  0.00           N  
ATOM    463  CA  THR A  48      -5.370   3.300  -2.410  1.00  0.00           C  
ATOM    464  C   THR A  48      -4.280   4.320  -2.060  1.00  0.00           C  
ATOM    465  O   THR A  48      -4.180   4.740  -0.910  1.00  0.00           O  
ATOM    466  CB  THR A  48      -6.100   3.520  -3.740  1.00  0.00           C  
ATOM    467  OG1 THR A  48      -5.180   3.620  -4.830  1.00  0.00           O  
ATOM    468  CG2 THR A  48      -7.110   4.670  -3.760  1.00  0.00           C  
ATOM    469  H   THR A  48      -6.970   4.020  -1.260  1.00  0.00           H  
ATOM    470  HG1 THR A  48      -4.770   2.720  -4.960  1.00  0.00           H  
ATOM    471  N   GLY A  49      -3.440   4.660  -3.020  1.00  0.00           N  
ATOM    472  CA  GLY A  49      -2.320   5.600  -2.870  1.00  0.00           C  
ATOM    473  C   GLY A  49      -1.020   5.110  -3.520  1.00  0.00           C  
ATOM    474  O   GLY A  49      -0.970   4.050  -4.150  1.00  0.00           O  
ATOM    475  H   GLY A  49      -3.600   4.340  -3.960  1.00  0.00           H  
ATOM    476  N   GLN A  50       0.040   5.790  -3.090  1.00  0.00           N  
ATOM    477  CA  GLN A  50       1.370   5.720  -3.710  1.00  0.00           C  
ATOM    478  C   GLN A  50       2.460   5.310  -2.720  1.00  0.00           C  
ATOM    479  O   GLN A  50       2.510   5.810  -1.590  1.00  0.00           O  
ATOM    480  CB  GLN A  50       1.720   7.080  -4.310  1.00  0.00           C  
ATOM    481  CG  GLN A  50       0.950   7.350  -5.600  1.00  0.00           C  
ATOM    482  CD  GLN A  50       1.020   8.780  -6.120  1.00  0.00           C  
ATOM    483  OE1 GLN A  50       1.850   9.620  -5.770  1.00  0.00           O  
ATOM    484  NE2 GLN A  50       0.070   9.130  -6.980  1.00  0.00           N  
ATOM    485  H   GLN A  50       0.000   6.260  -2.210  1.00  0.00           H  
ATOM    486 HE21 GLN A  50      -0.610   8.450  -7.280  1.00  0.00           H  
ATOM    487 HE22 GLN A  50       0.080  10.060  -7.340  1.00  0.00           H  
ATOM    488  N   VAL A  51       3.250   4.330  -3.160  1.00  0.00           N  
ATOM    489  CA  VAL A  51       4.460   3.830  -2.500  1.00  0.00           C  
ATOM    490  C   VAL A  51       5.630   4.040  -3.470  1.00  0.00           C  
ATOM    491  O   VAL A  51       5.710   3.400  -4.510  1.00  0.00           O  
ATOM    492  CB  VAL A  51       4.360   2.350  -2.140  1.00  0.00           C  
ATOM    493  CG1 VAL A  51       5.590   1.860  -1.380  1.00  0.00           C  
ATOM    494  CG2 VAL A  51       3.130   2.030  -1.290  1.00  0.00           C  
ATOM    495  H   VAL A  51       3.000   3.820  -3.990  1.00  0.00           H  
ATOM    496  N   GLN A  52       6.480   5.000  -3.110  1.00  0.00           N  
ATOM    497  CA  GLN A  52       7.770   5.260  -3.750  1.00  0.00           C  
ATOM    498  C   GLN A  52       8.860   4.900  -2.740  1.00  0.00           C  
ATOM    499  O   GLN A  52       8.830   5.340  -1.590  1.00  0.00           O  
ATOM    500  CB  GLN A  52       7.940   6.730  -4.140  1.00  0.00           C  
ATOM    501  CG  GLN A  52       8.680   6.960  -5.460  1.00  0.00           C  
ATOM    502  CD  GLN A  52      10.000   6.230  -5.670  1.00  0.00           C  
ATOM    503  OE1 GLN A  52      10.090   5.020  -5.860  1.00  0.00           O  
ATOM    504  NE2 GLN A  52      11.120   6.940  -5.840  1.00  0.00           N  
ATOM    505  H   GLN A  52       6.320   5.520  -2.270  1.00  0.00           H  
ATOM    506 HE21 GLN A  52      11.090   7.930  -5.970  1.00  0.00           H  
ATOM    507 HE22 GLN A  52      11.960   6.420  -5.950  1.00  0.00           H  
ATOM    508  N   GLY A  53       9.830   4.130  -3.210  1.00  0.00           N  
ATOM    509  CA  GLY A  53      10.990   3.690  -2.420  1.00  0.00           C  
ATOM    510  C   GLY A  53      12.080   3.060  -3.290  1.00  0.00           C  
ATOM    511  O   GLY A  53      11.790   2.650  -4.420  1.00  0.00           O  
ATOM    512  H   GLY A  53       9.830   3.850  -4.170  1.00  0.00           H  
ATOM    513  N   PRO A  54      13.310   3.020  -2.800  1.00  0.00           N  
ATOM    514  CA  PRO A  54      14.370   2.220  -3.430  1.00  0.00           C  
ATOM    515  C   PRO A  54      13.980   0.740  -3.460  1.00  0.00           C  
ATOM    516  O   PRO A  54      13.280   0.250  -2.570  1.00  0.00           O  
ATOM    517  CB  PRO A  54      15.620   2.460  -2.580  1.00  0.00           C  
ATOM    518  CG  PRO A  54      15.390   3.880  -2.050  1.00  0.00           C  
ATOM    519  CD  PRO A  54      13.880   3.920  -1.790  1.00  0.00           C  
ATOM    520  N   GLU A  55      14.350   0.090  -4.550  1.00  0.00           N  
ATOM    521  CA  GLU A  55      13.970  -1.290  -4.920  1.00  0.00           C  
ATOM    522  C   GLU A  55      13.780  -2.270  -3.770  1.00  0.00           C  
ATOM    523  O   GLU A  55      12.650  -2.640  -3.460  1.00  0.00           O  
ATOM    524  CB  GLU A  55      14.970  -1.790  -5.960  1.00  0.00           C  
ATOM    525  CG  GLU A  55      14.450  -3.010  -6.730  1.00  0.00           C  
ATOM    526  CD  GLU A  55      15.530  -3.540  -7.680  1.00  0.00           C  
ATOM    527  OE1 GLU A  55      16.350  -4.350  -7.200  1.00  0.00           O  
ATOM    528  OE2 GLU A  55      15.520  -3.100  -8.850  1.00  0.00           O  
ATOM    529  H   GLU A  55      14.820   0.590  -5.280  1.00  0.00           H  
ATOM    530  N   GLU A  56      14.850  -2.590  -3.050  1.00  0.00           N  
ATOM    531  CA  GLU A  56      14.800  -3.510  -1.900  1.00  0.00           C  
ATOM    532  C   GLU A  56      13.740  -3.180  -0.840  1.00  0.00           C  
ATOM    533  O   GLU A  56      13.010  -4.070  -0.400  1.00  0.00           O  
ATOM    534  CB  GLU A  56      16.190  -3.700  -1.270  1.00  0.00           C  
ATOM    535  CG  GLU A  56      16.810  -2.520  -0.520  1.00  0.00           C  
ATOM    536  CD  GLU A  56      17.010  -1.280  -1.390  1.00  0.00           C  
ATOM    537  OE1 GLU A  56      17.890  -1.340  -2.280  1.00  0.00           O  
ATOM    538  OE2 GLU A  56      16.130  -0.390  -1.330  1.00  0.00           O  
ATOM    539  H   GLU A  56      15.760  -2.290  -3.330  1.00  0.00           H  
ATOM    540  N   LYS A  57      13.540  -1.890  -0.620  1.00  0.00           N  
ATOM    541  CA  LYS A  57      12.570  -1.350   0.350  1.00  0.00           C  
ATOM    542  C   LYS A  57      11.120  -1.510  -0.120  1.00  0.00           C  
ATOM    543  O   LYS A  57      10.300  -2.040   0.630  1.00  0.00           O  
ATOM    544  CB  LYS A  57      12.910   0.110   0.640  1.00  0.00           C  
ATOM    545  CG  LYS A  57      14.290   0.210   1.310  1.00  0.00           C  
ATOM    546  CD  LYS A  57      14.800   1.650   1.400  1.00  0.00           C  
ATOM    547  CE  LYS A  57      16.180   1.740   2.060  1.00  0.00           C  
ATOM    548  NZ  LYS A  57      16.100   1.350   3.480  1.00  0.00           N  
ATOM    549  H   LYS A  57      14.010  -1.180  -1.150  1.00  0.00           H  
ATOM    550  HZ1 LYS A  57      15.450   1.940   3.960  1.00  0.00           H  
ATOM    551  HZ2 LYS A  57      15.800   0.400   3.550  1.00  0.00           H  
ATOM    552  HZ3 LYS A  57      17.000   1.440   3.900  1.00  0.00           H  
ATOM    553  N   VAL A  58      10.850  -1.260  -1.400  1.00  0.00           N  
ATOM    554  CA  VAL A  58       9.530  -1.540  -1.980  1.00  0.00           C  
ATOM    555  C   VAL A  58       9.160  -3.020  -2.020  1.00  0.00           C  
ATOM    556  O   VAL A  58       8.010  -3.370  -1.760  1.00  0.00           O  
ATOM    557  CB  VAL A  58       9.200  -0.830  -3.300  1.00  0.00           C  
ATOM    558  CG1 VAL A  58       8.930   0.650  -3.060  1.00  0.00           C  
ATOM    559  CG2 VAL A  58      10.230  -1.030  -4.420  1.00  0.00           C  
ATOM    560  H   VAL A  58      11.530  -0.850  -2.010  1.00  0.00           H  
ATOM    561  N   ASN A  59      10.140  -3.900  -2.220  1.00  0.00           N  
ATOM    562  CA  ASN A  59       9.990  -5.350  -2.060  1.00  0.00           C  
ATOM    563  C   ASN A  59       9.510  -5.750  -0.660  1.00  0.00           C  
ATOM    564  O   ASN A  59       8.610  -6.580  -0.510  1.00  0.00           O  
ATOM    565  CB  ASN A  59      11.310  -6.080  -2.320  1.00  0.00           C  
ATOM    566  CG  ASN A  59      11.810  -6.070  -3.770  1.00  0.00           C  
ATOM    567  OD1 ASN A  59      11.760  -5.080  -4.490  1.00  0.00           O  
ATOM    568  ND2 ASN A  59      12.420  -7.180  -4.190  1.00  0.00           N  
ATOM    569  H   ASN A  59      11.000  -3.610  -2.650  1.00  0.00           H  
ATOM    570 HD21 ASN A  59      12.520  -7.970  -3.600  1.00  0.00           H  
ATOM    571 HD22 ASN A  59      12.740  -7.170  -5.140  1.00  0.00           H  
ATOM    572  N   SER A  60      10.150  -5.180   0.350  1.00  0.00           N  
ATOM    573  CA  SER A  60       9.780  -5.320   1.760  1.00  0.00           C  
ATOM    574  C   SER A  60       8.370  -4.810   2.050  1.00  0.00           C  
ATOM    575  O   SER A  60       7.560  -5.540   2.620  1.00  0.00           O  
ATOM    576  CB  SER A  60      10.810  -4.600   2.630  1.00  0.00           C  
ATOM    577  OG  SER A  60      10.420  -4.620   4.010  1.00  0.00           O  
ATOM    578  H   SER A  60      10.970  -4.620   0.180  1.00  0.00           H  
ATOM    579  HG  SER A  60      10.330  -5.570   4.320  1.00  0.00           H  
ATOM    580  N   MET A  61       8.060  -3.640   1.500  1.00  0.00           N  
ATOM    581  CA  MET A  61       6.740  -3.000   1.550  1.00  0.00           C  
ATOM    582  C   MET A  61       5.610  -3.850   0.940  1.00  0.00           C  
ATOM    583  O   MET A  61       4.500  -3.840   1.460  1.00  0.00           O  
ATOM    584  CB  MET A  61       6.870  -1.660   0.830  1.00  0.00           C  
ATOM    585  CG  MET A  61       6.300  -0.490   1.620  1.00  0.00           C  
ATOM    586  SD  MET A  61       4.470  -0.400   1.570  1.00  0.00           S  
ATOM    587  CE  MET A  61       4.200   1.230   2.210  1.00  0.00           C  
ATOM    588  H   MET A  61       8.780  -3.050   1.140  1.00  0.00           H  
ATOM    589  N   LYS A  62       5.900  -4.500  -0.180  1.00  0.00           N  
ATOM    590  CA  LYS A  62       5.020  -5.490  -0.820  1.00  0.00           C  
ATOM    591  C   LYS A  62       4.810  -6.780  -0.020  1.00  0.00           C  
ATOM    592  O   LYS A  62       3.740  -7.380  -0.080  1.00  0.00           O  
ATOM    593  CB  LYS A  62       5.500  -5.840  -2.230  1.00  0.00           C  
ATOM    594  CG  LYS A  62       5.260  -4.720  -3.240  1.00  0.00           C  
ATOM    595  CD  LYS A  62       5.560  -5.210  -4.660  1.00  0.00           C  
ATOM    596  CE  LYS A  62       5.270  -4.120  -5.690  1.00  0.00           C  
ATOM    597  NZ  LYS A  62       5.430  -4.650  -7.050  1.00  0.00           N  
ATOM    598  H   LYS A  62       6.660  -4.190  -0.750  1.00  0.00           H  
ATOM    599  HZ1 LYS A  62       6.360  -5.000  -7.150  1.00  0.00           H  
ATOM    600  HZ2 LYS A  62       4.780  -5.400  -7.180  1.00  0.00           H  
ATOM    601  HZ3 LYS A  62       5.250  -3.930  -7.720  1.00  0.00           H  
ATOM    602  N   SER A  63       5.890  -7.260   0.590  1.00  0.00           N  
ATOM    603  CA  SER A  63       5.830  -8.360   1.560  1.00  0.00           C  
ATOM    604  C   SER A  63       4.920  -8.010   2.730  1.00  0.00           C  
ATOM    605  O   SER A  63       4.180  -8.850   3.250  1.00  0.00           O  
ATOM    606  CB  SER A  63       7.220  -8.720   2.100  1.00  0.00           C  
ATOM    607  OG  SER A  63       8.090  -9.170   1.060  1.00  0.00           O  
ATOM    608  H   SER A  63       6.800  -6.900   0.390  1.00  0.00           H  
ATOM    609  HG  SER A  63       8.320  -8.410   0.450  1.00  0.00           H  
ATOM    610  N   TRP A  64       5.050  -6.770   3.180  1.00  0.00           N  
ATOM    611  CA  TRP A  64       4.100  -6.080   4.070  1.00  0.00           C  
ATOM    612  C   TRP A  64       2.860  -5.630   3.290  1.00  0.00           C  
ATOM    613  O   TRP A  64       2.660  -6.030   2.150  1.00  0.00           O  
ATOM    614  CB  TRP A  64       4.920  -4.960   4.710  1.00  0.00           C  
ATOM    615  CG  TRP A  64       4.190  -4.130   5.770  1.00  0.00           C  
ATOM    616  CD1 TRP A  64       3.440  -4.570   6.770  1.00  0.00           C  
ATOM    617  CD2 TRP A  64       4.120  -2.740   5.780  1.00  0.00           C  
ATOM    618  NE1 TRP A  64       2.860  -3.540   7.380  1.00  0.00           N  
ATOM    619  CE2 TRP A  64       3.220  -2.400   6.790  1.00  0.00           C  
ATOM    620  CE3 TRP A  64       4.760  -1.750   5.040  1.00  0.00           C  
ATOM    621  CZ2 TRP A  64       2.910  -1.070   7.050  1.00  0.00           C  
ATOM    622  CZ3 TRP A  64       4.470  -0.420   5.320  1.00  0.00           C  
ATOM    623  CH2 TRP A  64       3.550  -0.090   6.300  1.00  0.00           C  
ATOM    624  H   TRP A  64       5.850  -6.220   2.950  1.00  0.00           H  
ATOM    625  HE1 TRP A  64       2.340  -3.610   8.230  1.00  0.00           H  
ATOM    626  N   LEU A  65       1.930  -5.010   4.020  1.00  0.00           N  
ATOM    627  CA  LEU A  65       0.590  -4.590   3.590  1.00  0.00           C  
ATOM    628  C   LEU A  65      -0.400  -5.730   3.360  1.00  0.00           C  
ATOM    629  O   LEU A  65      -1.610  -5.530   3.420  1.00  0.00           O  
ATOM    630  CB  LEU A  65       0.560  -3.660   2.380  1.00  0.00           C  
ATOM    631  CG  LEU A  65       1.410  -2.390   2.490  1.00  0.00           C  
ATOM    632  CD1 LEU A  65       1.180  -1.530   1.250  1.00  0.00           C  
ATOM    633  CD2 LEU A  65       1.100  -1.570   3.740  1.00  0.00           C  
ATOM    634  H   LEU A  65       2.170  -4.750   4.960  1.00  0.00           H  
ATOM    635  N   SER A  66       0.130  -6.830   2.830  1.00  0.00           N  
ATOM    636  CA  SER A  66      -0.460  -8.180   2.830  1.00  0.00           C  
ATOM    637  C   SER A  66      -0.240  -8.830   4.200  1.00  0.00           C  
ATOM    638  O   SER A  66      -1.110  -9.540   4.690  1.00  0.00           O  
ATOM    639  CB  SER A  66       0.160  -9.040   1.730  1.00  0.00           C  
ATOM    640  OG  SER A  66       1.520  -9.340   2.050  1.00  0.00           O  
ATOM    641  H   SER A  66       1.020  -6.760   2.370  1.00  0.00           H  
ATOM    642  HG  SER A  66       2.140  -8.940   1.380  1.00  0.00           H  
ATOM    643  N   LYS A  67       0.960  -8.650   4.740  1.00  0.00           N  
ATOM    644  CA  LYS A  67       1.260  -8.770   6.180  1.00  0.00           C  
ATOM    645  C   LYS A  67       0.420  -7.700   6.890  1.00  0.00           C  
ATOM    646  O   LYS A  67       0.680  -6.500   6.850  1.00  0.00           O  
ATOM    647  CB  LYS A  67       2.760  -8.590   6.400  1.00  0.00           C  
ATOM    648  CG  LYS A  67       3.330  -8.970   7.760  1.00  0.00           C  
ATOM    649  CD  LYS A  67       2.840  -8.100   8.930  1.00  0.00           C  
ATOM    650  CE  LYS A  67       3.770  -8.170  10.140  1.00  0.00           C  
ATOM    651  NZ  LYS A  67       4.950  -7.340   9.890  1.00  0.00           N  
ATOM    652  H   LYS A  67       1.760  -8.660   4.140  1.00  0.00           H  
ATOM    653  HZ1 LYS A  67       5.410  -7.650   9.060  1.00  0.00           H  
ATOM    654  HZ2 LYS A  67       4.660  -6.390   9.760  1.00  0.00           H  
ATOM    655  HZ3 LYS A  67       5.580  -7.380  10.670  1.00  0.00           H  
ATOM    656  N   VAL A  68      -0.680  -8.220   7.420  1.00  0.00           N  
ATOM    657  CA  VAL A  68      -1.770  -7.400   7.970  1.00  0.00           C  
ATOM    658  C   VAL A  68      -1.880  -7.430   9.500  1.00  0.00           C  
ATOM    659  O   VAL A  68      -2.420  -8.350  10.110  1.00  0.00           O  
ATOM    660  CB  VAL A  68      -3.090  -7.690   7.270  1.00  0.00           C  
ATOM    661  CG1 VAL A  68      -3.070  -7.210   5.820  1.00  0.00           C  
ATOM    662  CG2 VAL A  68      -3.530  -9.150   7.310  1.00  0.00           C  
ATOM    663  H   VAL A  68      -0.890  -9.190   7.340  1.00  0.00           H  
ATOM    664  N   GLY A  69      -1.180  -6.460  10.080  1.00  0.00           N  
ATOM    665  CA  GLY A  69      -1.240  -6.090  11.510  1.00  0.00           C  
ATOM    666  C   GLY A  69      -2.150  -4.870  11.660  1.00  0.00           C  
ATOM    667  O   GLY A  69      -2.300  -4.060  10.750  1.00  0.00           O  
ATOM    668  H   GLY A  69      -0.540  -5.900   9.560  1.00  0.00           H  
ATOM    669  N   SER A  70      -2.660  -4.680  12.880  1.00  0.00           N  
ATOM    670  CA  SER A  70      -3.810  -3.790  13.110  1.00  0.00           C  
ATOM    671  C   SER A  70      -3.650  -2.700  14.160  1.00  0.00           C  
ATOM    672  O   SER A  70      -3.030  -2.950  15.200  1.00  0.00           O  
ATOM    673  CB  SER A  70      -5.000  -4.670  13.510  1.00  0.00           C  
ATOM    674  OG  SER A  70      -6.140  -3.820  13.680  1.00  0.00           O  
ATOM    675  H   SER A  70      -2.270  -5.110  13.690  1.00  0.00           H  
ATOM    676  HG  SER A  70      -6.650  -3.890  12.820  1.00  0.00           H  
ATOM    677  N   PRO A  71      -4.170  -1.510  13.880  1.00  0.00           N  
ATOM    678  CA  PRO A  71      -4.510  -0.530  14.930  1.00  0.00           C  
ATOM    679  C   PRO A  71      -5.990  -0.420  15.290  1.00  0.00           C  
ATOM    680  O   PRO A  71      -6.380   0.430  16.090  1.00  0.00           O  
ATOM    681  CB  PRO A  71      -3.970   0.790  14.370  1.00  0.00           C  
ATOM    682  CG  PRO A  71      -4.200   0.650  12.860  1.00  0.00           C  
ATOM    683  CD  PRO A  71      -3.970  -0.840  12.590  1.00  0.00           C  
ATOM    684  N   SER A  72      -6.820  -1.320  14.760  1.00  0.00           N  
ATOM    685  CA  SER A  72      -8.270  -1.420  14.950  1.00  0.00           C  
ATOM    686  C   SER A  72      -8.870  -2.610  14.200  1.00  0.00           C  
ATOM    687  O   SER A  72      -9.240  -3.620  14.810  1.00  0.00           O  
ATOM    688  CB  SER A  72      -9.070  -0.180  14.520  1.00  0.00           C  
ATOM    689  OG  SER A  72      -9.190   0.750  15.590  1.00  0.00           O  
ATOM    690  H   SER A  72      -6.430  -2.130  14.320  1.00  0.00           H  
ATOM    691  HG  SER A  72      -8.300   0.830  16.030  1.00  0.00           H  
ATOM    692  N   SER A  73      -8.860  -2.520  12.880  1.00  0.00           N  
ATOM    693  CA  SER A  73      -9.510  -3.480  11.970  1.00  0.00           C  
ATOM    694  C   SER A  73      -8.530  -4.260  11.090  1.00  0.00           C  
ATOM    695  O   SER A  73      -7.320  -4.050  11.160  1.00  0.00           O  
ATOM    696  CB  SER A  73     -10.430  -2.660  11.060  1.00  0.00           C  
ATOM    697  OG  SER A  73      -9.650  -1.630  10.450  1.00  0.00           O  
ATOM    698  H   SER A  73      -8.490  -1.720  12.400  1.00  0.00           H  
ATOM    699  HG  SER A  73     -10.310  -0.950  10.150  1.00  0.00           H  
ATOM    700  N   ARG A  74      -9.090  -5.230  10.370  1.00  0.00           N  
ATOM    701  CA  ARG A  74      -8.340  -5.980   9.350  1.00  0.00           C  
ATOM    702  C   ARG A  74      -8.190  -5.190   8.050  1.00  0.00           C  
ATOM    703  O   ARG A  74      -9.140  -4.600   7.530  1.00  0.00           O  
ATOM    704  CB  ARG A  74      -8.940  -7.370   9.080  1.00  0.00           C  
ATOM    705  CG  ARG A  74     -10.280  -7.440   8.350  1.00  0.00           C  
ATOM    706  CD  ARG A  74     -11.490  -7.640   9.270  1.00  0.00           C  
ATOM    707  NE  ARG A  74     -12.100  -6.370   9.680  1.00  0.00           N  
ATOM    708  CZ  ARG A  74     -12.210  -5.910  10.930  1.00  0.00           C  
ATOM    709  NH1 ARG A  74     -11.570  -6.480  11.960  1.00  0.00           N  
ATOM    710  NH2 ARG A  74     -12.930  -4.810  11.170  1.00  0.00           N  
ATOM    711  H   ARG A  74     -10.040  -5.510  10.500  1.00  0.00           H  
ATOM    712  HE  ARG A  74     -12.520  -5.840   8.940  1.00  0.00           H  
ATOM    713 HH11 ARG A  74     -11.090  -7.340  11.820  1.00  0.00           H  
ATOM    714 HH12 ARG A  74     -11.660  -6.100  12.880  1.00  0.00           H  
ATOM    715 HH21 ARG A  74     -13.440  -4.360  10.440  1.00  0.00           H  
ATOM    716 HH22 ARG A  74     -13.000  -4.470  12.110  1.00  0.00           H  
ATOM    717  N   ILE A  75      -6.940  -5.120   7.600  1.00  0.00           N  
ATOM    718  CA  ILE A  75      -6.590  -4.590   6.270  1.00  0.00           C  
ATOM    719  C   ILE A  75      -6.970  -5.660   5.250  1.00  0.00           C  
ATOM    720  O   ILE A  75      -6.210  -6.590   4.940  1.00  0.00           O  
ATOM    721  CB  ILE A  75      -5.130  -4.140   6.260  1.00  0.00           C  
ATOM    722  CG1 ILE A  75      -4.890  -2.920   7.160  1.00  0.00           C  
ATOM    723  CG2 ILE A  75      -4.590  -3.810   4.870  1.00  0.00           C  
ATOM    724  CD1 ILE A  75      -4.640  -3.260   8.630  1.00  0.00           C  
ATOM    725  H   ILE A  75      -6.170  -5.350   8.180  1.00  0.00           H  
ATOM    726  N   ASP A  76      -8.240  -5.610   4.870  1.00  0.00           N  
ATOM    727  CA  ASP A  76      -8.900  -6.630   4.040  1.00  0.00           C  
ATOM    728  C   ASP A  76      -8.530  -6.540   2.550  1.00  0.00           C  
ATOM    729  O   ASP A  76      -9.010  -5.680   1.820  1.00  0.00           O  
ATOM    730  CB  ASP A  76     -10.410  -6.690   4.250  1.00  0.00           C  
ATOM    731  CG  ASP A  76     -11.220  -5.440   3.890  1.00  0.00           C  
ATOM    732  OD1 ASP A  76     -10.650  -4.340   3.990  1.00  0.00           O  
ATOM    733  OD2 ASP A  76     -12.440  -5.610   3.660  1.00  0.00           O  
ATOM    734  H   ASP A  76      -8.820  -4.840   5.140  1.00  0.00           H  
ATOM    735  N   ARG A  77      -7.480  -7.300   2.270  1.00  0.00           N  
ATOM    736  CA  ARG A  77      -6.940  -7.580   0.930  1.00  0.00           C  
ATOM    737  C   ARG A  77      -6.300  -6.360   0.250  1.00  0.00           C  
ATOM    738  O   ARG A  77      -6.970  -5.480  -0.290  1.00  0.00           O  
ATOM    739  CB  ARG A  77      -7.930  -8.290   0.010  1.00  0.00           C  
ATOM    740  CG  ARG A  77      -7.390  -8.690  -1.360  1.00  0.00           C  
ATOM    741  CD  ARG A  77      -6.350  -9.820  -1.380  1.00  0.00           C  
ATOM    742  NE  ARG A  77      -5.010  -9.390  -0.960  1.00  0.00           N  
ATOM    743  CZ  ARG A  77      -4.370  -9.730   0.170  1.00  0.00           C  
ATOM    744  NH1 ARG A  77      -4.900 -10.570   1.070  1.00  0.00           N  
ATOM    745  NH2 ARG A  77      -3.210  -9.140   0.480  1.00  0.00           N  
ATOM    746  H   ARG A  77      -6.890  -7.590   3.020  1.00  0.00           H  
ATOM    747  HE  ARG A  77      -4.500  -8.840  -1.630  1.00  0.00           H  
ATOM    748 HH11 ARG A  77      -5.800 -10.970   0.900  1.00  0.00           H  
ATOM    749 HH12 ARG A  77      -4.380 -10.820   1.890  1.00  0.00           H  
ATOM    750 HH21 ARG A  77      -2.760  -8.540  -0.180  1.00  0.00           H  
ATOM    751 HH22 ARG A  77      -2.760  -9.380   1.340  1.00  0.00           H  
ATOM    752  N   THR A  78      -4.980  -6.490   0.100  1.00  0.00           N  
ATOM    753  CA  THR A  78      -4.150  -5.490  -0.570  1.00  0.00           C  
ATOM    754  C   THR A  78      -3.500  -6.090  -1.820  1.00  0.00           C  
ATOM    755  O   THR A  78      -2.820  -7.110  -1.790  1.00  0.00           O  
ATOM    756  CB  THR A  78      -3.080  -4.910   0.360  1.00  0.00           C  
ATOM    757  OG1 THR A  78      -3.740  -4.490   1.560  1.00  0.00           O  
ATOM    758  CG2 THR A  78      -2.370  -3.710  -0.260  1.00  0.00           C  
ATOM    759  H   THR A  78      -4.500  -7.310   0.430  1.00  0.00           H  
ATOM    760  HG1 THR A  78      -3.130  -4.690   2.330  1.00  0.00           H  
ATOM    761  N   ASN A  79      -3.900  -5.480  -2.940  1.00  0.00           N  
ATOM    762  CA  ASN A  79      -3.390  -5.760  -4.290  1.00  0.00           C  
ATOM    763  C   ASN A  79      -2.400  -4.660  -4.690  1.00  0.00           C  
ATOM    764  O   ASN A  79      -2.650  -3.470  -4.480  1.00  0.00           O  
ATOM    765  CB  ASN A  79      -4.580  -5.810  -5.250  1.00  0.00           C  
ATOM    766  CG  ASN A  79      -4.170  -6.130  -6.690  1.00  0.00           C  
ATOM    767  OD1 ASN A  79      -3.820  -5.260  -7.480  1.00  0.00           O  
ATOM    768  ND2 ASN A  79      -4.150  -7.410  -7.040  1.00  0.00           N  
ATOM    769  H   ASN A  79      -4.600  -4.770  -2.890  1.00  0.00           H  
ATOM    770 HD21 ASN A  79      -4.440  -8.130  -6.400  1.00  0.00           H  
ATOM    771 HD22 ASN A  79      -3.880  -7.620  -7.980  1.00  0.00           H  
ATOM    772  N   PHE A  80      -1.340  -5.110  -5.350  1.00  0.00           N  
ATOM    773  CA  PHE A  80      -0.230  -4.250  -5.800  1.00  0.00           C  
ATOM    774  C   PHE A  80      -0.170  -4.250  -7.330  1.00  0.00           C  
ATOM    775  O   PHE A  80       0.230  -5.230  -7.950  1.00  0.00           O  
ATOM    776  CB  PHE A  80       1.090  -4.750  -5.210  1.00  0.00           C  
ATOM    777  CG  PHE A  80       1.090  -4.890  -3.690  1.00  0.00           C  
ATOM    778  CD1 PHE A  80       1.360  -3.780  -2.890  1.00  0.00           C  
ATOM    779  CD2 PHE A  80       0.870  -6.140  -3.120  1.00  0.00           C  
ATOM    780  CE1 PHE A  80       1.410  -3.930  -1.510  1.00  0.00           C  
ATOM    781  CE2 PHE A  80       0.920  -6.290  -1.740  1.00  0.00           C  
ATOM    782  CZ  PHE A  80       1.190  -5.180  -0.950  1.00  0.00           C  
ATOM    783  H   PHE A  80      -1.250  -6.080  -5.600  1.00  0.00           H  
ATOM    784  N   SER A  81      -0.740  -3.190  -7.900  1.00  0.00           N  
ATOM    785  CA  SER A  81      -0.790  -2.980  -9.350  1.00  0.00           C  
ATOM    786  C   SER A  81      -0.490  -1.520  -9.690  1.00  0.00           C  
ATOM    787  O   SER A  81      -0.880  -0.620  -8.950  1.00  0.00           O  
ATOM    788  CB  SER A  81      -2.110  -3.410  -9.990  1.00  0.00           C  
ATOM    789  OG  SER A  81      -3.180  -2.550  -9.590  1.00  0.00           O  
ATOM    790  H   SER A  81      -0.980  -2.390  -7.360  1.00  0.00           H  
ATOM    791  HG  SER A  81      -3.610  -2.960  -8.790  1.00  0.00           H  
ATOM    792  N   ASN A  82      -0.040  -1.320 -10.930  1.00  0.00           N  
ATOM    793  CA  ASN A  82       0.600  -0.090 -11.420  1.00  0.00           C  
ATOM    794  C   ASN A  82       1.980   0.090 -10.790  1.00  0.00           C  
ATOM    795  O   ASN A  82       2.130   0.500  -9.640  1.00  0.00           O  
ATOM    796  CB  ASN A  82      -0.240   1.170 -11.230  1.00  0.00           C  
ATOM    797  CG  ASN A  82      -1.540   1.120 -12.040  1.00  0.00           C  
ATOM    798  OD1 ASN A  82      -1.590   1.510 -13.210  1.00  0.00           O  
ATOM    799  ND2 ASN A  82      -2.600   0.560 -11.470  1.00  0.00           N  
ATOM    800  H   ASN A  82      -0.200  -2.010 -11.630  1.00  0.00           H  
ATOM    801 HD21 ASN A  82      -2.530   0.140 -10.570  1.00  0.00           H  
ATOM    802 HD22 ASN A  82      -3.450   0.550 -12.000  1.00  0.00           H  
ATOM    803  N   GLU A  83       2.950  -0.470 -11.500  1.00  0.00           N  
ATOM    804  CA  GLU A  83       4.380  -0.460 -11.120  1.00  0.00           C  
ATOM    805  C   GLU A  83       5.210   0.270 -12.170  1.00  0.00           C  
ATOM    806  O   GLU A  83       5.270  -0.140 -13.330  1.00  0.00           O  
ATOM    807  CB  GLU A  83       4.900  -1.890 -10.980  1.00  0.00           C  
ATOM    808  CG  GLU A  83       4.470  -2.630  -9.710  1.00  0.00           C  
ATOM    809  CD  GLU A  83       2.970  -2.950  -9.660  1.00  0.00           C  
ATOM    810  OE1 GLU A  83       2.480  -3.600 -10.610  1.00  0.00           O  
ATOM    811  OE2 GLU A  83       2.340  -2.500  -8.680  1.00  0.00           O  
ATOM    812  H   GLU A  83       2.760  -0.920 -12.370  1.00  0.00           H  
ATOM    813  N   LYS A  84       5.730   1.430 -11.760  1.00  0.00           N  
ATOM    814  CA  LYS A  84       6.530   2.320 -12.600  1.00  0.00           C  
ATOM    815  C   LYS A  84       7.760   2.910 -11.890  1.00  0.00           C  
ATOM    816  O   LYS A  84       7.660   3.660 -10.920  1.00  0.00           O  
ATOM    817  CB  LYS A  84       5.670   3.420 -13.230  1.00  0.00           C  
ATOM    818  CG  LYS A  84       4.750   4.160 -12.240  1.00  0.00           C  
ATOM    819  CD  LYS A  84       3.910   5.220 -12.950  1.00  0.00           C  
ATOM    820  CE  LYS A  84       2.800   5.760 -12.040  1.00  0.00           C  
ATOM    821  NZ  LYS A  84       1.770   4.730 -11.820  1.00  0.00           N  
ATOM    822  H   LYS A  84       5.520   1.790 -10.850  1.00  0.00           H  
ATOM    823  HZ1 LYS A  84       2.190   3.920 -11.390  1.00  0.00           H  
ATOM    824  HZ2 LYS A  84       1.080   5.090 -11.190  1.00  0.00           H  
ATOM    825  HZ3 LYS A  84       1.340   4.480 -12.680  1.00  0.00           H  
ATOM    826  N   THR A  85       8.920   2.440 -12.340  1.00  0.00           N  
ATOM    827  CA  THR A  85      10.230   2.940 -11.920  1.00  0.00           C  
ATOM    828  C   THR A  85      10.510   4.360 -12.410  1.00  0.00           C  
ATOM    829  O   THR A  85      10.520   4.640 -13.610  1.00  0.00           O  
ATOM    830  CB  THR A  85      11.370   2.020 -12.390  1.00  0.00           C  
ATOM    831  OG1 THR A  85      11.030   1.480 -13.670  1.00  0.00           O  
ATOM    832  CG2 THR A  85      11.720   0.950 -11.360  1.00  0.00           C  
ATOM    833  H   THR A  85       8.960   1.690 -13.000  1.00  0.00           H  
ATOM    834  HG1 THR A  85      11.160   2.200 -14.350  1.00  0.00           H  
ATOM    835  N   ILE A  86      10.790   5.200 -11.420  1.00  0.00           N  
ATOM    836  CA  ILE A  86      11.040   6.640 -11.560  1.00  0.00           C  
ATOM    837  C   ILE A  86      12.380   7.030 -10.920  1.00  0.00           C  
ATOM    838  O   ILE A  86      13.220   6.180 -10.650  1.00  0.00           O  
ATOM    839  CB  ILE A  86       9.880   7.460 -10.980  1.00  0.00           C  
ATOM    840  CG1 ILE A  86       9.680   7.230  -9.480  1.00  0.00           C  
ATOM    841  CG2 ILE A  86       8.590   7.220 -11.760  1.00  0.00           C  
ATOM    842  CD1 ILE A  86       9.180   8.490  -8.780  1.00  0.00           C  
ATOM    843  H   ILE A  86      10.940   4.850 -10.490  1.00  0.00           H  
ATOM    844  N   SER A  87      12.540   8.310 -10.610  1.00  0.00           N  
ATOM    845  CA  SER A  87      13.740   8.840  -9.940  1.00  0.00           C  
ATOM    846  C   SER A  87      13.330   9.740  -8.770  1.00  0.00           C  
ATOM    847  O   SER A  87      12.340  10.470  -8.880  1.00  0.00           O  
ATOM    848  CB  SER A  87      14.580   9.650 -10.930  1.00  0.00           C  
ATOM    849  OG  SER A  87      15.930   9.670 -10.470  1.00  0.00           O  
ATOM    850  H   SER A  87      11.780   8.960 -10.660  1.00  0.00           H  
ATOM    851  HG  SER A  87      16.240   8.720 -10.390  1.00  0.00           H  
ATOM    852  N   LYS A  88      14.110   9.680  -7.700  1.00  0.00           N  
ATOM    853  CA  LYS A  88      13.910  10.430  -6.450  1.00  0.00           C  
ATOM    854  C   LYS A  88      12.590  10.200  -5.710  1.00  0.00           C  
ATOM    855  O   LYS A  88      11.600   9.700  -6.250  1.00  0.00           O  
ATOM    856  CB  LYS A  88      14.160  11.930  -6.630  1.00  0.00           C  
ATOM    857  CG  LYS A  88      15.630  12.310  -6.430  1.00  0.00           C  
ATOM    858  CD  LYS A  88      16.570  11.930  -7.580  1.00  0.00           C  
ATOM    859  CE  LYS A  88      16.420  12.870  -8.780  1.00  0.00           C  
ATOM    860  NZ  LYS A  88      17.340  12.430  -9.840  1.00  0.00           N  
ATOM    861  H   LYS A  88      14.960   9.150  -7.730  1.00  0.00           H  
ATOM    862  HZ1 LYS A  88      18.280  12.410  -9.510  1.00  0.00           H  
ATOM    863  HZ2 LYS A  88      17.060  11.520 -10.150  1.00  0.00           H  
ATOM    864  HZ3 LYS A  88      17.270  13.070 -10.610  1.00  0.00           H  
ATOM    865  N   LEU A  89      12.620  10.490  -4.410  1.00  0.00           N  
ATOM    866  CA  LEU A  89      11.480  10.310  -3.510  1.00  0.00           C  
ATOM    867  C   LEU A  89      10.720  11.630  -3.320  1.00  0.00           C  
ATOM    868  O   LEU A  89      11.020  12.430  -2.430  1.00  0.00           O  
ATOM    869  CB  LEU A  89      11.950   9.740  -2.170  1.00  0.00           C  
ATOM    870  CG  LEU A  89      12.570   8.350  -2.290  1.00  0.00           C  
ATOM    871  CD1 LEU A  89      13.310   7.980  -1.000  1.00  0.00           C  
ATOM    872  CD2 LEU A  89      11.510   7.290  -2.600  1.00  0.00           C  
ATOM    873  H   LEU A  89      13.440  10.880  -3.980  1.00  0.00           H  
ATOM    874  N   GLU A  90       9.710  11.820  -4.150  1.00  0.00           N  
ATOM    875  CA  GLU A  90       9.000  13.100  -4.300  1.00  0.00           C  
ATOM    876  C   GLU A  90       7.890  13.420  -3.290  1.00  0.00           C  
ATOM    877  O   GLU A  90       6.950  14.150  -3.600  1.00  0.00           O  
ATOM    878  CB  GLU A  90       8.500  13.240  -5.740  1.00  0.00           C  
ATOM    879  CG  GLU A  90       9.650  13.450  -6.730  1.00  0.00           C  
ATOM    880  CD  GLU A  90       9.120  13.680  -8.140  1.00  0.00           C  
ATOM    881  OE1 GLU A  90       8.890  12.670  -8.840  1.00  0.00           O  
ATOM    882  OE2 GLU A  90       8.940  14.870  -8.490  1.00  0.00           O  
ATOM    883  H   GLU A  90       9.400  11.090  -4.770  1.00  0.00           H  
ATOM    884  N   TYR A  91       8.090  12.980  -2.050  1.00  0.00           N  
ATOM    885  CA  TYR A  91       7.150  13.200  -0.940  1.00  0.00           C  
ATOM    886  C   TYR A  91       7.850  13.140   0.420  1.00  0.00           C  
ATOM    887  O   TYR A  91       8.850  12.440   0.600  1.00  0.00           O  
ATOM    888  CB  TYR A  91       6.010  12.180  -0.910  1.00  0.00           C  
ATOM    889  CG  TYR A  91       5.010  12.310  -2.050  1.00  0.00           C  
ATOM    890  CD1 TYR A  91       4.060  13.330  -1.990  1.00  0.00           C  
ATOM    891  CD2 TYR A  91       5.060  11.410  -3.100  1.00  0.00           C  
ATOM    892  CE1 TYR A  91       3.140  13.450  -3.020  1.00  0.00           C  
ATOM    893  CE2 TYR A  91       4.130  11.530  -4.140  1.00  0.00           C  
ATOM    894  CZ  TYR A  91       3.180  12.540  -4.070  1.00  0.00           C  
ATOM    895  OH  TYR A  91       2.170  12.540  -4.970  1.00  0.00           O  
ATOM    896  H   TYR A  91       8.970  12.600  -1.780  1.00  0.00           H  
ATOM    897  HH  TYR A  91       2.300  11.770  -5.600  1.00  0.00           H  
ATOM    898  N   SER A  92       7.290  13.890   1.360  1.00  0.00           N  
ATOM    899  CA  SER A  92       7.690  13.890   2.770  1.00  0.00           C  
ATOM    900  C   SER A  92       7.130  12.680   3.520  1.00  0.00           C  
ATOM    901  O   SER A  92       6.010  12.690   4.020  1.00  0.00           O  
ATOM    902  CB  SER A  92       7.250  15.220   3.400  1.00  0.00           C  
ATOM    903  OG  SER A  92       5.910  15.520   3.010  1.00  0.00           O  
ATOM    904  H   SER A  92       6.550  14.530   1.160  1.00  0.00           H  
ATOM    905  HG  SER A  92       5.310  14.880   3.480  1.00  0.00           H  
ATOM    906  N   ASN A  93       7.910  11.600   3.410  1.00  0.00           N  
ATOM    907  CA  ASN A  93       7.620  10.270   3.950  1.00  0.00           C  
ATOM    908  C   ASN A  93       6.330   9.640   3.410  1.00  0.00           C  
ATOM    909  O   ASN A  93       5.820  10.080   2.390  1.00  0.00           O  
ATOM    910  CB  ASN A  93       7.680  10.250   5.480  1.00  0.00           C  
ATOM    911  CG  ASN A  93       9.120  10.060   5.970  1.00  0.00           C  
ATOM    912  OD1 ASN A  93      10.030  10.810   5.640  1.00  0.00           O  
ATOM    913  ND2 ASN A  93       9.360   9.010   6.750  1.00  0.00           N  
ATOM    914  H   ASN A  93       8.740  11.650   2.850  1.00  0.00           H  
ATOM    915 HD21 ASN A  93       8.630   8.390   7.040  1.00  0.00           H  
ATOM    916 HD22 ASN A  93      10.310   8.900   7.040  1.00  0.00           H  
ATOM    917  N   PHE A  94       6.090   8.400   3.840  1.00  0.00           N  
ATOM    918  CA  PHE A  94       4.770   7.790   3.700  1.00  0.00           C  
ATOM    919  C   PHE A  94       3.850   8.330   4.800  1.00  0.00           C  
ATOM    920  O   PHE A  94       4.090   8.180   6.000  1.00  0.00           O  
ATOM    921  CB  PHE A  94       4.860   6.260   3.730  1.00  0.00           C  
ATOM    922  CG  PHE A  94       3.610   5.600   3.150  1.00  0.00           C  
ATOM    923  CD1 PHE A  94       2.480   5.420   3.950  1.00  0.00           C  
ATOM    924  CD2 PHE A  94       3.600   5.220   1.810  1.00  0.00           C  
ATOM    925  CE1 PHE A  94       1.330   4.870   3.400  1.00  0.00           C  
ATOM    926  CE2 PHE A  94       2.450   4.670   1.260  1.00  0.00           C  
ATOM    927  CZ  PHE A  94       1.320   4.510   2.060  1.00  0.00           C  
ATOM    928  H   PHE A  94       6.830   7.790   4.150  1.00  0.00           H  
ATOM    929  N   SER A  95       2.880   9.090   4.300  1.00  0.00           N  
ATOM    930  CA  SER A  95       2.060  10.030   5.080  1.00  0.00           C  
ATOM    931  C   SER A  95       0.610   9.600   5.290  1.00  0.00           C  
ATOM    932  O   SER A  95       0.300   8.410   5.410  1.00  0.00           O  
ATOM    933  CB  SER A  95       2.180  11.340   4.290  1.00  0.00           C  
ATOM    934  OG  SER A  95       1.490  11.050   3.060  1.00  0.00           O  
ATOM    935  H   SER A  95       2.760   9.190   3.310  1.00  0.00           H  
ATOM    936  HG  SER A  95       1.480  11.860   2.480  1.00  0.00           H  
ATOM    937  N   VAL A  96      -0.300  10.560   5.190  1.00  0.00           N  
ATOM    938  CA  VAL A  96      -1.700  10.490   5.650  1.00  0.00           C  
ATOM    939  C   VAL A  96      -2.680  10.300   4.490  1.00  0.00           C  
ATOM    940  O   VAL A  96      -2.280  10.020   3.360  1.00  0.00           O  
ATOM    941  CB  VAL A  96      -2.030  11.730   6.480  1.00  0.00           C  
ATOM    942  CG1 VAL A  96      -1.230  11.750   7.790  1.00  0.00           C  
ATOM    943  CG2 VAL A  96      -1.860  13.060   5.740  1.00  0.00           C  
ATOM    944  H   VAL A  96      -0.110  11.320   4.580  1.00  0.00           H  
ATOM    945  N   ARG A  97      -3.970  10.420   4.810  1.00  0.00           N  
ATOM    946  CA  ARG A  97      -5.060  10.380   3.820  1.00  0.00           C  
ATOM    947  C   ARG A  97      -5.210  11.680   3.020  1.00  0.00           C  
ATOM    948  O   ARG A  97      -5.150  12.780   3.560  1.00  0.00           O  
ATOM    949  CB  ARG A  97      -6.390   9.980   4.470  1.00  0.00           C  
ATOM    950  CG  ARG A  97      -6.910  11.000   5.490  1.00  0.00           C  
ATOM    951  CD  ARG A  97      -8.370  10.710   5.850  1.00  0.00           C  
ATOM    952  NE  ARG A  97      -8.800  11.670   6.880  1.00  0.00           N  
ATOM    953  CZ  ARG A  97      -9.550  11.380   7.950  1.00  0.00           C  
ATOM    954  NH1 ARG A  97     -10.050  10.160   8.180  1.00  0.00           N  
ATOM    955  NH2 ARG A  97      -9.730  12.310   8.900  1.00  0.00           N  
ATOM    956  H   ARG A  97      -4.260  10.550   5.760  1.00  0.00           H  
ATOM    957  HE  ARG A  97      -8.530  12.620   6.720  1.00  0.00           H  
ATOM    958 HH11 ARG A  97      -9.880   9.430   7.510  1.00  0.00           H  
ATOM    959 HH12 ARG A  97     -10.600   9.980   8.990  1.00  0.00           H  
ATOM    960 HH21 ARG A  97      -9.300  13.210   8.820  1.00  0.00           H  
ATOM    961 HH22 ARG A  97     -10.290  12.090   9.700  1.00  0.00           H  
ATOM    962  N   TYR A  98      -5.180  11.480   1.710  1.00  0.00           N  
ATOM    963  CA  TYR A  98      -5.360  12.530   0.690  1.00  0.00           C  
ATOM    964  C   TYR A  98      -6.610  12.260  -0.150  1.00  0.00           C  
ATOM    965  O   TYR A  98      -7.350  13.230  -0.410  1.00  0.00           O  
ATOM    966  CB  TYR A  98      -4.150  12.600  -0.250  1.00  0.00           C  
ATOM    967  CG  TYR A  98      -2.780  13.000   0.320  1.00  0.00           C  
ATOM    968  CD1 TYR A  98      -2.450  12.760   1.640  1.00  0.00           C  
ATOM    969  CD2 TYR A  98      -1.820  13.420  -0.600  1.00  0.00           C  
ATOM    970  CE1 TYR A  98      -1.130  12.900   2.060  1.00  0.00           C  
ATOM    971  CE2 TYR A  98      -0.500  13.560  -0.190  1.00  0.00           C  
ATOM    972  CZ  TYR A  98      -0.170  13.280   1.130  1.00  0.00           C  
ATOM    973  OH  TYR A  98       1.130  13.220   1.500  1.00  0.00           O  
ATOM    974  OXT TYR A  98      -6.800  11.090  -0.550  1.00  0.00           O  
ATOM    975  H   TYR A  98      -4.860  10.610   1.350  1.00  0.00           H  
ATOM    976  HH  TYR A  98       1.700  13.470   0.710  1.00  0.00           H  
TER     977      TYR A  98                                                      
ENDMDL                                                                          
MODEL        2                                                                  
ATOM      1  N   SER A   1       5.080  -3.130 -16.710  1.00  0.00           N  
ATOM      2  CA  SER A   1       5.070  -1.900 -15.900  1.00  0.00           C  
ATOM      3  C   SER A   1       6.450  -1.580 -15.310  1.00  0.00           C  
ATOM      4  O   SER A   1       6.710  -1.740 -14.120  1.00  0.00           O  
ATOM      5  CB  SER A   1       3.980  -2.030 -14.840  1.00  0.00           C  
ATOM      6  OG  SER A   1       3.650  -0.770 -14.250  1.00  0.00           O  
ATOM      7  H1  SER A   1       5.740  -3.070 -17.460  1.00  0.00           H  
ATOM      8  H2  SER A   1       5.340  -3.910 -16.130  1.00  0.00           H  
ATOM      9  H3  SER A   1       4.170  -3.310 -17.070  1.00  0.00           H  
ATOM     10  HG  SER A   1       4.490  -0.270 -14.090  1.00  0.00           H  
ATOM     11  N   THR A   2       7.330  -1.160 -16.210  1.00  0.00           N  
ATOM     12  CA  THR A   2       8.770  -0.880 -16.030  1.00  0.00           C  
ATOM     13  C   THR A   2       9.670  -2.020 -15.560  1.00  0.00           C  
ATOM     14  O   THR A   2      10.790  -2.140 -16.050  1.00  0.00           O  
ATOM     15  CB  THR A   2       9.130   0.390 -15.260  1.00  0.00           C  
ATOM     16  OG1 THR A   2       8.830   0.290 -13.870  1.00  0.00           O  
ATOM     17  CG2 THR A   2       8.500   1.640 -15.880  1.00  0.00           C  
ATOM     18  H   THR A   2       7.010  -0.970 -17.130  1.00  0.00           H  
ATOM     19  HG1 THR A   2       7.850   0.130 -13.760  1.00  0.00           H  
ATOM     20  N   ALA A   3       9.220  -2.790 -14.570  1.00  0.00           N  
ATOM     21  CA  ALA A   3       9.790  -4.040 -14.050  1.00  0.00           C  
ATOM     22  C   ALA A   3      11.110  -4.010 -13.280  1.00  0.00           C  
ATOM     23  O   ALA A   3      11.270  -4.770 -12.320  1.00  0.00           O  
ATOM     24  CB  ALA A   3       9.860  -5.120 -15.140  1.00  0.00           C  
ATOM     25  H   ALA A   3       8.400  -2.500 -14.080  1.00  0.00           H  
ATOM     26  N   ARG A   4      12.040  -3.150 -13.690  1.00  0.00           N  
ATOM     27  CA  ARG A   4      13.400  -3.040 -13.130  1.00  0.00           C  
ATOM     28  C   ARG A   4      13.380  -2.790 -11.620  1.00  0.00           C  
ATOM     29  O   ARG A   4      12.500  -2.050 -11.170  1.00  0.00           O  
ATOM     30  CB  ARG A   4      14.190  -1.920 -13.810  1.00  0.00           C  
ATOM     31  CG  ARG A   4      14.070  -1.800 -15.330  1.00  0.00           C  
ATOM     32  CD  ARG A   4      14.350  -3.060 -16.150  1.00  0.00           C  
ATOM     33  NE  ARG A   4      15.730  -3.540 -16.000  1.00  0.00           N  
ATOM     34  CZ  ARG A   4      16.100  -4.830 -15.890  1.00  0.00           C  
ATOM     35  NH1 ARG A   4      15.210  -5.830 -15.890  1.00  0.00           N  
ATOM     36  NH2 ARG A   4      17.390  -5.140 -15.800  1.00  0.00           N  
ATOM     37  H   ARG A   4      11.860  -2.560 -14.470  1.00  0.00           H  
ATOM     38  HE  ARG A   4      16.440  -2.840 -16.010  1.00  0.00           H  
ATOM     39 HH11 ARG A   4      14.240  -5.620 -15.980  1.00  0.00           H  
ATOM     40 HH12 ARG A   4      15.520  -6.780 -15.810  1.00  0.00           H  
ATOM     41 HH21 ARG A   4      18.100  -4.430 -15.820  1.00  0.00           H  
ATOM     42 HH22 ARG A   4      17.660  -6.110 -15.710  1.00  0.00           H  
ATOM     43  N   PRO A   5      14.310  -3.330 -10.830  1.00  0.00           N  
ATOM     44  CA  PRO A   5      14.320  -3.160  -9.370  1.00  0.00           C  
ATOM     45  C   PRO A   5      14.700  -1.780  -8.850  1.00  0.00           C  
ATOM     46  O   PRO A   5      15.780  -1.520  -8.330  1.00  0.00           O  
ATOM     47  CB  PRO A   5      15.240  -4.280  -8.860  1.00  0.00           C  
ATOM     48  CG  PRO A   5      16.210  -4.490 -10.020  1.00  0.00           C  
ATOM     49  CD  PRO A   5      15.340  -4.290 -11.260  1.00  0.00           C  
ATOM     50  N   LEU A   6      13.730  -0.880  -9.050  1.00  0.00           N  
ATOM     51  CA  LEU A   6      13.650   0.520  -8.590  1.00  0.00           C  
ATOM     52  C   LEU A   6      12.210   0.980  -8.800  1.00  0.00           C  
ATOM     53  O   LEU A   6      11.880   2.160  -8.950  1.00  0.00           O  
ATOM     54  CB  LEU A   6      14.640   1.330  -9.420  1.00  0.00           C  
ATOM     55  CG  LEU A   6      14.950   2.720  -8.860  1.00  0.00           C  
ATOM     56  CD1 LEU A   6      15.700   2.660  -7.530  1.00  0.00           C  
ATOM     57  CD2 LEU A   6      15.780   3.490  -9.890  1.00  0.00           C  
ATOM     58  H   LEU A   6      13.010  -1.130  -9.690  1.00  0.00           H  
ATOM     59  N   LYS A   7      11.300   0.050  -8.530  1.00  0.00           N  
ATOM     60  CA  LYS A   7       9.960  -0.010  -9.140  1.00  0.00           C  
ATOM     61  C   LYS A   7       8.800   0.440  -8.250  1.00  0.00           C  
ATOM     62  O   LYS A   7       7.960  -0.360  -7.840  1.00  0.00           O  
ATOM     63  CB  LYS A   7       9.760  -1.410  -9.710  1.00  0.00           C  
ATOM     64  CG  LYS A   7      10.050  -2.520  -8.690  1.00  0.00           C  
ATOM     65  CD  LYS A   7      10.000  -3.940  -9.260  1.00  0.00           C  
ATOM     66  CE  LYS A   7       8.570  -4.410  -9.510  1.00  0.00           C  
ATOM     67  NZ  LYS A   7       8.620  -5.800  -9.970  1.00  0.00           N  
ATOM     68  H   LYS A   7      11.480  -0.660  -7.860  1.00  0.00           H  
ATOM     69  HZ1 LYS A   7       9.200  -5.850 -10.780  1.00  0.00           H  
ATOM     70  HZ2 LYS A   7       9.000  -6.390  -9.260  1.00  0.00           H  
ATOM     71  HZ3 LYS A   7       7.700  -6.100 -10.220  1.00  0.00           H  
ATOM     72  N   SER A   8       8.640   1.760  -8.150  1.00  0.00           N  
ATOM     73  CA  SER A   8       7.640   2.390  -7.290  1.00  0.00           C  
ATOM     74  C   SER A   8       6.220   1.940  -7.640  1.00  0.00           C  
ATOM     75  O   SER A   8       5.780   2.070  -8.780  1.00  0.00           O  
ATOM     76  CB  SER A   8       7.720   3.920  -7.360  1.00  0.00           C  
ATOM     77  OG  SER A   8       6.670   4.500  -6.570  1.00  0.00           O  
ATOM     78  H   SER A   8       9.080   2.370  -8.810  1.00  0.00           H  
ATOM     79  HG  SER A   8       7.090   5.100  -5.900  1.00  0.00           H  
ATOM     80  N   VAL A   9       5.540   1.510  -6.580  1.00  0.00           N  
ATOM     81  CA  VAL A   9       4.210   0.890  -6.640  1.00  0.00           C  
ATOM     82  C   VAL A   9       3.140   1.740  -5.950  1.00  0.00           C  
ATOM     83  O   VAL A   9       3.320   2.260  -4.850  1.00  0.00           O  
ATOM     84  CB  VAL A   9       4.180  -0.540  -6.090  1.00  0.00           C  
ATOM     85  CG1 VAL A   9       4.990  -1.500  -6.950  1.00  0.00           C  
ATOM     86  CG2 VAL A   9       4.610  -0.650  -4.620  1.00  0.00           C  
ATOM     87  H   VAL A   9       5.850   1.730  -5.660  1.00  0.00           H  
ATOM     88  N   ASP A  10       1.970   1.730  -6.580  1.00  0.00           N  
ATOM     89  CA  ASP A  10       0.730   2.300  -6.040  1.00  0.00           C  
ATOM     90  C   ASP A  10      -0.200   1.140  -5.680  1.00  0.00           C  
ATOM     91  O   ASP A  10      -0.570   0.300  -6.500  1.00  0.00           O  
ATOM     92  CB  ASP A  10       0.070   3.250  -7.040  1.00  0.00           C  
ATOM     93  CG  ASP A  10      -0.510   4.480  -6.340  1.00  0.00           C  
ATOM     94  OD1 ASP A  10      -1.640   4.370  -5.820  1.00  0.00           O  
ATOM     95  OD2 ASP A  10       0.190   5.520  -6.370  1.00  0.00           O  
ATOM     96  H   ASP A  10       1.870   1.210  -7.430  1.00  0.00           H  
ATOM     97  N   TYR A  11      -0.530   1.130  -4.390  1.00  0.00           N  
ATOM     98  CA  TYR A  11      -1.290   0.070  -3.710  1.00  0.00           C  
ATOM     99  C   TYR A  11      -2.740   0.470  -3.430  1.00  0.00           C  
ATOM    100  O   TYR A  11      -3.000   1.550  -2.910  1.00  0.00           O  
ATOM    101  CB  TYR A  11      -0.580  -0.360  -2.430  1.00  0.00           C  
ATOM    102  CG  TYR A  11      -0.470   0.670  -1.300  1.00  0.00           C  
ATOM    103  CD1 TYR A  11      -1.480   0.740  -0.360  1.00  0.00           C  
ATOM    104  CD2 TYR A  11       0.660   1.490  -1.230  1.00  0.00           C  
ATOM    105  CE1 TYR A  11      -1.400   1.680   0.660  1.00  0.00           C  
ATOM    106  CE2 TYR A  11       0.750   2.420  -0.210  1.00  0.00           C  
ATOM    107  CZ  TYR A  11      -0.290   2.520   0.710  1.00  0.00           C  
ATOM    108  OH  TYR A  11      -0.320   3.580   1.570  1.00  0.00           O  
ATOM    109  H   TYR A  11      -0.380   1.950  -3.830  1.00  0.00           H  
ATOM    110  HH  TYR A  11       0.480   4.160   1.410  1.00  0.00           H  
ATOM    111  N   GLU A  12      -3.650  -0.360  -3.920  1.00  0.00           N  
ATOM    112  CA  GLU A  12      -5.070  -0.310  -3.560  1.00  0.00           C  
ATOM    113  C   GLU A  12      -5.400  -1.390  -2.530  1.00  0.00           C  
ATOM    114  O   GLU A  12      -5.290  -2.590  -2.780  1.00  0.00           O  
ATOM    115  CB  GLU A  12      -5.990  -0.380  -4.780  1.00  0.00           C  
ATOM    116  CG  GLU A  12      -7.490  -0.420  -4.450  1.00  0.00           C  
ATOM    117  CD  GLU A  12      -8.080   0.810  -3.770  1.00  0.00           C  
ATOM    118  OE1 GLU A  12      -7.910   0.950  -2.540  1.00  0.00           O  
ATOM    119  OE2 GLU A  12      -8.810   1.550  -4.470  1.00  0.00           O  
ATOM    120  H   GLU A  12      -3.400  -1.040  -4.620  1.00  0.00           H  
ATOM    121  N   VAL A  13      -5.740  -0.880  -1.360  1.00  0.00           N  
ATOM    122  CA  VAL A  13      -6.160  -1.630  -0.170  1.00  0.00           C  
ATOM    123  C   VAL A  13      -7.560  -2.230  -0.360  1.00  0.00           C  
ATOM    124  O   VAL A  13      -8.500  -1.540  -0.730  1.00  0.00           O  
ATOM    125  CB  VAL A  13      -6.050  -0.700   1.040  1.00  0.00           C  
ATOM    126  CG1 VAL A  13      -6.850  -1.120   2.270  1.00  0.00           C  
ATOM    127  CG2 VAL A  13      -4.580  -0.500   1.420  1.00  0.00           C  
ATOM    128  H   VAL A  13      -5.750   0.120  -1.240  1.00  0.00           H  
ATOM    129  N   PHE A  14      -7.580  -3.560  -0.230  1.00  0.00           N  
ATOM    130  CA  PHE A  14      -8.810  -4.340  -0.080  1.00  0.00           C  
ATOM    131  C   PHE A  14      -8.650  -5.330   1.080  1.00  0.00           C  
ATOM    132  O   PHE A  14      -7.550  -5.780   1.390  1.00  0.00           O  
ATOM    133  CB  PHE A  14      -9.150  -5.130  -1.340  1.00  0.00           C  
ATOM    134  CG  PHE A  14      -9.320  -4.290  -2.610  1.00  0.00           C  
ATOM    135  CD1 PHE A  14     -10.430  -3.470  -2.770  1.00  0.00           C  
ATOM    136  CD2 PHE A  14      -8.440  -4.520  -3.660  1.00  0.00           C  
ATOM    137  CE1 PHE A  14     -10.680  -2.890  -4.010  1.00  0.00           C  
ATOM    138  CE2 PHE A  14      -8.690  -3.950  -4.900  1.00  0.00           C  
ATOM    139  CZ  PHE A  14      -9.810  -3.140  -5.060  1.00  0.00           C  
ATOM    140  H   PHE A  14      -6.740  -4.100  -0.280  1.00  0.00           H  
ATOM    141  N   GLY A  15      -9.780  -5.640   1.720  1.00  0.00           N  
ATOM    142  CA  GLY A  15      -9.830  -6.560   2.860  1.00  0.00           C  
ATOM    143  C   GLY A  15     -11.220  -6.860   3.400  1.00  0.00           C  
ATOM    144  O   GLY A  15     -12.210  -6.800   2.680  1.00  0.00           O  
ATOM    145  H   GLY A  15     -10.640  -5.200   1.460  1.00  0.00           H  
ATOM    146  N   ARG A  16     -11.270  -7.050   4.720  1.00  0.00           N  
ATOM    147  CA  ARG A  16     -12.460  -7.550   5.430  1.00  0.00           C  
ATOM    148  C   ARG A  16     -13.260  -6.400   6.060  1.00  0.00           C  
ATOM    149  O   ARG A  16     -14.160  -5.850   5.430  1.00  0.00           O  
ATOM    150  CB  ARG A  16     -12.080  -8.570   6.500  1.00  0.00           C  
ATOM    151  CG  ARG A  16     -10.930  -9.540   6.210  1.00  0.00           C  
ATOM    152  CD  ARG A  16     -11.160 -10.480   5.030  1.00  0.00           C  
ATOM    153  NE  ARG A  16      -9.970 -11.330   4.880  1.00  0.00           N  
ATOM    154  CZ  ARG A  16      -9.740 -12.220   3.910  1.00  0.00           C  
ATOM    155  NH1 ARG A  16     -10.610 -12.440   2.910  1.00  0.00           N  
ATOM    156  NH2 ARG A  16      -8.610 -12.930   3.910  1.00  0.00           N  
ATOM    157  H   ARG A  16     -10.490  -6.840   5.310  1.00  0.00           H  
ATOM    158  HE  ARG A  16      -9.290 -11.240   5.600  1.00  0.00           H  
ATOM    159 HH11 ARG A  16     -11.460 -11.930   2.880  1.00  0.00           H  
ATOM    160 HH12 ARG A  16     -10.400 -13.110   2.200  1.00  0.00           H  
ATOM    161 HH21 ARG A  16      -7.940 -12.810   4.640  1.00  0.00           H  
ATOM    162 HH22 ARG A  16      -8.440 -13.590   3.180  1.00  0.00           H  
ATOM    163  N   VAL A  17     -12.800  -5.920   7.210  1.00  0.00           N  
ATOM    164  CA  VAL A  17     -13.490  -4.920   8.040  1.00  0.00           C  
ATOM    165  C   VAL A  17     -13.310  -3.530   7.430  1.00  0.00           C  
ATOM    166  O   VAL A  17     -12.200  -3.010   7.330  1.00  0.00           O  
ATOM    167  CB  VAL A  17     -12.990  -4.990   9.490  1.00  0.00           C  
ATOM    168  CG1 VAL A  17     -13.600  -3.910  10.390  1.00  0.00           C  
ATOM    169  CG2 VAL A  17     -13.310  -6.350  10.110  1.00  0.00           C  
ATOM    170  H   VAL A  17     -11.850  -6.100   7.480  1.00  0.00           H  
ATOM    171  N   GLN A  18     -14.450  -2.940   7.110  1.00  0.00           N  
ATOM    172  CA  GLN A  18     -14.540  -1.670   6.370  1.00  0.00           C  
ATOM    173  C   GLN A  18     -14.010  -0.450   7.120  1.00  0.00           C  
ATOM    174  O   GLN A  18     -14.250  -0.270   8.310  1.00  0.00           O  
ATOM    175  CB  GLN A  18     -15.980  -1.450   5.890  1.00  0.00           C  
ATOM    176  CG  GLN A  18     -16.410  -2.490   4.850  1.00  0.00           C  
ATOM    177  CD  GLN A  18     -15.500  -2.480   3.630  1.00  0.00           C  
ATOM    178  OE1 GLN A  18     -15.400  -1.500   2.890  1.00  0.00           O  
ATOM    179  NE2 GLN A  18     -14.710  -3.540   3.450  1.00  0.00           N  
ATOM    180  H   GLN A  18     -15.330  -3.340   7.370  1.00  0.00           H  
ATOM    181 HE21 GLN A  18     -14.710  -4.320   4.080  1.00  0.00           H  
ATOM    182 HE22 GLN A  18     -14.090  -3.510   2.670  1.00  0.00           H  
ATOM    183  N   GLY A  19     -13.280   0.360   6.360  1.00  0.00           N  
ATOM    184  CA  GLY A  19     -12.730   1.650   6.830  1.00  0.00           C  
ATOM    185  C   GLY A  19     -11.260   1.550   7.270  1.00  0.00           C  
ATOM    186  O   GLY A  19     -10.980   1.390   8.460  1.00  0.00           O  
ATOM    187  H   GLY A  19     -13.080   0.130   5.410  1.00  0.00           H  
ATOM    188  N   VAL A  20     -10.390   1.870   6.330  1.00  0.00           N  
ATOM    189  CA  VAL A  20      -8.920   1.840   6.410  1.00  0.00           C  
ATOM    190  C   VAL A  20      -8.290   2.040   7.790  1.00  0.00           C  
ATOM    191  O   VAL A  20      -7.590   1.130   8.240  1.00  0.00           O  
ATOM    192  CB  VAL A  20      -8.370   2.710   5.270  1.00  0.00           C  
ATOM    193  CG1 VAL A  20      -6.990   3.330   5.480  1.00  0.00           C  
ATOM    194  CG2 VAL A  20      -8.360   1.860   4.000  1.00  0.00           C  
ATOM    195  H   VAL A  20     -10.730   2.140   5.420  1.00  0.00           H  
ATOM    196  N   CYS A  21      -8.340   3.260   8.320  1.00  0.00           N  
ATOM    197  CA  CYS A  21      -7.810   3.670   9.620  1.00  0.00           C  
ATOM    198  C   CYS A  21      -6.300   3.610   9.870  1.00  0.00           C  
ATOM    199  O   CYS A  21      -5.790   4.430  10.630  1.00  0.00           O  
ATOM    200  CB  CYS A  21      -8.570   2.970  10.750  1.00  0.00           C  
ATOM    201  SG  CYS A  21      -8.340   3.720  12.400  1.00  0.00           S  
ATOM    202  H   CYS A  21      -8.840   3.980   7.830  1.00  0.00           H  
ATOM    203  HG  CYS A  21      -7.010   3.660  12.400  1.00  0.00           H  
ATOM    204  N   PHE A  22      -5.580   2.720   9.190  1.00  0.00           N  
ATOM    205  CA  PHE A  22      -4.140   2.450   9.310  1.00  0.00           C  
ATOM    206  C   PHE A  22      -3.160   3.560   8.940  1.00  0.00           C  
ATOM    207  O   PHE A  22      -1.940   3.370   8.940  1.00  0.00           O  
ATOM    208  CB  PHE A  22      -3.860   1.160   8.530  1.00  0.00           C  
ATOM    209  CG  PHE A  22      -3.310   1.250   7.110  1.00  0.00           C  
ATOM    210  CD1 PHE A  22      -3.820   2.140   6.170  1.00  0.00           C  
ATOM    211  CD2 PHE A  22      -2.280   0.390   6.770  1.00  0.00           C  
ATOM    212  CE1 PHE A  22      -3.280   2.180   4.890  1.00  0.00           C  
ATOM    213  CE2 PHE A  22      -1.740   0.420   5.490  1.00  0.00           C  
ATOM    214  CZ  PHE A  22      -2.240   1.320   4.560  1.00  0.00           C  
ATOM    215  H   PHE A  22      -6.080   2.000   8.710  1.00  0.00           H  
ATOM    216  N   ARG A  23      -3.670   4.780   8.950  1.00  0.00           N  
ATOM    217  CA  ARG A  23      -3.050   5.990   8.370  1.00  0.00           C  
ATOM    218  C   ARG A  23      -1.720   6.370   9.030  1.00  0.00           C  
ATOM    219  O   ARG A  23      -0.670   6.120   8.440  1.00  0.00           O  
ATOM    220  CB  ARG A  23      -4.120   7.070   8.440  1.00  0.00           C  
ATOM    221  CG  ARG A  23      -4.000   8.040   7.260  1.00  0.00           C  
ATOM    222  CD  ARG A  23      -3.470   9.410   7.690  1.00  0.00           C  
ATOM    223  NE  ARG A  23      -4.490  10.170   8.420  1.00  0.00           N  
ATOM    224  CZ  ARG A  23      -4.290  10.880   9.540  1.00  0.00           C  
ATOM    225  NH1 ARG A  23      -3.080  11.010  10.100  1.00  0.00           N  
ATOM    226  NH2 ARG A  23      -5.300  11.550  10.090  1.00  0.00           N  
ATOM    227  H   ARG A  23      -4.510   4.950   9.450  1.00  0.00           H  
ATOM    228  HE  ARG A  23      -5.390  10.200   8.000  1.00  0.00           H  
ATOM    229 HH11 ARG A  23      -2.280  10.600   9.650  1.00  0.00           H  
ATOM    230 HH12 ARG A  23      -2.960  11.540  10.940  1.00  0.00           H  
ATOM    231 HH21 ARG A  23      -6.200  11.570   9.650  1.00  0.00           H  
ATOM    232 HH22 ARG A  23      -5.150  12.080  10.930  1.00  0.00           H  
ATOM    233  N   MET A  24      -1.770   6.900  10.250  1.00  0.00           N  
ATOM    234  CA  MET A  24      -0.570   7.230  11.030  1.00  0.00           C  
ATOM    235  C   MET A  24       0.460   6.100  11.130  1.00  0.00           C  
ATOM    236  O   MET A  24       1.610   6.260  10.730  1.00  0.00           O  
ATOM    237  CB  MET A  24      -0.940   7.710  12.430  1.00  0.00           C  
ATOM    238  CG  MET A  24      -1.290   9.200  12.450  1.00  0.00           C  
ATOM    239  SD  MET A  24       0.100  10.270  11.950  1.00  0.00           S  
ATOM    240  CE  MET A  24      -0.590  11.870  12.320  1.00  0.00           C  
ATOM    241  H   MET A  24      -2.630   7.240  10.630  1.00  0.00           H  
ATOM    242  N   TYR A  25      -0.060   4.910  11.440  1.00  0.00           N  
ATOM    243  CA  TYR A  25       0.690   3.650  11.500  1.00  0.00           C  
ATOM    244  C   TYR A  25       1.610   3.450  10.300  1.00  0.00           C  
ATOM    245  O   TYR A  25       2.830   3.600  10.440  1.00  0.00           O  
ATOM    246  CB  TYR A  25      -0.400   2.590  11.690  1.00  0.00           C  
ATOM    247  CG  TYR A  25      -0.090   1.160  11.240  1.00  0.00           C  
ATOM    248  CD1 TYR A  25      -0.430   0.820   9.930  1.00  0.00           C  
ATOM    249  CD2 TYR A  25       0.420   0.240  12.140  1.00  0.00           C  
ATOM    250  CE1 TYR A  25      -0.250  -0.490   9.500  1.00  0.00           C  
ATOM    251  CE2 TYR A  25       0.590  -1.080  11.720  1.00  0.00           C  
ATOM    252  CZ  TYR A  25       0.240  -1.410  10.420  1.00  0.00           C  
ATOM    253  OH  TYR A  25       0.180  -2.720  10.040  1.00  0.00           O  
ATOM    254  H   TYR A  25      -1.040   4.820  11.640  1.00  0.00           H  
ATOM    255  HH  TYR A  25      -0.070  -3.260  10.840  1.00  0.00           H  
ATOM    256  N   ALA A  26       1.020   3.450   9.110  1.00  0.00           N  
ATOM    257  CA  ALA A  26       1.710   3.290   7.820  1.00  0.00           C  
ATOM    258  C   ALA A  26       2.770   4.370   7.570  1.00  0.00           C  
ATOM    259  O   ALA A  26       3.960   4.050   7.490  1.00  0.00           O  
ATOM    260  CB  ALA A  26       0.680   3.270   6.690  1.00  0.00           C  
ATOM    261  H   ALA A  26       0.020   3.490   9.030  1.00  0.00           H  
ATOM    262  N   GLU A  27       2.340   5.610   7.760  1.00  0.00           N  
ATOM    263  CA  GLU A  27       3.150   6.830   7.560  1.00  0.00           C  
ATOM    264  C   GLU A  27       4.450   6.820   8.370  1.00  0.00           C  
ATOM    265  O   GLU A  27       5.530   6.650   7.810  1.00  0.00           O  
ATOM    266  CB  GLU A  27       2.290   8.050   7.910  1.00  0.00           C  
ATOM    267  CG  GLU A  27       1.130   8.200   6.940  1.00  0.00           C  
ATOM    268  CD  GLU A  27       0.060   9.200   7.400  1.00  0.00           C  
ATOM    269  OE1 GLU A  27      -0.100   9.420   8.620  1.00  0.00           O  
ATOM    270  OE2 GLU A  27      -0.650   9.670   6.490  1.00  0.00           O  
ATOM    271  H   GLU A  27       1.410   5.780   8.070  1.00  0.00           H  
ATOM    272  N   ASP A  28       4.260   6.700   9.680  1.00  0.00           N  
ATOM    273  CA  ASP A  28       5.330   6.660  10.690  1.00  0.00           C  
ATOM    274  C   ASP A  28       6.330   5.530  10.430  1.00  0.00           C  
ATOM    275  O   ASP A  28       7.490   5.820  10.130  1.00  0.00           O  
ATOM    276  CB  ASP A  28       4.720   6.550  12.090  1.00  0.00           C  
ATOM    277  CG  ASP A  28       4.100   7.880  12.540  1.00  0.00           C  
ATOM    278  OD1 ASP A  28       4.860   8.670  13.150  1.00  0.00           O  
ATOM    279  OD2 ASP A  28       2.890   8.070  12.290  1.00  0.00           O  
ATOM    280  H   ASP A  28       3.330   6.590  10.040  1.00  0.00           H  
ATOM    281  N   GLU A  29       5.810   4.320  10.280  1.00  0.00           N  
ATOM    282  CA  GLU A  29       6.620   3.110  10.020  1.00  0.00           C  
ATOM    283  C   GLU A  29       7.460   3.250   8.750  1.00  0.00           C  
ATOM    284  O   GLU A  29       8.680   3.390   8.850  1.00  0.00           O  
ATOM    285  CB  GLU A  29       5.730   1.870   9.920  1.00  0.00           C  
ATOM    286  CG  GLU A  29       5.060   1.480  11.230  1.00  0.00           C  
ATOM    287  CD  GLU A  29       4.050   0.350  10.990  1.00  0.00           C  
ATOM    288  OE1 GLU A  29       2.960   0.680  10.470  1.00  0.00           O  
ATOM    289  OE2 GLU A  29       4.380  -0.800  11.350  1.00  0.00           O  
ATOM    290  H   GLU A  29       4.820   4.170  10.290  1.00  0.00           H  
ATOM    291  N   ALA A  30       6.790   3.500   7.630  1.00  0.00           N  
ATOM    292  CA  ALA A  30       7.400   3.590   6.300  1.00  0.00           C  
ATOM    293  C   ALA A  30       8.540   4.600   6.200  1.00  0.00           C  
ATOM    294  O   ALA A  30       9.650   4.230   5.820  1.00  0.00           O  
ATOM    295  CB  ALA A  30       6.310   3.910   5.270  1.00  0.00           C  
ATOM    296  H   ALA A  30       5.800   3.660   7.640  1.00  0.00           H  
ATOM    297  N   ARG A  31       8.320   5.790   6.750  1.00  0.00           N  
ATOM    298  CA  ARG A  31       9.330   6.860   6.860  1.00  0.00           C  
ATOM    299  C   ARG A  31      10.610   6.360   7.550  1.00  0.00           C  
ATOM    300  O   ARG A  31      11.640   6.230   6.900  1.00  0.00           O  
ATOM    301  CB  ARG A  31       8.770   8.060   7.610  1.00  0.00           C  
ATOM    302  CG  ARG A  31       7.690   8.800   6.800  1.00  0.00           C  
ATOM    303  CD  ARG A  31       7.080   9.940   7.620  1.00  0.00           C  
ATOM    304  NE  ARG A  31       6.030  10.600   6.820  1.00  0.00           N  
ATOM    305  CZ  ARG A  31       6.060  11.860   6.360  1.00  0.00           C  
ATOM    306  NH1 ARG A  31       7.080  12.690   6.590  1.00  0.00           N  
ATOM    307  NH2 ARG A  31       5.000  12.330   5.680  1.00  0.00           N  
ATOM    308  H   ARG A  31       7.420   6.040   7.110  1.00  0.00           H  
ATOM    309  HE  ARG A  31       5.200  10.060   6.660  1.00  0.00           H  
ATOM    310 HH11 ARG A  31       7.850  12.390   7.140  1.00  0.00           H  
ATOM    311 HH12 ARG A  31       7.060  13.630   6.220  1.00  0.00           H  
ATOM    312 HH21 ARG A  31       4.200  11.750   5.550  1.00  0.00           H  
ATOM    313 HH22 ARG A  31       5.020  13.260   5.330  1.00  0.00           H  
ATOM    314  N   LYS A  32      10.410   5.830   8.750  1.00  0.00           N  
ATOM    315  CA  LYS A  32      11.460   5.270   9.610  1.00  0.00           C  
ATOM    316  C   LYS A  32      12.240   4.120   8.970  1.00  0.00           C  
ATOM    317  O   LYS A  32      13.440   4.000   9.170  1.00  0.00           O  
ATOM    318  CB  LYS A  32      10.850   4.810  10.940  1.00  0.00           C  
ATOM    319  CG  LYS A  32      10.310   5.980  11.770  1.00  0.00           C  
ATOM    320  CD  LYS A  32       9.480   5.460  12.950  1.00  0.00           C  
ATOM    321  CE  LYS A  32       8.870   6.590  13.780  1.00  0.00           C  
ATOM    322  NZ  LYS A  32       7.910   7.370  12.990  1.00  0.00           N  
ATOM    323  H   LYS A  32       9.490   5.740   9.130  1.00  0.00           H  
ATOM    324  HZ1 LYS A  32       7.230   6.750  12.600  1.00  0.00           H  
ATOM    325  HZ2 LYS A  32       7.450   8.040  13.570  1.00  0.00           H  
ATOM    326  HZ3 LYS A  32       8.390   7.820  12.250  1.00  0.00           H  
ATOM    327  N   ILE A  33      11.540   3.310   8.170  1.00  0.00           N  
ATOM    328  CA  ILE A  33      12.120   2.140   7.490  1.00  0.00           C  
ATOM    329  C   ILE A  33      12.320   2.290   5.980  1.00  0.00           C  
ATOM    330  O   ILE A  33      12.130   1.350   5.210  1.00  0.00           O  
ATOM    331  CB  ILE A  33      11.410   0.850   7.880  1.00  0.00           C  
ATOM    332  CG1 ILE A  33       9.900   0.890   7.630  1.00  0.00           C  
ATOM    333  CG2 ILE A  33      11.820   0.470   9.300  1.00  0.00           C  
ATOM    334  CD1 ILE A  33       9.110  -0.380   7.970  1.00  0.00           C  
ATOM    335  H   ILE A  33      10.550   3.400   8.100  1.00  0.00           H  
ATOM    336  N   GLY A  34      12.660   3.510   5.560  1.00  0.00           N  
ATOM    337  CA  GLY A  34      13.140   3.850   4.220  1.00  0.00           C  
ATOM    338  C   GLY A  34      12.200   3.560   3.040  1.00  0.00           C  
ATOM    339  O   GLY A  34      12.640   3.300   1.920  1.00  0.00           O  
ATOM    340  H   GLY A  34      12.520   4.290   6.170  1.00  0.00           H  
ATOM    341  N   VAL A  35      10.900   3.700   3.300  1.00  0.00           N  
ATOM    342  CA  VAL A  35       9.820   3.510   2.330  1.00  0.00           C  
ATOM    343  C   VAL A  35       9.000   4.800   2.320  1.00  0.00           C  
ATOM    344  O   VAL A  35       8.460   5.250   3.330  1.00  0.00           O  
ATOM    345  CB  VAL A  35       8.980   2.290   2.720  1.00  0.00           C  
ATOM    346  CG1 VAL A  35       7.760   2.090   1.820  1.00  0.00           C  
ATOM    347  CG2 VAL A  35       9.820   1.020   2.710  1.00  0.00           C  
ATOM    348  H   VAL A  35      10.590   3.910   4.230  1.00  0.00           H  
ATOM    349  N   VAL A  36       8.970   5.430   1.140  1.00  0.00           N  
ATOM    350  CA  VAL A  36       8.360   6.750   0.980  1.00  0.00           C  
ATOM    351  C   VAL A  36       7.330   6.830  -0.140  1.00  0.00           C  
ATOM    352  O   VAL A  36       7.160   5.870  -0.900  1.00  0.00           O  
ATOM    353  CB  VAL A  36       9.420   7.860   0.930  1.00  0.00           C  
ATOM    354  CG1 VAL A  36      10.060   8.050   2.300  1.00  0.00           C  
ATOM    355  CG2 VAL A  36      10.500   7.650  -0.130  1.00  0.00           C  
ATOM    356  H   VAL A  36       9.330   5.000   0.310  1.00  0.00           H  
ATOM    357  N   GLY A  37       6.530   7.900  -0.110  1.00  0.00           N  
ATOM    358  CA  GLY A  37       5.440   8.180  -1.050  1.00  0.00           C  
ATOM    359  C   GLY A  37       4.300   8.930  -0.360  1.00  0.00           C  
ATOM    360  O   GLY A  37       4.490   9.940   0.310  1.00  0.00           O  
ATOM    361  H   GLY A  37       6.670   8.610   0.570  1.00  0.00           H  
ATOM    362  N   TRP A  38       3.130   8.290  -0.410  1.00  0.00           N  
ATOM    363  CA  TRP A  38       1.850   8.870   0.030  1.00  0.00           C  
ATOM    364  C   TRP A  38       0.730   7.850   0.240  1.00  0.00           C  
ATOM    365  O   TRP A  38       0.890   6.670  -0.040  1.00  0.00           O  
ATOM    366  CB  TRP A  38       1.390   9.970  -0.930  1.00  0.00           C  
ATOM    367  CG  TRP A  38       1.350   9.590  -2.410  1.00  0.00           C  
ATOM    368  CD1 TRP A  38       2.320   9.850  -3.270  1.00  0.00           C  
ATOM    369  CD2 TRP A  38       0.280   9.080  -3.140  1.00  0.00           C  
ATOM    370  NE1 TRP A  38       1.930   9.530  -4.510  1.00  0.00           N  
ATOM    371  CE2 TRP A  38       0.690   9.070  -4.460  1.00  0.00           C  
ATOM    372  CE3 TRP A  38      -0.980   8.620  -2.780  1.00  0.00           C  
ATOM    373  CZ2 TRP A  38      -0.150   8.600  -5.470  1.00  0.00           C  
ATOM    374  CZ3 TRP A  38      -1.820   8.150  -3.790  1.00  0.00           C  
ATOM    375  CH2 TRP A  38      -1.410   8.130  -5.120  1.00  0.00           C  
ATOM    376  H   TRP A  38       3.090   7.340  -0.710  1.00  0.00           H  
ATOM    377  HE1 TRP A  38       2.500   9.610  -5.330  1.00  0.00           H  
ATOM    378  N   VAL A  39      -0.290   8.310   0.960  1.00  0.00           N  
ATOM    379  CA  VAL A  39      -1.590   7.640   1.150  1.00  0.00           C  
ATOM    380  C   VAL A  39      -2.670   8.610   0.660  1.00  0.00           C  
ATOM    381  O   VAL A  39      -2.580   9.820   0.880  1.00  0.00           O  
ATOM    382  CB  VAL A  39      -1.800   7.300   2.620  1.00  0.00           C  
ATOM    383  CG1 VAL A  39      -3.140   6.600   2.870  1.00  0.00           C  
ATOM    384  CG2 VAL A  39      -0.710   6.390   3.190  1.00  0.00           C  
ATOM    385  H   VAL A  39      -0.200   9.150   1.500  1.00  0.00           H  
ATOM    386  N   LYS A  40      -3.640   8.100  -0.100  1.00  0.00           N  
ATOM    387  CA  LYS A  40      -4.800   8.870  -0.550  1.00  0.00           C  
ATOM    388  C   LYS A  40      -6.090   8.050  -0.460  1.00  0.00           C  
ATOM    389  O   LYS A  40      -6.160   6.910  -0.930  1.00  0.00           O  
ATOM    390  CB  LYS A  40      -4.570   9.320  -1.990  1.00  0.00           C  
ATOM    391  CG  LYS A  40      -5.690  10.150  -2.610  1.00  0.00           C  
ATOM    392  CD  LYS A  40      -5.900   9.750  -4.070  1.00  0.00           C  
ATOM    393  CE  LYS A  40      -7.080  10.520  -4.670  1.00  0.00           C  
ATOM    394  NZ  LYS A  40      -7.340  10.010  -6.030  1.00  0.00           N  
ATOM    395  H   LYS A  40      -3.560   7.190  -0.510  1.00  0.00           H  
ATOM    396  HZ1 LYS A  40      -6.510  10.100  -6.570  1.00  0.00           H  
ATOM    397  HZ2 LYS A  40      -7.600   9.050  -5.990  1.00  0.00           H  
ATOM    398  HZ3 LYS A  40      -8.070  10.550  -6.450  1.00  0.00           H  
ATOM    399  N   ASN A  41      -7.140   8.710   0.030  1.00  0.00           N  
ATOM    400  CA  ASN A  41      -8.500   8.170   0.060  1.00  0.00           C  
ATOM    401  C   ASN A  41      -9.270   8.470  -1.230  1.00  0.00           C  
ATOM    402  O   ASN A  41      -9.290   9.590  -1.740  1.00  0.00           O  
ATOM    403  CB  ASN A  41      -9.290   8.640   1.280  1.00  0.00           C  
ATOM    404  CG  ASN A  41      -9.240  10.150   1.520  1.00  0.00           C  
ATOM    405  OD1 ASN A  41      -8.240  10.710   1.970  1.00  0.00           O  
ATOM    406  ND2 ASN A  41     -10.370  10.840   1.410  1.00  0.00           N  
ATOM    407  H   ASN A  41      -7.070   9.670   0.300  1.00  0.00           H  
ATOM    408 HD21 ASN A  41     -11.260  10.380   1.380  1.00  0.00           H  
ATOM    409 HD22 ASN A  41     -10.300  11.830   1.500  1.00  0.00           H  
ATOM    410  N   THR A  42     -10.030   7.450  -1.620  1.00  0.00           N  
ATOM    411  CA  THR A  42     -10.950   7.390  -2.770  1.00  0.00           C  
ATOM    412  C   THR A  42     -12.260   8.120  -2.460  1.00  0.00           C  
ATOM    413  O   THR A  42     -13.340   7.790  -2.950  1.00  0.00           O  
ATOM    414  CB  THR A  42     -11.270   5.910  -2.950  1.00  0.00           C  
ATOM    415  OG1 THR A  42     -11.780   5.490  -1.680  1.00  0.00           O  
ATOM    416  CG2 THR A  42     -10.070   5.070  -3.400  1.00  0.00           C  
ATOM    417  H   THR A  42     -10.060   6.620  -1.070  1.00  0.00           H  
ATOM    418  HG1 THR A  42     -11.680   4.510  -1.570  1.00  0.00           H  
ATOM    419  N   SER A  43     -12.110   9.220  -1.730  1.00  0.00           N  
ATOM    420  CA  SER A  43     -13.080   9.870  -0.840  1.00  0.00           C  
ATOM    421  C   SER A  43     -13.460   9.020   0.370  1.00  0.00           C  
ATOM    422  O   SER A  43     -13.080   9.410   1.470  1.00  0.00           O  
ATOM    423  CB  SER A  43     -14.320  10.470  -1.510  1.00  0.00           C  
ATOM    424  OG  SER A  43     -15.300   9.480  -1.840  1.00  0.00           O  
ATOM    425  H   SER A  43     -11.230   9.690  -1.780  1.00  0.00           H  
ATOM    426  HG  SER A  43     -14.890   8.830  -2.480  1.00  0.00           H  
ATOM    427  N   LYS A  44     -13.850   7.760   0.160  1.00  0.00           N  
ATOM    428  CA  LYS A  44     -14.480   6.940   1.200  1.00  0.00           C  
ATOM    429  C   LYS A  44     -13.940   5.510   1.310  1.00  0.00           C  
ATOM    430  O   LYS A  44     -13.800   4.800   0.310  1.00  0.00           O  
ATOM    431  CB  LYS A  44     -15.980   6.930   0.920  1.00  0.00           C  
ATOM    432  CG  LYS A  44     -16.820   6.420   2.090  1.00  0.00           C  
ATOM    433  CD  LYS A  44     -18.320   6.390   1.790  1.00  0.00           C  
ATOM    434  CE  LYS A  44     -18.920   7.790   1.660  1.00  0.00           C  
ATOM    435  NZ  LYS A  44     -20.360   7.680   1.380  1.00  0.00           N  
ATOM    436  H   LYS A  44     -13.720   7.310  -0.720  1.00  0.00           H  
ATOM    437  HZ1 LYS A  44     -20.500   7.150   0.550  1.00  0.00           H  
ATOM    438  HZ2 LYS A  44     -20.810   7.250   2.160  1.00  0.00           H  
ATOM    439  HZ3 LYS A  44     -20.740   8.600   1.250  1.00  0.00           H  
ATOM    440  N   GLY A  45     -13.660   5.130   2.550  1.00  0.00           N  
ATOM    441  CA  GLY A  45     -13.410   3.740   2.960  1.00  0.00           C  
ATOM    442  C   GLY A  45     -12.010   3.190   2.670  1.00  0.00           C  
ATOM    443  O   GLY A  45     -11.330   2.750   3.600  1.00  0.00           O  
ATOM    444  H   GLY A  45     -13.620   5.800   3.290  1.00  0.00           H  
ATOM    445  N   THR A  46     -11.700   3.070   1.380  1.00  0.00           N  
ATOM    446  CA  THR A  46     -10.460   2.510   0.830  1.00  0.00           C  
ATOM    447  C   THR A  46      -9.360   3.550   0.610  1.00  0.00           C  
ATOM    448  O   THR A  46      -9.620   4.730   0.410  1.00  0.00           O  
ATOM    449  CB  THR A  46     -10.700   1.870  -0.540  1.00  0.00           C  
ATOM    450  OG1 THR A  46     -11.440   2.780  -1.360  1.00  0.00           O  
ATOM    451  CG2 THR A  46     -11.340   0.480  -0.450  1.00  0.00           C  
ATOM    452  H   THR A  46     -12.330   3.430   0.690  1.00  0.00           H  
ATOM    453  HG1 THR A  46     -11.640   2.310  -2.220  1.00  0.00           H  
ATOM    454  N   VAL A  47      -8.130   3.040   0.570  1.00  0.00           N  
ATOM    455  CA  VAL A  47      -6.970   3.840   0.190  1.00  0.00           C  
ATOM    456  C   VAL A  47      -6.140   3.270  -0.960  1.00  0.00           C  
ATOM    457  O   VAL A  47      -5.790   2.090  -1.020  1.00  0.00           O  
ATOM    458  CB  VAL A  47      -6.050   4.260   1.340  1.00  0.00           C  
ATOM    459  CG1 VAL A  47      -6.740   5.270   2.260  1.00  0.00           C  
ATOM    460  CG2 VAL A  47      -5.440   3.090   2.110  1.00  0.00           C  
ATOM    461  H   VAL A  47      -7.960   2.060   0.700  1.00  0.00           H  
ATOM    462  N   THR A  48      -5.890   4.200  -1.870  1.00  0.00           N  
ATOM    463  CA  THR A  48      -4.910   4.110  -2.970  1.00  0.00           C  
ATOM    464  C   THR A  48      -3.740   5.040  -2.620  1.00  0.00           C  
ATOM    465  O   THR A  48      -3.890   6.250  -2.550  1.00  0.00           O  
ATOM    466  CB  THR A  48      -5.510   4.560  -4.300  1.00  0.00           C  
ATOM    467  OG1 THR A  48      -6.340   5.710  -4.110  1.00  0.00           O  
ATOM    468  CG2 THR A  48      -6.250   3.450  -5.040  1.00  0.00           C  
ATOM    469  H   THR A  48      -6.360   5.090  -1.820  1.00  0.00           H  
ATOM    470  HG1 THR A  48      -5.790   6.440  -3.720  1.00  0.00           H  
ATOM    471  N   GLY A  49      -2.650   4.390  -2.200  1.00  0.00           N  
ATOM    472  CA  GLY A  49      -1.410   5.050  -1.780  1.00  0.00           C  
ATOM    473  C   GLY A  49      -0.220   4.620  -2.640  1.00  0.00           C  
ATOM    474  O   GLY A  49      -0.320   3.660  -3.390  1.00  0.00           O  
ATOM    475  H   GLY A  49      -2.610   3.400  -2.260  1.00  0.00           H  
ATOM    476  N   GLN A  50       0.940   5.220  -2.390  1.00  0.00           N  
ATOM    477  CA  GLN A  50       2.190   4.920  -3.110  1.00  0.00           C  
ATOM    478  C   GLN A  50       3.370   4.650  -2.190  1.00  0.00           C  
ATOM    479  O   GLN A  50       3.670   5.440  -1.290  1.00  0.00           O  
ATOM    480  CB  GLN A  50       2.530   6.060  -4.070  1.00  0.00           C  
ATOM    481  CG  GLN A  50       3.440   5.600  -5.210  1.00  0.00           C  
ATOM    482  CD  GLN A  50       3.840   6.730  -6.150  1.00  0.00           C  
ATOM    483  OE1 GLN A  50       4.980   7.200  -6.160  1.00  0.00           O  
ATOM    484  NE2 GLN A  50       2.900   7.200  -6.970  1.00  0.00           N  
ATOM    485  H   GLN A  50       1.040   5.830  -1.600  1.00  0.00           H  
ATOM    486 HE21 GLN A  50       1.980   6.820  -6.940  1.00  0.00           H  
ATOM    487 HE22 GLN A  50       3.170   7.920  -7.610  1.00  0.00           H  
ATOM    488  N   VAL A  51       4.060   3.560  -2.530  1.00  0.00           N  
ATOM    489  CA  VAL A  51       5.300   3.030  -1.940  1.00  0.00           C  
ATOM    490  C   VAL A  51       6.390   3.080  -3.000  1.00  0.00           C  
ATOM    491  O   VAL A  51       6.280   2.480  -4.070  1.00  0.00           O  
ATOM    492  CB  VAL A  51       5.040   1.610  -1.440  1.00  0.00           C  
ATOM    493  CG1 VAL A  51       6.290   0.750  -1.200  1.00  0.00           C  
ATOM    494  CG2 VAL A  51       4.220   1.630  -0.150  1.00  0.00           C  
ATOM    495  H   VAL A  51       3.760   3.040  -3.320  1.00  0.00           H  
ATOM    496  N   GLN A  52       7.430   3.840  -2.680  1.00  0.00           N  
ATOM    497  CA  GLN A  52       8.670   4.000  -3.460  1.00  0.00           C  
ATOM    498  C   GLN A  52       9.340   2.660  -3.790  1.00  0.00           C  
ATOM    499  O   GLN A  52       9.280   1.740  -2.970  1.00  0.00           O  
ATOM    500  CB  GLN A  52       9.630   4.930  -2.710  1.00  0.00           C  
ATOM    501  CG  GLN A  52      10.520   4.320  -1.620  1.00  0.00           C  
ATOM    502  CD  GLN A  52      11.840   3.760  -2.150  1.00  0.00           C  
ATOM    503  OE1 GLN A  52      12.270   3.990  -3.280  1.00  0.00           O  
ATOM    504  NE2 GLN A  52      12.610   3.110  -1.290  1.00  0.00           N  
ATOM    505  H   GLN A  52       7.340   4.510  -1.930  1.00  0.00           H  
ATOM    506 HE21 GLN A  52      12.410   3.070  -0.310  1.00  0.00           H  
ATOM    507 HE22 GLN A  52      13.450   2.710  -1.660  1.00  0.00           H  
ATOM    508  N   GLY A  53      10.140   2.720  -4.840  1.00  0.00           N  
ATOM    509  CA  GLY A  53      10.900   1.610  -5.440  1.00  0.00           C  
ATOM    510  C   GLY A  53      11.120   0.370  -4.560  1.00  0.00           C  
ATOM    511  O   GLY A  53      12.060   0.370  -3.770  1.00  0.00           O  
ATOM    512  H   GLY A  53      10.410   3.610  -5.190  1.00  0.00           H  
ATOM    513  N   PRO A  54      10.280  -0.650  -4.710  1.00  0.00           N  
ATOM    514  CA  PRO A  54      10.570  -1.990  -4.200  1.00  0.00           C  
ATOM    515  C   PRO A  54      11.830  -2.600  -4.830  1.00  0.00           C  
ATOM    516  O   PRO A  54      11.850  -3.000  -6.000  1.00  0.00           O  
ATOM    517  CB  PRO A  54       9.330  -2.830  -4.500  1.00  0.00           C  
ATOM    518  CG  PRO A  54       8.220  -1.790  -4.320  1.00  0.00           C  
ATOM    519  CD  PRO A  54       8.830  -0.540  -4.940  1.00  0.00           C  
ATOM    520  N   GLU A  55      12.920  -2.240  -4.160  1.00  0.00           N  
ATOM    521  CA  GLU A  55      14.260  -2.800  -4.390  1.00  0.00           C  
ATOM    522  C   GLU A  55      14.780  -3.430  -3.090  1.00  0.00           C  
ATOM    523  O   GLU A  55      14.900  -2.770  -2.060  1.00  0.00           O  
ATOM    524  CB  GLU A  55      15.220  -1.800  -5.040  1.00  0.00           C  
ATOM    525  CG  GLU A  55      15.230  -0.360  -4.510  1.00  0.00           C  
ATOM    526  CD  GLU A  55      15.980  -0.170  -3.190  1.00  0.00           C  
ATOM    527  OE1 GLU A  55      17.220  -0.060  -3.250  1.00  0.00           O  
ATOM    528  OE2 GLU A  55      15.290  -0.050  -2.160  1.00  0.00           O  
ATOM    529  H   GLU A  55      12.890  -1.460  -3.540  1.00  0.00           H  
ATOM    530  N   GLU A  56      14.660  -4.750  -3.090  1.00  0.00           N  
ATOM    531  CA  GLU A  56      15.060  -5.670  -2.020  1.00  0.00           C  
ATOM    532  C   GLU A  56      14.470  -5.410  -0.630  1.00  0.00           C  
ATOM    533  O   GLU A  56      13.360  -5.870  -0.350  1.00  0.00           O  
ATOM    534  CB  GLU A  56      16.530  -6.100  -2.010  1.00  0.00           C  
ATOM    535  CG  GLU A  56      17.590  -5.180  -2.600  1.00  0.00           C  
ATOM    536  CD  GLU A  56      17.730  -3.810  -1.930  1.00  0.00           C  
ATOM    537  OE1 GLU A  56      17.710  -3.770  -0.680  1.00  0.00           O  
ATOM    538  OE2 GLU A  56      17.770  -2.820  -2.690  1.00  0.00           O  
ATOM    539  H   GLU A  56      14.040  -5.170  -3.760  1.00  0.00           H  
ATOM    540  N   LYS A  57      15.120  -4.590   0.200  1.00  0.00           N  
ATOM    541  CA  LYS A  57      14.680  -4.210   1.550  1.00  0.00           C  
ATOM    542  C   LYS A  57      13.220  -3.750   1.580  1.00  0.00           C  
ATOM    543  O   LYS A  57      12.400  -4.360   2.260  1.00  0.00           O  
ATOM    544  CB  LYS A  57      15.610  -3.090   2.020  1.00  0.00           C  
ATOM    545  CG  LYS A  57      15.360  -2.650   3.470  1.00  0.00           C  
ATOM    546  CD  LYS A  57      15.760  -1.190   3.690  1.00  0.00           C  
ATOM    547  CE  LYS A  57      14.760  -0.230   3.040  1.00  0.00           C  
ATOM    548  NZ  LYS A  57      15.230   1.150   3.160  1.00  0.00           N  
ATOM    549  H   LYS A  57      15.990  -4.170  -0.080  1.00  0.00           H  
ATOM    550  HZ1 LYS A  57      15.360   1.370   4.130  1.00  0.00           H  
ATOM    551  HZ2 LYS A  57      16.090   1.280   2.670  1.00  0.00           H  
ATOM    552  HZ3 LYS A  57      14.530   1.760   2.800  1.00  0.00           H  
ATOM    553  N   VAL A  58      12.910  -2.820   0.680  1.00  0.00           N  
ATOM    554  CA  VAL A  58      11.600  -2.170   0.530  1.00  0.00           C  
ATOM    555  C   VAL A  58      10.480  -3.190   0.320  1.00  0.00           C  
ATOM    556  O   VAL A  58       9.430  -3.090   0.960  1.00  0.00           O  
ATOM    557  CB  VAL A  58      11.640  -1.100  -0.560  1.00  0.00           C  
ATOM    558  CG1 VAL A  58      10.310  -0.370  -0.720  1.00  0.00           C  
ATOM    559  CG2 VAL A  58      12.710  -0.050  -0.270  1.00  0.00           C  
ATOM    560  H   VAL A  58      13.610  -2.480   0.050  1.00  0.00           H  
ATOM    561  N   ASN A  59      10.780  -4.260  -0.410  1.00  0.00           N  
ATOM    562  CA  ASN A  59       9.830  -5.350  -0.690  1.00  0.00           C  
ATOM    563  C   ASN A  59       9.230  -6.020   0.550  1.00  0.00           C  
ATOM    564  O   ASN A  59       8.030  -6.310   0.560  1.00  0.00           O  
ATOM    565  CB  ASN A  59      10.470  -6.430  -1.580  1.00  0.00           C  
ATOM    566  CG  ASN A  59      10.810  -5.890  -2.970  1.00  0.00           C  
ATOM    567  OD1 ASN A  59      11.810  -5.220  -3.190  1.00  0.00           O  
ATOM    568  ND2 ASN A  59       9.910  -6.100  -3.930  1.00  0.00           N  
ATOM    569  H   ASN A  59      11.690  -4.400  -0.790  1.00  0.00           H  
ATOM    570 HD21 ASN A  59       9.020  -6.480  -3.720  1.00  0.00           H  
ATOM    571 HD22 ASN A  59      10.140  -5.770  -4.840  1.00  0.00           H  
ATOM    572  N   SER A  60      10.010  -6.150   1.620  1.00  0.00           N  
ATOM    573  CA  SER A  60       9.540  -6.740   2.880  1.00  0.00           C  
ATOM    574  C   SER A  60       8.390  -5.960   3.520  1.00  0.00           C  
ATOM    575  O   SER A  60       7.420  -6.550   4.010  1.00  0.00           O  
ATOM    576  CB  SER A  60      10.670  -6.900   3.900  1.00  0.00           C  
ATOM    577  OG  SER A  60      11.020  -5.650   4.500  1.00  0.00           O  
ATOM    578  H   SER A  60      10.950  -5.810   1.630  1.00  0.00           H  
ATOM    579  HG  SER A  60      11.690  -5.170   3.930  1.00  0.00           H  
ATOM    580  N   MET A  61       8.410  -4.640   3.330  1.00  0.00           N  
ATOM    581  CA  MET A  61       7.360  -3.720   3.790  1.00  0.00           C  
ATOM    582  C   MET A  61       6.030  -3.920   3.060  1.00  0.00           C  
ATOM    583  O   MET A  61       4.960  -3.760   3.660  1.00  0.00           O  
ATOM    584  CB  MET A  61       7.830  -2.270   3.690  1.00  0.00           C  
ATOM    585  CG  MET A  61       9.000  -1.960   4.620  1.00  0.00           C  
ATOM    586  SD  MET A  61      10.620  -2.570   4.030  1.00  0.00           S  
ATOM    587  CE  MET A  61      11.680  -2.140   5.390  1.00  0.00           C  
ATOM    588  H   MET A  61       9.200  -4.190   2.910  1.00  0.00           H  
ATOM    589  N   LYS A  62       6.080  -4.380   1.820  1.00  0.00           N  
ATOM    590  CA  LYS A  62       4.890  -4.760   1.050  1.00  0.00           C  
ATOM    591  C   LYS A  62       4.100  -5.910   1.680  1.00  0.00           C  
ATOM    592  O   LYS A  62       2.870  -5.900   1.670  1.00  0.00           O  
ATOM    593  CB  LYS A  62       5.210  -5.120  -0.400  1.00  0.00           C  
ATOM    594  CG  LYS A  62       5.770  -3.950  -1.210  1.00  0.00           C  
ATOM    595  CD  LYS A  62       5.630  -4.180  -2.720  1.00  0.00           C  
ATOM    596  CE  LYS A  62       6.450  -5.360  -3.260  1.00  0.00           C  
ATOM    597  NZ  LYS A  62       6.150  -5.510  -4.690  1.00  0.00           N  
ATOM    598  H   LYS A  62       6.950  -4.490   1.340  1.00  0.00           H  
ATOM    599  HZ1 LYS A  62       5.170  -5.670  -4.810  1.00  0.00           H  
ATOM    600  HZ2 LYS A  62       6.410  -4.680  -5.170  1.00  0.00           H  
ATOM    601  HZ3 LYS A  62       6.650  -6.290  -5.070  1.00  0.00           H  
ATOM    602  N   SER A  63       4.800  -6.880   2.250  1.00  0.00           N  
ATOM    603  CA  SER A  63       4.200  -7.980   3.020  1.00  0.00           C  
ATOM    604  C   SER A  63       3.320  -7.450   4.140  1.00  0.00           C  
ATOM    605  O   SER A  63       2.110  -7.670   4.120  1.00  0.00           O  
ATOM    606  CB  SER A  63       5.300  -8.880   3.600  1.00  0.00           C  
ATOM    607  OG  SER A  63       6.220  -9.220   2.570  1.00  0.00           O  
ATOM    608  H   SER A  63       5.790  -6.980   2.090  1.00  0.00           H  
ATOM    609  HG  SER A  63       6.980  -9.740   2.970  1.00  0.00           H  
ATOM    610  N   TRP A  64       3.870  -6.510   4.910  1.00  0.00           N  
ATOM    611  CA  TRP A  64       3.170  -5.730   5.930  1.00  0.00           C  
ATOM    612  C   TRP A  64       1.910  -5.040   5.390  1.00  0.00           C  
ATOM    613  O   TRP A  64       0.800  -5.420   5.750  1.00  0.00           O  
ATOM    614  CB  TRP A  64       4.220  -4.790   6.530  1.00  0.00           C  
ATOM    615  CG  TRP A  64       3.740  -3.520   7.240  1.00  0.00           C  
ATOM    616  CD1 TRP A  64       2.700  -3.450   8.070  1.00  0.00           C  
ATOM    617  CD2 TRP A  64       4.100  -2.220   6.920  1.00  0.00           C  
ATOM    618  NE1 TRP A  64       2.350  -2.170   8.230  1.00  0.00           N  
ATOM    619  CE2 TRP A  64       3.180  -1.390   7.550  1.00  0.00           C  
ATOM    620  CE3 TRP A  64       5.170  -1.670   6.210  1.00  0.00           C  
ATOM    621  CZ2 TRP A  64       3.270  -0.010   7.430  1.00  0.00           C  
ATOM    622  CZ3 TRP A  64       5.270  -0.290   6.110  1.00  0.00           C  
ATOM    623  CH2 TRP A  64       4.330   0.540   6.710  1.00  0.00           C  
ATOM    624  H   TRP A  64       4.850  -6.280   4.810  1.00  0.00           H  
ATOM    625  HE1 TRP A  64       1.550  -1.880   8.760  1.00  0.00           H  
ATOM    626  N   LEU A  65       2.110  -4.190   4.380  1.00  0.00           N  
ATOM    627  CA  LEU A  65       1.080  -3.420   3.680  1.00  0.00           C  
ATOM    628  C   LEU A  65      -0.020  -4.210   2.980  1.00  0.00           C  
ATOM    629  O   LEU A  65      -1.000  -3.630   2.510  1.00  0.00           O  
ATOM    630  CB  LEU A  65       1.750  -2.490   2.670  1.00  0.00           C  
ATOM    631  CG  LEU A  65       2.540  -1.370   3.350  1.00  0.00           C  
ATOM    632  CD1 LEU A  65       3.680  -0.900   2.440  1.00  0.00           C  
ATOM    633  CD2 LEU A  65       1.640  -0.200   3.760  1.00  0.00           C  
ATOM    634  H   LEU A  65       3.050  -3.980   4.100  1.00  0.00           H  
ATOM    635  N   SER A  66       0.220  -5.500   2.750  1.00  0.00           N  
ATOM    636  CA  SER A  66      -0.810  -6.420   2.240  1.00  0.00           C  
ATOM    637  C   SER A  66      -1.580  -7.170   3.330  1.00  0.00           C  
ATOM    638  O   SER A  66      -2.770  -6.930   3.490  1.00  0.00           O  
ATOM    639  CB  SER A  66      -0.310  -7.400   1.180  1.00  0.00           C  
ATOM    640  OG  SER A  66       0.680  -8.300   1.700  1.00  0.00           O  
ATOM    641  H   SER A  66       1.140  -5.880   2.840  1.00  0.00           H  
ATOM    642  HG  SER A  66       1.560  -7.840   1.750  1.00  0.00           H  
ATOM    643  N   LYS A  67      -0.840  -7.840   4.210  1.00  0.00           N  
ATOM    644  CA  LYS A  67      -1.370  -8.780   5.210  1.00  0.00           C  
ATOM    645  C   LYS A  67      -2.130  -8.140   6.370  1.00  0.00           C  
ATOM    646  O   LYS A  67      -3.170  -8.650   6.790  1.00  0.00           O  
ATOM    647  CB  LYS A  67      -0.230  -9.620   5.780  1.00  0.00           C  
ATOM    648  CG  LYS A  67       0.480 -10.480   4.720  1.00  0.00           C  
ATOM    649  CD  LYS A  67       1.700 -11.180   5.340  1.00  0.00           C  
ATOM    650  CE  LYS A  67       2.540 -11.930   4.310  1.00  0.00           C  
ATOM    651  NZ  LYS A  67       1.800 -13.090   3.760  1.00  0.00           N  
ATOM    652  H   LYS A  67       0.160  -7.810   4.170  1.00  0.00           H  
ATOM    653  HZ1 LYS A  67       1.560 -13.720   4.500  1.00  0.00           H  
ATOM    654  HZ2 LYS A  67       0.980 -12.760   3.310  1.00  0.00           H  
ATOM    655  HZ3 LYS A  67       2.380 -13.560   3.100  1.00  0.00           H  
ATOM    656  N   VAL A  68      -1.600  -7.040   6.910  1.00  0.00           N  
ATOM    657  CA  VAL A  68      -2.040  -6.510   8.200  1.00  0.00           C  
ATOM    658  C   VAL A  68      -2.580  -5.080   8.220  1.00  0.00           C  
ATOM    659  O   VAL A  68      -1.880  -4.100   7.940  1.00  0.00           O  
ATOM    660  CB  VAL A  68      -1.000  -6.700   9.310  1.00  0.00           C  
ATOM    661  CG1 VAL A  68      -0.970  -8.150   9.780  1.00  0.00           C  
ATOM    662  CG2 VAL A  68       0.400  -6.190   8.970  1.00  0.00           C  
ATOM    663  H   VAL A  68      -0.940  -6.470   6.420  1.00  0.00           H  
ATOM    664  N   GLY A  69      -3.870  -5.010   8.520  1.00  0.00           N  
ATOM    665  CA  GLY A  69      -4.560  -3.770   8.890  1.00  0.00           C  
ATOM    666  C   GLY A  69      -4.720  -3.670  10.410  1.00  0.00           C  
ATOM    667  O   GLY A  69      -5.760  -4.030  10.960  1.00  0.00           O  
ATOM    668  H   GLY A  69      -4.470  -5.790   8.320  1.00  0.00           H  
ATOM    669  N   SER A  70      -3.640  -3.240  11.050  1.00  0.00           N  
ATOM    670  CA  SER A  70      -3.560  -3.190  12.520  1.00  0.00           C  
ATOM    671  C   SER A  70      -4.560  -2.220  13.150  1.00  0.00           C  
ATOM    672  O   SER A  70      -5.160  -2.590  14.160  1.00  0.00           O  
ATOM    673  CB  SER A  70      -2.130  -2.970  13.010  1.00  0.00           C  
ATOM    674  OG  SER A  70      -1.200  -3.730  12.240  1.00  0.00           O  
ATOM    675  H   SER A  70      -2.790  -3.030  10.570  1.00  0.00           H  
ATOM    676  HG  SER A  70      -1.280  -4.690  12.510  1.00  0.00           H  
ATOM    677  N   PRO A  71      -4.730  -1.000  12.640  1.00  0.00           N  
ATOM    678  CA  PRO A  71      -5.990  -0.280  12.850  1.00  0.00           C  
ATOM    679  C   PRO A  71      -6.890  -0.620  11.660  1.00  0.00           C  
ATOM    680  O   PRO A  71      -6.590  -0.240  10.530  1.00  0.00           O  
ATOM    681  CB  PRO A  71      -5.640   1.210  12.870  1.00  0.00           C  
ATOM    682  CG  PRO A  71      -4.120   1.230  13.080  1.00  0.00           C  
ATOM    683  CD  PRO A  71      -3.660  -0.030  12.350  1.00  0.00           C  
ATOM    684  N   SER A  72      -7.830  -1.520  11.940  1.00  0.00           N  
ATOM    685  CA  SER A  72      -8.830  -2.050  11.000  1.00  0.00           C  
ATOM    686  C   SER A  72      -8.300  -2.930   9.870  1.00  0.00           C  
ATOM    687  O   SER A  72      -7.610  -2.480   8.950  1.00  0.00           O  
ATOM    688  CB  SER A  72      -9.700  -0.950  10.390  1.00  0.00           C  
ATOM    689  OG  SER A  72     -10.520  -0.380  11.420  1.00  0.00           O  
ATOM    690  H   SER A  72      -7.930  -1.870  12.870  1.00  0.00           H  
ATOM    691  HG  SER A  72     -11.110   0.300  10.990  1.00  0.00           H  
ATOM    692  N   SER A  73      -8.870  -4.130   9.830  1.00  0.00           N  
ATOM    693  CA  SER A  73      -8.520  -5.190   8.860  1.00  0.00           C  
ATOM    694  C   SER A  73      -9.210  -5.060   7.510  1.00  0.00           C  
ATOM    695  O   SER A  73      -9.930  -5.930   7.020  1.00  0.00           O  
ATOM    696  CB  SER A  73      -8.760  -6.560   9.500  1.00  0.00           C  
ATOM    697  OG  SER A  73     -10.080  -6.590  10.050  1.00  0.00           O  
ATOM    698  H   SER A  73      -9.580  -4.400  10.470  1.00  0.00           H  
ATOM    699  HG  SER A  73     -10.260  -7.520  10.380  1.00  0.00           H  
ATOM    700  N   ARG A  74      -9.040  -3.860   6.950  1.00  0.00           N  
ATOM    701  CA  ARG A  74      -9.320  -3.510   5.550  1.00  0.00           C  
ATOM    702  C   ARG A  74      -8.100  -3.800   4.680  1.00  0.00           C  
ATOM    703  O   ARG A  74      -8.190  -3.780   3.450  1.00  0.00           O  
ATOM    704  CB  ARG A  74      -9.690  -2.030   5.510  1.00  0.00           C  
ATOM    705  CG  ARG A  74     -10.260  -1.510   4.190  1.00  0.00           C  
ATOM    706  CD  ARG A  74     -11.640  -2.060   3.840  1.00  0.00           C  
ATOM    707  NE  ARG A  74     -11.550  -3.190   2.900  1.00  0.00           N  
ATOM    708  CZ  ARG A  74     -12.090  -3.230   1.680  1.00  0.00           C  
ATOM    709  NH1 ARG A  74     -12.760  -2.190   1.160  1.00  0.00           N  
ATOM    710  NH2 ARG A  74     -12.350  -4.400   1.080  1.00  0.00           N  
ATOM    711  H   ARG A  74      -8.750  -3.090   7.520  1.00  0.00           H  
ATOM    712  HE  ARG A  74     -10.980  -3.950   3.210  1.00  0.00           H  
ATOM    713 HH11 ARG A  74     -12.940  -1.390   1.730  1.00  0.00           H  
ATOM    714 HH12 ARG A  74     -13.130  -2.240   0.230  1.00  0.00           H  
ATOM    715 HH21 ARG A  74     -12.420  -5.240   1.610  1.00  0.00           H  
ATOM    716 HH22 ARG A  74     -12.670  -4.400   0.130  1.00  0.00           H  
ATOM    717  N   ILE A  75      -6.970  -4.080   5.310  1.00  0.00           N  
ATOM    718  CA  ILE A  75      -5.700  -4.410   4.650  1.00  0.00           C  
ATOM    719  C   ILE A  75      -5.470  -5.910   4.830  1.00  0.00           C  
ATOM    720  O   ILE A  75      -5.320  -6.380   5.960  1.00  0.00           O  
ATOM    721  CB  ILE A  75      -4.560  -3.570   5.230  1.00  0.00           C  
ATOM    722  CG1 ILE A  75      -4.750  -2.060   5.060  1.00  0.00           C  
ATOM    723  CG2 ILE A  75      -3.200  -3.930   4.640  1.00  0.00           C  
ATOM    724  CD1 ILE A  75      -5.640  -1.400   6.120  1.00  0.00           C  
ATOM    725  H   ILE A  75      -6.920  -4.070   6.310  1.00  0.00           H  
ATOM    726  N   ASP A  76      -5.880  -6.620   3.780  1.00  0.00           N  
ATOM    727  CA  ASP A  76      -5.730  -8.080   3.660  1.00  0.00           C  
ATOM    728  C   ASP A  76      -5.210  -8.490   2.270  1.00  0.00           C  
ATOM    729  O   ASP A  76      -4.300  -9.310   2.160  1.00  0.00           O  
ATOM    730  CB  ASP A  76      -7.040  -8.810   3.960  1.00  0.00           C  
ATOM    731  CG  ASP A  76      -7.550  -8.560   5.380  1.00  0.00           C  
ATOM    732  OD1 ASP A  76      -8.200  -7.510   5.570  1.00  0.00           O  
ATOM    733  OD2 ASP A  76      -7.450  -9.500   6.190  1.00  0.00           O  
ATOM    734  H   ASP A  76      -6.330  -6.150   3.020  1.00  0.00           H  
ATOM    735  N   ARG A  77      -5.840  -7.950   1.240  1.00  0.00           N  
ATOM    736  CA  ARG A  77      -5.510  -8.180  -0.180  1.00  0.00           C  
ATOM    737  C   ARG A  77      -5.230  -6.830  -0.830  1.00  0.00           C  
ATOM    738  O   ARG A  77      -6.110  -6.150  -1.370  1.00  0.00           O  
ATOM    739  CB  ARG A  77      -6.680  -8.900  -0.850  1.00  0.00           C  
ATOM    740  CG  ARG A  77      -6.350  -9.300  -2.290  1.00  0.00           C  
ATOM    741  CD  ARG A  77      -7.630  -9.610  -3.070  1.00  0.00           C  
ATOM    742  NE  ARG A  77      -7.280  -9.870  -4.470  1.00  0.00           N  
ATOM    743  CZ  ARG A  77      -7.350  -8.990  -5.480  1.00  0.00           C  
ATOM    744  NH1 ARG A  77      -7.820  -7.750  -5.310  1.00  0.00           N  
ATOM    745  NH2 ARG A  77      -6.980  -9.360  -6.710  1.00  0.00           N  
ATOM    746  H   ARG A  77      -6.570  -7.280   1.370  1.00  0.00           H  
ATOM    747  HE  ARG A  77      -6.960 -10.800  -4.670  1.00  0.00           H  
ATOM    748 HH11 ARG A  77      -8.280  -7.500  -4.460  1.00  0.00           H  
ATOM    749 HH12 ARG A  77      -7.810  -7.110  -6.080  1.00  0.00           H  
ATOM    750 HH21 ARG A  77      -6.670 -10.290  -6.900  1.00  0.00           H  
ATOM    751 HH22 ARG A  77      -7.030  -8.690  -7.450  1.00  0.00           H  
ATOM    752  N   THR A  78      -3.970  -6.430  -0.750  1.00  0.00           N  
ATOM    753  CA  THR A  78      -3.550  -5.120  -1.280  1.00  0.00           C  
ATOM    754  C   THR A  78      -2.790  -5.250  -2.600  1.00  0.00           C  
ATOM    755  O   THR A  78      -1.700  -5.820  -2.710  1.00  0.00           O  
ATOM    756  CB  THR A  78      -2.800  -4.330  -0.210  1.00  0.00           C  
ATOM    757  OG1 THR A  78      -3.670  -4.230   0.920  1.00  0.00           O  
ATOM    758  CG2 THR A  78      -2.380  -2.930  -0.650  1.00  0.00           C  
ATOM    759  H   THR A  78      -3.280  -6.930  -0.230  1.00  0.00           H  
ATOM    760  HG1 THR A  78      -3.110  -3.990   1.710  1.00  0.00           H  
ATOM    761  N   ASN A  79      -3.360  -4.510  -3.550  1.00  0.00           N  
ATOM    762  CA  ASN A  79      -3.010  -4.530  -4.980  1.00  0.00           C  
ATOM    763  C   ASN A  79      -1.880  -3.560  -5.320  1.00  0.00           C  
ATOM    764  O   ASN A  79      -2.100  -2.380  -5.580  1.00  0.00           O  
ATOM    765  CB  ASN A  79      -4.290  -4.220  -5.770  1.00  0.00           C  
ATOM    766  CG  ASN A  79      -5.290  -5.370  -5.760  1.00  0.00           C  
ATOM    767  OD1 ASN A  79      -5.830  -5.750  -6.800  1.00  0.00           O  
ATOM    768  ND2 ASN A  79      -5.650  -5.920  -4.610  1.00  0.00           N  
ATOM    769  H   ASN A  79      -4.090  -3.880  -3.310  1.00  0.00           H  
ATOM    770 HD21 ASN A  79      -5.420  -5.540  -3.710  1.00  0.00           H  
ATOM    771 HD22 ASN A  79      -6.250  -6.720  -4.690  1.00  0.00           H  
ATOM    772  N   PHE A  80      -0.670  -4.090  -5.160  1.00  0.00           N  
ATOM    773  CA  PHE A  80       0.580  -3.400  -5.520  1.00  0.00           C  
ATOM    774  C   PHE A  80       0.770  -3.380  -7.040  1.00  0.00           C  
ATOM    775  O   PHE A  80       1.270  -4.320  -7.650  1.00  0.00           O  
ATOM    776  CB  PHE A  80       1.800  -4.050  -4.850  1.00  0.00           C  
ATOM    777  CG  PHE A  80       1.720  -4.110  -3.320  1.00  0.00           C  
ATOM    778  CD1 PHE A  80       1.880  -2.950  -2.560  1.00  0.00           C  
ATOM    779  CD2 PHE A  80       1.420  -5.330  -2.720  1.00  0.00           C  
ATOM    780  CE1 PHE A  80       1.730  -3.010  -1.180  1.00  0.00           C  
ATOM    781  CE2 PHE A  80       1.260  -5.390  -1.340  1.00  0.00           C  
ATOM    782  CZ  PHE A  80       1.410  -4.230  -0.590  1.00  0.00           C  
ATOM    783  H   PHE A  80      -0.550  -4.960  -4.700  1.00  0.00           H  
ATOM    784  N   SER A  81       0.210  -2.330  -7.630  1.00  0.00           N  
ATOM    785  CA  SER A  81       0.240  -2.060  -9.080  1.00  0.00           C  
ATOM    786  C   SER A  81       0.910  -0.720  -9.350  1.00  0.00           C  
ATOM    787  O   SER A  81       1.620  -0.200  -8.480  1.00  0.00           O  
ATOM    788  CB  SER A  81      -1.200  -2.120  -9.600  1.00  0.00           C  
ATOM    789  OG  SER A  81      -1.220  -2.000 -11.030  1.00  0.00           O  
ATOM    790  H   SER A  81      -0.240  -1.620  -7.090  1.00  0.00           H  
ATOM    791  HG  SER A  81      -2.060  -2.420 -11.370  1.00  0.00           H  
ATOM    792  N   ASN A  82       0.770  -0.180 -10.560  1.00  0.00           N  
ATOM    793  CA  ASN A  82       1.350   1.080 -11.040  1.00  0.00           C  
ATOM    794  C   ASN A  82       2.840   1.160 -10.690  1.00  0.00           C  
ATOM    795  O   ASN A  82       3.250   1.830  -9.750  1.00  0.00           O  
ATOM    796  CB  ASN A  82       0.530   2.250 -10.500  1.00  0.00           C  
ATOM    797  CG  ASN A  82       0.950   3.610 -11.070  1.00  0.00           C  
ATOM    798  OD1 ASN A  82       0.470   4.080 -12.100  1.00  0.00           O  
ATOM    799  ND2 ASN A  82       1.920   4.250 -10.430  1.00  0.00           N  
ATOM    800  H   ASN A  82       0.130  -0.640 -11.190  1.00  0.00           H  
ATOM    801 HD21 ASN A  82       2.500   3.750  -9.790  1.00  0.00           H  
ATOM    802 HD22 ASN A  82       2.200   5.160 -10.760  1.00  0.00           H  
ATOM    803  N   GLU A  83       3.600   0.370 -11.450  1.00  0.00           N  
ATOM    804  CA  GLU A  83       5.030   0.140 -11.200  1.00  0.00           C  
ATOM    805  C   GLU A  83       5.890   0.980 -12.150  1.00  0.00           C  
ATOM    806  O   GLU A  83       5.960   0.750 -13.360  1.00  0.00           O  
ATOM    807  CB  GLU A  83       5.360  -1.350 -11.350  1.00  0.00           C  
ATOM    808  CG  GLU A  83       4.500  -2.270 -10.470  1.00  0.00           C  
ATOM    809  CD  GLU A  83       4.490  -3.690 -11.030  1.00  0.00           C  
ATOM    810  OE1 GLU A  83       3.610  -3.940 -11.890  1.00  0.00           O  
ATOM    811  OE2 GLU A  83       5.370  -4.480 -10.630  1.00  0.00           O  
ATOM    812  H   GLU A  83       3.210  -0.120 -12.220  1.00  0.00           H  
ATOM    813  N   LYS A  84       6.400   2.050 -11.550  1.00  0.00           N  
ATOM    814  CA  LYS A  84       7.230   3.090 -12.180  1.00  0.00           C  
ATOM    815  C   LYS A  84       8.630   3.170 -11.580  1.00  0.00           C  
ATOM    816  O   LYS A  84       8.810   3.420 -10.380  1.00  0.00           O  
ATOM    817  CB  LYS A  84       6.520   4.450 -12.130  1.00  0.00           C  
ATOM    818  CG  LYS A  84       6.130   4.920 -10.730  1.00  0.00           C  
ATOM    819  CD  LYS A  84       5.650   6.370 -10.680  1.00  0.00           C  
ATOM    820  CE  LYS A  84       4.150   6.560 -10.890  1.00  0.00           C  
ATOM    821  NZ  LYS A  84       3.730   6.210 -12.250  1.00  0.00           N  
ATOM    822  H   LYS A  84       6.190   2.210 -10.590  1.00  0.00           H  
ATOM    823  HZ1 LYS A  84       4.220   6.790 -12.900  1.00  0.00           H  
ATOM    824  HZ2 LYS A  84       3.950   5.250 -12.440  1.00  0.00           H  
ATOM    825  HZ3 LYS A  84       2.750   6.370 -12.370  1.00  0.00           H  
ATOM    826  N   THR A  85       9.630   2.820 -12.370  1.00  0.00           N  
ATOM    827  CA  THR A  85      11.040   2.950 -11.980  1.00  0.00           C  
ATOM    828  C   THR A  85      11.500   4.400 -11.790  1.00  0.00           C  
ATOM    829  O   THR A  85      11.840   5.120 -12.730  1.00  0.00           O  
ATOM    830  CB  THR A  85      12.000   2.200 -12.900  1.00  0.00           C  
ATOM    831  OG1 THR A  85      11.660   2.440 -14.270  1.00  0.00           O  
ATOM    832  CG2 THR A  85      12.020   0.720 -12.540  1.00  0.00           C  
ATOM    833  H   THR A  85       9.490   2.270 -13.200  1.00  0.00           H  
ATOM    834  HG1 THR A  85      11.840   3.400 -14.470  1.00  0.00           H  
ATOM    835  N   ILE A  86      11.570   4.740 -10.510  1.00  0.00           N  
ATOM    836  CA  ILE A  86      11.870   6.090 -10.010  1.00  0.00           C  
ATOM    837  C   ILE A  86      13.370   6.380  -9.910  1.00  0.00           C  
ATOM    838  O   ILE A  86      13.980   6.370  -8.850  1.00  0.00           O  
ATOM    839  CB  ILE A  86      11.140   6.400  -8.700  1.00  0.00           C  
ATOM    840  CG1 ILE A  86      11.290   5.290  -7.660  1.00  0.00           C  
ATOM    841  CG2 ILE A  86       9.680   6.750  -9.010  1.00  0.00           C  
ATOM    842  CD1 ILE A  86      10.970   5.750  -6.240  1.00  0.00           C  
ATOM    843  H   ILE A  86      11.430   4.050  -9.800  1.00  0.00           H  
ATOM    844  N   SER A  87      13.920   6.650 -11.090  1.00  0.00           N  
ATOM    845  CA  SER A  87      15.320   7.070 -11.290  1.00  0.00           C  
ATOM    846  C   SER A  87      15.730   8.230 -10.380  1.00  0.00           C  
ATOM    847  O   SER A  87      16.890   8.330  -9.970  1.00  0.00           O  
ATOM    848  CB  SER A  87      15.540   7.470 -12.750  1.00  0.00           C  
ATOM    849  OG  SER A  87      15.010   6.440 -13.590  1.00  0.00           O  
ATOM    850  H   SER A  87      13.460   6.410 -11.940  1.00  0.00           H  
ATOM    851  HG  SER A  87      15.480   6.480 -14.480  1.00  0.00           H  
ATOM    852  N   LYS A  88      14.780   9.120 -10.130  1.00  0.00           N  
ATOM    853  CA  LYS A  88      14.890  10.130  -9.070  1.00  0.00           C  
ATOM    854  C   LYS A  88      13.840   9.830  -8.010  1.00  0.00           C  
ATOM    855  O   LYS A  88      12.640   9.840  -8.280  1.00  0.00           O  
ATOM    856  CB  LYS A  88      14.700  11.530  -9.670  1.00  0.00           C  
ATOM    857  CG  LYS A  88      15.170  12.610  -8.690  1.00  0.00           C  
ATOM    858  CD  LYS A  88      14.910  14.010  -9.260  1.00  0.00           C  
ATOM    859  CE  LYS A  88      15.480  15.110  -8.350  1.00  0.00           C  
ATOM    860  NZ  LYS A  88      14.800  15.140  -7.050  1.00  0.00           N  
ATOM    861  H   LYS A  88      13.910   9.120 -10.630  1.00  0.00           H  
ATOM    862  HZ1 LYS A  88      14.900  14.260  -6.590  1.00  0.00           H  
ATOM    863  HZ2 LYS A  88      15.200  15.860  -6.490  1.00  0.00           H  
ATOM    864  HZ3 LYS A  88      13.830  15.340  -7.190  1.00  0.00           H  
ATOM    865  N   LEU A  89      14.340   9.350  -6.870  1.00  0.00           N  
ATOM    866  CA  LEU A  89      13.550   9.170  -5.640  1.00  0.00           C  
ATOM    867  C   LEU A  89      13.140  10.540  -5.090  1.00  0.00           C  
ATOM    868  O   LEU A  89      13.720  11.120  -4.180  1.00  0.00           O  
ATOM    869  CB  LEU A  89      14.400   8.310  -4.690  1.00  0.00           C  
ATOM    870  CG  LEU A  89      13.800   8.040  -3.310  1.00  0.00           C  
ATOM    871  CD1 LEU A  89      12.490   7.250  -3.380  1.00  0.00           C  
ATOM    872  CD2 LEU A  89      14.810   7.260  -2.460  1.00  0.00           C  
ATOM    873  H   LEU A  89      15.270   8.980  -6.840  1.00  0.00           H  
ATOM    874  N   GLU A  90      12.130  11.080  -5.770  1.00  0.00           N  
ATOM    875  CA  GLU A  90      11.650  12.460  -5.590  1.00  0.00           C  
ATOM    876  C   GLU A  90      10.450  12.600  -4.650  1.00  0.00           C  
ATOM    877  O   GLU A  90       9.350  12.990  -5.020  1.00  0.00           O  
ATOM    878  CB  GLU A  90      11.470  13.140  -6.950  1.00  0.00           C  
ATOM    879  CG  GLU A  90      10.560  12.400  -7.920  1.00  0.00           C  
ATOM    880  CD  GLU A  90      10.610  13.040  -9.310  1.00  0.00           C  
ATOM    881  OE1 GLU A  90      11.490  12.610 -10.090  1.00  0.00           O  
ATOM    882  OE2 GLU A  90       9.770  13.930  -9.570  1.00  0.00           O  
ATOM    883  H   GLU A  90      11.740  10.590  -6.550  1.00  0.00           H  
ATOM    884  N   TYR A  91      10.730  12.140  -3.430  1.00  0.00           N  
ATOM    885  CA  TYR A  91       9.900  12.190  -2.220  1.00  0.00           C  
ATOM    886  C   TYR A  91      10.650  11.520  -1.070  1.00  0.00           C  
ATOM    887  O   TYR A  91      11.320  10.500  -1.250  1.00  0.00           O  
ATOM    888  CB  TYR A  91       8.500  11.590  -2.350  1.00  0.00           C  
ATOM    889  CG  TYR A  91       8.330  10.310  -3.170  1.00  0.00           C  
ATOM    890  CD1 TYR A  91       9.290   9.300  -3.140  1.00  0.00           C  
ATOM    891  CD2 TYR A  91       7.170  10.190  -3.920  1.00  0.00           C  
ATOM    892  CE1 TYR A  91       9.080   8.140  -3.870  1.00  0.00           C  
ATOM    893  CE2 TYR A  91       6.950   9.020  -4.650  1.00  0.00           C  
ATOM    894  CZ  TYR A  91       7.910   8.020  -4.610  1.00  0.00           C  
ATOM    895  OH  TYR A  91       7.670   6.830  -5.240  1.00  0.00           O  
ATOM    896  H   TYR A  91      11.610  11.680  -3.290  1.00  0.00           H  
ATOM    897  HH  TYR A  91       6.790   6.950  -5.700  1.00  0.00           H  
ATOM    898  N   SER A  92      10.680  12.230   0.060  1.00  0.00           N  
ATOM    899  CA  SER A  92      11.290  11.760   1.310  1.00  0.00           C  
ATOM    900  C   SER A  92      10.330  12.010   2.470  1.00  0.00           C  
ATOM    901  O   SER A  92      10.530  12.860   3.340  1.00  0.00           O  
ATOM    902  CB  SER A  92      12.660  12.420   1.500  1.00  0.00           C  
ATOM    903  OG  SER A  92      12.530  13.840   1.400  1.00  0.00           O  
ATOM    904  H   SER A  92      10.290  13.150   0.110  1.00  0.00           H  
ATOM    905  HG  SER A  92      12.010  14.150   2.190  1.00  0.00           H  
ATOM    906  N   ASN A  93       9.220  11.280   2.350  1.00  0.00           N  
ATOM    907  CA  ASN A  93       7.990  11.420   3.140  1.00  0.00           C  
ATOM    908  C   ASN A  93       7.020  10.300   2.760  1.00  0.00           C  
ATOM    909  O   ASN A  93       6.920   9.970   1.580  1.00  0.00           O  
ATOM    910  CB  ASN A  93       7.310  12.760   2.880  1.00  0.00           C  
ATOM    911  CG  ASN A  93       7.280  13.200   1.420  1.00  0.00           C  
ATOM    912  OD1 ASN A  93       8.200  13.840   0.910  1.00  0.00           O  
ATOM    913  ND2 ASN A  93       6.320  12.750   0.620  1.00  0.00           N  
ATOM    914  H   ASN A  93       9.160  10.600   1.630  1.00  0.00           H  
ATOM    915 HD21 ASN A  93       5.760  11.960   0.870  1.00  0.00           H  
ATOM    916 HD22 ASN A  93       6.300  13.120  -0.310  1.00  0.00           H  
ATOM    917  N   PHE A  94       6.400   9.650   3.740  1.00  0.00           N  
ATOM    918  CA  PHE A  94       5.270   8.740   3.490  1.00  0.00           C  
ATOM    919  C   PHE A  94       4.040   9.420   4.080  1.00  0.00           C  
ATOM    920  O   PHE A  94       3.780   9.410   5.280  1.00  0.00           O  
ATOM    921  CB  PHE A  94       5.510   7.340   4.050  1.00  0.00           C  
ATOM    922  CG  PHE A  94       4.540   6.330   3.430  1.00  0.00           C  
ATOM    923  CD1 PHE A  94       4.860   5.730   2.210  1.00  0.00           C  
ATOM    924  CD2 PHE A  94       3.360   6.010   4.090  1.00  0.00           C  
ATOM    925  CE1 PHE A  94       3.980   4.820   1.650  1.00  0.00           C  
ATOM    926  CE2 PHE A  94       2.480   5.090   3.530  1.00  0.00           C  
ATOM    927  CZ  PHE A  94       2.790   4.520   2.300  1.00  0.00           C  
ATOM    928  H   PHE A  94       6.660   9.770   4.700  1.00  0.00           H  
ATOM    929  N   SER A  95       3.370  10.130   3.170  1.00  0.00           N  
ATOM    930  CA  SER A  95       2.550  11.290   3.520  1.00  0.00           C  
ATOM    931  C   SER A  95       1.040  11.090   3.670  1.00  0.00           C  
ATOM    932  O   SER A  95       0.460  10.150   3.130  1.00  0.00           O  
ATOM    933  CB  SER A  95       2.890  12.390   2.520  1.00  0.00           C  
ATOM    934  OG  SER A  95       2.460  13.650   3.050  1.00  0.00           O  
ATOM    935  H   SER A  95       3.470   9.950   2.190  1.00  0.00           H  
ATOM    936  HG  SER A  95       1.910  14.070   2.330  1.00  0.00           H  
ATOM    937  N   VAL A  96       0.450  12.110   4.280  1.00  0.00           N  
ATOM    938  CA  VAL A  96      -0.930  12.190   4.770  1.00  0.00           C  
ATOM    939  C   VAL A  96      -2.010  11.850   3.740  1.00  0.00           C  
ATOM    940  O   VAL A  96      -1.940  12.260   2.590  1.00  0.00           O  
ATOM    941  CB  VAL A  96      -1.130  13.550   5.460  1.00  0.00           C  
ATOM    942  CG1 VAL A  96      -1.110  14.740   4.500  1.00  0.00           C  
ATOM    943  CG2 VAL A  96      -2.400  13.580   6.310  1.00  0.00           C  
ATOM    944  H   VAL A  96       0.960  12.970   4.330  1.00  0.00           H  
ATOM    945  N   ARG A  97      -3.030  11.150   4.240  1.00  0.00           N  
ATOM    946  CA  ARG A  97      -4.200  10.720   3.460  1.00  0.00           C  
ATOM    947  C   ARG A  97      -4.970  11.890   2.850  1.00  0.00           C  
ATOM    948  O   ARG A  97      -5.620  12.670   3.530  1.00  0.00           O  
ATOM    949  CB  ARG A  97      -5.100   9.890   4.380  1.00  0.00           C  
ATOM    950  CG  ARG A  97      -6.140   9.050   3.630  1.00  0.00           C  
ATOM    951  CD  ARG A  97      -7.150   8.450   4.620  1.00  0.00           C  
ATOM    952  NE  ARG A  97      -7.950   9.520   5.220  1.00  0.00           N  
ATOM    953  CZ  ARG A  97      -8.100   9.780   6.530  1.00  0.00           C  
ATOM    954  NH1 ARG A  97      -7.500   9.050   7.480  1.00  0.00           N  
ATOM    955  NH2 ARG A  97      -8.840  10.820   6.910  1.00  0.00           N  
ATOM    956  H   ARG A  97      -3.030  10.850   5.190  1.00  0.00           H  
ATOM    957  HE  ARG A  97      -8.370  10.150   4.570  1.00  0.00           H  
ATOM    958 HH11 ARG A  97      -6.920   8.280   7.210  1.00  0.00           H  
ATOM    959 HH12 ARG A  97      -7.650   9.270   8.450  1.00  0.00           H  
ATOM    960 HH21 ARG A  97      -9.260  11.420   6.230  1.00  0.00           H  
ATOM    961 HH22 ARG A  97      -8.980  11.010   7.890  1.00  0.00           H  
ATOM    962  N   TYR A  98      -4.760  12.030   1.540  1.00  0.00           N  
ATOM    963  CA  TYR A  98      -5.380  13.090   0.720  1.00  0.00           C  
ATOM    964  C   TYR A  98      -6.820  12.780   0.340  1.00  0.00           C  
ATOM    965  O   TYR A  98      -7.680  13.650   0.570  1.00  0.00           O  
ATOM    966  CB  TYR A  98      -4.540  13.340  -0.540  1.00  0.00           C  
ATOM    967  CG  TYR A  98      -3.070  13.660  -0.250  1.00  0.00           C  
ATOM    968  CD1 TYR A  98      -2.750  14.860   0.360  1.00  0.00           C  
ATOM    969  CD2 TYR A  98      -2.110  12.690  -0.540  1.00  0.00           C  
ATOM    970  CE1 TYR A  98      -1.430  15.090   0.740  1.00  0.00           C  
ATOM    971  CE2 TYR A  98      -0.790  12.920  -0.160  1.00  0.00           C  
ATOM    972  CZ  TYR A  98      -0.470  14.110   0.480  1.00  0.00           C  
ATOM    973  OH  TYR A  98       0.820  14.370   0.820  1.00  0.00           O  
ATOM    974  OXT TYR A  98      -7.040  11.690  -0.230  1.00  0.00           O  
ATOM    975  H   TYR A  98      -4.030  11.510   1.100  1.00  0.00           H  
ATOM    976  HH  TYR A  98       0.930  15.370   0.770  1.00  0.00           H  
TER     977      TYR A  98                                                      
ENDMDL                                                                          
MODEL        3                                                                  
ATOM      1  N   SER A   1       8.170  -4.070 -15.300  1.00  0.00           N  
ATOM      2  CA  SER A   1       8.780  -2.880 -14.690  1.00  0.00           C  
ATOM      3  C   SER A   1       9.890  -2.210 -15.510  1.00  0.00           C  
ATOM      4  O   SER A   1      10.880  -2.820 -15.890  1.00  0.00           O  
ATOM      5  CB  SER A   1       9.330  -3.180 -13.290  1.00  0.00           C  
ATOM      6  OG  SER A   1       9.940  -2.010 -12.750  1.00  0.00           O  
ATOM      7  H1  SER A   1       8.890  -4.750 -15.500  1.00  0.00           H  
ATOM      8  H2  SER A   1       7.520  -4.480 -14.660  1.00  0.00           H  
ATOM      9  H3  SER A   1       7.690  -3.830 -16.140  1.00  0.00           H  
ATOM     10  HG  SER A   1      10.480  -2.300 -11.960  1.00  0.00           H  
ATOM     11  N   THR A   2       9.770  -0.880 -15.530  1.00  0.00           N  
ATOM     12  CA  THR A   2      10.710   0.080 -16.110  1.00  0.00           C  
ATOM     13  C   THR A   2      11.990   0.330 -15.300  1.00  0.00           C  
ATOM     14  O   THR A   2      12.430   1.460 -15.120  1.00  0.00           O  
ATOM     15  CB  THR A   2       9.950   1.380 -16.390  1.00  0.00           C  
ATOM     16  OG1 THR A   2       8.930   1.590 -15.410  1.00  0.00           O  
ATOM     17  CG2 THR A   2       9.340   1.380 -17.790  1.00  0.00           C  
ATOM     18  H   THR A   2       8.940  -0.440 -15.190  1.00  0.00           H  
ATOM     19  HG1 THR A   2       9.370   1.820 -14.540  1.00  0.00           H  
ATOM     20  N   ALA A   3      12.580  -0.780 -14.870  1.00  0.00           N  
ATOM     21  CA  ALA A   3      13.900  -0.960 -14.230  1.00  0.00           C  
ATOM     22  C   ALA A   3      14.280  -0.180 -12.970  1.00  0.00           C  
ATOM     23  O   ALA A   3      14.660  -0.780 -11.960  1.00  0.00           O  
ATOM     24  CB  ALA A   3      15.000  -0.840 -15.280  1.00  0.00           C  
ATOM     25  H   ALA A   3      12.120  -1.650 -15.060  1.00  0.00           H  
ATOM     26  N   ARG A   4      14.120   1.130 -13.030  1.00  0.00           N  
ATOM     27  CA  ARG A   4      14.650   2.150 -12.100  1.00  0.00           C  
ATOM     28  C   ARG A   4      14.500   1.840 -10.610  1.00  0.00           C  
ATOM     29  O   ARG A   4      13.380   1.680 -10.130  1.00  0.00           O  
ATOM     30  CB  ARG A   4      14.040   3.500 -12.480  1.00  0.00           C  
ATOM     31  CG  ARG A   4      14.490   3.970 -13.870  1.00  0.00           C  
ATOM     32  CD  ARG A   4      13.970   5.360 -14.220  1.00  0.00           C  
ATOM     33  NE  ARG A   4      12.500   5.390 -14.310  1.00  0.00           N  
ATOM     34  CZ  ARG A   4      11.720   6.480 -14.310  1.00  0.00           C  
ATOM     35  NH1 ARG A   4      12.180   7.700 -14.030  1.00  0.00           N  
ATOM     36  NH2 ARG A   4      10.400   6.330 -14.440  1.00  0.00           N  
ATOM     37  H   ARG A   4      13.540   1.510 -13.750  1.00  0.00           H  
ATOM     38  HE  ARG A   4      12.060   4.490 -14.320  1.00  0.00           H  
ATOM     39 HH11 ARG A   4      13.160   7.840 -13.890  1.00  0.00           H  
ATOM     40 HH12 ARG A   4      11.550   8.480 -14.030  1.00  0.00           H  
ATOM     41 HH21 ARG A   4      10.010   5.410 -14.450  1.00  0.00           H  
ATOM     42 HH22 ARG A   4       9.800   7.130 -14.480  1.00  0.00           H  
ATOM     43  N   PRO A   5      15.600   1.920  -9.860  1.00  0.00           N  
ATOM     44  CA  PRO A   5      15.770   1.310  -8.540  1.00  0.00           C  
ATOM     45  C   PRO A   5      14.720   1.570  -7.450  1.00  0.00           C  
ATOM     46  O   PRO A   5      14.540   0.730  -6.570  1.00  0.00           O  
ATOM     47  CB  PRO A   5      17.140   1.770  -8.040  1.00  0.00           C  
ATOM     48  CG  PRO A   5      17.910   2.050  -9.330  1.00  0.00           C  
ATOM     49  CD  PRO A   5      16.820   2.650 -10.230  1.00  0.00           C  
ATOM     50  N   LEU A   6      14.090   2.740  -7.460  1.00  0.00           N  
ATOM     51  CA  LEU A   6      13.140   3.120  -6.410  1.00  0.00           C  
ATOM     52  C   LEU A   6      11.700   2.980  -6.890  1.00  0.00           C  
ATOM     53  O   LEU A   6      11.260   3.580  -7.870  1.00  0.00           O  
ATOM     54  CB  LEU A   6      13.400   4.530  -5.870  1.00  0.00           C  
ATOM     55  CG  LEU A   6      14.540   4.670  -4.870  1.00  0.00           C  
ATOM     56  CD1 LEU A   6      14.310   3.830  -3.610  1.00  0.00           C  
ATOM     57  CD2 LEU A   6      15.930   4.430  -5.480  1.00  0.00           C  
ATOM     58  H   LEU A   6      14.040   3.310  -8.290  1.00  0.00           H  
ATOM     59  N   LYS A   7      11.000   2.080  -6.210  1.00  0.00           N  
ATOM     60  CA  LYS A   7       9.620   1.710  -6.570  1.00  0.00           C  
ATOM     61  C   LYS A   7       8.600   2.670  -5.950  1.00  0.00           C  
ATOM     62  O   LYS A   7       8.640   2.930  -4.750  1.00  0.00           O  
ATOM     63  CB  LYS A   7       9.380   0.280  -6.100  1.00  0.00           C  
ATOM     64  CG  LYS A   7       8.130  -0.350  -6.700  1.00  0.00           C  
ATOM     65  CD  LYS A   7       8.030  -1.800  -6.210  1.00  0.00           C  
ATOM     66  CE  LYS A   7       6.850  -2.510  -6.860  1.00  0.00           C  
ATOM     67  NZ  LYS A   7       6.790  -3.890  -6.360  1.00  0.00           N  
ATOM     68  H   LYS A   7      11.380   1.610  -5.410  1.00  0.00           H  
ATOM     69  HZ1 LYS A   7       6.680  -3.890  -5.370  1.00  0.00           H  
ATOM     70  HZ2 LYS A   7       6.000  -4.350  -6.770  1.00  0.00           H  
ATOM     71  HZ3 LYS A   7       7.620  -4.370  -6.620  1.00  0.00           H  
ATOM     72  N   SER A   8       7.820   3.290  -6.820  1.00  0.00           N  
ATOM     73  CA  SER A   8       6.640   4.090  -6.430  1.00  0.00           C  
ATOM     74  C   SER A   8       5.380   3.320  -6.820  1.00  0.00           C  
ATOM     75  O   SER A   8       4.970   3.230  -7.970  1.00  0.00           O  
ATOM     76  CB  SER A   8       6.610   5.480  -7.070  1.00  0.00           C  
ATOM     77  OG  SER A   8       5.600   6.260  -6.420  1.00  0.00           O  
ATOM     78  H   SER A   8       7.990   3.270  -7.810  1.00  0.00           H  
ATOM     79  HG  SER A   8       6.030   6.800  -5.690  1.00  0.00           H  
ATOM     80  N   VAL A   9       4.910   2.570  -5.830  1.00  0.00           N  
ATOM     81  CA  VAL A   9       3.740   1.690  -5.970  1.00  0.00           C  
ATOM     82  C   VAL A   9       2.460   2.340  -5.430  1.00  0.00           C  
ATOM     83  O   VAL A   9       2.320   2.640  -4.240  1.00  0.00           O  
ATOM     84  CB  VAL A   9       4.010   0.270  -5.480  1.00  0.00           C  
ATOM     85  CG1 VAL A   9       4.420   0.180  -4.000  1.00  0.00           C  
ATOM     86  CG2 VAL A   9       2.840  -0.660  -5.780  1.00  0.00           C  
ATOM     87  H   VAL A   9       5.310   2.610  -4.910  1.00  0.00           H  
ATOM     88  N   ASP A  10       1.630   2.710  -6.400  1.00  0.00           N  
ATOM     89  CA  ASP A  10       0.270   3.210  -6.170  1.00  0.00           C  
ATOM     90  C   ASP A  10      -0.710   2.040  -6.060  1.00  0.00           C  
ATOM     91  O   ASP A  10      -1.010   1.350  -7.040  1.00  0.00           O  
ATOM     92  CB  ASP A  10      -0.170   4.200  -7.250  1.00  0.00           C  
ATOM     93  CG  ASP A  10       0.510   5.560  -7.080  1.00  0.00           C  
ATOM     94  OD1 ASP A  10       0.020   6.310  -6.210  1.00  0.00           O  
ATOM     95  OD2 ASP A  10       1.430   5.870  -7.860  1.00  0.00           O  
ATOM     96  H   ASP A  10       1.870   2.540  -7.350  1.00  0.00           H  
ATOM     97  N   TYR A  11      -0.910   1.670  -4.800  1.00  0.00           N  
ATOM     98  CA  TYR A  11      -1.830   0.590  -4.400  1.00  0.00           C  
ATOM     99  C   TYR A  11      -3.300   0.960  -4.580  1.00  0.00           C  
ATOM    100  O   TYR A  11      -3.620   2.090  -4.930  1.00  0.00           O  
ATOM    101  CB  TYR A  11      -1.540   0.140  -2.960  1.00  0.00           C  
ATOM    102  CG  TYR A  11      -1.720   1.190  -1.860  1.00  0.00           C  
ATOM    103  CD1 TYR A  11      -3.000   1.610  -1.500  1.00  0.00           C  
ATOM    104  CD2 TYR A  11      -0.590   1.610  -1.180  1.00  0.00           C  
ATOM    105  CE1 TYR A  11      -3.140   2.500  -0.430  1.00  0.00           C  
ATOM    106  CE2 TYR A  11      -0.730   2.490  -0.110  1.00  0.00           C  
ATOM    107  CZ  TYR A  11      -2.000   2.940   0.230  1.00  0.00           C  
ATOM    108  OH  TYR A  11      -2.110   4.040   1.030  1.00  0.00           O  
ATOM    109  H   TYR A  11      -0.390   2.090  -4.050  1.00  0.00           H  
ATOM    110  HH  TYR A  11      -1.230   4.220   1.480  1.00  0.00           H  
ATOM    111  N   GLU A  12      -4.150  -0.070  -4.500  1.00  0.00           N  
ATOM    112  CA  GLU A  12      -5.610   0.030  -4.370  1.00  0.00           C  
ATOM    113  C   GLU A  12      -6.130  -0.960  -3.330  1.00  0.00           C  
ATOM    114  O   GLU A  12      -5.980  -2.170  -3.470  1.00  0.00           O  
ATOM    115  CB  GLU A  12      -6.290  -0.190  -5.720  1.00  0.00           C  
ATOM    116  CG  GLU A  12      -6.130   1.030  -6.630  1.00  0.00           C  
ATOM    117  CD  GLU A  12      -6.160   0.650  -8.110  1.00  0.00           C  
ATOM    118  OE1 GLU A  12      -5.100   0.220  -8.600  1.00  0.00           O  
ATOM    119  OE2 GLU A  12      -7.270   0.740  -8.690  1.00  0.00           O  
ATOM    120  H   GLU A  12      -3.800  -0.990  -4.650  1.00  0.00           H  
ATOM    121  N   VAL A  13      -6.640  -0.410  -2.230  1.00  0.00           N  
ATOM    122  CA  VAL A  13      -7.100  -1.170  -1.060  1.00  0.00           C  
ATOM    123  C   VAL A  13      -8.430  -1.900  -1.280  1.00  0.00           C  
ATOM    124  O   VAL A  13      -9.460  -1.290  -1.560  1.00  0.00           O  
ATOM    125  CB  VAL A  13      -7.130  -0.250   0.170  1.00  0.00           C  
ATOM    126  CG1 VAL A  13      -7.850  -0.800   1.400  1.00  0.00           C  
ATOM    127  CG2 VAL A  13      -5.700   0.100   0.580  1.00  0.00           C  
ATOM    128  H   VAL A  13      -6.670   0.580  -2.130  1.00  0.00           H  
ATOM    129  N   PHE A  14      -8.380  -3.210  -1.040  1.00  0.00           N  
ATOM    130  CA  PHE A  14      -9.560  -4.070  -0.860  1.00  0.00           C  
ATOM    131  C   PHE A  14      -9.590  -4.550   0.590  1.00  0.00           C  
ATOM    132  O   PHE A  14      -8.850  -5.430   1.020  1.00  0.00           O  
ATOM    133  CB  PHE A  14      -9.520  -5.280  -1.800  1.00  0.00           C  
ATOM    134  CG  PHE A  14      -9.590  -4.930  -3.290  1.00  0.00           C  
ATOM    135  CD1 PHE A  14     -10.840  -4.810  -3.900  1.00  0.00           C  
ATOM    136  CD2 PHE A  14      -8.420  -4.840  -4.020  1.00  0.00           C  
ATOM    137  CE1 PHE A  14     -10.910  -4.600  -5.270  1.00  0.00           C  
ATOM    138  CE2 PHE A  14      -8.490  -4.630  -5.400  1.00  0.00           C  
ATOM    139  CZ  PHE A  14      -9.730  -4.520  -6.010  1.00  0.00           C  
ATOM    140  H   PHE A  14      -7.520  -3.710  -1.070  1.00  0.00           H  
ATOM    141  N   GLY A  15     -10.300  -3.750   1.380  1.00  0.00           N  
ATOM    142  CA  GLY A  15     -10.480  -3.980   2.820  1.00  0.00           C  
ATOM    143  C   GLY A  15     -11.940  -3.790   3.270  1.00  0.00           C  
ATOM    144  O   GLY A  15     -12.280  -2.750   3.820  1.00  0.00           O  
ATOM    145  H   GLY A  15     -10.700  -2.900   1.030  1.00  0.00           H  
ATOM    146  N   ARG A  16     -12.700  -4.880   3.160  1.00  0.00           N  
ATOM    147  CA  ARG A  16     -14.130  -4.940   3.480  1.00  0.00           C  
ATOM    148  C   ARG A  16     -14.470  -4.430   4.890  1.00  0.00           C  
ATOM    149  O   ARG A  16     -15.270  -3.510   5.040  1.00  0.00           O  
ATOM    150  CB  ARG A  16     -14.670  -6.360   3.300  1.00  0.00           C  
ATOM    151  CG  ARG A  16     -14.820  -6.750   1.830  1.00  0.00           C  
ATOM    152  CD  ARG A  16     -15.420  -8.140   1.660  1.00  0.00           C  
ATOM    153  NE  ARG A  16     -16.790  -8.210   2.190  1.00  0.00           N  
ATOM    154  CZ  ARG A  16     -17.240  -9.070   3.110  1.00  0.00           C  
ATOM    155  NH1 ARG A  16     -16.480 -10.050   3.630  1.00  0.00           N  
ATOM    156  NH2 ARG A  16     -18.520  -9.010   3.510  1.00  0.00           N  
ATOM    157  H   ARG A  16     -12.320  -5.730   2.800  1.00  0.00           H  
ATOM    158  HE  ARG A  16     -17.430  -7.560   1.800  1.00  0.00           H  
ATOM    159 HH11 ARG A  16     -15.550 -10.170   3.290  1.00  0.00           H  
ATOM    160 HH12 ARG A  16     -16.860 -10.660   4.320  1.00  0.00           H  
ATOM    161 HH21 ARG A  16     -19.140  -8.330   3.120  1.00  0.00           H  
ATOM    162 HH22 ARG A  16     -18.850  -9.650   4.190  1.00  0.00           H  
ATOM    163  N   VAL A  17     -13.830  -5.020   5.890  1.00  0.00           N  
ATOM    164  CA  VAL A  17     -13.950  -4.560   7.290  1.00  0.00           C  
ATOM    165  C   VAL A  17     -12.650  -3.900   7.730  1.00  0.00           C  
ATOM    166  O   VAL A  17     -11.570  -4.390   7.390  1.00  0.00           O  
ATOM    167  CB  VAL A  17     -14.420  -5.710   8.190  1.00  0.00           C  
ATOM    168  CG1 VAL A  17     -13.420  -6.870   8.300  1.00  0.00           C  
ATOM    169  CG2 VAL A  17     -14.810  -5.200   9.580  1.00  0.00           C  
ATOM    170  H   VAL A  17     -13.220  -5.800   5.750  1.00  0.00           H  
ATOM    171  N   GLN A  18     -12.790  -2.700   8.280  1.00  0.00           N  
ATOM    172  CA  GLN A  18     -11.730  -1.860   8.850  1.00  0.00           C  
ATOM    173  C   GLN A  18     -10.770  -1.220   7.850  1.00  0.00           C  
ATOM    174  O   GLN A  18     -10.300  -0.110   8.080  1.00  0.00           O  
ATOM    175  CB  GLN A  18     -11.010  -2.620   9.970  1.00  0.00           C  
ATOM    176  CG  GLN A  18      -9.930  -1.850  10.730  1.00  0.00           C  
ATOM    177  CD  GLN A  18     -10.440  -0.710  11.610  1.00  0.00           C  
ATOM    178  OE1 GLN A  18     -10.680  -0.870  12.800  1.00  0.00           O  
ATOM    179  NE2 GLN A  18     -10.530   0.500  11.070  1.00  0.00           N  
ATOM    180  H   GLN A  18     -13.710  -2.290   8.330  1.00  0.00           H  
ATOM    181 HE21 GLN A  18     -10.340   0.640  10.100  1.00  0.00           H  
ATOM    182 HE22 GLN A  18     -10.840   1.250  11.660  1.00  0.00           H  
ATOM    183  N   GLY A  19     -10.550  -1.920   6.730  1.00  0.00           N  
ATOM    184  CA  GLY A  19      -9.680  -1.600   5.600  1.00  0.00           C  
ATOM    185  C   GLY A  19      -9.310  -0.130   5.390  1.00  0.00           C  
ATOM    186  O   GLY A  19      -8.140   0.250   5.440  1.00  0.00           O  
ATOM    187  H   GLY A  19     -10.920  -2.840   6.700  1.00  0.00           H  
ATOM    188  N   VAL A  20     -10.350   0.650   5.100  1.00  0.00           N  
ATOM    189  CA  VAL A  20     -10.260   2.100   4.860  1.00  0.00           C  
ATOM    190  C   VAL A  20      -9.950   2.950   6.090  1.00  0.00           C  
ATOM    191  O   VAL A  20     -10.680   3.850   6.480  1.00  0.00           O  
ATOM    192  CB  VAL A  20     -11.440   2.630   4.040  1.00  0.00           C  
ATOM    193  CG1 VAL A  20     -11.310   2.180   2.580  1.00  0.00           C  
ATOM    194  CG2 VAL A  20     -12.810   2.260   4.620  1.00  0.00           C  
ATOM    195  H   VAL A  20     -11.280   0.270   5.020  1.00  0.00           H  
ATOM    196  N   CYS A  21      -8.750   2.690   6.620  1.00  0.00           N  
ATOM    197  CA  CYS A  21      -8.120   3.400   7.740  1.00  0.00           C  
ATOM    198  C   CYS A  21      -6.600   3.390   7.580  1.00  0.00           C  
ATOM    199  O   CYS A  21      -6.070   4.330   6.980  1.00  0.00           O  
ATOM    200  CB  CYS A  21      -8.590   2.810   9.070  1.00  0.00           C  
ATOM    201  SG  CYS A  21      -7.890   3.610  10.560  1.00  0.00           S  
ATOM    202  H   CYS A  21      -8.220   1.930   6.250  1.00  0.00           H  
ATOM    203  HG  CYS A  21      -6.630   3.220  10.340  1.00  0.00           H  
ATOM    204  N   PHE A  22      -5.940   2.340   8.040  1.00  0.00           N  
ATOM    205  CA  PHE A  22      -4.490   2.070   8.000  1.00  0.00           C  
ATOM    206  C   PHE A  22      -3.520   3.060   8.650  1.00  0.00           C  
ATOM    207  O   PHE A  22      -2.680   2.670   9.460  1.00  0.00           O  
ATOM    208  CB  PHE A  22      -3.980   1.570   6.650  1.00  0.00           C  
ATOM    209  CG  PHE A  22      -4.270   2.440   5.420  1.00  0.00           C  
ATOM    210  CD1 PHE A  22      -3.450   3.540   5.150  1.00  0.00           C  
ATOM    211  CD2 PHE A  22      -5.260   2.050   4.540  1.00  0.00           C  
ATOM    212  CE1 PHE A  22      -3.630   4.240   3.970  1.00  0.00           C  
ATOM    213  CE2 PHE A  22      -5.430   2.740   3.350  1.00  0.00           C  
ATOM    214  CZ  PHE A  22      -4.610   3.840   3.080  1.00  0.00           C  
ATOM    215  H   PHE A  22      -6.440   1.640   8.560  1.00  0.00           H  
ATOM    216  N   ARG A  23      -3.740   4.340   8.350  1.00  0.00           N  
ATOM    217  CA  ARG A  23      -2.970   5.530   8.750  1.00  0.00           C  
ATOM    218  C   ARG A  23      -1.920   5.350   9.850  1.00  0.00           C  
ATOM    219  O   ARG A  23      -0.790   5.020   9.510  1.00  0.00           O  
ATOM    220  CB  ARG A  23      -3.940   6.680   9.040  1.00  0.00           C  
ATOM    221  CG  ARG A  23      -3.810   7.800   8.010  1.00  0.00           C  
ATOM    222  CD  ARG A  23      -4.380   7.470   6.630  1.00  0.00           C  
ATOM    223  NE  ARG A  23      -5.850   7.390   6.650  1.00  0.00           N  
ATOM    224  CZ  ARG A  23      -6.720   8.400   6.830  1.00  0.00           C  
ATOM    225  NH1 ARG A  23      -6.340   9.670   7.020  1.00  0.00           N  
ATOM    226  NH2 ARG A  23      -8.030   8.160   6.730  1.00  0.00           N  
ATOM    227  H   ARG A  23      -4.510   4.550   7.750  1.00  0.00           H  
ATOM    228  HE  ARG A  23      -6.230   6.490   6.470  1.00  0.00           H  
ATOM    229 HH11 ARG A  23      -5.360   9.890   7.040  1.00  0.00           H  
ATOM    230 HH12 ARG A  23      -7.030  10.380   7.160  1.00  0.00           H  
ATOM    231 HH21 ARG A  23      -8.350   7.270   6.410  1.00  0.00           H  
ATOM    232 HH22 ARG A  23      -8.690   8.890   6.900  1.00  0.00           H  
ATOM    233  N   MET A  24      -2.350   5.350  11.110  1.00  0.00           N  
ATOM    234  CA  MET A  24      -1.490   5.310  12.290  1.00  0.00           C  
ATOM    235  C   MET A  24      -0.340   4.300  12.190  1.00  0.00           C  
ATOM    236  O   MET A  24       0.820   4.690  12.020  1.00  0.00           O  
ATOM    237  CB  MET A  24      -2.310   5.020  13.550  1.00  0.00           C  
ATOM    238  CG  MET A  24      -3.410   6.040  13.840  1.00  0.00           C  
ATOM    239  SD  MET A  24      -4.890   5.910  12.770  1.00  0.00           S  
ATOM    240  CE  MET A  24      -5.820   7.310  13.360  1.00  0.00           C  
ATOM    241  H   MET A  24      -3.330   5.430  11.300  1.00  0.00           H  
ATOM    242  N   TYR A  25      -0.750   3.070  11.930  1.00  0.00           N  
ATOM    243  CA  TYR A  25       0.110   1.880  11.800  1.00  0.00           C  
ATOM    244  C   TYR A  25       1.170   2.060  10.710  1.00  0.00           C  
ATOM    245  O   TYR A  25       2.360   2.230  11.010  1.00  0.00           O  
ATOM    246  CB  TYR A  25      -0.860   0.730  11.530  1.00  0.00           C  
ATOM    247  CG  TYR A  25      -0.270  -0.680  11.450  1.00  0.00           C  
ATOM    248  CD1 TYR A  25       0.800  -1.050  12.260  1.00  0.00           C  
ATOM    249  CD2 TYR A  25      -0.910  -1.590  10.620  1.00  0.00           C  
ATOM    250  CE1 TYR A  25       1.250  -2.370  12.230  1.00  0.00           C  
ATOM    251  CE2 TYR A  25      -0.480  -2.910  10.600  1.00  0.00           C  
ATOM    252  CZ  TYR A  25       0.590  -3.270  11.400  1.00  0.00           C  
ATOM    253  OH  TYR A  25       1.060  -4.550  11.360  1.00  0.00           O  
ATOM    254  H   TYR A  25      -1.710   2.890  11.740  1.00  0.00           H  
ATOM    255  HH  TYR A  25       0.370  -5.140  10.930  1.00  0.00           H  
ATOM    256  N   ALA A  26       0.690   2.310   9.500  1.00  0.00           N  
ATOM    257  CA  ALA A  26       1.520   2.520   8.300  1.00  0.00           C  
ATOM    258  C   ALA A  26       2.480   3.700   8.420  1.00  0.00           C  
ATOM    259  O   ALA A  26       3.700   3.500   8.500  1.00  0.00           O  
ATOM    260  CB  ALA A  26       0.600   2.660   7.080  1.00  0.00           C  
ATOM    261  H   ALA A  26      -0.290   2.420   9.350  1.00  0.00           H  
ATOM    262  N   GLU A  27       1.910   4.850   8.770  1.00  0.00           N  
ATOM    263  CA  GLU A  27       2.550   6.160   8.930  1.00  0.00           C  
ATOM    264  C   GLU A  27       3.770   6.140   9.850  1.00  0.00           C  
ATOM    265  O   GLU A  27       4.890   6.330   9.370  1.00  0.00           O  
ATOM    266  CB  GLU A  27       1.490   7.130   9.470  1.00  0.00           C  
ATOM    267  CG  GLU A  27       0.870   8.060   8.420  1.00  0.00           C  
ATOM    268  CD  GLU A  27      -0.050   7.480   7.350  1.00  0.00           C  
ATOM    269  OE1 GLU A  27      -0.030   6.260   7.080  1.00  0.00           O  
ATOM    270  OE2 GLU A  27      -0.810   8.300   6.790  1.00  0.00           O  
ATOM    271  H   GLU A  27       0.920   4.860   8.960  1.00  0.00           H  
ATOM    272  N   ASP A  28       3.550   5.640  11.060  1.00  0.00           N  
ATOM    273  CA  ASP A  28       4.560   5.580  12.130  1.00  0.00           C  
ATOM    274  C   ASP A  28       5.810   4.820  11.690  1.00  0.00           C  
ATOM    275  O   ASP A  28       6.880   5.410  11.560  1.00  0.00           O  
ATOM    276  CB  ASP A  28       3.960   4.960  13.400  1.00  0.00           C  
ATOM    277  CG  ASP A  28       2.760   5.700  13.980  1.00  0.00           C  
ATOM    278  OD1 ASP A  28       2.640   6.920  13.740  1.00  0.00           O  
ATOM    279  OD2 ASP A  28       1.970   5.030  14.670  1.00  0.00           O  
ATOM    280  H   ASP A  28       2.650   5.270  11.290  1.00  0.00           H  
ATOM    281  N   GLU A  29       5.580   3.610  11.190  1.00  0.00           N  
ATOM    282  CA  GLU A  29       6.660   2.730  10.690  1.00  0.00           C  
ATOM    283  C   GLU A  29       7.350   3.290   9.440  1.00  0.00           C  
ATOM    284  O   GLU A  29       8.560   3.490   9.450  1.00  0.00           O  
ATOM    285  CB  GLU A  29       6.140   1.310  10.430  1.00  0.00           C  
ATOM    286  CG  GLU A  29       5.950   0.500  11.710  1.00  0.00           C  
ATOM    287  CD  GLU A  29       4.620   0.760  12.420  1.00  0.00           C  
ATOM    288  OE1 GLU A  29       4.580   1.690  13.260  1.00  0.00           O  
ATOM    289  OE2 GLU A  29       3.690  -0.020  12.140  1.00  0.00           O  
ATOM    290  H   GLU A  29       4.650   3.260  11.080  1.00  0.00           H  
ATOM    291  N   ALA A  30       6.540   3.720   8.480  1.00  0.00           N  
ATOM    292  CA  ALA A  30       6.990   4.290   7.200  1.00  0.00           C  
ATOM    293  C   ALA A  30       7.940   5.470   7.330  1.00  0.00           C  
ATOM    294  O   ALA A  30       9.040   5.440   6.790  1.00  0.00           O  
ATOM    295  CB  ALA A  30       5.760   4.710   6.390  1.00  0.00           C  
ATOM    296  H   ALA A  30       5.550   3.670   8.580  1.00  0.00           H  
ATOM    297  N   ARG A  31       7.570   6.420   8.190  1.00  0.00           N  
ATOM    298  CA  ARG A  31       8.400   7.580   8.530  1.00  0.00           C  
ATOM    299  C   ARG A  31       9.780   7.180   9.050  1.00  0.00           C  
ATOM    300  O   ARG A  31      10.790   7.530   8.450  1.00  0.00           O  
ATOM    301  CB  ARG A  31       7.710   8.460   9.580  1.00  0.00           C  
ATOM    302  CG  ARG A  31       6.570   9.300   9.000  1.00  0.00           C  
ATOM    303  CD  ARG A  31       6.380  10.590   9.800  1.00  0.00           C  
ATOM    304  NE  ARG A  31       7.590  11.410   9.720  1.00  0.00           N  
ATOM    305  CZ  ARG A  31       7.680  12.700   9.350  1.00  0.00           C  
ATOM    306  NH1 ARG A  31       6.620  13.400   8.920  1.00  0.00           N  
ATOM    307  NH2 ARG A  31       8.880  13.290   9.310  1.00  0.00           N  
ATOM    308  H   ARG A  31       6.670   6.400   8.630  1.00  0.00           H  
ATOM    309  HE  ARG A  31       8.440  10.930   9.930  1.00  0.00           H  
ATOM    310 HH11 ARG A  31       5.740  12.940   8.820  1.00  0.00           H  
ATOM    311 HH12 ARG A  31       6.720  14.360   8.660  1.00  0.00           H  
ATOM    312 HH21 ARG A  31       9.700  12.780   9.530  1.00  0.00           H  
ATOM    313 HH22 ARG A  31       8.940  14.260   9.050  1.00  0.00           H  
ATOM    314  N   LYS A  32       9.780   6.280  10.030  1.00  0.00           N  
ATOM    315  CA  LYS A  32      10.980   5.720  10.660  1.00  0.00           C  
ATOM    316  C   LYS A  32      11.930   5.020   9.690  1.00  0.00           C  
ATOM    317  O   LYS A  32      13.140   5.050   9.880  1.00  0.00           O  
ATOM    318  CB  LYS A  32      10.590   4.760  11.780  1.00  0.00           C  
ATOM    319  CG  LYS A  32       9.840   5.460  12.920  1.00  0.00           C  
ATOM    320  CD  LYS A  32       9.360   4.460  13.960  1.00  0.00           C  
ATOM    321  CE  LYS A  32       8.530   5.160  15.050  1.00  0.00           C  
ATOM    322  NZ  LYS A  32       8.160   4.190  16.080  1.00  0.00           N  
ATOM    323  H   LYS A  32       8.920   5.940  10.410  1.00  0.00           H  
ATOM    324  HZ1 LYS A  32       7.650   3.440  15.660  1.00  0.00           H  
ATOM    325  HZ2 LYS A  32       8.990   3.820  16.500  1.00  0.00           H  
ATOM    326  HZ3 LYS A  32       7.610   4.630  16.790  1.00  0.00           H  
ATOM    327  N   ILE A  33      11.360   4.330   8.700  1.00  0.00           N  
ATOM    328  CA  ILE A  33      12.110   3.630   7.650  1.00  0.00           C  
ATOM    329  C   ILE A  33      12.670   4.600   6.600  1.00  0.00           C  
ATOM    330  O   ILE A  33      13.770   4.370   6.090  1.00  0.00           O  
ATOM    331  CB  ILE A  33      11.270   2.530   7.000  1.00  0.00           C  
ATOM    332  CG1 ILE A  33      10.570   1.600   7.990  1.00  0.00           C  
ATOM    333  CG2 ILE A  33      12.060   1.710   5.980  1.00  0.00           C  
ATOM    334  CD1 ILE A  33      11.450   0.940   9.060  1.00  0.00           C  
ATOM    335  H   ILE A  33      10.370   4.190   8.690  1.00  0.00           H  
ATOM    336  N   GLY A  34      11.920   5.650   6.280  1.00  0.00           N  
ATOM    337  CA  GLY A  34      12.230   6.610   5.210  1.00  0.00           C  
ATOM    338  C   GLY A  34      11.610   6.160   3.890  1.00  0.00           C  
ATOM    339  O   GLY A  34      12.310   5.860   2.920  1.00  0.00           O  
ATOM    340  H   GLY A  34      11.110   5.880   6.820  1.00  0.00           H  
ATOM    341  N   VAL A  35      10.280   6.200   3.860  1.00  0.00           N  
ATOM    342  CA  VAL A  35       9.430   5.700   2.770  1.00  0.00           C  
ATOM    343  C   VAL A  35       8.050   6.350   2.790  1.00  0.00           C  
ATOM    344  O   VAL A  35       7.560   6.810   3.820  1.00  0.00           O  
ATOM    345  CB  VAL A  35       9.400   4.180   2.790  1.00  0.00           C  
ATOM    346  CG1 VAL A  35       8.800   3.580   4.070  1.00  0.00           C  
ATOM    347  CG2 VAL A  35       8.720   3.540   1.580  1.00  0.00           C  
ATOM    348  H   VAL A  35       9.770   6.670   4.590  1.00  0.00           H  
ATOM    349  N   VAL A  36       7.450   6.370   1.600  1.00  0.00           N  
ATOM    350  CA  VAL A  36       6.060   6.730   1.270  1.00  0.00           C  
ATOM    351  C   VAL A  36       5.680   8.190   1.530  1.00  0.00           C  
ATOM    352  O   VAL A  36       6.470   8.940   2.090  1.00  0.00           O  
ATOM    353  CB  VAL A  36       5.080   5.620   1.630  1.00  0.00           C  
ATOM    354  CG1 VAL A  36       5.140   5.080   3.060  1.00  0.00           C  
ATOM    355  CG2 VAL A  36       3.620   5.890   1.270  1.00  0.00           C  
ATOM    356  H   VAL A  36       8.030   6.220   0.800  1.00  0.00           H  
ATOM    357  N   GLY A  37       4.710   8.620   0.730  1.00  0.00           N  
ATOM    358  CA  GLY A  37       4.210  10.010   0.710  1.00  0.00           C  
ATOM    359  C   GLY A  37       2.750  10.130   1.140  1.00  0.00           C  
ATOM    360  O   GLY A  37       2.440  10.210   2.330  1.00  0.00           O  
ATOM    361  H   GLY A  37       4.220   7.990   0.130  1.00  0.00           H  
ATOM    362  N   TRP A  38       1.850  10.020   0.170  1.00  0.00           N  
ATOM    363  CA  TRP A  38       0.430  10.340   0.410  1.00  0.00           C  
ATOM    364  C   TRP A  38      -0.570   9.330  -0.160  1.00  0.00           C  
ATOM    365  O   TRP A  38      -0.240   8.490  -0.990  1.00  0.00           O  
ATOM    366  CB  TRP A  38       0.130  11.760  -0.080  1.00  0.00           C  
ATOM    367  CG  TRP A  38       0.310  11.970  -1.580  1.00  0.00           C  
ATOM    368  CD1 TRP A  38       1.470  12.040  -2.230  1.00  0.00           C  
ATOM    369  CD2 TRP A  38      -0.680  12.340  -2.490  1.00  0.00           C  
ATOM    370  NE1 TRP A  38       1.270  12.430  -3.490  1.00  0.00           N  
ATOM    371  CE2 TRP A  38      -0.030  12.620  -3.680  1.00  0.00           C  
ATOM    372  CE3 TRP A  38      -2.060  12.520  -2.370  1.00  0.00           C  
ATOM    373  CZ2 TRP A  38      -0.740  13.100  -4.780  1.00  0.00           C  
ATOM    374  CZ3 TRP A  38      -2.760  13.000  -3.460  1.00  0.00           C  
ATOM    375  CH2 TRP A  38      -2.110  13.290  -4.660  1.00  0.00           C  
ATOM    376  H   TRP A  38       2.070   9.760  -0.770  1.00  0.00           H  
ATOM    377  HE1 TRP A  38       1.990  12.600  -4.160  1.00  0.00           H  
ATOM    378  N   VAL A  39      -1.770   9.400   0.420  1.00  0.00           N  
ATOM    379  CA  VAL A  39      -2.940   8.630  -0.030  1.00  0.00           C  
ATOM    380  C   VAL A  39      -3.930   9.600  -0.660  1.00  0.00           C  
ATOM    381  O   VAL A  39      -4.250  10.660  -0.130  1.00  0.00           O  
ATOM    382  CB  VAL A  39      -3.670   7.890   1.100  1.00  0.00           C  
ATOM    383  CG1 VAL A  39      -4.410   6.690   0.510  1.00  0.00           C  
ATOM    384  CG2 VAL A  39      -2.800   7.370   2.240  1.00  0.00           C  
ATOM    385  H   VAL A  39      -1.940   9.980   1.210  1.00  0.00           H  
ATOM    386  N   LYS A  40      -4.460   9.150  -1.800  1.00  0.00           N  
ATOM    387  CA  LYS A  40      -5.490   9.820  -2.610  1.00  0.00           C  
ATOM    388  C   LYS A  40      -6.770   8.990  -2.720  1.00  0.00           C  
ATOM    389  O   LYS A  40      -6.770   7.770  -2.900  1.00  0.00           O  
ATOM    390  CB  LYS A  40      -4.980  10.260  -3.980  1.00  0.00           C  
ATOM    391  CG  LYS A  40      -3.910   9.370  -4.620  1.00  0.00           C  
ATOM    392  CD  LYS A  40      -3.360  10.000  -5.900  1.00  0.00           C  
ATOM    393  CE  LYS A  40      -2.080   9.310  -6.370  1.00  0.00           C  
ATOM    394  NZ  LYS A  40      -2.360   7.970  -6.890  1.00  0.00           N  
ATOM    395  H   LYS A  40      -4.210   8.250  -2.150  1.00  0.00           H  
ATOM    396  HZ1 LYS A  40      -2.930   7.460  -6.240  1.00  0.00           H  
ATOM    397  HZ2 LYS A  40      -2.840   8.050  -7.770  1.00  0.00           H  
ATOM    398  HZ3 LYS A  40      -1.500   7.480  -7.020  1.00  0.00           H  
ATOM    399  N   ASN A  41      -7.860   9.720  -2.490  1.00  0.00           N  
ATOM    400  CA  ASN A  41      -9.240   9.210  -2.370  1.00  0.00           C  
ATOM    401  C   ASN A  41      -9.850   8.830  -3.720  1.00  0.00           C  
ATOM    402  O   ASN A  41      -9.610   9.490  -4.730  1.00  0.00           O  
ATOM    403  CB  ASN A  41     -10.140  10.270  -1.730  1.00  0.00           C  
ATOM    404  CG  ASN A  41      -9.690  10.810  -0.380  1.00  0.00           C  
ATOM    405  OD1 ASN A  41      -8.670  10.460   0.210  1.00  0.00           O  
ATOM    406  ND2 ASN A  41     -10.400  11.820   0.110  1.00  0.00           N  
ATOM    407  H   ASN A  41      -7.770  10.700  -2.340  1.00  0.00           H  
ATOM    408 HD21 ASN A  41     -11.140  12.250  -0.410  1.00  0.00           H  
ATOM    409 HD22 ASN A  41     -10.130  12.170   1.010  1.00  0.00           H  
ATOM    410  N   THR A  42     -10.690   7.800  -3.690  1.00  0.00           N  
ATOM    411  CA  THR A  42     -11.540   7.450  -4.830  1.00  0.00           C  
ATOM    412  C   THR A  42     -13.020   7.440  -4.410  1.00  0.00           C  
ATOM    413  O   THR A  42     -13.360   7.200  -3.250  1.00  0.00           O  
ATOM    414  CB  THR A  42     -11.240   6.080  -5.430  1.00  0.00           C  
ATOM    415  OG1 THR A  42     -11.670   5.060  -4.520  1.00  0.00           O  
ATOM    416  CG2 THR A  42      -9.790   5.930  -5.880  1.00  0.00           C  
ATOM    417  H   THR A  42     -10.790   7.210  -2.890  1.00  0.00           H  
ATOM    418  HG1 THR A  42     -11.000   4.320  -4.550  1.00  0.00           H  
ATOM    419  N   SER A  43     -13.860   7.520  -5.440  1.00  0.00           N  
ATOM    420  CA  SER A  43     -15.310   7.320  -5.360  1.00  0.00           C  
ATOM    421  C   SER A  43     -15.720   5.900  -4.960  1.00  0.00           C  
ATOM    422  O   SER A  43     -16.790   5.710  -4.380  1.00  0.00           O  
ATOM    423  CB  SER A  43     -15.900   7.620  -6.740  1.00  0.00           C  
ATOM    424  OG  SER A  43     -15.140   6.920  -7.720  1.00  0.00           O  
ATOM    425  H   SER A  43     -13.530   7.680  -6.370  1.00  0.00           H  
ATOM    426  HG  SER A  43     -15.680   6.820  -8.550  1.00  0.00           H  
ATOM    427  N   LYS A  44     -14.830   4.940  -5.170  1.00  0.00           N  
ATOM    428  CA  LYS A  44     -15.130   3.500  -5.070  1.00  0.00           C  
ATOM    429  C   LYS A  44     -14.660   2.830  -3.780  1.00  0.00           C  
ATOM    430  O   LYS A  44     -14.650   1.600  -3.690  1.00  0.00           O  
ATOM    431  CB  LYS A  44     -14.500   2.810  -6.280  1.00  0.00           C  
ATOM    432  CG  LYS A  44     -15.190   3.190  -7.590  1.00  0.00           C  
ATOM    433  CD  LYS A  44     -14.350   2.830  -8.820  1.00  0.00           C  
ATOM    434  CE  LYS A  44     -13.150   3.760  -8.990  1.00  0.00           C  
ATOM    435  NZ  LYS A  44     -12.390   3.370 -10.190  1.00  0.00           N  
ATOM    436  H   LYS A  44     -13.880   5.160  -5.410  1.00  0.00           H  
ATOM    437  HZ1 LYS A  44     -12.980   3.410 -10.990  1.00  0.00           H  
ATOM    438  HZ2 LYS A  44     -11.620   3.990 -10.300  1.00  0.00           H  
ATOM    439  HZ3 LYS A  44     -12.050   2.440 -10.080  1.00  0.00           H  
ATOM    440  N   GLY A  45     -14.250   3.630  -2.790  1.00  0.00           N  
ATOM    441  CA  GLY A  45     -13.730   3.150  -1.510  1.00  0.00           C  
ATOM    442  C   GLY A  45     -12.300   2.610  -1.580  1.00  0.00           C  
ATOM    443  O   GLY A  45     -11.550   2.680  -0.610  1.00  0.00           O  
ATOM    444  H   GLY A  45     -14.310   4.620  -2.880  1.00  0.00           H  
ATOM    445  N   THR A  46     -11.990   1.960  -2.700  1.00  0.00           N  
ATOM    446  CA  THR A  46     -10.670   1.480  -3.110  1.00  0.00           C  
ATOM    447  C   THR A  46      -9.670   2.630  -3.260  1.00  0.00           C  
ATOM    448  O   THR A  46      -9.540   3.270  -4.300  1.00  0.00           O  
ATOM    449  CB  THR A  46     -10.760   0.700  -4.430  1.00  0.00           C  
ATOM    450  OG1 THR A  46     -11.560   1.440  -5.350  1.00  0.00           O  
ATOM    451  CG2 THR A  46     -11.300  -0.710  -4.230  1.00  0.00           C  
ATOM    452  H   THR A  46     -12.720   1.720  -3.350  1.00  0.00           H  
ATOM    453  HG1 THR A  46     -11.640   0.930  -6.210  1.00  0.00           H  
ATOM    454  N   VAL A  47      -9.180   3.020  -2.080  1.00  0.00           N  
ATOM    455  CA  VAL A  47      -8.250   4.140  -1.920  1.00  0.00           C  
ATOM    456  C   VAL A  47      -6.850   3.780  -2.440  1.00  0.00           C  
ATOM    457  O   VAL A  47      -6.390   2.640  -2.310  1.00  0.00           O  
ATOM    458  CB  VAL A  47      -8.320   4.620  -0.460  1.00  0.00           C  
ATOM    459  CG1 VAL A  47      -7.630   3.690   0.540  1.00  0.00           C  
ATOM    460  CG2 VAL A  47      -7.810   6.050  -0.340  1.00  0.00           C  
ATOM    461  H   VAL A  47      -9.590   2.680  -1.240  1.00  0.00           H  
ATOM    462  N   THR A  48      -6.250   4.780  -3.080  1.00  0.00           N  
ATOM    463  CA  THR A  48      -4.970   4.660  -3.780  1.00  0.00           C  
ATOM    464  C   THR A  48      -3.870   5.480  -3.100  1.00  0.00           C  
ATOM    465  O   THR A  48      -4.070   6.640  -2.760  1.00  0.00           O  
ATOM    466  CB  THR A  48      -5.100   5.000  -5.270  1.00  0.00           C  
ATOM    467  OG1 THR A  48      -3.820   4.890  -5.890  1.00  0.00           O  
ATOM    468  CG2 THR A  48      -5.740   6.350  -5.580  1.00  0.00           C  
ATOM    469  H   THR A  48      -6.610   5.710  -3.030  1.00  0.00           H  
ATOM    470  HG1 THR A  48      -3.580   3.920  -5.910  1.00  0.00           H  
ATOM    471  N   GLY A  49      -2.720   4.830  -2.890  1.00  0.00           N  
ATOM    472  CA  GLY A  49      -1.600   5.450  -2.160  1.00  0.00           C  
ATOM    473  C   GLY A  49      -0.250   5.260  -2.850  1.00  0.00           C  
ATOM    474  O   GLY A  49       0.140   4.130  -3.160  1.00  0.00           O  
ATOM    475  H   GLY A  49      -2.580   3.910  -3.240  1.00  0.00           H  
ATOM    476  N   GLN A  50       0.540   6.320  -2.740  1.00  0.00           N  
ATOM    477  CA  GLN A  50       1.840   6.470  -3.420  1.00  0.00           C  
ATOM    478  C   GLN A  50       3.020   6.120  -2.510  1.00  0.00           C  
ATOM    479  O   GLN A  50       3.600   6.940  -1.810  1.00  0.00           O  
ATOM    480  CB  GLN A  50       1.890   7.900  -3.980  1.00  0.00           C  
ATOM    481  CG  GLN A  50       2.950   8.060  -5.070  1.00  0.00           C  
ATOM    482  CD  GLN A  50       2.700   9.340  -5.880  1.00  0.00           C  
ATOM    483  OE1 GLN A  50       2.950  10.470  -5.460  1.00  0.00           O  
ATOM    484  NE2 GLN A  50       2.210   9.180  -7.110  1.00  0.00           N  
ATOM    485  H   GLN A  50       0.270   7.100  -2.170  1.00  0.00           H  
ATOM    486 HE21 GLN A  50       2.060   8.260  -7.470  1.00  0.00           H  
ATOM    487 HE22 GLN A  50       2.020  10.000  -7.640  1.00  0.00           H  
ATOM    488  N   VAL A  51       3.300   4.820  -2.540  1.00  0.00           N  
ATOM    489  CA  VAL A  51       4.390   4.190  -1.780  1.00  0.00           C  
ATOM    490  C   VAL A  51       5.700   4.250  -2.570  1.00  0.00           C  
ATOM    491  O   VAL A  51       6.050   3.340  -3.320  1.00  0.00           O  
ATOM    492  CB  VAL A  51       4.040   2.770  -1.320  1.00  0.00           C  
ATOM    493  CG1 VAL A  51       5.100   2.190  -0.390  1.00  0.00           C  
ATOM    494  CG2 VAL A  51       2.720   2.730  -0.550  1.00  0.00           C  
ATOM    495  H   VAL A  51       2.730   4.180  -3.050  1.00  0.00           H  
ATOM    496  N   GLN A  52       6.330   5.410  -2.440  1.00  0.00           N  
ATOM    497  CA  GLN A  52       7.670   5.640  -2.990  1.00  0.00           C  
ATOM    498  C   GLN A  52       8.730   5.220  -1.970  1.00  0.00           C  
ATOM    499  O   GLN A  52       8.720   5.660  -0.820  1.00  0.00           O  
ATOM    500  CB  GLN A  52       7.870   7.090  -3.430  1.00  0.00           C  
ATOM    501  CG  GLN A  52       9.130   7.210  -4.290  1.00  0.00           C  
ATOM    502  CD  GLN A  52       9.550   8.670  -4.520  1.00  0.00           C  
ATOM    503  OE1 GLN A  52       9.620   9.500  -3.620  1.00  0.00           O  
ATOM    504  NE2 GLN A  52      10.080   8.940  -5.700  1.00  0.00           N  
ATOM    505  H   GLN A  52       5.920   6.180  -1.950  1.00  0.00           H  
ATOM    506 HE21 GLN A  52      10.410   8.210  -6.310  1.00  0.00           H  
ATOM    507 HE22 GLN A  52      10.340   9.880  -5.900  1.00  0.00           H  
ATOM    508  N   GLY A  53       9.470   4.200  -2.400  1.00  0.00           N  
ATOM    509  CA  GLY A  53      10.520   3.510  -1.640  1.00  0.00           C  
ATOM    510  C   GLY A  53      10.760   2.110  -2.200  1.00  0.00           C  
ATOM    511  O   GLY A  53      11.550   2.000  -3.140  1.00  0.00           O  
ATOM    512  H   GLY A  53       9.270   3.800  -3.300  1.00  0.00           H  
ATOM    513  N   PRO A  54       9.950   1.130  -1.820  1.00  0.00           N  
ATOM    514  CA  PRO A  54      10.270  -0.310  -1.870  1.00  0.00           C  
ATOM    515  C   PRO A  54      11.470  -0.760  -2.710  1.00  0.00           C  
ATOM    516  O   PRO A  54      11.360  -1.070  -3.900  1.00  0.00           O  
ATOM    517  CB  PRO A  54       8.970  -1.000  -2.270  1.00  0.00           C  
ATOM    518  CG  PRO A  54       7.950  -0.150  -1.510  1.00  0.00           C  
ATOM    519  CD  PRO A  54       8.500   1.270  -1.650  1.00  0.00           C  
ATOM    520  N   GLU A  55      12.630  -0.640  -2.080  1.00  0.00           N  
ATOM    521  CA  GLU A  55      13.900  -1.160  -2.620  1.00  0.00           C  
ATOM    522  C   GLU A  55      14.620  -2.010  -1.570  1.00  0.00           C  
ATOM    523  O   GLU A  55      14.850  -1.560  -0.450  1.00  0.00           O  
ATOM    524  CB  GLU A  55      14.760   0.000  -3.130  1.00  0.00           C  
ATOM    525  CG  GLU A  55      15.980  -0.510  -3.900  1.00  0.00           C  
ATOM    526  CD  GLU A  55      16.910   0.590  -4.420  1.00  0.00           C  
ATOM    527  OE1 GLU A  55      16.880   1.720  -3.870  1.00  0.00           O  
ATOM    528  OE2 GLU A  55      17.730   0.240  -5.290  1.00  0.00           O  
ATOM    529  H   GLU A  55      12.720  -0.080  -1.260  1.00  0.00           H  
ATOM    530  N   GLU A  56      14.580  -3.300  -1.850  1.00  0.00           N  
ATOM    531  CA  GLU A  56      15.210  -4.400  -1.100  1.00  0.00           C  
ATOM    532  C   GLU A  56      14.780  -4.500   0.360  1.00  0.00           C  
ATOM    533  O   GLU A  56      13.710  -5.050   0.620  1.00  0.00           O  
ATOM    534  CB  GLU A  56      16.730  -4.450  -1.290  1.00  0.00           C  
ATOM    535  CG  GLU A  56      17.110  -5.130  -2.610  1.00  0.00           C  
ATOM    536  CD  GLU A  56      18.600  -5.430  -2.700  1.00  0.00           C  
ATOM    537  OE1 GLU A  56      19.160  -5.960  -1.720  1.00  0.00           O  
ATOM    538  OE2 GLU A  56      19.150  -5.170  -3.800  1.00  0.00           O  
ATOM    539  H   GLU A  56      13.880  -3.610  -2.500  1.00  0.00           H  
ATOM    540  N   LYS A  57      15.460  -3.800   1.270  1.00  0.00           N  
ATOM    541  CA  LYS A  57      15.090  -3.750   2.690  1.00  0.00           C  
ATOM    542  C   LYS A  57      13.660  -3.250   2.890  1.00  0.00           C  
ATOM    543  O   LYS A  57      12.850  -3.930   3.510  1.00  0.00           O  
ATOM    544  CB  LYS A  57      16.100  -2.870   3.430  1.00  0.00           C  
ATOM    545  CG  LYS A  57      15.940  -2.950   4.940  1.00  0.00           C  
ATOM    546  CD  LYS A  57      16.920  -2.030   5.660  1.00  0.00           C  
ATOM    547  CE  LYS A  57      16.720  -2.110   7.180  1.00  0.00           C  
ATOM    548  NZ  LYS A  57      17.660  -1.210   7.860  1.00  0.00           N  
ATOM    549  H   LYS A  57      16.250  -3.240   1.000  1.00  0.00           H  
ATOM    550  HZ1 LYS A  57      17.500  -0.270   7.530  1.00  0.00           H  
ATOM    551  HZ2 LYS A  57      17.500  -1.230   8.840  1.00  0.00           H  
ATOM    552  HZ3 LYS A  57      18.590  -1.480   7.650  1.00  0.00           H  
ATOM    553  N   VAL A  58      13.300  -2.200   2.150  1.00  0.00           N  
ATOM    554  CA  VAL A  58      11.960  -1.600   2.230  1.00  0.00           C  
ATOM    555  C   VAL A  58      10.900  -2.270   1.360  1.00  0.00           C  
ATOM    556  O   VAL A  58       9.720  -1.960   1.480  1.00  0.00           O  
ATOM    557  CB  VAL A  58      12.090  -0.070   2.170  1.00  0.00           C  
ATOM    558  CG1 VAL A  58      12.660   0.490   0.860  1.00  0.00           C  
ATOM    559  CG2 VAL A  58      10.790   0.630   2.550  1.00  0.00           C  
ATOM    560  H   VAL A  58      13.940  -1.760   1.530  1.00  0.00           H  
ATOM    561  N   ASN A  59      11.270  -3.340   0.660  1.00  0.00           N  
ATOM    562  CA  ASN A  59      10.300  -4.260   0.050  1.00  0.00           C  
ATOM    563  C   ASN A  59       9.400  -4.900   1.100  1.00  0.00           C  
ATOM    564  O   ASN A  59       8.200  -5.080   0.880  1.00  0.00           O  
ATOM    565  CB  ASN A  59      10.960  -5.390  -0.740  1.00  0.00           C  
ATOM    566  CG  ASN A  59      11.480  -4.980  -2.120  1.00  0.00           C  
ATOM    567  OD1 ASN A  59      11.840  -3.840  -2.390  1.00  0.00           O  
ATOM    568  ND2 ASN A  59      11.620  -5.950  -3.020  1.00  0.00           N  
ATOM    569  H   ASN A  59      12.230  -3.620   0.580  1.00  0.00           H  
ATOM    570 HD21 ASN A  59      11.420  -6.900  -2.780  1.00  0.00           H  
ATOM    571 HD22 ASN A  59      11.940  -5.690  -3.930  1.00  0.00           H  
ATOM    572  N   SER A  60       9.980  -5.170   2.270  1.00  0.00           N  
ATOM    573  CA  SER A  60       9.280  -5.660   3.470  1.00  0.00           C  
ATOM    574  C   SER A  60       8.060  -4.830   3.860  1.00  0.00           C  
ATOM    575  O   SER A  60       6.990  -5.410   4.090  1.00  0.00           O  
ATOM    576  CB  SER A  60      10.270  -5.720   4.630  1.00  0.00           C  
ATOM    577  OG  SER A  60      11.390  -6.500   4.210  1.00  0.00           O  
ATOM    578  H   SER A  60      10.970  -5.200   2.370  1.00  0.00           H  
ATOM    579  HG  SER A  60      12.190  -6.240   4.750  1.00  0.00           H  
ATOM    580  N   MET A  61       8.150  -3.510   3.720  1.00  0.00           N  
ATOM    581  CA  MET A  61       7.030  -2.600   3.980  1.00  0.00           C  
ATOM    582  C   MET A  61       5.840  -2.910   3.070  1.00  0.00           C  
ATOM    583  O   MET A  61       4.770  -3.290   3.540  1.00  0.00           O  
ATOM    584  CB  MET A  61       7.480  -1.140   3.800  1.00  0.00           C  
ATOM    585  CG  MET A  61       6.500  -0.170   4.460  1.00  0.00           C  
ATOM    586  SD  MET A  61       5.970   1.190   3.350  1.00  0.00           S  
ATOM    587  CE  MET A  61       4.440   1.630   4.150  1.00  0.00           C  
ATOM    588  H   MET A  61       8.990  -3.070   3.410  1.00  0.00           H  
ATOM    589  N   LYS A  62       6.110  -2.950   1.770  1.00  0.00           N  
ATOM    590  CA  LYS A  62       5.160  -3.370   0.730  1.00  0.00           C  
ATOM    591  C   LYS A  62       4.570  -4.750   0.990  1.00  0.00           C  
ATOM    592  O   LYS A  62       3.360  -4.910   1.140  1.00  0.00           O  
ATOM    593  CB  LYS A  62       5.950  -3.300  -0.580  1.00  0.00           C  
ATOM    594  CG  LYS A  62       5.240  -3.780  -1.850  1.00  0.00           C  
ATOM    595  CD  LYS A  62       6.230  -3.810  -3.020  1.00  0.00           C  
ATOM    596  CE  LYS A  62       7.290  -4.900  -2.880  1.00  0.00           C  
ATOM    597  NZ  LYS A  62       8.410  -4.640  -3.800  1.00  0.00           N  
ATOM    598  H   LYS A  62       7.010  -2.690   1.420  1.00  0.00           H  
ATOM    599  HZ1 LYS A  62       8.070  -4.550  -4.740  1.00  0.00           H  
ATOM    600  HZ2 LYS A  62       8.850  -3.780  -3.540  1.00  0.00           H  
ATOM    601  HZ3 LYS A  62       9.090  -5.370  -3.740  1.00  0.00           H  
ATOM    602  N   SER A  63       5.460  -5.720   1.230  1.00  0.00           N  
ATOM    603  CA  SER A  63       5.150  -7.130   1.500  1.00  0.00           C  
ATOM    604  C   SER A  63       4.230  -7.380   2.700  1.00  0.00           C  
ATOM    605  O   SER A  63       3.630  -8.450   2.780  1.00  0.00           O  
ATOM    606  CB  SER A  63       6.470  -7.880   1.670  1.00  0.00           C  
ATOM    607  OG  SER A  63       6.270  -9.290   1.530  1.00  0.00           O  
ATOM    608  H   SER A  63       6.430  -5.520   1.180  1.00  0.00           H  
ATOM    609  HG  SER A  63       5.500  -9.570   2.100  1.00  0.00           H  
ATOM    610  N   TRP A  64       4.330  -6.500   3.690  1.00  0.00           N  
ATOM    611  CA  TRP A  64       3.430  -6.390   4.850  1.00  0.00           C  
ATOM    612  C   TRP A  64       2.090  -5.720   4.550  1.00  0.00           C  
ATOM    613  O   TRP A  64       1.030  -6.270   4.870  1.00  0.00           O  
ATOM    614  CB  TRP A  64       4.230  -5.670   5.940  1.00  0.00           C  
ATOM    615  CG  TRP A  64       3.440  -4.860   6.970  1.00  0.00           C  
ATOM    616  CD1 TRP A  64       2.690  -5.360   7.960  1.00  0.00           C  
ATOM    617  CD2 TRP A  64       3.320  -3.480   7.030  1.00  0.00           C  
ATOM    618  NE1 TRP A  64       2.120  -4.360   8.630  1.00  0.00           N  
ATOM    619  CE2 TRP A  64       2.460  -3.200   8.080  1.00  0.00           C  
ATOM    620  CE3 TRP A  64       3.870  -2.440   6.280  1.00  0.00           C  
ATOM    621  CZ2 TRP A  64       2.110  -1.890   8.390  1.00  0.00           C  
ATOM    622  CZ3 TRP A  64       3.530  -1.130   6.590  1.00  0.00           C  
ATOM    623  CH2 TRP A  64       2.670  -0.860   7.640  1.00  0.00           C  
ATOM    624  H   TRP A  64       5.150  -5.930   3.770  1.00  0.00           H  
ATOM    625  HE1 TRP A  64       1.660  -4.470   9.510  1.00  0.00           H  
ATOM    626  N   LEU A  65       2.150  -4.550   3.920  1.00  0.00           N  
ATOM    627  CA  LEU A  65       1.030  -3.650   3.610  1.00  0.00           C  
ATOM    628  C   LEU A  65      -0.160  -4.300   2.900  1.00  0.00           C  
ATOM    629  O   LEU A  65      -1.300  -3.860   3.030  1.00  0.00           O  
ATOM    630  CB  LEU A  65       1.630  -2.480   2.840  1.00  0.00           C  
ATOM    631  CG  LEU A  65       0.790  -1.210   2.830  1.00  0.00           C  
ATOM    632  CD1 LEU A  65       0.660  -0.590   4.220  1.00  0.00           C  
ATOM    633  CD2 LEU A  65       1.460  -0.190   1.890  1.00  0.00           C  
ATOM    634  H   LEU A  65       3.050  -4.190   3.660  1.00  0.00           H  
ATOM    635  N   SER A  66       0.130  -5.370   2.170  1.00  0.00           N  
ATOM    636  CA  SER A  66      -0.820  -6.300   1.540  1.00  0.00           C  
ATOM    637  C   SER A  66      -1.850  -6.890   2.510  1.00  0.00           C  
ATOM    638  O   SER A  66      -3.040  -6.670   2.330  1.00  0.00           O  
ATOM    639  CB  SER A  66      -0.020  -7.410   0.860  1.00  0.00           C  
ATOM    640  OG  SER A  66       0.940  -7.880   1.810  1.00  0.00           O  
ATOM    641  H   SER A  66       1.080  -5.670   2.080  1.00  0.00           H  
ATOM    642  HG  SER A  66       1.550  -8.570   1.400  1.00  0.00           H  
ATOM    643  N   LYS A  67      -1.330  -7.590   3.510  1.00  0.00           N  
ATOM    644  CA  LYS A  67      -2.040  -8.270   4.590  1.00  0.00           C  
ATOM    645  C   LYS A  67      -1.470  -7.820   5.940  1.00  0.00           C  
ATOM    646  O   LYS A  67      -0.830  -8.550   6.690  1.00  0.00           O  
ATOM    647  CB  LYS A  67      -1.920  -9.790   4.420  1.00  0.00           C  
ATOM    648  CG  LYS A  67      -3.160 -10.450   3.830  1.00  0.00           C  
ATOM    649  CD  LYS A  67      -3.440 -10.120   2.360  1.00  0.00           C  
ATOM    650  CE  LYS A  67      -2.450 -10.770   1.390  1.00  0.00           C  
ATOM    651  NZ  LYS A  67      -2.840 -10.430   0.020  1.00  0.00           N  
ATOM    652  H   LYS A  67      -0.330  -7.680   3.560  1.00  0.00           H  
ATOM    653  HZ1 LYS A  67      -3.790 -10.730  -0.120  1.00  0.00           H  
ATOM    654  HZ2 LYS A  67      -2.800  -9.440  -0.090  1.00  0.00           H  
ATOM    655  HZ3 LYS A  67      -2.230 -10.870  -0.640  1.00  0.00           H  
ATOM    656  N   VAL A  68      -1.790  -6.560   6.240  1.00  0.00           N  
ATOM    657  CA  VAL A  68      -1.360  -5.830   7.440  1.00  0.00           C  
ATOM    658  C   VAL A  68      -1.670  -6.480   8.790  1.00  0.00           C  
ATOM    659  O   VAL A  68      -1.120  -6.070   9.810  1.00  0.00           O  
ATOM    660  CB  VAL A  68      -1.880  -4.390   7.430  1.00  0.00           C  
ATOM    661  CG1 VAL A  68      -0.990  -3.460   6.620  1.00  0.00           C  
ATOM    662  CG2 VAL A  68      -3.340  -4.270   7.000  1.00  0.00           C  
ATOM    663  H   VAL A  68      -2.310  -6.020   5.580  1.00  0.00           H  
ATOM    664  N   GLY A  69      -2.750  -7.250   8.800  1.00  0.00           N  
ATOM    665  CA  GLY A  69      -3.140  -8.120   9.920  1.00  0.00           C  
ATOM    666  C   GLY A  69      -4.280  -7.510  10.740  1.00  0.00           C  
ATOM    667  O   GLY A  69      -5.450  -7.850  10.550  1.00  0.00           O  
ATOM    668  H   GLY A  69      -3.360  -7.280   8.010  1.00  0.00           H  
ATOM    669  N   SER A  70      -3.890  -6.650  11.670  1.00  0.00           N  
ATOM    670  CA  SER A  70      -4.840  -5.970  12.560  1.00  0.00           C  
ATOM    671  C   SER A  70      -4.730  -4.440  12.650  1.00  0.00           C  
ATOM    672  O   SER A  70      -5.530  -3.800  11.960  1.00  0.00           O  
ATOM    673  CB  SER A  70      -4.920  -6.630  13.940  1.00  0.00           C  
ATOM    674  OG  SER A  70      -5.750  -5.870  14.810  1.00  0.00           O  
ATOM    675  H   SER A  70      -2.930  -6.430  11.780  1.00  0.00           H  
ATOM    676  HG  SER A  70      -6.700  -6.120  14.660  1.00  0.00           H  
ATOM    677  N   PRO A  71      -3.740  -3.870  13.330  1.00  0.00           N  
ATOM    678  CA  PRO A  71      -3.810  -2.530  13.920  1.00  0.00           C  
ATOM    679  C   PRO A  71      -4.430  -1.470  13.000  1.00  0.00           C  
ATOM    680  O   PRO A  71      -3.910  -1.200  11.920  1.00  0.00           O  
ATOM    681  CB  PRO A  71      -2.380  -2.160  14.310  1.00  0.00           C  
ATOM    682  CG  PRO A  71      -1.720  -3.520  14.520  1.00  0.00           C  
ATOM    683  CD  PRO A  71      -2.360  -4.370  13.410  1.00  0.00           C  
ATOM    684  N   SER A  72      -5.690  -1.200  13.340  1.00  0.00           N  
ATOM    685  CA  SER A  72      -6.570  -0.220  12.690  1.00  0.00           C  
ATOM    686  C   SER A  72      -6.510  -0.200  11.160  1.00  0.00           C  
ATOM    687  O   SER A  72      -6.330   0.840  10.530  1.00  0.00           O  
ATOM    688  CB  SER A  72      -6.350   1.160  13.310  1.00  0.00           C  
ATOM    689  OG  SER A  72      -5.000   1.600  13.090  1.00  0.00           O  
ATOM    690  H   SER A  72      -6.100  -1.660  14.130  1.00  0.00           H  
ATOM    691  HG  SER A  72      -4.810   1.500  12.110  1.00  0.00           H  
ATOM    692  N   SER A  73      -6.550  -1.400  10.590  1.00  0.00           N  
ATOM    693  CA  SER A  73      -6.430  -1.630   9.140  1.00  0.00           C  
ATOM    694  C   SER A  73      -7.070  -2.930   8.650  1.00  0.00           C  
ATOM    695  O   SER A  73      -8.040  -2.880   7.900  1.00  0.00           O  
ATOM    696  CB  SER A  73      -4.970  -1.570   8.680  1.00  0.00           C  
ATOM    697  OG  SER A  73      -4.190  -2.530   9.410  1.00  0.00           O  
ATOM    698  H   SER A  73      -6.540  -2.230  11.140  1.00  0.00           H  
ATOM    699  HG  SER A  73      -3.880  -2.090  10.260  1.00  0.00           H  
ATOM    700  N   ARG A  74      -6.520  -4.070   9.060  1.00  0.00           N  
ATOM    701  CA  ARG A  74      -6.890  -5.430   8.640  1.00  0.00           C  
ATOM    702  C   ARG A  74      -6.550  -5.750   7.180  1.00  0.00           C  
ATOM    703  O   ARG A  74      -5.630  -6.530   6.940  1.00  0.00           O  
ATOM    704  CB  ARG A  74      -8.320  -5.820   9.000  1.00  0.00           C  
ATOM    705  CG  ARG A  74      -8.410  -6.160  10.490  1.00  0.00           C  
ATOM    706  CD  ARG A  74      -9.810  -6.650  10.880  1.00  0.00           C  
ATOM    707  NE  ARG A  74      -9.740  -7.260  12.210  1.00  0.00           N  
ATOM    708  CZ  ARG A  74     -10.340  -6.830  13.330  1.00  0.00           C  
ATOM    709  NH1 ARG A  74     -11.190  -5.800  13.340  1.00  0.00           N  
ATOM    710  NH2 ARG A  74     -10.170  -7.500  14.470  1.00  0.00           N  
ATOM    711  H   ARG A  74      -5.700  -4.030   9.640  1.00  0.00           H  
ATOM    712  HE  ARG A  74      -9.190  -8.090  12.260  1.00  0.00           H  
ATOM    713 HH11 ARG A  74     -11.400  -5.330  12.480  1.00  0.00           H  
ATOM    714 HH12 ARG A  74     -11.630  -5.510  14.190  1.00  0.00           H  
ATOM    715 HH21 ARG A  74      -9.630  -8.340  14.490  1.00  0.00           H  
ATOM    716 HH22 ARG A  74     -10.610  -7.170  15.310  1.00  0.00           H  
ATOM    717  N   ILE A  75      -7.160  -4.990   6.270  1.00  0.00           N  
ATOM    718  CA  ILE A  75      -7.080  -5.060   4.800  1.00  0.00           C  
ATOM    719  C   ILE A  75      -6.870  -6.480   4.260  1.00  0.00           C  
ATOM    720  O   ILE A  75      -5.760  -7.000   4.230  1.00  0.00           O  
ATOM    721  CB  ILE A  75      -6.050  -4.090   4.210  1.00  0.00           C  
ATOM    722  CG1 ILE A  75      -6.150  -2.680   4.790  1.00  0.00           C  
ATOM    723  CG2 ILE A  75      -6.290  -4.010   2.700  1.00  0.00           C  
ATOM    724  CD1 ILE A  75      -4.910  -1.820   4.560  1.00  0.00           C  
ATOM    725  H   ILE A  75      -7.680  -4.210   6.610  1.00  0.00           H  
ATOM    726  N   ASP A  76      -7.930  -6.960   3.620  1.00  0.00           N  
ATOM    727  CA  ASP A  76      -7.930  -8.310   3.020  1.00  0.00           C  
ATOM    728  C   ASP A  76      -7.000  -8.510   1.820  1.00  0.00           C  
ATOM    729  O   ASP A  76      -6.610  -9.640   1.540  1.00  0.00           O  
ATOM    730  CB  ASP A  76      -9.340  -8.830   2.740  1.00  0.00           C  
ATOM    731  CG  ASP A  76     -10.220  -7.920   1.890  1.00  0.00           C  
ATOM    732  OD1 ASP A  76     -10.110  -7.990   0.650  1.00  0.00           O  
ATOM    733  OD2 ASP A  76     -10.970  -7.130   2.510  1.00  0.00           O  
ATOM    734  H   ASP A  76      -8.740  -6.400   3.460  1.00  0.00           H  
ATOM    735  N   ARG A  77      -6.810  -7.450   1.030  1.00  0.00           N  
ATOM    736  CA  ARG A  77      -5.820  -7.400  -0.060  1.00  0.00           C  
ATOM    737  C   ARG A  77      -5.550  -5.970  -0.510  1.00  0.00           C  
ATOM    738  O   ARG A  77      -6.430  -5.280  -1.040  1.00  0.00           O  
ATOM    739  CB  ARG A  77      -6.280  -8.210  -1.280  1.00  0.00           C  
ATOM    740  CG  ARG A  77      -5.130  -8.440  -2.260  1.00  0.00           C  
ATOM    741  CD  ARG A  77      -5.600  -8.830  -3.660  1.00  0.00           C  
ATOM    742  NE  ARG A  77      -6.270 -10.130  -3.690  1.00  0.00           N  
ATOM    743  CZ  ARG A  77      -7.490 -10.370  -4.190  1.00  0.00           C  
ATOM    744  NH1 ARG A  77      -8.270  -9.400  -4.680  1.00  0.00           N  
ATOM    745  NH2 ARG A  77      -7.920 -11.640  -4.310  1.00  0.00           N  
ATOM    746  H   ARG A  77      -7.400  -6.650   1.080  1.00  0.00           H  
ATOM    747  HE  ARG A  77      -5.770 -10.890  -3.280  1.00  0.00           H  
ATOM    748 HH11 ARG A  77      -7.940  -8.460  -4.670  1.00  0.00           H  
ATOM    749 HH12 ARG A  77      -9.180  -9.620  -5.040  1.00  0.00           H  
ATOM    750 HH21 ARG A  77      -7.320 -12.400  -4.070  1.00  0.00           H  
ATOM    751 HH22 ARG A  77      -8.830 -11.810  -4.680  1.00  0.00           H  
ATOM    752  N   THR A  78      -4.350  -5.480  -0.220  1.00  0.00           N  
ATOM    753  CA  THR A  78      -3.850  -4.240  -0.830  1.00  0.00           C  
ATOM    754  C   THR A  78      -3.130  -4.570  -2.140  1.00  0.00           C  
ATOM    755  O   THR A  78      -1.990  -5.030  -2.190  1.00  0.00           O  
ATOM    756  CB  THR A  78      -2.950  -3.460   0.130  1.00  0.00           C  
ATOM    757  OG1 THR A  78      -3.700  -3.210   1.320  1.00  0.00           O  
ATOM    758  CG2 THR A  78      -2.500  -2.110  -0.420  1.00  0.00           C  
ATOM    759  H   THR A  78      -3.830  -5.830   0.560  1.00  0.00           H  
ATOM    760  HG1 THR A  78      -3.090  -3.360   2.100  1.00  0.00           H  
ATOM    761  N   ASN A  79      -3.900  -4.320  -3.200  1.00  0.00           N  
ATOM    762  CA  ASN A  79      -3.540  -4.570  -4.610  1.00  0.00           C  
ATOM    763  C   ASN A  79      -2.420  -3.630  -5.070  1.00  0.00           C  
ATOM    764  O   ASN A  79      -2.640  -2.430  -5.240  1.00  0.00           O  
ATOM    765  CB  ASN A  79      -4.840  -4.390  -5.390  1.00  0.00           C  
ATOM    766  CG  ASN A  79      -4.740  -4.450  -6.920  1.00  0.00           C  
ATOM    767  OD1 ASN A  79      -3.750  -4.840  -7.520  1.00  0.00           O  
ATOM    768  ND2 ASN A  79      -5.810  -4.030  -7.590  1.00  0.00           N  
ATOM    769  H   ASN A  79      -4.800  -3.900  -3.080  1.00  0.00           H  
ATOM    770 HD21 ASN A  79      -6.640  -3.730  -7.110  1.00  0.00           H  
ATOM    771 HD22 ASN A  79      -5.750  -4.060  -8.580  1.00  0.00           H  
ATOM    772  N   PHE A  80      -1.200  -4.160  -5.060  1.00  0.00           N  
ATOM    773  CA  PHE A  80       0.000  -3.470  -5.540  1.00  0.00           C  
ATOM    774  C   PHE A  80       0.120  -3.500  -7.070  1.00  0.00           C  
ATOM    775  O   PHE A  80       0.980  -4.130  -7.680  1.00  0.00           O  
ATOM    776  CB  PHE A  80       1.260  -4.010  -4.870  1.00  0.00           C  
ATOM    777  CG  PHE A  80       1.290  -3.780  -3.360  1.00  0.00           C  
ATOM    778  CD1 PHE A  80       1.290  -2.490  -2.840  1.00  0.00           C  
ATOM    779  CD2 PHE A  80       1.280  -4.890  -2.530  1.00  0.00           C  
ATOM    780  CE1 PHE A  80       1.280  -2.310  -1.460  1.00  0.00           C  
ATOM    781  CE2 PHE A  80       1.260  -4.710  -1.150  1.00  0.00           C  
ATOM    782  CZ  PHE A  80       1.260  -3.420  -0.630  1.00  0.00           C  
ATOM    783  H   PHE A  80      -1.040  -5.050  -4.630  1.00  0.00           H  
ATOM    784  N   SER A  81      -0.680  -2.590  -7.630  1.00  0.00           N  
ATOM    785  CA  SER A  81      -1.000  -2.480  -9.060  1.00  0.00           C  
ATOM    786  C   SER A  81      -0.100  -1.540  -9.860  1.00  0.00           C  
ATOM    787  O   SER A  81       0.690  -1.990 -10.690  1.00  0.00           O  
ATOM    788  CB  SER A  81      -2.460  -2.050  -9.140  1.00  0.00           C  
ATOM    789  OG  SER A  81      -2.630  -0.990  -8.190  1.00  0.00           O  
ATOM    790  H   SER A  81      -1.230  -1.980  -7.070  1.00  0.00           H  
ATOM    791  HG  SER A  81      -3.440  -0.450  -8.440  1.00  0.00           H  
ATOM    792  N   ASN A  82      -0.210  -0.240  -9.610  1.00  0.00           N  
ATOM    793  CA  ASN A  82       0.500   0.820 -10.340  1.00  0.00           C  
ATOM    794  C   ASN A  82       1.930   0.970  -9.830  1.00  0.00           C  
ATOM    795  O   ASN A  82       2.280   1.830  -9.020  1.00  0.00           O  
ATOM    796  CB  ASN A  82      -0.280   2.130 -10.270  1.00  0.00           C  
ATOM    797  CG  ASN A  82      -1.680   2.030 -10.890  1.00  0.00           C  
ATOM    798  OD1 ASN A  82      -2.650   1.660 -10.240  1.00  0.00           O  
ATOM    799  ND2 ASN A  82      -1.810   2.360 -12.170  1.00  0.00           N  
ATOM    800  H   ASN A  82      -0.860   0.080  -8.920  1.00  0.00           H  
ATOM    801 HD21 ASN A  82      -1.030   2.670 -12.710  1.00  0.00           H  
ATOM    802 HD22 ASN A  82      -2.730   2.290 -12.550  1.00  0.00           H  
ATOM    803  N   GLU A  83       2.720  -0.010 -10.270  1.00  0.00           N  
ATOM    804  CA  GLU A  83       4.130  -0.200  -9.910  1.00  0.00           C  
ATOM    805  C   GLU A  83       5.050   0.590 -10.840  1.00  0.00           C  
ATOM    806  O   GLU A  83       5.620   0.090 -11.820  1.00  0.00           O  
ATOM    807  CB  GLU A  83       4.450  -1.700  -9.920  1.00  0.00           C  
ATOM    808  CG  GLU A  83       3.560  -2.480  -8.950  1.00  0.00           C  
ATOM    809  CD  GLU A  83       3.860  -3.980  -8.910  1.00  0.00           C  
ATOM    810  OE1 GLU A  83       3.870  -4.600 -10.000  1.00  0.00           O  
ATOM    811  OE2 GLU A  83       4.140  -4.480  -7.800  1.00  0.00           O  
ATOM    812  H   GLU A  83       2.310  -0.760 -10.790  1.00  0.00           H  
ATOM    813  N   LYS A  84       5.190   1.860 -10.480  1.00  0.00           N  
ATOM    814  CA  LYS A  84       5.910   2.890 -11.240  1.00  0.00           C  
ATOM    815  C   LYS A  84       7.330   3.030 -10.680  1.00  0.00           C  
ATOM    816  O   LYS A  84       7.580   3.650  -9.650  1.00  0.00           O  
ATOM    817  CB  LYS A  84       5.170   4.230 -11.100  1.00  0.00           C  
ATOM    818  CG  LYS A  84       3.710   4.170 -11.550  1.00  0.00           C  
ATOM    819  CD  LYS A  84       2.960   5.420 -11.090  1.00  0.00           C  
ATOM    820  CE  LYS A  84       1.480   5.350 -11.470  1.00  0.00           C  
ATOM    821  NZ  LYS A  84       0.790   6.510 -10.890  1.00  0.00           N  
ATOM    822  H   LYS A  84       4.800   2.190  -9.610  1.00  0.00           H  
ATOM    823  HZ1 LYS A  84       0.920   6.510  -9.900  1.00  0.00           H  
ATOM    824  HZ2 LYS A  84       1.170   7.350 -11.280  1.00  0.00           H  
ATOM    825  HZ3 LYS A  84      -0.180   6.460 -11.100  1.00  0.00           H  
ATOM    826  N   THR A  85       8.220   2.260 -11.290  1.00  0.00           N  
ATOM    827  CA  THR A  85       9.650   2.300 -10.980  1.00  0.00           C  
ATOM    828  C   THR A  85      10.330   3.540 -11.550  1.00  0.00           C  
ATOM    829  O   THR A  85      10.470   3.730 -12.760  1.00  0.00           O  
ATOM    830  CB  THR A  85      10.400   1.060 -11.480  1.00  0.00           C  
ATOM    831  OG1 THR A  85       9.890   0.740 -12.780  1.00  0.00           O  
ATOM    832  CG2 THR A  85      10.330  -0.060 -10.450  1.00  0.00           C  
ATOM    833  H   THR A  85       7.960   1.590 -11.990  1.00  0.00           H  
ATOM    834  HG1 THR A  85       9.900  -0.260 -12.870  1.00  0.00           H  
ATOM    835  N   ILE A  86      10.780   4.320 -10.570  1.00  0.00           N  
ATOM    836  CA  ILE A  86      11.380   5.650 -10.740  1.00  0.00           C  
ATOM    837  C   ILE A  86      12.790   5.710 -10.160  1.00  0.00           C  
ATOM    838  O   ILE A  86      13.210   4.920  -9.320  1.00  0.00           O  
ATOM    839  CB  ILE A  86      10.470   6.750 -10.190  1.00  0.00           C  
ATOM    840  CG1 ILE A  86       9.940   6.510  -8.780  1.00  0.00           C  
ATOM    841  CG2 ILE A  86       9.280   6.970 -11.130  1.00  0.00           C  
ATOM    842  CD1 ILE A  86      10.990   6.720  -7.690  1.00  0.00           C  
ATOM    843  H   ILE A  86      10.790   3.990  -9.620  1.00  0.00           H  
ATOM    844  N   SER A  87      13.590   6.560 -10.790  1.00  0.00           N  
ATOM    845  CA  SER A  87      14.950   6.890 -10.340  1.00  0.00           C  
ATOM    846  C   SER A  87      14.950   7.960  -9.240  1.00  0.00           C  
ATOM    847  O   SER A  87      14.570   9.100  -9.490  1.00  0.00           O  
ATOM    848  CB  SER A  87      15.820   7.310 -11.520  1.00  0.00           C  
ATOM    849  OG  SER A  87      15.080   8.200 -12.360  1.00  0.00           O  
ATOM    850  H   SER A  87      13.350   6.940 -11.690  1.00  0.00           H  
ATOM    851  HG  SER A  87      14.890   9.030 -11.840  1.00  0.00           H  
ATOM    852  N   LYS A  88      15.130   7.450  -8.030  1.00  0.00           N  
ATOM    853  CA  LYS A  88      15.410   8.180  -6.780  1.00  0.00           C  
ATOM    854  C   LYS A  88      14.210   8.440  -5.860  1.00  0.00           C  
ATOM    855  O   LYS A  88      13.070   8.580  -6.300  1.00  0.00           O  
ATOM    856  CB  LYS A  88      16.270   9.430  -6.930  1.00  0.00           C  
ATOM    857  CG  LYS A  88      17.680   9.120  -7.430  1.00  0.00           C  
ATOM    858  CD  LYS A  88      18.470   8.210  -6.490  1.00  0.00           C  
ATOM    859  CE  LYS A  88      19.830   7.820  -7.070  1.00  0.00           C  
ATOM    860  NZ  LYS A  88      20.730   8.990  -7.130  1.00  0.00           N  
ATOM    861  H   LYS A  88      14.970   6.470  -7.900  1.00  0.00           H  
ATOM    862  HZ1 LYS A  88      20.310   9.710  -7.680  1.00  0.00           H  
ATOM    863  HZ2 LYS A  88      20.910   9.310  -6.200  1.00  0.00           H  
ATOM    864  HZ3 LYS A  88      21.590   8.710  -7.550  1.00  0.00           H  
ATOM    865  N   LEU A  89      14.510   8.480  -4.560  1.00  0.00           N  
ATOM    866  CA  LEU A  89      13.520   8.580  -3.480  1.00  0.00           C  
ATOM    867  C   LEU A  89      13.460  10.000  -2.910  1.00  0.00           C  
ATOM    868  O   LEU A  89      14.490  10.650  -2.700  1.00  0.00           O  
ATOM    869  CB  LEU A  89      13.870   7.560  -2.410  1.00  0.00           C  
ATOM    870  CG  LEU A  89      12.990   7.560  -1.160  1.00  0.00           C  
ATOM    871  CD1 LEU A  89      11.530   7.240  -1.470  1.00  0.00           C  
ATOM    872  CD2 LEU A  89      13.540   6.540  -0.150  1.00  0.00           C  
ATOM    873  H   LEU A  89      15.460   8.550  -4.260  1.00  0.00           H  
ATOM    874  N   GLU A  90      12.230  10.500  -2.820  1.00  0.00           N  
ATOM    875  CA  GLU A  90      11.900  11.800  -2.230  1.00  0.00           C  
ATOM    876  C   GLU A  90      10.950  11.680  -1.040  1.00  0.00           C  
ATOM    877  O   GLU A  90      11.130  12.340  -0.020  1.00  0.00           O  
ATOM    878  CB  GLU A  90      11.290  12.740  -3.270  1.00  0.00           C  
ATOM    879  CG  GLU A  90      12.220  13.130  -4.420  1.00  0.00           C  
ATOM    880  CD  GLU A  90      12.440  12.000  -5.430  1.00  0.00           C  
ATOM    881  OE1 GLU A  90      11.420  11.490  -5.940  1.00  0.00           O  
ATOM    882  OE2 GLU A  90      13.620  11.660  -5.660  1.00  0.00           O  
ATOM    883  H   GLU A  90      11.460   9.990  -3.200  1.00  0.00           H  
ATOM    884  N   TYR A  91       9.920  10.850  -1.200  1.00  0.00           N  
ATOM    885  CA  TYR A  91       8.900  10.570  -0.180  1.00  0.00           C  
ATOM    886  C   TYR A  91       9.390   9.680   0.960  1.00  0.00           C  
ATOM    887  O   TYR A  91       9.560   8.470   0.830  1.00  0.00           O  
ATOM    888  CB  TYR A  91       7.660   9.940  -0.830  1.00  0.00           C  
ATOM    889  CG  TYR A  91       6.870  10.850  -1.770  1.00  0.00           C  
ATOM    890  CD1 TYR A  91       6.630  12.180  -1.450  1.00  0.00           C  
ATOM    891  CD2 TYR A  91       6.270  10.230  -2.870  1.00  0.00           C  
ATOM    892  CE1 TYR A  91       5.760  12.920  -2.240  1.00  0.00           C  
ATOM    893  CE2 TYR A  91       5.400  10.970  -3.660  1.00  0.00           C  
ATOM    894  CZ  TYR A  91       5.160  12.300  -3.330  1.00  0.00           C  
ATOM    895  OH  TYR A  91       4.280  12.990  -4.100  1.00  0.00           O  
ATOM    896  H   TYR A  91       9.770  10.370  -2.060  1.00  0.00           H  
ATOM    897  HH  TYR A  91       3.980  12.380  -4.840  1.00  0.00           H  
ATOM    898  N   SER A  92       9.800  10.400   2.000  1.00  0.00           N  
ATOM    899  CA  SER A  92      10.270   9.860   3.280  1.00  0.00           C  
ATOM    900  C   SER A  92       9.180   9.560   4.320  1.00  0.00           C  
ATOM    901  O   SER A  92       9.360   8.700   5.170  1.00  0.00           O  
ATOM    902  CB  SER A  92      11.210  10.900   3.900  1.00  0.00           C  
ATOM    903  OG  SER A  92      10.540  12.160   3.970  1.00  0.00           O  
ATOM    904  H   SER A  92       9.940  11.390   1.910  1.00  0.00           H  
ATOM    905  HG  SER A  92      11.150  12.810   4.410  1.00  0.00           H  
ATOM    906  N   ASN A  93       8.030  10.220   4.160  1.00  0.00           N  
ATOM    907  CA  ASN A  93       7.040  10.340   5.230  1.00  0.00           C  
ATOM    908  C   ASN A  93       5.610  10.140   4.730  1.00  0.00           C  
ATOM    909  O   ASN A  93       5.140  10.850   3.840  1.00  0.00           O  
ATOM    910  CB  ASN A  93       7.210  11.690   5.940  1.00  0.00           C  
ATOM    911  CG  ASN A  93       6.860  12.920   5.110  1.00  0.00           C  
ATOM    912  OD1 ASN A  93       5.820  13.560   5.290  1.00  0.00           O  
ATOM    913  ND2 ASN A  93       7.750  13.370   4.230  1.00  0.00           N  
ATOM    914  H   ASN A  93       7.660  10.390   3.240  1.00  0.00           H  
ATOM    915 HD21 ASN A  93       8.640  12.910   4.130  1.00  0.00           H  
ATOM    916 HD22 ASN A  93       7.490  14.170   3.700  1.00  0.00           H  
ATOM    917  N   PHE A  94       5.050   9.000   5.110  1.00  0.00           N  
ATOM    918  CA  PHE A  94       3.620   8.720   4.890  1.00  0.00           C  
ATOM    919  C   PHE A  94       2.750   9.650   5.730  1.00  0.00           C  
ATOM    920  O   PHE A  94       2.920   9.750   6.940  1.00  0.00           O  
ATOM    921  CB  PHE A  94       3.290   7.260   5.210  1.00  0.00           C  
ATOM    922  CG  PHE A  94       2.060   6.680   4.510  1.00  0.00           C  
ATOM    923  CD1 PHE A  94       1.350   7.400   3.550  1.00  0.00           C  
ATOM    924  CD2 PHE A  94       1.830   5.320   4.670  1.00  0.00           C  
ATOM    925  CE1 PHE A  94       0.460   6.750   2.710  1.00  0.00           C  
ATOM    926  CE2 PHE A  94       0.940   4.660   3.840  1.00  0.00           C  
ATOM    927  CZ  PHE A  94       0.270   5.380   2.860  1.00  0.00           C  
ATOM    928  H   PHE A  94       5.620   8.210   5.360  1.00  0.00           H  
ATOM    929  N   SER A  95       1.830  10.340   5.050  1.00  0.00           N  
ATOM    930  CA  SER A  95       0.850  11.250   5.660  1.00  0.00           C  
ATOM    931  C   SER A  95      -0.480  11.370   4.920  1.00  0.00           C  
ATOM    932  O   SER A  95      -0.550  11.790   3.770  1.00  0.00           O  
ATOM    933  CB  SER A  95       1.440  12.650   5.840  1.00  0.00           C  
ATOM    934  OG  SER A  95       0.490  13.490   6.500  1.00  0.00           O  
ATOM    935  H   SER A  95       1.890  10.380   4.050  1.00  0.00           H  
ATOM    936  HG  SER A  95       0.900  14.390   6.630  1.00  0.00           H  
ATOM    937  N   VAL A  96      -1.490  10.830   5.600  1.00  0.00           N  
ATOM    938  CA  VAL A  96      -2.940  11.050   5.430  1.00  0.00           C  
ATOM    939  C   VAL A  96      -3.570  10.980   4.040  1.00  0.00           C  
ATOM    940  O   VAL A  96      -2.940  10.610   3.050  1.00  0.00           O  
ATOM    941  CB  VAL A  96      -3.440  12.250   6.230  1.00  0.00           C  
ATOM    942  CG1 VAL A  96      -3.330  12.000   7.740  1.00  0.00           C  
ATOM    943  CG2 VAL A  96      -2.810  13.590   5.840  1.00  0.00           C  
ATOM    944  H   VAL A  96      -1.270  10.100   6.250  1.00  0.00           H  
ATOM    945  N   ARG A  97      -4.880  11.220   4.030  1.00  0.00           N  
ATOM    946  CA  ARG A  97      -5.720  11.140   2.820  1.00  0.00           C  
ATOM    947  C   ARG A  97      -6.140  12.510   2.270  1.00  0.00           C  
ATOM    948  O   ARG A  97      -6.520  13.420   3.000  1.00  0.00           O  
ATOM    949  CB  ARG A  97      -6.990  10.320   3.060  1.00  0.00           C  
ATOM    950  CG  ARG A  97      -6.680   8.830   3.200  1.00  0.00           C  
ATOM    951  CD  ARG A  97      -7.950   8.010   2.980  1.00  0.00           C  
ATOM    952  NE  ARG A  97      -7.660   6.590   3.200  1.00  0.00           N  
ATOM    953  CZ  ARG A  97      -8.340   5.760   4.000  1.00  0.00           C  
ATOM    954  NH1 ARG A  97      -9.400   6.170   4.710  1.00  0.00           N  
ATOM    955  NH2 ARG A  97      -8.020   4.460   4.040  1.00  0.00           N  
ATOM    956  H   ARG A  97      -5.370  11.490   4.850  1.00  0.00           H  
ATOM    957  HE  ARG A  97      -6.860   6.230   2.700  1.00  0.00           H  
ATOM    958 HH11 ARG A  97      -9.720   7.110   4.610  1.00  0.00           H  
ATOM    959 HH12 ARG A  97      -9.900   5.530   5.300  1.00  0.00           H  
ATOM    960 HH21 ARG A  97      -7.280   4.100   3.470  1.00  0.00           H  
ATOM    961 HH22 ARG A  97      -8.540   3.860   4.640  1.00  0.00           H  
ATOM    962  N   TYR A  98      -6.090  12.560   0.940  1.00  0.00           N  
ATOM    963  CA  TYR A  98      -6.430  13.740   0.130  1.00  0.00           C  
ATOM    964  C   TYR A  98      -7.490  13.460  -0.940  1.00  0.00           C  
ATOM    965  O   TYR A  98      -7.320  12.480  -1.690  1.00  0.00           O  
ATOM    966  CB  TYR A  98      -5.160  14.290  -0.520  1.00  0.00           C  
ATOM    967  CG  TYR A  98      -4.090  14.680   0.500  1.00  0.00           C  
ATOM    968  CD1 TYR A  98      -4.190  15.920   1.120  1.00  0.00           C  
ATOM    969  CD2 TYR A  98      -3.130  13.750   0.870  1.00  0.00           C  
ATOM    970  CE1 TYR A  98      -3.310  16.230   2.150  1.00  0.00           C  
ATOM    971  CE2 TYR A  98      -2.250  14.050   1.900  1.00  0.00           C  
ATOM    972  CZ  TYR A  98      -2.360  15.290   2.520  1.00  0.00           C  
ATOM    973  OH  TYR A  98      -1.510  15.590   3.540  1.00  0.00           O  
ATOM    974  OXT TYR A  98      -8.450  14.260  -1.010  1.00  0.00           O  
ATOM    975  H   TYR A  98      -5.660  11.810   0.440  1.00  0.00           H  
ATOM    976  HH  TYR A  98      -0.950  14.780   3.730  1.00  0.00           H  
TER     977      TYR A  98                                                      
ENDMDL                                                                          
MODEL        4                                                                  
ATOM      1  N   SER A   1      14.550   9.090 -15.050  1.00  0.00           N  
ATOM      2  CA  SER A   1      15.260   7.830 -15.310  1.00  0.00           C  
ATOM      3  C   SER A   1      14.560   6.580 -14.780  1.00  0.00           C  
ATOM      4  O   SER A   1      14.500   6.320 -13.580  1.00  0.00           O  
ATOM      5  CB  SER A   1      16.710   7.880 -14.830  1.00  0.00           C  
ATOM      6  OG  SER A   1      16.780   8.190 -13.430  1.00  0.00           O  
ATOM      7  H1  SER A   1      13.620   9.070 -15.430  1.00  0.00           H  
ATOM      8  H2  SER A   1      14.520   9.260 -14.070  1.00  0.00           H  
ATOM      9  H3  SER A   1      15.060   9.840 -15.480  1.00  0.00           H  
ATOM     10  HG  SER A   1      16.340   7.450 -12.930  1.00  0.00           H  
ATOM     11  N   THR A   2      13.950   5.890 -15.740  1.00  0.00           N  
ATOM     12  CA  THR A   2      13.180   4.650 -15.560  1.00  0.00           C  
ATOM     13  C   THR A   2      13.980   3.420 -15.140  1.00  0.00           C  
ATOM     14  O   THR A   2      13.420   2.460 -14.610  1.00  0.00           O  
ATOM     15  CB  THR A   2      12.440   4.300 -16.860  1.00  0.00           C  
ATOM     16  OG1 THR A   2      13.330   4.550 -17.960  1.00  0.00           O  
ATOM     17  CG2 THR A   2      11.120   5.060 -17.000  1.00  0.00           C  
ATOM     18  H   THR A   2      13.980   6.190 -16.690  1.00  0.00           H  
ATOM     19  HG1 THR A   2      12.910   4.190 -18.790  1.00  0.00           H  
ATOM     20  N   ALA A   3      15.240   3.360 -15.580  1.00  0.00           N  
ATOM     21  CA  ALA A   3      16.200   2.350 -15.100  1.00  0.00           C  
ATOM     22  C   ALA A   3      16.650   2.660 -13.670  1.00  0.00           C  
ATOM     23  O   ALA A   3      17.740   3.150 -13.400  1.00  0.00           O  
ATOM     24  CB  ALA A   3      17.360   2.260 -16.090  1.00  0.00           C  
ATOM     25  H   ALA A   3      15.540   3.920 -16.340  1.00  0.00           H  
ATOM     26  N   ARG A   4      15.690   2.490 -12.770  1.00  0.00           N  
ATOM     27  CA  ARG A   4      15.840   2.800 -11.340  1.00  0.00           C  
ATOM     28  C   ARG A   4      15.050   1.830 -10.450  1.00  0.00           C  
ATOM     29  O   ARG A   4      13.840   1.730 -10.620  1.00  0.00           O  
ATOM     30  CB  ARG A   4      15.370   4.240 -11.120  1.00  0.00           C  
ATOM     31  CG  ARG A   4      16.060   4.930  -9.940  1.00  0.00           C  
ATOM     32  CD  ARG A   4      17.430   5.540 -10.270  1.00  0.00           C  
ATOM     33  NE  ARG A   4      18.430   4.530 -10.620  1.00  0.00           N  
ATOM     34  CZ  ARG A   4      19.480   4.130  -9.890  1.00  0.00           C  
ATOM     35  NH1 ARG A   4      19.850   4.760  -8.760  1.00  0.00           N  
ATOM     36  NH2 ARG A   4      20.270   3.150 -10.350  1.00  0.00           N  
ATOM     37  H   ARG A   4      14.760   2.250 -13.050  1.00  0.00           H  
ATOM     38  HE  ARG A   4      18.310   4.120 -11.530  1.00  0.00           H  
ATOM     39 HH11 ARG A   4      19.350   5.570  -8.470  1.00  0.00           H  
ATOM     40 HH12 ARG A   4      20.640   4.420  -8.250  1.00  0.00           H  
ATOM     41 HH21 ARG A   4      20.080   2.740 -11.250  1.00  0.00           H  
ATOM     42 HH22 ARG A   4      21.050   2.850  -9.810  1.00  0.00           H  
ATOM     43  N   PRO A   5      15.700   1.180  -9.490  1.00  0.00           N  
ATOM     44  CA  PRO A   5      15.040   0.270  -8.550  1.00  0.00           C  
ATOM     45  C   PRO A   5      14.250   0.970  -7.430  1.00  0.00           C  
ATOM     46  O   PRO A   5      14.060   0.430  -6.340  1.00  0.00           O  
ATOM     47  CB  PRO A   5      16.170  -0.600  -8.000  1.00  0.00           C  
ATOM     48  CG  PRO A   5      17.390   0.330  -8.040  1.00  0.00           C  
ATOM     49  CD  PRO A   5      17.160   1.120  -9.330  1.00  0.00           C  
ATOM     50  N   LEU A   6      13.680   2.120  -7.790  1.00  0.00           N  
ATOM     51  CA  LEU A   6      12.870   2.970  -6.910  1.00  0.00           C  
ATOM     52  C   LEU A   6      11.440   2.960  -7.460  1.00  0.00           C  
ATOM     53  O   LEU A   6      11.100   3.630  -8.440  1.00  0.00           O  
ATOM     54  CB  LEU A   6      13.440   4.390  -6.830  1.00  0.00           C  
ATOM     55  CG  LEU A   6      14.590   4.540  -5.840  1.00  0.00           C  
ATOM     56  CD1 LEU A   6      15.880   3.850  -6.280  1.00  0.00           C  
ATOM     57  CD2 LEU A   6      14.890   6.030  -5.660  1.00  0.00           C  
ATOM     58  H   LEU A   6      13.640   2.380  -8.750  1.00  0.00           H  
ATOM     59  N   LYS A   7      10.660   2.090  -6.840  1.00  0.00           N  
ATOM     60  CA  LYS A   7       9.390   1.580  -7.370  1.00  0.00           C  
ATOM     61  C   LYS A   7       8.200   2.330  -6.760  1.00  0.00           C  
ATOM     62  O   LYS A   7       7.990   2.310  -5.550  1.00  0.00           O  
ATOM     63  CB  LYS A   7       9.270   0.080  -7.060  1.00  0.00           C  
ATOM     64  CG  LYS A   7      10.420  -0.710  -7.680  1.00  0.00           C  
ATOM     65  CD  LYS A   7      10.420  -2.180  -7.270  1.00  0.00           C  
ATOM     66  CE  LYS A   7      11.580  -2.920  -7.930  1.00  0.00           C  
ATOM     67  NZ  LYS A   7      11.360  -3.110  -9.370  1.00  0.00           N  
ATOM     68  H   LYS A   7      10.810   1.880  -5.870  1.00  0.00           H  
ATOM     69  HZ1 LYS A   7      11.230  -2.220  -9.810  1.00  0.00           H  
ATOM     70  HZ2 LYS A   7      12.140  -3.580  -9.790  1.00  0.00           H  
ATOM     71  HZ3 LYS A   7      10.530  -3.650  -9.500  1.00  0.00           H  
ATOM     72  N   SER A   8       7.530   3.060  -7.640  1.00  0.00           N  
ATOM     73  CA  SER A   8       6.290   3.790  -7.330  1.00  0.00           C  
ATOM     74  C   SER A   8       5.080   3.040  -7.890  1.00  0.00           C  
ATOM     75  O   SER A   8       4.870   2.950  -9.100  1.00  0.00           O  
ATOM     76  CB  SER A   8       6.290   5.210  -7.890  1.00  0.00           C  
ATOM     77  OG  SER A   8       5.440   6.010  -7.070  1.00  0.00           O  
ATOM     78  H   SER A   8       7.880   3.230  -8.560  1.00  0.00           H  
ATOM     79  HG  SER A   8       4.610   6.260  -7.580  1.00  0.00           H  
ATOM     80  N   VAL A   9       4.420   2.360  -6.960  1.00  0.00           N  
ATOM     81  CA  VAL A   9       3.270   1.490  -7.240  1.00  0.00           C  
ATOM     82  C   VAL A   9       1.990   2.000  -6.580  1.00  0.00           C  
ATOM     83  O   VAL A   9       2.010   2.580  -5.500  1.00  0.00           O  
ATOM     84  CB  VAL A   9       3.630   0.030  -6.920  1.00  0.00           C  
ATOM     85  CG1 VAL A   9       3.900  -0.230  -5.440  1.00  0.00           C  
ATOM     86  CG2 VAL A   9       2.600  -0.970  -7.450  1.00  0.00           C  
ATOM     87  H   VAL A   9       4.650   2.470  -6.000  1.00  0.00           H  
ATOM     88  N   ASP A  10       0.890   1.840  -7.320  1.00  0.00           N  
ATOM     89  CA  ASP A  10      -0.460   2.210  -6.870  1.00  0.00           C  
ATOM     90  C   ASP A  10      -1.220   0.970  -6.390  1.00  0.00           C  
ATOM     91  O   ASP A  10      -1.530   0.040  -7.130  1.00  0.00           O  
ATOM     92  CB  ASP A  10      -1.230   2.920  -7.980  1.00  0.00           C  
ATOM     93  CG  ASP A  10      -2.420   3.710  -7.430  1.00  0.00           C  
ATOM     94  OD1 ASP A  10      -3.370   3.070  -6.930  1.00  0.00           O  
ATOM     95  OD2 ASP A  10      -2.360   4.960  -7.530  1.00  0.00           O  
ATOM     96  H   ASP A  10       0.930   1.380  -8.210  1.00  0.00           H  
ATOM     97  N   TYR A  11      -1.620   1.090  -5.120  1.00  0.00           N  
ATOM     98  CA  TYR A  11      -2.360   0.040  -4.410  1.00  0.00           C  
ATOM     99  C   TYR A  11      -3.860   0.370  -4.300  1.00  0.00           C  
ATOM    100  O   TYR A  11      -4.290   1.510  -4.450  1.00  0.00           O  
ATOM    101  CB  TYR A  11      -1.750  -0.240  -3.040  1.00  0.00           C  
ATOM    102  CG  TYR A  11      -1.540   1.000  -2.170  1.00  0.00           C  
ATOM    103  CD1 TYR A  11      -2.600   1.490  -1.420  1.00  0.00           C  
ATOM    104  CD2 TYR A  11      -0.370   1.730  -2.370  1.00  0.00           C  
ATOM    105  CE1 TYR A  11      -2.520   2.780  -0.900  1.00  0.00           C  
ATOM    106  CE2 TYR A  11      -0.290   3.020  -1.850  1.00  0.00           C  
ATOM    107  CZ  TYR A  11      -1.380   3.520  -1.150  1.00  0.00           C  
ATOM    108  OH  TYR A  11      -1.390   4.860  -0.880  1.00  0.00           O  
ATOM    109  H   TYR A  11      -1.510   1.950  -4.620  1.00  0.00           H  
ATOM    110  HH  TYR A  11      -2.320   5.130  -0.620  1.00  0.00           H  
ATOM    111  N   GLU A  12      -4.610  -0.730  -4.300  1.00  0.00           N  
ATOM    112  CA  GLU A  12      -6.080  -0.730  -4.210  1.00  0.00           C  
ATOM    113  C   GLU A  12      -6.520  -1.590  -3.020  1.00  0.00           C  
ATOM    114  O   GLU A  12      -6.720  -2.800  -3.130  1.00  0.00           O  
ATOM    115  CB  GLU A  12      -6.680  -1.260  -5.510  1.00  0.00           C  
ATOM    116  CG  GLU A  12      -6.370  -0.440  -6.770  1.00  0.00           C  
ATOM    117  CD  GLU A  12      -4.950  -0.600  -7.320  1.00  0.00           C  
ATOM    118  OE1 GLU A  12      -4.440  -1.740  -7.330  1.00  0.00           O  
ATOM    119  OE2 GLU A  12      -4.410   0.430  -7.780  1.00  0.00           O  
ATOM    120  H   GLU A  12      -4.200  -1.630  -4.450  1.00  0.00           H  
ATOM    121  N   VAL A  13      -6.550  -0.940  -1.860  1.00  0.00           N  
ATOM    122  CA  VAL A  13      -6.920  -1.540  -0.560  1.00  0.00           C  
ATOM    123  C   VAL A  13      -8.440  -1.620  -0.420  1.00  0.00           C  
ATOM    124  O   VAL A  13      -9.140  -0.650  -0.140  1.00  0.00           O  
ATOM    125  CB  VAL A  13      -6.280  -0.830   0.640  1.00  0.00           C  
ATOM    126  CG1 VAL A  13      -6.620  -1.500   1.970  1.00  0.00           C  
ATOM    127  CG2 VAL A  13      -4.750  -0.750   0.530  1.00  0.00           C  
ATOM    128  H   VAL A  13      -6.310   0.030  -1.790  1.00  0.00           H  
ATOM    129  N   PHE A  14      -8.860  -2.880  -0.470  1.00  0.00           N  
ATOM    130  CA  PHE A  14     -10.240  -3.340  -0.310  1.00  0.00           C  
ATOM    131  C   PHE A  14     -10.420  -3.700   1.170  1.00  0.00           C  
ATOM    132  O   PHE A  14     -10.170  -4.810   1.620  1.00  0.00           O  
ATOM    133  CB  PHE A  14     -10.490  -4.580  -1.180  1.00  0.00           C  
ATOM    134  CG  PHE A  14      -9.900  -4.540  -2.590  1.00  0.00           C  
ATOM    135  CD1 PHE A  14     -10.310  -3.570  -3.500  1.00  0.00           C  
ATOM    136  CD2 PHE A  14      -8.970  -5.510  -2.940  1.00  0.00           C  
ATOM    137  CE1 PHE A  14      -9.770  -3.570  -4.780  1.00  0.00           C  
ATOM    138  CE2 PHE A  14      -8.430  -5.510  -4.230  1.00  0.00           C  
ATOM    139  CZ  PHE A  14      -8.840  -4.540  -5.130  1.00  0.00           C  
ATOM    140  H   PHE A  14      -8.190  -3.620  -0.540  1.00  0.00           H  
ATOM    141  N   GLY A  15     -10.580  -2.620   1.930  1.00  0.00           N  
ATOM    142  CA  GLY A  15     -10.910  -2.680   3.370  1.00  0.00           C  
ATOM    143  C   GLY A  15     -12.330  -2.180   3.600  1.00  0.00           C  
ATOM    144  O   GLY A  15     -12.580  -1.310   4.440  1.00  0.00           O  
ATOM    145  H   GLY A  15     -10.390  -1.710   1.580  1.00  0.00           H  
ATOM    146  N   ARG A  16     -13.270  -2.790   2.880  1.00  0.00           N  
ATOM    147  CA  ARG A  16     -14.680  -2.380   2.860  1.00  0.00           C  
ATOM    148  C   ARG A  16     -15.360  -2.470   4.230  1.00  0.00           C  
ATOM    149  O   ARG A  16     -16.120  -1.580   4.610  1.00  0.00           O  
ATOM    150  CB  ARG A  16     -15.450  -3.210   1.830  1.00  0.00           C  
ATOM    151  CG  ARG A  16     -14.950  -2.980   0.410  1.00  0.00           C  
ATOM    152  CD  ARG A  16     -14.770  -4.290  -0.360  1.00  0.00           C  
ATOM    153  NE  ARG A  16     -13.630  -5.060   0.170  1.00  0.00           N  
ATOM    154  CZ  ARG A  16     -13.690  -6.070   1.040  1.00  0.00           C  
ATOM    155  NH1 ARG A  16     -14.840  -6.610   1.470  1.00  0.00           N  
ATOM    156  NH2 ARG A  16     -12.550  -6.640   1.480  1.00  0.00           N  
ATOM    157  H   ARG A  16     -13.050  -3.570   2.290  1.00  0.00           H  
ATOM    158  HE  ARG A  16     -12.750  -4.880  -0.270  1.00  0.00           H  
ATOM    159 HH11 ARG A  16     -15.700  -6.270   1.100  1.00  0.00           H  
ATOM    160 HH12 ARG A  16     -14.830  -7.370   2.120  1.00  0.00           H  
ATOM    161 HH21 ARG A  16     -11.660  -6.280   1.210  1.00  0.00           H  
ATOM    162 HH22 ARG A  16     -12.590  -7.430   2.090  1.00  0.00           H  
ATOM    163  N   VAL A  17     -14.980  -3.490   5.000  1.00  0.00           N  
ATOM    164  CA  VAL A  17     -15.440  -3.680   6.380  1.00  0.00           C  
ATOM    165  C   VAL A  17     -14.700  -2.820   7.410  1.00  0.00           C  
ATOM    166  O   VAL A  17     -14.200  -3.300   8.430  1.00  0.00           O  
ATOM    167  CB  VAL A  17     -15.480  -5.170   6.760  1.00  0.00           C  
ATOM    168  CG1 VAL A  17     -16.670  -5.860   6.090  1.00  0.00           C  
ATOM    169  CG2 VAL A  17     -14.180  -5.920   6.500  1.00  0.00           C  
ATOM    170  H   VAL A  17     -14.350  -4.190   4.660  1.00  0.00           H  
ATOM    171  N   GLN A  18     -14.680  -1.530   7.120  1.00  0.00           N  
ATOM    172  CA  GLN A  18     -14.030  -0.460   7.890  1.00  0.00           C  
ATOM    173  C   GLN A  18     -12.550  -0.760   8.180  1.00  0.00           C  
ATOM    174  O   GLN A  18     -11.760  -0.720   7.250  1.00  0.00           O  
ATOM    175  CB  GLN A  18     -14.890  -0.120   9.110  1.00  0.00           C  
ATOM    176  CG  GLN A  18     -15.140   1.390   9.200  1.00  0.00           C  
ATOM    177  CD  GLN A  18     -16.090   1.720  10.350  1.00  0.00           C  
ATOM    178  OE1 GLN A  18     -15.700   1.780  11.520  1.00  0.00           O  
ATOM    179  NE2 GLN A  18     -17.370   1.900  10.060  1.00  0.00           N  
ATOM    180  H   GLN A  18     -15.110  -1.210   6.280  1.00  0.00           H  
ATOM    181 HE21 GLN A  18     -17.710   1.850   9.120  1.00  0.00           H  
ATOM    182 HE22 GLN A  18     -17.970   2.110  10.830  1.00  0.00           H  
ATOM    183  N   GLY A  19     -12.190  -1.020   9.440  1.00  0.00           N  
ATOM    184  CA  GLY A  19     -10.860  -1.480   9.860  1.00  0.00           C  
ATOM    185  C   GLY A  19      -9.670  -0.530   9.730  1.00  0.00           C  
ATOM    186  O   GLY A  19      -8.900  -0.350  10.680  1.00  0.00           O  
ATOM    187  H   GLY A  19     -12.870  -1.010  10.160  1.00  0.00           H  
ATOM    188  N   VAL A  20      -9.440  -0.040   8.510  1.00  0.00           N  
ATOM    189  CA  VAL A  20      -8.270   0.750   8.090  1.00  0.00           C  
ATOM    190  C   VAL A  20      -8.240   2.220   8.500  1.00  0.00           C  
ATOM    191  O   VAL A  20      -8.750   3.110   7.810  1.00  0.00           O  
ATOM    192  CB  VAL A  20      -7.960   0.610   6.600  1.00  0.00           C  
ATOM    193  CG1 VAL A  20      -7.200  -0.690   6.330  1.00  0.00           C  
ATOM    194  CG2 VAL A  20      -9.160   0.770   5.670  1.00  0.00           C  
ATOM    195  H   VAL A  20     -10.110  -0.210   7.790  1.00  0.00           H  
ATOM    196  N   CYS A  21      -7.480   2.490   9.560  1.00  0.00           N  
ATOM    197  CA  CYS A  21      -6.990   3.820   9.920  1.00  0.00           C  
ATOM    198  C   CYS A  21      -5.530   3.910   9.480  1.00  0.00           C  
ATOM    199  O   CYS A  21      -4.590   4.160  10.230  1.00  0.00           O  
ATOM    200  CB  CYS A  21      -7.170   4.040  11.420  1.00  0.00           C  
ATOM    201  SG  CYS A  21      -6.700   5.720  11.990  1.00  0.00           S  
ATOM    202  H   CYS A  21      -7.210   1.770  10.200  1.00  0.00           H  
ATOM    203  HG  CYS A  21      -6.990   5.510  13.280  1.00  0.00           H  
ATOM    204  N   PHE A  22      -5.410   3.840   8.160  1.00  0.00           N  
ATOM    205  CA  PHE A  22      -4.160   3.740   7.400  1.00  0.00           C  
ATOM    206  C   PHE A  22      -3.150   4.840   7.730  1.00  0.00           C  
ATOM    207  O   PHE A  22      -1.940   4.610   7.720  1.00  0.00           O  
ATOM    208  CB  PHE A  22      -4.530   3.770   5.910  1.00  0.00           C  
ATOM    209  CG  PHE A  22      -3.570   2.980   5.020  1.00  0.00           C  
ATOM    210  CD1 PHE A  22      -2.490   3.640   4.440  1.00  0.00           C  
ATOM    211  CD2 PHE A  22      -3.940   1.710   4.600  1.00  0.00           C  
ATOM    212  CE1 PHE A  22      -1.790   3.030   3.410  1.00  0.00           C  
ATOM    213  CE2 PHE A  22      -3.240   1.100   3.560  1.00  0.00           C  
ATOM    214  CZ  PHE A  22      -2.180   1.780   2.970  1.00  0.00           C  
ATOM    215  H   PHE A  22      -6.240   3.840   7.590  1.00  0.00           H  
ATOM    216  N   ARG A  23      -3.680   6.010   8.080  1.00  0.00           N  
ATOM    217  CA  ARG A  23      -2.970   7.170   8.620  1.00  0.00           C  
ATOM    218  C   ARG A  23      -1.750   6.850   9.500  1.00  0.00           C  
ATOM    219  O   ARG A  23      -0.620   7.120   9.100  1.00  0.00           O  
ATOM    220  CB  ARG A  23      -3.960   8.010   9.430  1.00  0.00           C  
ATOM    221  CG  ARG A  23      -5.000   8.730   8.560  1.00  0.00           C  
ATOM    222  CD  ARG A  23      -4.370   9.850   7.720  1.00  0.00           C  
ATOM    223  NE  ARG A  23      -3.780  10.880   8.590  1.00  0.00           N  
ATOM    224  CZ  ARG A  23      -4.090  12.180   8.620  1.00  0.00           C  
ATOM    225  NH1 ARG A  23      -4.990  12.730   7.790  1.00  0.00           N  
ATOM    226  NH2 ARG A  23      -3.570  12.950   9.580  1.00  0.00           N  
ATOM    227  H   ARG A  23      -4.660   6.170   7.930  1.00  0.00           H  
ATOM    228  HE  ARG A  23      -3.050  10.560   9.190  1.00  0.00           H  
ATOM    229 HH11 ARG A  23      -5.490  12.160   7.140  1.00  0.00           H  
ATOM    230 HH12 ARG A  23      -5.180  13.710   7.850  1.00  0.00           H  
ATOM    231 HH21 ARG A  23      -2.990  12.550  10.290  1.00  0.00           H  
ATOM    232 HH22 ARG A  23      -3.800  13.930   9.600  1.00  0.00           H  
ATOM    233  N   MET A  24      -1.990   6.120  10.590  1.00  0.00           N  
ATOM    234  CA  MET A  24      -0.960   5.760  11.570  1.00  0.00           C  
ATOM    235  C   MET A  24       0.250   5.050  10.950  1.00  0.00           C  
ATOM    236  O   MET A  24       1.400   5.410  11.210  1.00  0.00           O  
ATOM    237  CB  MET A  24      -1.630   4.890  12.640  1.00  0.00           C  
ATOM    238  CG  MET A  24      -0.700   4.410  13.760  1.00  0.00           C  
ATOM    239  SD  MET A  24       0.120   5.760  14.680  1.00  0.00           S  
ATOM    240  CE  MET A  24       1.160   4.790  15.760  1.00  0.00           C  
ATOM    241  H   MET A  24      -2.900   5.760  10.770  1.00  0.00           H  
ATOM    242  N   TYR A  25      -0.050   4.200   9.980  1.00  0.00           N  
ATOM    243  CA  TYR A  25       0.910   3.370   9.230  1.00  0.00           C  
ATOM    244  C   TYR A  25       1.720   4.210   8.250  1.00  0.00           C  
ATOM    245  O   TYR A  25       2.940   4.300   8.380  1.00  0.00           O  
ATOM    246  CB  TYR A  25       0.140   2.280   8.490  1.00  0.00           C  
ATOM    247  CG  TYR A  25      -0.530   1.200   9.340  1.00  0.00           C  
ATOM    248  CD1 TYR A  25      -0.870   1.430  10.670  1.00  0.00           C  
ATOM    249  CD2 TYR A  25      -0.770  -0.020   8.720  1.00  0.00           C  
ATOM    250  CE1 TYR A  25      -1.460   0.420  11.420  1.00  0.00           C  
ATOM    251  CE2 TYR A  25      -1.360  -1.040   9.450  1.00  0.00           C  
ATOM    252  CZ  TYR A  25      -1.680  -0.800  10.780  1.00  0.00           C  
ATOM    253  OH  TYR A  25      -2.230  -1.800  11.530  1.00  0.00           O  
ATOM    254  H   TYR A  25      -1.000   4.120   9.650  1.00  0.00           H  
ATOM    255  HH  TYR A  25      -2.330  -2.590  10.920  1.00  0.00           H  
ATOM    256  N   ALA A  26       0.990   4.950   7.420  1.00  0.00           N  
ATOM    257  CA  ALA A  26       1.530   5.910   6.430  1.00  0.00           C  
ATOM    258  C   ALA A  26       2.470   6.950   7.050  1.00  0.00           C  
ATOM    259  O   ALA A  26       3.530   7.250   6.500  1.00  0.00           O  
ATOM    260  CB  ALA A  26       0.340   6.580   5.740  1.00  0.00           C  
ATOM    261  H   ALA A  26      -0.010   4.870   7.400  1.00  0.00           H  
ATOM    262  N   GLU A  27       2.120   7.380   8.260  1.00  0.00           N  
ATOM    263  CA  GLU A  27       2.990   8.210   9.110  1.00  0.00           C  
ATOM    264  C   GLU A  27       4.150   7.420   9.710  1.00  0.00           C  
ATOM    265  O   GLU A  27       5.160   7.210   9.030  1.00  0.00           O  
ATOM    266  CB  GLU A  27       2.130   8.930  10.160  1.00  0.00           C  
ATOM    267  CG  GLU A  27       1.400  10.160   9.650  1.00  0.00           C  
ATOM    268  CD  GLU A  27       0.070   9.880   8.950  1.00  0.00           C  
ATOM    269  OE1 GLU A  27       0.090   9.640   7.720  1.00  0.00           O  
ATOM    270  OE2 GLU A  27      -0.970   9.940   9.650  1.00  0.00           O  
ATOM    271  H   GLU A  27       1.200   7.210   8.600  1.00  0.00           H  
ATOM    272  N   ASP A  28       3.910   6.730  10.820  1.00  0.00           N  
ATOM    273  CA  ASP A  28       4.930   6.080  11.640  1.00  0.00           C  
ATOM    274  C   ASP A  28       5.680   4.950  10.930  1.00  0.00           C  
ATOM    275  O   ASP A  28       6.880   5.040  10.710  1.00  0.00           O  
ATOM    276  CB  ASP A  28       4.280   5.600  12.940  1.00  0.00           C  
ATOM    277  CG  ASP A  28       5.240   4.860  13.880  1.00  0.00           C  
ATOM    278  OD1 ASP A  28       5.960   5.550  14.620  1.00  0.00           O  
ATOM    279  OD2 ASP A  28       5.230   3.610  13.810  1.00  0.00           O  
ATOM    280  H   ASP A  28       2.960   6.540  11.090  1.00  0.00           H  
ATOM    281  N   GLU A  29       4.930   3.940  10.500  1.00  0.00           N  
ATOM    282  CA  GLU A  29       5.510   2.700   9.950  1.00  0.00           C  
ATOM    283  C   GLU A  29       6.270   2.930   8.640  1.00  0.00           C  
ATOM    284  O   GLU A  29       7.450   2.570   8.550  1.00  0.00           O  
ATOM    285  CB  GLU A  29       4.420   1.640   9.770  1.00  0.00           C  
ATOM    286  CG  GLU A  29       3.980   1.070  11.120  1.00  0.00           C  
ATOM    287  CD  GLU A  29       2.660   0.290  11.060  1.00  0.00           C  
ATOM    288  OE1 GLU A  29       2.430  -0.430  10.060  1.00  0.00           O  
ATOM    289  OE2 GLU A  29       1.880   0.470  12.010  1.00  0.00           O  
ATOM    290  H   GLU A  29       3.950   4.050  10.340  1.00  0.00           H  
ATOM    291  N   ALA A  30       5.680   3.720   7.750  1.00  0.00           N  
ATOM    292  CA  ALA A  30       6.290   4.070   6.460  1.00  0.00           C  
ATOM    293  C   ALA A  30       7.590   4.860   6.600  1.00  0.00           C  
ATOM    294  O   ALA A  30       8.590   4.490   5.980  1.00  0.00           O  
ATOM    295  CB  ALA A  30       5.280   4.860   5.620  1.00  0.00           C  
ATOM    296  H   ALA A  30       4.780   4.120   7.920  1.00  0.00           H  
ATOM    297  N   ARG A  31       7.600   5.830   7.500  1.00  0.00           N  
ATOM    298  CA  ARG A  31       8.810   6.570   7.890  1.00  0.00           C  
ATOM    299  C   ARG A  31       9.930   5.610   8.290  1.00  0.00           C  
ATOM    300  O   ARG A  31      10.920   5.480   7.560  1.00  0.00           O  
ATOM    301  CB  ARG A  31       8.440   7.500   9.050  1.00  0.00           C  
ATOM    302  CG  ARG A  31       9.570   8.480   9.400  1.00  0.00           C  
ATOM    303  CD  ARG A  31       9.590   8.780  10.910  1.00  0.00           C  
ATOM    304  NE  ARG A  31      10.120   7.620  11.640  1.00  0.00           N  
ATOM    305  CZ  ARG A  31       9.490   6.900  12.570  1.00  0.00           C  
ATOM    306  NH1 ARG A  31       8.240   7.190  12.970  1.00  0.00           N  
ATOM    307  NH2 ARG A  31      10.100   5.860  13.150  1.00  0.00           N  
ATOM    308  H   ARG A  31       6.760   6.160   7.930  1.00  0.00           H  
ATOM    309  HE  ARG A  31      11.070   7.370  11.420  1.00  0.00           H  
ATOM    310 HH11 ARG A  31       7.770   7.960  12.560  1.00  0.00           H  
ATOM    311 HH12 ARG A  31       7.800   6.630  13.680  1.00  0.00           H  
ATOM    312 HH21 ARG A  31      11.040   5.620  12.890  1.00  0.00           H  
ATOM    313 HH22 ARG A  31       9.620   5.330  13.850  1.00  0.00           H  
ATOM    314  N   LYS A  32       9.610   4.750   9.260  1.00  0.00           N  
ATOM    315  CA  LYS A  32      10.490   3.730   9.830  1.00  0.00           C  
ATOM    316  C   LYS A  32      11.050   2.730   8.820  1.00  0.00           C  
ATOM    317  O   LYS A  32      12.230   2.370   8.910  1.00  0.00           O  
ATOM    318  CB  LYS A  32       9.670   3.040  10.930  1.00  0.00           C  
ATOM    319  CG  LYS A  32      10.520   2.350  12.000  1.00  0.00           C  
ATOM    320  CD  LYS A  32       9.620   1.950  13.160  1.00  0.00           C  
ATOM    321  CE  LYS A  32      10.440   1.390  14.330  1.00  0.00           C  
ATOM    322  NZ  LYS A  32       9.540   1.120  15.470  1.00  0.00           N  
ATOM    323  H   LYS A  32       8.730   4.830   9.720  1.00  0.00           H  
ATOM    324  HZ1 LYS A  32       8.850   0.460  15.190  1.00  0.00           H  
ATOM    325  HZ2 LYS A  32      10.080   0.750  16.220  1.00  0.00           H  
ATOM    326  HZ3 LYS A  32       9.110   1.970  15.770  1.00  0.00           H  
ATOM    327  N   ILE A  33      10.230   2.280   7.870  1.00  0.00           N  
ATOM    328  CA  ILE A  33      10.640   1.370   6.790  1.00  0.00           C  
ATOM    329  C   ILE A  33      11.540   2.030   5.750  1.00  0.00           C  
ATOM    330  O   ILE A  33      12.430   1.380   5.200  1.00  0.00           O  
ATOM    331  CB  ILE A  33       9.430   0.680   6.150  1.00  0.00           C  
ATOM    332  CG1 ILE A  33       8.490   0.010   7.160  1.00  0.00           C  
ATOM    333  CG2 ILE A  33       9.800  -0.310   5.050  1.00  0.00           C  
ATOM    334  CD1 ILE A  33       9.110  -0.980   8.140  1.00  0.00           C  
ATOM    335  H   ILE A  33       9.250   2.470   7.930  1.00  0.00           H  
ATOM    336  N   GLY A  34      11.370   3.330   5.550  1.00  0.00           N  
ATOM    337  CA  GLY A  34      12.010   4.100   4.470  1.00  0.00           C  
ATOM    338  C   GLY A  34      11.120   4.240   3.240  1.00  0.00           C  
ATOM    339  O   GLY A  34      11.600   4.240   2.100  1.00  0.00           O  
ATOM    340  H   GLY A  34      10.910   3.890   6.250  1.00  0.00           H  
ATOM    341  N   VAL A  35       9.830   4.430   3.490  1.00  0.00           N  
ATOM    342  CA  VAL A  35       8.770   4.520   2.480  1.00  0.00           C  
ATOM    343  C   VAL A  35       8.200   5.940   2.380  1.00  0.00           C  
ATOM    344  O   VAL A  35       7.990   6.660   3.350  1.00  0.00           O  
ATOM    345  CB  VAL A  35       7.730   3.430   2.780  1.00  0.00           C  
ATOM    346  CG1 VAL A  35       6.360   3.600   2.120  1.00  0.00           C  
ATOM    347  CG2 VAL A  35       8.290   2.050   2.420  1.00  0.00           C  
ATOM    348  H   VAL A  35       9.500   4.490   4.430  1.00  0.00           H  
ATOM    349  N   VAL A  36       7.940   6.260   1.120  1.00  0.00           N  
ATOM    350  CA  VAL A  36       7.520   7.570   0.580  1.00  0.00           C  
ATOM    351  C   VAL A  36       6.240   7.440  -0.250  1.00  0.00           C  
ATOM    352  O   VAL A  36       5.860   6.350  -0.650  1.00  0.00           O  
ATOM    353  CB  VAL A  36       8.740   8.080  -0.200  1.00  0.00           C  
ATOM    354  CG1 VAL A  36       8.460   9.110  -1.290  1.00  0.00           C  
ATOM    355  CG2 VAL A  36       9.830   8.590   0.740  1.00  0.00           C  
ATOM    356  H   VAL A  36       8.010   5.570   0.400  1.00  0.00           H  
ATOM    357  N   GLY A  37       5.520   8.550  -0.360  1.00  0.00           N  
ATOM    358  CA  GLY A  37       4.350   8.690  -1.240  1.00  0.00           C  
ATOM    359  C   GLY A  37       3.200   9.460  -0.590  1.00  0.00           C  
ATOM    360  O   GLY A  37       3.400  10.300   0.290  1.00  0.00           O  
ATOM    361  H   GLY A  37       5.660   9.330   0.250  1.00  0.00           H  
ATOM    362  N   TRP A  38       2.000   9.080  -1.020  1.00  0.00           N  
ATOM    363  CA  TRP A  38       0.720   9.670  -0.600  1.00  0.00           C  
ATOM    364  C   TRP A  38      -0.420   8.660  -0.730  1.00  0.00           C  
ATOM    365  O   TRP A  38      -0.460   7.870  -1.680  1.00  0.00           O  
ATOM    366  CB  TRP A  38       0.400  10.920  -1.420  1.00  0.00           C  
ATOM    367  CG  TRP A  38       0.160  10.660  -2.910  1.00  0.00           C  
ATOM    368  CD1 TRP A  38       1.100  10.560  -3.840  1.00  0.00           C  
ATOM    369  CD2 TRP A  38      -1.060  10.400  -3.530  1.00  0.00           C  
ATOM    370  NE1 TRP A  38       0.550  10.250  -5.010  1.00  0.00           N  
ATOM    371  CE2 TRP A  38      -0.770  10.140  -4.860  1.00  0.00           C  
ATOM    372  CE3 TRP A  38      -2.370  10.390  -3.070  1.00  0.00           C  
ATOM    373  CZ2 TRP A  38      -1.780   9.850  -5.770  1.00  0.00           C  
ATOM    374  CZ3 TRP A  38      -3.390  10.120  -3.990  1.00  0.00           C  
ATOM    375  CH2 TRP A  38      -3.100   9.850  -5.320  1.00  0.00           C  
ATOM    376  H   TRP A  38       1.910   8.310  -1.650  1.00  0.00           H  
ATOM    377  HE1 TRP A  38       1.050  10.140  -5.870  1.00  0.00           H  
ATOM    378  N   VAL A  39      -1.380   8.760   0.180  1.00  0.00           N  
ATOM    379  CA  VAL A  39      -2.530   7.840   0.270  1.00  0.00           C  
ATOM    380  C   VAL A  39      -3.830   8.620   0.050  1.00  0.00           C  
ATOM    381  O   VAL A  39      -3.970   9.760   0.500  1.00  0.00           O  
ATOM    382  CB  VAL A  39      -2.590   7.140   1.630  1.00  0.00           C  
ATOM    383  CG1 VAL A  39      -3.440   5.880   1.530  1.00  0.00           C  
ATOM    384  CG2 VAL A  39      -1.240   6.740   2.230  1.00  0.00           C  
ATOM    385  H   VAL A  39      -1.360   9.460   0.900  1.00  0.00           H  
ATOM    386  N   LYS A  40      -4.800   7.990  -0.600  1.00  0.00           N  
ATOM    387  CA  LYS A  40      -6.140   8.560  -0.810  1.00  0.00           C  
ATOM    388  C   LYS A  40      -7.250   7.570  -0.470  1.00  0.00           C  
ATOM    389  O   LYS A  40      -7.240   6.420  -0.900  1.00  0.00           O  
ATOM    390  CB  LYS A  40      -6.300   9.010  -2.270  1.00  0.00           C  
ATOM    391  CG  LYS A  40      -7.500   9.940  -2.440  1.00  0.00           C  
ATOM    392  CD  LYS A  40      -8.000  10.020  -3.880  1.00  0.00           C  
ATOM    393  CE  LYS A  40      -9.250  10.900  -3.940  1.00  0.00           C  
ATOM    394  NZ  LYS A  40      -9.880  10.810  -5.260  1.00  0.00           N  
ATOM    395  H   LYS A  40      -4.670   7.060  -0.950  1.00  0.00           H  
ATOM    396  HZ1 LYS A  40      -9.210  11.060  -5.960  1.00  0.00           H  
ATOM    397  HZ2 LYS A  40     -10.180   9.870  -5.410  1.00  0.00           H  
ATOM    398  HZ3 LYS A  40     -10.670  11.430  -5.300  1.00  0.00           H  
ATOM    399  N   ASN A  41      -8.280   8.090   0.210  1.00  0.00           N  
ATOM    400  CA  ASN A  41      -9.560   7.410   0.430  1.00  0.00           C  
ATOM    401  C   ASN A  41     -10.570   7.830  -0.630  1.00  0.00           C  
ATOM    402  O   ASN A  41     -11.270   8.840  -0.520  1.00  0.00           O  
ATOM    403  CB  ASN A  41     -10.070   7.640   1.860  1.00  0.00           C  
ATOM    404  CG  ASN A  41      -9.940   9.070   2.380  1.00  0.00           C  
ATOM    405  OD1 ASN A  41      -8.910   9.500   2.900  1.00  0.00           O  
ATOM    406  ND2 ASN A  41     -10.940   9.920   2.130  1.00  0.00           N  
ATOM    407  H   ASN A  41      -8.220   9.010   0.600  1.00  0.00           H  
ATOM    408 HD21 ASN A  41     -11.710   9.630   1.570  1.00  0.00           H  
ATOM    409 HD22 ASN A  41     -10.840  10.860   2.460  1.00  0.00           H  
ATOM    410  N   THR A  42     -10.630   7.040  -1.690  1.00  0.00           N  
ATOM    411  CA  THR A  42     -11.350   7.420  -2.920  1.00  0.00           C  
ATOM    412  C   THR A  42     -12.870   7.200  -2.840  1.00  0.00           C  
ATOM    413  O   THR A  42     -13.350   6.330  -2.120  1.00  0.00           O  
ATOM    414  CB  THR A  42     -10.730   6.780  -4.160  1.00  0.00           C  
ATOM    415  OG1 THR A  42     -11.210   7.480  -5.320  1.00  0.00           O  
ATOM    416  CG2 THR A  42     -10.980   5.280  -4.320  1.00  0.00           C  
ATOM    417  H   THR A  42     -10.330   6.080  -1.650  1.00  0.00           H  
ATOM    418  HG1 THR A  42     -10.700   7.170  -6.110  1.00  0.00           H  
ATOM    419  N   SER A  43     -13.540   7.850  -3.780  1.00  0.00           N  
ATOM    420  CA  SER A  43     -14.990   7.780  -4.010  1.00  0.00           C  
ATOM    421  C   SER A  43     -15.520   6.360  -4.190  1.00  0.00           C  
ATOM    422  O   SER A  43     -16.640   6.050  -3.780  1.00  0.00           O  
ATOM    423  CB  SER A  43     -15.330   8.590  -5.270  1.00  0.00           C  
ATOM    424  OG  SER A  43     -14.510   8.140  -6.350  1.00  0.00           O  
ATOM    425  H   SER A  43     -13.030   8.320  -4.500  1.00  0.00           H  
ATOM    426  HG  SER A  43     -14.760   8.650  -7.170  1.00  0.00           H  
ATOM    427  N   LYS A  44     -14.710   5.510  -4.820  1.00  0.00           N  
ATOM    428  CA  LYS A  44     -14.970   4.070  -4.990  1.00  0.00           C  
ATOM    429  C   LYS A  44     -14.970   3.230  -3.710  1.00  0.00           C  
ATOM    430  O   LYS A  44     -15.080   2.010  -3.770  1.00  0.00           O  
ATOM    431  CB  LYS A  44     -13.960   3.490  -5.980  1.00  0.00           C  
ATOM    432  CG  LYS A  44     -14.090   4.030  -7.400  1.00  0.00           C  
ATOM    433  CD  LYS A  44     -15.390   3.580  -8.080  1.00  0.00           C  
ATOM    434  CE  LYS A  44     -15.500   4.100  -9.510  1.00  0.00           C  
ATOM    435  NZ  LYS A  44     -15.640   5.570  -9.530  1.00  0.00           N  
ATOM    436  H   LYS A  44     -13.930   5.860  -5.330  1.00  0.00           H  
ATOM    437  HZ1 LYS A  44     -16.460   5.820  -9.010  1.00  0.00           H  
ATOM    438  HZ2 LYS A  44     -14.830   5.990  -9.110  1.00  0.00           H  
ATOM    439  HZ3 LYS A  44     -15.740   5.870 -10.480  1.00  0.00           H  
ATOM    440  N   GLY A  45     -14.700   3.870  -2.570  1.00  0.00           N  
ATOM    441  CA  GLY A  45     -14.610   3.230  -1.240  1.00  0.00           C  
ATOM    442  C   GLY A  45     -13.170   2.860  -0.890  1.00  0.00           C  
ATOM    443  O   GLY A  45     -12.710   3.040   0.240  1.00  0.00           O  
ATOM    444  H   GLY A  45     -14.530   4.850  -2.550  1.00  0.00           H  
ATOM    445  N   THR A  46     -12.470   2.350  -1.900  1.00  0.00           N  
ATOM    446  CA  THR A  46     -11.080   1.870  -1.860  1.00  0.00           C  
ATOM    447  C   THR A  46     -10.090   2.890  -1.290  1.00  0.00           C  
ATOM    448  O   THR A  46     -10.090   4.070  -1.630  1.00  0.00           O  
ATOM    449  CB  THR A  46     -10.600   1.520  -3.270  1.00  0.00           C  
ATOM    450  OG1 THR A  46     -11.720   1.310  -4.140  1.00  0.00           O  
ATOM    451  CG2 THR A  46      -9.720   0.270  -3.260  1.00  0.00           C  
ATOM    452  H   THR A  46     -12.900   2.210  -2.790  1.00  0.00           H  
ATOM    453  HG1 THR A  46     -11.870   0.330  -4.270  1.00  0.00           H  
ATOM    454  N   VAL A  47      -9.160   2.350  -0.510  1.00  0.00           N  
ATOM    455  CA  VAL A  47      -7.990   3.090  -0.030  1.00  0.00           C  
ATOM    456  C   VAL A  47      -6.860   2.860  -1.040  1.00  0.00           C  
ATOM    457  O   VAL A  47      -6.340   1.770  -1.250  1.00  0.00           O  
ATOM    458  CB  VAL A  47      -7.620   2.700   1.400  1.00  0.00           C  
ATOM    459  CG1 VAL A  47      -6.340   3.390   1.890  1.00  0.00           C  
ATOM    460  CG2 VAL A  47      -8.750   3.050   2.370  1.00  0.00           C  
ATOM    461  H   VAL A  47      -9.220   1.390  -0.210  1.00  0.00           H  
ATOM    462  N   THR A  48      -6.680   3.920  -1.830  1.00  0.00           N  
ATOM    463  CA  THR A  48      -5.730   4.000  -2.950  1.00  0.00           C  
ATOM    464  C   THR A  48      -4.580   4.950  -2.600  1.00  0.00           C  
ATOM    465  O   THR A  48      -4.370   5.320  -1.450  1.00  0.00           O  
ATOM    466  CB  THR A  48      -6.500   4.360  -4.230  1.00  0.00           C  
ATOM    467  OG1 THR A  48      -5.650   4.340  -5.380  1.00  0.00           O  
ATOM    468  CG2 THR A  48      -7.170   5.730  -4.160  1.00  0.00           C  
ATOM    469  H   THR A  48      -7.090   4.790  -1.580  1.00  0.00           H  
ATOM    470  HG1 THR A  48      -5.300   3.420  -5.530  1.00  0.00           H  
ATOM    471  N   GLY A  49      -3.850   5.350  -3.640  1.00  0.00           N  
ATOM    472  CA  GLY A  49      -2.660   6.210  -3.590  1.00  0.00           C  
ATOM    473  C   GLY A  49      -1.450   5.500  -4.190  1.00  0.00           C  
ATOM    474  O   GLY A  49      -1.520   4.380  -4.670  1.00  0.00           O  
ATOM    475  H   GLY A  49      -4.120   5.070  -4.560  1.00  0.00           H  
ATOM    476  N   GLN A  50      -0.330   6.200  -4.040  1.00  0.00           N  
ATOM    477  CA  GLN A  50       0.980   5.780  -4.560  1.00  0.00           C  
ATOM    478  C   GLN A  50       2.050   5.750  -3.460  1.00  0.00           C  
ATOM    479  O   GLN A  50       2.210   6.680  -2.680  1.00  0.00           O  
ATOM    480  CB  GLN A  50       1.470   6.670  -5.700  1.00  0.00           C  
ATOM    481  CG  GLN A  50       0.860   6.240  -7.040  1.00  0.00           C  
ATOM    482  CD  GLN A  50       1.560   6.960  -8.200  1.00  0.00           C  
ATOM    483  OE1 GLN A  50       2.750   6.820  -8.430  1.00  0.00           O  
ATOM    484  NE2 GLN A  50       0.790   7.750  -8.950  1.00  0.00           N  
ATOM    485  H   GLN A  50      -0.290   6.940  -3.360  1.00  0.00           H  
ATOM    486 HE21 GLN A  50      -0.190   7.820  -8.780  1.00  0.00           H  
ATOM    487 HE22 GLN A  50       1.250   8.220  -9.700  1.00  0.00           H  
ATOM    488  N   VAL A  51       2.770   4.640  -3.520  1.00  0.00           N  
ATOM    489  CA  VAL A  51       3.910   4.320  -2.640  1.00  0.00           C  
ATOM    490  C   VAL A  51       5.190   4.190  -3.470  1.00  0.00           C  
ATOM    491  O   VAL A  51       5.310   3.320  -4.340  1.00  0.00           O  
ATOM    492  CB  VAL A  51       3.590   3.100  -1.780  1.00  0.00           C  
ATOM    493  CG1 VAL A  51       3.220   1.850  -2.580  1.00  0.00           C  
ATOM    494  CG2 VAL A  51       4.720   2.780  -0.800  1.00  0.00           C  
ATOM    495  H   VAL A  51       2.550   3.920  -4.180  1.00  0.00           H  
ATOM    496  N   GLN A  52       6.100   5.100  -3.150  1.00  0.00           N  
ATOM    497  CA  GLN A  52       7.490   5.110  -3.650  1.00  0.00           C  
ATOM    498  C   GLN A  52       8.390   4.570  -2.530  1.00  0.00           C  
ATOM    499  O   GLN A  52       8.270   4.930  -1.360  1.00  0.00           O  
ATOM    500  CB  GLN A  52       7.970   6.520  -4.010  1.00  0.00           C  
ATOM    501  CG  GLN A  52       8.480   6.690  -5.450  1.00  0.00           C  
ATOM    502  CD  GLN A  52       9.640   5.810  -5.920  1.00  0.00           C  
ATOM    503  OE1 GLN A  52       9.870   4.670  -5.520  1.00  0.00           O  
ATOM    504  NE2 GLN A  52      10.500   6.340  -6.780  1.00  0.00           N  
ATOM    505  H   GLN A  52       5.920   5.750  -2.410  1.00  0.00           H  
ATOM    506 HE21 GLN A  52      10.530   7.320  -6.970  1.00  0.00           H  
ATOM    507 HE22 GLN A  52      11.190   5.740  -7.180  1.00  0.00           H  
ATOM    508  N   GLY A  53       9.220   3.610  -2.930  1.00  0.00           N  
ATOM    509  CA  GLY A  53      10.230   2.970  -2.090  1.00  0.00           C  
ATOM    510  C   GLY A  53      11.280   2.270  -2.950  1.00  0.00           C  
ATOM    511  O   GLY A  53      10.970   1.850  -4.060  1.00  0.00           O  
ATOM    512  H   GLY A  53       9.170   3.280  -3.880  1.00  0.00           H  
ATOM    513  N   PRO A  54      12.530   2.180  -2.500  1.00  0.00           N  
ATOM    514  CA  PRO A  54      13.510   1.290  -3.130  1.00  0.00           C  
ATOM    515  C   PRO A  54      13.090  -0.170  -2.930  1.00  0.00           C  
ATOM    516  O   PRO A  54      12.390  -0.480  -1.960  1.00  0.00           O  
ATOM    517  CB  PRO A  54      14.830   1.580  -2.420  1.00  0.00           C  
ATOM    518  CG  PRO A  54      14.670   3.030  -1.960  1.00  0.00           C  
ATOM    519  CD  PRO A  54      13.190   3.110  -1.570  1.00  0.00           C  
ATOM    520  N   GLU A  55      13.380  -1.000  -3.920  1.00  0.00           N  
ATOM    521  CA  GLU A  55      13.120  -2.440  -3.970  1.00  0.00           C  
ATOM    522  C   GLU A  55      12.840  -3.140  -2.640  1.00  0.00           C  
ATOM    523  O   GLU A  55      11.700  -3.530  -2.380  1.00  0.00           O  
ATOM    524  CB  GLU A  55      14.250  -3.110  -4.770  1.00  0.00           C  
ATOM    525  CG  GLU A  55      14.210  -4.630  -4.840  1.00  0.00           C  
ATOM    526  CD  GLU A  55      13.080  -5.210  -5.700  1.00  0.00           C  
ATOM    527  OE1 GLU A  55      11.980  -5.440  -5.160  1.00  0.00           O  
ATOM    528  OE2 GLU A  55      13.370  -5.470  -6.890  1.00  0.00           O  
ATOM    529  H   GLU A  55      13.720  -0.620  -4.780  1.00  0.00           H  
ATOM    530  N   GLU A  56      13.820  -3.110  -1.740  1.00  0.00           N  
ATOM    531  CA  GLU A  56      13.720  -3.740  -0.420  1.00  0.00           C  
ATOM    532  C   GLU A  56      12.610  -3.210   0.490  1.00  0.00           C  
ATOM    533  O   GLU A  56      11.840  -3.990   1.040  1.00  0.00           O  
ATOM    534  CB  GLU A  56      15.070  -3.810   0.310  1.00  0.00           C  
ATOM    535  CG  GLU A  56      15.790  -2.490   0.590  1.00  0.00           C  
ATOM    536  CD  GLU A  56      16.570  -1.950  -0.610  1.00  0.00           C  
ATOM    537  OE1 GLU A  56      15.930  -1.300  -1.460  1.00  0.00           O  
ATOM    538  OE2 GLU A  56      17.790  -2.250  -0.680  1.00  0.00           O  
ATOM    539  H   GLU A  56      14.650  -2.580  -1.920  1.00  0.00           H  
ATOM    540  N   LYS A  57      12.420  -1.900   0.470  1.00  0.00           N  
ATOM    541  CA  LYS A  57      11.330  -1.210   1.180  1.00  0.00           C  
ATOM    542  C   LYS A  57       9.960  -1.580   0.610  1.00  0.00           C  
ATOM    543  O   LYS A  57       9.010  -1.810   1.350  1.00  0.00           O  
ATOM    544  CB  LYS A  57      11.490   0.310   1.100  1.00  0.00           C  
ATOM    545  CG  LYS A  57      12.600   0.940   1.950  1.00  0.00           C  
ATOM    546  CD  LYS A  57      14.020   0.710   1.410  1.00  0.00           C  
ATOM    547  CE  LYS A  57      15.060   1.680   1.970  1.00  0.00           C  
ATOM    548  NZ  LYS A  57      15.270   1.510   3.410  1.00  0.00           N  
ATOM    549  H   LYS A  57      12.940  -1.300  -0.150  1.00  0.00           H  
ATOM    550  HZ1 LYS A  57      14.400   1.590   3.890  1.00  0.00           H  
ATOM    551  HZ2 LYS A  57      15.650   0.600   3.600  1.00  0.00           H  
ATOM    552  HZ3 LYS A  57      15.900   2.210   3.760  1.00  0.00           H  
ATOM    553  N   VAL A  58       9.890  -1.700  -0.710  1.00  0.00           N  
ATOM    554  CA  VAL A  58       8.690  -2.150  -1.440  1.00  0.00           C  
ATOM    555  C   VAL A  58       8.280  -3.570  -1.060  1.00  0.00           C  
ATOM    556  O   VAL A  58       7.100  -3.840  -0.840  1.00  0.00           O  
ATOM    557  CB  VAL A  58       8.890  -1.950  -2.950  1.00  0.00           C  
ATOM    558  CG1 VAL A  58       7.850  -2.620  -3.840  1.00  0.00           C  
ATOM    559  CG2 VAL A  58       8.920  -0.460  -3.280  1.00  0.00           C  
ATOM    560  H   VAL A  58      10.660  -1.450  -1.300  1.00  0.00           H  
ATOM    561  N   ASN A  59       9.260  -4.470  -0.940  1.00  0.00           N  
ATOM    562  CA  ASN A  59       9.050  -5.880  -0.600  1.00  0.00           C  
ATOM    563  C   ASN A  59       8.280  -6.150   0.690  1.00  0.00           C  
ATOM    564  O   ASN A  59       7.330  -6.930   0.710  1.00  0.00           O  
ATOM    565  CB  ASN A  59      10.390  -6.630  -0.600  1.00  0.00           C  
ATOM    566  CG  ASN A  59      11.080  -6.600  -1.970  1.00  0.00           C  
ATOM    567  OD1 ASN A  59      12.270  -6.350  -2.100  1.00  0.00           O  
ATOM    568  ND2 ASN A  59      10.330  -6.830  -3.040  1.00  0.00           N  
ATOM    569  H   ASN A  59      10.200  -4.230  -1.200  1.00  0.00           H  
ATOM    570 HD21 ASN A  59       9.370  -7.090  -2.970  1.00  0.00           H  
ATOM    571 HD22 ASN A  59      10.790  -6.730  -3.920  1.00  0.00           H  
ATOM    572  N   SER A  60       8.670  -5.440   1.750  1.00  0.00           N  
ATOM    573  CA  SER A  60       7.960  -5.460   3.040  1.00  0.00           C  
ATOM    574  C   SER A  60       6.590  -4.780   2.940  1.00  0.00           C  
ATOM    575  O   SER A  60       5.580  -5.410   3.250  1.00  0.00           O  
ATOM    576  CB  SER A  60       8.830  -4.790   4.100  1.00  0.00           C  
ATOM    577  OG  SER A  60       9.270  -3.520   3.610  1.00  0.00           O  
ATOM    578  H   SER A  60       9.450  -4.820   1.710  1.00  0.00           H  
ATOM    579  HG  SER A  60       9.910  -3.100   4.260  1.00  0.00           H  
ATOM    580  N   MET A  61       6.570  -3.600   2.330  1.00  0.00           N  
ATOM    581  CA  MET A  61       5.370  -2.800   2.050  1.00  0.00           C  
ATOM    582  C   MET A  61       4.240  -3.580   1.370  1.00  0.00           C  
ATOM    583  O   MET A  61       3.120  -3.590   1.870  1.00  0.00           O  
ATOM    584  CB  MET A  61       5.810  -1.560   1.260  1.00  0.00           C  
ATOM    585  CG  MET A  61       4.720  -0.590   0.820  1.00  0.00           C  
ATOM    586  SD  MET A  61       3.650  -1.150  -0.560  1.00  0.00           S  
ATOM    587  CE  MET A  61       4.830  -1.350  -1.880  1.00  0.00           C  
ATOM    588  H   MET A  61       7.430  -3.140   2.130  1.00  0.00           H  
ATOM    589  N   LYS A  62       4.550  -4.250   0.270  1.00  0.00           N  
ATOM    590  CA  LYS A  62       3.570  -5.030  -0.500  1.00  0.00           C  
ATOM    591  C   LYS A  62       2.890  -6.150   0.300  1.00  0.00           C  
ATOM    592  O   LYS A  62       1.670  -6.280   0.270  1.00  0.00           O  
ATOM    593  CB  LYS A  62       4.130  -5.520  -1.840  1.00  0.00           C  
ATOM    594  CG  LYS A  62       5.280  -6.520  -1.730  1.00  0.00           C  
ATOM    595  CD  LYS A  62       5.840  -6.880  -3.110  1.00  0.00           C  
ATOM    596  CE  LYS A  62       6.960  -7.910  -2.990  1.00  0.00           C  
ATOM    597  NZ  LYS A  62       7.520  -8.200  -4.320  1.00  0.00           N  
ATOM    598  H   LYS A  62       5.450  -4.140  -0.160  1.00  0.00           H  
ATOM    599  HZ1 LYS A  62       7.850  -7.360  -4.750  1.00  0.00           H  
ATOM    600  HZ2 LYS A  62       8.260  -8.870  -4.240  1.00  0.00           H  
ATOM    601  HZ3 LYS A  62       6.800  -8.590  -4.890  1.00  0.00           H  
ATOM    602  N   SER A  63       3.680  -6.800   1.160  1.00  0.00           N  
ATOM    603  CA  SER A  63       3.150  -7.760   2.140  1.00  0.00           C  
ATOM    604  C   SER A  63       2.230  -7.070   3.140  1.00  0.00           C  
ATOM    605  O   SER A  63       1.010  -7.240   3.040  1.00  0.00           O  
ATOM    606  CB  SER A  63       4.290  -8.490   2.860  1.00  0.00           C  
ATOM    607  OG  SER A  63       5.040  -9.270   1.930  1.00  0.00           O  
ATOM    608  H   SER A  63       4.670  -6.680   1.150  1.00  0.00           H  
ATOM    609  HG  SER A  63       5.850  -8.770   1.630  1.00  0.00           H  
ATOM    610  N   TRP A  64       2.790  -6.070   3.820  1.00  0.00           N  
ATOM    611  CA  TRP A  64       2.170  -5.220   4.840  1.00  0.00           C  
ATOM    612  C   TRP A  64       0.790  -4.670   4.480  1.00  0.00           C  
ATOM    613  O   TRP A  64      -0.160  -4.810   5.250  1.00  0.00           O  
ATOM    614  CB  TRP A  64       3.190  -4.120   5.150  1.00  0.00           C  
ATOM    615  CG  TRP A  64       2.770  -2.910   5.980  1.00  0.00           C  
ATOM    616  CD1 TRP A  64       1.930  -2.890   7.010  1.00  0.00           C  
ATOM    617  CD2 TRP A  64       3.160  -1.590   5.750  1.00  0.00           C  
ATOM    618  NE1 TRP A  64       1.750  -1.640   7.430  1.00  0.00           N  
ATOM    619  CE2 TRP A  64       2.470  -0.820   6.680  1.00  0.00           C  
ATOM    620  CE3 TRP A  64       4.020  -0.990   4.850  1.00  0.00           C  
ATOM    621  CZ2 TRP A  64       2.610   0.570   6.690  1.00  0.00           C  
ATOM    622  CZ3 TRP A  64       4.170   0.390   4.860  1.00  0.00           C  
ATOM    623  CH2 TRP A  64       3.460   1.170   5.770  1.00  0.00           C  
ATOM    624  H   TRP A  64       3.740  -5.820   3.630  1.00  0.00           H  
ATOM    625  HE1 TRP A  64       1.210  -1.380   8.230  1.00  0.00           H  
ATOM    626  N   LEU A  65       0.670  -4.160   3.260  1.00  0.00           N  
ATOM    627  CA  LEU A  65      -0.560  -3.500   2.790  1.00  0.00           C  
ATOM    628  C   LEU A  65      -1.610  -4.390   2.110  1.00  0.00           C  
ATOM    629  O   LEU A  65      -2.590  -3.860   1.600  1.00  0.00           O  
ATOM    630  CB  LEU A  65      -0.220  -2.310   1.890  1.00  0.00           C  
ATOM    631  CG  LEU A  65       0.720  -1.280   2.520  1.00  0.00           C  
ATOM    632  CD1 LEU A  65       0.940  -0.130   1.540  1.00  0.00           C  
ATOM    633  CD2 LEU A  65       0.190  -0.720   3.850  1.00  0.00           C  
ATOM    634  H   LEU A  65       1.460  -4.080   2.650  1.00  0.00           H  
ATOM    635  N   SER A  66      -1.480  -5.710   2.220  1.00  0.00           N  
ATOM    636  CA  SER A  66      -2.460  -6.620   1.600  1.00  0.00           C  
ATOM    637  C   SER A  66      -3.480  -7.210   2.570  1.00  0.00           C  
ATOM    638  O   SER A  66      -4.350  -6.480   3.060  1.00  0.00           O  
ATOM    639  CB  SER A  66      -1.800  -7.630   0.670  1.00  0.00           C  
ATOM    640  OG  SER A  66      -1.110  -8.660   1.390  1.00  0.00           O  
ATOM    641  H   SER A  66      -0.690  -6.130   2.670  1.00  0.00           H  
ATOM    642  HG  SER A  66      -0.200  -8.330   1.640  1.00  0.00           H  
ATOM    643  N   LYS A  67      -3.380  -8.500   2.860  1.00  0.00           N  
ATOM    644  CA  LYS A  67      -4.270  -9.290   3.730  1.00  0.00           C  
ATOM    645  C   LYS A  67      -3.490  -9.650   5.000  1.00  0.00           C  
ATOM    646  O   LYS A  67      -2.950 -10.740   5.160  1.00  0.00           O  
ATOM    647  CB  LYS A  67      -4.720 -10.490   2.900  1.00  0.00           C  
ATOM    648  CG  LYS A  67      -5.750 -11.400   3.570  1.00  0.00           C  
ATOM    649  CD  LYS A  67      -6.470 -12.310   2.570  1.00  0.00           C  
ATOM    650  CE  LYS A  67      -5.560 -13.360   1.920  1.00  0.00           C  
ATOM    651  NZ  LYS A  67      -6.320 -14.070   0.880  1.00  0.00           N  
ATOM    652  H   LYS A  67      -2.630  -9.020   2.450  1.00  0.00           H  
ATOM    653  HZ1 LYS A  67      -7.120 -14.520   1.280  1.00  0.00           H  
ATOM    654  HZ2 LYS A  67      -6.610 -13.420   0.180  1.00  0.00           H  
ATOM    655  HZ3 LYS A  67      -5.730 -14.760   0.460  1.00  0.00           H  
ATOM    656  N   VAL A  68      -3.370  -8.620   5.830  1.00  0.00           N  
ATOM    657  CA  VAL A  68      -2.450  -8.590   6.970  1.00  0.00           C  
ATOM    658  C   VAL A  68      -3.100  -8.210   8.310  1.00  0.00           C  
ATOM    659  O   VAL A  68      -2.840  -8.860   9.310  1.00  0.00           O  
ATOM    660  CB  VAL A  68      -1.240  -7.730   6.620  1.00  0.00           C  
ATOM    661  CG1 VAL A  68      -0.280  -7.430   7.780  1.00  0.00           C  
ATOM    662  CG2 VAL A  68      -0.410  -8.390   5.510  1.00  0.00           C  
ATOM    663  H   VAL A  68      -3.930  -7.800   5.680  1.00  0.00           H  
ATOM    664  N   GLY A  69      -3.820  -7.090   8.330  1.00  0.00           N  
ATOM    665  CA  GLY A  69      -4.390  -6.510   9.550  1.00  0.00           C  
ATOM    666  C   GLY A  69      -3.410  -5.760  10.450  1.00  0.00           C  
ATOM    667  O   GLY A  69      -3.620  -4.610  10.840  1.00  0.00           O  
ATOM    668  H   GLY A  69      -4.160  -6.690   7.470  1.00  0.00           H  
ATOM    669  N   SER A  70      -2.370  -6.480  10.850  1.00  0.00           N  
ATOM    670  CA  SER A  70      -1.270  -6.050  11.720  1.00  0.00           C  
ATOM    671  C   SER A  70      -0.720  -4.640  11.460  1.00  0.00           C  
ATOM    672  O   SER A  70      -0.790  -4.160  10.330  1.00  0.00           O  
ATOM    673  CB  SER A  70      -0.130  -7.060  11.560  1.00  0.00           C  
ATOM    674  OG  SER A  70      -0.630  -8.350  11.930  1.00  0.00           O  
ATOM    675  H   SER A  70      -2.330  -7.450  10.610  1.00  0.00           H  
ATOM    676  HG  SER A  70      -0.050  -9.070  11.540  1.00  0.00           H  
ATOM    677  N   PRO A  71      -0.300  -3.940  12.510  1.00  0.00           N  
ATOM    678  CA  PRO A  71      -0.500  -4.270  13.920  1.00  0.00           C  
ATOM    679  C   PRO A  71      -1.870  -3.960  14.540  1.00  0.00           C  
ATOM    680  O   PRO A  71      -2.260  -4.620  15.500  1.00  0.00           O  
ATOM    681  CB  PRO A  71       0.620  -3.540  14.670  1.00  0.00           C  
ATOM    682  CG  PRO A  71       0.900  -2.330  13.780  1.00  0.00           C  
ATOM    683  CD  PRO A  71       0.720  -2.880  12.370  1.00  0.00           C  
ATOM    684  N   SER A  72      -2.580  -2.960  14.010  1.00  0.00           N  
ATOM    685  CA  SER A  72      -3.820  -2.430  14.590  1.00  0.00           C  
ATOM    686  C   SER A  72      -5.020  -2.260  13.650  1.00  0.00           C  
ATOM    687  O   SER A  72      -6.160  -2.490  14.060  1.00  0.00           O  
ATOM    688  CB  SER A  72      -3.510  -1.090  15.260  1.00  0.00           C  
ATOM    689  OG  SER A  72      -2.950  -0.190  14.300  1.00  0.00           O  
ATOM    690  H   SER A  72      -2.260  -2.470  13.200  1.00  0.00           H  
ATOM    691  HG  SER A  72      -2.510   0.570  14.790  1.00  0.00           H  
ATOM    692  N   SER A  73      -4.780  -1.730  12.460  1.00  0.00           N  
ATOM    693  CA  SER A  73      -5.770  -1.440  11.410  1.00  0.00           C  
ATOM    694  C   SER A  73      -5.850  -2.540  10.350  1.00  0.00           C  
ATOM    695  O   SER A  73      -4.930  -2.690   9.540  1.00  0.00           O  
ATOM    696  CB  SER A  73      -5.430  -0.130  10.700  1.00  0.00           C  
ATOM    697  OG  SER A  73      -5.920   0.980  11.460  1.00  0.00           O  
ATOM    698  H   SER A  73      -3.830  -1.540  12.190  1.00  0.00           H  
ATOM    699  HG  SER A  73      -5.970   0.700  12.410  1.00  0.00           H  
ATOM    700  N   ARG A  74      -7.050  -3.080  10.210  1.00  0.00           N  
ATOM    701  CA  ARG A  74      -7.320  -4.250   9.360  1.00  0.00           C  
ATOM    702  C   ARG A  74      -7.220  -4.020   7.850  1.00  0.00           C  
ATOM    703  O   ARG A  74      -8.190  -3.700   7.170  1.00  0.00           O  
ATOM    704  CB  ARG A  74      -8.630  -4.920   9.760  1.00  0.00           C  
ATOM    705  CG  ARG A  74      -8.440  -6.410  10.090  1.00  0.00           C  
ATOM    706  CD  ARG A  74      -8.080  -7.260   8.870  1.00  0.00           C  
ATOM    707  NE  ARG A  74      -7.600  -8.570   9.320  1.00  0.00           N  
ATOM    708  CZ  ARG A  74      -6.850  -9.430   8.620  1.00  0.00           C  
ATOM    709  NH1 ARG A  74      -6.450  -9.200   7.360  1.00  0.00           N  
ATOM    710  NH2 ARG A  74      -6.350 -10.520   9.220  1.00  0.00           N  
ATOM    711  H   ARG A  74      -7.840  -2.720  10.710  1.00  0.00           H  
ATOM    712  HE  ARG A  74      -7.890  -8.850  10.230  1.00  0.00           H  
ATOM    713 HH11 ARG A  74      -6.720  -8.350   6.900  1.00  0.00           H  
ATOM    714 HH12 ARG A  74      -5.900  -9.880   6.880  1.00  0.00           H  
ATOM    715 HH21 ARG A  74      -6.520 -10.680  10.190  1.00  0.00           H  
ATOM    716 HH22 ARG A  74      -5.800 -11.160   8.690  1.00  0.00           H  
ATOM    717  N   ILE A  75      -5.990  -4.160   7.360  1.00  0.00           N  
ATOM    718  CA  ILE A  75      -5.710  -4.240   5.920  1.00  0.00           C  
ATOM    719  C   ILE A  75      -6.120  -5.640   5.440  1.00  0.00           C  
ATOM    720  O   ILE A  75      -5.490  -6.630   5.780  1.00  0.00           O  
ATOM    721  CB  ILE A  75      -4.270  -3.960   5.500  1.00  0.00           C  
ATOM    722  CG1 ILE A  75      -3.480  -3.010   6.390  1.00  0.00           C  
ATOM    723  CG2 ILE A  75      -4.320  -3.330   4.110  1.00  0.00           C  
ATOM    724  CD1 ILE A  75      -2.680  -3.760   7.460  1.00  0.00           C  
ATOM    725  H   ILE A  75      -5.200  -4.010   7.950  1.00  0.00           H  
ATOM    726  N   ASP A  76      -7.380  -5.640   5.010  1.00  0.00           N  
ATOM    727  CA  ASP A  76      -8.130  -6.840   4.600  1.00  0.00           C  
ATOM    728  C   ASP A  76      -7.640  -7.530   3.320  1.00  0.00           C  
ATOM    729  O   ASP A  76      -7.570  -8.760   3.340  1.00  0.00           O  
ATOM    730  CB  ASP A  76      -9.620  -6.480   4.510  1.00  0.00           C  
ATOM    731  CG  ASP A  76     -10.530  -7.700   4.390  1.00  0.00           C  
ATOM    732  OD1 ASP A  76     -10.670  -8.200   3.250  1.00  0.00           O  
ATOM    733  OD2 ASP A  76     -11.150  -8.040   5.420  1.00  0.00           O  
ATOM    734  H   ASP A  76      -7.940  -4.820   5.130  1.00  0.00           H  
ATOM    735  N   ARG A  77      -7.550  -6.810   2.210  1.00  0.00           N  
ATOM    736  CA  ARG A  77      -7.090  -7.350   0.920  1.00  0.00           C  
ATOM    737  C   ARG A  77      -6.720  -6.210  -0.020  1.00  0.00           C  
ATOM    738  O   ARG A  77      -7.440  -5.220  -0.090  1.00  0.00           O  
ATOM    739  CB  ARG A  77      -8.200  -8.160   0.250  1.00  0.00           C  
ATOM    740  CG  ARG A  77      -7.740  -9.550  -0.210  1.00  0.00           C  
ATOM    741  CD  ARG A  77      -6.620  -9.550  -1.260  1.00  0.00           C  
ATOM    742  NE  ARG A  77      -7.070  -9.020  -2.550  1.00  0.00           N  
ATOM    743  CZ  ARG A  77      -6.330  -8.960  -3.670  1.00  0.00           C  
ATOM    744  NH1 ARG A  77      -5.070  -9.390  -3.720  1.00  0.00           N  
ATOM    745  NH2 ARG A  77      -6.880  -8.540  -4.820  1.00  0.00           N  
ATOM    746  H   ARG A  77      -7.800  -5.840   2.190  1.00  0.00           H  
ATOM    747  HE  ARG A  77      -8.030  -8.730  -2.590  1.00  0.00           H  
ATOM    748 HH11 ARG A  77      -4.650  -9.770  -2.900  1.00  0.00           H  
ATOM    749 HH12 ARG A  77      -4.530  -9.330  -4.570  1.00  0.00           H  
ATOM    750 HH21 ARG A  77      -7.850  -8.290  -4.850  1.00  0.00           H  
ATOM    751 HH22 ARG A  77      -6.320  -8.500  -5.640  1.00  0.00           H  
ATOM    752  N   THR A  78      -5.700  -6.440  -0.850  1.00  0.00           N  
ATOM    753  CA  THR A  78      -5.180  -5.400  -1.760  1.00  0.00           C  
ATOM    754  C   THR A  78      -4.540  -5.980  -3.030  1.00  0.00           C  
ATOM    755  O   THR A  78      -3.610  -6.780  -2.970  1.00  0.00           O  
ATOM    756  CB  THR A  78      -4.170  -4.510  -1.040  1.00  0.00           C  
ATOM    757  OG1 THR A  78      -4.850  -3.950   0.090  1.00  0.00           O  
ATOM    758  CG2 THR A  78      -3.580  -3.360  -1.870  1.00  0.00           C  
ATOM    759  H   THR A  78      -5.250  -7.330  -0.910  1.00  0.00           H  
ATOM    760  HG1 THR A  78      -4.160  -3.810   0.800  1.00  0.00           H  
ATOM    761  N   ASN A  79      -4.880  -5.280  -4.100  1.00  0.00           N  
ATOM    762  CA  ASN A  79      -4.220  -5.420  -5.410  1.00  0.00           C  
ATOM    763  C   ASN A  79      -3.180  -4.310  -5.570  1.00  0.00           C  
ATOM    764  O   ASN A  79      -3.380  -3.180  -5.130  1.00  0.00           O  
ATOM    765  CB  ASN A  79      -5.260  -5.360  -6.530  1.00  0.00           C  
ATOM    766  CG  ASN A  79      -4.640  -5.740  -7.870  1.00  0.00           C  
ATOM    767  OD1 ASN A  79      -4.210  -4.910  -8.670  1.00  0.00           O  
ATOM    768  ND2 ASN A  79      -4.500  -7.040  -8.120  1.00  0.00           N  
ATOM    769  H   ASN A  79      -5.580  -4.560  -4.040  1.00  0.00           H  
ATOM    770 HD21 ASN A  79      -4.780  -7.730  -7.450  1.00  0.00           H  
ATOM    771 HD22 ASN A  79      -4.100  -7.280  -9.000  1.00  0.00           H  
ATOM    772  N   PHE A  80      -2.050  -4.700  -6.150  1.00  0.00           N  
ATOM    773  CA  PHE A  80      -0.930  -3.800  -6.470  1.00  0.00           C  
ATOM    774  C   PHE A  80      -0.760  -3.710  -7.980  1.00  0.00           C  
ATOM    775  O   PHE A  80      -0.490  -4.690  -8.660  1.00  0.00           O  
ATOM    776  CB  PHE A  80       0.360  -4.260  -5.780  1.00  0.00           C  
ATOM    777  CG  PHE A  80       0.330  -4.080  -4.260  1.00  0.00           C  
ATOM    778  CD1 PHE A  80      -0.200  -5.080  -3.460  1.00  0.00           C  
ATOM    779  CD2 PHE A  80       0.860  -2.920  -3.710  1.00  0.00           C  
ATOM    780  CE1 PHE A  80      -0.210  -4.920  -2.080  1.00  0.00           C  
ATOM    781  CE2 PHE A  80       0.860  -2.750  -2.330  1.00  0.00           C  
ATOM    782  CZ  PHE A  80       0.320  -3.750  -1.530  1.00  0.00           C  
ATOM    783  H   PHE A  80      -1.900  -5.650  -6.420  1.00  0.00           H  
ATOM    784  N   SER A  81      -1.110  -2.520  -8.480  1.00  0.00           N  
ATOM    785  CA  SER A  81      -1.110  -2.160  -9.900  1.00  0.00           C  
ATOM    786  C   SER A  81      -0.240  -0.930 -10.180  1.00  0.00           C  
ATOM    787  O   SER A  81       0.120  -0.180  -9.270  1.00  0.00           O  
ATOM    788  CB  SER A  81      -2.530  -1.820 -10.340  1.00  0.00           C  
ATOM    789  OG  SER A  81      -3.050  -2.880 -11.150  1.00  0.00           O  
ATOM    790  H   SER A  81      -1.360  -1.770  -7.870  1.00  0.00           H  
ATOM    791  HG  SER A  81      -3.290  -3.640 -10.540  1.00  0.00           H  
ATOM    792  N   ASN A  82       0.020  -0.690 -11.460  1.00  0.00           N  
ATOM    793  CA  ASN A  82       0.700   0.510 -11.970  1.00  0.00           C  
ATOM    794  C   ASN A  82       2.050   0.770 -11.300  1.00  0.00           C  
ATOM    795  O   ASN A  82       2.140   1.500 -10.320  1.00  0.00           O  
ATOM    796  CB  ASN A  82      -0.210   1.730 -11.820  1.00  0.00           C  
ATOM    797  CG  ASN A  82      -1.600   1.520 -12.400  1.00  0.00           C  
ATOM    798  OD1 ASN A  82      -1.800   1.410 -13.610  1.00  0.00           O  
ATOM    799  ND2 ASN A  82      -2.600   1.350 -11.540  1.00  0.00           N  
ATOM    800  H   ASN A  82      -0.330  -1.310 -12.170  1.00  0.00           H  
ATOM    801 HD21 ASN A  82      -2.450   1.320 -10.560  1.00  0.00           H  
ATOM    802 HD22 ASN A  82      -3.510   1.210 -11.940  1.00  0.00           H  
ATOM    803  N   GLU A  83       3.090   0.120 -11.820  1.00  0.00           N  
ATOM    804  CA  GLU A  83       4.440   0.330 -11.300  1.00  0.00           C  
ATOM    805  C   GLU A  83       5.330   1.160 -12.220  1.00  0.00           C  
ATOM    806  O   GLU A  83       5.740   0.750 -13.310  1.00  0.00           O  
ATOM    807  CB  GLU A  83       5.120  -0.970 -10.860  1.00  0.00           C  
ATOM    808  CG  GLU A  83       6.320  -0.660  -9.970  1.00  0.00           C  
ATOM    809  CD  GLU A  83       6.990  -1.910  -9.390  1.00  0.00           C  
ATOM    810  OE1 GLU A  83       6.550  -2.330  -8.300  1.00  0.00           O  
ATOM    811  OE2 GLU A  83       7.950  -2.400 -10.030  1.00  0.00           O  
ATOM    812  H   GLU A  83       2.990  -0.540 -12.570  1.00  0.00           H  
ATOM    813  N   LYS A  84       5.610   2.350 -11.690  1.00  0.00           N  
ATOM    814  CA  LYS A  84       6.520   3.370 -12.240  1.00  0.00           C  
ATOM    815  C   LYS A  84       7.840   3.250 -11.480  1.00  0.00           C  
ATOM    816  O   LYS A  84       7.980   3.690 -10.340  1.00  0.00           O  
ATOM    817  CB  LYS A  84       5.900   4.750 -11.990  1.00  0.00           C  
ATOM    818  CG  LYS A  84       4.580   5.000 -12.730  1.00  0.00           C  
ATOM    819  CD  LYS A  84       4.800   5.150 -14.240  1.00  0.00           C  
ATOM    820  CE  LYS A  84       3.490   5.370 -14.990  1.00  0.00           C  
ATOM    821  NZ  LYS A  84       2.660   4.150 -14.940  1.00  0.00           N  
ATOM    822  H   LYS A  84       5.190   2.610 -10.830  1.00  0.00           H  
ATOM    823  HZ1 LYS A  84       2.460   3.930 -13.990  1.00  0.00           H  
ATOM    824  HZ2 LYS A  84       1.800   4.310 -15.430  1.00  0.00           H  
ATOM    825  HZ3 LYS A  84       3.150   3.390 -15.380  1.00  0.00           H  
ATOM    826  N   THR A  85       8.730   2.430 -12.030  1.00  0.00           N  
ATOM    827  CA  THR A  85      10.110   2.290 -11.540  1.00  0.00           C  
ATOM    828  C   THR A  85      10.910   3.520 -11.950  1.00  0.00           C  
ATOM    829  O   THR A  85      11.540   3.590 -13.000  1.00  0.00           O  
ATOM    830  CB  THR A  85      10.740   1.000 -12.060  1.00  0.00           C  
ATOM    831  OG1 THR A  85      10.450   0.860 -13.450  1.00  0.00           O  
ATOM    832  CG2 THR A  85      10.270  -0.220 -11.270  1.00  0.00           C  
ATOM    833  H   THR A  85       8.510   1.850 -12.810  1.00  0.00           H  
ATOM    834  HG1 THR A  85      11.070   1.460 -13.950  1.00  0.00           H  
ATOM    835  N   ILE A  86      10.770   4.540 -11.100  1.00  0.00           N  
ATOM    836  CA  ILE A  86      11.160   5.930 -11.390  1.00  0.00           C  
ATOM    837  C   ILE A  86      12.340   6.440 -10.560  1.00  0.00           C  
ATOM    838  O   ILE A  86      12.620   5.970  -9.460  1.00  0.00           O  
ATOM    839  CB  ILE A  86       9.990   6.910 -11.200  1.00  0.00           C  
ATOM    840  CG1 ILE A  86       9.350   6.810  -9.810  1.00  0.00           C  
ATOM    841  CG2 ILE A  86       8.970   6.720 -12.320  1.00  0.00           C  
ATOM    842  CD1 ILE A  86       8.660   8.110  -9.380  1.00  0.00           C  
ATOM    843  H   ILE A  86      10.490   4.370 -10.150  1.00  0.00           H  
ATOM    844  N   SER A  87      13.010   7.410 -11.150  1.00  0.00           N  
ATOM    845  CA  SER A  87      14.010   8.240 -10.460  1.00  0.00           C  
ATOM    846  C   SER A  87      13.410   8.980  -9.270  1.00  0.00           C  
ATOM    847  O   SER A  87      12.330   9.570  -9.370  1.00  0.00           O  
ATOM    848  CB  SER A  87      14.600   9.280 -11.410  1.00  0.00           C  
ATOM    849  OG  SER A  87      15.710   9.900 -10.770  1.00  0.00           O  
ATOM    850  H   SER A  87      12.990   7.520 -12.150  1.00  0.00           H  
ATOM    851  HG  SER A  87      16.440  10.030 -11.440  1.00  0.00           H  
ATOM    852  N   LYS A  88      14.130   8.890  -8.160  1.00  0.00           N  
ATOM    853  CA  LYS A  88      13.880   9.600  -6.890  1.00  0.00           C  
ATOM    854  C   LYS A  88      12.560   9.310  -6.190  1.00  0.00           C  
ATOM    855  O   LYS A  88      11.520   9.020  -6.780  1.00  0.00           O  
ATOM    856  CB  LYS A  88      14.070  11.110  -7.050  1.00  0.00           C  
ATOM    857  CG  LYS A  88      15.520  11.480  -7.320  1.00  0.00           C  
ATOM    858  CD  LYS A  88      15.760  12.990  -7.360  1.00  0.00           C  
ATOM    859  CE  LYS A  88      15.600  13.670  -6.000  1.00  0.00           C  
ATOM    860  NZ  LYS A  88      16.610  13.200  -5.050  1.00  0.00           N  
ATOM    861  H   LYS A  88      14.950   8.310  -8.170  1.00  0.00           H  
ATOM    862  HZ1 LYS A  88      16.520  12.210  -4.940  1.00  0.00           H  
ATOM    863  HZ2 LYS A  88      17.530  13.410  -5.400  1.00  0.00           H  
ATOM    864  HZ3 LYS A  88      16.470  13.640  -4.160  1.00  0.00           H  
ATOM    865  N   LEU A  89      12.620   9.420  -4.860  1.00  0.00           N  
ATOM    866  CA  LEU A  89      11.460   9.200  -3.980  1.00  0.00           C  
ATOM    867  C   LEU A  89      10.630  10.470  -3.840  1.00  0.00           C  
ATOM    868  O   LEU A  89      10.930  11.370  -3.050  1.00  0.00           O  
ATOM    869  CB  LEU A  89      11.920   8.670  -2.620  1.00  0.00           C  
ATOM    870  CG  LEU A  89      12.640   7.330  -2.680  1.00  0.00           C  
ATOM    871  CD1 LEU A  89      13.190   6.980  -1.290  1.00  0.00           C  
ATOM    872  CD2 LEU A  89      11.730   6.200  -3.180  1.00  0.00           C  
ATOM    873  H   LEU A  89      13.460   9.700  -4.400  1.00  0.00           H  
ATOM    874  N   GLU A  90       9.570  10.530  -4.640  1.00  0.00           N  
ATOM    875  CA  GLU A  90       8.720  11.730  -4.770  1.00  0.00           C  
ATOM    876  C   GLU A  90       7.650  11.810  -3.680  1.00  0.00           C  
ATOM    877  O   GLU A  90       6.610  11.150  -3.800  1.00  0.00           O  
ATOM    878  CB  GLU A  90       8.120  11.750  -6.170  1.00  0.00           C  
ATOM    879  CG  GLU A  90       7.480  13.100  -6.510  1.00  0.00           C  
ATOM    880  CD  GLU A  90       6.810  13.070  -7.890  1.00  0.00           C  
ATOM    881  OE1 GLU A  90       7.540  13.250  -8.880  1.00  0.00           O  
ATOM    882  OE2 GLU A  90       5.570  12.880  -7.910  1.00  0.00           O  
ATOM    883  H   GLU A  90       9.300   9.760  -5.220  1.00  0.00           H  
ATOM    884  N   TYR A  91       8.110  12.310  -2.540  1.00  0.00           N  
ATOM    885  CA  TYR A  91       7.380  12.780  -1.350  1.00  0.00           C  
ATOM    886  C   TYR A  91       8.230  12.680  -0.080  1.00  0.00           C  
ATOM    887  O   TYR A  91       9.140  11.860   0.020  1.00  0.00           O  
ATOM    888  CB  TYR A  91       6.080  12.040  -1.040  1.00  0.00           C  
ATOM    889  CG  TYR A  91       4.830  12.890  -1.310  1.00  0.00           C  
ATOM    890  CD1 TYR A  91       4.400  13.070  -2.620  1.00  0.00           C  
ATOM    891  CD2 TYR A  91       4.120  13.400  -0.220  1.00  0.00           C  
ATOM    892  CE1 TYR A  91       3.240  13.790  -2.850  1.00  0.00           C  
ATOM    893  CE2 TYR A  91       2.950  14.110  -0.460  1.00  0.00           C  
ATOM    894  CZ  TYR A  91       2.530  14.300  -1.770  1.00  0.00           C  
ATOM    895  OH  TYR A  91       1.440  15.060  -2.030  1.00  0.00           O  
ATOM    896  H   TYR A  91       9.100  12.260  -2.390  1.00  0.00           H  
ATOM    897  HH  TYR A  91       0.950  15.270  -1.190  1.00  0.00           H  
ATOM    898  N   SER A  92       7.950  13.570   0.860  1.00  0.00           N  
ATOM    899  CA  SER A  92       8.490  13.500   2.230  1.00  0.00           C  
ATOM    900  C   SER A  92       7.660  12.530   3.080  1.00  0.00           C  
ATOM    901  O   SER A  92       6.610  12.860   3.620  1.00  0.00           O  
ATOM    902  CB  SER A  92       8.580  14.900   2.830  1.00  0.00           C  
ATOM    903  OG  SER A  92       7.370  15.610   2.550  1.00  0.00           O  
ATOM    904  H   SER A  92       7.390  14.380   0.700  1.00  0.00           H  
ATOM    905  HG  SER A  92       6.660  15.260   3.150  1.00  0.00           H  
ATOM    906  N   ASN A  93       8.120  11.290   2.980  1.00  0.00           N  
ATOM    907  CA  ASN A  93       7.470  10.080   3.510  1.00  0.00           C  
ATOM    908  C   ASN A  93       6.090   9.820   2.900  1.00  0.00           C  
ATOM    909  O   ASN A  93       5.710  10.470   1.930  1.00  0.00           O  
ATOM    910  CB  ASN A  93       7.470  10.010   5.040  1.00  0.00           C  
ATOM    911  CG  ASN A  93       8.880   9.750   5.570  1.00  0.00           C  
ATOM    912  OD1 ASN A  93       9.480  10.580   6.260  1.00  0.00           O  
ATOM    913  ND2 ASN A  93       9.470   8.610   5.240  1.00  0.00           N  
ATOM    914  H   ASN A  93       8.920  11.100   2.420  1.00  0.00           H  
ATOM    915 HD21 ASN A  93       9.020   7.920   4.670  1.00  0.00           H  
ATOM    916 HD22 ASN A  93      10.390   8.460   5.610  1.00  0.00           H  
ATOM    917  N   PHE A  94       5.540   8.650   3.230  1.00  0.00           N  
ATOM    918  CA  PHE A  94       4.200   8.230   2.790  1.00  0.00           C  
ATOM    919  C   PHE A  94       3.110   9.000   3.550  1.00  0.00           C  
ATOM    920  O   PHE A  94       2.240   8.450   4.220  1.00  0.00           O  
ATOM    921  CB  PHE A  94       4.160   6.710   2.940  1.00  0.00           C  
ATOM    922  CG  PHE A  94       2.980   5.970   2.300  1.00  0.00           C  
ATOM    923  CD1 PHE A  94       2.500   6.320   1.040  1.00  0.00           C  
ATOM    924  CD2 PHE A  94       2.540   4.810   2.930  1.00  0.00           C  
ATOM    925  CE1 PHE A  94       1.580   5.510   0.400  1.00  0.00           C  
ATOM    926  CE2 PHE A  94       1.620   3.980   2.290  1.00  0.00           C  
ATOM    927  CZ  PHE A  94       1.150   4.350   1.040  1.00  0.00           C  
ATOM    928  H   PHE A  94       6.070   7.950   3.700  1.00  0.00           H  
ATOM    929  N   SER A  95       3.060  10.280   3.210  1.00  0.00           N  
ATOM    930  CA  SER A  95       2.320  11.310   3.960  1.00  0.00           C  
ATOM    931  C   SER A  95       0.820  11.380   3.700  1.00  0.00           C  
ATOM    932  O   SER A  95       0.350  11.760   2.630  1.00  0.00           O  
ATOM    933  CB  SER A  95       2.920  12.710   3.770  1.00  0.00           C  
ATOM    934  OG  SER A  95       3.810  12.980   4.850  1.00  0.00           O  
ATOM    935  H   SER A  95       3.440  10.580   2.330  1.00  0.00           H  
ATOM    936  HG  SER A  95       4.750  12.770   4.560  1.00  0.00           H  
ATOM    937  N   VAL A  96       0.140  10.970   4.760  1.00  0.00           N  
ATOM    938  CA  VAL A  96      -1.300  11.140   5.040  1.00  0.00           C  
ATOM    939  C   VAL A  96      -2.280  10.630   3.980  1.00  0.00           C  
ATOM    940  O   VAL A  96      -1.930  10.260   2.860  1.00  0.00           O  
ATOM    941  CB  VAL A  96      -1.670  12.540   5.520  1.00  0.00           C  
ATOM    942  CG1 VAL A  96      -1.010  12.850   6.860  1.00  0.00           C  
ATOM    943  CG2 VAL A  96      -1.420  13.670   4.510  1.00  0.00           C  
ATOM    944  H   VAL A  96       0.610  10.400   5.440  1.00  0.00           H  
ATOM    945  N   ARG A  97      -3.520  10.500   4.440  1.00  0.00           N  
ATOM    946  CA  ARG A  97      -4.630  10.030   3.610  1.00  0.00           C  
ATOM    947  C   ARG A  97      -5.640  11.150   3.350  1.00  0.00           C  
ATOM    948  O   ARG A  97      -6.190  11.770   4.270  1.00  0.00           O  
ATOM    949  CB  ARG A  97      -5.260   8.780   4.220  1.00  0.00           C  
ATOM    950  CG  ARG A  97      -6.140   8.060   3.190  1.00  0.00           C  
ATOM    951  CD  ARG A  97      -6.660   6.730   3.720  1.00  0.00           C  
ATOM    952  NE  ARG A  97      -7.510   6.940   4.900  1.00  0.00           N  
ATOM    953  CZ  ARG A  97      -8.010   5.990   5.700  1.00  0.00           C  
ATOM    954  NH1 ARG A  97      -7.840   4.680   5.430  1.00  0.00           N  
ATOM    955  NH2 ARG A  97      -8.630   6.320   6.840  1.00  0.00           N  
ATOM    956  H   ARG A  97      -3.760  10.780   5.370  1.00  0.00           H  
ATOM    957  HE  ARG A  97      -7.810   7.890   5.040  1.00  0.00           H  
ATOM    958 HH11 ARG A  97      -7.390   4.410   4.580  1.00  0.00           H  
ATOM    959 HH12 ARG A  97      -8.250   4.010   6.040  1.00  0.00           H  
ATOM    960 HH21 ARG A  97      -8.750   7.280   7.090  1.00  0.00           H  
ATOM    961 HH22 ARG A  97      -9.000   5.590   7.410  1.00  0.00           H  
ATOM    962  N   TYR A  98      -5.660  11.500   2.070  1.00  0.00           N  
ATOM    963  CA  TYR A  98      -6.460  12.570   1.460  1.00  0.00           C  
ATOM    964  C   TYR A  98      -7.890  12.100   1.140  1.00  0.00           C  
ATOM    965  O   TYR A  98      -8.820  12.890   1.390  1.00  0.00           O  
ATOM    966  CB  TYR A  98      -5.770  13.040   0.180  1.00  0.00           C  
ATOM    967  CG  TYR A  98      -4.350  13.580   0.370  1.00  0.00           C  
ATOM    968  CD1 TYR A  98      -3.290  12.690   0.350  1.00  0.00           C  
ATOM    969  CD2 TYR A  98      -4.160  14.950   0.490  1.00  0.00           C  
ATOM    970  CE1 TYR A  98      -1.990  13.170   0.440  1.00  0.00           C  
ATOM    971  CE2 TYR A  98      -2.860  15.440   0.570  1.00  0.00           C  
ATOM    972  CZ  TYR A  98      -1.800  14.550   0.540  1.00  0.00           C  
ATOM    973  OH  TYR A  98      -0.520  15.010   0.530  1.00  0.00           O  
ATOM    974  OXT TYR A  98      -8.020  10.970   0.620  1.00  0.00           O  
ATOM    975  H   TYR A  98      -5.060  11.000   1.430  1.00  0.00           H  
ATOM    976  HH  TYR A  98       0.060  14.270   0.850  1.00  0.00           H  
TER     977      TYR A  98                                                      
ENDMDL                                                                          
MODEL        5                                                                  
ATOM      1  N   SER A   1      10.350  -2.130 -15.550  1.00  0.00           N  
ATOM      2  CA  SER A   1       9.180  -1.240 -15.490  1.00  0.00           C  
ATOM      3  C   SER A   1       9.250   0.000 -16.380  1.00  0.00           C  
ATOM      4  O   SER A   1       8.560   0.070 -17.390  1.00  0.00           O  
ATOM      5  CB  SER A   1       8.870  -0.920 -14.030  1.00  0.00           C  
ATOM      6  OG  SER A   1       8.150   0.300 -13.860  1.00  0.00           O  
ATOM      7  H1  SER A   1      10.560  -2.340 -16.500  1.00  0.00           H  
ATOM      8  H2  SER A   1      11.140  -1.670 -15.140  1.00  0.00           H  
ATOM      9  H3  SER A   1      10.170  -2.970 -15.040  1.00  0.00           H  
ATOM     10  HG  SER A   1       7.200   0.050 -13.680  1.00  0.00           H  
ATOM     11  N   THR A   2      10.020   1.000 -15.950  1.00  0.00           N  
ATOM     12  CA  THR A   2      10.190   2.290 -16.640  1.00  0.00           C  
ATOM     13  C   THR A   2      11.650   2.710 -16.730  1.00  0.00           C  
ATOM     14  O   THR A   2      12.300   2.510 -17.760  1.00  0.00           O  
ATOM     15  CB  THR A   2       9.350   3.390 -16.000  1.00  0.00           C  
ATOM     16  OG1 THR A   2       9.450   3.340 -14.580  1.00  0.00           O  
ATOM     17  CG2 THR A   2       7.890   3.330 -16.460  1.00  0.00           C  
ATOM     18  H   THR A   2      10.440   0.930 -15.050  1.00  0.00           H  
ATOM     19  HG1 THR A   2       8.870   2.590 -14.260  1.00  0.00           H  
ATOM     20  N   ALA A   3      12.150   3.300 -15.650  1.00  0.00           N  
ATOM     21  CA  ALA A   3      13.530   3.800 -15.520  1.00  0.00           C  
ATOM     22  C   ALA A   3      14.240   3.150 -14.330  1.00  0.00           C  
ATOM     23  O   ALA A   3      14.000   1.980 -14.050  1.00  0.00           O  
ATOM     24  CB  ALA A   3      13.440   5.330 -15.490  1.00  0.00           C  
ATOM     25  H   ALA A   3      11.570   3.490 -14.860  1.00  0.00           H  
ATOM     26  N   ARG A   4      15.020   3.930 -13.580  1.00  0.00           N  
ATOM     27  CA  ARG A   4      15.920   3.470 -12.510  1.00  0.00           C  
ATOM     28  C   ARG A   4      15.290   2.510 -11.500  1.00  0.00           C  
ATOM     29  O   ARG A   4      14.190   2.800 -11.030  1.00  0.00           O  
ATOM     30  CB  ARG A   4      16.500   4.670 -11.760  1.00  0.00           C  
ATOM     31  CG  ARG A   4      17.700   5.350 -12.430  1.00  0.00           C  
ATOM     32  CD  ARG A   4      17.320   6.190 -13.650  1.00  0.00           C  
ATOM     33  NE  ARG A   4      18.480   6.940 -14.150  1.00  0.00           N  
ATOM     34  CZ  ARG A   4      18.950   6.900 -15.400  1.00  0.00           C  
ATOM     35  NH1 ARG A   4      18.520   6.030 -16.320  1.00  0.00           N  
ATOM     36  NH2 ARG A   4      19.980   7.690 -15.740  1.00  0.00           N  
ATOM     37  H   ARG A   4      14.960   4.920 -13.670  1.00  0.00           H  
ATOM     38  HE  ARG A   4      18.950   7.510 -13.480  1.00  0.00           H  
ATOM     39 HH11 ARG A   4      17.830   5.350 -16.060  1.00  0.00           H  
ATOM     40 HH12 ARG A   4      18.890   6.040 -17.250  1.00  0.00           H  
ATOM     41 HH21 ARG A   4      20.390   8.310 -15.070  1.00  0.00           H  
ATOM     42 HH22 ARG A   4      20.340   7.660 -16.680  1.00  0.00           H  
ATOM     43  N   PRO A   5      15.950   1.400 -11.190  1.00  0.00           N  
ATOM     44  CA  PRO A   5      15.450   0.410 -10.220  1.00  0.00           C  
ATOM     45  C   PRO A   5      15.410   0.880  -8.760  1.00  0.00           C  
ATOM     46  O   PRO A   5      16.270   0.580  -7.940  1.00  0.00           O  
ATOM     47  CB  PRO A   5      16.340  -0.820 -10.410  1.00  0.00           C  
ATOM     48  CG  PRO A   5      16.850  -0.680 -11.840  1.00  0.00           C  
ATOM     49  CD  PRO A   5      17.060   0.830 -11.970  1.00  0.00           C  
ATOM     50  N   LEU A   6      14.440   1.760  -8.510  1.00  0.00           N  
ATOM     51  CA  LEU A   6      13.930   2.160  -7.200  1.00  0.00           C  
ATOM     52  C   LEU A   6      12.410   2.000  -7.310  1.00  0.00           C  
ATOM     53  O   LEU A   6      11.780   2.560  -8.200  1.00  0.00           O  
ATOM     54  CB  LEU A   6      14.250   3.610  -6.850  1.00  0.00           C  
ATOM     55  CG  LEU A   6      15.740   3.860  -6.650  1.00  0.00           C  
ATOM     56  CD1 LEU A   6      16.400   4.310  -7.960  1.00  0.00           C  
ATOM     57  CD2 LEU A   6      15.950   4.950  -5.600  1.00  0.00           C  
ATOM     58  H   LEU A   6      14.040   2.270  -9.270  1.00  0.00           H  
ATOM     59  N   LYS A   7      11.830   1.260  -6.360  1.00  0.00           N  
ATOM     60  CA  LYS A   7      10.470   0.740  -6.570  1.00  0.00           C  
ATOM     61  C   LYS A   7       9.420   1.630  -5.910  1.00  0.00           C  
ATOM     62  O   LYS A   7       9.450   1.900  -4.710  1.00  0.00           O  
ATOM     63  CB  LYS A   7      10.330  -0.680  -6.020  1.00  0.00           C  
ATOM     64  CG  LYS A   7      11.250  -1.720  -6.670  1.00  0.00           C  
ATOM     65  CD  LYS A   7      10.770  -2.130  -8.060  1.00  0.00           C  
ATOM     66  CE  LYS A   7      11.630  -3.260  -8.640  1.00  0.00           C  
ATOM     67  NZ  LYS A   7      11.440  -4.500  -7.880  1.00  0.00           N  
ATOM     68  H   LYS A   7      12.120   1.290  -5.410  1.00  0.00           H  
ATOM     69  HZ1 LYS A   7      10.470  -4.750  -7.920  1.00  0.00           H  
ATOM     70  HZ2 LYS A   7      11.980  -5.240  -8.280  1.00  0.00           H  
ATOM     71  HZ3 LYS A   7      11.700  -4.360  -6.920  1.00  0.00           H  
ATOM     72  N   SER A   8       8.600   2.200  -6.780  1.00  0.00           N  
ATOM     73  CA  SER A   8       7.350   2.850  -6.360  1.00  0.00           C  
ATOM     74  C   SER A   8       6.150   2.000  -6.760  1.00  0.00           C  
ATOM     75  O   SER A   8       5.930   1.640  -7.910  1.00  0.00           O  
ATOM     76  CB  SER A   8       7.130   4.260  -6.910  1.00  0.00           C  
ATOM     77  OG  SER A   8       6.030   4.740  -6.120  1.00  0.00           O  
ATOM     78  H   SER A   8       8.770   2.200  -7.770  1.00  0.00           H  
ATOM     79  HG  SER A   8       5.620   5.530  -6.580  1.00  0.00           H  
ATOM     80  N   VAL A   9       5.400   1.690  -5.700  1.00  0.00           N  
ATOM     81  CA  VAL A   9       4.230   0.800  -5.740  1.00  0.00           C  
ATOM     82  C   VAL A   9       2.990   1.630  -5.450  1.00  0.00           C  
ATOM     83  O   VAL A   9       2.840   2.240  -4.400  1.00  0.00           O  
ATOM     84  CB  VAL A   9       4.390  -0.350  -4.740  1.00  0.00           C  
ATOM     85  CG1 VAL A   9       3.370  -1.440  -5.100  1.00  0.00           C  
ATOM     86  CG2 VAL A   9       5.760  -1.020  -4.760  1.00  0.00           C  
ATOM     87  H   VAL A   9       5.610   2.100  -4.810  1.00  0.00           H  
ATOM     88  N   ASP A  10       2.220   1.820  -6.530  1.00  0.00           N  
ATOM     89  CA  ASP A  10       0.910   2.470  -6.500  1.00  0.00           C  
ATOM     90  C   ASP A  10      -0.140   1.390  -6.220  1.00  0.00           C  
ATOM     91  O   ASP A  10      -0.410   0.500  -7.020  1.00  0.00           O  
ATOM     92  CB  ASP A  10       0.620   3.220  -7.810  1.00  0.00           C  
ATOM     93  CG  ASP A  10      -0.420   4.320  -7.610  1.00  0.00           C  
ATOM     94  OD1 ASP A  10      -1.540   3.990  -7.160  1.00  0.00           O  
ATOM     95  OD2 ASP A  10      -0.060   5.470  -7.930  1.00  0.00           O  
ATOM     96  H   ASP A  10       2.500   1.460  -7.420  1.00  0.00           H  
ATOM     97  N   TYR A  11      -0.430   1.390  -4.920  1.00  0.00           N  
ATOM     98  CA  TYR A  11      -1.250   0.410  -4.210  1.00  0.00           C  
ATOM     99  C   TYR A  11      -2.710   0.850  -4.080  1.00  0.00           C  
ATOM    100  O   TYR A  11      -3.040   2.030  -4.240  1.00  0.00           O  
ATOM    101  CB  TYR A  11      -0.660   0.140  -2.830  1.00  0.00           C  
ATOM    102  CG  TYR A  11      -0.500   1.380  -1.960  1.00  0.00           C  
ATOM    103  CD1 TYR A  11       0.620   2.180  -2.180  1.00  0.00           C  
ATOM    104  CD2 TYR A  11      -1.550   1.800  -1.150  1.00  0.00           C  
ATOM    105  CE1 TYR A  11       0.650   3.460  -1.640  1.00  0.00           C  
ATOM    106  CE2 TYR A  11      -1.510   3.070  -0.590  1.00  0.00           C  
ATOM    107  CZ  TYR A  11      -0.430   3.890  -0.870  1.00  0.00           C  
ATOM    108  OH  TYR A  11      -0.440   5.200  -0.500  1.00  0.00           O  
ATOM    109  H   TYR A  11      -0.100   2.140  -4.350  1.00  0.00           H  
ATOM    110  HH  TYR A  11      -1.390   5.490  -0.350  1.00  0.00           H  
ATOM    111  N   GLU A  12      -3.580  -0.160  -4.030  1.00  0.00           N  
ATOM    112  CA  GLU A  12      -4.990  -0.010  -3.630  1.00  0.00           C  
ATOM    113  C   GLU A  12      -5.280  -1.030  -2.530  1.00  0.00           C  
ATOM    114  O   GLU A  12      -5.340  -2.230  -2.770  1.00  0.00           O  
ATOM    115  CB  GLU A  12      -5.960  -0.220  -4.790  1.00  0.00           C  
ATOM    116  CG  GLU A  12      -5.810   0.730  -5.980  1.00  0.00           C  
ATOM    117  CD  GLU A  12      -4.620   0.400  -6.880  1.00  0.00           C  
ATOM    118  OE1 GLU A  12      -4.650  -0.690  -7.500  1.00  0.00           O  
ATOM    119  OE2 GLU A  12      -3.720   1.260  -6.970  1.00  0.00           O  
ATOM    120  H   GLU A  12      -3.320  -1.060  -4.380  1.00  0.00           H  
ATOM    121  N   VAL A  13      -5.210  -0.530  -1.300  1.00  0.00           N  
ATOM    122  CA  VAL A  13      -5.460  -1.300  -0.070  1.00  0.00           C  
ATOM    123  C   VAL A  13      -6.950  -1.660   0.000  1.00  0.00           C  
ATOM    124  O   VAL A  13      -7.800  -0.790  -0.170  1.00  0.00           O  
ATOM    125  CB  VAL A  13      -5.020  -0.500   1.160  1.00  0.00           C  
ATOM    126  CG1 VAL A  13      -5.350  -1.210   2.480  1.00  0.00           C  
ATOM    127  CG2 VAL A  13      -3.520  -0.230   1.150  1.00  0.00           C  
ATOM    128  H   VAL A  13      -5.010   0.440  -1.150  1.00  0.00           H  
ATOM    129  N   PHE A  14      -7.240  -2.950   0.170  1.00  0.00           N  
ATOM    130  CA  PHE A  14      -8.610  -3.430   0.390  1.00  0.00           C  
ATOM    131  C   PHE A  14      -8.700  -4.320   1.630  1.00  0.00           C  
ATOM    132  O   PHE A  14      -7.870  -5.210   1.820  1.00  0.00           O  
ATOM    133  CB  PHE A  14      -9.140  -4.180  -0.840  1.00  0.00           C  
ATOM    134  CG  PHE A  14      -9.280  -3.280  -2.070  1.00  0.00           C  
ATOM    135  CD1 PHE A  14     -10.220  -2.250  -2.080  1.00  0.00           C  
ATOM    136  CD2 PHE A  14      -8.470  -3.520  -3.170  1.00  0.00           C  
ATOM    137  CE1 PHE A  14     -10.340  -1.450  -3.220  1.00  0.00           C  
ATOM    138  CE2 PHE A  14      -8.600  -2.730  -4.310  1.00  0.00           C  
ATOM    139  CZ  PHE A  14      -9.530  -1.700  -4.320  1.00  0.00           C  
ATOM    140  H   PHE A  14      -6.550  -3.670   0.110  1.00  0.00           H  
ATOM    141  N   GLY A  15      -9.750  -4.090   2.400  1.00  0.00           N  
ATOM    142  CA  GLY A  15      -9.980  -4.770   3.690  1.00  0.00           C  
ATOM    143  C   GLY A  15     -11.080  -5.830   3.600  1.00  0.00           C  
ATOM    144  O   GLY A  15     -12.200  -5.510   3.200  1.00  0.00           O  
ATOM    145  H   GLY A  15     -10.490  -3.470   2.120  1.00  0.00           H  
ATOM    146  N   ARG A  16     -10.700  -7.060   3.920  1.00  0.00           N  
ATOM    147  CA  ARG A  16     -11.610  -8.210   4.070  1.00  0.00           C  
ATOM    148  C   ARG A  16     -12.950  -7.910   4.730  1.00  0.00           C  
ATOM    149  O   ARG A  16     -13.990  -8.440   4.330  1.00  0.00           O  
ATOM    150  CB  ARG A  16     -10.900  -9.340   4.820  1.00  0.00           C  
ATOM    151  CG  ARG A  16     -10.460 -10.450   3.860  1.00  0.00           C  
ATOM    152  CD  ARG A  16     -11.620 -11.340   3.420  1.00  0.00           C  
ATOM    153  NE  ARG A  16     -11.760 -12.500   4.310  1.00  0.00           N  
ATOM    154  CZ  ARG A  16     -12.820 -12.820   5.080  1.00  0.00           C  
ATOM    155  NH1 ARG A  16     -13.890 -12.030   5.210  1.00  0.00           N  
ATOM    156  NH2 ARG A  16     -12.910 -14.060   5.580  1.00  0.00           N  
ATOM    157  H   ARG A  16      -9.730  -7.300   3.950  1.00  0.00           H  
ATOM    158  HE  ARG A  16     -10.970 -13.110   4.340  1.00  0.00           H  
ATOM    159 HH11 ARG A  16     -13.910 -11.150   4.730  1.00  0.00           H  
ATOM    160 HH12 ARG A  16     -14.660 -12.320   5.780  1.00  0.00           H  
ATOM    161 HH21 ARG A  16     -12.240 -14.760   5.330  1.00  0.00           H  
ATOM    162 HH22 ARG A  16     -13.690 -14.300   6.160  1.00  0.00           H  
ATOM    163  N   VAL A  17     -12.900  -7.120   5.810  1.00  0.00           N  
ATOM    164  CA  VAL A  17     -14.080  -6.450   6.370  1.00  0.00           C  
ATOM    165  C   VAL A  17     -13.850  -4.940   6.390  1.00  0.00           C  
ATOM    166  O   VAL A  17     -12.710  -4.470   6.490  1.00  0.00           O  
ATOM    167  CB  VAL A  17     -14.480  -7.070   7.710  1.00  0.00           C  
ATOM    168  CG1 VAL A  17     -13.530  -6.740   8.870  1.00  0.00           C  
ATOM    169  CG2 VAL A  17     -15.910  -6.690   8.090  1.00  0.00           C  
ATOM    170  H   VAL A  17     -12.030  -6.920   6.260  1.00  0.00           H  
ATOM    171  N   GLN A  18     -14.940  -4.200   6.200  1.00  0.00           N  
ATOM    172  CA  GLN A  18     -14.930  -2.730   6.200  1.00  0.00           C  
ATOM    173  C   GLN A  18     -14.300  -2.040   7.410  1.00  0.00           C  
ATOM    174  O   GLN A  18     -13.850  -2.670   8.370  1.00  0.00           O  
ATOM    175  CB  GLN A  18     -16.350  -2.220   5.930  1.00  0.00           C  
ATOM    176  CG  GLN A  18     -16.560  -1.900   4.450  1.00  0.00           C  
ATOM    177  CD  GLN A  18     -15.690  -0.740   3.960  1.00  0.00           C  
ATOM    178  OE1 GLN A  18     -15.330   0.180   4.680  1.00  0.00           O  
ATOM    179  NE2 GLN A  18     -15.310  -0.770   2.680  1.00  0.00           N  
ATOM    180  H   GLN A  18     -15.810  -4.630   5.990  1.00  0.00           H  
ATOM    181 HE21 GLN A  18     -15.580  -1.510   2.070  1.00  0.00           H  
ATOM    182 HE22 GLN A  18     -14.740  -0.010   2.380  1.00  0.00           H  
ATOM    183  N   GLY A  19     -14.110  -0.740   7.240  1.00  0.00           N  
ATOM    184  CA  GLY A  19     -13.440   0.160   8.200  1.00  0.00           C  
ATOM    185  C   GLY A  19     -12.160   0.710   7.580  1.00  0.00           C  
ATOM    186  O   GLY A  19     -12.120   1.840   7.090  1.00  0.00           O  
ATOM    187  H   GLY A  19     -14.450  -0.280   6.420  1.00  0.00           H  
ATOM    188  N   VAL A  20     -11.140  -0.150   7.600  1.00  0.00           N  
ATOM    189  CA  VAL A  20      -9.800   0.010   7.010  1.00  0.00           C  
ATOM    190  C   VAL A  20      -9.010   1.110   7.720  1.00  0.00           C  
ATOM    191  O   VAL A  20      -8.090   0.800   8.480  1.00  0.00           O  
ATOM    192  CB  VAL A  20      -9.820   0.110   5.490  1.00  0.00           C  
ATOM    193  CG1 VAL A  20      -8.400  -0.010   4.920  1.00  0.00           C  
ATOM    194  CG2 VAL A  20     -10.650  -0.990   4.830  1.00  0.00           C  
ATOM    195  H   VAL A  20     -11.230  -1.020   8.090  1.00  0.00           H  
ATOM    196  N   CYS A  21      -9.390   2.370   7.490  1.00  0.00           N  
ATOM    197  CA  CYS A  21      -8.770   3.580   8.040  1.00  0.00           C  
ATOM    198  C   CYS A  21      -7.240   3.580   8.060  1.00  0.00           C  
ATOM    199  O   CYS A  21      -6.590   4.300   8.820  1.00  0.00           O  
ATOM    200  CB  CYS A  21      -9.370   3.870   9.410  1.00  0.00           C  
ATOM    201  SG  CYS A  21     -11.170   4.200   9.370  1.00  0.00           S  
ATOM    202  H   CYS A  21     -10.270   2.530   7.050  1.00  0.00           H  
ATOM    203  HG  CYS A  21     -11.310   4.430  10.670  1.00  0.00           H  
ATOM    204  N   PHE A  22      -6.710   3.020   6.970  1.00  0.00           N  
ATOM    205  CA  PHE A  22      -5.290   2.660   6.810  1.00  0.00           C  
ATOM    206  C   PHE A  22      -4.340   3.860   6.860  1.00  0.00           C  
ATOM    207  O   PHE A  22      -3.190   3.700   7.270  1.00  0.00           O  
ATOM    208  CB  PHE A  22      -5.160   1.880   5.500  1.00  0.00           C  
ATOM    209  CG  PHE A  22      -3.910   1.010   5.430  1.00  0.00           C  
ATOM    210  CD1 PHE A  22      -2.750   1.520   4.850  1.00  0.00           C  
ATOM    211  CD2 PHE A  22      -3.990  -0.320   5.810  1.00  0.00           C  
ATOM    212  CE1 PHE A  22      -1.660   0.690   4.650  1.00  0.00           C  
ATOM    213  CE2 PHE A  22      -2.900  -1.160   5.600  1.00  0.00           C  
ATOM    214  CZ  PHE A  22      -1.740  -0.650   5.020  1.00  0.00           C  
ATOM    215  H   PHE A  22      -7.300   2.760   6.210  1.00  0.00           H  
ATOM    216  N   ARG A  23      -4.830   5.030   6.470  1.00  0.00           N  
ATOM    217  CA  ARG A  23      -4.160   6.340   6.540  1.00  0.00           C  
ATOM    218  C   ARG A  23      -3.010   6.500   7.520  1.00  0.00           C  
ATOM    219  O   ARG A  23      -1.840   6.460   7.130  1.00  0.00           O  
ATOM    220  CB  ARG A  23      -5.240   7.390   6.780  1.00  0.00           C  
ATOM    221  CG  ARG A  23      -5.820   7.950   5.470  1.00  0.00           C  
ATOM    222  CD  ARG A  23      -4.800   8.820   4.740  1.00  0.00           C  
ATOM    223  NE  ARG A  23      -4.490  10.020   5.530  1.00  0.00           N  
ATOM    224  CZ  ARG A  23      -3.330  10.330   6.110  1.00  0.00           C  
ATOM    225  NH1 ARG A  23      -2.230   9.560   6.020  1.00  0.00           N  
ATOM    226  NH2 ARG A  23      -3.260  11.390   6.920  1.00  0.00           N  
ATOM    227  H   ARG A  23      -5.770   5.070   6.120  1.00  0.00           H  
ATOM    228  HE  ARG A  23      -5.250  10.670   5.610  1.00  0.00           H  
ATOM    229 HH11 ARG A  23      -2.260   8.710   5.500  1.00  0.00           H  
ATOM    230 HH12 ARG A  23      -1.390   9.840   6.480  1.00  0.00           H  
ATOM    231 HH21 ARG A  23      -4.070  11.940   7.120  1.00  0.00           H  
ATOM    232 HH22 ARG A  23      -2.390  11.610   7.370  1.00  0.00           H  
ATOM    233  N   MET A  24      -3.340   6.580   8.810  1.00  0.00           N  
ATOM    234  CA  MET A  24      -2.380   6.790   9.900  1.00  0.00           C  
ATOM    235  C   MET A  24      -1.320   5.690  10.020  1.00  0.00           C  
ATOM    236  O   MET A  24      -0.120   5.980  10.100  1.00  0.00           O  
ATOM    237  CB  MET A  24      -3.140   6.920  11.220  1.00  0.00           C  
ATOM    238  CG  MET A  24      -3.950   8.220  11.280  1.00  0.00           C  
ATOM    239  SD  MET A  24      -5.060   8.320  12.730  1.00  0.00           S  
ATOM    240  CE  MET A  24      -6.360   7.210  12.230  1.00  0.00           C  
ATOM    241  H   MET A  24      -4.300   6.550   9.080  1.00  0.00           H  
ATOM    242  N   TYR A  25      -1.770   4.450   9.840  1.00  0.00           N  
ATOM    243  CA  TYR A  25      -0.920   3.260   9.860  1.00  0.00           C  
ATOM    244  C   TYR A  25       0.120   3.280   8.730  1.00  0.00           C  
ATOM    245  O   TYR A  25       1.320   3.190   9.000  1.00  0.00           O  
ATOM    246  CB  TYR A  25      -1.830   2.030   9.720  1.00  0.00           C  
ATOM    247  CG  TYR A  25      -1.310   0.870  10.570  1.00  0.00           C  
ATOM    248  CD1 TYR A  25      -1.640   0.870  11.920  1.00  0.00           C  
ATOM    249  CD2 TYR A  25      -0.720  -0.230   9.940  1.00  0.00           C  
ATOM    250  CE1 TYR A  25      -1.400  -0.280  12.670  1.00  0.00           C  
ATOM    251  CE2 TYR A  25      -0.490  -1.370  10.690  1.00  0.00           C  
ATOM    252  CZ  TYR A  25      -0.850  -1.380  12.030  1.00  0.00           C  
ATOM    253  OH  TYR A  25      -0.910  -2.580  12.690  1.00  0.00           O  
ATOM    254  H   TYR A  25      -2.730   4.280   9.650  1.00  0.00           H  
ATOM    255  HH  TYR A  25      -0.320  -3.190  12.150  1.00  0.00           H  
ATOM    256  N   ALA A  26      -0.370   3.600   7.540  1.00  0.00           N  
ATOM    257  CA  ALA A  26       0.430   3.820   6.320  1.00  0.00           C  
ATOM    258  C   ALA A  26       1.580   4.800   6.560  1.00  0.00           C  
ATOM    259  O   ALA A  26       2.720   4.360   6.680  1.00  0.00           O  
ATOM    260  CB  ALA A  26      -0.470   4.270   5.170  1.00  0.00           C  
ATOM    261  H   ALA A  26      -1.350   3.690   7.400  1.00  0.00           H  
ATOM    262  N   GLU A  27       1.180   5.980   7.020  1.00  0.00           N  
ATOM    263  CA  GLU A  27       2.060   7.110   7.390  1.00  0.00           C  
ATOM    264  C   GLU A  27       3.170   6.700   8.350  1.00  0.00           C  
ATOM    265  O   GLU A  27       4.330   6.600   7.950  1.00  0.00           O  
ATOM    266  CB  GLU A  27       1.090   8.140   7.970  1.00  0.00           C  
ATOM    267  CG  GLU A  27       1.710   9.510   8.280  1.00  0.00           C  
ATOM    268  CD  GLU A  27       0.670  10.390   8.980  1.00  0.00           C  
ATOM    269  OE1 GLU A  27      -0.150  10.990   8.260  1.00  0.00           O  
ATOM    270  OE2 GLU A  27       0.670  10.390  10.230  1.00  0.00           O  
ATOM    271  H   GLU A  27       0.210   6.170   7.120  1.00  0.00           H  
ATOM    272  N   ASP A  28       2.770   6.200   9.510  1.00  0.00           N  
ATOM    273  CA  ASP A  28       3.660   5.790  10.610  1.00  0.00           C  
ATOM    274  C   ASP A  28       4.640   4.680  10.220  1.00  0.00           C  
ATOM    275  O   ASP A  28       5.860   4.860  10.310  1.00  0.00           O  
ATOM    276  CB  ASP A  28       2.780   5.370  11.790  1.00  0.00           C  
ATOM    277  CG  ASP A  28       3.540   5.050  13.070  1.00  0.00           C  
ATOM    278  OD1 ASP A  28       4.350   5.910  13.490  1.00  0.00           O  
ATOM    279  OD2 ASP A  28       3.250   3.980  13.640  1.00  0.00           O  
ATOM    280  H   ASP A  28       1.790   6.090   9.700  1.00  0.00           H  
ATOM    281  N   GLU A  29       4.110   3.590   9.680  1.00  0.00           N  
ATOM    282  CA  GLU A  29       4.900   2.420   9.270  1.00  0.00           C  
ATOM    283  C   GLU A  29       5.850   2.740   8.110  1.00  0.00           C  
ATOM    284  O   GLU A  29       7.010   2.330   8.130  1.00  0.00           O  
ATOM    285  CB  GLU A  29       3.950   1.290   8.860  1.00  0.00           C  
ATOM    286  CG  GLU A  29       4.490  -0.100   9.240  1.00  0.00           C  
ATOM    287  CD  GLU A  29       4.100  -0.460  10.670  1.00  0.00           C  
ATOM    288  OE1 GLU A  29       2.940  -0.890  10.840  1.00  0.00           O  
ATOM    289  OE2 GLU A  29       4.940  -0.260  11.570  1.00  0.00           O  
ATOM    290  H   GLU A  29       3.130   3.520   9.480  1.00  0.00           H  
ATOM    291  N   ALA A  30       5.370   3.560   7.170  1.00  0.00           N  
ATOM    292  CA  ALA A  30       6.160   4.060   6.030  1.00  0.00           C  
ATOM    293  C   ALA A  30       7.440   4.780   6.460  1.00  0.00           C  
ATOM    294  O   ALA A  30       8.540   4.400   6.040  1.00  0.00           O  
ATOM    295  CB  ALA A  30       5.310   5.010   5.170  1.00  0.00           C  
ATOM    296  H   ALA A  30       4.420   3.840   7.160  1.00  0.00           H  
ATOM    297  N   ARG A  31       7.290   5.680   7.430  1.00  0.00           N  
ATOM    298  CA  ARG A  31       8.390   6.390   8.090  1.00  0.00           C  
ATOM    299  C   ARG A  31       9.450   5.410   8.610  1.00  0.00           C  
ATOM    300  O   ARG A  31      10.570   5.420   8.100  1.00  0.00           O  
ATOM    301  CB  ARG A  31       7.820   7.260   9.210  1.00  0.00           C  
ATOM    302  CG  ARG A  31       6.940   8.380   8.650  1.00  0.00           C  
ATOM    303  CD  ARG A  31       6.150   9.140   9.710  1.00  0.00           C  
ATOM    304  NE  ARG A  31       5.390  10.210   9.050  1.00  0.00           N  
ATOM    305  CZ  ARG A  31       4.510  11.040   9.610  1.00  0.00           C  
ATOM    306  NH1 ARG A  31       4.170  10.960  10.910  1.00  0.00           N  
ATOM    307  NH2 ARG A  31       3.950  12.010   8.890  1.00  0.00           N  
ATOM    308  H   ARG A  31       6.370   5.980   7.710  1.00  0.00           H  
ATOM    309  HE  ARG A  31       5.580  10.310   8.070  1.00  0.00           H  
ATOM    310 HH11 ARG A  31       4.610  10.270  11.480  1.00  0.00           H  
ATOM    311 HH12 ARG A  31       3.500  11.590  11.300  1.00  0.00           H  
ATOM    312 HH21 ARG A  31       4.190  12.120   7.920  1.00  0.00           H  
ATOM    313 HH22 ARG A  31       3.300  12.640   9.320  1.00  0.00           H  
ATOM    314  N   LYS A  32       8.990   4.400   9.330  1.00  0.00           N  
ATOM    315  CA  LYS A  32       9.810   3.330   9.910  1.00  0.00           C  
ATOM    316  C   LYS A  32      10.580   2.490   8.880  1.00  0.00           C  
ATOM    317  O   LYS A  32      11.790   2.310   9.020  1.00  0.00           O  
ATOM    318  CB  LYS A  32       8.950   2.380  10.750  1.00  0.00           C  
ATOM    319  CG  LYS A  32       8.230   3.070  11.910  1.00  0.00           C  
ATOM    320  CD  LYS A  32       7.320   2.060  12.620  1.00  0.00           C  
ATOM    321  CE  LYS A  32       6.450   2.730  13.670  1.00  0.00           C  
ATOM    322  NZ  LYS A  32       5.610   1.710  14.310  1.00  0.00           N  
ATOM    323  H   LYS A  32       8.010   4.350   9.570  1.00  0.00           H  
ATOM    324  HZ1 LYS A  32       5.110   1.190  13.610  1.00  0.00           H  
ATOM    325  HZ2 LYS A  32       6.180   1.090  14.850  1.00  0.00           H  
ATOM    326  HZ3 LYS A  32       4.950   2.160  14.910  1.00  0.00           H  
ATOM    327  N   ILE A  33       9.880   1.980   7.870  1.00  0.00           N  
ATOM    328  CA  ILE A  33      10.440   1.100   6.830  1.00  0.00           C  
ATOM    329  C   ILE A  33      11.430   1.820   5.920  1.00  0.00           C  
ATOM    330  O   ILE A  33      12.310   1.190   5.340  1.00  0.00           O  
ATOM    331  CB  ILE A  33       9.330   0.400   6.040  1.00  0.00           C  
ATOM    332  CG1 ILE A  33       8.270  -0.280   6.910  1.00  0.00           C  
ATOM    333  CG2 ILE A  33       9.850  -0.590   5.010  1.00  0.00           C  
ATOM    334  CD1 ILE A  33       8.760  -1.290   7.950  1.00  0.00           C  
ATOM    335  H   ILE A  33       8.890   2.130   7.820  1.00  0.00           H  
ATOM    336  N   GLY A  34      11.280   3.140   5.800  1.00  0.00           N  
ATOM    337  CA  GLY A  34      12.060   3.980   4.890  1.00  0.00           C  
ATOM    338  C   GLY A  34      11.340   4.190   3.550  1.00  0.00           C  
ATOM    339  O   GLY A  34      11.880   3.920   2.480  1.00  0.00           O  
ATOM    340  H   GLY A  34      10.680   3.640   6.430  1.00  0.00           H  
ATOM    341  N   VAL A  35      10.100   4.660   3.670  1.00  0.00           N  
ATOM    342  CA  VAL A  35       9.220   4.930   2.520  1.00  0.00           C  
ATOM    343  C   VAL A  35       8.900   6.420   2.460  1.00  0.00           C  
ATOM    344  O   VAL A  35       8.570   7.080   3.440  1.00  0.00           O  
ATOM    345  CB  VAL A  35       7.880   4.190   2.590  1.00  0.00           C  
ATOM    346  CG1 VAL A  35       7.230   4.100   1.210  1.00  0.00           C  
ATOM    347  CG2 VAL A  35       7.950   2.780   3.170  1.00  0.00           C  
ATOM    348  H   VAL A  35       9.670   4.780   4.560  1.00  0.00           H  
ATOM    349  N   VAL A  36       8.900   6.880   1.210  1.00  0.00           N  
ATOM    350  CA  VAL A  36       8.490   8.230   0.810  1.00  0.00           C  
ATOM    351  C   VAL A  36       7.310   8.180  -0.170  1.00  0.00           C  
ATOM    352  O   VAL A  36       6.910   7.100  -0.610  1.00  0.00           O  
ATOM    353  CB  VAL A  36       9.670   9.030   0.250  1.00  0.00           C  
ATOM    354  CG1 VAL A  36      10.790   9.190   1.280  1.00  0.00           C  
ATOM    355  CG2 VAL A  36      10.260   8.480  -1.050  1.00  0.00           C  
ATOM    356  H   VAL A  36       9.140   6.280   0.450  1.00  0.00           H  
ATOM    357  N   GLY A  37       6.690   9.330  -0.380  1.00  0.00           N  
ATOM    358  CA  GLY A  37       5.600   9.480  -1.360  1.00  0.00           C  
ATOM    359  C   GLY A  37       4.450  10.340  -0.830  1.00  0.00           C  
ATOM    360  O   GLY A  37       4.660  11.360  -0.160  1.00  0.00           O  
ATOM    361  H   GLY A  37       6.870  10.140   0.180  1.00  0.00           H  
ATOM    362  N   TRP A  38       3.250   9.830  -1.080  1.00  0.00           N  
ATOM    363  CA  TRP A  38       1.980  10.480  -0.730  1.00  0.00           C  
ATOM    364  C   TRP A  38       0.820   9.480  -0.740  1.00  0.00           C  
ATOM    365  O   TRP A  38       0.840   8.500  -1.480  1.00  0.00           O  
ATOM    366  CB  TRP A  38       1.680  11.660  -1.650  1.00  0.00           C  
ATOM    367  CG  TRP A  38       1.350  11.290  -3.100  1.00  0.00           C  
ATOM    368  CD1 TRP A  38       2.230  10.990  -4.050  1.00  0.00           C  
ATOM    369  CD2 TRP A  38       0.080  11.210  -3.660  1.00  0.00           C  
ATOM    370  NE1 TRP A  38       1.590  10.720  -5.180  1.00  0.00           N  
ATOM    371  CE2 TRP A  38       0.280  10.840  -4.990  1.00  0.00           C  
ATOM    372  CE3 TRP A  38      -1.190  11.510  -3.190  1.00  0.00           C  
ATOM    373  CZ2 TRP A  38      -0.790  10.750  -5.870  1.00  0.00           C  
ATOM    374  CZ3 TRP A  38      -2.260  11.450  -4.080  1.00  0.00           C  
ATOM    375  CH2 TRP A  38      -2.060  11.070  -5.410  1.00  0.00           C  
ATOM    376  H   TRP A  38       3.160   8.930  -1.500  1.00  0.00           H  
ATOM    377  HE1 TRP A  38       2.030  10.500  -6.050  1.00  0.00           H  
ATOM    378  N   VAL A  39      -0.170   9.770   0.090  1.00  0.00           N  
ATOM    379  CA  VAL A  39      -1.370   8.930   0.260  1.00  0.00           C  
ATOM    380  C   VAL A  39      -2.650   9.630  -0.200  1.00  0.00           C  
ATOM    381  O   VAL A  39      -2.910  10.790   0.120  1.00  0.00           O  
ATOM    382  CB  VAL A  39      -1.400   8.420   1.700  1.00  0.00           C  
ATOM    383  CG1 VAL A  39      -1.630   9.500   2.760  1.00  0.00           C  
ATOM    384  CG2 VAL A  39      -2.400   7.280   1.880  1.00  0.00           C  
ATOM    385  H   VAL A  39      -0.110  10.550   0.720  1.00  0.00           H  
ATOM    386  N   LYS A  40      -3.460   8.860  -0.910  1.00  0.00           N  
ATOM    387  CA  LYS A  40      -4.740   9.300  -1.480  1.00  0.00           C  
ATOM    388  C   LYS A  40      -5.930   8.540  -0.900  1.00  0.00           C  
ATOM    389  O   LYS A  40      -6.120   7.340  -1.090  1.00  0.00           O  
ATOM    390  CB  LYS A  40      -4.700   9.170  -3.000  1.00  0.00           C  
ATOM    391  CG  LYS A  40      -5.910   9.800  -3.690  1.00  0.00           C  
ATOM    392  CD  LYS A  40      -5.840   9.580  -5.210  1.00  0.00           C  
ATOM    393  CE  LYS A  40      -7.130  10.030  -5.890  1.00  0.00           C  
ATOM    394  NZ  LYS A  40      -7.050   9.740  -7.330  1.00  0.00           N  
ATOM    395  H   LYS A  40      -3.250   7.890  -1.060  1.00  0.00           H  
ATOM    396  HZ1 LYS A  40      -6.860   8.770  -7.470  1.00  0.00           H  
ATOM    397  HZ2 LYS A  40      -7.910  10.000  -7.770  1.00  0.00           H  
ATOM    398  HZ3 LYS A  40      -6.300  10.280  -7.720  1.00  0.00           H  
ATOM    399  N   ASN A  41      -6.820   9.370  -0.360  1.00  0.00           N  
ATOM    400  CA  ASN A  41      -8.110   8.970   0.240  1.00  0.00           C  
ATOM    401  C   ASN A  41      -9.010   8.380  -0.850  1.00  0.00           C  
ATOM    402  O   ASN A  41      -9.280   9.030  -1.860  1.00  0.00           O  
ATOM    403  CB  ASN A  41      -8.790  10.200   0.840  1.00  0.00           C  
ATOM    404  CG  ASN A  41      -7.900  11.020   1.770  1.00  0.00           C  
ATOM    405  OD1 ASN A  41      -7.180  10.520   2.630  1.00  0.00           O  
ATOM    406  ND2 ASN A  41      -7.870  12.330   1.560  1.00  0.00           N  
ATOM    407  H   ASN A  41      -6.660  10.360  -0.370  1.00  0.00           H  
ATOM    408 HD21 ASN A  41      -8.390  12.760   0.830  1.00  0.00           H  
ATOM    409 HD22 ASN A  41      -7.320  12.870   2.200  1.00  0.00           H  
ATOM    410  N   THR A  42      -9.310   7.090  -0.720  1.00  0.00           N  
ATOM    411  CA  THR A  42     -10.090   6.360  -1.730  1.00  0.00           C  
ATOM    412  C   THR A  42     -11.520   6.140  -1.260  1.00  0.00           C  
ATOM    413  O   THR A  42     -12.160   7.050  -0.730  1.00  0.00           O  
ATOM    414  CB  THR A  42      -9.380   5.070  -2.140  1.00  0.00           C  
ATOM    415  OG1 THR A  42      -7.970   5.170  -1.960  1.00  0.00           O  
ATOM    416  CG2 THR A  42      -9.670   4.730  -3.600  1.00  0.00           C  
ATOM    417  H   THR A  42      -9.010   6.550   0.070  1.00  0.00           H  
ATOM    418  HG1 THR A  42      -7.730   6.140  -1.930  1.00  0.00           H  
ATOM    419  N   SER A  43     -12.020   4.910  -1.340  1.00  0.00           N  
ATOM    420  CA  SER A  43     -13.410   4.560  -1.050  1.00  0.00           C  
ATOM    421  C   SER A  43     -13.510   3.800   0.280  1.00  0.00           C  
ATOM    422  O   SER A  43     -12.880   2.760   0.440  1.00  0.00           O  
ATOM    423  CB  SER A  43     -14.000   3.700  -2.170  1.00  0.00           C  
ATOM    424  OG  SER A  43     -14.120   4.480  -3.360  1.00  0.00           O  
ATOM    425  H   SER A  43     -11.400   4.130  -1.470  1.00  0.00           H  
ATOM    426  HG  SER A  43     -13.280   4.990  -3.530  1.00  0.00           H  
ATOM    427  N   LYS A  44     -14.060   4.510   1.260  1.00  0.00           N  
ATOM    428  CA  LYS A  44     -14.310   4.040   2.620  1.00  0.00           C  
ATOM    429  C   LYS A  44     -13.130   3.370   3.320  1.00  0.00           C  
ATOM    430  O   LYS A  44     -12.870   2.180   3.160  1.00  0.00           O  
ATOM    431  CB  LYS A  44     -15.560   3.160   2.690  1.00  0.00           C  
ATOM    432  CG  LYS A  44     -16.790   3.930   3.170  1.00  0.00           C  
ATOM    433  CD  LYS A  44     -16.680   4.280   4.660  1.00  0.00           C  
ATOM    434  CE  LYS A  44     -17.880   5.060   5.180  1.00  0.00           C  
ATOM    435  NZ  LYS A  44     -19.100   4.240   5.160  1.00  0.00           N  
ATOM    436  H   LYS A  44     -14.330   5.460   1.080  1.00  0.00           H  
ATOM    437  HZ1 LYS A  44     -18.940   3.410   5.690  1.00  0.00           H  
ATOM    438  HZ2 LYS A  44     -19.850   4.750   5.570  1.00  0.00           H  
ATOM    439  HZ3 LYS A  44     -19.340   4.000   4.220  1.00  0.00           H  
ATOM    440  N   GLY A  45     -12.320   4.240   3.930  1.00  0.00           N  
ATOM    441  CA  GLY A  45     -11.130   3.860   4.710  1.00  0.00           C  
ATOM    442  C   GLY A  45      -9.910   3.420   3.910  1.00  0.00           C  
ATOM    443  O   GLY A  45      -8.790   3.460   4.430  1.00  0.00           O  
ATOM    444  H   GLY A  45     -12.540   5.210   3.950  1.00  0.00           H  
ATOM    445  N   THR A  46     -10.150   2.810   2.750  1.00  0.00           N  
ATOM    446  CA  THR A  46      -9.110   2.380   1.810  1.00  0.00           C  
ATOM    447  C   THR A  46      -8.260   3.550   1.320  1.00  0.00           C  
ATOM    448  O   THR A  46      -8.710   4.690   1.210  1.00  0.00           O  
ATOM    449  CB  THR A  46      -9.610   1.650   0.560  1.00  0.00           C  
ATOM    450  OG1 THR A  46     -10.320   2.540  -0.310  1.00  0.00           O  
ATOM    451  CG2 THR A  46     -10.470   0.420   0.890  1.00  0.00           C  
ATOM    452  H   THR A  46     -11.080   2.510   2.530  1.00  0.00           H  
ATOM    453  HG1 THR A  46     -11.280   2.490  -0.040  1.00  0.00           H  
ATOM    454  N   VAL A  47      -7.000   3.190   1.080  1.00  0.00           N  
ATOM    455  CA  VAL A  47      -6.000   4.150   0.580  1.00  0.00           C  
ATOM    456  C   VAL A  47      -5.160   3.610  -0.590  1.00  0.00           C  
ATOM    457  O   VAL A  47      -4.830   2.430  -0.670  1.00  0.00           O  
ATOM    458  CB  VAL A  47      -5.090   4.730   1.660  1.00  0.00           C  
ATOM    459  CG1 VAL A  47      -5.880   5.670   2.580  1.00  0.00           C  
ATOM    460  CG2 VAL A  47      -4.310   3.680   2.450  1.00  0.00           C  
ATOM    461  H   VAL A  47      -6.700   2.240   1.120  1.00  0.00           H  
ATOM    462  N   THR A  48      -5.250   4.450  -1.620  1.00  0.00           N  
ATOM    463  CA  THR A  48      -4.290   4.520  -2.730  1.00  0.00           C  
ATOM    464  C   THR A  48      -3.210   5.560  -2.420  1.00  0.00           C  
ATOM    465  O   THR A  48      -3.070   6.030  -1.300  1.00  0.00           O  
ATOM    466  CB  THR A  48      -5.020   4.690  -4.060  1.00  0.00           C  
ATOM    467  OG1 THR A  48      -4.120   4.690  -5.160  1.00  0.00           O  
ATOM    468  CG2 THR A  48      -5.910   5.940  -4.150  1.00  0.00           C  
ATOM    469  H   THR A  48      -6.080   4.980  -1.740  1.00  0.00           H  
ATOM    470  HG1 THR A  48      -3.770   3.770  -5.300  1.00  0.00           H  
ATOM    471  N   GLY A  49      -2.380   5.830  -3.430  1.00  0.00           N  
ATOM    472  CA  GLY A  49      -1.210   6.710  -3.390  1.00  0.00           C  
ATOM    473  C   GLY A  49       0.030   6.010  -3.960  1.00  0.00           C  
ATOM    474  O   GLY A  49      -0.060   5.030  -4.700  1.00  0.00           O  
ATOM    475  H   GLY A  49      -2.590   5.450  -4.330  1.00  0.00           H  
ATOM    476  N   GLN A  50       1.170   6.510  -3.510  1.00  0.00           N  
ATOM    477  CA  GLN A  50       2.510   6.130  -3.980  1.00  0.00           C  
ATOM    478  C   GLN A  50       3.470   5.810  -2.830  1.00  0.00           C  
ATOM    479  O   GLN A  50       3.840   6.680  -2.050  1.00  0.00           O  
ATOM    480  CB  GLN A  50       3.090   7.290  -4.810  1.00  0.00           C  
ATOM    481  CG  GLN A  50       2.530   7.360  -6.230  1.00  0.00           C  
ATOM    482  CD  GLN A  50       3.460   6.710  -7.250  1.00  0.00           C  
ATOM    483  OE1 GLN A  50       4.690   6.800  -7.190  1.00  0.00           O  
ATOM    484  NE2 GLN A  50       2.880   6.110  -8.290  1.00  0.00           N  
ATOM    485  H   GLN A  50       1.160   7.160  -2.750  1.00  0.00           H  
ATOM    486 HE21 GLN A  50       1.880   6.100  -8.370  1.00  0.00           H  
ATOM    487 HE22 GLN A  50       3.460   5.690  -8.980  1.00  0.00           H  
ATOM    488  N   VAL A  51       3.780   4.520  -2.730  1.00  0.00           N  
ATOM    489  CA  VAL A  51       4.810   3.980  -1.830  1.00  0.00           C  
ATOM    490  C   VAL A  51       6.130   3.850  -2.590  1.00  0.00           C  
ATOM    491  O   VAL A  51       6.350   2.910  -3.350  1.00  0.00           O  
ATOM    492  CB  VAL A  51       4.280   2.700  -1.160  1.00  0.00           C  
ATOM    493  CG1 VAL A  51       5.280   1.570  -0.880  1.00  0.00           C  
ATOM    494  CG2 VAL A  51       3.600   3.060   0.150  1.00  0.00           C  
ATOM    495  H   VAL A  51       3.330   3.840  -3.300  1.00  0.00           H  
ATOM    496  N   GLN A  52       6.960   4.870  -2.390  1.00  0.00           N  
ATOM    497  CA  GLN A  52       8.280   5.020  -3.020  1.00  0.00           C  
ATOM    498  C   GLN A  52       9.370   4.610  -2.030  1.00  0.00           C  
ATOM    499  O   GLN A  52       9.580   5.260  -1.000  1.00  0.00           O  
ATOM    500  CB  GLN A  52       8.510   6.460  -3.460  1.00  0.00           C  
ATOM    501  CG  GLN A  52       7.430   7.050  -4.370  1.00  0.00           C  
ATOM    502  CD  GLN A  52       7.750   8.460  -4.880  1.00  0.00           C  
ATOM    503  OE1 GLN A  52       8.790   9.070  -4.610  1.00  0.00           O  
ATOM    504  NE2 GLN A  52       6.880   8.980  -5.730  1.00  0.00           N  
ATOM    505  H   GLN A  52       6.710   5.620  -1.770  1.00  0.00           H  
ATOM    506 HE21 GLN A  52       6.130   8.430  -6.090  1.00  0.00           H  
ATOM    507 HE22 GLN A  52       7.050   9.910  -6.060  1.00  0.00           H  
ATOM    508  N   GLY A  53       9.960   3.450  -2.310  1.00  0.00           N  
ATOM    509  CA  GLY A  53      11.030   2.840  -1.510  1.00  0.00           C  
ATOM    510  C   GLY A  53      12.190   2.290  -2.350  1.00  0.00           C  
ATOM    511  O   GLY A  53      11.970   1.870  -3.490  1.00  0.00           O  
ATOM    512  H   GLY A  53       9.680   2.920  -3.110  1.00  0.00           H  
ATOM    513  N   PRO A  54      13.410   2.260  -1.820  1.00  0.00           N  
ATOM    514  CA  PRO A  54      14.550   1.660  -2.520  1.00  0.00           C  
ATOM    515  C   PRO A  54      14.450   0.130  -2.530  1.00  0.00           C  
ATOM    516  O   PRO A  54      13.950  -0.470  -1.580  1.00  0.00           O  
ATOM    517  CB  PRO A  54      15.780   2.160  -1.770  1.00  0.00           C  
ATOM    518  CG  PRO A  54      15.270   2.380  -0.350  1.00  0.00           C  
ATOM    519  CD  PRO A  54      13.820   2.830  -0.530  1.00  0.00           C  
ATOM    520  N   GLU A  55      15.060  -0.470  -3.550  1.00  0.00           N  
ATOM    521  CA  GLU A  55      14.980  -1.910  -3.840  1.00  0.00           C  
ATOM    522  C   GLU A  55      15.020  -2.880  -2.660  1.00  0.00           C  
ATOM    523  O   GLU A  55      14.150  -3.740  -2.550  1.00  0.00           O  
ATOM    524  CB  GLU A  55      16.010  -2.340  -4.880  1.00  0.00           C  
ATOM    525  CG  GLU A  55      15.580  -1.970  -6.300  1.00  0.00           C  
ATOM    526  CD  GLU A  55      16.590  -2.490  -7.330  1.00  0.00           C  
ATOM    527  OE1 GLU A  55      17.720  -1.960  -7.340  1.00  0.00           O  
ATOM    528  OE2 GLU A  55      16.220  -3.440  -8.050  1.00  0.00           O  
ATOM    529  H   GLU A  55      15.560   0.070  -4.240  1.00  0.00           H  
ATOM    530  N   GLU A  56      15.980  -2.720  -1.750  1.00  0.00           N  
ATOM    531  CA  GLU A  56      16.080  -3.580  -0.560  1.00  0.00           C  
ATOM    532  C   GLU A  56      14.850  -3.430   0.350  1.00  0.00           C  
ATOM    533  O   GLU A  56      14.070  -4.370   0.480  1.00  0.00           O  
ATOM    534  CB  GLU A  56      17.390  -3.290   0.170  1.00  0.00           C  
ATOM    535  CG  GLU A  56      17.790  -4.340   1.200  1.00  0.00           C  
ATOM    536  CD  GLU A  56      16.880  -4.380   2.430  1.00  0.00           C  
ATOM    537  OE1 GLU A  56      16.930  -3.390   3.200  1.00  0.00           O  
ATOM    538  OE2 GLU A  56      16.090  -5.340   2.530  1.00  0.00           O  
ATOM    539  H   GLU A  56      16.720  -2.060  -1.880  1.00  0.00           H  
ATOM    540  N   LYS A  57      14.650  -2.230   0.880  1.00  0.00           N  
ATOM    541  CA  LYS A  57      13.580  -1.920   1.840  1.00  0.00           C  
ATOM    542  C   LYS A  57      12.170  -2.180   1.310  1.00  0.00           C  
ATOM    543  O   LYS A  57      11.300  -2.650   2.040  1.00  0.00           O  
ATOM    544  CB  LYS A  57      13.690  -0.460   2.290  1.00  0.00           C  
ATOM    545  CG  LYS A  57      15.010  -0.190   3.010  1.00  0.00           C  
ATOM    546  CD  LYS A  57      15.210   1.310   3.260  1.00  0.00           C  
ATOM    547  CE  LYS A  57      16.650   1.600   3.690  1.00  0.00           C  
ATOM    548  NZ  LYS A  57      16.860   3.050   3.730  1.00  0.00           N  
ATOM    549  H   LYS A  57      15.240  -1.450   0.660  1.00  0.00           H  
ATOM    550  HZ1 LYS A  57      16.200   3.450   4.370  1.00  0.00           H  
ATOM    551  HZ2 LYS A  57      17.780   3.240   4.050  1.00  0.00           H  
ATOM    552  HZ3 LYS A  57      16.730   3.450   2.820  1.00  0.00           H  
ATOM    553  N   VAL A  58      12.000  -2.010   0.000  1.00  0.00           N  
ATOM    554  CA  VAL A  58      10.700  -2.160  -0.680  1.00  0.00           C  
ATOM    555  C   VAL A  58      10.010  -3.510  -0.470  1.00  0.00           C  
ATOM    556  O   VAL A  58       8.810  -3.540  -0.210  1.00  0.00           O  
ATOM    557  CB  VAL A  58      10.770  -1.670  -2.130  1.00  0.00           C  
ATOM    558  CG1 VAL A  58      11.310  -2.720  -3.100  1.00  0.00           C  
ATOM    559  CG2 VAL A  58       9.390  -1.170  -2.580  1.00  0.00           C  
ATOM    560  H   VAL A  58      12.730  -1.630  -0.580  1.00  0.00           H  
ATOM    561  N   ASN A  59      10.800  -4.570  -0.390  1.00  0.00           N  
ATOM    562  CA  ASN A  59      10.310  -5.930  -0.130  1.00  0.00           C  
ATOM    563  C   ASN A  59       9.440  -6.030   1.130  1.00  0.00           C  
ATOM    564  O   ASN A  59       8.330  -6.550   1.090  1.00  0.00           O  
ATOM    565  CB  ASN A  59      11.490  -6.900  -0.160  1.00  0.00           C  
ATOM    566  CG  ASN A  59      12.020  -7.380   1.190  1.00  0.00           C  
ATOM    567  OD1 ASN A  59      11.480  -8.290   1.820  1.00  0.00           O  
ATOM    568  ND2 ASN A  59      13.050  -6.730   1.740  1.00  0.00           N  
ATOM    569  H   ASN A  59      11.790  -4.500  -0.560  1.00  0.00           H  
ATOM    570 HD21 ASN A  59      13.510  -5.980   1.270  1.00  0.00           H  
ATOM    571 HD22 ASN A  59      13.380  -7.070   2.620  1.00  0.00           H  
ATOM    572  N   SER A  60       9.890  -5.320   2.160  1.00  0.00           N  
ATOM    573  CA  SER A  60       9.200  -5.210   3.460  1.00  0.00           C  
ATOM    574  C   SER A  60       7.880  -4.450   3.390  1.00  0.00           C  
ATOM    575  O   SER A  60       6.830  -5.030   3.660  1.00  0.00           O  
ATOM    576  CB  SER A  60      10.140  -4.560   4.480  1.00  0.00           C  
ATOM    577  OG  SER A  60       9.460  -4.340   5.720  1.00  0.00           O  
ATOM    578  H   SER A  60      10.730  -4.780   2.090  1.00  0.00           H  
ATOM    579  HG  SER A  60      10.080  -3.910   6.370  1.00  0.00           H  
ATOM    580  N   MET A  61       7.920  -3.230   2.860  1.00  0.00           N  
ATOM    581  CA  MET A  61       6.730  -2.370   2.750  1.00  0.00           C  
ATOM    582  C   MET A  61       5.580  -2.980   1.950  1.00  0.00           C  
ATOM    583  O   MET A  61       4.440  -2.930   2.410  1.00  0.00           O  
ATOM    584  CB  MET A  61       7.080  -0.950   2.310  1.00  0.00           C  
ATOM    585  CG  MET A  61       7.670  -0.850   0.900  1.00  0.00           C  
ATOM    586  SD  MET A  61       8.450   0.750   0.440  1.00  0.00           S  
ATOM    587  CE  MET A  61       9.960   0.690   1.380  1.00  0.00           C  
ATOM    588  H   MET A  61       8.780  -2.830   2.550  1.00  0.00           H  
ATOM    589  N   LYS A  62       5.920  -3.710   0.900  1.00  0.00           N  
ATOM    590  CA  LYS A  62       4.990  -4.530   0.100  1.00  0.00           C  
ATOM    591  C   LYS A  62       4.170  -5.480   0.980  1.00  0.00           C  
ATOM    592  O   LYS A  62       2.980  -5.250   1.190  1.00  0.00           O  
ATOM    593  CB  LYS A  62       5.760  -5.310  -0.970  1.00  0.00           C  
ATOM    594  CG  LYS A  62       6.320  -4.430  -2.080  1.00  0.00           C  
ATOM    595  CD  LYS A  62       7.340  -5.210  -2.910  1.00  0.00           C  
ATOM    596  CE  LYS A  62       7.940  -4.340  -4.020  1.00  0.00           C  
ATOM    597  NZ  LYS A  62       9.080  -5.030  -4.640  1.00  0.00           N  
ATOM    598  H   LYS A  62       6.860  -3.710   0.550  1.00  0.00           H  
ATOM    599  HZ1 LYS A  62       8.770  -5.920  -4.990  1.00  0.00           H  
ATOM    600  HZ2 LYS A  62       9.440  -4.490  -5.410  1.00  0.00           H  
ATOM    601  HZ3 LYS A  62       9.790  -5.180  -3.960  1.00  0.00           H  
ATOM    602  N   SER A  63       4.870  -6.380   1.670  1.00  0.00           N  
ATOM    603  CA  SER A  63       4.260  -7.350   2.590  1.00  0.00           C  
ATOM    604  C   SER A  63       3.370  -6.720   3.660  1.00  0.00           C  
ATOM    605  O   SER A  63       2.230  -7.150   3.840  1.00  0.00           O  
ATOM    606  CB  SER A  63       5.340  -8.210   3.260  1.00  0.00           C  
ATOM    607  OG  SER A  63       5.940  -9.040   2.270  1.00  0.00           O  
ATOM    608  H   SER A  63       5.860  -6.460   1.560  1.00  0.00           H  
ATOM    609  HG  SER A  63       6.920  -8.850   2.230  1.00  0.00           H  
ATOM    610  N   TRP A  64       3.850  -5.620   4.250  1.00  0.00           N  
ATOM    611  CA  TRP A  64       3.090  -4.830   5.230  1.00  0.00           C  
ATOM    612  C   TRP A  64       1.750  -4.290   4.710  1.00  0.00           C  
ATOM    613  O   TRP A  64       0.720  -4.580   5.310  1.00  0.00           O  
ATOM    614  CB  TRP A  64       4.010  -3.760   5.830  1.00  0.00           C  
ATOM    615  CG  TRP A  64       3.320  -2.520   6.410  1.00  0.00           C  
ATOM    616  CD1 TRP A  64       2.300  -2.510   7.260  1.00  0.00           C  
ATOM    617  CD2 TRP A  64       3.350  -1.280   5.800  1.00  0.00           C  
ATOM    618  NE1 TRP A  64       1.620  -1.380   7.150  1.00  0.00           N  
ATOM    619  CE2 TRP A  64       2.230  -0.590   6.260  1.00  0.00           C  
ATOM    620  CE3 TRP A  64       4.270  -0.650   4.960  1.00  0.00           C  
ATOM    621  CZ2 TRP A  64       2.000   0.720   5.860  1.00  0.00           C  
ATOM    622  CZ3 TRP A  64       4.050   0.660   4.580  1.00  0.00           C  
ATOM    623  CH2 TRP A  64       2.910   1.340   5.030  1.00  0.00           C  
ATOM    624  H   TRP A  64       4.770  -5.290   4.070  1.00  0.00           H  
ATOM    625  HE1 TRP A  64       0.770  -1.160   7.630  1.00  0.00           H  
ATOM    626  N   LEU A  65       1.760  -3.580   3.590  1.00  0.00           N  
ATOM    627  CA  LEU A  65       0.550  -3.020   2.970  1.00  0.00           C  
ATOM    628  C   LEU A  65      -0.590  -4.020   2.750  1.00  0.00           C  
ATOM    629  O   LEU A  65      -1.740  -3.640   2.570  1.00  0.00           O  
ATOM    630  CB  LEU A  65       0.910  -2.350   1.630  1.00  0.00           C  
ATOM    631  CG  LEU A  65       1.720  -1.070   1.830  1.00  0.00           C  
ATOM    632  CD1 LEU A  65       2.600  -0.810   0.610  1.00  0.00           C  
ATOM    633  CD2 LEU A  65       0.820   0.130   2.110  1.00  0.00           C  
ATOM    634  H   LEU A  65       2.610  -3.390   3.100  1.00  0.00           H  
ATOM    635  N   SER A  66      -0.180  -5.270   2.550  1.00  0.00           N  
ATOM    636  CA  SER A  66      -1.060  -6.450   2.580  1.00  0.00           C  
ATOM    637  C   SER A  66      -1.400  -6.960   3.980  1.00  0.00           C  
ATOM    638  O   SER A  66      -2.510  -6.750   4.460  1.00  0.00           O  
ATOM    639  CB  SER A  66      -0.440  -7.560   1.730  1.00  0.00           C  
ATOM    640  OG  SER A  66      -0.890  -7.420   0.380  1.00  0.00           O  
ATOM    641  H   SER A  66       0.760  -5.450   2.260  1.00  0.00           H  
ATOM    642  HG  SER A  66      -1.530  -8.170   0.230  1.00  0.00           H  
ATOM    643  N   LYS A  67      -0.420  -7.530   4.670  1.00  0.00           N  
ATOM    644  CA  LYS A  67      -0.560  -8.240   5.950  1.00  0.00           C  
ATOM    645  C   LYS A  67      -1.030  -7.420   7.150  1.00  0.00           C  
ATOM    646  O   LYS A  67      -1.530  -7.970   8.130  1.00  0.00           O  
ATOM    647  CB  LYS A  67       0.750  -8.960   6.270  1.00  0.00           C  
ATOM    648  CG  LYS A  67       1.030 -10.100   5.300  1.00  0.00           C  
ATOM    649  CD  LYS A  67       2.380 -10.760   5.580  1.00  0.00           C  
ATOM    650  CE  LYS A  67       2.630 -11.970   4.670  1.00  0.00           C  
ATOM    651  NZ  LYS A  67       2.800 -11.570   3.270  1.00  0.00           N  
ATOM    652  H   LYS A  67       0.520  -7.470   4.340  1.00  0.00           H  
ATOM    653  HZ1 LYS A  67       1.980 -11.090   2.940  1.00  0.00           H  
ATOM    654  HZ2 LYS A  67       3.600 -10.980   3.190  1.00  0.00           H  
ATOM    655  HZ3 LYS A  67       2.940 -12.390   2.710  1.00  0.00           H  
ATOM    656  N   VAL A  68      -0.740  -6.120   7.110  1.00  0.00           N  
ATOM    657  CA  VAL A  68      -1.170  -5.040   8.010  1.00  0.00           C  
ATOM    658  C   VAL A  68      -0.760  -5.110   9.490  1.00  0.00           C  
ATOM    659  O   VAL A  68      -0.020  -4.260   9.970  1.00  0.00           O  
ATOM    660  CB  VAL A  68      -2.630  -4.660   7.740  1.00  0.00           C  
ATOM    661  CG1 VAL A  68      -3.680  -5.660   8.230  1.00  0.00           C  
ATOM    662  CG2 VAL A  68      -2.930  -3.280   8.310  1.00  0.00           C  
ATOM    663  H   VAL A  68      -0.190  -5.770   6.350  1.00  0.00           H  
ATOM    664  N   GLY A  69      -1.350  -6.060  10.220  1.00  0.00           N  
ATOM    665  CA  GLY A  69      -1.210  -6.210  11.670  1.00  0.00           C  
ATOM    666  C   GLY A  69      -2.540  -6.000  12.390  1.00  0.00           C  
ATOM    667  O   GLY A  69      -3.530  -6.670  12.100  1.00  0.00           O  
ATOM    668  H   GLY A  69      -1.850  -6.790   9.750  1.00  0.00           H  
ATOM    669  N   SER A  70      -2.610  -4.900  13.140  1.00  0.00           N  
ATOM    670  CA  SER A  70      -3.720  -4.620  14.060  1.00  0.00           C  
ATOM    671  C   SER A  70      -5.080  -4.210  13.480  1.00  0.00           C  
ATOM    672  O   SER A  70      -6.060  -4.490  14.170  1.00  0.00           O  
ATOM    673  CB  SER A  70      -3.330  -3.640  15.170  1.00  0.00           C  
ATOM    674  OG  SER A  70      -3.190  -2.310  14.670  1.00  0.00           O  
ATOM    675  H   SER A  70      -1.930  -4.170  13.060  1.00  0.00           H  
ATOM    676  HG  SER A  70      -2.340  -2.230  14.150  1.00  0.00           H  
ATOM    677  N   PRO A  71      -5.210  -3.530  12.340  1.00  0.00           N  
ATOM    678  CA  PRO A  71      -6.520  -3.230  11.760  1.00  0.00           C  
ATOM    679  C   PRO A  71      -7.360  -4.490  11.500  1.00  0.00           C  
ATOM    680  O   PRO A  71      -7.090  -5.290  10.610  1.00  0.00           O  
ATOM    681  CB  PRO A  71      -6.250  -2.440  10.480  1.00  0.00           C  
ATOM    682  CG  PRO A  71      -5.000  -1.650  10.900  1.00  0.00           C  
ATOM    683  CD  PRO A  71      -4.200  -2.690  11.680  1.00  0.00           C  
ATOM    684  N   SER A  72      -8.390  -4.570  12.330  1.00  0.00           N  
ATOM    685  CA  SER A  72      -9.450  -5.590  12.370  1.00  0.00           C  
ATOM    686  C   SER A  72     -10.000  -5.980  10.990  1.00  0.00           C  
ATOM    687  O   SER A  72     -10.500  -7.090  10.790  1.00  0.00           O  
ATOM    688  CB  SER A  72     -10.610  -5.020  13.190  1.00  0.00           C  
ATOM    689  OG  SER A  72     -10.110  -4.350  14.350  1.00  0.00           O  
ATOM    690  H   SER A  72      -8.430  -3.960  13.130  1.00  0.00           H  
ATOM    691  HG  SER A  72      -9.850  -5.040  15.040  1.00  0.00           H  
ATOM    692  N   SER A  73      -9.970  -5.000  10.090  1.00  0.00           N  
ATOM    693  CA  SER A  73     -10.260  -5.130   8.660  1.00  0.00           C  
ATOM    694  C   SER A  73      -9.540  -6.260   7.920  1.00  0.00           C  
ATOM    695  O   SER A  73      -9.930  -6.590   6.800  1.00  0.00           O  
ATOM    696  CB  SER A  73      -9.910  -3.800   7.980  1.00  0.00           C  
ATOM    697  OG  SER A  73     -10.610  -2.760   8.670  1.00  0.00           O  
ATOM    698  H   SER A  73      -9.800  -4.060  10.380  1.00  0.00           H  
ATOM    699  HG  SER A  73     -11.580  -3.000   8.650  1.00  0.00           H  
ATOM    700  N   ARG A  74      -8.400  -6.680   8.470  1.00  0.00           N  
ATOM    701  CA  ARG A  74      -7.540  -7.780   8.030  1.00  0.00           C  
ATOM    702  C   ARG A  74      -6.700  -7.530   6.780  1.00  0.00           C  
ATOM    703  O   ARG A  74      -5.540  -7.950   6.720  1.00  0.00           O  
ATOM    704  CB  ARG A  74      -8.310  -9.110   7.950  1.00  0.00           C  
ATOM    705  CG  ARG A  74      -8.490  -9.670   9.360  1.00  0.00           C  
ATOM    706  CD  ARG A  74      -9.550 -10.780   9.430  1.00  0.00           C  
ATOM    707  NE  ARG A  74     -10.890 -10.200   9.580  1.00  0.00           N  
ATOM    708  CZ  ARG A  74     -11.980 -10.540   8.890  1.00  0.00           C  
ATOM    709  NH1 ARG A  74     -11.910 -11.240   7.750  1.00  0.00           N  
ATOM    710  NH2 ARG A  74     -13.170 -10.030   9.230  1.00  0.00           N  
ATOM    711  H   ARG A  74      -8.050  -6.230   9.300  1.00  0.00           H  
ATOM    712  HE  ARG A  74     -10.950  -9.430  10.210  1.00  0.00           H  
ATOM    713 HH11 ARG A  74     -11.020 -11.520   7.400  1.00  0.00           H  
ATOM    714 HH12 ARG A  74     -12.740 -11.480   7.240  1.00  0.00           H  
ATOM    715 HH21 ARG A  74     -13.230  -9.400  10.010  1.00  0.00           H  
ATOM    716 HH22 ARG A  74     -13.990 -10.280   8.720  1.00  0.00           H  
ATOM    717  N   ILE A  75      -7.260  -6.740   5.870  1.00  0.00           N  
ATOM    718  CA  ILE A  75      -6.660  -6.300   4.590  1.00  0.00           C  
ATOM    719  C   ILE A  75      -6.280  -7.480   3.700  1.00  0.00           C  
ATOM    720  O   ILE A  75      -7.120  -7.940   2.930  1.00  0.00           O  
ATOM    721  CB  ILE A  75      -5.630  -5.190   4.750  1.00  0.00           C  
ATOM    722  CG1 ILE A  75      -6.270  -3.880   5.210  1.00  0.00           C  
ATOM    723  CG2 ILE A  75      -4.870  -4.860   3.470  1.00  0.00           C  
ATOM    724  CD1 ILE A  75      -6.470  -3.760   6.730  1.00  0.00           C  
ATOM    725  H   ILE A  75      -8.210  -6.460   6.000  1.00  0.00           H  
ATOM    726  N   ASP A  76      -5.090  -8.050   3.930  1.00  0.00           N  
ATOM    727  CA  ASP A  76      -4.460  -9.160   3.210  1.00  0.00           C  
ATOM    728  C   ASP A  76      -4.230  -9.000   1.710  1.00  0.00           C  
ATOM    729  O   ASP A  76      -3.130  -9.230   1.210  1.00  0.00           O  
ATOM    730  CB  ASP A  76      -5.040 -10.530   3.580  1.00  0.00           C  
ATOM    731  CG  ASP A  76      -6.570 -10.640   3.480  1.00  0.00           C  
ATOM    732  OD1 ASP A  76      -7.040 -10.920   2.360  1.00  0.00           O  
ATOM    733  OD2 ASP A  76      -7.220 -10.460   4.530  1.00  0.00           O  
ATOM    734  H   ASP A  76      -4.550  -7.710   4.690  1.00  0.00           H  
ATOM    735  N   ARG A  77      -5.220  -8.430   1.020  1.00  0.00           N  
ATOM    736  CA  ARG A  77      -5.200  -8.210  -0.430  1.00  0.00           C  
ATOM    737  C   ARG A  77      -5.090  -6.720  -0.760  1.00  0.00           C  
ATOM    738  O   ARG A  77      -6.040  -5.940  -0.690  1.00  0.00           O  
ATOM    739  CB  ARG A  77      -6.470  -8.810  -1.050  1.00  0.00           C  
ATOM    740  CG  ARG A  77      -6.350  -8.850  -2.570  1.00  0.00           C  
ATOM    741  CD  ARG A  77      -7.720  -9.090  -3.220  1.00  0.00           C  
ATOM    742  NE  ARG A  77      -7.530  -9.110  -4.680  1.00  0.00           N  
ATOM    743  CZ  ARG A  77      -7.960  -8.170  -5.540  1.00  0.00           C  
ATOM    744  NH1 ARG A  77      -8.650  -7.090  -5.140  1.00  0.00           N  
ATOM    745  NH2 ARG A  77      -7.770  -8.350  -6.850  1.00  0.00           N  
ATOM    746  H   ARG A  77      -6.050  -8.120   1.480  1.00  0.00           H  
ATOM    747  HE  ARG A  77      -7.030  -9.900  -5.040  1.00  0.00           H
[truncated: 18,874 more chars]
