# Supplementary material for: Semantical and geometrical protein encoding toward enhanced bioactivity and thermostability
Source: eLife. 2025 May 2;13:RP98033. doi: 10.7554/eLife.98033 (PMC12048155; doi:10.7554/eLife.98033)
Supplement: Source code 1. [file elife-98033-code1.zip › ProtSSN-master/data/DDG/DATASET/1APS-5.5-28.0/1APS-5.5-28.0.pdb]

MODEL     1                                                                     
ATOM      1  N   SER A   1     -21.419  10.099  14.605  1.00 49.63           N  
ATOM      2  CA  SER A   1     -20.225   9.773  13.832  1.00 49.63           C  
ATOM      3  C   SER A   1     -20.527   8.726  12.765  1.00 49.63           C  
ATOM      4  CB  SER A   1     -19.111   9.270  14.751  1.00 49.63           C  
ATOM      5  O   SER A   1     -21.152   7.703  13.051  1.00 49.63           O  
ATOM      6  OG  SER A   1     -18.743  10.269  15.687  1.00 49.63           O  
ATOM      7  N   THR A   2     -21.202   9.055  11.623  1.00 58.27           N  
ATOM      8  CA  THR A   2     -21.566   8.093  10.589  1.00 58.27           C  
ATOM      9  C   THR A   2     -20.379   7.199  10.240  1.00 58.27           C  
ATOM     10  CB  THR A   2     -22.068   8.803   9.318  1.00 58.27           C  
ATOM     11  O   THR A   2     -19.244   7.671  10.154  1.00 58.27           O  
ATOM     12  CG2 THR A   2     -23.394   9.512   9.572  1.00 58.27           C  
ATOM     13  OG1 THR A   2     -21.095   9.769   8.901  1.00 58.27           O  
ATOM     14  N   ALA A   3     -20.317   6.060  10.828  1.00 67.58           N  
ATOM     15  CA  ALA A   3     -19.310   5.060  10.484  1.00 67.58           C  
ATOM     16  C   ALA A   3     -18.912   5.166   9.014  1.00 67.58           C  
ATOM     17  CB  ALA A   3     -19.825   3.656  10.793  1.00 67.58           C  
ATOM     18  O   ALA A   3     -19.774   5.206   8.133  1.00 67.58           O  
ATOM     19  N   ARG A   4     -17.767   5.767   8.741  1.00 81.10           N  
ATOM     20  CA  ARG A   4     -17.223   5.849   7.389  1.00 81.10           C  
ATOM     21  C   ARG A   4     -17.020   4.458   6.796  1.00 81.10           C  
ATOM     22  CB  ARG A   4     -15.900   6.618   7.387  1.00 81.10           C  
ATOM     23  O   ARG A   4     -16.603   3.534   7.497  1.00 81.10           O  
ATOM     24  CG  ARG A   4     -16.054   8.109   7.641  1.00 81.10           C  
ATOM     25  CD  ARG A   4     -14.711   8.825   7.624  1.00 81.10           C  
ATOM     26  NE  ARG A   4     -14.180   9.007   8.972  1.00 81.10           N  
ATOM     27  NH1 ARG A   4     -12.225  10.031   8.287  1.00 81.10           N  
ATOM     28  NH2 ARG A   4     -12.625   9.690  10.518  1.00 81.10           N  
ATOM     29  CZ  ARG A   4     -13.011   9.575   9.256  1.00 81.10           C  
ATOM     30  N   PRO A   5     -17.524   4.328   5.579  1.00 91.88           N  
ATOM     31  CA  PRO A   5     -17.367   3.013   4.952  1.00 91.88           C  
ATOM     32  C   PRO A   5     -15.907   2.573   4.864  1.00 91.88           C  
ATOM     33  CB  PRO A   5     -17.962   3.214   3.557  1.00 91.88           C  
ATOM     34  O   PRO A   5     -15.021   3.401   4.638  1.00 91.88           O  
ATOM     35  CG  PRO A   5     -17.861   4.684   3.306  1.00 91.88           C  
ATOM     36  CD  PRO A   5     -17.928   5.398   4.625  1.00 91.88           C  
ATOM     37  N   LEU A   6     -15.677   1.306   5.164  1.00 96.90           N  
ATOM     38  CA  LEU A   6     -14.362   0.693   5.008  1.00 96.90           C  
ATOM     39  C   LEU A   6     -14.171   0.170   3.588  1.00 96.90           C  
ATOM     40  CB  LEU A   6     -14.179  -0.447   6.013  1.00 96.90           C  
ATOM     41  O   LEU A   6     -15.089  -0.416   3.009  1.00 96.90           O  
ATOM     42  CG  LEU A   6     -14.181  -0.055   7.491  1.00 96.90           C  
ATOM     43  CD1 LEU A   6     -14.193  -1.301   8.370  1.00 96.90           C  
ATOM     44  CD2 LEU A   6     -12.976   0.822   7.814  1.00 96.90           C  
ATOM     45  N   LYS A   7     -12.954   0.374   3.138  1.00 98.18           N  
ATOM     46  CA  LYS A   7     -12.618  -0.099   1.798  1.00 98.18           C  
ATOM     47  C   LYS A   7     -11.366  -0.971   1.821  1.00 98.18           C  
ATOM     48  CB  LYS A   7     -12.418   1.081   0.846  1.00 98.18           C  
ATOM     49  O   LYS A   7     -10.503  -0.803   2.685  1.00 98.18           O  
ATOM     50  CG  LYS A   7     -13.709   1.785   0.454  1.00 98.18           C  
ATOM     51  CD  LYS A   7     -14.485   0.991  -0.589  1.00 98.18           C  
ATOM     52  CE  LYS A   7     -15.682   1.773  -1.112  1.00 98.18           C  
ATOM     53  NZ  LYS A   7     -16.428   1.011  -2.158  1.00 98.18           N  
ATOM     54  N   SER A   8     -11.350  -1.865   0.829  1.00 98.53           N  
ATOM     55  CA  SER A   8     -10.175  -2.682   0.548  1.00 98.53           C  
ATOM     56  C   SER A   8      -9.766  -2.578  -0.917  1.00 98.53           C  
ATOM     57  CB  SER A   8     -10.440  -4.145   0.909  1.00 98.53           C  
ATOM     58  O   SER A   8     -10.617  -2.615  -1.809  1.00 98.53           O  
ATOM     59  OG  SER A   8      -9.326  -4.955   0.576  1.00 98.53           O  
ATOM     60  N   VAL A   9      -8.507  -2.511  -1.149  1.00 98.74           N  
ATOM     61  CA  VAL A   9      -8.042  -2.416  -2.529  1.00 98.74           C  
ATOM     62  C   VAL A   9      -6.688  -3.109  -2.666  1.00 98.74           C  
ATOM     63  CB  VAL A   9      -7.938  -0.946  -2.993  1.00 98.74           C  
ATOM     64  O   VAL A   9      -5.841  -3.012  -1.776  1.00 98.74           O  
ATOM     65  CG1 VAL A   9      -6.962  -0.169  -2.112  1.00 98.74           C  
ATOM     66  CG2 VAL A   9      -7.511  -0.879  -4.458  1.00 98.74           C  
ATOM     67  N   ASP A  10      -6.587  -3.869  -3.725  1.00 98.78           N  
ATOM     68  CA  ASP A  10      -5.292  -4.422  -4.109  1.00 98.78           C  
ATOM     69  C   ASP A  10      -4.545  -3.473  -5.043  1.00 98.78           C  
ATOM     70  CB  ASP A  10      -5.468  -5.787  -4.777  1.00 98.78           C  
ATOM     71  O   ASP A  10      -5.164  -2.708  -5.786  1.00 98.78           O  
ATOM     72  CG  ASP A  10      -6.122  -6.812  -3.868  1.00 98.78           C  
ATOM     73  OD1 ASP A  10      -6.179  -6.590  -2.639  1.00 98.78           O  
ATOM     74  OD2 ASP A  10      -6.583  -7.853  -4.385  1.00 98.78           O  
ATOM     75  N   TYR A  11      -3.219  -3.546  -4.971  1.00 98.61           N  
ATOM     76  CA  TYR A  11      -2.449  -2.671  -5.848  1.00 98.61           C  
ATOM     77  C   TYR A  11      -1.178  -3.362  -6.329  1.00 98.61           C  
ATOM     78  CB  TYR A  11      -2.094  -1.366  -5.128  1.00 98.61           C  
ATOM     79  O   TYR A  11      -0.717  -4.325  -5.713  1.00 98.61           O  
ATOM     80  CG  TYR A  11      -1.240  -1.564  -3.899  1.00 98.61           C  
ATOM     81  CD1 TYR A  11      -1.820  -1.737  -2.645  1.00 98.61           C  
ATOM     82  CD2 TYR A  11       0.148  -1.578  -3.990  1.00 98.61           C  
ATOM     83  CE1 TYR A  11      -1.037  -1.917  -1.509  1.00 98.61           C  
ATOM     84  CE2 TYR A  11       0.941  -1.757  -2.861  1.00 98.61           C  
ATOM     85  OH  TYR A  11       1.120  -2.105  -0.506  1.00 98.61           O  
ATOM     86  CZ  TYR A  11       0.340  -1.926  -1.627  1.00 98.61           C  
ATOM     87  N   GLU A  12      -0.753  -2.856  -7.383  1.00 98.51           N  
ATOM     88  CA  GLU A  12       0.568  -3.198  -7.901  1.00 98.51           C  
ATOM     89  C   GLU A  12       1.274  -1.969  -8.467  1.00 98.51           C  
ATOM     90  CB  GLU A  12       0.462  -4.284  -8.974  1.00 98.51           C  
ATOM     91  O   GLU A  12       0.728  -1.275  -9.327  1.00 98.51           O  
ATOM     92  CG  GLU A  12       1.807  -4.830  -9.432  1.00 98.51           C  
ATOM     93  CD  GLU A  12       1.695  -6.147 -10.183  1.00 98.51           C  
ATOM     94  OE1 GLU A  12       2.730  -6.825 -10.377  1.00 98.51           O  
ATOM     95  OE2 GLU A  12       0.564  -6.503 -10.583  1.00 98.51           O  
ATOM     96  N   VAL A  13       2.478  -1.764  -8.010  1.00 98.39           N  
ATOM     97  CA  VAL A  13       3.252  -0.590  -8.400  1.00 98.39           C  
ATOM     98  C   VAL A  13       4.403  -1.009  -9.311  1.00 98.39           C  
ATOM     99  CB  VAL A  13       3.796   0.166  -7.167  1.00 98.39           C  
ATOM    100  O   VAL A  13       5.178  -1.906  -8.971  1.00 98.39           O  
ATOM    101  CG1 VAL A  13       4.502   1.453  -7.591  1.00 98.39           C  
ATOM    102  CG2 VAL A  13       2.666   0.471  -6.186  1.00 98.39           C  
ATOM    103  N   PHE A  14       4.499  -0.286 -10.442  1.00 97.95           N  
ATOM    104  CA  PHE A  14       5.529  -0.545 -11.442  1.00 97.95           C  
ATOM    105  C   PHE A  14       6.556   0.581 -11.464  1.00 97.95           C  
ATOM    106  CB  PHE A  14       4.903  -0.712 -12.830  1.00 97.95           C  
ATOM    107  O   PHE A  14       6.226   1.735 -11.186  1.00 97.95           O  
ATOM    108  CG  PHE A  14       3.885  -1.817 -12.907  1.00 97.95           C  
ATOM    109  CD1 PHE A  14       4.215  -3.048 -13.461  1.00 97.95           C  
ATOM    110  CD2 PHE A  14       2.596  -1.625 -12.425  1.00 97.95           C  
ATOM    111  CE1 PHE A  14       3.274  -4.073 -13.534  1.00 97.95           C  
ATOM    112  CE2 PHE A  14       1.651  -2.644 -12.495  1.00 97.95           C  
ATOM    113  CZ  PHE A  14       1.992  -3.867 -13.051  1.00 97.95           C  
ATOM    114  N   GLY A  15       7.751   0.257 -11.804  1.00 96.47           N  
ATOM    115  CA  GLY A  15       8.845   1.213 -11.871  1.00 96.47           C  
ATOM    116  C   GLY A  15      10.088   0.750 -11.136  1.00 96.47           C  
ATOM    117  O   GLY A  15      10.345  -0.451 -11.036  1.00 96.47           O  
ATOM    118  N   ARG A  16      10.917   1.770 -10.775  1.00 95.70           N  
ATOM    119  CA  ARG A  16      12.024   1.492  -9.865  1.00 95.70           C  
ATOM    120  C   ARG A  16      11.555   1.500  -8.414  1.00 95.70           C  
ATOM    121  CB  ARG A  16      13.148   2.511 -10.058  1.00 95.70           C  
ATOM    122  O   ARG A  16      11.490   2.558  -7.783  1.00 95.70           O  
ATOM    123  CG  ARG A  16      14.414   2.187  -9.280  1.00 95.70           C  
ATOM    124  CD  ARG A  16      15.514   3.205  -9.543  1.00 95.70           C  
ATOM    125  NE  ARG A  16      16.712   2.920  -8.758  1.00 95.70           N  
ATOM    126  NH1 ARG A  16      17.466   5.104  -8.732  1.00 95.70           N  
ATOM    127  NH2 ARG A  16      18.664   3.460  -7.676  1.00 95.70           N  
ATOM    128  CZ  ARG A  16      17.611   3.829  -8.391  1.00 95.70           C  
ATOM    129  N   VAL A  17      11.122   0.312  -7.968  1.00 95.09           N  
ATOM    130  CA  VAL A  17      10.420   0.287  -6.688  1.00 95.09           C  
ATOM    131  C   VAL A  17      11.027  -0.787  -5.787  1.00 95.09           C  
ATOM    132  CB  VAL A  17       8.908   0.034  -6.875  1.00 95.09           C  
ATOM    133  O   VAL A  17      10.555  -1.007  -4.669  1.00 95.09           O  
ATOM    134  CG1 VAL A  17       8.241   1.227  -7.556  1.00 95.09           C  
ATOM    135  CG2 VAL A  17       8.676  -1.243  -7.680  1.00 95.09           C  
ATOM    136  N   GLN A  18      11.992  -1.619  -6.277  1.00 93.10           N  
ATOM    137  CA  GLN A  18      12.728  -2.566  -5.446  1.00 93.10           C  
ATOM    138  C   GLN A  18      14.155  -2.086  -5.196  1.00 93.10           C  
ATOM    139  CB  GLN A  18      12.747  -3.950  -6.096  1.00 93.10           C  
ATOM    140  O   GLN A  18      14.741  -1.401  -6.037  1.00 93.10           O  
ATOM    141  CG  GLN A  18      11.370  -4.590  -6.219  1.00 93.10           C  
ATOM    142  CD  GLN A  18      11.432  -6.026  -6.706  1.00 93.10           C  
ATOM    143  NE2 GLN A  18      10.294  -6.712  -6.674  1.00 93.10           N  
ATOM    144  OE1 GLN A  18      12.493  -6.515  -7.107  1.00 93.10           O  
ATOM    145  N   GLY A  19      14.670  -2.442  -4.070  1.00 93.48           N  
ATOM    146  CA  GLY A  19      16.007  -2.033  -3.668  1.00 93.48           C  
ATOM    147  C   GLY A  19      16.084  -0.577  -3.249  1.00 93.48           C  
ATOM    148  O   GLY A  19      17.163   0.019  -3.253  1.00 93.48           O  
ATOM    149  N   VAL A  20      14.873   0.008  -2.993  1.00 94.00           N  
ATOM    150  CA  VAL A  20      14.819   1.425  -2.646  1.00 94.00           C  
ATOM    151  C   VAL A  20      14.011   1.613  -1.364  1.00 94.00           C  
ATOM    152  CB  VAL A  20      14.209   2.267  -3.789  1.00 94.00           C  
ATOM    153  O   VAL A  20      13.463   2.690  -1.121  1.00 94.00           O  
ATOM    154  CG1 VAL A  20      15.126   2.263  -5.011  1.00 94.00           C  
ATOM    155  CG2 VAL A  20      12.822   1.742  -4.156  1.00 94.00           C  
ATOM    156  N   CYS A  21      13.798   0.564  -0.654  1.00 93.73           N  
ATOM    157  CA  CYS A  21      13.116   0.568   0.635  1.00 93.73           C  
ATOM    158  C   CYS A  21      11.655   0.973   0.478  1.00 93.73           C  
ATOM    159  CB  CYS A  21      13.816   1.517   1.609  1.00 93.73           C  
ATOM    160  O   CYS A  21      11.103   1.665   1.336  1.00 93.73           O  
ATOM    161  SG  CYS A  21      15.513   1.038   1.997  1.00 93.73           S  
ATOM    162  N   PHE A  22      11.143   0.734  -0.624  1.00 94.72           N  
ATOM    163  CA  PHE A  22       9.749   1.080  -0.881  1.00 94.72           C  
ATOM    164  C   PHE A  22       8.836   0.463   0.171  1.00 94.72           C  
ATOM    165  CB  PHE A  22       9.328   0.618  -2.279  1.00 94.72           C  
ATOM    166  O   PHE A  22       7.943   1.132   0.695  1.00 94.72           O  
ATOM    167  CG  PHE A  22       8.079   1.286  -2.788  1.00 94.72           C  
ATOM    168  CD1 PHE A  22       6.824   0.819  -2.420  1.00 94.72           C  
ATOM    169  CD2 PHE A  22       8.161   2.383  -3.637  1.00 94.72           C  
ATOM    170  CE1 PHE A  22       5.667   1.435  -2.890  1.00 94.72           C  
ATOM    171  CE2 PHE A  22       7.009   3.004  -4.110  1.00 94.72           C  
ATOM    172  CZ  PHE A  22       5.763   2.528  -3.736  1.00 94.72           C  
ATOM    173  N   ARG A  23       9.037  -0.832   0.498  1.00 95.71           N  
ATOM    174  CA  ARG A  23       8.169  -1.541   1.434  1.00 95.71           C  
ATOM    175  C   ARG A  23       8.229  -0.910   2.821  1.00 95.71           C  
ATOM    176  CB  ARG A  23       8.558  -3.019   1.513  1.00 95.71           C  
ATOM    177  O   ARG A  23       7.201  -0.757   3.484  1.00 95.71           O  
ATOM    178  CG  ARG A  23       8.256  -3.804   0.247  1.00 95.71           C  
ATOM    179  CD  ARG A  23       8.629  -5.273   0.392  1.00 95.71           C  
ATOM    180  NE  ARG A  23      10.076  -5.467   0.359  1.00 95.71           N  
ATOM    181  NH1 ARG A  23      10.077  -7.253   1.825  1.00 95.71           N  
ATOM    182  NH2 ARG A  23      12.049  -6.491   0.938  1.00 95.71           N  
ATOM    183  CZ  ARG A  23      10.731  -6.403   1.041  1.00 95.71           C  
ATOM    184  N   MET A  24       9.410  -0.491   3.226  1.00 95.38           N  
ATOM    185  CA  MET A  24       9.582   0.156   4.524  1.00 95.38           C  
ATOM    186  C   MET A  24       8.804   1.466   4.586  1.00 95.38           C  
ATOM    187  CB  MET A  24      11.063   0.413   4.805  1.00 95.38           C  
ATOM    188  O   MET A  24       8.106   1.733   5.566  1.00 95.38           O  
ATOM    189  CG  MET A  24      11.328   1.048   6.160  1.00 95.38           C  
ATOM    190  SD  MET A  24      13.091   1.503   6.391  1.00 95.38           S  
ATOM    191  CE  MET A  24      13.843  -0.147   6.450  1.00 95.38           C  
ATOM    192  N   TYR A  25       8.880   2.265   3.517  1.00 97.43           N  
ATOM    193  CA  TYR A  25       8.193   3.551   3.482  1.00 97.43           C  
ATOM    194  C   TYR A  25       6.685   3.361   3.367  1.00 97.43           C  
ATOM    195  CB  TYR A  25       8.702   4.402   2.315  1.00 97.43           C  
ATOM    196  O   TYR A  25       5.910   4.149   3.914  1.00 97.43           O  
ATOM    197  CG  TYR A  25       9.974   5.155   2.622  1.00 97.43           C  
ATOM    198  CD1 TYR A  25       9.934   6.447   3.141  1.00 97.43           C  
ATOM    199  CD2 TYR A  25      11.218   4.576   2.393  1.00 97.43           C  
ATOM    200  CE1 TYR A  25      11.104   7.145   3.424  1.00 97.43           C  
ATOM    201  CE2 TYR A  25      12.394   5.265   2.672  1.00 97.43           C  
ATOM    202  OH  TYR A  25      13.487   7.233   3.465  1.00 97.43           O  
ATOM    203  CZ  TYR A  25      12.327   6.546   3.187  1.00 97.43           C  
ATOM    204  N   ALA A  26       6.350   2.352   2.626  1.00 97.50           N  
ATOM    205  CA  ALA A  26       4.924   2.050   2.531  1.00 97.50           C  
ATOM    206  C   ALA A  26       4.339   1.722   3.902  1.00 97.50           C  
ATOM    207  CB  ALA A  26       4.688   0.892   1.564  1.00 97.50           C  
ATOM    208  O   ALA A  26       3.263   2.207   4.258  1.00 97.50           O  
ATOM    209  N   GLU A  27       5.007   0.920   4.621  1.00 97.53           N  
ATOM    210  CA  GLU A  27       4.570   0.597   5.976  1.00 97.53           C  
ATOM    211  C   GLU A  27       4.478   1.852   6.840  1.00 97.53           C  
ATOM    212  CB  GLU A  27       5.519  -0.417   6.620  1.00 97.53           C  
ATOM    213  O   GLU A  27       3.499   2.043   7.564  1.00 97.53           O  
ATOM    214  CG  GLU A  27       5.122  -0.819   8.033  1.00 97.53           C  
ATOM    215  CD  GLU A  27       6.141  -1.723   8.708  1.00 97.53           C  
ATOM    216  OE1 GLU A  27       5.737  -2.709   9.364  1.00 97.53           O  
ATOM    217  OE2 GLU A  27       7.354  -1.441   8.580  1.00 97.53           O  
ATOM    218  N   ASP A  28       5.440   2.710   6.817  1.00 97.44           N  
ATOM    219  CA  ASP A  28       5.452   3.947   7.591  1.00 97.44           C  
ATOM    220  C   ASP A  28       4.258   4.830   7.234  1.00 97.44           C  
ATOM    221  CB  ASP A  28       6.758   4.711   7.362  1.00 97.44           C  
ATOM    222  O   ASP A  28       3.590   5.367   8.120  1.00 97.44           O  
ATOM    223  CG  ASP A  28       6.879   5.952   8.229  1.00 97.44           C  
ATOM    224  OD1 ASP A  28       7.022   5.822   9.464  1.00 97.44           O  
ATOM    225  OD2 ASP A  28       6.828   7.070   7.672  1.00 97.44           O  
ATOM    226  N   GLU A  29       4.062   4.925   5.945  1.00 98.09           N  
ATOM    227  CA  GLU A  29       2.944   5.747   5.491  1.00 98.09           C  
ATOM    228  C   GLU A  29       1.609   5.160   5.939  1.00 98.09           C  
ATOM    229  CB  GLU A  29       2.969   5.895   3.967  1.00 98.09           C  
ATOM    230  O   GLU A  29       0.715   5.893   6.367  1.00 98.09           O  
ATOM    231  CG  GLU A  29       1.918   6.852   3.425  1.00 98.09           C  
ATOM    232  CD  GLU A  29       2.153   8.297   3.837  1.00 98.09           C  
ATOM    233  OE1 GLU A  29       1.224   9.125   3.703  1.00 98.09           O  
ATOM    234  OE2 GLU A  29       3.276   8.603   4.296  1.00 98.09           O  
ATOM    235  N   ALA A  30       1.477   3.874   5.832  1.00 98.17           N  
ATOM    236  CA  ALA A  30       0.247   3.207   6.252  1.00 98.17           C  
ATOM    237  C   ALA A  30      -0.021   3.436   7.736  1.00 98.17           C  
ATOM    238  CB  ALA A  30       0.324   1.712   5.953  1.00 98.17           C  
ATOM    239  O   ALA A  30      -1.157   3.708   8.134  1.00 98.17           O  
ATOM    240  N   ARG A  31       1.016   3.375   8.488  1.00 96.80           N  
ATOM    241  CA  ARG A  31       0.896   3.626   9.921  1.00 96.80           C  
ATOM    242  C   ARG A  31       0.519   5.079  10.192  1.00 96.80           C  
ATOM    243  CB  ARG A  31       2.202   3.281  10.639  1.00 96.80           C  
ATOM    244  O   ARG A  31      -0.319   5.358  11.052  1.00 96.80           O  
ATOM    245  CG  ARG A  31       2.123   3.400  12.152  1.00 96.80           C  
ATOM    246  CD  ARG A  31       3.392   2.895  12.825  1.00 96.80           C  
ATOM    247  NE  ARG A  31       4.559   3.680  12.431  1.00 96.80           N  
ATOM    248  NH1 ARG A  31       6.099   2.044  12.971  1.00 96.80           N  
ATOM    249  NH2 ARG A  31       6.804   4.054  12.123  1.00 96.80           N  
ATOM    250  CZ  ARG A  31       5.818   3.258  12.509  1.00 96.80           C  
ATOM    251  N   LYS A  32       1.098   5.939   9.496  1.00 97.35           N  
ATOM    252  CA  LYS A  32       0.865   7.373   9.640  1.00 97.35           C  
ATOM    253  C   LYS A  32      -0.595   7.723   9.367  1.00 97.35           C  
ATOM    254  CB  LYS A  32       1.778   8.162   8.699  1.00 97.35           C  
ATOM    255  O   LYS A  32      -1.212   8.470  10.129  1.00 97.35           O  
ATOM    256  CG  LYS A  32       1.587   9.670   8.773  1.00 97.35           C  
ATOM    257  CD  LYS A  32       2.496  10.397   7.790  1.00 97.35           C  
ATOM    258  CE  LYS A  32       2.223  11.894   7.777  1.00 97.35           C  
ATOM    259  NZ  LYS A  32       3.091  12.608   6.793  1.00 97.35           N  
ATOM    260  N   ILE A  33      -1.150   7.151   8.357  1.00 97.06           N  
ATOM    261  CA  ILE A  33      -2.492   7.583   7.979  1.00 97.06           C  
ATOM    262  C   ILE A  33      -3.526   6.619   8.556  1.00 97.06           C  
ATOM    263  CB  ILE A  33      -2.644   7.677   6.445  1.00 97.06           C  
ATOM    264  O   ILE A  33      -4.732   6.845   8.432  1.00 97.06           O  
ATOM    265  CG1 ILE A  33      -2.426   6.302   5.801  1.00 97.06           C  
ATOM    266  CG2 ILE A  33      -1.674   8.712   5.868  1.00 97.06           C  
ATOM    267  CD1 ILE A  33      -2.724   6.263   4.309  1.00 97.06           C  
ATOM    268  N   GLY A  34      -3.081   5.540   9.094  1.00 96.39           N  
ATOM    269  CA  GLY A  34      -3.940   4.648   9.855  1.00 96.39           C  
ATOM    270  C   GLY A  34      -4.657   3.628   8.990  1.00 96.39           C  
ATOM    271  O   GLY A  34      -5.840   3.351   9.198  1.00 96.39           O  
ATOM    272  N   VAL A  35      -4.019   3.079   7.957  1.00 98.31           N  
ATOM    273  CA  VAL A  35      -4.587   1.997   7.159  1.00 98.31           C  
ATOM    274  C   VAL A  35      -3.862   0.690   7.470  1.00 98.31           C  
ATOM    275  CB  VAL A  35      -4.506   2.305   5.647  1.00 98.31           C  
ATOM    276  O   VAL A  35      -2.764   0.700   8.032  1.00 98.31           O  
ATOM    277  CG1 VAL A  35      -5.362   3.520   5.297  1.00 98.31           C  
ATOM    278  CG2 VAL A  35      -3.055   2.529   5.226  1.00 98.31           C  
ATOM    279  N   VAL A  36      -4.513  -0.410   7.138  1.00 98.58           N  
ATOM    280  CA  VAL A  36      -3.929  -1.724   7.385  1.00 98.58           C  
ATOM    281  C   VAL A  36      -3.813  -2.494   6.072  1.00 98.58           C  
ATOM    282  CB  VAL A  36      -4.763  -2.533   8.405  1.00 98.58           C  
ATOM    283  O   VAL A  36      -4.363  -2.077   5.049  1.00 98.58           O  
ATOM    284  CG1 VAL A  36      -4.834  -1.802   9.745  1.00 98.58           C  
ATOM    285  CG2 VAL A  36      -6.166  -2.793   7.860  1.00 98.58           C  
ATOM    286  N   GLY A  37      -3.058  -3.583   6.074  1.00 98.52           N  
ATOM    287  CA  GLY A  37      -2.829  -4.384   4.882  1.00 98.52           C  
ATOM    288  C   GLY A  37      -1.431  -4.969   4.816  1.00 98.52           C  
ATOM    289  O   GLY A  37      -0.838  -5.290   5.848  1.00 98.52           O  
ATOM    290  N   TRP A  38      -0.976  -5.099   3.614  1.00 98.63           N  
ATOM    291  CA  TRP A  38       0.350  -5.688   3.464  1.00 98.63           C  
ATOM    292  C   TRP A  38       1.012  -5.218   2.174  1.00 98.63           C  
ATOM    293  CB  TRP A  38       0.265  -7.217   3.481  1.00 98.63           C  
ATOM    294  O   TRP A  38       0.339  -4.717   1.270  1.00 98.63           O  
ATOM    295  CG  TRP A  38      -0.691  -7.785   2.475  1.00 98.63           C  
ATOM    296  CD1 TRP A  38      -2.002  -8.114   2.678  1.00 98.63           C  
ATOM    297  CD2 TRP A  38      -0.406  -8.095   1.107  1.00 98.63           C  
ATOM    298  CE2 TRP A  38      -1.593  -8.608   0.539  1.00 98.63           C  
ATOM    299  CE3 TRP A  38       0.739  -7.987   0.306  1.00 98.63           C  
ATOM    300  NE1 TRP A  38      -2.550  -8.610   1.517  1.00 98.63           N  
ATOM    301  CH2 TRP A  38      -0.533  -8.898  -1.557  1.00 98.63           C  
ATOM    302  CZ2 TRP A  38      -1.667  -9.014  -0.796  1.00 98.63           C  
ATOM    303  CZ3 TRP A  38       0.663  -8.391  -1.022  1.00 98.63           C  
ATOM    304  N   VAL A  39       2.269  -5.361   2.149  1.00 98.46           N  
ATOM    305  CA  VAL A  39       3.054  -5.012   0.970  1.00 98.46           C  
ATOM    306  C   VAL A  39       4.105  -6.089   0.711  1.00 98.46           C  
ATOM    307  CB  VAL A  39       3.732  -3.633   1.127  1.00 98.46           C  
ATOM    308  O   VAL A  39       4.676  -6.646   1.651  1.00 98.46           O  
ATOM    309  CG1 VAL A  39       4.655  -3.620   2.344  1.00 98.46           C  
ATOM    310  CG2 VAL A  39       4.506  -3.272  -0.139  1.00 98.46           C  
ATOM    311  N   LYS A  40       4.386  -6.360  -0.633  1.00 97.83           N  
ATOM    312  CA  LYS A  40       5.318  -7.418  -1.013  1.00 97.83           C  
ATOM    313  C   LYS A  40       5.959  -7.127  -2.367  1.00 97.83           C  
ATOM    314  CB  LYS A  40       4.606  -8.772  -1.050  1.00 97.83           C  
ATOM    315  O   LYS A  40       5.306  -6.596  -3.267  1.00 97.83           O  
ATOM    316  CG  LYS A  40       5.492  -9.924  -1.500  1.00 97.83           C  
ATOM    317  CD  LYS A  40       4.704 -11.222  -1.618  1.00 97.83           C  
ATOM    318  CE  LYS A  40       5.578 -12.365  -2.116  1.00 97.83           C  
ATOM    319  NZ  LYS A  40       4.811 -13.643  -2.223  1.00 97.83           N  
ATOM    320  N   ASN A  41       7.255  -7.591  -2.481  1.00 96.75           N  
ATOM    321  CA  ASN A  41       7.904  -7.578  -3.788  1.00 96.75           C  
ATOM    322  C   ASN A  41       7.441  -8.745  -4.656  1.00 96.75           C  
ATOM    323  CB  ASN A  41       9.426  -7.604  -3.631  1.00 96.75           C  
ATOM    324  O   ASN A  41       7.169  -9.833  -4.146  1.00 96.75           O  
ATOM    325  CG  ASN A  41       9.990  -6.270  -3.185  1.00 96.75           C  
ATOM    326  ND2 ASN A  41      11.217  -6.284  -2.678  1.00 96.75           N  
ATOM    327  OD1 ASN A  41       9.328  -5.234  -3.294  1.00 96.75           O  
ATOM    328  N   THR A  42       7.391  -8.408  -5.861  1.00 96.72           N  
ATOM    329  CA  THR A  42       7.097  -9.505  -6.776  1.00 96.72           C  
ATOM    330  C   THR A  42       8.362  -9.960  -7.499  1.00 96.72           C  
ATOM    331  CB  THR A  42       6.030  -9.099  -7.810  1.00 96.72           C  
ATOM    332  O   THR A  42       9.372  -9.254  -7.497  1.00 96.72           O  
ATOM    333  CG2 THR A  42       4.851  -8.402  -7.138  1.00 96.72           C  
ATOM    334  OG1 THR A  42       6.615  -8.209  -8.768  1.00 96.72           O  
ATOM    335  N   SER A  43       8.337 -11.127  -8.140  1.00 94.56           N  
ATOM    336  CA  SER A  43       9.469 -11.660  -8.890  1.00 94.56           C  
ATOM    337  C   SER A  43       9.668 -10.907 -10.201  1.00 94.56           C  
ATOM    338  CB  SER A  43       9.272 -13.150  -9.172  1.00 94.56           C  
ATOM    339  O   SER A  43      10.735 -10.988 -10.813  1.00 94.56           O  
ATOM    340  OG  SER A  43       8.065 -13.372  -9.881  1.00 94.56           O  
ATOM    341  N   LYS A  44       8.698 -10.139 -10.551  1.00 94.51           N  
ATOM    342  CA  LYS A  44       8.739  -9.402 -11.811  1.00 94.51           C  
ATOM    343  C   LYS A  44       9.283  -7.991 -11.604  1.00 94.51           C  
ATOM    344  CB  LYS A  44       7.347  -9.340 -12.442  1.00 94.51           C  
ATOM    345  O   LYS A  44       9.276  -7.176 -12.530  1.00 94.51           O  
ATOM    346  CG  LYS A  44       6.781 -10.699 -12.826  1.00 94.51           C  
ATOM    347  CD  LYS A  44       5.399 -10.572 -13.453  1.00 94.51           C  
ATOM    348  CE  LYS A  44       4.827 -11.932 -13.829  1.00 94.51           C  
ATOM    349  NZ  LYS A  44       3.462 -11.814 -14.424  1.00 94.51           N  
ATOM    350  N   GLY A  45       9.683  -7.698 -10.444  1.00 94.59           N  
ATOM    351  CA  GLY A  45      10.326  -6.426 -10.157  1.00 94.59           C  
ATOM    352  C   GLY A  45       9.347  -5.339  -9.755  1.00 94.59           C  
ATOM    353  O   GLY A  45       9.663  -4.151  -9.837  1.00 94.59           O  
ATOM    354  N   THR A  46       8.098  -5.665  -9.401  1.00 97.13           N  
ATOM    355  CA  THR A  46       7.103  -4.713  -8.918  1.00 97.13           C  
ATOM    356  C   THR A  46       6.846  -4.911  -7.427  1.00 97.13           C  
ATOM    357  CB  THR A  46       5.779  -4.847  -9.693  1.00 97.13           C  
ATOM    358  O   THR A  46       7.351  -5.860  -6.825  1.00 97.13           O  
ATOM    359  CG2 THR A  46       5.994  -4.641 -11.188  1.00 97.13           C  
ATOM    360  OG1 THR A  46       5.235  -6.154  -9.475  1.00 97.13           O  
ATOM    361  N   VAL A  47       6.051  -3.968  -6.942  1.00 98.06           N  
ATOM    362  CA  VAL A  47       5.572  -4.067  -5.567  1.00 98.06           C  
ATOM    363  C   VAL A  47       4.050  -4.190  -5.557  1.00 98.06           C  
ATOM    364  CB  VAL A  47       6.014  -2.850  -4.723  1.00 98.06           C  
ATOM    365  O   VAL A  47       3.354  -3.408  -6.208  1.00 98.06           O  
ATOM    366  CG1 VAL A  47       5.319  -2.855  -3.363  1.00 98.06           C  
ATOM    367  CG2 VAL A  47       7.532  -2.844  -4.551  1.00 98.06           C  
ATOM    368  N   THR A  48       3.603  -5.232  -4.772  1.00 98.19           N  
ATOM    369  CA  THR A  48       2.160  -5.426  -4.686  1.00 98.19           C  
ATOM    370  C   THR A  48       1.709  -5.494  -3.230  1.00 98.19           C  
ATOM    371  CB  THR A  48       1.724  -6.708  -5.421  1.00 98.19           C  
ATOM    372  O   THR A  48       2.522  -5.727  -2.333  1.00 98.19           O  
ATOM    373  CG2 THR A  48       2.225  -7.954  -4.698  1.00 98.19           C  
ATOM    374  OG1 THR A  48       0.293  -6.750  -5.487  1.00 98.19           O  
ATOM    375  N   GLY A  49       0.401  -5.301  -3.089  1.00 98.29           N  
ATOM    376  CA  GLY A  49      -0.139  -5.352  -1.740  1.00 98.29           C  
ATOM    377  C   GLY A  49      -1.632  -5.094  -1.684  1.00 98.29           C  
ATOM    378  O   GLY A  49      -2.307  -5.092  -2.716  1.00 98.29           O  
ATOM    379  N   GLN A  50      -2.093  -5.030  -0.409  1.00 98.71           N  
ATOM    380  CA  GLN A  50      -3.481  -4.689  -0.112  1.00 98.71           C  
ATOM    381  C   GLN A  50      -3.566  -3.657   1.009  1.00 98.71           C  
ATOM    382  CB  GLN A  50      -4.273  -5.942   0.266  1.00 98.71           C  
ATOM    383  O   GLN A  50      -2.808  -3.723   1.979  1.00 98.71           O  
ATOM    384  CG  GLN A  50      -5.769  -5.701   0.417  1.00 98.71           C  
ATOM    385  CD  GLN A  50      -6.543  -6.975   0.697  1.00 98.71           C  
ATOM    386  NE2 GLN A  50      -6.984  -7.646  -0.362  1.00 98.71           N  
ATOM    387  OE1 GLN A  50      -6.742  -7.354   1.856  1.00 98.71           O  
ATOM    388  N   VAL A  51      -4.547  -2.748   0.734  1.00 98.68           N  
ATOM    389  CA  VAL A  51      -4.806  -1.720   1.737  1.00 98.68           C  
ATOM    390  C   VAL A  51      -6.276  -1.757   2.148  1.00 98.68           C  
ATOM    391  CB  VAL A  51      -4.434  -0.313   1.217  1.00 98.68           C  
ATOM    392  O   VAL A  51      -7.162  -1.869   1.298  1.00 98.68           O  
ATOM    393  CG1 VAL A  51      -4.710   0.747   2.282  1.00 98.68           C  
ATOM    394  CG2 VAL A  51      -2.968  -0.274   0.787  1.00 98.68           C  
ATOM    395  N   GLN A  52      -6.466  -1.682   3.521  1.00 98.54           N  
ATOM    396  CA  GLN A  52      -7.825  -1.604   4.048  1.00 98.54           C  
ATOM    397  C   GLN A  52      -7.964  -0.459   5.046  1.00 98.54           C  
ATOM    398  CB  GLN A  52      -8.221  -2.926   4.707  1.00 98.54           C  
ATOM    399  O   GLN A  52      -7.018  -0.142   5.771  1.00 98.54           O  
ATOM    400  CG  GLN A  52      -8.199  -4.118   3.759  1.00 98.54           C  
ATOM    401  CD  GLN A  52      -8.582  -5.418   4.441  1.00 98.54           C  
ATOM    402  NE2 GLN A  52      -8.253  -6.539   3.808  1.00 98.54           N  
ATOM    403  OE1 GLN A  52      -9.169  -5.414   5.528  1.00 98.54           O  
ATOM    404  N   GLY A  53      -9.070   0.218   5.091  1.00 97.87           N  
ATOM    405  CA  GLY A  53      -9.368   1.282   6.037  1.00 97.87           C  
ATOM    406  C   GLY A  53     -10.491   2.192   5.576  1.00 97.87           C  
ATOM    407  O   GLY A  53     -11.171   1.898   4.591  1.00 97.87           O  
ATOM    408  N   PRO A  54     -10.707   3.226   6.389  1.00 96.88           N  
ATOM    409  CA  PRO A  54     -11.707   4.191   5.926  1.00 96.88           C  
ATOM    410  C   PRO A  54     -11.421   4.708   4.518  1.00 96.88           C  
ATOM    411  CB  PRO A  54     -11.609   5.322   6.953  1.00 96.88           C  
ATOM    412  O   PRO A  54     -10.262   4.944   4.167  1.00 96.88           O  
ATOM    413  CG  PRO A  54     -11.065   4.673   8.185  1.00 96.88           C  
ATOM    414  CD  PRO A  54     -10.090   3.607   7.772  1.00 96.88           C  
ATOM    415  N   GLU A  55     -12.463   4.896   3.782  1.00 96.49           N  
ATOM    416  CA  GLU A  55     -12.357   5.238   2.366  1.00 96.49           C  
ATOM    417  C   GLU A  55     -11.396   6.404   2.151  1.00 96.49           C  
ATOM    418  CB  GLU A  55     -13.734   5.578   1.790  1.00 96.49           C  
ATOM    419  O   GLU A  55     -10.554   6.364   1.252  1.00 96.49           O  
ATOM    420  CG  GLU A  55     -13.707   5.957   0.317  1.00 96.49           C  
ATOM    421  CD  GLU A  55     -15.093   6.164  -0.275  1.00 96.49           C  
ATOM    422  OE1 GLU A  55     -15.336   5.722  -1.421  1.00 96.49           O  
ATOM    423  OE2 GLU A  55     -15.942   6.773   0.413  1.00 96.49           O  
ATOM    424  N   GLU A  56     -11.448   7.387   2.884  1.00 96.22           N  
ATOM    425  CA  GLU A  56     -10.606   8.569   2.732  1.00 96.22           C  
ATOM    426  C   GLU A  56      -9.132   8.225   2.923  1.00 96.22           C  
ATOM    427  CB  GLU A  56     -11.024   9.659   3.723  1.00 96.22           C  
ATOM    428  O   GLU A  56      -8.273   8.718   2.188  1.00 96.22           O  
ATOM    429  CG  GLU A  56     -10.962   9.222   5.180  1.00 96.22           C  
ATOM    430  CD  GLU A  56     -11.383  10.313   6.152  1.00 96.22           C  
ATOM    431  OE1 GLU A  56     -11.398  10.060   7.378  1.00 96.22           O  
ATOM    432  OE2 GLU A  56     -11.702  11.428   5.683  1.00 96.22           O  
ATOM    433  N   LYS A  57      -8.895   7.433   3.833  1.00 97.56           N  
ATOM    434  CA  LYS A  57      -7.522   7.041   4.139  1.00 97.56           C  
ATOM    435  C   LYS A  57      -6.975   6.088   3.080  1.00 97.56           C  
ATOM    436  CB  LYS A  57      -7.444   6.391   5.521  1.00 97.56           C  
ATOM    437  O   LYS A  57      -5.803   6.174   2.707  1.00 97.56           O  
ATOM    438  CG  LYS A  57      -7.732   7.345   6.671  1.00 97.56           C  
ATOM    439  CD  LYS A  57      -7.462   6.691   8.020  1.00 97.56           C  
ATOM    440  CE  LYS A  57      -7.674   7.668   9.168  1.00 97.56           C  
ATOM    441  NZ  LYS A  57      -7.509   7.006  10.497  1.00 97.56           N  
ATOM    442  N   VAL A  58      -7.859   5.189   2.633  1.00 98.14           N  
ATOM    443  CA  VAL A  58      -7.448   4.314   1.540  1.00 98.14           C  
ATOM    444  C   VAL A  58      -7.103   5.150   0.310  1.00 98.14           C  
ATOM    445  CB  VAL A  58      -8.547   3.284   1.193  1.00 98.14           C  
ATOM    446  O   VAL A  58      -6.096   4.898  -0.357  1.00 98.14           O  
ATOM    447  CG1 VAL A  58      -8.222   2.568  -0.116  1.00 98.14           C  
ATOM    448  CG2 VAL A  58      -8.712   2.277   2.330  1.00 98.14           C  
ATOM    449  N   ASN A  59      -7.865   6.149   0.056  1.00 97.37           N  
ATOM    450  CA  ASN A  59      -7.595   7.022  -1.081  1.00 97.37           C  
ATOM    451  C   ASN A  59      -6.273   7.767  -0.914  1.00 97.37           C  
ATOM    452  CB  ASN A  59      -8.742   8.015  -1.280  1.00 97.37           C  
ATOM    453  O   ASN A  59      -5.539   7.962  -1.884  1.00 97.37           O  
ATOM    454  CG  ASN A  59      -9.982   7.365  -1.863  1.00 97.37           C  
ATOM    455  ND2 ASN A  59     -11.139   7.965  -1.611  1.00 97.37           N  
ATOM    456  OD1 ASN A  59      -9.900   6.333  -2.534  1.00 97.37           O  
ATOM    457  N   SER A  60      -6.015   8.174   0.309  1.00 97.93           N  
ATOM    458  CA  SER A  60      -4.734   8.812   0.593  1.00 97.93           C  
ATOM    459  C   SER A  60      -3.571   7.865   0.316  1.00 97.93           C  
ATOM    460  CB  SER A  60      -4.681   9.285   2.046  1.00 97.93           C  
ATOM    461  O   SER A  60      -2.561   8.267  -0.265  1.00 97.93           O  
ATOM    462  OG  SER A  60      -5.620  10.323   2.271  1.00 97.93           O  
ATOM    463  N   MET A  61      -3.800   6.620   0.730  1.00 98.23           N  
ATOM    464  CA  MET A  61      -2.741   5.647   0.477  1.00 98.23           C  
ATOM    465  C   MET A  61      -2.572   5.404  -1.019  1.00 98.23           C  
ATOM    466  CB  MET A  61      -3.039   4.328   1.191  1.00 98.23           C  
ATOM    467  O   MET A  61      -1.448   5.293  -1.512  1.00 98.23           O  
ATOM    468  CG  MET A  61      -1.910   3.314   1.102  1.00 98.23           C  
ATOM    469  SD  MET A  61      -0.369   3.905   1.904  1.00 98.23           S  
ATOM    470  CE  MET A  61       0.725   2.496   1.571  1.00 98.23           C  
ATOM    471  N   LYS A  62      -3.645   5.363  -1.754  1.00 98.52           N  
ATOM    472  CA  LYS A  62      -3.575   5.198  -3.204  1.00 98.52           C  
ATOM    473  C   LYS A  62      -2.764   6.321  -3.846  1.00 98.52           C  
ATOM    474  CB  LYS A  62      -4.979   5.155  -3.807  1.00 98.52           C  
ATOM    475  O   LYS A  62      -1.937   6.071  -4.725  1.00 98.52           O  
ATOM    476  CG  LYS A  62      -5.740   3.870  -3.514  1.00 98.52           C  
ATOM    477  CD  LYS A  62      -7.164   3.929  -4.050  1.00 98.52           C  
ATOM    478  CE  LYS A  62      -7.192   3.878  -5.572  1.00 98.52           C  
ATOM    479  NZ  LYS A  62      -8.589   3.895  -6.101  1.00 98.52           N  
ATOM    480  N   SER A  63      -3.012   7.486  -3.386  1.00 98.15           N  
ATOM    481  CA  SER A  63      -2.278   8.633  -3.910  1.00 98.15           C  
ATOM    482  C   SER A  63      -0.788   8.524  -3.603  1.00 98.15           C  
ATOM    483  CB  SER A  63      -2.833   9.935  -3.329  1.00 98.15           C  
ATOM    484  O   SER A  63       0.050   8.767  -4.473  1.00 98.15           O  
ATOM    485  OG  SER A  63      -4.149  10.174  -3.797  1.00 98.15           O  
ATOM    486  N   TRP A  64      -0.548   8.129  -2.463  1.00 98.38           N  
ATOM    487  CA  TRP A  64       0.845   7.972  -2.060  1.00 98.38           C  
ATOM    488  C   TRP A  64       1.539   6.907  -2.902  1.00 98.38           C  
ATOM    489  CB  TRP A  64       0.938   7.608  -0.576  1.00 98.38           C  
ATOM    490  O   TRP A  64       2.653   7.119  -3.387  1.00 98.38           O  
ATOM    491  CG  TRP A  64       2.339   7.574  -0.043  1.00 98.38           C  
ATOM    492  CD1 TRP A  64       3.026   8.605   0.536  1.00 98.38           C  
ATOM    493  CD2 TRP A  64       3.227   6.452  -0.046  1.00 98.38           C  
ATOM    494  CE2 TRP A  64       4.436   6.874   0.548  1.00 98.38           C  
ATOM    495  CE3 TRP A  64       3.116   5.128  -0.493  1.00 98.38           C  
ATOM    496  NE1 TRP A  64       4.288   8.190   0.894  1.00 98.38           N  
ATOM    497  CH2 TRP A  64       5.394   4.729   0.261  1.00 98.38           C  
ATOM    498  CZ2 TRP A  64       5.529   6.018   0.707  1.00 98.38           C  
ATOM    499  CZ3 TRP A  64       4.205   4.278  -0.334  1.00 98.38           C  
ATOM    500  N   LEU A  65       0.891   5.800  -3.121  1.00 97.67           N  
ATOM    501  CA  LEU A  65       1.443   4.681  -3.877  1.00 97.67           C  
ATOM    502  C   LEU A  65       1.671   5.070  -5.334  1.00 97.67           C  
ATOM    503  CB  LEU A  65       0.510   3.469  -3.800  1.00 97.67           C  
ATOM    504  O   LEU A  65       2.587   4.559  -5.982  1.00 97.67           O  
ATOM    505  CG  LEU A  65       0.454   2.741  -2.456  1.00 97.67           C  
ATOM    506  CD1 LEU A  65      -0.792   1.867  -2.379  1.00 97.67           C  
ATOM    507  CD2 LEU A  65       1.713   1.906  -2.248  1.00 97.67           C  
ATOM    508  N   SER A  66       0.986   6.049  -5.766  1.00 96.46           N  
ATOM    509  CA  SER A  66       1.034   6.393  -7.183  1.00 96.46           C  
ATOM    510  C   SER A  66       1.948   7.589  -7.430  1.00 96.46           C  
ATOM    511  CB  SER A  66      -0.369   6.696  -7.710  1.00 96.46           C  
ATOM    512  O   SER A  66       2.530   7.720  -8.509  1.00 96.46           O  
ATOM    513  OG  SER A  66      -1.204   5.556  -7.600  1.00 96.46           O  
ATOM    514  N   LYS A  67       2.132   8.440  -6.376  1.00 94.83           N  
ATOM    515  CA  LYS A  67       2.751   9.723  -6.699  1.00 94.83           C  
ATOM    516  C   LYS A  67       3.991   9.966  -5.844  1.00 94.83           C  
ATOM    517  CB  LYS A  67       1.751  10.864  -6.508  1.00 94.83           C  
ATOM    518  O   LYS A  67       4.878  10.731  -6.230  1.00 94.83           O  
ATOM    519  CG  LYS A  67       0.546  10.793  -7.435  1.00 94.83           C  
ATOM    520  CD  LYS A  67      -0.411  11.955  -7.199  1.00 94.83           C  
ATOM    521  CE  LYS A  67      -1.621  11.880  -8.120  1.00 94.83           C  
ATOM    522  NZ  LYS A  67      -2.595  12.978  -7.844  1.00 94.83           N  
ATOM    523  N   VAL A  68       4.082   9.362  -4.678  1.00 95.24           N  
ATOM    524  CA  VAL A  68       5.135   9.740  -3.741  1.00 95.24           C  
ATOM    525  C   VAL A  68       6.117   8.582  -3.573  1.00 95.24           C  
ATOM    526  CB  VAL A  68       4.554  10.150  -2.370  1.00 95.24           C  
ATOM    527  O   VAL A  68       7.304   8.718  -3.875  1.00 95.24           O  
ATOM    528  CG1 VAL A  68       5.673  10.520  -1.398  1.00 95.24           C  
ATOM    529  CG2 VAL A  68       3.575  11.312  -2.531  1.00 95.24           C  
ATOM    530  N   GLY A  69       5.721   7.458  -3.090  1.00 93.07           N  
ATOM    531  CA  GLY A  69       6.584   6.313  -2.851  1.00 93.07           C  
ATOM    532  C   GLY A  69       7.798   6.647  -2.005  1.00 93.07           C  
ATOM    533  O   GLY A  69       7.778   7.609  -1.234  1.00 93.07           O  
ATOM    534  N   SER A  70       8.874   5.808  -2.077  1.00 94.78           N  
ATOM    535  CA  SER A  70      10.112   6.077  -1.353  1.00 94.78           C  
ATOM    536  C   SER A  70      10.947   7.137  -2.062  1.00 94.78           C  
ATOM    537  CB  SER A  70      10.929   4.794  -1.194  1.00 94.78           C  
ATOM    538  O   SER A  70      10.834   7.315  -3.276  1.00 94.78           O  
ATOM    539  OG  SER A  70      11.448   4.370  -2.442  1.00 94.78           O  
ATOM    540  N   PRO A  71      11.801   7.908  -1.344  1.00 93.63           N  
ATOM    541  CA  PRO A  71      12.601   8.991  -1.920  1.00 93.63           C  
ATOM    542  C   PRO A  71      13.420   8.540  -3.128  1.00 93.63           C  
ATOM    543  CB  PRO A  71      13.515   9.407  -0.765  1.00 93.63           C  
ATOM    544  O   PRO A  71      13.584   9.301  -4.085  1.00 93.63           O  
ATOM    545  CG  PRO A  71      12.732   9.102   0.471  1.00 93.63           C  
ATOM    546  CD  PRO A  71      11.935   7.852   0.234  1.00 93.63           C  
ATOM    547  N   SER A  72      13.840   7.265  -3.121  1.00 93.66           N  
ATOM    548  CA  SER A  72      14.724   6.768  -4.171  1.00 93.66           C  
ATOM    549  C   SER A  72      13.953   5.955  -5.205  1.00 93.66           C  
ATOM    550  CB  SER A  72      15.843   5.915  -3.570  1.00 93.66           C  
ATOM    551  O   SER A  72      14.551   5.341  -6.091  1.00 93.66           O  
ATOM    552  OG  SER A  72      16.659   6.690  -2.709  1.00 93.66           O  
ATOM    553  N   SER A  73      12.625   5.925  -5.114  1.00 95.23           N  
ATOM    554  CA  SER A  73      11.826   5.161  -6.067  1.00 95.23           C  
ATOM    555  C   SER A  73      11.397   6.026  -7.247  1.00 95.23           C  
ATOM    556  CB  SER A  73      10.593   4.572  -5.381  1.00 95.23           C  
ATOM    557  O   SER A  73      11.373   7.254  -7.147  1.00 95.23           O  
ATOM    558  OG  SER A  73       9.680   5.595  -5.023  1.00 95.23           O  
ATOM    559  N   ARG A  74      11.174   5.372  -8.308  1.00 96.00           N  
ATOM    560  CA  ARG A  74      10.490   5.961  -9.455  1.00 96.00           C  
ATOM    561  C   ARG A  74       9.273   5.133  -9.852  1.00 96.00           C  
ATOM    562  CB  ARG A  74      11.446   6.092 -10.643  1.00 96.00           C  
ATOM    563  O   ARG A  74       9.412   3.995 -10.306  1.00 96.00           O  
ATOM    564  CG  ARG A  74      10.822   6.741 -11.868  1.00 96.00           C  
ATOM    565  CD  ARG A  74      11.765   6.714 -13.063  1.00 96.00           C  
ATOM    566  NE  ARG A  74      11.057   6.968 -14.314  1.00 96.00           N  
ATOM    567  NH1 ARG A  74      11.019   4.756 -14.980  1.00 96.00           N  
ATOM    568  NH2 ARG A  74      10.075   6.373 -16.303  1.00 96.00           N  
ATOM    569  CZ  ARG A  74      10.719   6.031 -15.196  1.00 96.00           C  
ATOM    570  N   ILE A  75       8.106   5.789  -9.736  1.00 96.81           N  
ATOM    571  CA  ILE A  75       6.860   5.091 -10.033  1.00 96.81           C  
ATOM    572  C   ILE A  75       6.435   5.381 -11.471  1.00 96.81           C  
ATOM    573  CB  ILE A  75       5.738   5.496  -9.051  1.00 96.81           C  
ATOM    574  O   ILE A  75       6.183   6.534 -11.829  1.00 96.81           O  
ATOM    575  CG1 ILE A  75       6.135   5.146  -7.612  1.00 96.81           C  
ATOM    576  CG2 ILE A  75       4.416   4.823  -9.433  1.00 96.81           C  
ATOM    577  CD1 ILE A  75       5.226   5.754  -6.553  1.00 96.81           C  
ATOM    578  N   ASP A  76       6.354   4.346 -12.236  1.00 96.88           N  
ATOM    579  CA  ASP A  76       5.907   4.486 -13.618  1.00 96.88           C  
ATOM    580  C   ASP A  76       4.385   4.414 -13.713  1.00 96.88           C  
ATOM    581  CB  ASP A  76       6.540   3.408 -14.500  1.00 96.88           C  
ATOM    582  O   ASP A  76       3.762   5.220 -14.408  1.00 96.88           O  
ATOM    583  CG  ASP A  76       8.045   3.560 -14.634  1.00 96.88           C  
ATOM    584  OD1 ASP A  76       8.569   4.671 -14.404  1.00 96.88           O  
ATOM    585  OD2 ASP A  76       8.713   2.560 -14.976  1.00 96.88           O  
ATOM    586  N   ARG A  77       3.919   3.403 -13.050  1.00 96.91           N  
ATOM    587  CA  ARG A  77       2.473   3.205 -13.042  1.00 96.91           C  
ATOM    588  C   ARG A  77       2.036   2.408 -11.817  1.00 96.91           C  
ATOM    589  CB  ARG A  77       2.020   2.494 -14.319  1.00 96.91           C  
ATOM    590  O   ARG A  77       2.836   1.681 -11.225  1.00 96.91           O  
ATOM    591  CG  ARG A  77       2.442   1.035 -14.394  1.00 96.91           C  
ATOM    592  CD  ARG A  77       1.925   0.363 -15.658  1.00 96.91           C  
ATOM    593  NE  ARG A  77       2.407  -1.010 -15.775  1.00 96.91           N  
ATOM    594  NH1 ARG A  77       0.305  -1.968 -15.767  1.00 96.91           N  
ATOM    595  NH2 ARG A  77       2.171  -3.289 -15.930  1.00 96.91           N  
ATOM    596  CZ  ARG A  77       1.627  -2.086 -15.824  1.00 96.91           C  
ATOM    597  N   THR A  78       0.781   2.643 -11.471  1.00 98.50           N  
ATOM    598  CA  THR A  78       0.168   1.882 -10.388  1.00 98.50           C  
ATOM    599  C   THR A  78      -1.191   1.334 -10.814  1.00 98.50           C  
ATOM    600  CB  THR A  78       0.003   2.744  -9.123  1.00 98.50           C  
ATOM    601  O   THR A  78      -2.044   2.081 -11.296  1.00 98.50           O  
ATOM    602  CG2 THR A  78      -0.501   1.909  -7.951  1.00 98.50           C  
ATOM    603  OG1 THR A  78       1.269   3.319  -8.776  1.00 98.50           O  
ATOM    604  N   ASN A  79      -1.335   0.057 -10.556  1.00 98.51           N  
ATOM    605  CA  ASN A  79      -2.622  -0.570 -10.838  1.00 98.51           C  
ATOM    606  C   ASN A  79      -3.395  -0.865  -9.556  1.00 98.51           C  
ATOM    607  CB  ASN A  79      -2.428  -1.854 -11.648  1.00 98.51           C  
ATOM    608  O   ASN A  79      -2.842  -1.426  -8.608  1.00 98.51           O  
ATOM    609  CG  ASN A  79      -1.977  -1.584 -13.070  1.00 98.51           C  
ATOM    610  ND2 ASN A  79      -1.452  -2.610 -13.730  1.00 98.51           N  
ATOM    611  OD1 ASN A  79      -2.098  -0.463 -13.571  1.00 98.51           O  
ATOM    612  N   PHE A  80      -4.612  -0.508  -9.626  1.00 98.53           N  
ATOM    613  CA  PHE A  80      -5.517  -0.844  -8.533  1.00 98.53           C  
ATOM    614  C   PHE A  80      -6.595  -1.814  -9.002  1.00 98.53           C  
ATOM    615  CB  PHE A  80      -6.163   0.422  -7.960  1.00 98.53           C  
ATOM    616  O   PHE A  80      -7.164  -1.643 -10.083  1.00 98.53           O  
ATOM    617  CG  PHE A  80      -5.172   1.413  -7.411  1.00 98.53           C  
ATOM    618  CD1 PHE A  80      -4.616   1.235  -6.150  1.00 98.53           C  
ATOM    619  CD2 PHE A  80      -4.798   2.523  -8.156  1.00 98.53           C  
ATOM    620  CE1 PHE A  80      -3.699   2.151  -5.640  1.00 98.53           C  
ATOM    621  CE2 PHE A  80      -3.882   3.443  -7.653  1.00 98.53           C  
ATOM    622  CZ  PHE A  80      -3.334   3.255  -6.394  1.00 98.53           C  
ATOM    623  N   SER A  81      -6.828  -2.811  -8.134  1.00 98.47           N  
ATOM    624  CA  SER A  81      -7.830  -3.815  -8.477  1.00 98.47           C  
ATOM    625  C   SER A  81      -8.536  -4.341  -7.231  1.00 98.47           C  
ATOM    626  CB  SER A  81      -7.187  -4.977  -9.236  1.00 98.47           C  
ATOM    627  O   SER A  81      -8.154  -4.007  -6.108  1.00 98.47           O  
ATOM    628  OG  SER A  81      -6.221  -5.631  -8.432  1.00 98.47           O  
ATOM    629  N   ASN A  82      -9.583  -5.007  -7.392  1.00 97.76           N  
ATOM    630  CA  ASN A  82     -10.349  -5.655  -6.333  1.00 97.76           C  
ATOM    631  C   ASN A  82     -10.786  -4.656  -5.265  1.00 97.76           C  
ATOM    632  CB  ASN A  82      -9.538  -6.788  -5.700  1.00 97.76           C  
ATOM    633  O   ASN A  82     -10.740  -4.957  -4.071  1.00 97.76           O  
ATOM    634  CG  ASN A  82      -9.234  -7.905  -6.678  1.00 97.76           C  
ATOM    635  ND2 ASN A  82      -7.997  -8.387  -6.662  1.00 97.76           N  
ATOM    636  OD1 ASN A  82     -10.104  -8.332  -7.442  1.00 97.76           O  
ATOM    637  N   GLU A  83     -11.138  -3.472  -5.758  1.00 97.79           N  
ATOM    638  CA  GLU A  83     -11.631  -2.490  -4.796  1.00 97.79           C  
ATOM    639  C   GLU A  83     -13.065  -2.800  -4.377  1.00 97.79           C  
ATOM    640  CB  GLU A  83     -11.546  -1.077  -5.379  1.00 97.79           C  
ATOM    641  O   GLU A  83     -13.939  -2.987  -5.226  1.00 97.79           O  
ATOM    642  CG  GLU A  83     -11.941   0.017  -4.399  1.00 97.79           C  
ATOM    643  CD  GLU A  83     -11.627   1.417  -4.903  1.00 97.79           C  
ATOM    644  OE1 GLU A  83     -12.347   2.371  -4.533  1.00 97.79           O  
ATOM    645  OE2 GLU A  83     -10.652   1.559  -5.675  1.00 97.79           O  
ATOM    646  N   LYS A  84     -13.199  -2.806  -3.047  1.00 97.40           N  
ATOM    647  CA  LYS A  84     -14.535  -3.125  -2.551  1.00 97.40           C  
ATOM    648  C   LYS A  84     -14.766  -2.520  -1.169  1.00 97.40           C  
ATOM    649  CB  LYS A  84     -14.742  -4.639  -2.502  1.00 97.40           C  
ATOM    650  O   LYS A  84     -13.812  -2.239  -0.441  1.00 97.40           O  
ATOM    651  CG  LYS A  84     -13.753  -5.371  -1.606  1.00 97.40           C  
ATOM    652  CD  LYS A  84     -13.928  -6.881  -1.697  1.00 97.40           C  
ATOM    653  CE  LYS A  84     -12.890  -7.616  -0.859  1.00 97.40           C  
ATOM    654  NZ  LYS A  84     -12.978  -9.096  -1.042  1.00 97.40           N  
ATOM    655  N   THR A  85     -16.061  -2.343  -0.907  1.00 97.45           N  
ATOM    656  CA  THR A  85     -16.441  -1.969   0.450  1.00 97.45           C  
ATOM    657  C   THR A  85     -16.495  -3.197   1.355  1.00 97.45           C  
ATOM    658  CB  THR A  85     -17.804  -1.252   0.472  1.00 97.45           C  
ATOM    659  O   THR A  85     -17.076  -4.220   0.986  1.00 97.45           O  
ATOM    660  CG2 THR A  85     -18.192  -0.851   1.891  1.00 97.45           C  
ATOM    661  OG1 THR A  85     -17.731  -0.075  -0.342  1.00 97.45           O  
ATOM    662  N   ILE A  86     -15.911  -3.054   2.518  1.00 97.27           N  
ATOM    663  CA  ILE A  86     -15.870  -4.188   3.435  1.00 97.27           C  
ATOM    664  C   ILE A  86     -16.533  -3.806   4.757  1.00 97.27           C  
ATOM    665  CB  ILE A  86     -14.420  -4.664   3.681  1.00 97.27           C  
ATOM    666  O   ILE A  86     -16.603  -2.625   5.105  1.00 97.27           O  
ATOM    667  CG1 ILE A  86     -13.570  -3.519   4.244  1.00 97.27           C  
ATOM    668  CG2 ILE A  86     -13.808  -5.217   2.391  1.00 97.27           C  
ATOM    669  CD1 ILE A  86     -12.172  -3.940   4.674  1.00 97.27           C  
ATOM    670  N   SER A  87     -17.106  -4.829   5.489  1.00 94.56           N  
ATOM    671  CA  SER A  87     -17.839  -4.583   6.727  1.00 94.56           C  
ATOM    672  C   SER A  87     -16.896  -4.510   7.923  1.00 94.56           C  
ATOM    673  CB  SER A  87     -18.884  -5.676   6.957  1.00 94.56           C  
ATOM    674  O   SER A  87     -17.207  -3.865   8.926  1.00 94.56           O  
ATOM    675  OG  SER A  87     -18.271  -6.953   7.019  1.00 94.56           O  
ATOM    676  N   LYS A  88     -15.747  -5.137   7.734  1.00 95.39           N  
ATOM    677  CA  LYS A  88     -14.750  -5.133   8.801  1.00 95.39           C  
ATOM    678  C   LYS A  88     -13.339  -5.269   8.236  1.00 95.39           C  
ATOM    679  CB  LYS A  88     -15.027  -6.259   9.798  1.00 95.39           C  
ATOM    680  O   LYS A  88     -13.153  -5.795   7.137  1.00 95.39           O  
ATOM    681  CG  LYS A  88     -14.856  -7.655   9.217  1.00 95.39           C  
ATOM    682  CD  LYS A  88     -15.120  -8.732  10.262  1.00 95.39           C  
ATOM    683  CE  LYS A  88     -14.962 -10.129   9.679  1.00 95.39           C  
ATOM    684  NZ  LYS A  88     -15.247 -11.188  10.692  1.00 95.39           N  
ATOM    685  N   LEU A  89     -12.307  -4.787   9.106  1.00 96.90           N  
ATOM    686  CA  LEU A  89     -10.911  -4.924   8.706  1.00 96.90           C  
ATOM    687  C   LEU A  89     -10.450  -6.373   8.827  1.00 96.90           C  
ATOM    688  CB  LEU A  89     -10.018  -4.020   9.560  1.00 96.90           C  
ATOM    689  O   LEU A  89     -10.682  -7.019   9.851  1.00 96.90           O  
ATOM    690  CG  LEU A  89     -10.286  -2.517   9.464  1.00 96.90           C  
ATOM    691  CD1 LEU A  89      -9.413  -1.758  10.459  1.00 96.90           C  
ATOM    692  CD2 LEU A  89     -10.041  -2.020   8.043  1.00 96.90           C  
ATOM    693  N   GLU A  90      -9.830  -6.843   7.776  1.00 97.24           N  
ATOM    694  CA  GLU A  90      -9.344  -8.220   7.782  1.00 97.24           C  
ATOM    695  C   GLU A  90      -7.941  -8.308   8.375  1.00 97.24           C  
ATOM    696  CB  GLU A  90      -9.354  -8.799   6.365  1.00 97.24           C  
ATOM    697  O   GLU A  90      -7.461  -9.399   8.689  1.00 97.24           O  
ATOM    698  CG  GLU A  90     -10.746  -8.943   5.768  1.00 97.24           C  
ATOM    699  CD  GLU A  90     -10.736  -9.460   4.339  1.00 97.24           C  
ATOM    700  OE1 GLU A  90     -11.747 -10.056   3.902  1.00 97.24           O  
ATOM    701  OE2 GLU A  90      -9.709  -9.268   3.650  1.00 97.24           O  
ATOM    702  N   TYR A  91      -7.311  -7.153   8.473  1.00 97.55           N  
ATOM    703  CA  TYR A  91      -5.966  -7.071   9.031  1.00 97.55           C  
ATOM    704  C   TYR A  91      -5.931  -6.138  10.236  1.00 97.55           C  
ATOM    705  CB  TYR A  91      -4.971  -6.591   7.970  1.00 97.55           C  
ATOM    706  O   TYR A  91      -6.709  -5.184  10.312  1.00 97.55           O  
ATOM    707  CG  TYR A  91      -4.960  -7.438   6.721  1.00 97.55           C  
ATOM    708  CD1 TYR A  91      -4.286  -8.657   6.688  1.00 97.55           C  
ATOM    709  CD2 TYR A  91      -5.623  -7.022   5.571  1.00 97.55           C  
ATOM    710  CE1 TYR A  91      -4.272  -9.440   5.538  1.00 97.55           C  
ATOM    711  CE2 TYR A  91      -5.616  -7.797   4.416  1.00 97.55           C  
ATOM    712  OH  TYR A  91      -4.929  -9.774   3.269  1.00 97.55           O  
ATOM    713  CZ  TYR A  91      -4.939  -9.003   4.409  1.00 97.55           C  
ATOM    714  N   SER A  92      -5.050  -6.477  11.189  1.00 95.55           N  
ATOM    715  CA  SER A  92      -4.951  -5.657  12.392  1.00 95.55           C  
ATOM    716  C   SER A  92      -3.861  -4.600  12.251  1.00 95.55           C  
ATOM    717  CB  SER A  92      -4.671  -6.531  13.615  1.00 95.55           C  
ATOM    718  O   SER A  92      -3.868  -3.595  12.965  1.00 95.55           O  
ATOM    719  OG  SER A  92      -3.479  -7.277  13.438  1.00 95.55           O  
ATOM    720  N   ASN A  93      -2.926  -4.857  11.274  1.00 96.67           N  
ATOM    721  CA  ASN A  93      -1.818  -3.944  11.015  1.00 96.67           C  
ATOM    722  C   ASN A  93      -1.402  -3.970   9.547  1.00 96.67           C  
ATOM    723  CB  ASN A  93      -0.624  -4.280  11.911  1.00 96.67           C  
ATOM    724  O   ASN A  93      -1.984  -4.702   8.745  1.00 96.67           O  
ATOM    725  CG  ASN A  93      -0.085  -5.676  11.666  1.00 96.67           C  
ATOM    726  ND2 ASN A  93       1.210  -5.772  11.391  1.00 96.67           N  
ATOM    727  OD1 ASN A  93      -0.827  -6.660  11.723  1.00 96.67           O  
ATOM    728  N   PHE A  94      -0.505  -3.063   9.288  1.00 98.23           N  
ATOM    729  CA  PHE A  94       0.132  -3.081   7.976  1.00 98.23           C  
ATOM    730  C   PHE A  94       1.499  -3.750   8.047  1.00 98.23           C  
ATOM    731  CB  PHE A  94       0.271  -1.659   7.424  1.00 98.23           C  
ATOM    732  O   PHE A  94       2.387  -3.285   8.765  1.00 98.23           O  
ATOM    733  CG  PHE A  94       0.450  -1.602   5.931  1.00 98.23           C  
ATOM    734  CD1 PHE A  94       1.702  -1.795   5.360  1.00 98.23           C  
ATOM    735  CD2 PHE A  94      -0.634  -1.355   5.099  1.00 98.23           C  
ATOM    736  CE1 PHE A  94       1.870  -1.742   3.978  1.00 98.23           C  
ATOM    737  CE2 PHE A  94      -0.473  -1.301   3.718  1.00 98.23           C  
ATOM    738  CZ  PHE A  94       0.780  -1.494   3.159  1.00 98.23           C  
ATOM    739  N   SER A  95       1.657  -4.817   7.215  1.00 97.28           N  
ATOM    740  CA  SER A  95       2.889  -5.581   7.383  1.00 97.28           C  
ATOM    741  C   SER A  95       3.604  -5.776   6.050  1.00 97.28           C  
ATOM    742  CB  SER A  95       2.596  -6.941   8.017  1.00 97.28           C  
ATOM    743  O   SER A  95       2.976  -5.733   4.990  1.00 97.28           O  
ATOM    744  OG  SER A  95       1.682  -7.679   7.224  1.00 97.28           O  
ATOM    745  N   VAL A  96       4.962  -5.903   6.169  1.00 96.67           N  
ATOM    746  CA  VAL A  96       5.792  -6.249   5.020  1.00 96.67           C  
ATOM    747  C   VAL A  96       5.869  -7.767   4.876  1.00 96.67           C  
ATOM    748  CB  VAL A  96       7.212  -5.653   5.145  1.00 96.67           C  
ATOM    749  O   VAL A  96       6.287  -8.464   5.804  1.00 96.67           O  
ATOM    750  CG1 VAL A  96       8.073  -6.050   3.947  1.00 96.67           C  
ATOM    751  CG2 VAL A  96       7.142  -4.132   5.276  1.00 96.67           C  
ATOM    752  N   ARG A  97       5.456  -8.221   3.640  1.00 95.32           N  
ATOM    753  CA  ARG A  97       5.496  -9.653   3.366  1.00 95.32           C  
ATOM    754  C   ARG A  97       6.670 -10.004   2.457  1.00 95.32           C  
ATOM    755  CB  ARG A  97       4.184 -10.116   2.729  1.00 95.32           C  
ATOM    756  O   ARG A  97       7.145  -9.160   1.695  1.00 95.32           O  
ATOM    757  CG  ARG A  97       2.971  -9.959   3.633  1.00 95.32           C  
ATOM    758  CD  ARG A  97       1.738 -10.628   3.043  1.00 95.32           C  
ATOM    759  NE  ARG A  97       0.578 -10.489   3.919  1.00 95.32           N  
ATOM    760  NH1 ARG A  97      -0.823 -11.779   2.613  1.00 95.32           N  
ATOM    761  NH2 ARG A  97      -1.598 -10.848   4.559  1.00 95.32           N  
ATOM    762  CZ  ARG A  97      -0.612 -11.039   3.695  1.00 95.32           C  
ATOM    763  N   TYR A  98       7.251 -11.259   2.603  1.00 85.01           N  
ATOM    764  CA  TYR A  98       8.377 -11.730   1.805  1.00 85.01           C  
ATOM    765  C   TYR A  98       7.953 -12.865   0.880  1.00 85.01           C  
ATOM    766  CB  TYR A  98       9.521 -12.195   2.711  1.00 85.01           C  
ATOM    767  O   TYR A  98       7.136 -13.709   1.256  1.00 85.01           O  
ATOM    768  CG  TYR A  98      10.019 -11.129   3.656  1.00 85.01           C  
ATOM    769  CD1 TYR A  98      11.038 -10.257   3.278  1.00 85.01           C  
ATOM    770  CD2 TYR A  98       9.473 -10.991   4.927  1.00 85.01           C  
ATOM    771  CE1 TYR A  98      11.501  -9.274   4.146  1.00 85.01           C  
ATOM    772  CE2 TYR A  98       9.928 -10.012   5.803  1.00 85.01           C  
ATOM    773  OH  TYR A  98      11.396  -8.188   6.268  1.00 85.01           O  
ATOM    774  CZ  TYR A  98      10.941  -9.159   5.405  1.00 85.01           C  
TER     775      TYR A  98                                                      
ENDMDL                                                                          
END                                                                             
