# Supplementary material for: Semantical and geometrical protein encoding toward enhanced bioactivity and thermostability
Source: eLife. 2025 May 2;13:RP98033. doi: 10.7554/eLife.98033 (PMC12048155; doi:10.7554/eLife.98033)
Supplement: Source code 1. [file elife-98033-code1.zip › ProtSSN-master/data/DDG/DATASET/1APS-5.5-28.0/1APS-5.5-28.0.tsv]

mutant	score
A30G	-1.65
E83D	-1.51
F22L	-1.29
G45A	-1.73
I75V	-1.41
I86V	-1.57
L89A	-1.67
T42A	-1.84
T78S	-1.41
V13A	-2.63
V17A	-1.84
V20A	-0.28
V36A	-2.54
V39A	-1.63
V47A	-1.87
V51A	-1.88
W38F	-0.02
W64A	-1.5
Y11F	1.04
Y11I	-2.24
Y25A	0.1
