# Supplementary material for: Semantical and geometrical protein encoding toward enhanced bioactivity and thermostability
Source: eLife. 2025 May 2;13:RP98033. doi: 10.7554/eLife.98033 (PMC12048155; doi:10.7554/eLife.98033)
Supplement: Source code 1. [file elife-98033-code1.zip › ProtSSN-master/data/DDG/DATASET/1BPI-7.0-39.0/1BPI-7.0-39.0.detail.json]

{"mutant": ["D3A", "D50A", "E49A", "E7A", "F22A", "F4A", "G12A", "G28A", "G36A", "G37A", "G56A", "G57A", "I18A", "I19A", "K15A", "K26A", "K41A", "K46A", "L29A", "L6A", "M52A", "N24A", "N44A", "P13A", "P2A", "P8A", "P9A", "Q31A", "R17A", "R1A", "R20A", "R39A", "R42A", "R53A", "S47A", "T11A", "T32A", "T54A", "V34A", "Y10A", "Y35A"], "score": [0.2, -0.4, -0.2, -1.5, -2.0, -3.0, -1.8, -1.0, -2.1, -2.3, -0.2, -0.2, -1.5, -2.1, -0.4, 0.0, -0.4, 0.1, 0.0, -0.6, -1.7, -2.2, -3.3, -1.2, -1.3, -0.3, -0.8, -1.0, -0.3, -0.5, -1.8, 0.0, -0.5, -0.1, -1.6, 0.0, -0.1, -0.1, -1.2, -1.2, -1.1]}
