# Supplementary material for: Semantical and geometrical protein encoding toward enhanced bioactivity and thermostability
Source: eLife. 2025 May 2;13:RP98033. doi: 10.7554/eLife.98033 (PMC12048155; doi:10.7554/eLife.98033)
Supplement: Source code 1. [file elife-98033-code1.zip › ProtSSN-master/data/DDG/DATASET/1BPI-7.0-39.0/1BPI-7.0-39.0.ef.pdb]

PARENT N/A
ATOM      1  N   ARG A   1     -11.112  -2.008 -11.730  1.00 86.17           N  
ATOM      2  CA  ARG A   1     -10.193  -1.679 -10.645  1.00 88.43           C  
ATOM      3  C   ARG A   1     -10.574  -0.358  -9.986  1.00 89.87           C  
ATOM      4  CB  ARG A   1      -8.754  -1.611 -11.161  1.00 84.56           C  
ATOM      5  O   ARG A   1     -10.762   0.651 -10.668  1.00 88.17           O  
ATOM      6  CG  ARG A   1      -7.717  -1.399 -10.069  1.00 75.92           C  
ATOM      7  CD  ARG A   1      -6.299  -1.472 -10.616  1.00 71.73           C  
ATOM      8  NE  ARG A   1      -6.123  -0.604 -11.777  1.00 65.36           N  
ATOM      9  NH1 ARG A   1      -3.818  -0.531 -11.632  1.00 51.92           N  
ATOM     10  NH2 ARG A   1      -4.903   0.611 -13.298  1.00 47.89           N  
ATOM     11  CZ  ARG A   1      -4.949  -0.177 -12.233  1.00 69.33           C  
ATOM     12  N   PRO A   2     -10.523  -0.370  -8.615  1.00 92.57           N  
ATOM     13  CA  PRO A   2     -10.896   0.864  -7.918  1.00 93.27           C  
ATOM     14  C   PRO A   2      -9.928   2.012  -8.192  1.00 93.46           C  
ATOM     15  CB  PRO A   2     -10.860   0.460  -6.442  1.00 92.58           C  
ATOM     16  O   PRO A   2      -8.738   1.780  -8.422  1.00 93.09           O  
ATOM     17  CG  PRO A   2     -10.975  -1.030  -6.451  1.00 91.11           C  
ATOM     18  CD  PRO A   2     -10.309  -1.553  -7.692  1.00 89.38           C  
ATOM     19  N   ASP A   3     -10.430   3.316  -8.186  1.00 93.08           N  
ATOM     20  CA  ASP A   3      -9.608   4.482  -8.493  1.00 93.41           C  
ATOM     21  C   ASP A   3      -8.450   4.613  -7.506  1.00 94.11           C  
ATOM     22  CB  ASP A   3     -10.456   5.755  -8.481  1.00 91.83           C  
ATOM     23  O   ASP A   3      -7.356   5.042  -7.878  1.00 93.82           O  
ATOM     24  CG  ASP A   3     -11.349   5.885  -9.702  1.00 83.98           C  
ATOM     25  OD1 ASP A   3     -11.179   5.109 -10.667  1.00 77.71           O  
ATOM     26  OD2 ASP A   3     -12.228   6.773  -9.700  1.00 83.71           O  
ATOM     27  N   PHE A   4      -8.673   4.286  -6.242  1.00 94.83           N  
ATOM     28  CA  PHE A   4      -7.625   4.473  -5.245  1.00 95.16           C  
ATOM     29  C   PHE A   4      -6.425   3.583  -5.548  1.00 95.41           C  
ATOM     30  CB  PHE A   4      -8.158   4.174  -3.841  1.00 94.58           C  
ATOM     31  O   PHE A   4      -5.316   3.848  -5.080  1.00 95.07           O  
ATOM     32  CG  PHE A   4      -8.523   2.730  -3.624  1.00 92.71           C  
ATOM     33  CD1 PHE A   4      -9.852   2.327  -3.624  1.00 89.69           C  
ATOM     34  CD2 PHE A   4      -7.534   1.776  -3.419  1.00 89.65           C  
ATOM     35  CE1 PHE A   4     -10.192   0.991  -3.424  1.00 88.55           C  
ATOM     36  CE2 PHE A   4      -7.866   0.439  -3.218  1.00 88.77           C  
ATOM     37  CZ  PHE A   4      -9.196   0.049  -3.220  1.00 87.58           C  
ATOM     38  N   CYS A   5      -6.567   2.491  -6.349  1.00 94.49           N  
ATOM     39  CA  CYS A   5      -5.456   1.624  -6.725  1.00 94.90           C  
ATOM     40  C   CYS A   5      -4.421   2.388  -7.543  1.00 94.27           C  
ATOM     41  CB  CYS A   5      -5.961   0.420  -7.519  1.00 93.88           C  
ATOM     42  O   CYS A   5      -3.269   1.963  -7.646  1.00 93.16           O  
ATOM     43  SG  CYS A   5      -6.915  -0.754  -6.534  1.00 87.95           S  
ATOM     44  N   LEU A   6      -4.733   3.527  -8.117  1.00 93.67           N  
ATOM     45  CA  LEU A   6      -3.851   4.286  -8.997  1.00 93.70           C  
ATOM     46  C   LEU A   6      -3.086   5.349  -8.215  1.00 93.59           C  
ATOM     47  CB  LEU A   6      -4.653   4.944 -10.123  1.00 92.65           C  
ATOM     48  O   LEU A   6      -2.239   6.048  -8.776  1.00 92.79           O  
ATOM     49  CG  LEU A   6      -5.414   3.999 -11.055  1.00 88.77           C  
ATOM     50  CD1 LEU A   6      -6.175   4.794 -12.110  1.00 83.11           C  
ATOM     51  CD2 LEU A   6      -4.457   3.009 -11.710  1.00 83.13           C  
ATOM     52  N   GLU A   7      -3.409   5.476  -6.940  1.00 94.86           N  
ATOM     53  CA  GLU A   7      -2.743   6.483  -6.119  1.00 94.80           C  
ATOM     54  C   GLU A   7      -1.359   6.012  -5.682  1.00 95.10           C  
ATOM     55  CB  GLU A   7      -3.594   6.826  -4.893  1.00 93.43           C  
ATOM     56  O   GLU A   7      -1.163   4.830  -5.393  1.00 94.69           O  
ATOM     57  CG  GLU A   7      -4.912   7.509  -5.230  1.00 84.88           C  
ATOM     58  CD  GLU A   7      -5.735   7.863  -4.003  1.00 80.15           C  
ATOM     59  OE1 GLU A   7      -5.294   7.565  -2.869  1.00 77.48           O  
ATOM     60  OE2 GLU A   7      -6.831   8.442  -4.175  1.00 74.81           O  
ATOM     61  N   PRO A   8      -0.390   6.907  -5.676  1.00 95.26           N  
ATOM     62  CA  PRO A   8       0.942   6.558  -5.177  1.00 95.38           C  
ATOM     63  C   PRO A   8       0.938   6.178  -3.698  1.00 95.62           C  
ATOM     64  CB  PRO A   8       1.751   7.837  -5.411  1.00 94.57           C  
ATOM     65  O   PRO A   8      -0.004   6.511  -2.974  1.00 95.39           O  
ATOM     66  CG  PRO A   8       0.745   8.941  -5.357  1.00 92.14           C  
ATOM     67  CD  PRO A   8      -0.566   8.416  -5.866  1.00 91.34           C  
ATOM     68  N   PRO A   9       1.925   5.354  -3.309  1.00 96.08           N  
ATOM     69  CA  PRO A   9       2.039   5.044  -1.882  1.00 96.15           C  
ATOM     70  C   PRO A   9       2.242   6.289  -1.022  1.00 95.97           C  
ATOM     71  CB  PRO A   9       3.264   4.129  -1.816  1.00 95.81           C  
ATOM     72  O   PRO A   9       2.876   7.251  -1.463  1.00 95.51           O  
ATOM     73  CG  PRO A   9       4.143   4.587  -2.934  1.00 94.88           C  
ATOM     74  CD  PRO A   9       3.273   5.028  -4.076  1.00 93.87           C  
ATOM     75  N   TYR A  10       1.708   6.242   0.081  1.00 96.54           N  
ATOM     76  CA  TYR A  10       1.760   7.347   1.033  1.00 96.49           C  
ATOM     77  C   TYR A  10       2.230   6.866   2.401  1.00 96.48           C  
ATOM     78  CB  TYR A  10       0.386   8.014   1.158  1.00 96.05           C  
ATOM     79  O   TYR A  10       1.554   6.065   3.050  1.00 95.98           O  
ATOM     80  CG  TYR A  10       0.376   9.216   2.071  1.00 94.51           C  
ATOM     81  CD1 TYR A  10       0.975  10.413   1.685  1.00 91.76           C  
ATOM     82  CD2 TYR A  10      -0.231   9.157   3.320  1.00 91.44           C  
ATOM     83  CE1 TYR A  10       0.970  11.522   2.524  1.00 90.69           C  
ATOM     84  CE2 TYR A  10      -0.243  10.260   4.167  1.00 90.59           C  
ATOM     85  OH  TYR A  10       0.351  12.532   4.595  1.00 86.21           O  
ATOM     86  CZ  TYR A  10       0.359  11.437   3.761  1.00 89.64           C  
ATOM     87  N   THR A  11       3.381   7.373   2.763  1.00 96.21           N  
ATOM     88  CA  THR A  11       4.010   6.931   4.002  1.00 96.11           C  
ATOM     89  C   THR A  11       3.271   7.491   5.214  1.00 95.78           C  
ATOM     90  CB  THR A  11       5.490   7.355   4.059  1.00 95.36           C  
ATOM     91  O   THR A  11       3.096   6.795   6.217  1.00 94.94           O  
ATOM     92  CG2 THR A  11       6.119   6.977   5.396  1.00 90.55           C  
ATOM     93  OG1 THR A  11       6.208   6.703   3.004  1.00 90.85           O  
ATOM     94  N   GLY A  12       2.760   8.758   5.116  1.00 95.27           N  
ATOM     95  CA  GLY A  12       2.170   9.469   6.239  1.00 95.26           C  
ATOM     96  C   GLY A  12       3.192  10.204   7.084  1.00 95.02           C  
ATOM     97  O   GLY A  12       4.398  10.011   6.916  1.00 94.05           O  
ATOM     98  N   PRO A  13       2.753  11.013   7.954  1.00 94.47           N  
ATOM     99  CA  PRO A  13       3.641  11.893   8.718  1.00 94.51           C  
ATOM    100  C   PRO A  13       4.247  11.205   9.938  1.00 94.22           C  
ATOM    101  CB  PRO A  13       2.721  13.042   9.139  1.00 93.75           C  
ATOM    102  O   PRO A  13       5.159  11.747  10.568  1.00 93.26           O  
ATOM    103  CG  PRO A  13       1.359  12.433   9.215  1.00 92.61           C  
ATOM    104  CD  PRO A  13       1.240  11.394   8.136  1.00 92.05           C  
ATOM    105  N   CYS A  14       3.685  10.092  10.439  1.00 95.81           N  
ATOM    106  CA  CYS A  14       4.238   9.425  11.612  1.00 95.83           C  
ATOM    107  C   CYS A  14       5.574   8.767  11.285  1.00 95.43           C  
ATOM    108  CB  CYS A  14       3.261   8.378  12.144  1.00 94.78           C  
ATOM    109  O   CYS A  14       5.984   8.729  10.123  1.00 94.30           O  
ATOM    110  SG  CYS A  14       1.727   9.077  12.793  1.00 87.72           S  
ATOM    111  N   LYS A  15       6.274   8.160  12.308  1.00 94.84           N  
ATOM    112  CA  LYS A  15       7.677   7.784  12.165  1.00 94.53           C  
ATOM    113  C   LYS A  15       7.858   6.274  12.296  1.00 94.30           C  
ATOM    114  CB  LYS A  15       8.535   8.506  13.205  1.00 92.73           C  
ATOM    115  O   LYS A  15       8.985   5.785  12.395  1.00 92.79           O  
ATOM    116  CG  LYS A  15       8.570  10.018  13.036  1.00 85.45           C  
ATOM    117  CD  LYS A  15       9.488  10.674  14.060  1.00 81.87           C  
ATOM    118  CE  LYS A  15       9.484  12.191  13.925  1.00 75.79           C  
ATOM    119  NZ  LYS A  15      10.349  12.841  14.955  1.00 72.33           N  
ATOM    120  N   ALA A  16       6.766   5.569  12.381  1.00 96.01           N  
ATOM    121  CA  ALA A  16       6.959   4.122  12.360  1.00 95.84           C  
ATOM    122  C   ALA A  16       7.580   3.670  11.041  1.00 95.56           C  
ATOM    123  CB  ALA A  16       5.631   3.405  12.593  1.00 94.96           C  
ATOM    124  O   ALA A  16       7.630   4.437  10.077  1.00 94.66           O  
ATOM    125  N   ARG A  17       8.031   2.469  10.983  1.00 97.16           N  
ATOM    126  CA  ARG A  17       8.611   1.824   9.810  1.00 96.90           C  
ATOM    127  C   ARG A  17       7.984   0.454   9.572  1.00 96.56           C  
ATOM    128  CB  ARG A  17      10.127   1.687   9.966  1.00 95.72           C  
ATOM    129  O   ARG A  17       8.611  -0.575   9.834  1.00 95.34           O  
ATOM    130  CG  ARG A  17      10.843   3.005  10.212  1.00 85.58           C  
ATOM    131  CD  ARG A  17      12.352   2.863  10.067  1.00 79.30           C  
ATOM    132  NE  ARG A  17      13.015   4.164  10.033  1.00 79.40           N  
ATOM    133  NH1 ARG A  17      15.131   3.307   9.683  1.00 66.68           N  
ATOM    134  NH2 ARG A  17      14.818   5.573   9.837  1.00 60.36           N  
ATOM    135  CZ  ARG A  17      14.320   4.345   9.851  1.00 71.58           C  
ATOM    136  N   ILE A  18       6.735   0.445   8.957  1.00 97.21           N  
ATOM    137  CA  ILE A  18       5.947  -0.754   8.695  1.00 97.26           C  
ATOM    138  C   ILE A  18       5.965  -1.066   7.200  1.00 97.47           C  
ATOM    139  CB  ILE A  18       4.492  -0.595   9.192  1.00 96.69           C  
ATOM    140  O   ILE A  18       5.669  -0.199   6.375  1.00 97.31           O  
ATOM    141  CG1 ILE A  18       4.475  -0.172  10.665  1.00 91.75           C  
ATOM    142  CG2 ILE A  18       3.706  -1.892   8.985  1.00 91.54           C  
ATOM    143  CD1 ILE A  18       3.107   0.270  11.166  1.00 85.58           C  
ATOM    144  N   ILE A  19       6.370  -2.241   6.838  1.00 97.31           N  
ATOM    145  CA  ILE A  19       6.309  -2.650   5.439  1.00 97.27           C  
ATOM    146  C   ILE A  19       4.859  -2.918   5.042  1.00 97.35           C  
ATOM    147  CB  ILE A  19       7.177  -3.901   5.177  1.00 96.71           C  
ATOM    148  O   ILE A  19       4.185  -3.749   5.654  1.00 97.15           O  
ATOM    149  CG1 ILE A  19       8.637  -3.627   5.555  1.00 91.90           C  
ATOM    150  CG2 ILE A  19       7.063  -4.341   3.715  1.00 92.09           C  
ATOM    151  CD1 ILE A  19       9.274  -2.484   4.776  1.00 84.45           C  
ATOM    152  N   ARG A  20       4.387  -2.225   4.163  1.00 97.38           N  
ATOM    153  CA  ARG A  20       3.070  -2.382   3.553  1.00 97.32           C  
ATOM    154  C   ARG A  20       3.185  -2.570   2.044  1.00 97.38           C  
ATOM    155  CB  ARG A  20       2.185  -1.173   3.864  1.00 96.97           C  
ATOM    156  O   ARG A  20       4.279  -2.474   1.482  1.00 97.19           O  
ATOM    157  CG  ARG A  20       1.879  -0.999   5.343  1.00 95.28           C  
ATOM    158  CD  ARG A  20       0.892  -2.046   5.841  1.00 92.99           C  
ATOM    159  NE  ARG A  20       0.536  -1.828   7.241  1.00 90.30           N  
ATOM    160  NH1 ARG A  20      -1.642  -1.192   6.802  1.00 81.40           N  
ATOM    161  NH2 ARG A  20      -0.876  -1.261   8.962  1.00 79.70           N  
ATOM    162  CZ  ARG A  20      -0.660  -1.427   7.665  1.00 86.53           C  
ATOM    163  N   TYR A  21       2.088  -2.962   1.451  1.00 97.14           N  
ATOM    164  CA  TYR A  21       2.021  -3.172   0.009  1.00 97.11           C  
ATOM    165  C   TYR A  21       1.110  -2.143  -0.651  1.00 97.10           C  
ATOM    166  CB  TYR A  21       1.525  -4.586  -0.306  1.00 96.85           C  
ATOM    167  O   TYR A  21       0.056  -1.801  -0.110  1.00 96.84           O  
ATOM    168  CG  TYR A  21       2.473  -5.675   0.135  1.00 95.96           C  
ATOM    169  CD1 TYR A  21       3.384  -6.236  -0.757  1.00 93.83           C  
ATOM    170  CD2 TYR A  21       2.460  -6.145   1.444  1.00 93.41           C  
ATOM    171  CE1 TYR A  21       4.258  -7.241  -0.356  1.00 92.72           C  
ATOM    172  CE2 TYR A  21       3.329  -7.149   1.857  1.00 91.81           C  
ATOM    173  OH  TYR A  21       5.087  -8.683   1.354  1.00 88.06           O  
ATOM    174  CZ  TYR A  21       4.224  -7.689   0.951  1.00 91.49           C  
ATOM    175  N   PHE A  22       1.500  -1.624  -1.770  1.00 96.76           N  
ATOM    176  CA  PHE A  22       0.689  -0.777  -2.636  1.00 96.76           C  
ATOM    177  C   PHE A  22       0.671  -1.319  -4.060  1.00 96.72           C  
ATOM    178  CB  PHE A  22       1.214   0.662  -2.628  1.00 96.55           C  
ATOM    179  O   PHE A  22       1.613  -1.992  -4.486  1.00 96.44           O  
ATOM    180  CG  PHE A  22       2.428   0.869  -3.494  1.00 95.91           C  
ATOM    181  CD1 PHE A  22       3.673   0.401  -3.093  1.00 94.63           C  
ATOM    182  CD2 PHE A  22       2.323   1.534  -4.709  1.00 94.22           C  
ATOM    183  CE1 PHE A  22       4.798   0.591  -3.892  1.00 93.55           C  
ATOM    184  CE2 PHE A  22       3.443   1.728  -5.512  1.00 93.49           C  
ATOM    185  CZ  PHE A  22       4.680   1.257  -5.102  1.00 92.76           C  
ATOM    186  N   TYR A  23      -0.385  -1.061  -4.767  1.00 95.39           N  
ATOM    187  CA  TYR A  23      -0.443  -1.469  -6.166  1.00 95.54           C  
ATOM    188  C   TYR A  23       0.244  -0.445  -7.062  1.00 95.20           C  
ATOM    189  CB  TYR A  23      -1.896  -1.660  -6.610  1.00 95.06           C  
ATOM    190  O   TYR A  23      -0.140   0.727  -7.084  1.00 94.55           O  
ATOM    191  CG  TYR A  23      -2.036  -2.185  -8.018  1.00 93.91           C  
ATOM    192  CD1 TYR A  23      -1.831  -3.533  -8.303  1.00 90.93           C  
ATOM    193  CD2 TYR A  23      -2.373  -1.336  -9.066  1.00 90.57           C  
ATOM    194  CE1 TYR A  23      -1.957  -4.022  -9.599  1.00 91.57           C  
ATOM    195  CE2 TYR A  23      -2.502  -1.813 -10.366  1.00 91.88           C  
ATOM    196  OH  TYR A  23      -2.419  -3.634 -11.908  1.00 83.61           O  
ATOM    197  CZ  TYR A  23      -2.293  -3.156 -10.622  1.00 91.04           C  
ATOM    198  N   ASN A  24       1.292  -0.775  -7.676  1.00 95.61           N  
ATOM    199  CA  ASN A  24       1.977   0.010  -8.698  1.00 95.69           C  
ATOM    200  C   ASN A  24       1.377  -0.223 -10.081  1.00 95.25           C  
ATOM    201  CB  ASN A  24       3.473  -0.310  -8.707  1.00 94.90           C  
ATOM    202  O   ASN A  24       1.686  -1.220 -10.737  1.00 94.36           O  
ATOM    203  CG  ASN A  24       4.260   0.605  -9.624  1.00 90.93           C  
ATOM    204  ND2 ASN A  24       5.540   0.789  -9.322  1.00 89.31           N  
ATOM    205  OD1 ASN A  24       3.722   1.144 -10.595  1.00 86.33           O  
ATOM    206  N   ALA A  25       0.661   0.747 -10.583  1.00 93.09           N  
ATOM    207  CA  ALA A  25      -0.080   0.595 -11.832  1.00 93.01           C  
ATOM    208  C   ALA A  25       0.867   0.508 -13.025  1.00 92.92           C  
ATOM    209  CB  ALA A  25      -1.057   1.754 -12.016  1.00 92.13           C  
ATOM    210  O   ALA A  25       0.579  -0.181 -14.006  1.00 92.15           O  
ATOM    211  N   LYS A  26       1.974   1.152 -12.945  1.00 92.14           N  
ATOM    212  CA  LYS A  26       2.948   1.113 -14.032  1.00 92.10           C  
ATOM    213  C   LYS A  26       3.581  -0.270 -14.154  1.00 92.29           C  
ATOM    214  CB  LYS A  26       4.034   2.169 -13.818  1.00 90.54           C  
ATOM    215  O   LYS A  26       3.795  -0.765 -15.263  1.00 91.53           O  
ATOM    216  CG  LYS A  26       3.562   3.598 -14.043  1.00 81.71           C  
ATOM    217  CD  LYS A  26       4.694   4.598 -13.849  1.00 76.93           C  
ATOM    218  CE  LYS A  26       4.212   6.031 -14.026  1.00 69.88           C  
ATOM    219  NZ  LYS A  26       5.303   7.019 -13.771  1.00 62.96           N  
ATOM    220  N   ALA A  27       3.814  -0.934 -13.096  1.00 93.26           N  
ATOM    221  CA  ALA A  27       4.443  -2.252 -13.064  1.00 93.10           C  
ATOM    222  C   ALA A  27       3.397  -3.361 -13.130  1.00 92.55           C  
ATOM    223  CB  ALA A  27       5.296  -2.404 -11.807  1.00 91.97           C  
ATOM    224  O   ALA A  27       3.708  -4.495 -13.502  1.00 91.21           O  
ATOM    225  N   GLY A  28       2.151  -3.041 -12.781  1.00 93.50           N  
ATOM    226  CA  GLY A  28       1.089  -4.034 -12.761  1.00 93.51           C  
ATOM    227  C   GLY A  28       1.208  -5.011 -11.607  1.00 93.39           C  
ATOM    228  O   GLY A  28       0.748  -6.151 -11.702  1.00 92.34           O  
ATOM    229  N   LEU A  29       1.941  -4.611 -10.595  1.00 93.81           N  
ATOM    230  CA  LEU A  29       2.177  -5.509  -9.470  1.00 93.88           C  
ATOM    231  C   LEU A  29       2.105  -4.755  -8.147  1.00 94.32           C  
ATOM    232  CB  LEU A  29       3.540  -6.194  -9.607  1.00 92.75           C  
ATOM    233  O   LEU A  29       2.192  -3.525  -8.123  1.00 94.03           O  
ATOM    234  CG  LEU A  29       3.737  -7.070 -10.845  1.00 86.94           C  
ATOM    235  CD1 LEU A  29       5.220  -7.351 -11.065  1.00 79.90           C  
ATOM    236  CD2 LEU A  29       2.955  -8.372 -10.710  1.00 80.04           C  
ATOM    237  N   CYS A  30       1.867  -5.519  -7.041  1.00 95.31           N  
ATOM    238  CA  CYS A  30       1.920  -4.960  -5.694  1.00 95.54           C  
ATOM    239  C   CYS A  30       3.354  -4.913  -5.181  1.00 95.20           C  
ATOM    240  CB  CYS A  30       1.054  -5.780  -4.739  1.00 94.76           C  
ATOM    241  O   CYS A  30       4.056  -5.925  -5.192  1.00 94.45           O  
ATOM    242  SG  CYS A  30      -0.714  -5.683  -5.094  1.00 89.21           S  
ATOM    243  N   GLN A  31       3.802  -3.817  -4.777  1.00 96.95           N  
ATOM    244  CA  GLN A  31       5.161  -3.601  -4.291  1.00 96.89           C  
ATOM    245  C   GLN A  31       5.156  -3.116  -2.844  1.00 97.00           C  
ATOM    246  CB  GLN A  31       5.896  -2.596  -5.179  1.00 96.29           C  
ATOM    247  O   GLN A  31       4.146  -2.600  -2.359  1.00 96.78           O  
ATOM    248  CG  GLN A  31       6.090  -3.069  -6.613  1.00 90.73           C  
ATOM    249  CD  GLN A  31       6.773  -2.033  -7.486  1.00 85.06           C  
ATOM    250  NE2 GLN A  31       7.826  -2.446  -8.183  1.00 79.39           N  
ATOM    251  OE1 GLN A  31       6.356  -0.871  -7.534  1.00 84.09           O  
ATOM    252  N   THR A  32       6.205  -3.312  -2.194  1.00 97.18           N  
ATOM    253  CA  THR A  32       6.298  -2.893  -0.799  1.00 97.12           C  
ATOM    254  C   THR A  32       6.625  -1.405  -0.702  1.00 97.18           C  
ATOM    255  CB  THR A  32       7.365  -3.705  -0.042  1.00 96.66           C  
ATOM    256  O   THR A  32       7.232  -0.837  -1.612  1.00 96.92           O  
ATOM    257  CG2 THR A  32       7.027  -5.193  -0.043  1.00 91.01           C  
ATOM    258  OG1 THR A  32       8.638  -3.516  -0.672  1.00 90.87           O  
ATOM    259  N   PHE A  33       6.314  -0.797   0.332  1.00 97.10           N  
ATOM    260  CA  PHE A  33       6.717   0.538   0.759  1.00 97.09           C  
ATOM    261  C   PHE A  33       6.725   0.641   2.279  1.00 97.12           C  
ATOM    262  CB  PHE A  33       5.784   1.598   0.166  1.00 96.96           C  
ATOM    263  O   PHE A  33       6.166  -0.216   2.968  1.00 96.87           O  
ATOM    264  CG  PHE A  33       4.458   1.703   0.871  1.00 96.46           C  
ATOM    265  CD1 PHE A  33       3.506   0.699   0.744  1.00 95.59           C  
ATOM    266  CD2 PHE A  33       4.165   2.806   1.662  1.00 95.33           C  
ATOM    267  CE1 PHE A  33       2.279   0.794   1.396  1.00 94.46           C  
ATOM    268  CE2 PHE A  33       2.941   2.907   2.317  1.00 94.44           C  
ATOM    269  CZ  PHE A  33       1.998   1.901   2.181  1.00 93.82           C  
ATOM    270  N   VAL A  34       7.385   1.629   2.751  1.00 97.18           N  
ATOM    271  CA  VAL A  34       7.439   1.845   4.193  1.00 97.10           C  
ATOM    272  C   VAL A  34       6.323   2.798   4.616  1.00 97.08           C  
ATOM    273  CB  VAL A  34       8.812   2.405   4.632  1.00 96.61           C  
ATOM    274  O   VAL A  34       6.285   3.951   4.181  1.00 96.72           O  
ATOM    275  CG1 VAL A  34       8.813   2.723   6.126  1.00 93.16           C  
ATOM    276  CG2 VAL A  34       9.924   1.414   4.292  1.00 92.90           C  
ATOM    277  N   TYR A  35       5.418   2.272   5.409  1.00 97.31           N  
ATOM    278  CA  TYR A  35       4.306   3.021   5.984  1.00 97.29           C  
ATOM    279  C   TYR A  35       4.666   3.557   7.364  1.00 97.29           C  
ATOM    280  CB  TYR A  35       3.056   2.141   6.077  1.00 97.15           C  
ATOM    281  O   TYR A  35       5.204   2.827   8.200  1.00 96.94           O  
ATOM    282  CG  TYR A  35       1.865   2.840   6.686  1.00 96.34           C  
ATOM    283  CD1 TYR A  35       1.433   4.073   6.202  1.00 94.87           C  
ATOM    284  CD2 TYR A  35       1.170   2.270   7.747  1.00 94.58           C  
ATOM    285  CE1 TYR A  35       0.338   4.721   6.762  1.00 94.19           C  
ATOM    286  CE2 TYR A  35       0.073   2.909   8.315  1.00 94.09           C  
ATOM    287  OH  TYR A  35      -1.421   4.771   8.374  1.00 91.40           O  
ATOM    288  CZ  TYR A  35      -0.335   4.133   7.816  1.00 93.36           C  
ATOM    289  N   GLY A  36       4.391   4.777   7.637  1.00 96.83           N  
ATOM    290  CA  GLY A  36       4.807   5.484   8.838  1.00 96.63           C  
ATOM    291  C   GLY A  36       3.941   5.174  10.044  1.00 96.38           C  
ATOM    292  O   GLY A  36       4.249   5.595  11.161  1.00 95.19           O  
ATOM    293  N   GLY A  37       2.849   4.554   9.783  1.00 95.18           N  
ATOM    294  CA  GLY A  37       2.002   4.099  10.873  1.00 95.61           C  
ATOM    295  C   GLY A  37       0.807   5.002  11.117  1.00 94.14           C  
ATOM    296  O   GLY A  37       0.065   4.811  12.083  1.00 91.48           O  
ATOM    297  N   CYS A  38       0.520   6.061  10.328  1.00 95.75           N  
ATOM    298  CA  CYS A  38      -0.654   6.915  10.469  1.00 95.77           C  
ATOM    299  C   CYS A  38      -1.055   7.516   9.127  1.00 95.36           C  
ATOM    300  CB  CYS A  38      -0.388   8.030  11.479  1.00 94.99           C  
ATOM    301  O   CYS A  38      -0.289   7.463   8.164  1.00 94.42           O  
ATOM    302  SG  CYS A  38       0.843   9.232  10.929  1.00 95.30           S  
ATOM    303  N   ARG A  39      -2.408   7.995   8.961  1.00 95.16           N  
ATOM    304  CA  ARG A  39      -2.984   8.700   7.820  1.00 94.97           C  
ATOM    305  C   ARG A  39      -2.835   7.885   6.540  1.00 94.79           C  
ATOM    306  CB  ARG A  39      -2.327  10.071   7.648  1.00 93.65           C  
ATOM    307  O   ARG A  39      -2.454   8.421   5.497  1.00 93.18           O  
ATOM    308  CG  ARG A  39      -2.616  11.040   8.784  1.00 86.79           C  
ATOM    309  CD  ARG A  39      -2.508  12.489   8.330  1.00 80.47           C  
ATOM    310  NE  ARG A  39      -2.772  13.418   9.425  1.00 79.36           N  
ATOM    311  NH1 ARG A  39      -2.221  15.314   8.225  1.00 65.59           N  
ATOM    312  NH2 ARG A  39      -2.899  15.490  10.408  1.00 60.14           N  
ATOM    313  CZ  ARG A  39      -2.630  14.738   9.350  1.00 76.68           C  
ATOM    314  N   ALA A  40      -3.186   6.577   6.718  1.00 95.29           N  
ATOM    315  CA  ALA A  40      -3.103   5.661   5.583  1.00 95.59           C  
ATOM    316  C   ALA A  40      -4.064   6.077   4.472  1.00 95.48           C  
ATOM    317  CB  ALA A  40      -3.399   4.232   6.031  1.00 94.43           C  
ATOM    318  O   ALA A  40      -5.187   6.508   4.743  1.00 94.87           O  
ATOM    319  N   LYS A  41      -3.625   6.016   3.234  1.00 95.87           N  
ATOM    320  CA  LYS A  41      -4.492   6.100   2.062  1.00 95.64           C  
ATOM    321  C   LYS A  41      -5.005   4.720   1.658  1.00 95.78           C  
ATOM    322  CB  LYS A  41      -3.750   6.746   0.891  1.00 93.75           C  
ATOM    323  O   LYS A  41      -4.605   3.709   2.239  1.00 95.01           O  
ATOM    324  CG  LYS A  41      -3.281   8.168   1.165  1.00 82.31           C  
ATOM    325  CD  LYS A  41      -2.970   8.912  -0.128  1.00 77.89           C  
ATOM    326  CE  LYS A  41      -2.542  10.348   0.142  1.00 72.05           C  
ATOM    327  NZ  LYS A  41      -2.221  11.077  -1.121  1.00 67.68           N  
ATOM    328  N   ARG A  42      -5.883   4.655   0.728  1.00 95.98           N  
ATOM    329  CA  ARG A  42      -6.591   3.418   0.417  1.00 95.99           C  
ATOM    330  C   ARG A  42      -5.690   2.447  -0.339  1.00 96.21           C  
ATOM    331  CB  ARG A  42      -7.851   3.710  -0.401  1.00 95.06           C  
ATOM    332  O   ARG A  42      -5.867   1.230  -0.250  1.00 95.81           O  
ATOM    333  CG  ARG A  42      -8.925   4.460   0.370  1.00 89.54           C  
ATOM    334  CD  ARG A  42     -10.210   4.592  -0.437  1.00 84.20           C  
ATOM    335  NE  ARG A  42     -10.938   3.328  -0.501  1.00 82.41           N  
ATOM    336  NH1 ARG A  42     -12.740   4.187  -1.663  1.00 67.73           N  
ATOM    337  NH2 ARG A  42     -12.697   1.970  -1.082  1.00 60.67           N  
ATOM    338  CZ  ARG A  42     -12.123   3.165  -1.082  1.00 78.16           C  
ATOM    339  N   ASN A  43      -4.705   2.913  -1.072  1.00 96.58           N  
ATOM    340  CA  ASN A  43      -3.692   2.067  -1.693  1.00 96.66           C  
ATOM    341  C   ASN A  43      -2.582   1.709  -0.709  1.00 96.63           C  
ATOM    342  CB  ASN A  43      -3.106   2.751  -2.929  1.00 96.47           C  
ATOM    343  O   ASN A  43      -1.428   2.096  -0.901  1.00 96.19           O  
ATOM    344  CG  ASN A  43      -2.417   1.777  -3.865  1.00 95.89           C  
ATOM    345  ND2 ASN A  43      -1.693   2.306  -4.844  1.00 94.73           N  
ATOM    346  OD1 ASN A  43      -2.536   0.559  -3.709  1.00 93.45           O  
ATOM    347  N   ASN A  44      -2.903   0.881   0.254  1.00 96.97           N  
ATOM    348  CA  ASN A  44      -2.086   0.445   1.382  1.00 97.03           C  
ATOM    349  C   ASN A  44      -2.582  -0.880   1.954  1.00 97.03           C  
ATOM    350  CB  ASN A  44      -2.060   1.518   2.472  1.00 96.71           C  
ATOM    351  O   ASN A  44      -3.615  -0.923   2.625  1.00 96.70           O  
ATOM    352  CG  ASN A  44      -1.140   1.159   3.622  1.00 95.18           C  
ATOM    353  ND2 ASN A  44      -0.605   2.172   4.292  1.00 93.58           N  
ATOM    354  OD1 ASN A  44      -0.911  -0.020   3.906  1.00 91.89           O  
ATOM    355  N   PHE A  45      -1.922  -1.931   1.772  1.00 96.36           N  
ATOM    356  CA  PHE A  45      -2.412  -3.261   2.114  1.00 96.42           C  
ATOM    357  C   PHE A  45      -1.436  -3.977   3.040  1.00 96.38           C  
ATOM    358  CB  PHE A  45      -2.641  -4.093   0.848  1.00 96.28           C  
ATOM    359  O   PHE A  45      -0.224  -3.771   2.951  1.00 96.11           O  
ATOM    360  CG  PHE A  45      -3.619  -3.476  -0.116  1.00 95.90           C  
ATOM    361  CD1 PHE A  45      -4.969  -3.801  -0.061  1.00 95.08           C  
ATOM    362  CD2 PHE A  45      -3.187  -2.571  -1.077  1.00 94.77           C  
ATOM    363  CE1 PHE A  45      -5.876  -3.231  -0.951  1.00 94.20           C  
ATOM    364  CE2 PHE A  45      -4.088  -1.998  -1.970  1.00 94.29           C  
ATOM    365  CZ  PHE A  45      -5.431  -2.330  -1.906  1.00 93.80           C  
ATOM    366  N   LYS A  46      -2.026  -4.878   3.918  1.00 96.66           N  
ATOM    367  CA  LYS A  46      -1.212  -5.639   4.861  1.00 96.48           C  
ATOM    368  C   LYS A  46      -0.547  -6.830   4.177  1.00 96.45           C  
ATOM    369  CB  LYS A  46      -2.061  -6.118   6.039  1.00 95.65           C  
ATOM    370  O   LYS A  46       0.413  -7.398   4.703  1.00 95.81           O  
ATOM    371  CG  LYS A  46      -2.554  -4.997   6.943  1.00 89.12           C  
ATOM    372  CD  LYS A  46      -3.349  -5.540   8.124  1.00 84.02           C  
ATOM    373  CE  LYS A  46      -3.892  -4.417   8.997  1.00 77.69           C  
ATOM    374  NZ  LYS A  46      -4.742  -4.940  10.108  1.00 70.34           N  
ATOM    375  N   SER A  47      -0.968  -7.257   3.007  1.00 96.26           N  
ATOM    376  CA  SER A  47      -0.413  -8.395   2.280  1.00 96.29           C  
ATOM    377  C   SER A  47      -0.463  -8.165   0.773  1.00 96.48           C  
ATOM    378  CB  SER A  47      -1.168  -9.677   2.634  1.00 95.69           C  
ATOM    379  O   SER A  47      -1.318  -7.427   0.280  1.00 96.27           O  
ATOM    380  OG  SER A  47      -2.481  -9.651   2.102  1.00 88.99           O  
ATOM    381  N   ALA A  48       0.502  -8.726   0.143  1.00 95.57           N  
ATOM    382  CA  ALA A  48       0.545  -8.663  -1.315  1.00 95.61           C  
ATOM    383  C   ALA A  48      -0.713  -9.272  -1.928  1.00 95.33           C  
ATOM    384  CB  ALA A  48       1.788  -9.375  -1.843  1.00 95.02           C  
ATOM    385  O   ALA A  48      -1.225  -8.775  -2.934  1.00 94.74           O  
ATOM    386  N   GLU A  49      -1.227 -10.414  -1.275  1.00 94.85           N  
ATOM    387  CA  GLU A  49      -2.414 -11.107  -1.767  1.00 94.80           C  
ATOM    388  C   GLU A  49      -3.636 -10.192  -1.744  1.00 94.86           C  
ATOM    389  CB  GLU A  49      -2.684 -12.366  -0.939  1.00 93.68           C  
ATOM    390  O   GLU A  49      -4.386 -10.126  -2.720  1.00 94.32           O  
ATOM    391  CG  GLU A  49      -3.829 -13.216  -1.468  1.00 84.11           C  
ATOM    392  CD  GLU A  49      -4.064 -14.480  -0.655  1.00 77.20           C  
ATOM    393  OE1 GLU A  49      -3.356 -14.691   0.355  1.00 74.08           O  
ATOM    394  OE2 GLU A  49      -4.962 -15.265  -1.032  1.00 70.08           O  
ATOM    395  N   ASP A  50      -3.828  -9.468  -0.633  1.00 94.57           N  
ATOM    396  CA  ASP A  50      -4.968  -8.563  -0.521  1.00 94.69           C  
ATOM    397  C   ASP A  50      -4.866  -7.424  -1.532  1.00 94.83           C  
ATOM    398  CB  ASP A  50      -5.068  -7.999   0.898  1.00 93.56           C  
ATOM    399  O   ASP A  50      -5.871  -7.016  -2.118  1.00 94.42           O  
ATOM    400  CG  ASP A  50      -5.559  -9.021   1.909  1.00 85.87           C  
ATOM    401  OD1 ASP A  50      -6.182 -10.026   1.506  1.00 78.06           O  
ATOM    402  OD2 ASP A  50      -5.324  -8.816   3.120  1.00 84.68           O  
ATOM    403  N   CYS A  51      -3.680  -6.980  -1.736  1.00 94.95           N  
ATOM    404  CA  CYS A  51      -3.405  -5.936  -2.716  1.00 95.29           C  
ATOM    405  C   CYS A  51      -3.766  -6.399  -4.122  1.00 94.78           C  
ATOM    406  CB  CYS A  51      -1.932  -5.529  -2.666  1.00 94.76           C  
ATOM    407  O   CYS A  51      -4.489  -5.707  -4.842  1.00 93.99           O  
ATOM    408  SG  CYS A  51      -1.487  -4.259  -3.871  1.00 95.04           S  
ATOM    409  N   MET A  52      -3.275  -7.524  -4.490  1.00 94.84           N  
ATOM    410  CA  MET A  52      -3.500  -8.025  -5.843  1.00 94.79           C  
ATOM    411  C   MET A  52      -4.959  -8.422  -6.041  1.00 94.42           C  
ATOM    412  CB  MET A  52      -2.590  -9.220  -6.133  1.00 94.16           C  
ATOM    413  O   MET A  52      -5.506  -8.267  -7.135  1.00 93.61           O  
ATOM    414  CG  MET A  52      -1.131  -8.844  -6.335  1.00 91.73           C  
ATOM    415  SD  MET A  52      -0.892  -7.676  -7.729  1.00 89.67           S  
ATOM    416  CE  MET A  52      -1.259  -8.769  -9.130  1.00 84.99           C  
ATOM    417  N   ARG A  53      -5.492  -8.936  -5.007  1.00 94.10           N  
ATOM    418  CA  ARG A  53      -6.904  -9.292  -5.100  1.00 93.87           C  
ATOM    419  C   ARG A  53      -7.766  -8.058  -5.342  1.00 93.90           C  
ATOM    420  CB  ARG A  53      -7.362 -10.011  -3.830  1.00 92.84           C  
ATOM    421  O   ARG A  53      -8.724  -8.105  -6.116  1.00 93.27           O  
ATOM    422  CG  ARG A  53      -8.786 -10.541  -3.901  1.00 86.25           C  
ATOM    423  CD  ARG A  53      -9.151 -11.347  -2.662  1.00 81.59           C  
ATOM    424  NE  ARG A  53      -8.894 -10.596  -1.436  1.00 76.84           N  
ATOM    425  NH1 ARG A  53     -11.121 -10.364  -0.867  1.00 58.83           N  
ATOM    426  NH2 ARG A  53      -9.491  -9.474   0.477  1.00 54.54           N  
ATOM    427  CZ  ARG A  53      -9.836 -10.146  -0.611  1.00 73.07           C  
ATOM    428  N   THR A  54      -7.447  -6.947  -4.725  1.00 93.94           N  
ATOM    429  CA  THR A  54      -8.215  -5.710  -4.801  1.00 94.06           C  
ATOM    430  C   THR A  54      -7.872  -4.937  -6.071  1.00 93.88           C  
ATOM    431  CB  THR A  54      -7.962  -4.818  -3.571  1.00 93.55           C  
ATOM    432  O   THR A  54      -8.762  -4.421  -6.750  1.00 93.21           O  
ATOM    433  CG2 THR A  54      -8.837  -3.569  -3.608  1.00 90.90           C  
ATOM    434  OG1 THR A  54      -8.259  -5.560  -2.381  1.00 92.26           O  
ATOM    435  N   CYS A  55      -6.584  -4.966  -6.411  1.00 93.85           N  
ATOM    436  CA  CYS A  55      -6.119  -4.004  -7.404  1.00 94.09           C  
ATOM    437  C   CYS A  55      -5.623  -4.713  -8.659  1.00 92.92           C  
ATOM    438  CB  CYS A  55      -5.005  -3.132  -6.826  1.00 93.18           C  
ATOM    439  O   CYS A  55      -5.434  -4.081  -9.700  1.00 90.88           O  
ATOM    440  SG  CYS A  55      -5.577  -1.947  -5.588  1.00 92.16           S  
ATOM    441  N   GLY A  56      -5.157  -5.989  -8.637  1.00 91.67           N  
ATOM    442  CA  GLY A  56      -4.510  -6.726  -9.711  1.00 90.91           C  
ATOM    443  C   GLY A  56      -5.431  -6.999 -10.885  1.00 88.85           C  
ATOM    444  O   GLY A  56      -4.967  -7.300 -11.987  1.00 84.52           O  
ATOM    445  N   GLY A  57      -6.894  -6.807 -10.811  1.00 77.97           N  
ATOM    446  CA  GLY A  57      -7.973  -7.128 -11.732  1.00 75.78           C  
ATOM    447  C   GLY A  57      -7.840  -6.429 -13.072  1.00 75.55           C  
ATOM    448  O   GLY A  57      -7.257  -5.347 -13.159  1.00 68.51           O  
ATOM    449  N   ALA A  58      -7.661  -7.242 -14.329  1.00 53.49           N  
ATOM    450  CA  ALA A  58      -7.631  -6.787 -15.716  1.00 54.50           C  
ATOM    451  C   ALA A  58      -8.665  -5.691 -15.956  1.00 53.32           C  
ATOM    452  CB  ALA A  58      -7.870  -7.958 -16.666  1.00 47.94           C  
ATOM    453  O   ALA A  58      -9.735  -5.693 -15.342  1.00 51.25           O  
TER     454      ALA A  58
END
