# Supplementary material for: Semantical and geometrical protein encoding toward enhanced bioactivity and thermostability
Source: eLife. 2025 May 2;13:RP98033. doi: 10.7554/eLife.98033 (PMC12048155; doi:10.7554/eLife.98033)
Supplement: Source code 1. [file elife-98033-code1.zip › ProtSSN-master/data/DDG/DATASET/1BPI-7.0-39.0/1BPI-7.0-39.0.exp.pdb]

HEADER    PROTEINASE INHIBITOR (TRYPSIN)          18-FEB-95   1BPI              
TITLE     THE STRUCTURE OF BOVINE PANCREATIC TRYPSIN INHIBITOR AT               
TITLE    2 125K: DEFINITION OF CARBOXYL-TERMINAL RESIDUES GLYCINE-57            
TITLE    3 AND ALANINE-58                                                       
COMPND    MOL_ID: 1;                                                            
COMPND   2 MOLECULE: BOVINE PANCREATIC TRYPSIN INHIBITOR;                       
COMPND   3 CHAIN: A;                                                            
COMPND   4 ENGINEERED: YES                                                      
SOURCE    MOL_ID: 1;                                                            
SOURCE   2 ORGANISM_SCIENTIFIC: BOS TAURUS;                                     
SOURCE   3 ORGANISM_COMMON: CATTLE;                                             
SOURCE   4 ORGANISM_TAXID: 9913                                                 
KEYWDS    PROTEINASE INHIBITOR (TRYPSIN)                                        
EXPDTA    X-RAY DIFFRACTION                                                     
AUTHOR    S.PARKIN,B.RUPP,H.HOPE                                                
REVDAT   2   24-FEB-09 1BPI    1       VERSN                                    
REVDAT   1   03-JUN-95 1BPI    0                                                
JRNL        AUTH   S.PARKIN,B.RUPP,H.HOPE                                       
JRNL        TITL   STRUCTURE OF BOVINE PANCREATIC TRYPSIN INHIBITOR             
JRNL        TITL 2 AT 125 K DEFINITION OF CARBOXYL-TERMINAL RESIDUES            
JRNL        TITL 3 GLY57 AND ALA58.                                             
JRNL        REF    ACTA CRYSTALLOGR.,SECT.D      V.  52    18 1996              
JRNL        REFN                   ISSN 0907-4449                               
JRNL        PMID   15299722                                                     
JRNL        DOI    10.1107/S0907444995008675                                    
REMARK   1                                                                      
REMARK   2                                                                      
REMARK   2 RESOLUTION.    1.09 ANGSTROMS.                                       
REMARK   3                                                                      
REMARK   3 REFINEMENT.                                                          
REMARK   3   PROGRAM     : SHELXL-93, XFIT                                      
REMARK   3   AUTHORS     : G.M.SHELDRICK                                        
REMARK   3                                                                      
REMARK   3  DATA USED IN REFINEMENT.                                            
REMARK   3   RESOLUTION RANGE HIGH (ANGSTROMS) : 1.09                           
REMARK   3   RESOLUTION RANGE LOW  (ANGSTROMS) : 10.00                          
REMARK   3   DATA CUTOFF            (SIGMA(F)) : 0.000                          
REMARK   3   COMPLETENESS FOR RANGE        (%) : NULL                           
REMARK   3   CROSS-VALIDATION METHOD           : NULL                           
REMARK   3   FREE R VALUE TEST SET SELECTION   : NULL                           
REMARK   3                                                                      
REMARK   3  FIT TO DATA USED IN REFINEMENT (NO CUTOFF).                         
REMARK   3   R VALUE   (WORKING + TEST SET, NO CUTOFF) : NULL                   
REMARK   3   R VALUE          (WORKING SET, NO CUTOFF) : 0.187                  
REMARK   3   FREE R VALUE                  (NO CUTOFF) : NULL                   
REMARK   3   FREE R VALUE TEST SET SIZE (%, NO CUTOFF) : NULL                   
REMARK   3   FREE R VALUE TEST SET COUNT   (NO CUTOFF) : NULL                   
REMARK   3   TOTAL NUMBER OF REFLECTIONS   (NO CUTOFF) : NULL                   
REMARK   3                                                                      
REMARK   3  FIT/AGREEMENT OF MODEL FOR DATA WITH F>4SIG(F).                     
REMARK   3   R VALUE   (WORKING + TEST SET, F>4SIG(F)) : NULL                   
REMARK   3   R VALUE          (WORKING SET, F>4SIG(F)) : NULL                   
REMARK   3   FREE R VALUE                  (F>4SIG(F)) : NULL                   
REMARK   3   FREE R VALUE TEST SET SIZE (%, F>4SIG(F)) : NULL                   
REMARK   3   FREE R VALUE TEST SET COUNT   (F>4SIG(F)) : NULL                   
REMARK   3   TOTAL NUMBER OF REFLECTIONS   (F>4SIG(F)) : NULL                   
REMARK   3                                                                      
REMARK   3  NUMBER OF NON-HYDROGEN ATOMS USED IN REFINEMENT.                    
REMARK   3   PROTEIN ATOMS      : 460                                           
REMARK   3   NUCLEIC ACID ATOMS : 0                                             
REMARK   3   HETEROGEN ATOMS    : 11                                            
REMARK   3   SOLVENT ATOMS      : 166                                           
REMARK   3                                                                      
REMARK   3  MODEL REFINEMENT.                                                   
REMARK   3   OCCUPANCY SUM OF NON-HYDROGEN ATOMS      : NULL                    
REMARK   3   OCCUPANCY SUM OF HYDROGEN ATOMS          : NULL                    
REMARK   3   NUMBER OF DISCRETELY DISORDERED RESIDUES : NULL                    
REMARK   3   NUMBER OF LEAST-SQUARES PARAMETERS       : NULL                    
REMARK   3   NUMBER OF RESTRAINTS                     : NULL                    
REMARK   3                                                                      
REMARK   3  RMS DEVIATIONS FROM RESTRAINT TARGET VALUES.                        
REMARK   3   BOND LENGTHS                         (A) : NULL                    
REMARK   3   ANGLE DISTANCES                      (A) : NULL                    
REMARK   3   SIMILAR DISTANCES (NO TARGET VALUES) (A) : NULL                    
REMARK   3   DISTANCES FROM RESTRAINT PLANES      (A) : NULL                    
REMARK   3   ZERO CHIRAL VOLUMES               (A**3) : NULL                    
REMARK   3   NON-ZERO CHIRAL VOLUMES           (A**3) : NULL                    
REMARK   3   ANTI-BUMPING DISTANCE RESTRAINTS     (A) : NULL                    
REMARK   3   RIGID-BOND ADP COMPONENTS         (A**2) : NULL                    
REMARK   3   SIMILAR ADP COMPONENTS            (A**2) : NULL                    
REMARK   3   APPROXIMATELY ISOTROPIC ADPS      (A**2) : NULL                    
REMARK   3                                                                      
REMARK   3  BULK SOLVENT MODELING.                                              
REMARK   3   METHOD USED: NULL                                                  
REMARK   3                                                                      
REMARK   3  STEREOCHEMISTRY TARGET VALUES : NULL                                
REMARK   3   SPECIAL CASE: NULL                                                 
REMARK   3                                                                      
REMARK   3  OTHER REFINEMENT REMARKS: RESIDUES GLU 7 AND ARG 53 WERE            
REMARK   3  MODELED IN TWO CONFORMATIONS. 145.6 WATER MOLECULES OVER 167        
REMARK   3  SITES WERE MODELED. 123 ARE AT FULL OCCUPANCY, 39 ARE AT HALF       
REMARK   3  OCCUPANCY AND THE REMAINDER HAVE OCCUPANCIES DETERMINED BY THE      
REMARK   3  DISORDER AT RESIDUES GLU 7 AND ARG 53. THE PHOSPHATE WAS            
REMARK   3  MODELED IN TWO CONFORMATIONS. RESTRAINED ANISOTROPIC THERMAL        
REMARK   3  PARAMETERS WERE REFINED. THE COORDINATES IN THIS ENTRY ARE          
REMARK   3  THOSE OF THE ISOTROPIC MODEL. R VALUES FOR THE ISOTROPIC AND        
REMARK   3  ANISOTROPIC MODELS WERE 0.187 AND 0.161 FOR ALL DATA. FREE R        
REMARK   3  VALUES FOR BOTH MODELS WERE INSIGNIFICANTLY DIFFERENT. PROTEIN      
REMARK   3  GEOMETRY FOR MAJOR AND MINOR CONFORMATIONS OF GLU 7 AND ASP 53      
REMARK   3  WAS CHECKED WITH THE PROCHECK PROGRAM (LASKOWSKI, MACARTHUR,        
REMARK   3  MOSS, THORNTON (1993) J. APPL. CRYST. 26, 283 - 291). THE           
REMARK   3  OMEGA TORSION ANGLE OF ARG 1 SHOWS A MARKED DEVIATION FROM          
REMARK   3  PLANARITY. ELECTRON DENSITY MAPS CLEARLY SUPPORT THIS               
REMARK   3  DISTORTION.                                                         
REMARK   4                                                                      
REMARK   4 1BPI COMPLIES WITH FORMAT V. 3.15, 01-DEC-08                         
REMARK 100                                                                      
REMARK 100 THIS ENTRY HAS BEEN PROCESSED BY BNL.                                
REMARK 200                                                                      
REMARK 200 EXPERIMENTAL DETAILS                                                 
REMARK 200  EXPERIMENT TYPE                : X-RAY DIFFRACTION                  
REMARK 200  DATE OF DATA COLLECTION        : JUN-84                             
REMARK 200  TEMPERATURE           (KELVIN) : 125                                
REMARK 200  PH                             : NULL                               
REMARK 200  NUMBER OF CRYSTALS USED        : NULL                               
REMARK 200                                                                      
REMARK 200  SYNCHROTRON              (Y/N) : N                                  
REMARK 200  RADIATION SOURCE               : NULL                               
REMARK 200  BEAMLINE                       : NULL                               
REMARK 200  X-RAY GENERATOR MODEL          : NULL                               
REMARK 200  MONOCHROMATIC OR LAUE    (M/L) : NULL                               
REMARK 200  WAVELENGTH OR RANGE        (A) : 1.5418                             
REMARK 200  MONOCHROMATOR                  : NULL                               
REMARK 200  OPTICS                         : NULL                               
REMARK 200                                                                      
REMARK 200  DETECTOR TYPE                  : DIFFRACTOMETER                     
REMARK 200  DETECTOR MANUFACTURER          : SIEMENS                            
REMARK 200  INTENSITY-INTEGRATION SOFTWARE : SIEMENS XDISK                      
REMARK 200  DATA SCALING SOFTWARE          : NULL                               
REMARK 200                                                                      
REMARK 200  NUMBER OF UNIQUE REFLECTIONS   : NULL                               
REMARK 200  RESOLUTION RANGE HIGH      (A) : NULL                               
REMARK 200  RESOLUTION RANGE LOW       (A) : NULL                               
REMARK 200  REJECTION CRITERIA  (SIGMA(I)) : NULL                               
REMARK 200                                                                      
REMARK 200 OVERALL.                                                             
REMARK 200  COMPLETENESS FOR RANGE     (%) : NULL                               
REMARK 200  DATA REDUNDANCY                : NULL                               
REMARK 200  R MERGE                    (I) : NULL                               
REMARK 200  R SYM                      (I) : NULL                               
REMARK 200  <I/SIGMA(I)> FOR THE DATA SET  : NULL                               
REMARK 200                                                                      
REMARK 200 IN THE HIGHEST RESOLUTION SHELL.                                     
REMARK 200  HIGHEST RESOLUTION SHELL, RANGE HIGH (A) : NULL                     
REMARK 200  HIGHEST RESOLUTION SHELL, RANGE LOW  (A) : NULL                     
REMARK 200  COMPLETENESS FOR SHELL     (%) : NULL                               
REMARK 200  DATA REDUNDANCY IN SHELL       : NULL                               
REMARK 200  R MERGE FOR SHELL          (I) : NULL                               
REMARK 200  R SYM FOR SHELL            (I) : NULL                               
REMARK 200  <I/SIGMA(I)> FOR SHELL         : NULL                               
REMARK 200                                                                      
REMARK 200 DIFFRACTION PROTOCOL: NULL                                           
REMARK 200 METHOD USED TO DETERMINE THE STRUCTURE: NULL                         
REMARK 200 SOFTWARE USED: SHELXL-93                                             
REMARK 200 STARTING MODEL: NULL                                                 
REMARK 200                                                                      
REMARK 200 REMARK: NULL                                                         
REMARK 280                                                                      
REMARK 280 CRYSTAL                                                              
REMARK 280 SOLVENT CONTENT, VS   (%): 34.00                                     
REMARK 280 MATTHEWS COEFFICIENT, VM (ANGSTROMS**3/DA): 1.86                     
REMARK 280                                                                      
REMARK 280 CRYSTALLIZATION CONDITIONS: NULL                                     
REMARK 290                                                                      
REMARK 290 CRYSTALLOGRAPHIC SYMMETRY                                            
REMARK 290 SYMMETRY OPERATORS FOR SPACE GROUP: P 21 21 21                       
REMARK 290                                                                      
REMARK 290      SYMOP   SYMMETRY                                                
REMARK 290     NNNMMM   OPERATOR                                                
REMARK 290       1555   X,Y,Z                                                   
REMARK 290       2555   -X+1/2,-Y,Z+1/2                                         
REMARK 290       3555   -X,Y+1/2,-Z+1/2                                         
REMARK 290       4555   X+1/2,-Y+1/2,-Z                                         
REMARK 290                                                                      
REMARK 290     WHERE NNN -> OPERATOR NUMBER                                     
REMARK 290           MMM -> TRANSLATION VECTOR                                  
REMARK 290                                                                      
REMARK 290 CRYSTALLOGRAPHIC SYMMETRY TRANSFORMATIONS                            
REMARK 290 THE FOLLOWING TRANSFORMATIONS OPERATE ON THE ATOM/HETATM             
REMARK 290 RECORDS IN THIS ENTRY TO PRODUCE CRYSTALLOGRAPHICALLY                
REMARK 290 RELATED MOLECULES.                                                   
REMARK 290   SMTRY1   1  1.000000  0.000000  0.000000        0.00000            
REMARK 290   SMTRY2   1  0.000000  1.000000  0.000000        0.00000            
REMARK 290   SMTRY3   1  0.000000  0.000000  1.000000        0.00000            
REMARK 290   SMTRY1   2 -1.000000  0.000000  0.000000       37.69500            
REMARK 290   SMTRY2   2  0.000000 -1.000000  0.000000        0.00000            
REMARK 290   SMTRY3   2  0.000000  0.000000  1.000000       14.30000            
REMARK 290   SMTRY1   3 -1.000000  0.000000  0.000000        0.00000            
REMARK 290   SMTRY2   3  0.000000  1.000000  0.000000       11.29050            
REMARK 290   SMTRY3   3  0.000000  0.000000 -1.000000       14.30000            
REMARK 290   SMTRY1   4  1.000000  0.000000  0.000000       37.69500            
REMARK 290   SMTRY2   4  0.000000 -1.000000  0.000000       11.29050            
REMARK 290   SMTRY3   4  0.000000  0.000000 -1.000000        0.00000            
REMARK 290                                                                      
REMARK 290 REMARK: NULL                                                         
REMARK 300                                                                      
REMARK 300 BIOMOLECULE: 1                                                       
REMARK 300 SEE REMARK 350 FOR THE AUTHOR PROVIDED AND/OR PROGRAM                
REMARK 300 GENERATED ASSEMBLY INFORMATION FOR THE STRUCTURE IN                  
REMARK 300 THIS ENTRY. THE REMARK MAY ALSO PROVIDE INFORMATION ON               
REMARK 300 BURIED SURFACE AREA.                                                 
REMARK 350                                                                      
REMARK 350 COORDINATES FOR A COMPLETE MULTIMER REPRESENTING THE KNOWN           
REMARK 350 BIOLOGICALLY SIGNIFICANT OLIGOMERIZATION STATE OF THE                
REMARK 350 MOLECULE CAN BE GENERATED BY APPLYING BIOMT TRANSFORMATIONS          
REMARK 350 GIVEN BELOW.  BOTH NON-CRYSTALLOGRAPHIC AND                          
REMARK 350 CRYSTALLOGRAPHIC OPERATIONS ARE GIVEN.                               
REMARK 350                                                                      
REMARK 350 BIOMOLECULE: 1                                                       
REMARK 350 AUTHOR DETERMINED BIOLOGICAL UNIT: MONOMERIC                         
REMARK 350 APPLY THE FOLLOWING TO CHAINS: A                                     
REMARK 350   BIOMT1   1  1.000000  0.000000  0.000000        0.00000            
REMARK 350   BIOMT2   1  0.000000  1.000000  0.000000        0.00000            
REMARK 350   BIOMT3   1  0.000000  0.000000  1.000000        0.00000            
REMARK 500                                                                      
REMARK 500 GEOMETRY AND STEREOCHEMISTRY                                         
REMARK 500 SUBTOPIC: COVALENT BOND LENGTHS                                      
REMARK 500                                                                      
REMARK 500 THE STEREOCHEMICAL PARAMETERS OF THE FOLLOWING RESIDUES              
REMARK 500 HAVE VALUES WHICH DEVIATE FROM EXPECTED VALUES BY MORE               
REMARK 500 THAN 6*RMSD (M=MODEL NUMBER; RES=RESIDUE NAME; C=CHAIN               
REMARK 500 IDENTIFIER; SSEQ=SEQUENCE NUMBER; I=INSERTION CODE).                 
REMARK 500                                                                      
REMARK 500 STANDARD TABLE:                                                      
REMARK 500 FORMAT: (10X,I3,1X,2(A3,1X,A1,I4,A1,1X,A4,3X),1X,F6.3)               
REMARK 500                                                                      
REMARK 500 EXPECTED VALUES PROTEIN: ENGH AND HUBER, 1999                        
REMARK 500 EXPECTED VALUES NUCLEIC ACID: CLOWNEY ET AL 1996                     
REMARK 500                                                                      
REMARK 500  M RES CSSEQI ATM1   RES CSSEQI ATM2   DEVIATION                     
REMARK 500    ASP A   3   CG    ASP A   3   OD2     0.181                       
REMARK 500    GLU A   7   CD    GLU A   7   OE1     0.169                       
REMARK 500    GLU A   7   CD    GLU A   7   OE2     0.172                       
REMARK 500    GLU A  49   CD    GLU A  49   OE2     0.160                       
REMARK 500    ASP A  50   CG    ASP A  50   OD2     0.172                       
REMARK 500                                                                      
REMARK 500 REMARK: NULL                                                         
REMARK 500                                                                      
REMARK 500 GEOMETRY AND STEREOCHEMISTRY                                         
REMARK 500 SUBTOPIC: COVALENT BOND ANGLES                                       
REMARK 500                                                                      
REMARK 500 THE STEREOCHEMICAL PARAMETERS OF THE FOLLOWING RESIDUES              
REMARK 500 HAVE VALUES WHICH DEVIATE FROM EXPECTED VALUES BY MORE               
REMARK 500 THAN 6*RMSD (M=MODEL NUMBER; RES=RESIDUE NAME; C=CHAIN               
REMARK 500 IDENTIFIER; SSEQ=SEQUENCE NUMBER; I=INSERTION CODE).                 
REMARK 500                                                                      
REMARK 500 STANDARD TABLE:                                                      
REMARK 500 FORMAT: (10X,I3,1X,A3,1X,A1,I4,A1,3(1X,A4,2X),12X,F5.1)              
REMARK 500                                                                      
REMARK 500 EXPECTED VALUES PROTEIN: ENGH AND HUBER, 1999                        
REMARK 500 EXPECTED VALUES NUCLEIC ACID: CLOWNEY ET AL 1996                     
REMARK 500                                                                      
REMARK 500  M RES CSSEQI ATM1   ATM2   ATM3                                     
REMARK 500    ARG A   1   O   -  C   -  N   ANGL. DEV. = -11.6 DEGREES          
REMARK 500    ASP A   3   CB  -  CG  -  OD1 ANGL. DEV. =   9.6 DEGREES          
REMARK 500    GLU A   7   OE1 -  CD  -  OE2 ANGL. DEV. =  -7.3 DEGREES          
REMARK 500    GLU A   7   OE1 -  CD  -  OE2 ANGL. DEV. =  -7.7 DEGREES          
REMARK 500    ARG A  17   NE  -  CZ  -  NH2 ANGL. DEV. =  -3.1 DEGREES          
REMARK 500    ARG A  20   NE  -  CZ  -  NH2 ANGL. DEV. =  -3.9 DEGREES          
REMARK 500    ARG A  42   NE  -  CZ  -  NH1 ANGL. DEV. =  -3.3 DEGREES          
REMARK 500    ASP A  50   CB  -  CG  -  OD1 ANGL. DEV. =   8.0 DEGREES          
REMARK 500                                                                      
REMARK 500 REMARK: NULL                                                         
REMARK 500                                                                      
REMARK 500 GEOMETRY AND STEREOCHEMISTRY                                         
REMARK 500 SUBTOPIC: TORSION ANGLES                                             
REMARK 500                                                                      
REMARK 500 TORSION ANGLES OUTSIDE THE EXPECTED RAMACHANDRAN REGIONS:            
REMARK 500 (M=MODEL NUMBER; RES=RESIDUE NAME; C=CHAIN IDENTIFIER;               
REMARK 500 SSEQ=SEQUENCE NUMBER; I=INSERTION CODE).                             
REMARK 500                                                                      
REMARK 500 STANDARD TABLE:                                                      
REMARK 500 FORMAT:(10X,I3,1X,A3,1X,A1,I4,A1,4X,F7.2,3X,F7.2)                    
REMARK 500                                                                      
REMARK 500 EXPECTED VALUES: GJ KLEYWEGT AND TA JONES (1996). PHI/PSI-           
REMARK 500 CHOLOGY: RAMACHANDRAN REVISITED. STRUCTURE 4, 1395 - 1400            
REMARK 500                                                                      
REMARK 500  M RES CSSEQI        PSI       PHI                                   
REMARK 500    PRO A   2      144.88    -34.51                                   
REMARK 500                                                                      
REMARK 500 REMARK: NULL                                                         
REMARK 500                                                                      
REMARK 500 GEOMETRY AND STEREOCHEMISTRY                                         
REMARK 500 SUBTOPIC: PLANAR GROUPS                                              
REMARK 500                                                                      
REMARK 500 PLANAR GROUPS IN THE FOLLOWING RESIDUES HAVE A TOTAL                 
REMARK 500 RMS DISTANCE OF ALL ATOMS FROM THE BEST-FIT PLANE                    
REMARK 500 BY MORE THAN AN EXPECTED VALUE OF 6*RMSD, WITH AN                    
REMARK 500 RMSD 0.02 ANGSTROMS, OR AT LEAST ONE ATOM HAS                        
REMARK 500 AN RMSD GREATER THAN THIS VALUE                                      
REMARK 500 (M=MODEL NUMBER; RES=RESIDUE NAME; C=CHAIN IDENTIFIER;               
REMARK 500 SSEQ=SEQUENCE NUMBER; I=INSERTION CODE).                             
REMARK 500                                                                      
REMARK 500  M RES CSSEQI        RMS     TYPE                                    
REMARK 500    ARG A  39         0.12    SIDE_CHAIN                              
REMARK 500    ARG A  42         0.10    SIDE_CHAIN                              
REMARK 500    ARG A  53         0.09    SIDE_CHAIN                              
REMARK 500                                                                      
REMARK 500 REMARK: NULL                                                         
REMARK 525                                                                      
REMARK 525 SOLVENT                                                              
REMARK 525                                                                      
REMARK 525 THE SOLVENT MOLECULES HAVE CHAIN IDENTIFIERS THAT                    
REMARK 525 INDICATE THE POLYMER CHAIN WITH WHICH THEY ARE MOST                  
REMARK 525 CLOSELY ASSOCIATED. THE REMARK LISTS ALL THE SOLVENT                 
REMARK 525 MOLECULES WHICH ARE MORE THAN 5A AWAY FROM THE                       
REMARK 525 NEAREST POLYMER CHAIN (M = MODEL NUMBER;                             
REMARK 525 RES=RESIDUE NAME; C=CHAIN IDENTIFIER; SSEQ=SEQUENCE                  
REMARK 525 NUMBER; I=INSERTION CODE):                                           
REMARK 525                                                                      
REMARK 525  M RES CSSEQI                                                        
REMARK 525    HOH A  90        DISTANCE =  6.69 ANGSTROMS                       
REMARK 525    HOH A 103        DISTANCE =  5.54 ANGSTROMS                       
REMARK 525    HOH A 123        DISTANCE =  6.73 ANGSTROMS                       
REMARK 600                                                                      
REMARK 600 HETEROGEN                                                            
REMARK 600 INITIAL MODEL DERIVED FROM THE COORDINATE SET OF PDB ENTRY           
REMARK 600 5PTI.  PRIOR TO REFINEMENT THE MODEL WAS MODIFIED AS                 
REMARK 600 FOLLOWS: (I) DISORDER WAS REMOVED, MAJOR CONFORMATIONS               
REMARK 600 INCLUDED AT FULL OCCUPANCY.  (II) HYDROGEN ATOMS REMOVED.            
REMARK 600 (III) ISOTROPIC THERMAL PARAMETERS HALVED, CONVERTED TO *U*          
REMARK 600 FORMAT AND ROUNDED TO THE NEAREST 0.01 ANGSTROM SQUARED.             
REMARK 600 (IV) AMINO ACID GEOMETRIES RESTRAINED ACCORDING TO ENGH AND          
REMARK 600 HUBER (1991), ACTA CRYST. A47 PP.392-400.                            
REMARK 800                                                                      
REMARK 800 SITE                                                                 
REMARK 800 SITE_IDENTIFIER: AC1                                                 
REMARK 800 EVIDENCE_CODE: SOFTWARE                                              
REMARK 800 SITE_DESCRIPTION: BINDING SITE FOR RESIDUE PO4 A 59                  
DBREF  1BPI A    1    58  UNP    P00974   BPT1_BOVIN      36     93             
SEQRES   1 A   58  ARG PRO ASP PHE CYS LEU GLU PRO PRO TYR THR GLY PRO          
SEQRES   2 A   58  CYS LYS ALA ARG ILE ILE ARG TYR PHE TYR ASN ALA LYS          
SEQRES   3 A   58  ALA GLY LEU CYS GLN THR PHE VAL TYR GLY GLY CYS ARG          
SEQRES   4 A   58  ALA LYS ARG ASN ASN PHE LYS SER ALA GLU ASP CYS MET          
SEQRES   5 A   58  ARG THR CYS GLY GLY ALA                                      
HET    PO4  A  59      10                                                       
HETNAM     PO4 PHOSPHATE ION                                                    
FORMUL   2  PO4    O4 P 3-                                                      
FORMUL   3  HOH   *167(H2 O)                                                    
HELIX    1  H1 PRO A    2  GLU A    7  5                                   6    
HELIX    2  H2 SER A   47  GLY A   56  1                                  10    
SHEET    1  S1 3 LEU A  29  TYR A  35  0                                        
SHEET    2  S1 3 ILE A  18  ASN A  24 -1                                        
SHEET    3  S1 3 PHE A  45  PHE A  45 -1                                        
SSBOND   1 CYS A    5    CYS A   55                          1555   1555  2.01  
SSBOND   2 CYS A   14    CYS A   38                          1555   1555  2.03  
SSBOND   3 CYS A   30    CYS A   51                          1555   1555  2.02  
SITE     1 AC1 19 ARG A   1  LYS A  15  ARG A  20  TYR A  35                    
SITE     2 AC1 19 LYS A  41  LYS A  46  ALA A  58  HOH A 135                    
SITE     3 AC1 19 HOH A 142  HOH A 146  HOH A 151  HOH A 167                    
SITE     4 AC1 19 HOH A 192  HOH A 194  HOH A 195  HOH A 196                    
SITE     5 AC1 19 HOH A 197  HOH A 214  HOH A 215                               
CRYST1   75.390   22.581   28.600  90.00  90.00  90.00 P 21 21 21    4          
ORIGX1      1.000000  0.000000  0.000000        0.00000                         
ORIGX2      0.000000  1.000000  0.000000        0.00000                         
ORIGX3      0.000000  0.000000  1.000000        0.00000                         
SCALE1      0.013264  0.000000  0.000000        0.00000                         
SCALE2      0.000000  0.044285  0.000000        0.00000                         
SCALE3      0.000000  0.000000  0.034965        0.00000                         
ATOM      1  N   ARG A   1      31.758  13.358 -13.673  1.00 18.79           N  
ATOM      2  CA  ARG A   1      31.718  13.292 -12.188  1.00 14.26           C  
ATOM      3  C   ARG A   1      33.154  13.224 -11.664  1.00 18.25           C  
ATOM      4  O   ARG A   1      33.996  12.441 -12.225  1.00 20.10           O  
ATOM      5  CB  ARG A   1      30.886  12.103 -11.724  1.00 16.74           C  
ATOM      6  CG  ARG A   1      29.594  11.968 -12.534  1.00 15.96           C  
ATOM      7  CD  ARG A   1      28.700  13.182 -12.299  1.00 15.45           C  
ATOM      8  NE  ARG A   1      27.267  12.895 -12.546  1.00 12.82           N  
ATOM      9  CZ  ARG A   1      26.661  13.087 -13.727  1.00 17.38           C  
ATOM     10  NH1 ARG A   1      27.370  13.558 -14.735  1.00 18.38           N  
ATOM     11  NH2 ARG A   1      25.367  12.797 -13.838  1.00 25.73           N  
ATOM     12  N   PRO A   2      33.800  13.936 -10.586  1.00 17.07           N  
ATOM     13  CA  PRO A   2      34.976  13.367  -9.840  1.00 14.99           C  
ATOM     14  C   PRO A   2      34.960  11.922  -9.660  1.00 13.11           C  
ATOM     15  O   PRO A   2      33.962  11.306  -9.391  1.00 10.57           O  
ATOM     16  CB  PRO A   2      34.922  14.145  -8.523  1.00 15.81           C  
ATOM     17  CG  PRO A   2      34.058  15.391  -8.737  1.00 18.91           C  
ATOM     18  CD  PRO A   2      33.371  15.273 -10.096  1.00 19.41           C  
ATOM     19  N   ASP A   3      36.192  11.317  -9.707  1.00  8.73           N  
ATOM     20  CA  ASP A   3      36.395   9.971  -9.489  1.00  8.57           C  
ATOM     21  C   ASP A   3      35.764   9.467  -8.225  1.00  6.40           C  
ATOM     22  O   ASP A   3      35.190   8.349  -8.112  1.00  9.66           O  
ATOM     23  CB  ASP A   3      37.870   9.562  -9.575  1.00 20.87           C  
ATOM     24  CG  ASP A   3      38.726  10.453  -8.656  1.00 29.48           C  
ATOM     25  OD1 ASP A   3      38.363  11.444  -7.997  1.00 28.61           O  
ATOM     26  OD2 ASP A   3      40.110  10.093  -8.650  1.00 42.36           O  
ATOM     27  N   PHE A   4      35.968  10.299  -7.148  1.00  9.22           N  
ATOM     28  CA  PHE A   4      35.546   9.854  -5.800  1.00  9.46           C  
ATOM     29  C   PHE A   4      33.997   9.743  -5.796  1.00  7.19           C  
ATOM     30  O   PHE A   4      33.487   9.043  -4.911  1.00  9.30           O  
ATOM     31  CB  PHE A   4      36.060  10.653  -4.678  1.00 10.44           C  
ATOM     32  CG  PHE A   4      35.555  12.089  -4.652  1.00 12.50           C  
ATOM     33  CD1 PHE A   4      34.373  12.418  -4.078  1.00 10.29           C  
ATOM     34  CD2 PHE A   4      36.249  13.116  -5.257  1.00 17.50           C  
ATOM     35  CE1 PHE A   4      33.888  13.717  -4.071  1.00 11.93           C  
ATOM     36  CE2 PHE A   4      35.831  14.433  -5.230  1.00 15.26           C  
ATOM     37  CZ  PHE A   4      34.644  14.730  -4.606  1.00 14.72           C  
ATOM     38  N   CYS A   5      33.239  10.364  -6.649  1.00  5.41           N  
ATOM     39  CA  CYS A   5      31.773  10.208  -6.681  1.00  5.42           C  
ATOM     40  C   CYS A   5      31.396   8.841  -7.132  1.00  6.63           C  
ATOM     41  O   CYS A   5      30.234   8.461  -6.967  1.00  8.27           O  
ATOM     42  CB  CYS A   5      31.195  11.255  -7.630  1.00  7.57           C  
ATOM     43  SG  CYS A   5      31.456  12.942  -7.124  1.00  8.77           S  
ATOM     44  N   LEU A   6      32.324   8.103  -7.737  1.00  7.23           N  
ATOM     45  CA  LEU A   6      32.057   6.763  -8.279  1.00  6.56           C  
ATOM     46  C   LEU A   6      32.433   5.711  -7.177  1.00  8.19           C  
ATOM     47  O   LEU A   6      32.096   4.559  -7.354  1.00 10.09           O  
ATOM     48  CB  LEU A   6      32.872   6.422  -9.518  1.00  6.76           C  
ATOM     49  CG  LEU A   6      32.805   7.522 -10.586  1.00 10.94           C  
ATOM     50  CD1 LEU A   6      33.730   7.120 -11.745  1.00 14.50           C  
ATOM     51  CD2 LEU A   6      31.357   7.653 -11.072  1.00 14.22           C  
ATOM     52  N   GLU A   7      33.088   6.101  -6.107  1.00  9.52           N  
ATOM     53  CA  GLU A   7      33.503   5.118  -5.110  1.00  7.95           C  
ATOM     54  C   GLU A   7      32.331   4.717  -4.255  1.00  7.30           C  
ATOM     55  O   GLU A   7      31.398   5.561  -4.076  1.00  7.69           O  
ATOM     56  CB  GLU A   7      34.654   5.688  -4.245  1.00 13.15           C  
ATOM     57  CG AGLU A   7      34.258   7.092  -3.780  0.53 16.15           C  
ATOM     58  CG BGLU A   7      36.018   5.774  -4.941  0.47 10.67           C  
ATOM     59  CD AGLU A   7      35.177   7.646  -2.704  0.53 20.13           C  
ATOM     60  CD BGLU A   7      36.505   4.452  -5.506  0.47 10.51           C  
ATOM     61  OE1AGLU A   7      36.575   7.410  -2.792  0.53 23.92           O  
ATOM     62  OE1BGLU A   7      36.810   3.447  -4.858  0.47 14.83           O  
ATOM     63  OE2AGLU A   7      34.805   8.349  -1.761  0.53  8.32           O  
ATOM     64  OE2BGLU A   7      36.765   4.386  -6.905  0.47 18.17           O  
ATOM     65  N   PRO A   8      32.316   3.498  -3.803  1.00  6.94           N  
ATOM     66  CA  PRO A   8      31.203   3.087  -2.888  1.00  6.67           C  
ATOM     67  C   PRO A   8      31.233   3.835  -1.608  1.00  5.14           C  
ATOM     68  O   PRO A   8      32.287   4.219  -1.170  1.00  6.46           O  
ATOM     69  CB  PRO A   8      31.477   1.584  -2.673  1.00 10.69           C  
ATOM     70  CG  PRO A   8      32.921   1.316  -3.094  1.00 13.03           C  
ATOM     71  CD  PRO A   8      33.346   2.455  -4.030  1.00  9.28           C  
ATOM     72  N   PRO A   9      30.061   3.929  -1.034  1.00  5.01           N  
ATOM     73  CA  PRO A   9      30.040   4.583   0.324  1.00  5.85           C  
ATOM     74  C   PRO A   9      30.701   3.751   1.358  1.00  5.63           C  
ATOM     75  O   PRO A   9      30.613   2.527   1.269  1.00  7.20           O  
ATOM     76  CB  PRO A   9      28.509   4.637   0.609  1.00  7.06           C  
ATOM     77  CG  PRO A   9      27.884   3.498  -0.218  1.00  6.45           C  
ATOM     78  CD  PRO A   9      28.757   3.366  -1.477  1.00  6.45           C  
ATOM     79  N   TYR A  10      31.325   4.381   2.294  1.00  5.04           N  
ATOM     80  CA  TYR A  10      32.221   3.706   3.271  1.00  4.75           C  
ATOM     81  C   TYR A  10      31.664   3.912   4.643  1.00  5.13           C  
ATOM     82  O   TYR A  10      31.742   5.006   5.236  1.00  5.43           O  
ATOM     83  CB  TYR A  10      33.619   4.302   3.140  1.00  6.17           C  
ATOM     84  CG  TYR A  10      34.667   3.628   4.001  1.00  6.32           C  
ATOM     85  CD1 TYR A  10      34.990   2.262   3.722  1.00  7.69           C  
ATOM     86  CD2 TYR A  10      35.262   4.233   5.011  1.00  7.62           C  
ATOM     87  CE1 TYR A  10      36.017   1.639   4.505  1.00  7.80           C  
ATOM     88  CE2 TYR A  10      36.319   3.584   5.776  1.00  7.34           C  
ATOM     89  CZ  TYR A  10      36.630   2.292   5.464  1.00  7.76           C  
ATOM     90  OH  TYR A  10      37.664   1.602   6.173  1.00  9.34           O  
ATOM     91  N   THR A  11      31.160   2.847   5.194  1.00  5.50           N  
ATOM     92  CA  THR A  11      30.708   2.892   6.621  1.00  3.94           C  
ATOM     93  C   THR A  11      31.888   3.012   7.567  1.00  2.69           C  
ATOM     94  O   THR A  11      31.881   3.769   8.519  1.00  4.44           O  
ATOM     95  CB  THR A  11      29.889   1.646   6.943  1.00  4.71           C  
ATOM     96  OG1 THR A  11      28.678   1.681   6.180  1.00  5.03           O  
ATOM     97  CG2 THR A  11      29.568   1.553   8.428  1.00  4.97           C  
ATOM     98  N   GLY A  12      32.955   2.282   7.281  1.00  5.92           N  
ATOM     99  CA  GLY A  12      34.150   2.341   8.105  1.00  5.85           C  
ATOM    100  C   GLY A  12      34.047   1.474   9.372  1.00  5.68           C  
ATOM    101  O   GLY A  12      33.028   0.759   9.540  1.00  7.47           O  
ATOM    102  N   PRO A  13      35.082   1.522  10.177  1.00  6.41           N  
ATOM    103  CA  PRO A  13      35.214   0.473  11.251  1.00  6.71           C  
ATOM    104  C   PRO A  13      34.613   0.894  12.542  1.00  7.70           C  
ATOM    105  O   PRO A  13      34.607   0.131  13.473  1.00  8.81           O  
ATOM    106  CB  PRO A  13      36.771   0.439  11.408  1.00  8.58           C  
ATOM    107  CG  PRO A  13      37.246   1.868  11.062  1.00  8.57           C  
ATOM    108  CD  PRO A  13      36.304   2.342   9.936  1.00  6.68           C  
ATOM    109  N   CYS A  14      34.093   2.099  12.694  1.00  6.29           N  
ATOM    110  CA  CYS A  14      33.450   2.557  13.906  1.00  6.68           C  
ATOM    111  C   CYS A  14      32.003   2.205  13.922  1.00  5.65           C  
ATOM    112  O   CYS A  14      31.414   1.805  12.909  1.00  7.96           O  
ATOM    113  CB  CYS A  14      33.737   4.034  14.121  1.00  5.49           C  
ATOM    114  SG  CYS A  14      35.432   4.427  14.566  1.00  6.71           S  
ATOM    115  N   LYS A  15      31.394   2.219  15.052  1.00  8.49           N  
ATOM    116  CA  LYS A  15      30.060   1.519  15.286  1.00  6.50           C  
ATOM    117  C   LYS A  15      29.015   2.590  15.587  1.00  6.56           C  
ATOM    118  O   LYS A  15      27.920   2.159  16.060  1.00  9.28           O  
ATOM    119  CB  LYS A  15      30.206   0.575  16.484  1.00 13.06           C  
ATOM    120  CG  LYS A  15      31.207  -0.546  16.169  1.00 18.69           C  
ATOM    121  CD  LYS A  15      30.744  -1.333  14.937  1.00 29.77           C  
ATOM    122  CE  LYS A  15      31.861  -2.232  14.408  1.00 37.15           C  
ATOM    123  NZ  LYS A  15      31.623  -2.860  13.076  1.00 40.74           N  
ATOM    124  N   ALA A  16      29.137   3.873  15.297  1.00  6.12           N  
ATOM    125  CA  ALA A  16      27.983   4.795  15.219  1.00  5.08           C  
ATOM    126  C   ALA A  16      27.063   4.409  14.099  1.00  5.02           C  
ATOM    127  O   ALA A  16      27.432   3.638  13.165  1.00  5.25           O  
ATOM    128  CB  ALA A  16      28.446   6.248  15.003  1.00  5.61           C  
ATOM    129  N   ARG A  17      25.837   4.934  14.171  1.00  4.71           N  
ATOM    130  CA  ARG A  17      24.937   4.892  12.960  1.00  4.06           C  
ATOM    131  C   ARG A  17      24.593   6.346  12.611  1.00  5.40           C  
ATOM    132  O   ARG A  17      23.561   6.876  13.164  1.00  7.24           O  
ATOM    133  CB  ARG A  17      23.696   4.074  13.287  1.00  5.17           C  
ATOM    134  CG  ARG A  17      24.029   2.588  13.447  1.00  5.77           C  
ATOM    135  CD  ARG A  17      22.751   1.798  13.711  1.00  5.51           C  
ATOM    136  NE  ARG A  17      22.913   0.347  13.824  1.00  7.01           N  
ATOM    137  CZ  ARG A  17      21.864  -0.519  13.896  1.00  9.81           C  
ATOM    138  NH1 ARG A  17      20.639  -0.030  13.871  1.00 11.65           N  
ATOM    139  NH2 ARG A  17      22.147  -1.803  13.989  1.00  8.93           N  
ATOM    140  N   ILE A  18      25.382   6.939  11.789  1.00  3.99           N  
ATOM    141  CA  ILE A  18      25.160   8.307  11.397  1.00  4.84           C  
ATOM    142  C   ILE A  18      24.619   8.326   9.973  1.00  3.72           C  
ATOM    143  O   ILE A  18      25.307   7.821   9.044  1.00  4.94           O  
ATOM    144  CB  ILE A  18      26.456   9.143  11.473  1.00  6.53           C  
ATOM    145  CG1 ILE A  18      26.964   9.195  12.917  1.00  5.72           C  
ATOM    146  CG2 ILE A  18      26.165  10.562  10.972  1.00  4.95           C  
ATOM    147  CD1 ILE A  18      28.394   9.721  12.966  1.00  7.94           C  
ATOM    148  N   ILE A  19      23.489   8.776   9.687  1.00  5.06           N  
ATOM    149  CA  ILE A  19      22.916   8.759   8.372  1.00  5.42           C  
ATOM    150  C   ILE A  19      23.521   9.872   7.516  1.00  4.65           C  
ATOM    151  O   ILE A  19      23.403  11.061   7.898  1.00  6.51           O  
ATOM    152  CB  ILE A  19      21.397   8.876   8.397  1.00  7.02           C  
ATOM    153  CG1 ILE A  19      20.765   7.901   9.373  1.00  7.75           C  
ATOM    154  CG2 ILE A  19      20.825   8.716   6.990  1.00  7.16           C  
ATOM    155  CD1 ILE A  19      21.271   6.477   9.139  1.00 15.21           C  
ATOM    156  N   ARG A  20      24.123   9.501   6.394  1.00  3.92           N  
ATOM    157  CA  ARG A  20      24.780  10.455   5.493  1.00  3.37           C  
ATOM    158  C   ARG A  20      24.258  10.222   4.056  1.00  5.00           C  
ATOM    159  O   ARG A  20      23.663   9.120   3.816  1.00  4.81           O  
ATOM    160  CB  ARG A  20      26.301  10.273   5.542  1.00  3.25           C  
ATOM    161  CG  ARG A  20      26.902  10.693   6.873  1.00  4.37           C  
ATOM    162  CD  ARG A  20      26.997  12.219   6.970  1.00  3.48           C  
ATOM    163  NE  ARG A  20      27.460  12.717   8.280  1.00  4.28           N  
ATOM    164  CZ  ARG A  20      28.749  12.757   8.662  1.00  4.87           C  
ATOM    165  NH1 ARG A  20      29.711  12.418   7.830  1.00  5.39           N  
ATOM    166  NH2 ARG A  20      28.981  13.090   9.928  1.00  6.80           N  
ATOM    167  N   TYR A  21      24.534  11.161   3.181  1.00  3.67           N  
ATOM    168  CA  TYR A  21      24.255  10.953   1.755  1.00  3.13           C  
ATOM    169  C   TYR A  21      25.510  10.497   1.092  1.00  4.10           C  
ATOM    170  O   TYR A  21      26.635  10.894   1.473  1.00  4.45           O  
ATOM    171  CB  TYR A  21      23.743  12.259   1.145  1.00  4.01           C  
ATOM    172  CG  TYR A  21      22.251  12.455   1.321  1.00  3.71           C  
ATOM    173  CD1 TYR A  21      21.392  11.870   0.484  1.00  3.14           C  
ATOM    174  CD2 TYR A  21      21.779  13.257   2.363  1.00  5.29           C  
ATOM    175  CE1 TYR A  21      19.971  12.047   0.667  1.00  6.95           C  
ATOM    176  CE2 TYR A  21      20.371  13.476   2.517  1.00  5.25           C  
ATOM    177  CZ  TYR A  21      19.547  12.891   1.650  1.00  4.02           C  
ATOM    178  OH  TYR A  21      18.150  13.111   1.804  1.00  5.76           O  
ATOM    179  N   PHE A  22      25.367   9.692   0.032  1.00  3.54           N  
ATOM    180  CA  PHE A  22      26.407   9.350  -0.933  1.00  3.95           C  
ATOM    181  C   PHE A  22      25.791   9.503  -2.349  1.00  4.44           C  
ATOM    182  O   PHE A  22      24.596   9.292  -2.493  1.00  4.03           O  
ATOM    183  CB  PHE A  22      27.031   8.029  -0.754  1.00  4.53           C  
ATOM    184  CG  PHE A  22      26.140   6.855  -1.204  1.00  3.68           C  
ATOM    185  CD1 PHE A  22      25.029   6.463  -0.510  1.00  4.82           C  
ATOM    186  CD2 PHE A  22      26.467   6.137  -2.303  1.00  3.91           C  
ATOM    187  CE1 PHE A  22      24.190   5.436  -0.931  1.00  5.69           C  
ATOM    188  CE2 PHE A  22      25.692   5.048  -2.713  1.00  5.45           C  
ATOM    189  CZ  PHE A  22      24.557   4.696  -2.032  1.00  5.85           C  
ATOM    190  N   TYR A  23      26.663   9.729  -3.322  1.00  4.18           N  
ATOM    191  CA  TYR A  23      26.222   9.655  -4.723  1.00  3.28           C  
ATOM    192  C   TYR A  23      26.278   8.233  -5.168  1.00  4.45           C  
ATOM    193  O   TYR A  23      27.350   7.584  -5.215  1.00  4.66           O  
ATOM    194  CB  TYR A  23      27.094  10.572  -5.570  1.00  4.28           C  
ATOM    195  CG  TYR A  23      26.609  10.692  -7.009  1.00  5.55           C  
ATOM    196  CD1 TYR A  23      25.498  11.383  -7.291  1.00  5.32           C  
ATOM    197  CD2 TYR A  23      27.315  10.022  -8.039  1.00  5.36           C  
ATOM    198  CE1 TYR A  23      25.044  11.507  -8.666  1.00  6.21           C  
ATOM    199  CE2 TYR A  23      26.856  10.182  -9.394  1.00  7.50           C  
ATOM    200  CZ  TYR A  23      25.744  10.838  -9.638  1.00  6.40           C  
ATOM    201  OH  TYR A  23      25.303  10.997 -10.992  1.00  7.11           O  
ATOM    202  N   ASN A  24      25.104   7.714  -5.560  1.00  4.59           N  
ATOM    203  CA  ASN A  24      24.987   6.377  -6.165  1.00  4.35           C  
ATOM    204  C   ASN A  24      25.093   6.613  -7.659  1.00  3.76           C  
ATOM    205  O   ASN A  24      24.139   7.026  -8.322  1.00  4.00           O  
ATOM    206  CB  ASN A  24      23.638   5.768  -5.782  1.00  5.04           C  
ATOM    207  CG  ASN A  24      23.424   4.416  -6.460  1.00  4.55           C  
ATOM    208  OD1 ASN A  24      24.129   4.066  -7.420  1.00  6.69           O  
ATOM    209  ND2 ASN A  24      22.485   3.638  -5.980  1.00  7.62           N  
ATOM    210  N   ALA A  25      26.251   6.386  -8.231  1.00  5.45           N  
ATOM    211  CA  ALA A  25      26.523   6.696  -9.645  1.00  5.26           C  
ATOM    212  C   ALA A  25      25.790   5.794 -10.587  1.00  4.87           C  
ATOM    213  O   ALA A  25      25.458   6.181 -11.736  1.00  6.32           O  
ATOM    214  CB  ALA A  25      28.023   6.706  -9.967  1.00  8.36           C  
ATOM    215  N   LYS A  26      25.432   4.578 -10.175  1.00  5.97           N  
ATOM    216  CA  LYS A  26      24.589   3.610 -10.998  1.00  5.22           C  
ATOM    217  C   LYS A  26      23.202   4.182 -11.136  1.00  4.19           C  
ATOM    218  O   LYS A  26      22.600   4.130 -12.244  1.00  5.21           O  
ATOM    219  CB  LYS A  26      24.608   2.233 -10.341  1.00  6.87           C  
ATOM    220  CG  LYS A  26      23.895   1.193 -11.212  1.00  6.71           C  
ATOM    221  CD  LYS A  26      23.810  -0.143 -10.459  1.00  8.59           C  
ATOM    222  CE  LYS A  26      23.170  -1.222 -11.332  1.00  9.36           C  
ATOM    223  NZ  LYS A  26      22.865  -2.492 -10.596  1.00 10.51           N  
ATOM    224  N   ALA A  27      22.624   4.768 -10.079  1.00  5.10           N  
ATOM    225  CA  ALA A  27      21.262   5.357 -10.070  1.00  5.32           C  
ATOM    226  C   ALA A  27      21.278   6.778 -10.559  1.00  4.33           C  
ATOM    227  O   ALA A  27      20.189   7.314 -10.948  1.00  5.89           O  
ATOM    228  CB  ALA A  27      20.712   5.302  -8.625  1.00  5.58           C  
ATOM    229  N   GLY A  28      22.435   7.475 -10.470  1.00  4.55           N  
ATOM    230  CA  GLY A  28      22.442   8.873 -10.837  1.00  5.41           C  
ATOM    231  C   GLY A  28      21.801   9.754  -9.722  1.00  5.15           C  
ATOM    232  O   GLY A  28      21.318  10.862 -10.084  1.00  6.54           O  
ATOM    233  N   LEU A  29      21.749   9.342  -8.472  1.00  5.23           N  
ATOM    234  CA  LEU A  29      21.000   9.960  -7.382  1.00  3.74           C  
ATOM    235  C   LEU A  29      21.903   9.890  -6.098  1.00  4.10           C  
ATOM    236  O   LEU A  29      22.463   8.858  -5.844  1.00  4.82           O  
ATOM    237  CB  LEU A  29      19.724   9.158  -7.049  1.00  6.38           C  
ATOM    238  CG  LEU A  29      18.720   9.219  -8.192  1.00  4.96           C  
ATOM    239  CD1 LEU A  29      17.598   8.213  -7.943  1.00  7.67           C  
ATOM    240  CD2 LEU A  29      18.158  10.639  -8.314  1.00 10.24           C  
ATOM    241  N   CYS A  30      21.772  10.963  -5.323  1.00  3.88           N  
ATOM    242  CA  CYS A  30      22.257  10.927  -3.921  1.00  3.04           C  
ATOM    243  C   CYS A  30      21.283  10.194  -3.076  1.00  5.39           C  
ATOM    244  O   CYS A  30      20.063  10.500  -3.140  1.00  6.25           O  
ATOM    245  CB  CYS A  30      22.480  12.359  -3.449  1.00  5.51           C  
ATOM    246  SG  CYS A  30      23.777  13.225  -4.312  1.00  6.79           S  
ATOM    247  N   GLN A  31      21.764   9.276  -2.249  1.00  4.98           N  
ATOM    248  CA  GLN A  31      20.962   8.417  -1.416  1.00  5.21           C  
ATOM    249  C   GLN A  31      21.582   8.329  -0.036  1.00  4.77           C  
ATOM    250  O   GLN A  31      22.732   8.707   0.145  1.00  4.96           O  
ATOM    251  CB  GLN A  31      20.877   7.013  -2.047  1.00  5.51           C  
ATOM    252  CG  GLN A  31      20.183   7.130  -3.406  1.00  4.59           C  
ATOM    253  CD  GLN A  31      20.162   5.733  -4.052  1.00  6.39           C  
ATOM    254  OE1 GLN A  31      20.908   4.798  -3.896  1.00  7.58           O  
ATOM    255  NE2 GLN A  31      19.068   5.614  -5.028  1.00  9.82           N  
ATOM    256  N   THR A  32      20.788   7.822   0.948  1.00  4.70           N  
ATOM    257  CA  THR A  32      21.348   7.626   2.294  1.00  4.17           C  
ATOM    258  C   THR A  32      22.131   6.362   2.443  1.00  3.70           C  
ATOM    259  O   THR A  32      21.871   5.328   1.806  1.00  5.30           O  
ATOM    260  CB  THR A  32      20.242   7.713   3.358  1.00  4.49           C  
ATOM    261  OG1 THR A  32      19.369   6.586   3.229  1.00  6.20           O  
ATOM    262  CG2 THR A  32      19.449   8.994   3.280  1.00  5.27           C  
ATOM    263  N   PHE A  33      23.092   6.402   3.368  1.00  4.31           N  
ATOM    264  CA  PHE A  33      23.838   5.244   3.857  1.00  4.91           C  
ATOM    265  C   PHE A  33      24.152   5.472   5.362  1.00  3.17           C  
ATOM    266  O   PHE A  33      24.059   6.583   5.825  1.00  4.89           O  
ATOM    267  CB  PHE A  33      25.021   4.874   3.085  1.00  4.75           C  
ATOM    268  CG  PHE A  33      26.258   5.718   3.351  1.00  5.11           C  
ATOM    269  CD1 PHE A  33      26.362   7.013   2.940  1.00  4.52           C  
ATOM    270  CD2 PHE A  33      27.324   5.197   4.045  1.00  5.02           C  
ATOM    271  CE1 PHE A  33      27.466   7.822   3.164  1.00  4.95           C  
ATOM    272  CE2 PHE A  33      28.435   5.989   4.294  1.00  5.24           C  
ATOM    273  CZ  PHE A  33      28.516   7.282   3.844  1.00  5.81           C  
ATOM    274  N   VAL A  34      24.594   4.495   6.028  1.00  3.89           N  
ATOM    275  CA  VAL A  34      24.980   4.529   7.385  1.00  4.15           C  
ATOM    276  C   VAL A  34      26.512   4.572   7.504  1.00  4.36           C  
ATOM    277  O   VAL A  34      27.246   3.734   7.106  1.00  5.64           O  
ATOM    278  CB  VAL A  34      24.442   3.352   8.201  1.00  6.46           C  
ATOM    279  CG1 VAL A  34      24.801   3.588   9.672  1.00  8.58           C  
ATOM    280  CG2 VAL A  34      22.953   3.160   7.960  1.00  8.94           C  
ATOM    281  N   TYR A  35      26.948   5.718   8.103  1.00  3.92           N  
ATOM    282  CA  TYR A  35      28.375   5.996   8.396  1.00  4.40           C  
ATOM    283  C   TYR A  35      28.623   5.652   9.822  1.00  3.90           C  
ATOM    284  O   TYR A  35      27.909   5.987  10.766  1.00  4.69           O  
ATOM    285  CB  TYR A  35      28.634   7.455   8.065  1.00  4.91           C  
ATOM    286  CG  TYR A  35      29.975   7.980   8.550  1.00  4.60           C  
ATOM    287  CD1 TYR A  35      31.166   7.306   8.223  1.00  5.77           C  
ATOM    288  CD2 TYR A  35      30.010   9.098   9.295  1.00  6.11           C  
ATOM    289  CE1 TYR A  35      32.418   7.872   8.616  1.00  5.70           C  
ATOM    290  CE2 TYR A  35      31.283   9.625   9.723  1.00  6.09           C  
ATOM    291  CZ  TYR A  35      32.417   8.949   9.413  1.00  5.79           C  
ATOM    292  OH  TYR A  35      33.687   9.421   9.834  1.00  6.99           O  
ATOM    293  N   GLY A  36      29.767   4.922  10.050  1.00  4.28           N  
ATOM    294  CA  GLY A  36      30.130   4.420  11.352  1.00  5.46           C  
ATOM    295  C   GLY A  36      30.833   5.488  12.249  1.00  4.91           C  
ATOM    296  O   GLY A  36      31.022   5.153  13.449  1.00  5.90           O  
ATOM    297  N   GLY A  37      31.155   6.660  11.778  1.00  6.07           N  
ATOM    298  CA  GLY A  37      31.552   7.727  12.677  1.00  6.31           C  
ATOM    299  C   GLY A  37      33.092   7.977  12.705  1.00  7.18           C  
ATOM    300  O   GLY A  37      33.471   8.986  13.402  1.00  7.47           O  
ATOM    301  N   CYS A  38      33.879   7.245  12.032  1.00  4.90           N  
ATOM    302  CA  CYS A  38      35.282   7.502  11.824  1.00  5.55           C  
ATOM    303  C   CYS A  38      35.767   7.131  10.471  1.00  6.78           C  
ATOM    304  O   CYS A  38      35.197   6.242   9.811  1.00  6.12           O  
ATOM    305  CB  CYS A  38      36.123   6.888  12.935  1.00  5.90           C  
ATOM    306  SG  CYS A  38      36.284   5.103  12.857  1.00  6.59           S  
ATOM    307  N   ARG A  39      36.879   7.812  10.077  1.00  7.19           N  
ATOM    308  CA  ARG A  39      37.594   7.450   8.817  1.00  8.74           C  
ATOM    309  C   ARG A  39      36.722   7.536   7.618  1.00  8.56           C  
ATOM    310  O   ARG A  39      36.805   6.798   6.619  1.00  7.62           O  
ATOM    311  CB  ARG A  39      38.314   6.119   9.013  1.00  9.67           C  
ATOM    312  CG  ARG A  39      39.180   6.175  10.276  1.00 13.93           C  
ATOM    313  CD  ARG A  39      40.119   4.989  10.401  1.00 21.33           C  
ATOM    314  NE  ARG A  39      41.069   5.097  11.557  1.00 22.69           N  
ATOM    315  CZ  ARG A  39      42.010   4.191  11.873  1.00 24.00           C  
ATOM    316  NH1 ARG A  39      41.870   2.926  11.524  1.00 16.96           N  
ATOM    317  NH2 ARG A  39      43.084   4.612  12.554  1.00 27.69           N  
ATOM    318  N   ALA A  40      35.951   8.639   7.591  1.00  6.12           N  
ATOM    319  CA  ALA A  40      35.127   8.957   6.406  1.00  6.53           C  
ATOM    320  C   ALA A  40      35.916   8.994   5.141  1.00  6.75           C  
ATOM    321  O   ALA A  40      37.118   9.483   5.149  1.00  9.60           O  
ATOM    322  CB  ALA A  40      34.393  10.288   6.626  1.00  7.37           C  
ATOM    323  N   LYS A  41      35.339   8.616   4.051  1.00  5.51           N  
ATOM    324  CA  LYS A  41      35.848   8.913   2.669  1.00  6.35           C  
ATOM    325  C   LYS A  41      35.133  10.082   2.052  1.00  5.60           C  
ATOM    326  O   LYS A  41      34.270  10.715   2.724  1.00  6.81           O  
ATOM    327  CB  LYS A  41      35.724   7.659   1.810  1.00  8.11           C  
ATOM    328  CG  LYS A  41      36.621   6.550   2.389  1.00  8.91           C  
ATOM    329  CD  LYS A  41      36.718   5.411   1.379  1.00 12.03           C  
ATOM    330  CE  LYS A  41      37.434   4.201   1.952  1.00 14.97           C  
ATOM    331  NZ  LYS A  41      38.814   4.432   2.445  1.00 17.38           N  
ATOM    332  N   ARG A  42      35.464  10.465   0.862  1.00  5.71           N  
ATOM    333  CA  ARG A  42      35.005  11.760   0.288  1.00  6.16           C  
ATOM    334  C   ARG A  42      33.516  11.620  -0.121  1.00  5.48           C  
ATOM    335  O   ARG A  42      32.808  12.655  -0.119  1.00  7.12           O  
ATOM    336  CB  ARG A  42      35.860  12.077  -0.938  1.00  8.55           C  
ATOM    337  CG  ARG A  42      37.270  12.512  -0.542  1.00 11.12           C  
ATOM    338  CD  ARG A  42      38.028  13.042  -1.767  1.00 13.84           C  
ATOM    339  NE  ARG A  42      37.427  14.336  -2.250  1.00 23.40           N  
ATOM    340  CZ  ARG A  42      38.044  15.131  -3.155  1.00 24.19           C  
ATOM    341  NH1 ARG A  42      39.045  14.598  -3.841  1.00 18.98           N  
ATOM    342  NH2 ARG A  42      37.670  16.400  -3.246  1.00 19.15           N  
ATOM    343  N   ASN A  43      33.002  10.438  -0.584  1.00  5.62           N  
ATOM    344  CA  ASN A  43      31.592  10.282  -1.063  1.00  5.16           C  
ATOM    345  C   ASN A  43      30.720  10.069   0.138  1.00  3.78           C  
ATOM    346  O   ASN A  43      30.185   8.988   0.426  1.00  4.77           O  
ATOM    347  CB  ASN A  43      31.517   9.109  -2.037  1.00  5.40           C  
ATOM    348  CG  ASN A  43      30.166   9.118  -2.766  1.00  2.76           C  
ATOM    349  OD1 ASN A  43      29.384  10.062  -2.624  1.00  4.58           O  
ATOM    350  ND2 ASN A  43      29.914   8.132  -3.576  1.00  4.71           N  
ATOM    351  N   ASN A  44      30.639  11.183   0.956  1.00  4.26           N  
ATOM    352  CA  ASN A  44      29.991  11.142   2.288  1.00  4.28           C  
ATOM    353  C   ASN A  44      29.613  12.597   2.543  1.00  4.23           C  
ATOM    354  O   ASN A  44      30.517  13.459   2.676  1.00  5.21           O  
ATOM    355  CB  ASN A  44      30.997  10.633   3.304  1.00  4.39           C  
ATOM    356  CG  ASN A  44      30.448  10.600   4.728  1.00  4.27           C  
ATOM    357  OD1 ASN A  44      29.654  11.459   5.122  1.00  5.04           O  
ATOM    358  ND2 ASN A  44      30.903   9.694   5.556  1.00  4.38           N  
ATOM    359  N   PHE A  45      28.313  12.880   2.580  1.00  3.50           N  
ATOM    360  CA  PHE A  45      27.751  14.254   2.590  1.00  3.31           C  
ATOM    361  C   PHE A  45      26.751  14.337   3.737  1.00  5.80           C  
ATOM    362  O   PHE A  45      25.952  13.460   3.959  1.00  5.60           O  
ATOM    363  CB  PHE A  45      27.193  14.669   1.313  1.00  4.46           C  
ATOM    364  CG  PHE A  45      28.146  14.551   0.127  1.00  4.23           C  
ATOM    365  CD1 PHE A  45      29.031  15.567  -0.171  1.00  6.30           C  
ATOM    366  CD2 PHE A  45      28.190  13.436  -0.636  1.00  4.89           C  
ATOM    367  CE1 PHE A  45      29.950  15.484  -1.208  1.00  6.42           C  
ATOM    368  CE2 PHE A  45      29.083  13.328  -1.704  1.00  5.80           C  
ATOM    369  CZ  PHE A  45      29.926  14.385  -2.001  1.00  6.80           C  
ATOM    370  N   LYS A  46      26.771  15.527   4.322  1.00  4.99           N  
ATOM    371  CA  LYS A  46      25.755  15.751   5.418  1.00  4.38           C  
ATOM    372  C   LYS A  46      24.430  16.164   4.804  1.00  6.22           C  
ATOM    373  O   LYS A  46      23.434  16.160   5.609  1.00  7.16           O  
ATOM    374  CB  LYS A  46      26.287  16.840   6.353  1.00  6.13           C  
ATOM    375  CG  LYS A  46      27.497  16.293   7.135  1.00  8.21           C  
ATOM    376  CD  LYS A  46      28.010  17.351   8.112  1.00 10.81           C  
ATOM    377  CE  LYS A  46      29.356  16.926   8.706  1.00 12.28           C  
ATOM    378  NZ  LYS A  46      29.752  17.643   9.952  1.00 11.61           N  
ATOM    379  N   SER A  47      24.294  16.552   3.599  1.00  5.11           N  
ATOM    380  CA  SER A  47      23.070  16.999   2.981  1.00  5.61           C  
ATOM    381  C   SER A  47      22.984  16.510   1.541  1.00  4.92           C  
ATOM    382  O   SER A  47      23.994  16.290   0.866  1.00  4.27           O  
ATOM    383  CB  SER A  47      22.820  18.508   3.032  1.00  5.62           C  
ATOM    384  OG  SER A  47      23.751  19.058   2.109  1.00  6.10           O  
ATOM    385  N   ALA A  48      21.776  16.361   1.032  1.00  5.15           N  
ATOM    386  CA  ALA A  48      21.515  16.098  -0.393  1.00  4.95           C  
ATOM    387  C   ALA A  48      22.043  17.212  -1.268  1.00  5.16           C  
ATOM    388  O   ALA A  48      22.521  16.887  -2.416  1.00  5.81           O  
ATOM    389  CB  ALA A  48      19.997  15.965  -0.626  1.00  7.60           C  
ATOM    390  N   GLU A  49      21.970  18.469  -0.812  1.00  5.27           N  
ATOM    391  CA  GLU A  49      22.473  19.577  -1.650  1.00  6.07           C  
ATOM    392  C   GLU A  49      23.967  19.489  -1.780  1.00  6.19           C  
ATOM    393  O   GLU A  49      24.546  19.858  -2.837  1.00  6.82           O  
ATOM    394  CB  GLU A  49      22.061  20.916  -1.001  1.00  6.32           C  
ATOM    395  CG  GLU A  49      20.557  21.133  -1.142  1.00  8.18           C  
ATOM    396  CD  GLU A  49      19.779  20.337  -0.095  1.00  8.06           C  
ATOM    397  OE1 GLU A  49      20.230  19.867   0.958  1.00 10.53           O  
ATOM    398  OE2 GLU A  49      18.425  20.055  -0.379  1.00 10.96           O  
ATOM    399  N   ASP A  50      24.719  19.197  -0.693  1.00  5.06           N  
ATOM    400  CA  ASP A  50      26.120  19.076  -0.743  1.00  6.43           C  
ATOM    401  C   ASP A  50      26.502  18.036  -1.768  1.00  5.33           C  
ATOM    402  O   ASP A  50      27.432  18.098  -2.602  1.00  5.52           O  
ATOM    403  CB  ASP A  50      26.726  18.722   0.625  1.00  6.61           C  
ATOM    404  CG  ASP A  50      26.639  19.916   1.590  1.00  8.07           C  
ATOM    405  OD1 ASP A  50      26.302  21.082   1.296  1.00  7.92           O  
ATOM    406  OD2 ASP A  50      27.029  19.609   2.921  1.00  9.99           O  
ATOM    407  N   CYS A  51      25.796  16.839  -1.641  1.00  4.32           N  
ATOM    408  CA  CYS A  51      26.050  15.720  -2.551  1.00  3.47           C  
ATOM    409  C   CYS A  51      25.771  16.066  -3.961  1.00  4.90           C  
ATOM    410  O   CYS A  51      26.565  15.754  -4.865  1.00  5.88           O  
ATOM    411  CB  CYS A  51      25.224  14.529  -2.059  1.00  3.72           C  
ATOM    412  SG  CYS A  51      25.341  13.057  -3.044  1.00  6.26           S  
ATOM    413  N   MET A  52      24.685  16.735  -4.258  1.00  4.48           N  
ATOM    414  CA  MET A  52      24.365  17.118  -5.651  1.00  5.24           C  
ATOM    415  C   MET A  52      25.358  18.101  -6.194  1.00  5.65           C  
ATOM    416  O   MET A  52      25.801  17.989  -7.376  1.00  7.13           O  
ATOM    417  CB  MET A  52      22.947  17.684  -5.652  1.00  7.64           C  
ATOM    418  CG  MET A  52      22.627  18.350  -6.991  1.00  8.08           C  
ATOM    419  SD  MET A  52      22.405  17.203  -8.358  1.00 10.28           S  
ATOM    420  CE  MET A  52      20.684  16.772  -8.038  1.00 12.68           C  
ATOM    421  N   ARG A  53      25.786  19.040  -5.391  1.00  7.32           N  
ATOM    422  CA  ARG A  53      26.701  20.079  -5.936  1.00  8.48           C  
ATOM    423  C   ARG A  53      28.029  19.407  -6.276  1.00  7.86           C  
ATOM    424  O   ARG A  53      28.663  19.767  -7.326  1.00  9.19           O  
ATOM    425  CB  ARG A  53      26.862  21.149  -4.861  1.00 11.26           C  
ATOM    426  CG AARG A  53      27.936  22.224  -5.014  0.78 10.51           C  
ATOM    427  CG BARG A  53      26.650  22.553  -5.417  0.22 11.59           C  
ATOM    428  CD AARG A  53      28.175  22.894  -3.648  0.78  8.42           C  
ATOM    429  CD BARG A  53      26.144  23.497  -4.324  0.22  9.68           C  
ATOM    430  NE  ARG A  53      26.915  23.431  -3.065  1.00  8.84           N  
ATOM    431  CZ  ARG A  53      26.414  23.109  -1.864  1.00  6.54           C  
ATOM    432  NH1 ARG A  53      25.143  23.370  -1.615  1.00  9.34           N  
ATOM    433  NH2 ARG A  53      27.207  22.513  -0.977  1.00  9.74           N  
ATOM    434  N   THR A  54      28.442  18.474  -5.520  1.00  7.19           N  
ATOM    435  CA  THR A  54      29.804  17.916  -5.717  1.00  6.85           C  
ATOM    436  C   THR A  54      29.758  16.845  -6.812  1.00  6.50           C  
ATOM    437  O   THR A  54      30.661  16.810  -7.648  1.00  8.75           O  
ATOM    438  CB  THR A  54      30.344  17.314  -4.424  1.00  9.19           C  
ATOM    439  OG1 THR A  54      30.293  18.270  -3.362  1.00  8.71           O  
ATOM    440  CG2 THR A  54      31.759  16.782  -4.585  1.00  9.92           C  
ATOM    441  N   CYS A  55      28.696  16.005  -6.811  1.00  7.34           N  
ATOM    442  CA  CYS A  55      28.650  14.780  -7.571  1.00  5.84           C  
ATOM    443  C   CYS A  55      27.590  14.738  -8.610  1.00  6.76           C  
ATOM    444  O   CYS A  55      27.589  13.726  -9.376  1.00  8.16           O  
ATOM    445  CB  CYS A  55      28.579  13.580  -6.633  1.00  5.58           C  
ATOM    446  SG  CYS A  55      30.061  13.221  -5.711  1.00  7.77           S  
ATOM    447  N   GLY A  56      26.641  15.603  -8.687  1.00  6.49           N  
ATOM    448  CA  GLY A  56      25.573  15.468  -9.643  1.00  7.90           C  
ATOM    449  C   GLY A  56      25.908  16.014 -11.064  1.00  9.11           C  
ATOM    450  O   GLY A  56      25.049  15.834 -11.970  1.00  9.70           O  
ATOM    451  N   GLY A  57      27.126  16.610 -11.334  1.00  8.49           N  
ATOM    452  CA  GLY A  57      27.421  16.842 -12.739  1.00 11.67           C  
ATOM    453  C   GLY A  57      26.995  18.257 -13.233  1.00 10.67           C  
ATOM    454  O   GLY A  57      26.571  19.080 -12.375  1.00 12.78           O  
ATOM    455  N   ALA A  58      27.094  18.552 -14.497  1.00 12.78           N  
ATOM    456  CA  ALA A  58      27.057  19.958 -14.967  1.00 11.48           C  
ATOM    457  C   ALA A  58      25.655  20.526 -14.818  1.00  9.41           C  
ATOM    458  O   ALA A  58      24.685  19.688 -15.053  1.00 10.51           O  
ATOM    459  CB  ALA A  58      27.436  19.990 -16.463  1.00 10.69           C  
ATOM    460  OXT ALA A  58      25.472  21.810 -14.573  1.00 13.71           O  
TER     461      ALA A  58                                                      
HETATM  462  P  APO4 A  59      32.962  13.132  10.119  0.50  5.92           P  
HETATM  463  P  BPO4 A  59      29.958  16.129  12.915  0.50  5.57           P  
HETATM  464  O1 APO4 A  59      33.760  14.473  10.152  0.50  9.79           O  
HETATM  465  O1 BPO4 A  59      29.724  14.854  13.705  0.50  8.01           O  
HETATM  466  O2 APO4 A  59      31.682  13.269  11.001  0.50  5.83           O  
HETATM  467  O2 BPO4 A  59      28.639  16.699  12.332  0.50  5.33           O  
HETATM  468  O3 APO4 A  59      32.284  12.885   8.756  0.50  6.43           O  
HETATM  469  O3 BPO4 A  59      30.913  15.685  11.772  0.50 10.05           O  
HETATM  470  O4 APO4 A  59      33.742  11.884  10.748  0.50  3.36           O  
HETATM  471  O4 BPO4 A  59      30.656  17.191  13.739  0.50 10.09           O  
HETATM  472  O   HOH A  60      33.450   4.286  10.777  1.00  5.37           O  
HETATM  473  O   HOH A  61      32.579   7.506   4.391  1.00  5.08           O  
HETATM  474  O   HOH A  62      31.767   7.215   1.777  1.00  7.28           O  
HETATM  475  O   HOH A  63      25.782   8.796 -12.430  1.00  7.69           O  
HETATM  476  O   HOH A  64      27.341   0.880  12.582  1.00  9.98           O  
HETATM  477  O   HOH A  65      20.967   6.216  13.162  1.00  8.02           O  
HETATM  478  O   HOH A  66      26.231  23.406   2.891  1.00  9.39           O  
HETATM  479  O   HOH A  67      20.228   4.577 -13.432  1.00  7.64           O  
HETATM  480  O   HOH A  68      19.564  17.004   2.779  1.00  9.01           O  
HETATM  481  O   HOH A  69      23.752  19.782   6.647  1.00 10.45           O  
HETATM  482  O   HOH A  70      20.690  13.487  -6.239  0.80  6.02           O  
HETATM  483  O   HOH A  71      21.717  14.279  -6.622  0.20  5.41           O  
HETATM  484  O   HOH A  72      17.644  18.608  -2.610  1.00 10.32           O  
HETATM  485  O   HOH A  73      33.312   6.677  -0.313  1.00  9.06           O  
HETATM  486  O   HOH A  74      25.551  -3.256  -9.787  1.00  9.73           O  
HETATM  487  O   HOH A  75      23.635   9.688 -13.977  1.00 11.49           O  
HETATM  488  O   HOH A  76      38.905   6.042   5.116  1.00 13.44           O  
HETATM  489  O   HOH A  77      23.262  24.111  -3.574  1.00 10.99           O  
HETATM  490  O   HOH A  78      24.158  23.642   1.150  1.00  8.82           O  
HETATM  491  O   HOH A  79      28.518  17.461   3.380  1.00 10.33           O  
HETATM  492  O   HOH A  80      16.788   6.705   2.356  1.00 12.22           O  
HETATM  493  O   HOH A  81      20.639  15.532  -4.245  1.00 11.30           O  
HETATM  494  O   HOH A  82      21.462   1.241  -7.541  1.00  9.47           O  
HETATM  495  O   HOH A  83      23.321  21.651   2.896  1.00  9.05           O  
HETATM  496  O   HOH A  84      23.113  21.563  -4.595  1.00 11.12           O  
HETATM  497  O   HOH A  85      32.796  -0.093   5.603  1.00 15.48           O  
HETATM  498  O   HOH A  86      32.855   2.965  17.521  1.00 11.31           O  
HETATM  499  O   HOH A  87      17.255  13.725  -0.926  1.00  9.69           O  
HETATM  500  O   HOH A  88      20.364   4.533   4.891  1.00 14.86           O  
HETATM  501  O   HOH A  89      22.211  10.470  11.861  1.00 12.18           O  
HETATM  502  O   HOH A  90      18.230   4.519   9.484  1.00 11.74           O  
HETATM  503  O   HOH A  91      18.937  -1.745  12.116  1.00 14.34           O  
HETATM  504  O   HOH A  92      17.954   7.101   0.041  1.00  8.53           O  
HETATM  505  O   HOH A  93      25.023  19.256   9.060  1.00 11.39           O  
HETATM  506  O   HOH A  94      16.718   7.475  -4.617  1.00 10.92           O  
HETATM  507  O   HOH A  95      40.687   1.620   9.818  1.00 14.63           O  
HETATM  508  O   HOH A  96      24.477   1.662   4.966  1.00  8.21           O  
HETATM  509  O   HOH A  97      38.859  10.797   6.795  1.00 14.31           O  
HETATM  510  O   HOH A  98      21.303   2.875  -1.978  1.00 12.45           O  
HETATM  511  O   HOH A  99      30.614  14.848   5.304  1.00 12.95           O  
HETATM  512  O   HOH A 100      24.015  17.294 -14.038  1.00 12.84           O  
HETATM  513  O   HOH A 101      37.849   9.897  11.643  1.00 17.23           O  
HETATM  514  O   HOH A 102      38.868  17.338  -5.755  0.53 10.37           O  
HETATM  515  O   HOH A 103      27.138  21.009 -19.842  1.00  9.48           O  
HETATM  516  O   HOH A 104      35.692  -2.987  10.080  1.00 15.48           O  
HETATM  517  O   HOH A 105      37.749   9.232  -0.516  1.00 11.58           O  
HETATM  518  O   HOH A 106      25.515  24.968  -5.020  0.78 10.67           O  
HETATM  519  O   HOH A 107      28.566   1.752   3.272  1.00 12.87           O  
HETATM  520  O   HOH A 108      20.549  -1.967  -8.720  1.00 13.42           O  
HETATM  521  O   HOH A 109      23.323  15.340   8.229  1.00  9.26           O  
HETATM  522  O   HOH A 110      28.805   5.951  -6.980  1.00 13.67           O  
HETATM  523  O   HOH A 111      29.599  16.816 -10.382  1.00 16.05           O  
HETATM  524  O   HOH A 112      20.678  20.456  -4.737  1.00 17.35           O  
HETATM  525  O   HOH A 113      21.068   1.558  10.648  1.00 13.11           O  
HETATM  526  O   HOH A 114      24.686  13.263   9.347  1.00 11.76           O  
HETATM  527  O   HOH A 115      25.334  20.661   4.632  1.00  9.77           O  
HETATM  528  O   HOH A 116      21.477  13.320  -8.853  1.00 13.82           O  
HETATM  529  O   HOH A 117      31.298  20.755  -3.467  1.00 14.49           O  
HETATM  530  O   HOH A 118      22.028  -4.411 -12.407  1.00 13.53           O  
HETATM  531  O   HOH A 119      20.564   1.872 -10.169  1.00 15.79           O  
HETATM  532  O   HOH A 120      24.981  16.639  10.052  1.00 11.77           O  
HETATM  533  O   HOH A 121      21.812   2.159   4.113  1.00 12.05           O  
HETATM  534  O   HOH A 122      20.644   0.790   6.468  1.00 14.76           O  
HETATM  535  O   HOH A 123      18.598  19.320  -7.313  1.00 12.30           O  
HETATM  536  O   HOH A 124      23.468   0.192  10.089  1.00 11.82           O  
HETATM  537  O   HOH A 125      22.901  14.110 -11.290  1.00 16.95           O  
HETATM  538  O   HOH A 126      23.528  20.137 -17.602  1.00 13.79           O  
HETATM  539  O   HOH A 127      26.098   0.559  10.008  1.00 15.70           O  
HETATM  540  O   HOH A 128      29.626  20.335   9.256  1.00 19.19           O  
HETATM  541  O   HOH A 129      19.609   4.567   0.433  1.00 15.88           O  
HETATM  542  O   HOH A 130      20.861  -3.442  11.113  1.00 12.41           O  
HETATM  543  O   HOH A 131      19.415  13.544  -2.838  1.00 11.98           O  
HETATM  544  O   HOH A 132      24.119  13.399 -16.391  1.00 16.00           O  
HETATM  545  O   HOH A 133      34.013   0.397   0.571  1.00 37.06           O  
HETATM  546  O   HOH A 134      17.331   9.779  -0.325  1.00 11.30           O  
HETATM  547  O   HOH A 135      31.994  11.388 -15.477  1.00 12.97           O  
HETATM  548  O   HOH A 136      38.411  12.625 -10.809  1.00 29.73           O  
HETATM  549  O   HOH A 137      23.356   0.040   7.148  1.00 11.09           O  
HETATM  550  O   HOH A 138      31.127   0.369   3.698  1.00 18.69           O  
HETATM  551  O   HOH A 139      21.454  18.187   6.327  1.00 14.25           O  
HETATM  552  O   HOH A 140      22.069   2.659   1.123  1.00 15.96           O  
HETATM  553  O   HOH A 141      23.487  15.966 -16.283  1.00 13.86           O  
HETATM  554  O   HOH A 142      26.943  14.874 -17.346  1.00 14.67           O  
HETATM  555  O   HOH A 143      34.515   3.086  -0.158  1.00 17.45           O  
HETATM  556  O   HOH A 144      32.612  18.650  -8.165  1.00 18.61           O  
HETATM  557  O   HOH A 145      23.493  -0.771  -7.083  1.00 20.51           O  
HETATM  558  O   HOH A 146      31.338  16.834  16.331  1.00 19.47           O  
HETATM  559  O   HOH A 147      21.925  11.840 -12.774  1.00 15.15           O  
HETATM  560  O   HOH A 148      35.899  15.971  -0.305  1.00 30.71           O  
HETATM  561  O   HOH A 149      16.711   6.008  -2.263  1.00 12.25           O  
HETATM  562  O   HOH A 150      27.345  -0.818   6.163  1.00 12.61           O  
HETATM  563  O   HOH A 151      33.004  13.907   6.415  1.00 20.80           O  
HETATM  564  O   HOH A 152      42.156   6.335   7.257  1.00 29.87           O  
HETATM  565  O   HOH A 153      18.736  22.511  -4.100  1.00 16.51           O  
HETATM  566  O   HOH A 154      20.669  21.421   3.128  1.00 18.61           O  
HETATM  567  O   HOH A 155      41.840   3.831  15.078  1.00 21.52           O  
HETATM  568  O   HOH A 156      31.297  17.655   4.705  1.00 28.11           O  
HETATM  569  O   HOH A 157      17.704   3.327  -6.019  1.00 13.31           O  
HETATM  570  O   HOH A 158      39.539   8.840   1.232  1.00 15.76           O  
HETATM  571  O   HOH A 159      29.505   0.116  11.907  1.00 27.30           O  
HETATM  572  O   HOH A 160      30.661   3.403  -9.364  1.00 17.40           O  
HETATM  573  O   HOH A 161      18.738  23.644  -6.608  1.00 15.19           O  
HETATM  574  O   HOH A 162      35.509  -0.640  -1.787  1.00 22.88           O  
HETATM  575  O   HOH A 163      17.002  10.007  -2.727  1.00 30.46           O  
HETATM  576  O   HOH A 164      25.292  23.807  -7.184  0.78 14.86           O  
HETATM  577  O   HOH A 165      32.144  -1.420  10.682  1.00 50.27           O  
HETATM  578  O   HOH A 166      40.383  12.368  -3.621  1.00 22.48           O  
HETATM  579  O   HOH A 167      40.202   3.851   6.147  1.00 23.32           O  
HETATM  580  O   HOH A 168      32.050  20.861   7.905  1.00 26.20           O  
HETATM  581  O   HOH A 169      31.447  21.732  -5.899  1.00 21.58           O  
HETATM  582  O   HOH A 170      40.855   7.340  -7.797  1.00 30.02           O  
HETATM  583  O   HOH A 171      19.163  10.596   9.682  1.00 32.75           O  
HETATM  584  O   HOH A 172      31.176  20.837  -8.822  1.00 30.83           O  
HETATM  585  O   HOH A 173      40.793  14.268  -6.397  1.00 30.97           O  
HETATM  586  O   HOH A 174      37.719   9.297 -13.241  1.00 29.89           O  
HETATM  587  O   HOH A 175      40.339   9.768  11.783  1.00 30.50           O  
HETATM  588  O   HOH A 176      39.021   2.534   8.122  1.00 31.19           O  
HETATM  589  O   HOH A 177      38.977   8.359  -4.436  1.00 26.95           O  
HETATM  590  O   HOH A 178      33.730  -2.425  -2.347  1.00 40.04           O  
HETATM  591  O   HOH A 179      42.405  11.507  -4.928  1.00 32.75           O  
HETATM  592  O   HOH A 180      21.628  12.057   9.384  1.00 42.39           O  
HETATM  593  O   HOH A 181      38.689   6.886  -6.663  1.00 37.70           O  
HETATM  594  O   HOH A 182      38.132  15.321 -12.052  1.00 34.19           O  
HETATM  595  O   HOH A 183      40.257   7.051 -10.290  1.00 37.50           O  
HETATM  596  O   HOH A 184      27.007  -0.384  16.770  1.00 16.99           O  
HETATM  597  O   HOH A 185      18.045   3.403  -9.731  1.00 16.63           O  
HETATM  598  O   HOH A 186      29.113  20.986   3.812  1.00 23.78           O  
HETATM  599  O   HOH A 187      40.409   9.543   8.328  1.00 18.49           O  
HETATM  600  O   HOH A 188      30.122  19.933   6.434  0.50 25.05           O  
HETATM  601  O   HOH A 189      31.536   0.038   0.910  0.50  8.83           O  
HETATM  602  O   HOH A 190      28.791  20.043 -11.501  0.50 20.59           O  
HETATM  603  O   HOH A 191      29.414  19.939 -10.370  0.50 15.35           O  
HETATM  604  O   HOH A 192      32.699  16.804   9.651  0.50 21.38           O  
HETATM  605  O   HOH A 193      40.364   6.389   0.928  0.50 20.85           O  
HETATM  606  O   HOH A 194      41.475   4.596   2.614  0.50 22.79           O  
HETATM  607  O   HOH A 195      36.318  11.150   9.538  0.50  4.64           O  
HETATM  608  O   HOH A 196      35.825  12.150  12.319  0.50 16.04           O  
HETATM  609  O   HOH A 197      35.264  12.399  10.844  0.50 13.21           O  
HETATM  610  O   HOH A 198      39.524   7.248  13.916  0.50 11.59           O  
HETATM  611  O   HOH A 199      19.392  -0.828 -11.076  0.50  8.76           O  
HETATM  612  O   HOH A 200      17.944  -1.491  16.266  0.50 24.44           O  
HETATM  613  O   HOH A 201      19.770  -2.690  15.618  0.50  9.83           O  
HETATM  614  O   HOH A 202      29.892  -0.024   0.076  0.50 13.58           O  
HETATM  615  O   HOH A 203      29.823  -1.187  -1.104  0.50  8.74           O  
HETATM  616  O   HOH A 204      27.388  -0.395  -8.752  0.50 11.70           O  
HETATM  617  O   HOH A 205      28.514  -1.543  -9.545  0.50 21.02           O  
HETATM  618  O   HOH A 206      28.749   5.177  -4.668  0.50 10.24           O  
HETATM  619  O   HOH A 207      27.326   3.815  -6.612  0.50 10.78           O  
HETATM  620  O   HOH A 208      30.374   2.347  -6.110  0.50 13.60           O  
HETATM  621  O   HOH A 209      28.795   3.203  -5.493  0.50 16.55           O  
HETATM  622  O   HOH A 210      28.554   1.806  -8.279  0.50 12.52           O  
HETATM  623  O   HOH A 211      28.292   2.870  -9.652  0.50 19.24           O  
HETATM  624  O   HOH A 212      35.141   9.788 -12.991  0.50  9.69           O  
HETATM  625  O   HOH A 213      35.455  10.397 -13.775  0.50 13.51           O  
HETATM  626  O   HOH A 214      32.505  16.453  11.719  0.50 14.97           O  
HETATM  627  O   HOH A 215      33.892  12.131  10.068  0.50 12.89           O  
HETATM  628  O   HOH A 216      30.584  18.579   0.385  0.50 18.14           O  
HETATM  629  O   HOH A 217      29.587  19.130  -0.933  0.50 18.09           O  
HETATM  630  O   HOH A 218      40.823   7.600  13.023  0.50 17.16           O  
HETATM  631  O   HOH A 219      42.694   7.773  11.622  0.50 11.70           O  
HETATM  632  O   HOH A 220      42.796   6.658  15.403  0.50 20.04           O  
HETATM  633  O   HOH A 221      43.075   8.136  12.932  0.50 13.10           O  
HETATM  634  O   HOH A 222      18.213  -1.238  14.513  0.50 39.77           O  
HETATM  635  O   HOH A 223      27.128   2.754  -8.053  0.50 22.84           O  
HETATM  636  O   HOH A 224      34.007  14.609 -14.650  0.50 20.26           O  
HETATM  637  O   HOH A 225      33.701  18.357 -11.101  0.50 21.40           O  
HETATM  638  O   HOH A 226      39.741  11.018  -5.721  0.50 37.97           O  
CONECT   43  446                                                                
CONECT  114  306                                                                
CONECT  246  412                                                                
CONECT  306  114                                                                
CONECT  412  246                                                                
CONECT  446   43                                                                
CONECT  462  464  466  468  470                                                 
CONECT  463  465  467  469  471                                                 
CONECT  464  462                                                                
CONECT  465  463                                                                
CONECT  466  462                                                                
CONECT  467  463                                                                
CONECT  468  462                                                                
CONECT  469  463                                                                
CONECT  470  462                                                                
CONECT  471  463                                                                
MASTER      304    1    1    2    3    0    5    6  637    1   16    5          
END                                                                             
