# Supplementary material for: Semantical and geometrical protein encoding toward enhanced bioactivity and thermostability
Source: eLife. 2025 May 2;13:RP98033. doi: 10.7554/eLife.98033 (PMC12048155; doi:10.7554/eLife.98033)
Supplement: Source code 1. [file elife-98033-code1.zip › ProtSSN-master/data/DDG/DATASET/1BPI-7.0-39.0/1BPI-7.0-39.0.pdb]

MODEL     1                                                                     
ATOM      1  N   ARG A   1      -3.452  -0.671  15.912  1.00 92.33           N  
ATOM      2  CA  ARG A   1      -2.753  -0.601  14.633  1.00 92.33           C  
ATOM      3  C   ARG A   1      -1.424   0.133  14.774  1.00 92.33           C  
ATOM      4  CB  ARG A   1      -3.624   0.089  13.581  1.00 92.33           C  
ATOM      5  O   ARG A   1      -1.289   1.029  15.610  1.00 92.33           O  
ATOM      6  CG  ARG A   1      -3.771   1.588  13.791  1.00 92.33           C  
ATOM      7  CD  ARG A   1      -4.744   2.204  12.795  1.00 92.33           C  
ATOM      8  NE  ARG A   1      -6.111   1.745  13.023  1.00 92.33           N  
ATOM      9  NH1 ARG A   1      -6.710   1.769  10.792  1.00 92.33           N  
ATOM     10  NH2 ARG A   1      -8.229   1.129  12.384  1.00 92.33           N  
ATOM     11  CZ  ARG A   1      -7.014   1.549  12.066  1.00 92.33           C  
ATOM     12  N   PRO A   2      -0.358  -0.231  14.183  1.00 96.17           N  
ATOM     13  CA  PRO A   2       0.934   0.459  14.220  1.00 96.17           C  
ATOM     14  C   PRO A   2       0.850   1.898  13.717  1.00 96.17           C  
ATOM     15  CB  PRO A   2       1.813  -0.391  13.298  1.00 96.17           C  
ATOM     16  O   PRO A   2      -0.016   2.220  12.899  1.00 96.17           O  
ATOM     17  CG  PRO A   2       1.158  -1.734  13.276  1.00 96.17           C  
ATOM     18  CD  PRO A   2      -0.328  -1.541  13.383  1.00 96.17           C  
ATOM     19  N   ASP A   3       1.708   2.767  14.228  1.00 96.93           N  
ATOM     20  CA  ASP A   3       1.729   4.185  13.880  1.00 96.93           C  
ATOM     21  C   ASP A   3       1.934   4.379  12.379  1.00 96.93           C  
ATOM     22  CB  ASP A   3       2.827   4.912  14.659  1.00 96.93           C  
ATOM     23  O   ASP A   3       1.362   5.293  11.782  1.00 96.93           O  
ATOM     24  CG  ASP A   3       2.485   5.105  16.126  1.00 96.93           C  
ATOM     25  OD1 ASP A   3       1.301   4.959  16.500  1.00 96.93           O  
ATOM     26  OD2 ASP A   3       3.406   5.409  16.914  1.00 96.93           O  
ATOM     27  N   PHE A   4       2.718   3.538  11.735  1.00 98.13           N  
ATOM     28  CA  PHE A   4       3.008   3.704  10.316  1.00 98.13           C  
ATOM     29  C   PHE A   4       1.746   3.522   9.481  1.00 98.13           C  
ATOM     30  CB  PHE A   4       4.083   2.710   9.865  1.00 98.13           C  
ATOM     31  O   PHE A   4       1.690   3.955   8.328  1.00 98.13           O  
ATOM     32  CG  PHE A   4       3.658   1.270   9.963  1.00 98.13           C  
ATOM     33  CD1 PHE A   4       4.165   0.447  10.962  1.00 98.13           C  
ATOM     34  CD2 PHE A   4       2.750   0.738   9.056  1.00 98.13           C  
ATOM     35  CE1 PHE A   4       3.773  -0.887  11.055  1.00 98.13           C  
ATOM     36  CE2 PHE A   4       2.354  -0.593   9.143  1.00 98.13           C  
ATOM     37  CZ  PHE A   4       2.867  -1.404  10.143  1.00 98.13           C  
ATOM     38  N   CYS A   5       0.672   2.896  10.105  1.00 98.21           N  
ATOM     39  CA  CYS A   5      -0.598   2.701   9.413  1.00 98.21           C  
ATOM     40  C   CYS A   5      -1.329   4.026   9.231  1.00 98.21           C  
ATOM     41  CB  CYS A   5      -1.483   1.721  10.183  1.00 98.21           C  
ATOM     42  O   CYS A   5      -2.281   4.112   8.454  1.00 98.21           O  
ATOM     43  SG  CYS A   5      -0.841   0.033  10.219  1.00 98.21           S  
ATOM     44  N   LEU A   6      -0.876   5.046   9.914  1.00 97.42           N  
ATOM     45  CA  LEU A   6      -1.524   6.352   9.859  1.00 97.42           C  
ATOM     46  C   LEU A   6      -0.807   7.274   8.878  1.00 97.42           C  
ATOM     47  CB  LEU A   6      -1.557   6.994  11.248  1.00 97.42           C  
ATOM     48  O   LEU A   6      -1.247   8.402   8.644  1.00 97.42           O  
ATOM     49  CG  LEU A   6      -2.264   6.197  12.346  1.00 97.42           C  
ATOM     50  CD1 LEU A   6      -2.095   6.888  13.695  1.00 97.42           C  
ATOM     51  CD2 LEU A   6      -3.741   6.018  12.012  1.00 97.42           C  
ATOM     52  N   GLU A   7       0.229   6.802   8.322  1.00 98.26           N  
ATOM     53  CA  GLU A   7       0.999   7.590   7.365  1.00 98.26           C  
ATOM     54  C   GLU A   7       0.360   7.553   5.979  1.00 98.26           C  
ATOM     55  CB  GLU A   7       2.443   7.089   7.292  1.00 98.26           C  
ATOM     56  O   GLU A   7      -0.273   6.562   5.609  1.00 98.26           O  
ATOM     57  CG  GLU A   7       3.220   7.262   8.589  1.00 98.26           C  
ATOM     58  CD  GLU A   7       4.692   6.905   8.458  1.00 98.26           C  
ATOM     59  OE1 GLU A   7       5.543   7.615   9.042  1.00 98.26           O  
ATOM     60  OE2 GLU A   7       4.998   5.909   7.766  1.00 98.26           O  
ATOM     61  N   PRO A   8       0.446   8.570   5.151  1.00 98.16           N  
ATOM     62  CA  PRO A   8      -0.032   8.547   3.766  1.00 98.16           C  
ATOM     63  C   PRO A   8       0.756   7.579   2.886  1.00 98.16           C  
ATOM     64  CB  PRO A   8       0.166   9.992   3.301  1.00 98.16           C  
ATOM     65  O   PRO A   8       1.878   7.200   3.230  1.00 98.16           O  
ATOM     66  CG  PRO A   8       1.296  10.509   4.132  1.00 98.16           C  
ATOM     67  CD  PRO A   8       1.230   9.859   5.484  1.00 98.16           C  
ATOM     68  N   PRO A   9       0.116   7.168   1.782  1.00 98.26           N  
ATOM     69  CA  PRO A   9       0.908   6.316   0.891  1.00 98.26           C  
ATOM     70  C   PRO A   9       2.126   7.036   0.315  1.00 98.26           C  
ATOM     71  CB  PRO A   9      -0.082   5.948  -0.216  1.00 98.26           C  
ATOM     72  O   PRO A   9       2.083   8.248   0.093  1.00 98.26           O  
ATOM     73  CG  PRO A   9      -1.036   7.097  -0.274  1.00 98.26           C  
ATOM     74  CD  PRO A   9      -1.252   7.608   1.121  1.00 98.26           C  
ATOM     75  N   TYR A  10       3.230   6.261   0.123  1.00 98.70           N  
ATOM     76  CA  TYR A  10       4.511   6.774  -0.347  1.00 98.70           C  
ATOM     77  C   TYR A  10       4.920   6.107  -1.655  1.00 98.70           C  
ATOM     78  CB  TYR A  10       5.598   6.559   0.710  1.00 98.70           C  
ATOM     79  O   TYR A  10       5.208   4.908  -1.684  1.00 98.70           O  
ATOM     80  CG  TYR A  10       6.952   7.091   0.307  1.00 98.70           C  
ATOM     81  CD1 TYR A  10       8.025   6.229   0.094  1.00 98.70           C  
ATOM     82  CD2 TYR A  10       7.160   8.456   0.139  1.00 98.70           C  
ATOM     83  CE1 TYR A  10       9.275   6.715  -0.276  1.00 98.70           C  
ATOM     84  CE2 TYR A  10       8.406   8.953  -0.231  1.00 98.70           C  
ATOM     85  OH  TYR A  10      10.690   8.563  -0.803  1.00 98.70           O  
ATOM     86  CZ  TYR A  10       9.455   8.076  -0.437  1.00 98.70           C  
ATOM     87  N   THR A  11       5.057   6.931  -2.760  1.00 98.65           N  
ATOM     88  CA  THR A  11       5.365   6.421  -4.091  1.00 98.65           C  
ATOM     89  C   THR A  11       6.860   6.153  -4.235  1.00 98.65           C  
ATOM     90  CB  THR A  11       4.909   7.404  -5.185  1.00 98.65           C  
ATOM     91  O   THR A  11       7.263   5.177  -4.871  1.00 98.65           O  
ATOM     92  CG2 THR A  11       5.339   6.925  -6.568  1.00 98.65           C  
ATOM     93  OG1 THR A  11       3.481   7.516  -5.154  1.00 98.65           O  
ATOM     94  N   GLY A  12       7.647   6.922  -3.541  1.00 98.35           N  
ATOM     95  CA  GLY A  12       9.092   6.795  -3.638  1.00 98.35           C  
ATOM     96  C   GLY A  12       9.661   7.404  -4.906  1.00 98.35           C  
ATOM     97  O   GLY A  12       8.916   7.918  -5.742  1.00 98.35           O  
ATOM     98  N   PRO A  13      11.049   7.473  -5.122  1.00 98.12           N  
ATOM     99  CA  PRO A  13      11.739   8.165  -6.213  1.00 98.12           C  
ATOM    100  C   PRO A  13      11.826   7.323  -7.484  1.00 98.12           C  
ATOM    101  CB  PRO A  13      13.133   8.429  -5.637  1.00 98.12           C  
ATOM    102  O   PRO A  13      12.129   7.850  -8.558  1.00 98.12           O  
ATOM    103  CG  PRO A  13      13.363   7.316  -4.667  1.00 98.12           C  
ATOM    104  CD  PRO A  13      12.060   6.996  -3.990  1.00 98.12           C  
ATOM    105  N   CYS A  14      11.622   6.022  -7.374  1.00 98.58           N  
ATOM    106  CA  CYS A  14      11.722   5.182  -8.563  1.00 98.58           C  
ATOM    107  C   CYS A  14      10.503   5.359  -9.460  1.00 98.58           C  
ATOM    108  CB  CYS A  14      11.868   3.713  -8.169  1.00 98.58           C  
ATOM    109  O   CYS A  14       9.484   5.903  -9.029  1.00 98.58           O  
ATOM    110  SG  CYS A  14      13.428   3.332  -7.343  1.00 98.58           S  
ATOM    111  N   LYS A  15      10.486   4.879 -10.824  1.00 97.86           N  
ATOM    112  CA  LYS A  15       9.479   5.283 -11.801  1.00 97.86           C  
ATOM    113  C   LYS A  15       8.718   4.075 -12.338  1.00 97.86           C  
ATOM    114  CB  LYS A  15      10.128   6.048 -12.955  1.00 97.86           C  
ATOM    115  O   LYS A  15       8.162   4.123 -13.437  1.00 97.86           O  
ATOM    116  CG  LYS A  15      10.781   7.359 -12.540  1.00 97.86           C  
ATOM    117  CD  LYS A  15      11.367   8.096 -13.738  1.00 97.86           C  
ATOM    118  CE  LYS A  15      11.996   9.420 -13.327  1.00 97.86           C  
ATOM    119  NZ  LYS A  15      12.608  10.127 -14.492  1.00 97.86           N  
ATOM    120  N   ALA A  16       8.855   2.974 -11.536  1.00 98.48           N  
ATOM    121  CA  ALA A  16       7.997   1.850 -11.904  1.00 98.48           C  
ATOM    122  C   ALA A  16       6.536   2.148 -11.583  1.00 98.48           C  
ATOM    123  CB  ALA A  16       8.448   0.580 -11.186  1.00 98.48           C  
ATOM    124  O   ALA A  16       6.231   3.131 -10.903  1.00 98.48           O  
ATOM    125  N   ARG A  17       5.609   1.481 -12.106  1.00 98.25           N  
ATOM    126  CA  ARG A  17       4.184   1.545 -11.800  1.00 98.25           C  
ATOM    127  C   ARG A  17       3.686   0.222 -11.228  1.00 98.25           C  
ATOM    128  CB  ARG A  17       3.381   1.909 -13.051  1.00 98.25           C  
ATOM    129  O   ARG A  17       3.313  -0.683 -11.976  1.00 98.25           O  
ATOM    130  CG  ARG A  17       1.953   2.345 -12.762  1.00 98.25           C  
ATOM    131  CD  ARG A  17       1.245   2.828 -14.020  1.00 98.25           C  
ATOM    132  NE  ARG A  17      -0.145   3.186 -13.752  1.00 98.25           N  
ATOM    133  NH1 ARG A  17      -1.003   2.065 -15.580  1.00 98.25           N  
ATOM    134  NH2 ARG A  17      -2.404   3.199 -14.163  1.00 98.25           N  
ATOM    135  CZ  ARG A  17      -1.181   2.816 -14.499  1.00 98.25           C  
ATOM    136  N   ILE A  18       3.825   0.172  -9.882  1.00 98.68           N  
ATOM    137  CA  ILE A  18       3.458  -1.053  -9.180  1.00 98.68           C  
ATOM    138  C   ILE A  18       2.274  -0.782  -8.254  1.00 98.68           C  
ATOM    139  CB  ILE A  18       4.648  -1.621  -8.375  1.00 98.68           C  
ATOM    140  O   ILE A  18       2.345   0.087  -7.382  1.00 98.68           O  
ATOM    141  CG1 ILE A  18       5.848  -1.867  -9.297  1.00 98.68           C  
ATOM    142  CG2 ILE A  18       4.244  -2.907  -7.648  1.00 98.68           C  
ATOM    143  CD1 ILE A  18       7.145  -2.166  -8.559  1.00 98.68           C  
ATOM    144  N   ILE A  19       1.180  -1.567  -8.443  1.00 98.64           N  
ATOM    145  CA  ILE A  19       0.000  -1.361  -7.610  1.00 98.64           C  
ATOM    146  C   ILE A  19       0.201  -2.035  -6.254  1.00 98.64           C  
ATOM    147  CB  ILE A  19      -1.275  -1.902  -8.293  1.00 98.64           C  
ATOM    148  O   ILE A  19       0.491  -3.232  -6.186  1.00 98.64           O  
ATOM    149  CG1 ILE A  19      -1.488  -1.215  -9.647  1.00 98.64           C  
ATOM    150  CG2 ILE A  19      -2.495  -1.713  -7.387  1.00 98.64           C  
ATOM    151  CD1 ILE A  19      -1.626   0.298  -9.559  1.00 98.64           C  
ATOM    152  N   ARG A  20       0.093  -1.260  -5.197  1.00 98.80           N  
ATOM    153  CA  ARG A  20       0.205  -1.724  -3.818  1.00 98.80           C  
ATOM    154  C   ARG A  20      -0.983  -1.255  -2.985  1.00 98.80           C  
ATOM    155  CB  ARG A  20       1.512  -1.234  -3.190  1.00 98.80           C  
ATOM    156  O   ARG A  20      -1.873  -0.570  -3.493  1.00 98.80           O  
ATOM    157  CG  ARG A  20       2.761  -1.781  -3.861  1.00 98.80           C  
ATOM    158  CD  ARG A  20       2.933  -3.271  -3.603  1.00 98.80           C  
ATOM    159  NE  ARG A  20       4.041  -3.828  -4.375  1.00 98.80           N  
ATOM    160  NH1 ARG A  20       5.695  -2.960  -3.016  1.00 98.80           N  
ATOM    161  NH2 ARG A  20       6.254  -4.217  -4.849  1.00 98.80           N  
ATOM    162  CZ  ARG A  20       5.328  -3.667  -4.078  1.00 98.80           C  
ATOM    163  N   TYR A  21      -1.036  -1.713  -1.773  1.00 98.86           N  
ATOM    164  CA  TYR A  21      -2.116  -1.349  -0.863  1.00 98.86           C  
ATOM    165  C   TYR A  21      -1.581  -0.572   0.335  1.00 98.86           C  
ATOM    166  CB  TYR A  21      -2.860  -2.599  -0.384  1.00 98.86           C  
ATOM    167  O   TYR A  21      -0.478  -0.842   0.815  1.00 98.86           O  
ATOM    168  CG  TYR A  21      -3.586  -3.332  -1.486  1.00 98.86           C  
ATOM    169  CD1 TYR A  21      -4.953  -3.154  -1.684  1.00 98.86           C  
ATOM    170  CD2 TYR A  21      -2.907  -4.205  -2.329  1.00 98.86           C  
ATOM    171  CE1 TYR A  21      -5.627  -3.829  -2.697  1.00 98.86           C  
ATOM    172  CE2 TYR A  21      -3.570  -4.885  -3.345  1.00 98.86           C  
ATOM    173  OH  TYR A  21      -5.590  -5.362  -4.525  1.00 98.86           O  
ATOM    174  CZ  TYR A  21      -4.928  -4.691  -3.521  1.00 98.86           C  
ATOM    175  N   PHE A  22      -2.292   0.441   0.687  1.00 98.76           N  
ATOM    176  CA  PHE A  22      -2.015   1.162   1.924  1.00 98.76           C  
ATOM    177  C   PHE A  22      -3.283   1.322   2.753  1.00 98.76           C  
ATOM    178  CB  PHE A  22      -1.408   2.536   1.622  1.00 98.76           C  
ATOM    179  O   PHE A  22      -4.393   1.256   2.219  1.00 98.76           O  
ATOM    180  CG  PHE A  22      -2.422   3.571   1.216  1.00 98.76           C  
ATOM    181  CD1 PHE A  22      -2.998   3.542  -0.048  1.00 98.76           C  
ATOM    182  CD2 PHE A  22      -2.798   4.575   2.099  1.00 98.76           C  
ATOM    183  CE1 PHE A  22      -3.937   4.499  -0.426  1.00 98.76           C  
ATOM    184  CE2 PHE A  22      -3.735   5.535   1.728  1.00 98.76           C  
ATOM    185  CZ  PHE A  22      -4.303   5.496   0.465  1.00 98.76           C  
ATOM    186  N   TYR A  23      -3.137   1.394   4.027  1.00 98.59           N  
ATOM    187  CA  TYR A  23      -4.281   1.613   4.906  1.00 98.59           C  
ATOM    188  C   TYR A  23      -4.653   3.090   4.959  1.00 98.59           C  
ATOM    189  CB  TYR A  23      -3.981   1.099   6.317  1.00 98.59           C  
ATOM    190  O   TYR A  23      -3.830   3.931   5.328  1.00 98.59           O  
ATOM    191  CG  TYR A  23      -5.162   1.172   7.254  1.00 98.59           C  
ATOM    192  CD1 TYR A  23      -5.195   2.099   8.293  1.00 98.59           C  
ATOM    193  CD2 TYR A  23      -6.246   0.314   7.102  1.00 98.59           C  
ATOM    194  CE1 TYR A  23      -6.281   2.169   9.160  1.00 98.59           C  
ATOM    195  CE2 TYR A  23      -7.337   0.375   7.963  1.00 98.59           C  
ATOM    196  OH  TYR A  23      -8.423   1.369   9.842  1.00 98.59           O  
ATOM    197  CZ  TYR A  23      -7.345   1.304   8.987  1.00 98.59           C  
ATOM    198  N   ASN A  24      -5.860   3.377   4.566  1.00 98.21           N  
ATOM    199  CA  ASN A  24      -6.463   4.700   4.683  1.00 98.21           C  
ATOM    200  C   ASN A  24      -7.246   4.846   5.985  1.00 98.21           C  
ATOM    201  CB  ASN A  24      -7.368   4.986   3.483  1.00 98.21           C  
ATOM    202  O   ASN A  24      -8.366   4.344   6.099  1.00 98.21           O  
ATOM    203  CG  ASN A  24      -7.901   6.405   3.479  1.00 98.21           C  
ATOM    204  ND2 ASN A  24      -8.154   6.941   2.291  1.00 98.21           N  
ATOM    205  OD1 ASN A  24      -8.084   7.016   4.536  1.00 98.21           O  
ATOM    206  N   ALA A  25      -6.672   5.555   6.944  1.00 95.95           N  
ATOM    207  CA  ALA A  25      -7.239   5.622   8.288  1.00 95.95           C  
ATOM    208  C   ALA A  25      -8.520   6.451   8.303  1.00 95.95           C  
ATOM    209  CB  ALA A  25      -6.221   6.204   9.266  1.00 95.95           C  
ATOM    210  O   ALA A  25      -9.410   6.215   9.123  1.00 95.95           O  
ATOM    211  N   LYS A  26      -8.544   7.360   7.322  1.00 95.67           N  
ATOM    212  CA  LYS A  26      -9.749   8.179   7.221  1.00 95.67           C  
ATOM    213  C   LYS A  26     -10.938   7.351   6.742  1.00 95.67           C  
ATOM    214  CB  LYS A  26      -9.518   9.360   6.276  1.00 95.67           C  
ATOM    215  O   LYS A  26     -12.044   7.480   7.271  1.00 95.67           O  
ATOM    216  CG  LYS A  26     -10.673  10.349   6.227  1.00 95.67           C  
ATOM    217  CD  LYS A  26     -10.336  11.561   5.369  1.00 95.67           C  
ATOM    218  CE  LYS A  26     -11.499  12.541   5.301  1.00 95.67           C  
ATOM    219  NZ  LYS A  26     -11.213  13.678   4.377  1.00 95.67           N  
ATOM    220  N   ALA A  27     -10.656   6.483   5.826  1.00 96.60           N  
ATOM    221  CA  ALA A  27     -11.701   5.640   5.252  1.00 96.60           C  
ATOM    222  C   ALA A  27     -11.887   4.364   6.069  1.00 96.60           C  
ATOM    223  CB  ALA A  27     -11.370   5.296   3.802  1.00 96.60           C  
ATOM    224  O   ALA A  27     -12.907   3.683   5.945  1.00 96.60           O  
ATOM    225  N   GLY A  28     -10.942   4.091   6.812  1.00 96.35           N  
ATOM    226  CA  GLY A  28     -10.969   2.870   7.602  1.00 96.35           C  
ATOM    227  C   GLY A  28     -10.822   1.614   6.765  1.00 96.35           C  
ATOM    228  O   GLY A  28     -11.395   0.573   7.093  1.00 96.35           O  
ATOM    229  N   LEU A  29     -10.243   1.685   5.579  1.00 97.48           N  
ATOM    230  CA  LEU A  29     -10.055   0.537   4.699  1.00 97.48           C  
ATOM    231  C   LEU A  29      -8.753   0.662   3.915  1.00 97.48           C  
ATOM    232  CB  LEU A  29     -11.235   0.402   3.734  1.00 97.48           C  
ATOM    233  O   LEU A  29      -8.127   1.725   3.907  1.00 97.48           O  
ATOM    234  CG  LEU A  29     -11.547   1.625   2.869  1.00 97.48           C  
ATOM    235  CD1 LEU A  29     -10.735   1.582   1.579  1.00 97.48           C  
ATOM    236  CD2 LEU A  29     -13.039   1.698   2.565  1.00 97.48           C  
ATOM    237  N   CYS A  30      -8.325  -0.475   3.412  1.00 98.49           N  
ATOM    238  CA  CYS A  30      -7.151  -0.489   2.546  1.00 98.49           C  
ATOM    239  C   CYS A  30      -7.518  -0.079   1.124  1.00 98.49           C  
ATOM    240  CB  CYS A  30      -6.508  -1.875   2.537  1.00 98.49           C  
ATOM    241  O   CYS A  30      -8.527  -0.534   0.584  1.00 98.49           O  
ATOM    242  SG  CYS A  30      -5.808  -2.363   4.129  1.00 98.49           S  
ATOM    243  N   GLN A  31      -6.763   0.860   0.563  1.00 98.68           N  
ATOM    244  CA  GLN A  31      -6.920   1.357  -0.800  1.00 98.68           C  
ATOM    245  C   GLN A  31      -5.647   1.143  -1.614  1.00 98.68           C  
ATOM    246  CB  GLN A  31      -7.294   2.840  -0.791  1.00 98.68           C  
ATOM    247  O   GLN A  31      -4.585   0.865  -1.053  1.00 98.68           O  
ATOM    248  CG  GLN A  31      -8.601   3.140  -0.069  1.00 98.68           C  
ATOM    249  CD  GLN A  31      -8.940   4.619  -0.059  1.00 98.68           C  
ATOM    250  NE2 GLN A  31     -10.108   4.964  -0.590  1.00 98.68           N  
ATOM    251  OE1 GLN A  31      -8.159   5.445   0.424  1.00 98.68           O  
ATOM    252  N   THR A  32      -5.766   1.173  -2.918  1.00 98.73           N  
ATOM    253  CA  THR A  32      -4.598   0.986  -3.772  1.00 98.73           C  
ATOM    254  C   THR A  32      -3.902   2.319  -4.037  1.00 98.73           C  
ATOM    255  CB  THR A  32      -4.985   0.332  -5.112  1.00 98.73           C  
ATOM    256  O   THR A  32      -4.526   3.379  -3.948  1.00 98.73           O  
ATOM    257  CG2 THR A  32      -5.562  -1.063  -4.896  1.00 98.73           C  
ATOM    258  OG1 THR A  32      -5.965   1.146  -5.769  1.00 98.73           O  
ATOM    259  N   PHE A  33      -2.653   2.296  -4.314  1.00 98.73           N  
ATOM    260  CA  PHE A  33      -1.828   3.415  -4.754  1.00 98.73           C  
ATOM    261  C   PHE A  33      -0.682   2.929  -5.634  1.00 98.73           C  
ATOM    262  CB  PHE A  33      -1.275   4.184  -3.550  1.00 98.73           C  
ATOM    263  O   PHE A  33      -0.438   1.725  -5.736  1.00 98.73           O  
ATOM    264  CG  PHE A  33      -0.114   3.504  -2.876  1.00 98.73           C  
ATOM    265  CD1 PHE A  33      -0.299   2.328  -2.160  1.00 98.73           C  
ATOM    266  CD2 PHE A  33       1.164   4.041  -2.960  1.00 98.73           C  
ATOM    267  CE1 PHE A  33       0.774   1.696  -1.536  1.00 98.73           C  
ATOM    268  CE2 PHE A  33       2.241   3.416  -2.339  1.00 98.73           C  
ATOM    269  CZ  PHE A  33       2.044   2.244  -1.626  1.00 98.73           C  
ATOM    270  N   VAL A  34      -0.033   3.843  -6.380  1.00 98.74           N  
ATOM    271  CA  VAL A  34       1.089   3.498  -7.246  1.00 98.74           C  
ATOM    272  C   VAL A  34       2.397   3.610  -6.466  1.00 98.74           C  
ATOM    273  CB  VAL A  34       1.137   4.400  -8.500  1.00 98.74           C  
ATOM    274  O   VAL A  34       2.742   4.686  -5.971  1.00 98.74           O  
ATOM    275  CG1 VAL A  34       2.352   4.062  -9.362  1.00 98.74           C  
ATOM    276  CG2 VAL A  34      -0.151   4.258  -9.308  1.00 98.74           C  
ATOM    277  N   TYR A  35       3.064   2.477  -6.403  1.00 98.79           N  
ATOM    278  CA  TYR A  35       4.397   2.395  -5.815  1.00 98.79           C  
ATOM    279  C   TYR A  35       5.471   2.393  -6.896  1.00 98.79           C  
ATOM    280  CB  TYR A  35       4.526   1.138  -4.949  1.00 98.79           C  
ATOM    281  O   TYR A  35       5.390   1.627  -7.859  1.00 98.79           O  
ATOM    282  CG  TYR A  35       5.927   0.892  -4.442  1.00 98.79           C  
ATOM    283  CD1 TYR A  35       6.510  -0.370  -4.534  1.00 98.79           C  
ATOM    284  CD2 TYR A  35       6.669   1.920  -3.870  1.00 98.79           C  
ATOM    285  CE1 TYR A  35       7.799  -0.602  -4.067  1.00 98.79           C  
ATOM    286  CE2 TYR A  35       7.959   1.699  -3.400  1.00 98.79           C  
ATOM    287  OH  TYR A  35       9.792   0.213  -3.038  1.00 98.79           O  
ATOM    288  CZ  TYR A  35       8.515   0.437  -3.503  1.00 98.79           C  
ATOM    289  N   GLY A  36       6.504   3.291  -6.652  1.00 98.66           N  
ATOM    290  CA  GLY A  36       7.530   3.521  -7.657  1.00 98.66           C  
ATOM    291  C   GLY A  36       8.567   2.415  -7.714  1.00 98.66           C  
ATOM    292  O   GLY A  36       9.369   2.357  -8.649  1.00 98.66           O  
ATOM    293  N   GLY A  37       8.560   1.511  -6.731  1.00 98.39           N  
ATOM    294  CA  GLY A  37       9.366   0.305  -6.840  1.00 98.39           C  
ATOM    295  C   GLY A  37      10.582   0.317  -5.934  1.00 98.39           C  
ATOM    296  O   GLY A  37      11.358  -0.641  -5.915  1.00 98.39           O  
ATOM    297  N   CYS A  38      10.823   1.473  -5.263  1.00 98.43           N  
ATOM    298  CA  CYS A  38      11.962   1.508  -4.352  1.00 98.43           C  
ATOM    299  C   CYS A  38      11.671   2.397  -3.149  1.00 98.43           C  
ATOM    300  CB  CYS A  38      13.212   2.006  -5.076  1.00 98.43           C  
ATOM    301  O   CYS A  38      10.754   3.219  -3.187  1.00 98.43           O  
ATOM    302  SG  CYS A  38      13.077   3.703  -5.679  1.00 98.43           S  
ATOM    303  N   ARG A  39      12.345   2.062  -1.979  1.00 97.92           N  
ATOM    304  CA  ARG A  39      12.289   2.825  -0.736  1.00 97.92           C  
ATOM    305  C   ARG A  39      10.878   2.824  -0.157  1.00 97.92           C  
ATOM    306  CB  ARG A  39      12.760   4.262  -0.964  1.00 97.92           C  
ATOM    307  O   ARG A  39      10.374   3.866   0.267  1.00 97.92           O  
ATOM    308  CG  ARG A  39      14.218   4.373  -1.383  1.00 97.92           C  
ATOM    309  CD  ARG A  39      14.757   5.783  -1.180  1.00 97.92           C  
ATOM    310  NE  ARG A  39      14.389   6.664  -2.285  1.00 97.92           N  
ATOM    311  NH1 ARG A  39      16.226   8.048  -2.065  1.00 97.92           N  
ATOM    312  NH2 ARG A  39      14.669   8.453  -3.697  1.00 97.92           N  
ATOM    313  CZ  ARG A  39      15.095   7.720  -2.680  1.00 97.92           C  
ATOM    314  N   ALA A  40      10.306   1.651  -0.251  1.00 98.21           N  
ATOM    315  CA  ALA A  40       8.955   1.508   0.286  1.00 98.21           C  
ATOM    316  C   ALA A  40       8.921   1.828   1.777  1.00 98.21           C  
ATOM    317  CB  ALA A  40       8.429   0.097   0.035  1.00 98.21           C  
ATOM    318  O   ALA A  40       9.837   1.464   2.518  1.00 98.21           O  
ATOM    319  N   LYS A  41       7.862   2.501   2.175  1.00 98.45           N  
ATOM    320  CA  LYS A  41       7.583   2.629   3.602  1.00 98.45           C  
ATOM    321  C   LYS A  41       6.680   1.500   4.090  1.00 98.45           C  
ATOM    322  CB  LYS A  41       6.938   3.983   3.904  1.00 98.45           C  
ATOM    323  O   LYS A  41       6.230   0.671   3.295  1.00 98.45           O  
ATOM    324  CG  LYS A  41       7.863   5.171   3.688  1.00 98.45           C  
ATOM    325  CD  LYS A  41       7.193   6.481   4.085  1.00 98.45           C  
ATOM    326  CE  LYS A  41       8.132   7.666   3.908  1.00 98.45           C  
ATOM    327  NZ  LYS A  41       7.640   8.876   4.634  1.00 98.45           N  
ATOM    328  N   ARG A  42       6.358   1.486   5.368  1.00 98.39           N  
ATOM    329  CA  ARG A  42       5.735   0.307   5.961  1.00 98.39           C  
ATOM    330  C   ARG A  42       4.253   0.235   5.608  1.00 98.39           C  
ATOM    331  CB  ARG A  42       5.912   0.313   7.481  1.00 98.39           C  
ATOM    332  O   ARG A  42       3.690  -0.856   5.495  1.00 98.39           O  
ATOM    333  CG  ARG A  42       7.314  -0.060   7.939  1.00 98.39           C  
ATOM    334  CD  ARG A  42       7.413  -0.121   9.457  1.00 98.39           C  
ATOM    335  NE  ARG A  42       7.441   1.214  10.049  1.00 98.39           N  
ATOM    336  NH1 ARG A  42       7.806   0.474  12.207  1.00 98.39           N  
ATOM    337  NH2 ARG A  42       7.634   2.718  11.774  1.00 98.39           N  
ATOM    338  CZ  ARG A  42       7.627   1.465  11.342  1.00 98.39           C  
ATOM    339  N   ASN A  43       3.605   1.373   5.423  1.00 98.72           N  
ATOM    340  CA  ASN A  43       2.224   1.370   4.952  1.00 98.72           C  
ATOM    341  C   ASN A  43       2.143   1.091   3.454  1.00 98.72           C  
ATOM    342  CB  ASN A  43       1.541   2.699   5.281  1.00 98.72           C  
ATOM    343  O   ASN A  43       1.746   1.960   2.676  1.00 98.72           O  
ATOM    344  CG  ASN A  43       0.029   2.611   5.216  1.00 98.72           C  
ATOM    345  ND2 ASN A  43      -0.637   3.752   5.350  1.00 98.72           N  
ATOM    346  OD1 ASN A  43      -0.535   1.527   5.049  1.00 98.72           O  
ATOM    347  N   ASN A  44       2.593  -0.032   3.043  1.00 98.84           N  
ATOM    348  CA  ASN A  44       2.779  -0.554   1.693  1.00 98.84           C  
ATOM    349  C   ASN A  44       2.658  -2.074   1.658  1.00 98.84           C  
ATOM    350  CB  ASN A  44       4.133  -0.116   1.130  1.00 98.84           C  
ATOM    351  O   ASN A  44       3.531  -2.783   2.162  1.00 98.84           O  
ATOM    352  CG  ASN A  44       4.308  -0.491  -0.329  1.00 98.84           C  
ATOM    353  ND2 ASN A  44       4.803   0.447  -1.127  1.00 98.84           N  
ATOM    354  OD1 ASN A  44       3.999  -1.615  -0.735  1.00 98.84           O  
ATOM    355  N   PHE A  45       1.576  -2.571   1.078  1.00 98.76           N  
ATOM    356  CA  PHE A  45       1.305  -4.002   1.139  1.00 98.76           C  
ATOM    357  C   PHE A  45       1.033  -4.561  -0.252  1.00 98.76           C  
ATOM    358  CB  PHE A  45       0.116  -4.287   2.062  1.00 98.76           C  
ATOM    359  O   PHE A  45       0.511  -3.857  -1.119  1.00 98.76           O  
ATOM    360  CG  PHE A  45       0.287  -3.748   3.456  1.00 98.76           C  
ATOM    361  CD1 PHE A  45       0.889  -4.516   4.445  1.00 98.76           C  
ATOM    362  CD2 PHE A  45      -0.156  -2.471   3.779  1.00 98.76           C  
ATOM    363  CE1 PHE A  45       1.049  -4.020   5.736  1.00 98.76           C  
ATOM    364  CE2 PHE A  45      -0.000  -1.968   5.068  1.00 98.76           C  
ATOM    365  CZ  PHE A  45       0.602  -2.744   6.045  1.00 98.76           C  
ATOM    366  N   LYS A  46       1.363  -5.836  -0.487  1.00 98.43           N  
ATOM    367  CA  LYS A  46       1.172  -6.522  -1.761  1.00 98.43           C  
ATOM    368  C   LYS A  46      -0.268  -7.001  -1.917  1.00 98.43           C  
ATOM    369  CB  LYS A  46       2.134  -7.704  -1.884  1.00 98.43           C  
ATOM    370  O   LYS A  46      -0.712  -7.301  -3.027  1.00 98.43           O  
ATOM    371  CG  LYS A  46       3.593  -7.302  -2.042  1.00 98.43           C  
ATOM    372  CD  LYS A  46       4.497  -8.519  -2.185  1.00 98.43           C  
ATOM    373  CE  LYS A  46       5.958  -8.118  -2.334  1.00 98.43           C  
ATOM    374  NZ  LYS A  46       6.850  -9.309  -2.455  1.00 98.43           N  
ATOM    375  N   SER A  47      -0.951  -7.104  -0.807  1.00 98.50           N  
ATOM    376  CA  SER A  47      -2.340  -7.545  -0.870  1.00 98.50           C  
ATOM    377  C   SER A  47      -3.210  -6.776   0.120  1.00 98.50           C  
ATOM    378  CB  SER A  47      -2.440  -9.045  -0.589  1.00 98.50           C  
ATOM    379  O   SER A  47      -2.722  -6.314   1.153  1.00 98.50           O  
ATOM    380  OG  SER A  47      -2.170  -9.321   0.775  1.00 98.50           O  
ATOM    381  N   ALA A  48      -4.485  -6.678  -0.194  1.00 98.26           N  
ATOM    382  CA  ALA A  48      -5.458  -6.018   0.672  1.00 98.26           C  
ATOM    383  C   ALA A  48      -5.594  -6.752   2.003  1.00 98.26           C  
ATOM    384  CB  ALA A  48      -6.815  -5.929  -0.023  1.00 98.26           C  
ATOM    385  O   ALA A  48      -5.739  -6.123   3.054  1.00 98.26           O  
ATOM    386  N   GLU A  49      -5.569  -8.087   1.917  1.00 98.20           N  
ATOM    387  CA  GLU A  49      -5.686  -8.921   3.109  1.00 98.20           C  
ATOM    388  C   GLU A  49      -4.569  -8.621   4.104  1.00 98.20           C  
ATOM    389  CB  GLU A  49      -5.668 -10.405   2.730  1.00 98.20           C  
ATOM    390  O   GLU A  49      -4.825  -8.442   5.297  1.00 98.20           O  
ATOM    391  CG  GLU A  49      -5.825 -11.344   3.918  1.00 98.20           C  
ATOM    392  CD  GLU A  49      -5.812 -12.813   3.526  1.00 98.20           C  
ATOM    393  OE1 GLU A  49      -6.029 -13.677   4.406  1.00 98.20           O  
ATOM    394  OE2 GLU A  49      -5.584 -13.102   2.330  1.00 98.20           O  
ATOM    395  N   ASP A  50      -3.331  -8.566   3.642  1.00 98.28           N  
ATOM    396  CA  ASP A  50      -2.193  -8.265   4.505  1.00 98.28           C  
ATOM    397  C   ASP A  50      -2.318  -6.869   5.111  1.00 98.28           C  
ATOM    398  CB  ASP A  50      -0.881  -8.385   3.726  1.00 98.28           C  
ATOM    399  O   ASP A  50      -2.007  -6.667   6.287  1.00 98.28           O  
ATOM    400  CG  ASP A  50      -0.478  -9.825   3.461  1.00 98.28           C  
ATOM    401  OD1 ASP A  50      -1.042 -10.743   4.095  1.00 98.28           O  
ATOM    402  OD2 ASP A  50       0.413 -10.044   2.613  1.00 98.28           O  
ATOM    403  N   CYS A  51      -2.740  -6.025   4.356  1.00 98.67           N  
ATOM    404  CA  CYS A  51      -2.943  -4.652   4.806  1.00 98.67           C  
ATOM    405  C   CYS A  51      -3.959  -4.595   5.941  1.00 98.67           C  
ATOM    406  CB  CYS A  51      -3.409  -3.772   3.648  1.00 98.67           C  
ATOM    407  O   CYS A  51      -3.682  -4.029   7.000  1.00 98.67           O  
ATOM    408  SG  CYS A  51      -3.760  -2.065   4.125  1.00 98.67           S  
ATOM    409  N   MET A  52      -5.067  -5.261   5.732  1.00 98.02           N  
ATOM    410  CA  MET A  52      -6.129  -5.232   6.734  1.00 98.02           C  
ATOM    411  C   MET A  52      -5.709  -5.981   7.994  1.00 98.02           C  
ATOM    412  CB  MET A  52      -7.417  -5.835   6.171  1.00 98.02           C  
ATOM    413  O   MET A  52      -6.017  -5.554   9.108  1.00 98.02           O  
ATOM    414  CG  MET A  52      -8.124  -4.941   5.166  1.00 98.02           C  
ATOM    415  SD  MET A  52      -8.508  -3.281   5.849  1.00 98.02           S  
ATOM    416  CE  MET A  52      -9.744  -3.729   7.100  1.00 98.02           C  
ATOM    417  N   ARG A  53      -5.129  -7.086   7.769  1.00 97.48           N  
ATOM    418  CA  ARG A  53      -4.651  -7.869   8.904  1.00 97.48           C  
ATOM    419  C   ARG A  53      -3.698  -7.052   9.770  1.00 97.48           C  
ATOM    420  CB  ARG A  53      -3.957  -9.145   8.423  1.00 97.48           C  
ATOM    421  O   ARG A  53      -3.779  -7.092  10.999  1.00 97.48           O  
ATOM    422  CG  ARG A  53      -3.514 -10.067   9.548  1.00 97.48           C  
ATOM    423  CD  ARG A  53      -2.856 -11.332   9.014  1.00 97.48           C  
ATOM    424  NE  ARG A  53      -1.720 -11.025   8.149  1.00 97.48           N  
ATOM    425  NH1 ARG A  53      -0.270 -10.535   9.879  1.00 97.48           N  
ATOM    426  NH2 ARG A  53       0.444 -10.397   7.705  1.00 97.48           N  
ATOM    427  CZ  ARG A  53      -0.518 -10.653   8.580  1.00 97.48           C  
ATOM    428  N   THR A  54      -2.896  -6.266   9.180  1.00 97.99           N  
ATOM    429  CA  THR A  54      -1.863  -5.504   9.873  1.00 97.99           C  
ATOM    430  C   THR A  54      -2.437  -4.212  10.447  1.00 97.99           C  
ATOM    431  CB  THR A  54      -0.688  -5.173   8.933  1.00 97.99           C  
ATOM    432  O   THR A  54      -2.178  -3.872  11.603  1.00 97.99           O  
ATOM    433  CG2 THR A  54       0.402  -4.399   9.666  1.00 97.99           C  
ATOM    434  OG1 THR A  54      -0.133  -6.392   8.424  1.00 97.99           O  
ATOM    435  N   CYS A  55      -3.262  -3.515   9.679  1.00 98.34           N  
ATOM    436  CA  CYS A  55      -3.619  -2.148  10.040  1.00 98.34           C  
ATOM    437  C   CYS A  55      -5.106  -2.038  10.357  1.00 98.34           C  
ATOM    438  CB  CYS A  55      -3.257  -1.183   8.912  1.00 98.34           C  
ATOM    439  O   CYS A  55      -5.567  -1.004  10.844  1.00 98.34           O  
ATOM    440  SG  CYS A  55      -1.481  -1.053   8.608  1.00 98.34           S  
ATOM    441  N   GLY A  56      -5.897  -3.087  10.104  1.00 95.74           N  
ATOM    442  CA  GLY A  56      -7.350  -3.034  10.124  1.00 95.74           C  
ATOM    443  C   GLY A  56      -7.932  -3.134  11.521  1.00 95.74           C  
ATOM    444  O   GLY A  56      -9.146  -3.028  11.703  1.00 95.74           O  
ATOM    445  N   GLY A  57      -7.075  -3.306  12.524  1.00 84.44           N  
ATOM    446  CA  GLY A  57      -7.580  -3.496  13.874  1.00 84.44           C  
ATOM    447  C   GLY A  57      -8.216  -2.247  14.455  1.00 84.44           C  
ATOM    448  O   GLY A  57      -7.624  -1.166  14.413  1.00 84.44           O  
ATOM    449  N   ALA A  58      -9.434  -1.799  14.056  1.00 64.08           N  
ATOM    450  CA  ALA A  58     -10.410  -1.083  14.872  1.00 64.08           C  
ATOM    451  C   ALA A  58     -11.736  -1.838  14.930  1.00 64.08           C  
ATOM    452  CB  ALA A  58     -10.627   0.327  14.329  1.00 64.08           C  
ATOM    453  O   ALA A  58     -12.167  -2.423  13.934  1.00 64.08           O  
TER     454      ALA A  58                                                      
ENDMDL                                                                          
END                                                                             
