# Supplementary material for: Semantical and geometrical protein encoding toward enhanced bioactivity and thermostability
Source: eLife. 2025 May 2;13:RP98033. doi: 10.7554/eLife.98033 (PMC12048155; doi:10.7554/eLife.98033)
Supplement: Source code 1. [file elife-98033-code1.zip › ProtSSN-master/data/DDG/DATASET/1BPI-7.0-39.0/1BPI-7.0-39.0.tsv]

mutant	score
D3A	0.2
D50A	-0.4
E49A	-0.2
E7A	-1.5
F22A	-2.0
F4A	-3.0
G12A	-1.8
G28A	-1.0
G36A	-2.1
G37A	-2.3
G56A	-0.2
G57A	-0.2
I18A	-1.5
I19A	-2.1
K15A	-0.4
K26A	0.0
K41A	-0.4
K46A	0.1
L29A	0.0
L6A	-0.6
M52A	-1.7
N24A	-2.2
N44A	-3.3
P13A	-1.2
P2A	-1.3
P8A	-0.3
P9A	-0.8
Q31A	-1.0
R17A	-0.3
R1A	-0.5
R20A	-1.8
R39A	0.0
R42A	-0.5
R53A	-0.1
S47A	-1.6
T11A	0.0
T32A	-0.1
T54A	-0.1
V34A	-1.2
Y10A	-1.2
Y35A	-1.1
