# Supplementary material for: Semantical and geometrical protein encoding toward enhanced bioactivity and thermostability
Source: eLife. 2025 May 2;13:RP98033. doi: 10.7554/eLife.98033 (PMC12048155; doi:10.7554/eLife.98033)
Supplement: Source code 1. [file elife-98033-code1.zip › ProtSSN-master/data/DDG/DATASET/1BTA-8.0-25.0/1BTA-8.0-25.0.detail.json]

{"mutant": ["E57K", "K21A", "K21Q", "K22Q", "K60E", "K60L", "K78A", "K78Q", "R75L", "R75Q"], "score": [-0.7, -1.04, -1.09, -0.79, -1.17, 0.55, -0.05, 0.38, 0.75, -0.37]}
