# Supplementary material for: Semantical and geometrical protein encoding toward enhanced bioactivity and thermostability
Source: eLife. 2025 May 2;13:RP98033. doi: 10.7554/eLife.98033 (PMC12048155; doi:10.7554/eLife.98033)
Supplement: Source code 1. [file elife-98033-code1.zip › ProtSSN-master/data/DDG/DATASET/1BTA-8.0-25.0/1BTA-8.0-25.0.ef.pdb]

PARENT N/A
ATOM      1  N   LYS A   1       4.345  -0.560  15.110  1.00 88.16           N  
ATOM      2  CA  LYS A   1       3.386  -1.324  14.316  1.00 88.13           C  
ATOM      3  C   LYS A   1       3.993  -1.750  12.982  1.00 89.66           C  
ATOM      4  CB  LYS A   1       2.116  -0.507  14.077  1.00 84.77           C  
ATOM      5  O   LYS A   1       4.761  -1.001  12.376  1.00 87.23           O  
ATOM      6  CG  LYS A   1       0.986  -1.294  13.430  1.00 75.95           C  
ATOM      7  CD  LYS A   1      -0.289  -0.465  13.332  1.00 71.81           C  
ATOM      8  CE  LYS A   1      -1.433  -1.267  12.726  1.00 66.24           C  
ATOM      9  NZ  LYS A   1      -2.711  -0.494  12.725  1.00 60.80           N  
ATOM     10  N   LYS A   2       3.617  -2.904  12.704  1.00 93.56           N  
ATOM     11  CA  LYS A   2       4.131  -3.484  11.467  1.00 93.76           C  
ATOM     12  C   LYS A   2       2.992  -3.888  10.534  1.00 93.23           C  
ATOM     13  CB  LYS A   2       5.015  -4.695  11.768  1.00 91.37           C  
ATOM     14  O   LYS A   2       2.027  -4.524  10.963  1.00 91.71           O  
ATOM     15  CG  LYS A   2       5.816  -5.190  10.573  1.00 80.98           C  
ATOM     16  CD  LYS A   2       6.768  -6.312  10.964  1.00 77.18           C  
ATOM     17  CE  LYS A   2       7.605  -6.776   9.779  1.00 71.88           C  
ATOM     18  NZ  LYS A   2       8.597  -7.819  10.175  1.00 65.41           N  
ATOM     19  N   ALA A   3       3.030  -3.474   9.277  1.00 94.91           N  
ATOM     20  CA  ALA A   3       2.107  -3.876   8.219  1.00 94.95           C  
ATOM     21  C   ALA A   3       2.837  -4.633   7.113  1.00 94.78           C  
ATOM     22  CB  ALA A   3       1.395  -2.655   7.642  1.00 94.13           C  
ATOM     23  O   ALA A   3       3.814  -4.134   6.551  1.00 94.07           O  
ATOM     24  N   VAL A   4       2.401  -5.852   6.843  1.00 94.68           N  
ATOM     25  CA  VAL A   4       3.054  -6.683   5.836  1.00 94.73           C  
ATOM     26  C   VAL A   4       2.115  -6.892   4.651  1.00 94.53           C  
ATOM     27  CB  VAL A   4       3.487  -8.047   6.420  1.00 93.89           C  
ATOM     28  O   VAL A   4       0.981  -7.346   4.821  1.00 93.87           O  
ATOM     29  CG1 VAL A   4       4.155  -8.906   5.347  1.00 90.01           C  
ATOM     30  CG2 VAL A   4       4.426  -7.844   7.608  1.00 90.01           C  
ATOM     31  N   ILE A   5       2.562  -6.557   3.464  1.00 94.81           N  
ATOM     32  CA  ILE A   5       1.823  -6.796   2.229  1.00 94.73           C  
ATOM     33  C   ILE A   5       2.559  -7.829   1.379  1.00 94.23           C  
ATOM     34  CB  ILE A   5       1.620  -5.490   1.430  1.00 94.22           C  
ATOM     35  O   ILE A   5       3.722  -7.631   1.020  1.00 93.18           O  
ATOM     36  CG1 ILE A   5       0.856  -4.461   2.271  1.00 91.06           C  
ATOM     37  CG2 ILE A   5       0.890  -5.770   0.113  1.00 90.53           C  
ATOM     38  CD1 ILE A   5       0.775  -3.080   1.637  1.00 87.08           C  
ATOM     39  N   ASN A   6       1.943  -8.925   1.135  1.00 94.01           N  
ATOM     40  CA  ASN A   6       2.470  -9.926   0.214  1.00 93.96           C  
ATOM     41  C   ASN A   6       1.989  -9.682  -1.214  1.00 93.59           C  
ATOM     42  CB  ASN A   6       2.084 -11.333   0.672  1.00 92.79           C  
ATOM     43  O   ASN A   6       0.844  -9.992  -1.549  1.00 92.51           O  
ATOM     44  CG  ASN A   6       2.659 -11.684   2.030  1.00 87.65           C  
ATOM     45  ND2 ASN A   6       1.802 -12.139   2.937  1.00 79.97           N  
ATOM     46  OD1 ASN A   6       3.862 -11.546   2.263  1.00 80.20           O  
ATOM     47  N   GLY A   7       2.906  -9.097  -2.049  1.00 92.83           N  
ATOM     48  CA  GLY A   7       2.560  -8.674  -3.397  1.00 92.75           C  
ATOM     49  C   GLY A   7       2.027  -9.804  -4.258  1.00 92.22           C  
ATOM     50  O   GLY A   7       1.172  -9.584  -5.119  1.00 90.79           O  
ATOM     51  N   GLU A   8       2.392 -11.058  -4.033  1.00 91.26           N  
ATOM     52  CA  GLU A   8       1.964 -12.206  -4.827  1.00 90.69           C  
ATOM     53  C   GLU A   8       0.494 -12.531  -4.579  1.00 90.64           C  
ATOM     54  CB  GLU A   8       2.832 -13.428  -4.516  1.00 88.77           C  
ATOM     55  O   GLU A   8      -0.122 -13.272  -5.349  1.00 89.24           O  
ATOM     56  CG  GLU A   8       2.691 -13.936  -3.089  1.00 79.83           C  
ATOM     57  CD  GLU A   8       3.568 -15.142  -2.792  1.00 75.97           C  
ATOM     58  OE1 GLU A   8       4.325 -15.578  -3.689  1.00 70.90           O  
ATOM     59  OE2 GLU A   8       3.498 -15.655  -1.652  1.00 69.28           O  
ATOM     60  N   GLN A   9       0.015 -11.976  -3.525  1.00 91.78           N  
ATOM     61  CA  GLN A   9      -1.369 -12.292  -3.188  1.00 91.43           C  
ATOM     62  C   GLN A   9      -2.313 -11.185  -3.646  1.00 91.37           C  
ATOM     63  CB  GLN A   9      -1.517 -12.520  -1.683  1.00 89.79           C  
ATOM     64  O   GLN A   9      -3.534 -11.315  -3.529  1.00 90.20           O  
ATOM     65  CG  GLN A   9      -0.778 -13.749  -1.171  1.00 82.75           C  
ATOM     66  CD  GLN A   9      -0.956 -13.961   0.321  1.00 79.71           C  
ATOM     67  NE2 GLN A   9      -0.474 -15.094   0.820  1.00 73.37           N  
ATOM     68  OE1 GLN A   9      -1.520 -13.113   1.019  1.00 75.39           O  
ATOM     69  N   ILE A  10      -1.747 -10.108  -4.161  1.00 92.44           N  
ATOM     70  CA  ILE A  10      -2.541  -8.966  -4.600  1.00 92.56           C  
ATOM     71  C   ILE A  10      -2.963  -9.160  -6.055  1.00 91.46           C  
ATOM     72  CB  ILE A  10      -1.762  -7.641  -4.441  1.00 91.37           C  
ATOM     73  O   ILE A  10      -2.117  -9.315  -6.938  1.00 89.41           O  
ATOM     74  CG1 ILE A  10      -1.357  -7.433  -2.977  1.00 85.20           C  
ATOM     75  CG2 ILE A  10      -2.594  -6.460  -4.952  1.00 83.71           C  
ATOM     76  CD1 ILE A  10      -2.530  -7.415  -2.006  1.00 81.33           C  
ATOM     77  N   ARG A  11      -4.208  -9.179  -6.273  1.00 90.97           N  
ATOM     78  CA  ARG A  11      -4.678  -9.517  -7.613  1.00 90.52           C  
ATOM     79  C   ARG A  11      -5.310  -8.307  -8.293  1.00 90.34           C  
ATOM     80  CB  ARG A  11      -5.682 -10.670  -7.556  1.00 88.45           C  
ATOM     81  O   ARG A  11      -5.538  -8.318  -9.504  1.00 88.62           O  
ATOM     82  CG  ARG A  11      -5.105 -11.963  -7.001  1.00 79.69           C  
ATOM     83  CD  ARG A  11      -6.001 -13.156  -7.304  1.00 75.44           C  
ATOM     84  NE  ARG A  11      -5.418 -14.404  -6.820  1.00 67.72           N  
ATOM     85  NH1 ARG A  11      -6.380 -15.727  -8.451  1.00 53.15           N  
ATOM     86  NH2 ARG A  11      -5.032 -16.668  -6.854  1.00 48.58           N  
ATOM     87  CZ  ARG A  11      -5.611 -15.597  -7.376  1.00 67.26           C  
ATOM     88  N   SER A  12      -5.663  -7.310  -7.522  1.00 91.93           N  
ATOM     89  CA  SER A  12      -6.288  -6.091  -8.023  1.00 92.19           C  
ATOM     90  C   SER A  12      -6.073  -4.925  -7.063  1.00 92.65           C  
ATOM     91  CB  SER A  12      -7.785  -6.308  -8.246  1.00 91.53           C  
ATOM     92  O   SER A  12      -5.624  -5.120  -5.932  1.00 92.34           O  
ATOM     93  OG  SER A  12      -8.456  -6.493  -7.011  1.00 90.34           O  
ATOM     94  N   ILE A  13      -6.340  -3.710  -7.562  1.00 93.04           N  
ATOM     95  CA  ILE A  13      -6.221  -2.524  -6.721  1.00 93.33           C  
ATOM     96  C   ILE A  13      -7.177  -2.635  -5.535  1.00 93.57           C  
ATOM     97  CB  ILE A  13      -6.506  -1.233  -7.520  1.00 91.59           C  
ATOM     98  O   ILE A  13      -6.839  -2.238  -4.418  1.00 92.98           O  
ATOM     99  CG1 ILE A  13      -6.262   0.002  -6.644  1.00 77.93           C  
ATOM    100  CG2 ILE A  13      -7.936  -1.241  -8.068  1.00 77.65           C  
ATOM    101  CD1 ILE A  13      -4.859   0.076  -6.057  1.00 73.60           C  
ATOM    102  N   SER A  14      -8.394  -3.161  -5.769  1.00 93.06           N  
ATOM    103  CA  SER A  14      -9.335  -3.372  -4.674  1.00 93.25           C  
ATOM    104  C   SER A  14      -8.774  -4.345  -3.643  1.00 93.48           C  
ATOM    105  CB  SER A  14     -10.670  -3.893  -5.206  1.00 91.52           C  
ATOM    106  O   SER A  14      -8.886  -4.113  -2.437  1.00 92.96           O  
ATOM    107  OG  SER A  14     -11.566  -4.162  -4.141  1.00 73.42           O  
ATOM    108  N   ASP A  15      -8.148  -5.430  -4.127  1.00 93.32           N  
ATOM    109  CA  ASP A  15      -7.504  -6.395  -3.241  1.00 93.62           C  
ATOM    110  C   ASP A  15      -6.423  -5.726  -2.395  1.00 93.81           C  
ATOM    111  CB  ASP A  15      -6.903  -7.547  -4.049  1.00 91.72           C  
ATOM    112  O   ASP A  15      -6.289  -6.018  -1.205  1.00 93.31           O  
ATOM    113  CG  ASP A  15      -6.452  -8.708  -3.180  1.00 80.33           C  
ATOM    114  OD1 ASP A  15      -6.994  -8.884  -2.068  1.00 72.83           O  
ATOM    115  OD2 ASP A  15      -5.543  -9.451  -3.610  1.00 76.92           O  
ATOM    116  N   LEU A  16      -5.702  -4.859  -3.035  1.00 95.19           N  
ATOM    117  CA  LEU A  16      -4.638  -4.143  -2.340  1.00 95.43           C  
ATOM    118  C   LEU A  16      -5.205  -3.281  -1.218  1.00 95.53           C  
ATOM    119  CB  LEU A  16      -3.850  -3.270  -3.321  1.00 94.84           C  
ATOM    120  O   LEU A  16      -4.720  -3.330  -0.085  1.00 95.25           O  
ATOM    121  CG  LEU A  16      -2.698  -2.456  -2.730  1.00 92.34           C  
ATOM    122  CD1 LEU A  16      -1.753  -3.364  -1.950  1.00 87.42           C  
ATOM    123  CD2 LEU A  16      -1.948  -1.713  -3.830  1.00 87.28           C  
ATOM    124  N   HIS A  17      -6.213  -2.534  -1.437  1.00 95.35           N  
ATOM    125  CA  HIS A  17      -6.802  -1.671  -0.420  1.00 95.53           C  
ATOM    126  C   HIS A  17      -7.415  -2.490   0.711  1.00 95.25           C  
ATOM    127  CB  HIS A  17      -7.862  -0.758  -1.040  1.00 95.05           C  
ATOM    128  O   HIS A  17      -7.353  -2.091   1.877  1.00 94.67           O  
ATOM    129  CG  HIS A  17      -7.299   0.482  -1.657  1.00 93.80           C  
ATOM    130  CD2 HIS A  17      -7.124   0.830  -2.953  1.00 90.65           C  
ATOM    131  ND1 HIS A  17      -6.834   1.541  -0.907  1.00 90.66           N  
ATOM    132  CE1 HIS A  17      -6.397   2.489  -1.718  1.00 90.57           C  
ATOM    133  NE2 HIS A  17      -6.562   2.083  -2.965  1.00 91.84           N  
ATOM    134  N   GLN A  18      -8.009  -3.620   0.310  1.00 95.07           N  
ATOM    135  CA  GLN A  18      -8.559  -4.484   1.349  1.00 95.02           C  
ATOM    136  C   GLN A  18      -7.456  -5.033   2.249  1.00 95.15           C  
ATOM    137  CB  GLN A  18      -9.350  -5.636   0.726  1.00 93.45           C  
ATOM    138  O   GLN A  18      -7.635  -5.142   3.464  1.00 94.69           O  
ATOM    139  CG  GLN A  18     -10.647  -5.200   0.058  1.00 78.47           C  
ATOM    140  CD  GLN A  18     -11.642  -4.609   1.039  1.00 71.91           C  
ATOM    141  NE2 GLN A  18     -12.368  -3.585   0.602  1.00 58.98           N  
ATOM    142  OE1 GLN A  18     -11.759  -5.069   2.179  1.00 66.85           O  
ATOM    143  N   THR A  19      -6.370  -5.381   1.664  1.00 95.18           N  
ATOM    144  CA  THR A  19      -5.216  -5.832   2.435  1.00 95.28           C  
ATOM    145  C   THR A  19      -4.713  -4.723   3.354  1.00 95.37           C  
ATOM    146  CB  THR A  19      -4.074  -6.296   1.512  1.00 94.65           C  
ATOM    147  O   THR A  19      -4.405  -4.969   4.521  1.00 95.04           O  
ATOM    148  CG2 THR A  19      -2.853  -6.722   2.320  1.00 90.03           C  
ATOM    149  OG1 THR A  19      -4.524  -7.405   0.724  1.00 89.34           O  
ATOM    150  N   LEU A  20      -4.685  -3.526   2.859  1.00 95.48           N  
ATOM    151  CA  LEU A  20      -4.271  -2.383   3.665  1.00 95.60           C  
ATOM    152  C   LEU A  20      -5.242  -2.150   4.818  1.00 95.45           C  
ATOM    153  CB  LEU A  20      -4.177  -1.123   2.800  1.00 95.25           C  
ATOM    154  O   LEU A  20      -4.821  -1.880   5.945  1.00 95.01           O  
ATOM    155  CG  LEU A  20      -3.033  -1.080   1.786  1.00 94.11           C  
ATOM    156  CD1 LEU A  20      -3.239   0.067   0.803  1.00 91.73           C  
ATOM    157  CD2 LEU A  20      -1.692  -0.946   2.499  1.00 91.41           C  
ATOM    158  N   LYS A  21      -6.494  -2.152   4.467  1.00 94.64           N  
ATOM    159  CA  LYS A  21      -7.512  -1.978   5.499  1.00 94.69           C  
ATOM    160  C   LYS A  21      -7.291  -2.946   6.657  1.00 94.38           C  
ATOM    161  CB  LYS A  21      -8.911  -2.175   4.911  1.00 93.95           C  
ATOM    162  O   LYS A  21      -7.345  -2.549   7.823  1.00 93.64           O  
ATOM    163  CG  LYS A  21     -10.039  -1.900   5.894  1.00 90.69           C  
ATOM    164  CD  LYS A  21     -11.404  -2.117   5.253  1.00 87.76           C  
ATOM    165  CE  LYS A  21     -12.530  -1.959   6.266  1.00 84.92           C  
ATOM    166  NZ  LYS A  21     -13.870  -2.178   5.644  1.00 78.23           N  
ATOM    167  N   LYS A  22      -7.014  -4.146   6.346  1.00 94.38           N  
ATOM    168  CA  LYS A  22      -6.788  -5.177   7.355  1.00 94.25           C  
ATOM    169  C   LYS A  22      -5.470  -4.947   8.090  1.00 94.35           C  
ATOM    170  CB  LYS A  22      -6.796  -6.566   6.716  1.00 93.03           C  
ATOM    171  O   LYS A  22      -5.443  -4.884   9.321  1.00 93.78           O  
ATOM    172  CG  LYS A  22      -6.598  -7.704   7.706  1.00 84.69           C  
ATOM    173  CD  LYS A  22      -6.577  -9.057   7.006  1.00 78.89           C  
ATOM    174  CE  LYS A  22      -6.259 -10.185   7.977  1.00 69.96           C  
ATOM    175  NZ  LYS A  22      -6.205 -11.510   7.289  1.00 60.99           N  
ATOM    176  N   GLU A  23      -4.374  -4.816   7.395  1.00 94.53           N  
ATOM    177  CA  GLU A  23      -3.036  -4.728   7.974  1.00 94.52           C  
ATOM    178  C   GLU A  23      -2.881  -3.464   8.815  1.00 94.31           C  
ATOM    179  CB  GLU A  23      -1.971  -4.762   6.875  1.00 93.96           C  
ATOM    180  O   GLU A  23      -2.145  -3.457   9.804  1.00 93.64           O  
ATOM    181  CG  GLU A  23      -1.861  -6.104   6.166  1.00 91.76           C  
ATOM    182  CD  GLU A  23      -1.437  -7.236   7.088  1.00 88.57           C  
ATOM    183  OE1 GLU A  23      -0.456  -7.065   7.847  1.00 87.22           O  
ATOM    184  OE2 GLU A  23      -2.090  -8.303   7.050  1.00 86.91           O  
ATOM    185  N   LEU A  24      -3.564  -2.412   8.423  1.00 94.90           N  
ATOM    186  CA  LEU A  24      -3.435  -1.137   9.120  1.00 94.93           C  
ATOM    187  C   LEU A  24      -4.601  -0.921  10.079  1.00 94.43           C  
ATOM    188  CB  LEU A  24      -3.363   0.018   8.117  1.00 94.59           C  
ATOM    189  O   LEU A  24      -4.725   0.148  10.681  1.00 93.40           O  
ATOM    190  CG  LEU A  24      -2.174   0.007   7.156  1.00 93.79           C  
ATOM    191  CD1 LEU A  24      -2.337   1.093   6.098  1.00 91.72           C  
ATOM    192  CD2 LEU A  24      -0.866   0.189   7.919  1.00 91.47           C  
ATOM    193  N   ALA A  25      -5.487  -1.934  10.094  1.00 93.59           N  
ATOM    194  CA  ALA A  25      -6.677  -1.854  10.937  1.00 93.50           C  
ATOM    195  C   ALA A  25      -7.445  -0.561  10.680  1.00 93.63           C  
ATOM    196  CB  ALA A  25      -6.293  -1.958  12.411  1.00 92.38           C  
ATOM    197  O   ALA A  25      -7.820   0.143  11.621  1.00 92.77           O  
ATOM    198  N   LEU A  26      -7.678  -0.230   9.462  1.00 94.25           N  
ATOM    199  CA  LEU A  26      -8.369   0.994   9.070  1.00 94.31           C  
ATOM    200  C   LEU A  26      -9.860   0.897   9.373  1.00 93.76           C  
ATOM    201  CB  LEU A  26      -8.156   1.275   7.580  1.00 94.01           C  
ATOM    202  O   LEU A  26     -10.395  -0.202   9.536  1.00 92.77           O  
ATOM    203  CG  LEU A  26      -6.705   1.417   7.117  1.00 93.46           C  
ATOM    204  CD1 LEU A  26      -6.651   1.670   5.614  1.00 91.89           C  
ATOM    205  CD2 LEU A  26      -6.009   2.539   7.878  1.00 91.66           C  
ATOM    206  N   PRO A  27     -10.521   2.037   9.423  1.00 92.22           N  
ATOM    207  CA  PRO A  27     -11.945   2.029   9.769  1.00 92.10           C  
ATOM    208  C   PRO A  27     -12.798   1.292   8.740  1.00 92.03           C  
ATOM    209  CB  PRO A  27     -12.306   3.516   9.814  1.00 90.88           C  
ATOM    210  O   PRO A  27     -12.414   1.193   7.571  1.00 91.24           O  
ATOM    211  CG  PRO A  27     -10.994   4.224   9.924  1.00 87.23           C  
ATOM    212  CD  PRO A  27      -9.928   3.349   9.330  1.00 86.58           C  
ATOM    213  N   GLU A  28     -13.922   0.861   9.155  1.00 92.13           N  
ATOM    214  CA  GLU A  28     -14.820   0.131   8.264  1.00 91.31           C  
ATOM    215  C   GLU A  28     -15.235   0.990   7.073  1.00 90.78           C  
ATOM    216  CB  GLU A  28     -16.059  -0.348   9.025  1.00 88.15           C  
ATOM    217  O   GLU A  28     -15.486   0.470   5.984  1.00 88.60           O  
ATOM    218  CG  GLU A  28     -15.791  -1.513   9.967  1.00 74.78           C  
ATOM    219  CD  GLU A  28     -17.057  -2.110  10.559  1.00 70.64           C  
ATOM    220  OE1 GLU A  28     -18.150  -1.530  10.366  1.00 66.20           O  
ATOM    221  OE2 GLU A  28     -16.957  -3.167  11.222  1.00 64.26           O  
ATOM    222  N   TYR A  29     -15.313   2.243   7.229  1.00 92.64           N  
ATOM    223  CA  TYR A  29     -15.783   3.105   6.152  1.00 92.66           C  
ATOM    224  C   TYR A  29     -14.629   3.537   5.255  1.00 92.36           C  
ATOM    225  CB  TYR A  29     -16.492   4.338   6.721  1.00 90.56           C  
ATOM    226  O   TYR A  29     -14.780   4.443   4.431  1.00 90.20           O  
ATOM    227  CG  TYR A  29     -15.677   5.087   7.747  1.00 83.57           C  
ATOM    228  CD1 TYR A  29     -15.898   4.901   9.110  1.00 76.95           C  
ATOM    229  CD2 TYR A  29     -14.687   5.982   7.357  1.00 77.50           C  
ATOM    230  CE1 TYR A  29     -15.151   5.591  10.060  1.00 73.35           C  
ATOM    231  CE2 TYR A  29     -13.934   6.676   8.298  1.00 72.38           C  
ATOM    232  OH  TYR A  29     -13.430   7.159  10.581  1.00 49.51           O  
ATOM    233  CZ  TYR A  29     -14.173   6.474   9.645  1.00 73.18           C  
ATOM    234  N   TYR A  30     -13.491   2.972   5.465  1.00 92.87           N  
ATOM    235  CA  TYR A  30     -12.372   3.242   4.570  1.00 93.85           C  
ATOM    236  C   TYR A  30     -12.793   3.100   3.112  1.00 92.83           C  
ATOM    237  CB  TYR A  30     -11.203   2.298   4.870  1.00 93.06           C  
ATOM    238  O   TYR A  30     -13.312   2.057   2.708  1.00 91.28           O  
ATOM    239  CG  TYR A  30     -10.085   2.377   3.859  1.00 92.25           C  
ATOM    240  CD1 TYR A  30      -9.331   3.540   3.714  1.00 89.93           C  
ATOM    241  CD2 TYR A  30      -9.780   1.290   3.047  1.00 90.05           C  
ATOM    242  CE1 TYR A  30      -8.301   3.617   2.783  1.00 91.54           C  
ATOM    243  CE2 TYR A  30      -8.752   1.356   2.112  1.00 91.66           C  
ATOM    244  OH  TYR A  30      -7.000   2.593   1.064  1.00 85.76           O  
ATOM    245  CZ  TYR A  30      -8.019   2.522   1.988  1.00 90.79           C  
ATOM    246  N   GLY A  31     -12.664   4.157   2.226  1.00 91.98           N  
ATOM    247  CA  GLY A  31     -13.211   4.335   0.890  1.00 91.60           C  
ATOM    248  C   GLY A  31     -12.442   3.576  -0.175  1.00 90.13           C  
ATOM    249  O   GLY A  31     -12.767   3.661  -1.362  1.00 85.81           O  
ATOM    250  N   GLU A  32     -11.316   2.901   0.156  1.00 92.81           N  
ATOM    251  CA  GLU A  32     -10.499   2.116  -0.764  1.00 92.91           C  
ATOM    252  C   GLU A  32     -10.008   2.967  -1.931  1.00 92.12           C  
ATOM    253  CB  GLU A  32     -11.286   0.911  -1.286  1.00 91.20           C  
ATOM    254  O   GLU A  32     -10.215   2.614  -3.094  1.00 89.66           O  
ATOM    255  CG  GLU A  32     -11.693  -0.075  -0.201  1.00 87.41           C  
ATOM    256  CD  GLU A  32     -12.467  -1.270  -0.736  1.00 83.95           C  
ATOM    257  OE1 GLU A  32     -12.525  -1.451  -1.973  1.00 83.80           O  
ATOM    258  OE2 GLU A  32     -13.021  -2.030   0.090  1.00 84.57           O  
ATOM    259  N   ASN A  33      -9.543   4.079  -1.765  1.00 94.51           N  
ATOM    260  CA  ASN A  33      -8.894   4.937  -2.751  1.00 94.76           C  
ATOM    261  C   ASN A  33      -7.726   5.707  -2.143  1.00 95.10           C  
ATOM    262  CB  ASN A  33      -9.905   5.906  -3.368  1.00 93.97           C  
ATOM    263  O   ASN A  33      -7.511   5.661  -0.930  1.00 94.83           O  
ATOM    264  CG  ASN A  33     -10.525   6.834  -2.342  1.00 90.88           C  
ATOM    265  ND2 ASN A  33     -11.842   6.759  -2.193  1.00 87.93           N  
ATOM    266  OD1 ASN A  33      -9.826   7.613  -1.688  1.00 87.73           O  
ATOM    267  N   LEU A  34      -7.022   6.430  -2.948  1.00 95.08           N  
ATOM    268  CA  LEU A  34      -5.770   7.044  -2.519  1.00 95.34           C  
ATOM    269  C   LEU A  34      -6.030   8.174  -1.529  1.00 95.23           C  
ATOM    270  CB  LEU A  34      -4.993   7.577  -3.726  1.00 94.56           C  
ATOM    271  O   LEU A  34      -5.283   8.342  -0.562  1.00 94.78           O  
ATOM    272  CG  LEU A  34      -4.482   6.532  -4.719  1.00 91.48           C  
ATOM    273  CD1 LEU A  34      -3.780   7.211  -5.890  1.00 85.76           C  
ATOM    274  CD2 LEU A  34      -3.547   5.547  -4.026  1.00 85.72           C  
ATOM    275  N   ASP A  35      -7.118   8.911  -1.803  1.00 95.11           N  
ATOM    276  CA  ASP A  35      -7.473  10.010  -0.910  1.00 95.23           C  
ATOM    277  C   ASP A  35      -7.793   9.496   0.492  1.00 95.41           C  
ATOM    278  CB  ASP A  35      -8.665  10.791  -1.468  1.00 94.03           C  
ATOM    279  O   ASP A  35      -7.353  10.077   1.487  1.00 95.10           O  
ATOM    280  CG  ASP A  35      -8.299  11.659  -2.659  1.00 84.77           C  
ATOM    281  OD1 ASP A  35      -7.217  12.284  -2.649  1.00 74.12           O  
ATOM    282  OD2 ASP A  35      -9.102  11.720  -3.616  1.00 79.90           O  
ATOM    283  N   ALA A  36      -8.522   8.454   0.563  1.00 95.09           N  
ATOM    284  CA  ALA A  36      -8.871   7.845   1.844  1.00 95.31           C  
ATOM    285  C   ALA A  36      -7.633   7.290   2.542  1.00 95.45           C  
ATOM    286  CB  ALA A  36      -9.905   6.740   1.644  1.00 94.59           C  
ATOM    287  O   ALA A  36      -7.509   7.381   3.766  1.00 95.18           O  
ATOM    288  N   LEU A  37      -6.786   6.686   1.787  1.00 95.97           N  
ATOM    289  CA  LEU A  37      -5.548   6.173   2.362  1.00 96.09           C  
ATOM    290  C   LEU A  37      -4.718   7.302   2.962  1.00 95.97           C  
ATOM    291  CB  LEU A  37      -4.730   5.431   1.302  1.00 95.79           C  
ATOM    292  O   LEU A  37      -4.210   7.180   4.079  1.00 95.59           O  
ATOM    293  CG  LEU A  37      -3.418   4.803   1.774  1.00 94.64           C  
ATOM    294  CD1 LEU A  37      -3.683   3.791   2.883  1.00 92.06           C  
ATOM    295  CD2 LEU A  37      -2.689   4.145   0.607  1.00 91.63           C  
ATOM    296  N   TRP A  38      -4.587   8.384   2.200  1.00 95.64           N  
ATOM    297  CA  TRP A  38      -3.882   9.558   2.703  1.00 95.67           C  
ATOM    298  C   TRP A  38      -4.479  10.027   4.025  1.00 95.22           C  
ATOM    299  CB  TRP A  38      -3.926  10.693   1.676  1.00 94.86           C  
ATOM    300  O   TRP A  38      -3.753  10.256   4.995  1.00 94.27           O  
ATOM    301  CG  TRP A  38      -3.404  12.001   2.192  1.00 87.76           C  
ATOM    302  CD1 TRP A  38      -4.137  13.043   2.686  1.00 75.09           C  
ATOM    303  CD2 TRP A  38      -2.033  12.407   2.258  1.00 76.09           C  
ATOM    304  CE2 TRP A  38      -2.009  13.709   2.805  1.00 76.41           C  
ATOM    305  CE3 TRP A  38      -0.822  11.795   1.908  1.00 72.08           C  
ATOM    306  NE1 TRP A  38      -3.304  14.073   3.057  1.00 85.30           N  
ATOM    307  CH2 TRP A  38       0.352  13.789   2.660  1.00 75.88           C  
ATOM    308  CZ2 TRP A  38      -0.819  14.410   3.011  1.00 81.95           C  
ATOM    309  CZ3 TRP A  38       0.361  12.495   2.114  1.00 77.07           C  
ATOM    310  N   ASP A  39      -5.786  10.165   4.078  1.00 94.95           N  
ATOM    311  CA  ASP A  39      -6.484  10.611   5.280  1.00 95.00           C  
ATOM    312  C   ASP A  39      -6.211   9.672   6.453  1.00 95.10           C  
ATOM    313  CB  ASP A  39      -7.989  10.708   5.022  1.00 94.07           C  
ATOM    314  O   ASP A  39      -6.000  10.124   7.580  1.00 94.71           O  
ATOM    315  CG  ASP A  39      -8.364  11.882   4.136  1.00 88.60           C  
ATOM    316  OD1 ASP A  39      -7.536  12.801   3.957  1.00 82.32           O  
ATOM    317  OD2 ASP A  39      -9.500  11.890   3.613  1.00 85.25           O  
ATOM    318  N   CYS A  40      -6.169   8.430   6.177  1.00 95.35           N  
ATOM    319  CA  CYS A  40      -5.972   7.458   7.247  1.00 95.45           C  
ATOM    320  C   CYS A  40      -4.531   7.479   7.744  1.00 95.35           C  
ATOM    321  CB  CYS A  40      -6.336   6.053   6.769  1.00 94.83           C  
ATOM    322  O   CYS A  40      -4.284   7.382   8.947  1.00 94.85           O  
ATOM    323  SG  CYS A  40      -8.115   5.771   6.627  1.00 93.70           S  
ATOM    324  N   LEU A  41      -3.542   7.563   6.823  1.00 95.80           N  
ATOM    325  CA  LEU A  41      -2.134   7.594   7.202  1.00 95.81           C  
ATOM    326  C   LEU A  41      -1.826   8.823   8.051  1.00 95.28           C  
ATOM    327  CB  LEU A  41      -1.243   7.583   5.957  1.00 95.55           C  
ATOM    328  O   LEU A  41      -1.049   8.745   9.006  1.00 94.36           O  
ATOM    329  CG  LEU A  41      -1.176   6.265   5.184  1.00 94.87           C  
ATOM    330  CD1 LEU A  41      -0.381   6.447   3.895  1.00 93.22           C  
ATOM    331  CD2 LEU A  41      -0.560   5.169   6.047  1.00 92.72           C  
ATOM    332  N   THR A  42      -2.449   9.947   7.730  1.00 94.21           N  
ATOM    333  CA  THR A  42      -2.100  11.191   8.407  1.00 93.86           C  
ATOM    334  C   THR A  42      -3.010  11.427   9.609  1.00 92.68           C  
ATOM    335  CB  THR A  42      -2.189  12.393   7.448  1.00 92.96           C  
ATOM    336  O   THR A  42      -2.732  12.289  10.445  1.00 90.66           O  
ATOM    337  CG2 THR A  42      -1.178  12.269   6.314  1.00 88.64           C  
ATOM    338  OG1 THR A  42      -3.509  12.457   6.893  1.00 89.76           O  
ATOM    339  N   GLY A  43      -4.080  10.637   9.712  1.00 92.53           N  
ATOM    340  CA  GLY A  43      -5.039  10.997  10.744  1.00 92.21           C  
ATOM    341  C   GLY A  43      -5.443   9.824  11.618  1.00 91.83           C  
ATOM    342  O   GLY A  43      -6.083  10.008  12.655  1.00 90.21           O  
ATOM    343  N   TRP A  44      -5.062   8.670  11.276  1.00 91.54           N  
ATOM    344  CA  TRP A  44      -5.636   7.538  11.996  1.00 92.28           C  
ATOM    345  C   TRP A  44      -4.548   6.558  12.426  1.00 91.50           C  
ATOM    346  CB  TRP A  44      -6.673   6.819  11.129  1.00 89.15           C  
ATOM    347  O   TRP A  44      -4.528   6.108  13.573  1.00 89.46           O  
ATOM    348  CG  TRP A  44      -7.371   5.689  11.825  1.00 74.05           C  
ATOM    349  CD1 TRP A  44      -6.918   4.408  11.974  1.00 64.56           C  
ATOM    350  CD2 TRP A  44      -8.651   5.739  12.463  1.00 66.56           C  
ATOM    351  CE2 TRP A  44      -8.911   4.451  12.979  1.00 61.34           C  
ATOM    352  CE3 TRP A  44      -9.603   6.750  12.649  1.00 60.09           C  
ATOM    353  NE1 TRP A  44      -7.840   3.658  12.667  1.00 72.13           N  
ATOM    354  CH2 TRP A  44     -11.002   5.153  13.838  1.00 63.97           C  
ATOM    355  CZ2 TRP A  44     -10.087   4.146  13.670  1.00 72.43           C  
ATOM    356  CZ3 TRP A  44     -10.772   6.445  13.337  1.00 61.95           C  
ATOM    357  N   VAL A  45      -3.681   6.106  11.567  1.00 93.95           N  
ATOM    358  CA  VAL A  45      -2.684   5.059  11.763  1.00 94.11           C  
ATOM    359  C   VAL A  45      -1.750   5.443  12.909  1.00 93.08           C  
ATOM    360  CB  VAL A  45      -1.869   4.802  10.476  1.00 92.99           C  
ATOM    361  O   VAL A  45      -1.395   6.614  13.063  1.00 91.41           O  
ATOM    362  CG1 VAL A  45      -0.663   3.912  10.768  1.00 86.79           C  
ATOM    363  CG2 VAL A  45      -2.755   4.172   9.402  1.00 86.06           C  
ATOM    364  N   GLU A  46      -1.492   4.468  13.662  1.00 92.68           N  
ATOM    365  CA  GLU A  46      -0.557   4.663  14.766  1.00 92.70           C  
ATOM    366  C   GLU A  46       0.889   4.569  14.287  1.00 93.33           C  
ATOM    367  CB  GLU A  46      -0.811   3.637  15.873  1.00 89.68           C  
ATOM    368  O   GLU A  46       1.234   3.678  13.508  1.00 92.78           O  
ATOM    369  CG  GLU A  46      -2.169   3.782  16.545  1.00 77.24           C  
ATOM    370  CD  GLU A  46      -2.421   2.736  17.620  1.00 74.25           C  
ATOM    371  OE1 GLU A  46      -1.560   1.849  17.818  1.00 70.36           O  
ATOM    372  OE2 GLU A  46      -3.488   2.805  18.270  1.00 67.08           O  
ATOM    373  N   TYR A  47       1.799   5.413  14.792  1.00 92.84           N  
ATOM    374  CA  TYR A  47       3.206   5.439  14.409  1.00 93.86           C  
ATOM    375  C   TYR A  47       4.106   5.237  15.623  1.00 92.52           C  
ATOM    376  CB  TYR A  47       3.552   6.762  13.719  1.00 92.77           C  
ATOM    377  O   TYR A  47       3.732   5.585  16.746  1.00 90.50           O  
ATOM    378  CG  TYR A  47       2.722   7.039  12.488  1.00 92.08           C  
ATOM    379  CD1 TYR A  47       2.958   6.356  11.297  1.00 89.86           C  
ATOM    380  CD2 TYR A  47       1.702   7.984  12.514  1.00 90.34           C  
ATOM    381  CE1 TYR A  47       2.198   6.610  10.160  1.00 90.93           C  
ATOM    382  CE2 TYR A  47       0.935   8.245  11.384  1.00 91.40           C  
ATOM    383  OH  TYR A  47       0.434   7.809   9.091  1.00 88.61           O  
ATOM    384  CZ  TYR A  47       1.190   7.554  10.213  1.00 90.66           C  
ATOM    385  N   PRO A  48       5.280   4.599  15.413  1.00 96.17           N  
ATOM    386  CA  PRO A  48       5.939   4.372  14.125  1.00 96.23           C  
ATOM    387  C   PRO A  48       5.369   3.170  13.375  1.00 95.87           C  
ATOM    388  CB  PRO A  48       7.400   4.129  14.514  1.00 95.54           C  
ATOM    389  O   PRO A  48       4.889   2.220  13.997  1.00 95.08           O  
ATOM    390  CG  PRO A  48       7.338   3.554  15.892  1.00 91.64           C  
ATOM    391  CD  PRO A  48       6.169   4.165  16.611  1.00 87.81           C  
ATOM    392  N   LEU A  49       5.375   3.241  12.134  1.00 95.71           N  
ATOM    393  CA  LEU A  49       4.849   2.189  11.270  1.00 95.82           C  
ATOM    394  C   LEU A  49       5.945   1.624  10.372  1.00 95.67           C  
ATOM    395  CB  LEU A  49       3.698   2.724  10.415  1.00 95.27           C  
ATOM    396  O   LEU A  49       6.698   2.380   9.754  1.00 95.09           O  
ATOM    397  CG  LEU A  49       3.108   1.755   9.389  1.00 92.55           C  
ATOM    398  CD1 LEU A  49       2.369   0.622  10.095  1.00 87.35           C  
ATOM    399  CD2 LEU A  49       2.178   2.491   8.431  1.00 86.99           C  
ATOM    400  N   VAL A  50       6.117   0.358  10.388  1.00 96.27           N  
ATOM    401  CA  VAL A  50       6.972  -0.315   9.416  1.00 96.24           C  
ATOM    402  C   VAL A  50       6.111  -0.991   8.351  1.00 96.15           C  
ATOM    403  CB  VAL A  50       7.893  -1.354  10.095  1.00 95.53           C  
ATOM    404  O   VAL A  50       5.342  -1.907   8.655  1.00 95.69           O  
ATOM    405  CG1 VAL A  50       8.759  -2.067   9.058  1.00 90.54           C  
ATOM    406  CG2 VAL A  50       8.766  -0.681  11.153  1.00 90.38           C  
ATOM    407  N   LEU A  51       6.159  -0.558   7.139  1.00 96.10           N  
ATOM    408  CA  LEU A  51       5.515  -1.190   5.992  1.00 96.11           C  
ATOM    409  C   LEU A  51       6.486  -2.114   5.265  1.00 95.90           C  
ATOM    410  CB  LEU A  51       4.980  -0.129   5.026  1.00 95.67           C  
ATOM    411  O   LEU A  51       7.461  -1.652   4.669  1.00 95.30           O  
ATOM    412  CG  LEU A  51       4.334  -0.648   3.740  1.00 93.74           C  
ATOM    413  CD1 LEU A  51       3.046  -1.398   4.060  1.00 89.34           C  
ATOM    414  CD2 LEU A  51       4.064   0.502   2.776  1.00 88.78           C  
ATOM    415  N   GLU A  52       6.244  -3.346   5.429  1.00 95.82           N  
ATOM    416  CA  GLU A  52       6.993  -4.324   4.646  1.00 95.73           C  
ATOM    417  C   GLU A  52       6.172  -4.827   3.462  1.00 95.64           C  
ATOM    418  CB  GLU A  52       7.424  -5.501   5.525  1.00 94.80           C  
ATOM    419  O   GLU A  52       5.169  -5.519   3.644  1.00 95.12           O  
ATOM    420  CG  GLU A  52       8.340  -6.491   4.821  1.00 87.31           C  
ATOM    421  CD  GLU A  52       8.842  -7.598   5.735  1.00 82.76           C  
ATOM    422  OE1 GLU A  52       8.450  -7.628   6.924  1.00 78.70           O  
ATOM    423  OE2 GLU A  52       9.633  -8.442   5.258  1.00 78.32           O  
ATOM    424  N   TRP A  53       6.554  -4.437   2.323  1.00 94.44           N  
ATOM    425  CA  TRP A  53       5.885  -4.836   1.090  1.00 94.71           C  
ATOM    426  C   TRP A  53       6.732  -5.835   0.309  1.00 93.76           C  
ATOM    427  CB  TRP A  53       5.585  -3.611   0.220  1.00 93.92           C  
ATOM    428  O   TRP A  53       7.678  -5.449  -0.382  1.00 91.99           O  
ATOM    429  CG  TRP A  53       4.498  -3.832  -0.789  1.00 90.83           C  
ATOM    430  CD1 TRP A  53       4.208  -4.995  -1.447  1.00 84.20           C  
ATOM    431  CD2 TRP A  53       3.558  -2.860  -1.258  1.00 84.70           C  
ATOM    432  CE2 TRP A  53       2.726  -3.504  -2.200  1.00 88.38           C  
ATOM    433  CE3 TRP A  53       3.338  -1.506  -0.971  1.00 82.79           C  
ATOM    434  NE1 TRP A  53       3.144  -4.804  -2.297  1.00 85.11           N  
ATOM    435  CH2 TRP A  53       1.496  -1.515  -2.560  1.00 81.68           C  
ATOM    436  CZ2 TRP A  53       1.690  -2.839  -2.859  1.00 83.35           C  
ATOM    437  CZ3 TRP A  53       2.306  -0.846  -1.628  1.00 82.27           C  
ATOM    438  N   ARG A  54       6.374  -7.148   0.353  1.00 94.57           N  
ATOM    439  CA  ARG A  54       7.081  -8.235  -0.317  1.00 94.48           C  
ATOM    440  C   ARG A  54       6.608  -8.390  -1.758  1.00 94.21           C  
ATOM    441  CB  ARG A  54       6.888  -9.550   0.442  1.00 93.75           C  
ATOM    442  O   ARG A  54       5.430  -8.181  -2.056  1.00 93.49           O  
ATOM    443  CG  ARG A  54       7.319  -9.489   1.899  1.00 90.42           C  
ATOM    444  CD  ARG A  54       7.021 -10.790   2.630  1.00 88.36           C  
ATOM    445  NE  ARG A  54       7.427 -10.726   4.031  1.00 85.20           N  
ATOM    446  NH1 ARG A  54       6.431 -12.725   4.625  1.00 73.10           N  
ATOM    447  NH2 ARG A  54       7.556 -11.489   6.194  1.00 72.08           N  
ATOM    448  CZ  ARG A  54       7.137 -11.647   4.947  1.00 81.22           C  
ATOM    449  N   GLN A  55       7.592  -8.776  -2.645  1.00 93.15           N  
ATOM    450  CA  GLN A  55       7.304  -8.988  -4.060  1.00 93.17           C  
ATOM    451  C   GLN A  55       6.512  -7.820  -4.641  1.00 93.45           C  
ATOM    452  CB  GLN A  55       6.536 -10.295  -4.262  1.00 91.67           C  
ATOM    453  O   GLN A  55       5.509  -8.024  -5.328  1.00 92.54           O  
ATOM    454  CG  GLN A  55       7.320 -11.537  -3.859  1.00 83.82           C  
ATOM    455  CD  GLN A  55       7.227 -11.834  -2.374  1.00 77.39           C  
ATOM    456  NE2 GLN A  55       8.294 -12.395  -1.814  1.00 69.39           N  
ATOM    457  OE1 GLN A  55       6.206 -11.561  -1.736  1.00 75.07           O  
ATOM    458  N   PHE A  56       6.887  -6.637  -4.343  1.00 93.08           N  
ATOM    459  CA  PHE A  56       6.257  -5.397  -4.778  1.00 93.31           C  
ATOM    460  C   PHE A  56       6.050  -5.395  -6.288  1.00 92.72           C  
ATOM    461  CB  PHE A  56       7.102  -4.188  -4.363  1.00 92.89           C  
ATOM    462  O   PHE A  56       5.002  -4.968  -6.776  1.00 91.61           O  
ATOM    463  CG  PHE A  56       6.628  -2.886  -4.949  1.00 92.47           C  
ATOM    464  CD1 PHE A  56       5.433  -2.313  -4.530  1.00 90.97           C  
ATOM    465  CD2 PHE A  56       7.377  -2.234  -5.920  1.00 90.79           C  
ATOM    466  CE1 PHE A  56       4.992  -1.107  -5.070  1.00 90.91           C  
ATOM    467  CE2 PHE A  56       6.942  -1.029  -6.464  1.00 91.04           C  
ATOM    468  CZ  PHE A  56       5.749  -0.468  -6.039  1.00 90.26           C  
ATOM    469  N   GLU A  57       7.047  -5.916  -7.055  1.00 91.72           N  
ATOM    470  CA  GLU A  57       6.979  -5.891  -8.513  1.00 91.59           C  
ATOM    471  C   GLU A  57       5.795  -6.708  -9.024  1.00 91.57           C  
ATOM    472  CB  GLU A  57       8.282  -6.416  -9.121  1.00 90.39           C  
ATOM    473  O   GLU A  57       5.166  -6.342 -10.020  1.00 90.60           O  
ATOM    474  CG  GLU A  57       9.473  -5.492  -8.915  1.00 85.31           C  
ATOM    475  CD  GLU A  57       9.284  -4.121  -9.545  1.00 81.94           C  
ATOM    476  OE1 GLU A  57       8.666  -4.031 -10.630  1.00 78.60           O  
ATOM    477  OE2 GLU A  57       9.760  -3.128  -8.949  1.00 76.58           O  
ATOM    478  N   GLN A  58       5.468  -7.743  -8.366  1.00 91.25           N  
ATOM    479  CA  GLN A  58       4.337  -8.560  -8.793  1.00 91.26           C  
ATOM    480  C   GLN A  58       3.018  -7.816  -8.604  1.00 91.73           C  
ATOM    481  CB  GLN A  58       4.309  -9.882  -8.025  1.00 89.51           C  
ATOM    482  O   GLN A  58       2.148  -7.854  -9.476  1.00 90.94           O  
ATOM    483  CG  GLN A  58       5.411 -10.852  -8.428  1.00 79.68           C  
ATOM    484  CD  GLN A  58       5.309 -12.187  -7.714  1.00 74.90           C  
ATOM    485  NE2 GLN A  58       6.453 -12.746  -7.337  1.00 65.41           N  
ATOM    486  OE1 GLN A  58       4.210 -12.710  -7.504  1.00 70.95           O  
ATOM    487  N   SER A  59       2.900  -7.207  -7.423  1.00 91.17           N  
ATOM    488  CA  SER A  59       1.681  -6.437  -7.196  1.00 91.22           C  
ATOM    489  C   SER A  59       1.559  -5.289  -8.192  1.00 90.53           C  
ATOM    490  CB  SER A  59       1.650  -5.890  -5.769  1.00 89.97           C  
ATOM    491  O   SER A  59       0.458  -4.965  -8.643  1.00 88.89           O  
ATOM    492  OG  SER A  59       2.812  -5.125  -5.498  1.00 83.58           O  
ATOM    493  N   LYS A  60       2.698  -4.675  -8.506  1.00 90.43           N  
ATOM    494  CA  LYS A  60       2.720  -3.575  -9.466  1.00 90.05           C  
ATOM    495  C   LYS A  60       2.172  -4.018 -10.820  1.00 89.05           C  
ATOM    496  CB  LYS A  60       4.140  -3.031  -9.628  1.00 88.19           C  
ATOM    497  O   LYS A  60       1.377  -3.305 -11.437  1.00 86.93           O  
ATOM    498  CG  LYS A  60       4.227  -1.772 -10.478  1.00 80.89           C  
ATOM    499  CD  LYS A  60       5.667  -1.299 -10.629  1.00 78.58           C  
ATOM    500  CE  LYS A  60       5.781  -0.164 -11.639  1.00 73.78           C  
ATOM    501  NZ  LYS A  60       7.205   0.189 -11.917  1.00 66.95           N  
ATOM    502  N   GLN A  61       2.507  -5.133 -11.293  1.00 89.87           N  
ATOM    503  CA  GLN A  61       2.060  -5.673 -12.572  1.00 89.57           C  
ATOM    504  C   GLN A  61       0.565  -5.977 -12.548  1.00 89.41           C  
ATOM    505  CB  GLN A  61       2.847  -6.935 -12.929  1.00 87.41           C  
ATOM    506  O   GLN A  61      -0.144  -5.713 -13.522  1.00 87.76           O  
ATOM    507  CG  GLN A  61       4.301  -6.669 -13.296  1.00 77.52           C  
ATOM    508  CD  GLN A  61       5.097  -7.945 -13.497  1.00 72.74           C  
ATOM    509  NE2 GLN A  61       6.398  -7.801 -13.725  1.00 63.09           N  
ATOM    510  OE1 GLN A  61       4.548  -9.050 -13.446  1.00 69.79           O  
ATOM    511  N   LEU A  62       0.052  -6.325 -11.475  1.00 88.95           N  
ATOM    512  CA  LEU A  62      -1.305  -6.854 -11.397  1.00 89.26           C  
ATOM    513  C   LEU A  62      -2.305  -5.742 -11.099  1.00 88.80           C  
ATOM    514  CB  LEU A  62      -1.396  -7.940 -10.322  1.00 87.88           C  
ATOM    515  O   LEU A  62      -3.515  -5.936 -11.239  1.00 86.83           O  
ATOM    516  CG  LEU A  62      -0.670  -9.253 -10.622  1.00 84.29           C  
ATOM    517  CD1 LEU A  62      -0.615 -10.125  -9.372  1.00 79.18           C  
ATOM    518  CD2 LEU A  62      -1.352  -9.993 -11.767  1.00 79.70           C  
ATOM    519  N   THR A  63      -1.779  -4.572 -10.662  1.00 88.87           N  
ATOM    520  CA  THR A  63      -2.688  -3.517 -10.228  1.00 89.22           C  
ATOM    521  C   THR A  63      -2.597  -2.309 -11.155  1.00 87.45           C  
ATOM    522  CB  THR A  63      -2.388  -3.082  -8.781  1.00 87.38           C  
ATOM    523  O   THR A  63      -2.989  -1.202 -10.781  1.00 83.31           O  
ATOM    524  CG2 THR A  63      -2.535  -4.251  -7.813  1.00 84.02           C  
ATOM    525  OG1 THR A  63      -1.048  -2.580  -8.707  1.00 84.24           O  
ATOM    526  N   GLU A  64      -2.212  -2.412 -12.346  1.00 86.48           N  
ATOM    527  CA  GLU A  64      -2.126  -1.366 -13.361  1.00 85.54           C  
ATOM    528  C   GLU A  64      -1.624  -0.056 -12.761  1.00 84.92           C  
ATOM    529  CB  GLU A  64      -3.487  -1.152 -14.029  1.00 81.98           C  
ATOM    530  O   GLU A  64      -2.291   0.976 -12.866  1.00 80.36           O  
ATOM    531  CG  GLU A  64      -4.010  -2.377 -14.764  1.00 74.62           C  
ATOM    532  CD  GLU A  64      -5.320  -2.124 -15.494  1.00 70.59           C  
ATOM    533  OE1 GLU A  64      -5.749  -0.951 -15.583  1.00 68.95           O  
ATOM    534  OE2 GLU A  64      -5.923  -3.108 -15.979  1.00 66.95           O  
ATOM    535  N   ASN A  65      -0.551   0.126 -12.168  1.00 83.83           N  
ATOM    536  CA  ASN A  65       0.130   1.259 -11.550  1.00 84.61           C  
ATOM    537  C   ASN A  65      -0.432   1.563 -10.165  1.00 86.04           C  
ATOM    538  CB  ASN A  65       0.035   2.496 -12.446  1.00 79.98           C  
ATOM    539  O   ASN A  65       0.033   2.484  -9.490  1.00 84.37           O  
ATOM    540  CG  ASN A  65       0.793   2.334 -13.748  1.00 70.93           C  
ATOM    541  ND2 ASN A  65       0.245   2.882 -14.826  1.00 62.68           N  
ATOM    542  OD1 ASN A  65       1.863   1.720 -13.786  1.00 64.01           O  
ATOM    543  N   GLY A  66      -1.485   0.851  -9.850  1.00 91.61           N  
ATOM    544  CA  GLY A  66      -2.114   1.114  -8.566  1.00 92.23           C  
ATOM    545  C   GLY A  66      -1.167   0.952  -7.393  1.00 93.00           C  
ATOM    546  O   GLY A  66      -1.136   1.792  -6.491  1.00 92.53           O  
ATOM    547  N   ALA A  67      -0.358  -0.095  -7.479  1.00 94.06           N  
ATOM    548  CA  ALA A  67       0.597  -0.362  -6.406  1.00 94.43           C  
ATOM    549  C   ALA A  67       1.586   0.790  -6.253  1.00 94.48           C  
ATOM    550  CB  ALA A  67       1.343  -1.668  -6.669  1.00 93.35           C  
ATOM    551  O   ALA A  67       1.909   1.195  -5.134  1.00 93.96           O  
ATOM    552  N   GLU A  68       2.027   1.335  -7.372  1.00 94.59           N  
ATOM    553  CA  GLU A  68       2.960   2.457  -7.332  1.00 94.66           C  
ATOM    554  C   GLU A  68       2.312   3.692  -6.713  1.00 94.95           C  
ATOM    555  CB  GLU A  68       3.474   2.780  -8.737  1.00 92.65           C  
ATOM    556  O   GLU A  68       2.941   4.400  -5.923  1.00 94.55           O  
ATOM    557  CG  GLU A  68       4.532   1.811  -9.243  1.00 77.88           C  
ATOM    558  CD  GLU A  68       5.015   2.130 -10.649  1.00 73.32           C  
ATOM    559  OE1 GLU A  68       4.388   2.974 -11.329  1.00 68.37           O  
ATOM    560  OE2 GLU A  68       6.027   1.530 -11.075  1.00 66.59           O  
ATOM    561  N   SER A  69       1.091   3.913  -7.101  1.00 94.92           N  
ATOM    562  CA  SER A  69       0.363   5.063  -6.574  1.00 95.19           C  
ATOM    563  C   SER A  69       0.173   4.952  -5.065  1.00 95.45           C  
ATOM    564  CB  SER A  69      -0.998   5.195  -7.259  1.00 94.35           C  
ATOM    565  O   SER A  69       0.327   5.938  -4.341  1.00 95.26           O  
ATOM    566  OG  SER A  69      -0.841   5.486  -8.637  1.00 84.73           O  
ATOM    567  N   VAL A  70      -0.115   3.779  -4.657  1.00 96.07           N  
ATOM    568  CA  VAL A  70      -0.304   3.528  -3.232  1.00 96.22           C  
ATOM    569  C   VAL A  70       1.013   3.745  -2.490  1.00 96.29           C  
ATOM    570  CB  VAL A  70      -0.833   2.100  -2.973  1.00 95.83           C  
ATOM    571  O   VAL A  70       1.046   4.415  -1.455  1.00 96.03           O  
ATOM    572  CG1 VAL A  70      -0.715   1.741  -1.493  1.00 93.41           C  
ATOM    573  CG2 VAL A  70      -2.280   1.974  -3.443  1.00 93.02           C  
ATOM    574  N   LEU A  71       2.085   3.188  -3.041  1.00 96.06           N  
ATOM    575  CA  LEU A  71       3.405   3.371  -2.446  1.00 96.12           C  
ATOM    576  C   LEU A  71       3.759   4.851  -2.355  1.00 95.98           C  
ATOM    577  CB  LEU A  71       4.468   2.629  -3.260  1.00 95.59           C  
ATOM    578  O   LEU A  71       4.312   5.301  -1.349  1.00 95.55           O  
ATOM    579  CG  LEU A  71       5.908   2.741  -2.757  1.00 93.09           C  
ATOM    580  CD1 LEU A  71       6.020   2.183  -1.342  1.00 86.96           C  
ATOM    581  CD2 LEU A  71       6.862   2.015  -3.700  1.00 86.38           C  
ATOM    582  N   GLN A  72       3.369   5.609  -3.427  1.00 95.47           N  
ATOM    583  CA  GLN A  72       3.642   7.042  -3.447  1.00 95.51           C  
ATOM    584  C   GLN A  72       2.911   7.759  -2.315  1.00 95.66           C  
ATOM    585  CB  GLN A  72       3.243   7.646  -4.795  1.00 94.36           C  
ATOM    586  O   GLN A  72       3.445   8.698  -1.721  1.00 95.31           O  
ATOM    587  CG  GLN A  72       3.617   9.115  -4.945  1.00 82.96           C  
ATOM    588  CD  GLN A  72       5.111   9.354  -4.840  1.00 75.88           C  
ATOM    589  NE2 GLN A  72       5.491  10.539  -4.374  1.00 63.80           N  
ATOM    590  OE1 GLN A  72       5.918   8.480  -5.173  1.00 72.53           O  
ATOM    591  N   VAL A  73       1.711   7.334  -1.949  1.00 96.07           N  
ATOM    592  CA  VAL A  73       0.965   7.939  -0.850  1.00 96.19           C  
ATOM    593  C   VAL A  73       1.714   7.722   0.463  1.00 96.31           C  
ATOM    594  CB  VAL A  73      -0.465   7.363  -0.749  1.00 95.70           C  
ATOM    595  O   VAL A  73       1.827   8.640   1.279  1.00 96.10           O  
ATOM    596  CG1 VAL A  73      -1.173   7.891   0.497  1.00 91.74           C  
ATOM    597  CG2 VAL A  73      -1.265   7.702  -2.006  1.00 91.36           C  
ATOM    598  N   PHE A  74       2.292   6.552   0.694  1.00 96.31           N  
ATOM    599  CA  PHE A  74       3.090   6.267   1.880  1.00 96.39           C  
ATOM    600  C   PHE A  74       4.330   7.151   1.924  1.00 96.15           C  
ATOM    601  CB  PHE A  74       3.497   4.790   1.913  1.00 96.23           C  
ATOM    602  O   PHE A  74       4.671   7.700   2.974  1.00 95.65           O  
ATOM    603  CG  PHE A  74       2.416   3.874   2.419  1.00 95.72           C  
ATOM    604  CD1 PHE A  74       2.273   3.629   3.779  1.00 94.50           C  
ATOM    605  CD2 PHE A  74       1.542   3.257   1.534  1.00 94.13           C  
ATOM    606  CE1 PHE A  74       1.274   2.781   4.251  1.00 93.74           C  
ATOM    607  CE2 PHE A  74       0.540   2.409   1.997  1.00 93.86           C  
ATOM    608  CZ  PHE A  74       0.408   2.171   3.356  1.00 93.24           C  
ATOM    609  N   ARG A  75       5.023   7.288   0.763  1.00 96.02           N  
ATOM    610  CA  ARG A  75       6.221   8.117   0.679  1.00 95.96           C  
ATOM    611  C   ARG A  75       5.901   9.574   0.992  1.00 95.71           C  
ATOM    612  CB  ARG A  75       6.857   8.006  -0.708  1.00 95.19           C  
ATOM    613  O   ARG A  75       6.669  10.250   1.680  1.00 95.12           O  
ATOM    614  CG  ARG A  75       7.498   6.656  -0.986  1.00 90.09           C  
ATOM    615  CD  ARG A  75       8.190   6.629  -2.342  1.00 85.86           C  
ATOM    616  NE  ARG A  75       8.908   5.375  -2.555  1.00 84.47           N  
ATOM    617  NH1 ARG A  75       8.816   5.475  -4.861  1.00 69.74           N  
ATOM    618  NH2 ARG A  75       9.847   3.709  -3.826  1.00 65.26           N  
ATOM    619  CZ  ARG A  75       9.189   4.856  -3.747  1.00 78.77           C  
ATOM    620  N   GLU A  76       4.803   9.995   0.491  1.00 95.70           N  
ATOM    621  CA  GLU A  76       4.393  11.372   0.748  1.00 95.65           C  
ATOM    622  C   GLU A  76       4.068  11.585   2.224  1.00 95.63           C  
ATOM    623  CB  GLU A  76       3.185  11.744  -0.116  1.00 94.61           C  
ATOM    624  O   GLU A  76       4.423  12.615   2.801  1.00 95.15           O  
ATOM    625  CG  GLU A  76       3.514  11.916  -1.592  1.00 86.50           C  
ATOM    626  CD  GLU A  76       2.285  12.138  -2.458  1.00 81.75           C  
ATOM    627  OE1 GLU A  76       1.162  12.213  -1.910  1.00 78.86           O  
ATOM    628  OE2 GLU A  76       2.446  12.236  -3.695  1.00 78.23           O  
ATOM    629  N   ALA A  77       3.378  10.661   2.808  1.00 96.15           N  
ATOM    630  CA  ALA A  77       3.072  10.754   4.233  1.00 96.22           C  
ATOM    631  C   ALA A  77       4.349  10.788   5.068  1.00 96.20           C  
ATOM    632  CB  ALA A  77       2.189   9.585   4.665  1.00 95.77           C  
ATOM    633  O   ALA A  77       4.447  11.550   6.033  1.00 95.83           O  
ATOM    634  N   LYS A  78       5.305   9.957   4.675  1.00 96.06           N  
ATOM    635  CA  LYS A  78       6.605   9.961   5.340  1.00 95.95           C  
ATOM    636  C   LYS A  78       7.281  11.323   5.219  1.00 95.55           C  
ATOM    637  CB  LYS A  78       7.509   8.873   4.759  1.00 95.35           C  
ATOM    638  O   LYS A  78       7.794  11.858   6.204  1.00 94.73           O  
ATOM    639  CG  LYS A  78       8.891   8.813   5.393  1.00 92.00           C  
ATOM    640  CD  LYS A  78       9.720   7.671   4.819  1.00 88.62           C  
ATOM    641  CE  LYS A  78      11.130   7.659   5.395  1.00 86.13           C  
ATOM    642  NZ  LYS A  78      11.850   6.392   5.068  1.00 81.10           N  
ATOM    643  N   ALA A  79       7.203  11.822   4.016  1.00 95.92           N  
ATOM    644  CA  ALA A  79       7.821  13.117   3.745  1.00 95.73           C  
ATOM    645  C   ALA A  79       7.149  14.225   4.551  1.00 95.24           C  
ATOM    646  CB  ALA A  79       7.759  13.435   2.253  1.00 94.94           C  
ATOM    647  O   ALA A  79       7.782  15.230   4.883  1.00 94.23           O  
ATOM    648  N   GLU A  80       5.935  14.087   4.857  1.00 94.86           N  
ATOM    649  CA  GLU A  80       5.182  15.087   5.608  1.00 94.28           C  
ATOM    650  C   GLU A  80       5.372  14.908   7.111  1.00 93.97           C  
ATOM    651  CB  GLU A  80       3.695  15.019   5.253  1.00 91.85           C  
ATOM    652  O   GLU A  80       4.740  15.602   7.909  1.00 92.19           O  
ATOM    653  CG  GLU A  80       3.368  15.548   3.864  1.00 77.66           C  
ATOM    654  CD  GLU A  80       3.459  17.062   3.762  1.00 72.21           C  
ATOM    655  OE1 GLU A  80       3.052  17.760   4.719  1.00 68.31           O  
ATOM    656  OE2 GLU A  80       3.939  17.554   2.717  1.00 67.30           O  
ATOM    657  N   GLY A  81       6.151  13.889   7.528  1.00 94.34           N  
ATOM    658  CA  GLY A  81       6.544  13.799   8.925  1.00 94.17           C  
ATOM    659  C   GLY A  81       6.033  12.545   9.608  1.00 94.06           C  
ATOM    660  O   GLY A  81       6.310  12.317  10.788  1.00 93.01           O  
ATOM    661  N   CYS A  82       5.191  11.734   8.953  1.00 94.88           N  
ATOM    662  CA  CYS A  82       4.759  10.467   9.532  1.00 95.30           C  
ATOM    663  C   CYS A  82       5.938   9.516   9.702  1.00 95.13           C  
ATOM    664  CB  CYS A  82       3.688   9.815   8.658  1.00 94.01           C  
ATOM    665  O   CYS A  82       6.789   9.411   8.818  1.00 94.31           O  
ATOM    666  SG  CYS A  82       2.201  10.821   8.458  1.00 88.18           S  
ATOM    667  N   ASP A  83       6.056   8.976  10.832  1.00 95.60           N  
ATOM    668  CA  ASP A  83       7.171   8.089  11.147  1.00 95.70           C  
ATOM    669  C   ASP A  83       6.962   6.705  10.538  1.00 95.70           C  
ATOM    670  CB  ASP A  83       7.354   7.975  12.662  1.00 94.92           C  
ATOM    671  O   ASP A  83       6.577   5.765  11.236  1.00 95.07           O  
ATOM    672  CG  ASP A  83       8.666   7.317  13.053  1.00 91.68           C  
ATOM    673  OD1 ASP A  83       9.429   6.898  12.156  1.00 87.02           O  
ATOM    674  OD2 ASP A  83       8.938   7.216  14.269  1.00 89.51           O  
ATOM    675  N   ILE A  84       7.260   6.545   9.196  1.00 95.70           N  
ATOM    676  CA  ILE A  84       7.035   5.325   8.428  1.00 95.81           C  
ATOM    677  C   ILE A  84       8.369   4.782   7.919  1.00 95.30           C  
ATOM    678  CB  ILE A  84       6.071   5.571   7.246  1.00 95.16           C  
ATOM    679  O   ILE A  84       9.178   5.528   7.364  1.00 94.29           O  
ATOM    680  CG1 ILE A  84       4.727   6.104   7.755  1.00 91.36           C  
ATOM    681  CG2 ILE A  84       5.878   4.289   6.430  1.00 90.78           C  
ATOM    682  CD1 ILE A  84       3.781   6.555   6.650  1.00 86.60           C  
ATOM    683  N   THR A  85       8.599   3.599   8.193  1.00 96.31           N  
ATOM    684  CA  THR A  85       9.689   2.873   7.551  1.00 96.27           C  
ATOM    685  C   THR A  85       9.155   1.951   6.458  1.00 96.26           C  
ATOM    686  CB  THR A  85      10.490   2.048   8.575  1.00 95.72           C  
ATOM    687  O   THR A  85       8.252   1.148   6.702  1.00 95.90           O  
ATOM    688  CG2 THR A  85      11.676   1.353   7.915  1.00 91.01           C  
ATOM    689  OG1 THR A  85      10.973   2.917   9.607  1.00 88.92           O  
ATOM    690  N   ILE A  86       9.692   2.119   5.191  1.00 95.81           N  
ATOM    691  CA  ILE A  86       9.211   1.331   4.061  1.00 95.80           C  
ATOM    692  C   ILE A  86      10.285   0.333   3.634  1.00 95.07           C  
ATOM    693  CB  ILE A  86       8.815   2.233   2.871  1.00 95.29           C  
ATOM    694  O   ILE A  86      11.412   0.721   3.320  1.00 93.74           O  
ATOM    695  CG1 ILE A  86       7.713   3.214   3.289  1.00 93.72           C  
ATOM    696  CG2 ILE A  86       8.369   1.386   1.676  1.00 93.31           C  
ATOM    697  CD1 ILE A  86       7.427   4.299   2.259  1.00 90.49           C  
ATOM    698  N   ILE A  87       9.968  -0.891   3.647  1.00 95.55           N  
ATOM    699  CA  ILE A  87      10.858  -1.965   3.218  1.00 95.48           C  
ATOM    700  C   ILE A  87      10.250  -2.692   2.021  1.00 95.25           C  
ATOM    701  CB  ILE A  87      11.136  -2.961   4.366  1.00 94.89           C  
ATOM    702  O   ILE A  87       9.191  -3.314   2.137  1.00 94.63           O  
ATOM    703  CG1 ILE A  87      11.699  -2.225   5.588  1.00 91.09           C  
ATOM    704  CG2 ILE A  87      12.091  -4.065   3.904  1.00 90.40           C  
ATOM    705  CD1 ILE A  87      11.815  -3.092   6.834  1.00 85.83           C  
ATOM    706  N   LEU A  88      10.925  -2.627   0.849  1.00 93.92           N  
ATOM    707  CA  LEU A  88      10.489  -3.328  -0.354  1.00 93.46           C  
ATOM    708  C   LEU A  88      11.360  -4.552  -0.616  1.00 91.29           C  
ATOM    709  CB  LEU A  88      10.527  -2.392  -1.564  1.00 92.25           C  
ATOM    710  O   LEU A  88      12.589  -4.457  -0.615  1.00 87.66           O  
ATOM    711  CG  LEU A  88       9.761  -1.075  -1.427  1.00 89.26           C  
ATOM    712  CD1 LEU A  88       9.969  -0.209  -2.665  1.00 84.48           C  
ATOM    713  CD2 LEU A  88       8.277  -1.341  -1.198  1.00 83.95           C  
ATOM    714  N   SER A  89      10.660  -5.653  -0.647  1.00 88.05           N  
ATOM    715  CA  SER A  89      11.429  -6.854  -0.958  1.00 86.82           C  
ATOM    716  C   SER A  89      10.688  -7.742  -1.952  1.00 85.32           C  
ATOM    717  CB  SER A  89      11.731  -7.642   0.317  1.00 84.82           C  
ATOM    718  O   SER A  89       9.472  -7.621  -2.114  1.00 81.38           O  
ATOM    719  OG  SER A  89      10.541  -8.168   0.877  1.00 82.11           O  
TER     720      SER A  89
END
