# Supplementary material for: Semantical and geometrical protein encoding toward enhanced bioactivity and thermostability
Source: eLife. 2025 May 2;13:RP98033. doi: 10.7554/eLife.98033 (PMC12048155; doi:10.7554/eLife.98033)
Supplement: Source code 1. [file elife-98033-code1.zip › ProtSSN-master/data/DDG/DATASET/1BTA-8.0-25.0/1BTA-8.0-25.0.exp.pdb]

HEADER    RIBONUCLEASE INHIBITOR                  09-MAY-94   1BTA              
TITLE     THREE-DIMENSIONAL SOLUTION STRUCTURE AND 13C ASSIGNMENTS OF BARSTAR   
TITLE    2 USING NUCLEAR MAGNETIC RESONANCE SPECTROSCOPY                        
COMPND    MOL_ID: 1;                                                            
COMPND   2 MOLECULE: BARSTAR;                                                   
COMPND   3 CHAIN: A;                                                            
COMPND   4 ENGINEERED: YES                                                      
SOURCE    MOL_ID: 1;                                                            
SOURCE   2 ORGANISM_SCIENTIFIC: BACILLUS AMYLOLIQUEFACIENS;                     
SOURCE   3 ORGANISM_TAXID: 1390                                                 
KEYWDS    RIBONUCLEASE INHIBITOR                                                
EXPDTA    SOLUTION NMR                                                          
AUTHOR    M.J.LUBIENSKI,M.BYCROFT,S.M.V.FREUND,A.R.FERSHT                       
REVDAT   3   16-FEB-22 1BTA    1       REMARK                                   
REVDAT   2   24-FEB-09 1BTA    1       VERSN                                    
REVDAT   1   31-JUL-94 1BTA    0                                                
JRNL        AUTH   M.J.LUBIENSKI,M.BYCROFT,S.M.FREUND,A.R.FERSHT                
JRNL        TITL   THREE-DIMENSIONAL SOLUTION STRUCTURE AND 13C ASSIGNMENTS OF  
JRNL        TITL 2 BARSTAR USING NUCLEAR MAGNETIC RESONANCE SPECTROSCOPY.       
JRNL        REF    BIOCHEMISTRY                  V.  33  8866 1994              
JRNL        REFN                   ISSN 0006-2960                               
JRNL        PMID   8043574                                                      
JRNL        DOI    10.1021/BI00196A003                                          
REMARK   1                                                                      
REMARK   1 REFERENCE 1                                                          
REMARK   1  AUTH   R.W.HARTLEY                                                  
REMARK   1  TITL   BARNASE AND BARSTAR: TWO SMALL PROTEINS TO FOLD AND FIT      
REMARK   1  TITL 2 TOGETHER                                                     
REMARK   1  REF    TRENDS BIOCHEM.SCI.           V.  14   450 1989              
REMARK   1  REFN                   ISSN 0968-0004                               
REMARK   2                                                                      
REMARK   2 RESOLUTION. NOT APPLICABLE.                                          
REMARK   3                                                                      
REMARK   3 REFINEMENT.                                                          
REMARK   3   PROGRAM     : X-PLOR                                               
REMARK   3   AUTHORS     : BRUNGER                                              
REMARK   3                                                                      
REMARK   3  OTHER REFINEMENT REMARKS: NULL                                      
REMARK   4                                                                      
REMARK   4 1BTA COMPLIES WITH FORMAT V. 3.30, 13-JUL-11                         
REMARK 100                                                                      
REMARK 100 THIS ENTRY HAS BEEN PROCESSED BY BNL.                                
REMARK 100 THE DEPOSITION ID IS D_1000172065.                                   
REMARK 210                                                                      
REMARK 210 EXPERIMENTAL DETAILS                                                 
REMARK 210  EXPERIMENT TYPE                : NMR                                
REMARK 210  TEMPERATURE           (KELVIN) : NULL                               
REMARK 210  PH                             : NULL                               
REMARK 210  IONIC STRENGTH                 : NULL                               
REMARK 210  PRESSURE                       : NULL                               
REMARK 210  SAMPLE CONTENTS                : NULL                               
REMARK 210                                                                      
REMARK 210  NMR EXPERIMENTS CONDUCTED      : NULL                               
REMARK 210  SPECTROMETER FIELD STRENGTH    : NULL                               
REMARK 210  SPECTROMETER MODEL             : NULL                               
REMARK 210  SPECTROMETER MANUFACTURER      : NULL                               
REMARK 210                                                                      
REMARK 210  STRUCTURE DETERMINATION.                                            
REMARK 210   SOFTWARE USED                 : NULL                               
REMARK 210   METHOD USED                   : NULL                               
REMARK 210                                                                      
REMARK 210 CONFORMERS, NUMBER CALCULATED   : NULL                               
REMARK 210 CONFORMERS, NUMBER SUBMITTED    : 1                                  
REMARK 210 CONFORMERS, SELECTION CRITERIA  : NULL                               
REMARK 210                                                                      
REMARK 210 BEST REPRESENTATIVE CONFORMER IN THIS ENSEMBLE : NULL                
REMARK 210                                                                      
REMARK 210 REMARK: NULL                                                         
REMARK 215                                                                      
REMARK 215 NMR STUDY                                                            
REMARK 215 THE COORDINATES IN THIS ENTRY WERE GENERATED FROM SOLUTION           
REMARK 215 NMR DATA.  PROTEIN DATA BANK CONVENTIONS REQUIRE THAT                
REMARK 215 CRYST1 AND SCALE RECORDS BE INCLUDED, BUT THE VALUES ON              
REMARK 215 THESE RECORDS ARE MEANINGLESS.                                       
REMARK 300                                                                      
REMARK 300 BIOMOLECULE: 1                                                       
REMARK 300 SEE REMARK 350 FOR THE AUTHOR PROVIDED AND/OR PROGRAM                
REMARK 300 GENERATED ASSEMBLY INFORMATION FOR THE STRUCTURE IN                  
REMARK 300 THIS ENTRY. THE REMARK MAY ALSO PROVIDE INFORMATION ON               
REMARK 300 BURIED SURFACE AREA.                                                 
REMARK 350                                                                      
REMARK 350 COORDINATES FOR A COMPLETE MULTIMER REPRESENTING THE KNOWN           
REMARK 350 BIOLOGICALLY SIGNIFICANT OLIGOMERIZATION STATE OF THE                
REMARK 350 MOLECULE CAN BE GENERATED BY APPLYING BIOMT TRANSFORMATIONS          
REMARK 350 GIVEN BELOW.  BOTH NON-CRYSTALLOGRAPHIC AND                          
REMARK 350 CRYSTALLOGRAPHIC OPERATIONS ARE GIVEN.                               
REMARK 350                                                                      
REMARK 350 BIOMOLECULE: 1                                                       
REMARK 350 AUTHOR DETERMINED BIOLOGICAL UNIT: MONOMERIC                         
REMARK 350 APPLY THE FOLLOWING TO CHAINS: A                                     
REMARK 350   BIOMT1   1  1.000000  0.000000  0.000000        0.00000            
REMARK 350   BIOMT2   1  0.000000  1.000000  0.000000        0.00000            
REMARK 350   BIOMT3   1  0.000000  0.000000  1.000000        0.00000            
REMARK 500                                                                      
REMARK 500 GEOMETRY AND STEREOCHEMISTRY                                         
REMARK 500 SUBTOPIC: TORSION ANGLES                                             
REMARK 500                                                                      
REMARK 500 TORSION ANGLES OUTSIDE THE EXPECTED RAMACHANDRAN REGIONS:            
REMARK 500 (M=MODEL NUMBER; RES=RESIDUE NAME; C=CHAIN IDENTIFIER;               
REMARK 500 SSEQ=SEQUENCE NUMBER; I=INSERTION CODE).                             
REMARK 500                                                                      
REMARK 500 STANDARD TABLE:                                                      
REMARK 500 FORMAT:(10X,I3,1X,A3,1X,A1,I4,A1,4X,F7.2,3X,F7.2)                    
REMARK 500                                                                      
REMARK 500 EXPECTED VALUES: GJ KLEYWEGT AND TA JONES (1996). PHI/PSI-           
REMARK 500 CHOLOGY: RAMACHANDRAN REVISITED. STRUCTURE 4, 1395 - 1400            
REMARK 500                                                                      
REMARK 500  M RES CSSEQI        PSI       PHI                                   
REMARK 500    PRO A  27     -179.66    -57.36                                   
REMARK 500    TYR A  30      105.85    -38.41                                   
REMARK 500    GLU A  32        3.60     50.07                                   
REMARK 500    TRP A  44      -66.63    177.13                                   
REMARK 500    LEU A  62      -32.03    -33.51                                   
REMARK 500    GLU A  64      106.99    -12.37                                   
REMARK 500    ASN A  65       32.13     73.69                                   
REMARK 500    ASP A  83       65.33   -109.29                                   
REMARK 500    THR A  85       98.90    -52.92                                   
REMARK 500                                                                      
REMARK 500 REMARK: NULL                                                         
REMARK 500                                                                      
REMARK 500 GEOMETRY AND STEREOCHEMISTRY                                         
REMARK 500 SUBTOPIC: PLANAR GROUPS                                              
REMARK 500                                                                      
REMARK 500 PLANAR GROUPS IN THE FOLLOWING RESIDUES HAVE A TOTAL                 
REMARK 500 RMS DISTANCE OF ALL ATOMS FROM THE BEST-FIT PLANE                    
REMARK 500 BY MORE THAN AN EXPECTED VALUE OF 6*RMSD, WITH AN                    
REMARK 500 RMSD 0.02 ANGSTROMS, OR AT LEAST ONE ATOM HAS                        
REMARK 500 AN RMSD GREATER THAN THIS VALUE                                      
REMARK 500 (M=MODEL NUMBER; RES=RESIDUE NAME; C=CHAIN IDENTIFIER;               
REMARK 500 SSEQ=SEQUENCE NUMBER; I=INSERTION CODE).                             
REMARK 500                                                                      
REMARK 500  M RES CSSEQI        RMS     TYPE                                    
REMARK 500    ARG A  11         0.17    SIDE CHAIN                              
REMARK 500    ARG A  54         0.31    SIDE CHAIN                              
REMARK 500    ARG A  75         0.11    SIDE CHAIN                              
REMARK 500                                                                      
REMARK 500 REMARK: NULL                                                         
REMARK 900                                                                      
REMARK 900 RELATED ENTRIES                                                      
REMARK 900 RELATED ID: 1BTB   RELATED DB: PDB                                   
DBREF  1BTA A    1    89  UNP    P11540   BARS_BACAM       1     89             
SEQRES   1 A   89  LYS LYS ALA VAL ILE ASN GLY GLU GLN ILE ARG SER ILE          
SEQRES   2 A   89  SER ASP LEU HIS GLN THR LEU LYS LYS GLU LEU ALA LEU          
SEQRES   3 A   89  PRO GLU TYR TYR GLY GLU ASN LEU ASP ALA LEU TRP ASP          
SEQRES   4 A   89  CYS LEU THR GLY TRP VAL GLU TYR PRO LEU VAL LEU GLU          
SEQRES   5 A   89  TRP ARG GLN PHE GLU GLN SER LYS GLN LEU THR GLU ASN          
SEQRES   6 A   89  GLY ALA GLU SER VAL LEU GLN VAL PHE ARG GLU ALA LYS          
SEQRES   7 A   89  ALA GLU GLY CYS ASP ILE THR ILE ILE LEU SER                  
HELIX    1  H1 SER A   14  ALA A   25  1                                  12    
HELIX    2  H2 ASN A   33  GLY A   43  1                                  11    
HELIX    3  H3 PHE A   56  THR A   63  1                                   8    
HELIX    4  H4 GLU A   68  GLY A   81  1                                  14    
SHEET    1 SH1 3 LYS A   1  ASN A   6  0                                        
SHEET    2 SH1 3 LEU A  49  ARG A  54  1                                        
SHEET    3 SH1 3 ASP A  83  SER A  89  1                                        
CISPEP   1 TYR A   47    PRO A   48          0         0.92                     
CRYST1    1.000    1.000    1.000  90.00  90.00  90.00 P 1           1          
ORIGX1      1.000000  0.000000  0.000000        0.00000                         
ORIGX2      0.000000  1.000000  0.000000        0.00000                         
ORIGX3      0.000000  0.000000  1.000000        0.00000                         
SCALE1      1.000000  0.000000  0.000000        0.00000                         
SCALE2      0.000000  1.000000  0.000000        0.00000                         
SCALE3      0.000000  0.000000  1.000000        0.00000                         
ATOM      1  N   LYS A   1      -8.655   5.770   8.371  1.00  1.40           N  
ATOM      2  CA  LYS A   1      -7.542   5.187   9.163  1.00  0.52           C  
ATOM      3  C   LYS A   1      -6.210   5.619   8.561  1.00  0.39           C  
ATOM      4  O   LYS A   1      -6.156   6.468   7.693  1.00  0.33           O  
ATOM      5  CB  LYS A   1      -7.641   3.666   9.159  1.00  1.53           C  
ATOM      6  CG  LYS A   1      -7.750   3.179  10.602  1.00  2.38           C  
ATOM      7  CD  LYS A   1      -9.158   3.466  11.126  1.00  3.11           C  
ATOM      8  CE  LYS A   1      -9.145   4.744  11.965  1.00  3.58           C  
ATOM      9  NZ  LYS A   1      -9.497   4.416  13.375  1.00  4.21           N  
ATOM     10  H1  LYS A   1      -8.409   6.745   8.105  1.00  1.94           H  
ATOM     11  H2  LYS A   1      -8.809   5.202   7.514  1.00  2.04           H  
ATOM     12  H3  LYS A   1      -9.523   5.775   8.942  1.00  1.89           H  
ATOM     13  HA  LYS A   1      -7.604   5.545  10.180  1.00  1.19           H  
ATOM     14  HB2 LYS A   1      -8.516   3.361   8.603  1.00  1.84           H  
ATOM     15  HB3 LYS A   1      -6.756   3.246   8.705  1.00  2.02           H  
ATOM     16  HG2 LYS A   1      -7.558   2.117  10.640  1.00  2.57           H  
ATOM     17  HG3 LYS A   1      -7.025   3.703  11.212  1.00  2.64           H  
ATOM     18  HD2 LYS A   1      -9.833   3.592  10.290  1.00  3.38           H  
ATOM     19  HD3 LYS A   1      -9.491   2.640  11.735  1.00  3.41           H  
ATOM     20  HE2 LYS A   1      -8.160   5.186  11.934  1.00  3.84           H  
ATOM     21  HE3 LYS A   1      -9.866   5.442  11.568  1.00  3.71           H  
ATOM     22  HZ1 LYS A   1      -9.394   3.393  13.530  1.00  4.40           H  
ATOM     23  HZ2 LYS A   1      -8.864   4.932  14.019  1.00  4.64           H  
ATOM     24  HZ3 LYS A   1     -10.481   4.694  13.559  1.00  4.45           H  
ATOM     25  N   LYS A   2      -5.128   5.066   9.028  1.00  0.51           N  
ATOM     26  CA  LYS A   2      -3.813   5.485   8.490  1.00  0.44           C  
ATOM     27  C   LYS A   2      -2.931   4.277   8.172  1.00  0.41           C  
ATOM     28  O   LYS A   2      -3.040   3.218   8.757  1.00  0.58           O  
ATOM     29  CB  LYS A   2      -3.138   6.383   9.534  1.00  0.63           C  
ATOM     30  CG  LYS A   2      -1.624   6.134   9.604  1.00  1.04           C  
ATOM     31  CD  LYS A   2      -0.967   7.224  10.453  1.00  0.93           C  
ATOM     32  CE  LYS A   2       0.116   7.929   9.634  1.00  0.63           C  
ATOM     33  NZ  LYS A   2       1.057   8.630  10.551  1.00  1.43           N  
ATOM     34  H   LYS A   2      -5.180   4.399   9.744  1.00  0.70           H  
ATOM     35  HA  LYS A   2      -3.967   6.055   7.587  1.00  0.38           H  
ATOM     36  HB2 LYS A   2      -3.311   7.411   9.268  1.00  1.42           H  
ATOM     37  HB3 LYS A   2      -3.580   6.180  10.499  1.00  1.18           H  
ATOM     38  HG2 LYS A   2      -1.438   5.168  10.051  1.00  1.70           H  
ATOM     39  HG3 LYS A   2      -1.208   6.157   8.608  1.00  1.84           H  
ATOM     40  HD2 LYS A   2      -1.716   7.942  10.757  1.00  1.28           H  
ATOM     41  HD3 LYS A   2      -0.521   6.777  11.329  1.00  1.30           H  
ATOM     42  HE2 LYS A   2       0.660   7.199   9.052  1.00  1.03           H  
ATOM     43  HE3 LYS A   2      -0.343   8.648   8.971  1.00  0.93           H  
ATOM     44  HZ1 LYS A   2       0.538   8.961  11.391  1.00  1.83           H  
ATOM     45  HZ2 LYS A   2       1.809   7.974  10.844  1.00  1.98           H  
ATOM     46  HZ3 LYS A   2       1.480   9.442  10.061  1.00  1.99           H  
ATOM     47  N   ALA A   3      -2.040   4.474   7.250  1.00  0.27           N  
ATOM     48  CA  ALA A   3      -1.086   3.403   6.848  1.00  0.30           C  
ATOM     49  C   ALA A   3       0.316   4.013   6.751  1.00  0.30           C  
ATOM     50  O   ALA A   3       0.469   5.207   6.586  1.00  0.54           O  
ATOM     51  CB  ALA A   3      -1.491   2.834   5.486  1.00  0.34           C  
ATOM     52  H   ALA A   3      -1.991   5.353   6.827  1.00  0.25           H  
ATOM     53  HA  ALA A   3      -1.088   2.618   7.589  1.00  0.34           H  
ATOM     54  HB1 ALA A   3      -2.257   3.457   5.050  1.00  1.08           H  
ATOM     55  HB2 ALA A   3      -0.630   2.813   4.834  1.00  1.05           H  
ATOM     56  HB3 ALA A   3      -1.871   1.831   5.612  1.00  1.07           H  
ATOM     57  N   VAL A   4       1.342   3.214   6.860  1.00  0.30           N  
ATOM     58  CA  VAL A   4       2.725   3.769   6.780  1.00  0.27           C  
ATOM     59  C   VAL A   4       3.643   2.773   6.074  1.00  0.26           C  
ATOM     60  O   VAL A   4       3.842   1.667   6.535  1.00  0.33           O  
ATOM     61  CB  VAL A   4       3.250   4.021   8.194  1.00  0.30           C  
ATOM     62  CG1 VAL A   4       4.617   4.709   8.122  1.00  0.35           C  
ATOM     63  CG2 VAL A   4       2.262   4.915   8.946  1.00  0.35           C  
ATOM     64  H   VAL A   4       1.206   2.255   6.999  1.00  0.50           H  
ATOM     65  HA  VAL A   4       2.710   4.699   6.231  1.00  0.27           H  
ATOM     66  HB  VAL A   4       3.351   3.078   8.712  1.00  0.32           H  
ATOM     67 HG11 VAL A   4       4.554   5.568   7.472  1.00  1.08           H  
ATOM     68 HG12 VAL A   4       4.912   5.026   9.111  1.00  1.02           H  
ATOM     69 HG13 VAL A   4       5.350   4.015   7.733  1.00  1.13           H  
ATOM     70 HG21 VAL A   4       1.782   5.587   8.250  1.00  1.05           H  
ATOM     71 HG22 VAL A   4       1.514   4.300   9.425  1.00  0.98           H  
ATOM     72 HG23 VAL A   4       2.791   5.488   9.694  1.00  1.11           H  
ATOM     73  N   ILE A   5       4.210   3.153   4.961  1.00  0.23           N  
ATOM     74  CA  ILE A   5       5.117   2.213   4.245  1.00  0.23           C  
ATOM     75  C   ILE A   5       6.570   2.567   4.552  1.00  0.25           C  
ATOM     76  O   ILE A   5       7.176   3.388   3.893  1.00  0.27           O  
ATOM     77  CB  ILE A   5       4.879   2.300   2.742  1.00  0.23           C  
ATOM     78  CG1 ILE A   5       3.360   2.231   2.478  1.00  0.23           C  
ATOM     79  CG2 ILE A   5       5.620   1.142   2.061  1.00  0.24           C  
ATOM     80  CD1 ILE A   5       3.034   1.246   1.346  1.00  0.22           C  
ATOM     81  H   ILE A   5       4.044   4.052   4.602  1.00  0.24           H  
ATOM     82  HA  ILE A   5       4.920   1.205   4.580  1.00  0.23           H  
ATOM     83  HB  ILE A   5       5.268   3.239   2.372  1.00  0.25           H  
ATOM     84 HG12 ILE A   5       2.860   1.912   3.380  1.00  0.25           H  
ATOM     85 HG13 ILE A   5       3.005   3.214   2.207  1.00  0.27           H  
ATOM     86 HG21 ILE A   5       6.584   1.008   2.531  1.00  1.02           H  
ATOM     87 HG22 ILE A   5       5.042   0.236   2.162  1.00  1.06           H  
ATOM     88 HG23 ILE A   5       5.758   1.366   1.015  1.00  1.03           H  
ATOM     89 HD11 ILE A   5       3.776   1.335   0.567  1.00  1.05           H  
ATOM     90 HD12 ILE A   5       3.039   0.238   1.736  1.00  1.01           H  
ATOM     91 HD13 ILE A   5       2.058   1.473   0.942  1.00  1.05           H  
ATOM     92  N   ASN A   6       7.134   1.947   5.547  1.00  0.27           N  
ATOM     93  CA  ASN A   6       8.545   2.232   5.905  1.00  0.31           C  
ATOM     94  C   ASN A   6       9.466   1.399   5.009  1.00  0.31           C  
ATOM     95  O   ASN A   6       9.611   0.207   5.189  1.00  0.35           O  
ATOM     96  CB  ASN A   6       8.759   1.859   7.370  1.00  0.37           C  
ATOM     97  CG  ASN A   6       8.067   2.890   8.264  1.00  0.65           C  
ATOM     98  OD1 ASN A   6       7.534   3.869   7.782  1.00  1.48           O  
ATOM     99  ND2 ASN A   6       8.054   2.711   9.557  1.00  1.13           N  
ATOM    100  H   ASN A   6       6.628   1.287   6.062  1.00  0.28           H  
ATOM    101  HA  ASN A   6       8.751   3.283   5.764  1.00  0.32           H  
ATOM    102  HB2 ASN A   6       8.338   0.881   7.556  1.00  0.46           H  
ATOM    103  HB3 ASN A   6       9.810   1.847   7.587  1.00  0.35           H  
ATOM    104 HD21 ASN A   6       8.484   1.922   9.947  1.00  1.84           H  
ATOM    105 HD22 ASN A   6       7.613   3.366  10.138  1.00  1.23           H  
ATOM    106  N   GLY A   7      10.078   2.017   4.035  1.00  0.33           N  
ATOM    107  CA  GLY A   7      10.976   1.261   3.114  1.00  0.36           C  
ATOM    108  C   GLY A   7      12.182   0.718   3.879  1.00  0.35           C  
ATOM    109  O   GLY A   7      12.583  -0.414   3.694  1.00  0.46           O  
ATOM    110  H   GLY A   7       9.938   2.978   3.900  1.00  0.36           H  
ATOM    111  HA2 GLY A   7      10.428   0.436   2.685  1.00  0.39           H  
ATOM    112  HA3 GLY A   7      11.318   1.915   2.327  1.00  0.41           H  
ATOM    113  N   GLU A   8      12.767   1.509   4.735  1.00  0.38           N  
ATOM    114  CA  GLU A   8      13.946   1.022   5.505  1.00  0.43           C  
ATOM    115  C   GLU A   8      13.659  -0.390   6.019  1.00  0.39           C  
ATOM    116  O   GLU A   8      14.559  -1.170   6.260  1.00  0.45           O  
ATOM    117  CB  GLU A   8      14.207   1.950   6.696  1.00  0.53           C  
ATOM    118  CG  GLU A   8      14.064   3.409   6.256  1.00  1.39           C  
ATOM    119  CD  GLU A   8      14.660   4.324   7.328  1.00  1.74           C  
ATOM    120  OE1 GLU A   8      14.225   4.232   8.464  1.00  2.30           O  
ATOM    121  OE2 GLU A   8      15.540   5.100   6.994  1.00  2.19           O  
ATOM    122  H   GLU A   8      12.430   2.419   4.873  1.00  0.47           H  
ATOM    123  HA  GLU A   8      14.814   1.003   4.863  1.00  0.46           H  
ATOM    124  HB2 GLU A   8      13.494   1.739   7.479  1.00  1.12           H  
ATOM    125  HB3 GLU A   8      15.208   1.785   7.067  1.00  1.14           H  
ATOM    126  HG2 GLU A   8      14.587   3.557   5.322  1.00  2.04           H  
ATOM    127  HG3 GLU A   8      13.019   3.645   6.127  1.00  2.01           H  
ATOM    128  N   GLN A   9      12.408  -0.720   6.195  1.00  0.35           N  
ATOM    129  CA  GLN A   9      12.051  -2.069   6.699  1.00  0.38           C  
ATOM    130  C   GLN A   9      11.745  -3.001   5.523  1.00  0.35           C  
ATOM    131  O   GLN A   9      12.213  -4.121   5.468  1.00  0.40           O  
ATOM    132  CB  GLN A   9      10.811  -1.937   7.578  1.00  0.43           C  
ATOM    133  CG  GLN A   9      11.027  -0.819   8.600  1.00  0.50           C  
ATOM    134  CD  GLN A   9      11.790  -1.365   9.805  1.00  1.06           C  
ATOM    135  OE1 GLN A   9      12.979  -1.155   9.931  1.00  1.97           O  
ATOM    136  NE2 GLN A   9      11.151  -2.059  10.705  1.00  1.49           N  
ATOM    137  H   GLN A   9      11.697  -0.075   6.004  1.00  0.34           H  
ATOM    138  HA  GLN A   9      12.865  -2.469   7.278  1.00  0.42           H  
ATOM    139  HB2 GLN A   9       9.964  -1.691   6.955  1.00  0.41           H  
ATOM    140  HB3 GLN A   9      10.628  -2.868   8.092  1.00  0.49           H  
ATOM    141  HG2 GLN A   9      11.597  -0.022   8.145  1.00  0.88           H  
ATOM    142  HG3 GLN A   9      10.071  -0.437   8.923  1.00  0.84           H  
ATOM    143 HE21 GLN A   9      10.190  -2.227  10.605  1.00  1.89           H  
ATOM    144 HE22 GLN A   9      11.631  -2.412  11.483  1.00  1.96           H  
ATOM    145  N   ILE A  10      10.952  -2.550   4.591  1.00  0.32           N  
ATOM    146  CA  ILE A  10      10.597  -3.408   3.424  1.00  0.34           C  
ATOM    147  C   ILE A  10      11.825  -4.171   2.934  1.00  0.31           C  
ATOM    148  O   ILE A  10      12.893  -3.617   2.765  1.00  0.35           O  
ATOM    149  CB  ILE A  10      10.059  -2.546   2.281  1.00  0.37           C  
ATOM    150  CG1 ILE A  10       8.683  -2.005   2.655  1.00  0.51           C  
ATOM    151  CG2 ILE A  10       9.933  -3.402   1.018  1.00  0.35           C  
ATOM    152  CD1 ILE A  10       7.689  -3.158   2.715  1.00  0.78           C  
ATOM    153  H   ILE A  10      10.579  -1.650   4.664  1.00  0.32           H  
ATOM    154  HA  ILE A  10       9.838  -4.114   3.723  1.00  0.41           H  
ATOM    155  HB  ILE A  10      10.735  -1.725   2.095  1.00  0.39           H  
ATOM    156 HG12 ILE A  10       8.735  -1.522   3.618  1.00  1.17           H  
ATOM    157 HG13 ILE A  10       8.360  -1.296   1.909  1.00  1.20           H  
ATOM    158 HG21 ILE A  10       9.793  -4.438   1.298  1.00  1.04           H  
ATOM    159 HG22 ILE A  10       9.083  -3.068   0.441  1.00  1.05           H  
ATOM    160 HG23 ILE A  10      10.831  -3.305   0.428  1.00  1.04           H  
ATOM    161 HD11 ILE A  10       7.647  -3.649   1.751  1.00  1.35           H  
ATOM    162 HD12 ILE A  10       8.005  -3.863   3.468  1.00  1.43           H  
ATOM    163 HD13 ILE A  10       6.713  -2.774   2.970  1.00  1.54           H  
ATOM    164  N   ARG A  11      11.668  -5.440   2.692  1.00  0.33           N  
ATOM    165  CA  ARG A  11      12.794  -6.261   2.200  1.00  0.37           C  
ATOM    166  C   ARG A  11      12.423  -6.834   0.830  1.00  0.39           C  
ATOM    167  O   ARG A  11      13.251  -7.368   0.120  1.00  0.48           O  
ATOM    168  CB  ARG A  11      13.035  -7.400   3.184  1.00  0.50           C  
ATOM    169  CG  ARG A  11      13.677  -6.844   4.458  1.00  0.57           C  
ATOM    170  CD  ARG A  11      15.105  -7.376   4.589  1.00  1.27           C  
ATOM    171  NE  ARG A  11      15.489  -7.404   6.030  1.00  1.87           N  
ATOM    172  CZ  ARG A  11      16.544  -8.065   6.417  1.00  2.53           C  
ATOM    173  NH1 ARG A  11      16.881  -9.170   5.815  1.00  3.26           N  
ATOM    174  NH2 ARG A  11      17.261  -7.620   7.412  1.00  2.99           N  
ATOM    175  H   ARG A  11      10.797  -5.858   2.830  1.00  0.36           H  
ATOM    176  HA  ARG A  11      13.684  -5.654   2.117  1.00  0.37           H  
ATOM    177  HB2 ARG A  11      12.092  -7.867   3.429  1.00  0.56           H  
ATOM    178  HB3 ARG A  11      13.687  -8.122   2.738  1.00  0.55           H  
ATOM    179  HG2 ARG A  11      13.698  -5.765   4.408  1.00  0.94           H  
ATOM    180  HG3 ARG A  11      13.100  -7.153   5.317  1.00  0.87           H  
ATOM    181  HD2 ARG A  11      15.156  -8.374   4.183  1.00  1.84           H  
ATOM    182  HD3 ARG A  11      15.781  -6.731   4.046  1.00  1.87           H  
ATOM    183  HE  ARG A  11      14.946  -6.924   6.690  1.00  2.29           H  
ATOM    184 HH11 ARG A  11      16.331  -9.515   5.056  1.00  3.46           H  
ATOM    185 HH12 ARG A  11      17.690  -9.677   6.115  1.00  3.88           H  
ATOM    186 HH21 ARG A  11      17.000  -6.773   7.874  1.00  3.03           H  
ATOM    187 HH22 ARG A  11      18.069  -8.126   7.711  1.00  3.64           H  
ATOM    188  N   SER A  12      11.174  -6.725   0.458  1.00  0.37           N  
ATOM    189  CA  SER A  12      10.732  -7.258  -0.860  1.00  0.45           C  
ATOM    190  C   SER A  12       9.270  -6.869  -1.096  1.00  0.42           C  
ATOM    191  O   SER A  12       8.619  -6.289  -0.242  1.00  0.37           O  
ATOM    192  CB  SER A  12      10.862  -8.781  -0.865  1.00  0.56           C  
ATOM    193  OG  SER A  12      11.282  -9.221   0.419  1.00  1.44           O  
ATOM    194  H   SER A  12      10.524  -6.290   1.047  1.00  0.35           H  
ATOM    195  HA  SER A  12      11.348  -6.840  -1.643  1.00  0.48           H  
ATOM    196  HB2 SER A  12       9.908  -9.225  -1.097  1.00  1.21           H  
ATOM    197  HB3 SER A  12      11.585  -9.077  -1.613  1.00  1.13           H  
ATOM    198  HG  SER A  12      11.282 -10.182   0.418  1.00  1.77           H  
ATOM    199  N   ILE A  13       8.741  -7.185  -2.245  1.00  0.47           N  
ATOM    200  CA  ILE A  13       7.324  -6.831  -2.520  1.00  0.46           C  
ATOM    201  C   ILE A  13       6.445  -7.446  -1.435  1.00  0.41           C  
ATOM    202  O   ILE A  13       5.579  -6.799  -0.887  1.00  0.36           O  
ATOM    203  CB  ILE A  13       6.908  -7.370  -3.892  1.00  0.56           C  
ATOM    204  CG1 ILE A  13       5.570  -6.749  -4.313  1.00  0.63           C  
ATOM    205  CG2 ILE A  13       6.753  -8.888  -3.812  1.00  0.64           C  
ATOM    206  CD1 ILE A  13       5.564  -5.246  -4.010  1.00  0.57           C  
ATOM    207  H   ILE A  13       9.272  -7.656  -2.921  1.00  0.52           H  
ATOM    208  HA  ILE A  13       7.218  -5.757  -2.502  1.00  0.43           H  
ATOM    209  HB  ILE A  13       7.666  -7.126  -4.620  1.00  0.56           H  
ATOM    210 HG12 ILE A  13       5.423  -6.902  -5.372  1.00  0.75           H  
ATOM    211 HG13 ILE A  13       4.772  -7.226  -3.768  1.00  0.66           H  
ATOM    212 HG21 ILE A  13       7.675  -9.325  -3.457  1.00  1.21           H  
ATOM    213 HG22 ILE A  13       5.953  -9.131  -3.129  1.00  1.28           H  
ATOM    214 HG23 ILE A  13       6.522  -9.279  -4.792  1.00  1.15           H  
ATOM    215 HD11 ILE A  13       6.577  -4.869  -4.027  1.00  1.10           H  
ATOM    216 HD12 ILE A  13       4.976  -4.730  -4.755  1.00  1.16           H  
ATOM    217 HD13 ILE A  13       5.135  -5.077  -3.032  1.00  1.10           H  
ATOM    218  N   SER A  14       6.669  -8.690  -1.109  1.00  0.46           N  
ATOM    219  CA  SER A  14       5.851  -9.332  -0.047  1.00  0.44           C  
ATOM    220  C   SER A  14       5.859  -8.424   1.179  1.00  0.37           C  
ATOM    221  O   SER A  14       4.837  -8.162   1.781  1.00  0.35           O  
ATOM    222  CB  SER A  14       6.453 -10.689   0.312  1.00  0.50           C  
ATOM    223  OG  SER A  14       5.481 -11.469   0.996  1.00  1.07           O  
ATOM    224  H   SER A  14       7.381  -9.195  -1.556  1.00  0.51           H  
ATOM    225  HA  SER A  14       4.837  -9.463  -0.397  1.00  0.44           H  
ATOM    226  HB2 SER A  14       6.749 -11.201  -0.588  1.00  0.80           H  
ATOM    227  HB3 SER A  14       7.320 -10.541   0.942  1.00  0.85           H  
ATOM    228  HG  SER A  14       5.314 -12.257   0.474  1.00  1.49           H  
ATOM    229  N   ASP A  15       7.009  -7.928   1.541  1.00  0.34           N  
ATOM    230  CA  ASP A  15       7.097  -7.021   2.709  1.00  0.30           C  
ATOM    231  C   ASP A  15       6.187  -5.819   2.475  1.00  0.24           C  
ATOM    232  O   ASP A  15       5.470  -5.386   3.353  1.00  0.23           O  
ATOM    233  CB  ASP A  15       8.536  -6.538   2.871  1.00  0.30           C  
ATOM    234  CG  ASP A  15       9.056  -6.939   4.254  1.00  0.33           C  
ATOM    235  OD1 ASP A  15       8.483  -7.843   4.840  1.00  1.17           O  
ATOM    236  OD2 ASP A  15      10.015  -6.335   4.705  1.00  1.08           O  
ATOM    237  H   ASP A  15       7.814  -8.144   1.036  1.00  0.37           H  
ATOM    238  HA  ASP A  15       6.789  -7.548   3.594  1.00  0.31           H  
ATOM    239  HB2 ASP A  15       9.154  -6.988   2.107  1.00  0.33           H  
ATOM    240  HB3 ASP A  15       8.564  -5.466   2.769  1.00  0.27           H  
ATOM    241  N   LEU A  16       6.211  -5.283   1.288  1.00  0.25           N  
ATOM    242  CA  LEU A  16       5.347  -4.111   0.980  1.00  0.23           C  
ATOM    243  C   LEU A  16       3.898  -4.464   1.298  1.00  0.22           C  
ATOM    244  O   LEU A  16       3.233  -3.804   2.073  1.00  0.21           O  
ATOM    245  CB  LEU A  16       5.470  -3.779  -0.505  1.00  0.28           C  
ATOM    246  CG  LEU A  16       4.802  -2.436  -0.784  1.00  0.31           C  
ATOM    247  CD1 LEU A  16       5.341  -1.386   0.188  1.00  0.31           C  
ATOM    248  CD2 LEU A  16       5.110  -2.013  -2.219  1.00  0.39           C  
ATOM    249  H   LEU A  16       6.795  -5.657   0.594  1.00  0.29           H  
ATOM    250  HA  LEU A  16       5.653  -3.262   1.569  1.00  0.22           H  
ATOM    251  HB2 LEU A  16       6.513  -3.728  -0.776  1.00  0.30           H  
ATOM    252  HB3 LEU A  16       4.984  -4.548  -1.086  1.00  0.33           H  
ATOM    253  HG  LEU A  16       3.733  -2.532  -0.656  1.00  0.39           H  
ATOM    254 HD11 LEU A  16       6.331  -1.669   0.511  1.00  0.98           H  
ATOM    255 HD12 LEU A  16       5.383  -0.427  -0.306  1.00  1.09           H  
ATOM    256 HD13 LEU A  16       4.687  -1.320   1.045  1.00  1.09           H  
ATOM    257 HD21 LEU A  16       5.742  -2.755  -2.684  1.00  1.05           H  
ATOM    258 HD22 LEU A  16       4.189  -1.926  -2.775  1.00  1.10           H  
ATOM    259 HD23 LEU A  16       5.619  -1.061  -2.212  1.00  0.97           H  
ATOM    260  N   HIS A  17       3.413  -5.509   0.701  1.00  0.22           N  
ATOM    261  CA  HIS A  17       2.018  -5.941   0.944  1.00  0.22           C  
ATOM    262  C   HIS A  17       1.874  -6.363   2.405  1.00  0.19           C  
ATOM    263  O   HIS A  17       0.786  -6.432   2.941  1.00  0.19           O  
ATOM    264  CB  HIS A  17       1.715  -7.120   0.024  1.00  0.26           C  
ATOM    265  CG  HIS A  17       1.994  -6.716  -1.397  1.00  0.32           C  
ATOM    266  ND1 HIS A  17       1.294  -5.699  -2.026  1.00  0.38           N  
ATOM    267  CD2 HIS A  17       2.895  -7.181  -2.324  1.00  0.40           C  
ATOM    268  CE1 HIS A  17       1.779  -5.586  -3.276  1.00  0.44           C  
ATOM    269  NE2 HIS A  17       2.756  -6.465  -3.510  1.00  0.45           N  
ATOM    270  H   HIS A  17       3.974  -6.019   0.089  1.00  0.24           H  
ATOM    271  HA  HIS A  17       1.341  -5.128   0.729  1.00  0.23           H  
ATOM    272  HB2 HIS A  17       2.344  -7.958   0.291  1.00  0.27           H  
ATOM    273  HB3 HIS A  17       0.683  -7.400   0.121  1.00  0.27           H  
ATOM    274  HD1 HIS A  17       0.576  -5.161  -1.632  1.00  0.43           H  
ATOM    275  HD2 HIS A  17       3.605  -7.980  -2.157  1.00  0.48           H  
ATOM    276  HE1 HIS A  17       1.419  -4.874  -4.003  1.00  0.53           H  
ATOM    277  N   GLN A  18       2.969  -6.639   3.055  1.00  0.19           N  
ATOM    278  CA  GLN A  18       2.905  -7.047   4.475  1.00  0.19           C  
ATOM    279  C   GLN A  18       2.501  -5.844   5.322  1.00  0.17           C  
ATOM    280  O   GLN A  18       1.541  -5.888   6.067  1.00  0.18           O  
ATOM    281  CB  GLN A  18       4.275  -7.553   4.927  1.00  0.21           C  
ATOM    282  CG  GLN A  18       4.092  -8.654   5.975  1.00  0.55           C  
ATOM    283  CD  GLN A  18       5.461  -9.139   6.452  1.00  1.31           C  
ATOM    284  OE1 GLN A  18       6.390  -8.363   6.557  1.00  2.11           O  
ATOM    285  NE2 GLN A  18       5.626 -10.399   6.749  1.00  2.02           N  
ATOM    286  H   GLN A  18       3.831  -6.574   2.611  1.00  0.21           H  
ATOM    287  HA  GLN A  18       2.178  -7.830   4.584  1.00  0.20           H  
ATOM    288  HB2 GLN A  18       4.811  -7.948   4.076  1.00  0.40           H  
ATOM    289  HB3 GLN A  18       4.835  -6.737   5.359  1.00  0.45           H  
ATOM    290  HG2 GLN A  18       3.535  -8.262   6.814  1.00  1.27           H  
ATOM    291  HG3 GLN A  18       3.552  -9.480   5.538  1.00  1.06           H  
ATOM    292 HE21 GLN A  18       4.876 -11.024   6.665  1.00  2.32           H  
ATOM    293 HE22 GLN A  18       6.499 -10.719   7.056  1.00  2.67           H  
ATOM    294  N   THR A  19       3.229  -4.764   5.217  1.00  0.17           N  
ATOM    295  CA  THR A  19       2.882  -3.573   6.019  1.00  0.17           C  
ATOM    296  C   THR A  19       1.519  -3.063   5.542  1.00  0.17           C  
ATOM    297  O   THR A  19       0.682  -2.691   6.328  1.00  0.18           O  
ATOM    298  CB  THR A  19       3.976  -2.492   5.860  1.00  0.20           C  
ATOM    299  OG1 THR A  19       4.593  -2.276   7.121  1.00  0.22           O  
ATOM    300  CG2 THR A  19       3.371  -1.165   5.396  1.00  0.21           C  
ATOM    301  H   THR A  19       3.996  -4.744   4.620  1.00  0.18           H  
ATOM    302  HA  THR A  19       2.812  -3.861   7.050  1.00  0.18           H  
ATOM    303  HB  THR A  19       4.713  -2.820   5.143  1.00  0.20           H  
ATOM    304  HG1 THR A  19       5.007  -1.410   7.104  1.00  0.99           H  
ATOM    305 HG21 THR A  19       2.472  -0.968   5.968  1.00  1.04           H  
ATOM    306 HG22 THR A  19       4.082  -0.368   5.556  1.00  1.01           H  
ATOM    307 HG23 THR A  19       3.125  -1.228   4.347  1.00  1.05           H  
ATOM    308  N   LEU A  20       1.286  -3.056   4.258  1.00  0.16           N  
ATOM    309  CA  LEU A  20      -0.022  -2.590   3.751  1.00  0.18           C  
ATOM    310  C   LEU A  20      -1.104  -3.472   4.365  1.00  0.17           C  
ATOM    311  O   LEU A  20      -2.183  -3.040   4.683  1.00  0.24           O  
ATOM    312  CB  LEU A  20      -0.050  -2.738   2.232  1.00  0.19           C  
ATOM    313  CG  LEU A  20       0.878  -1.705   1.588  1.00  0.20           C  
ATOM    314  CD1 LEU A  20       0.822  -1.851   0.068  1.00  0.23           C  
ATOM    315  CD2 LEU A  20       0.434  -0.292   1.981  1.00  0.21           C  
ATOM    316  H   LEU A  20       1.961  -3.368   3.631  1.00  0.17           H  
ATOM    317  HA  LEU A  20      -0.175  -1.562   4.026  1.00  0.19           H  
ATOM    318  HB2 LEU A  20       0.280  -3.732   1.964  1.00  0.19           H  
ATOM    319  HB3 LEU A  20      -1.053  -2.589   1.881  1.00  0.21           H  
ATOM    320  HG  LEU A  20       1.891  -1.872   1.927  1.00  0.23           H  
ATOM    321 HD11 LEU A  20       0.850  -2.898  -0.194  1.00  1.02           H  
ATOM    322 HD12 LEU A  20      -0.092  -1.411  -0.300  1.00  1.06           H  
ATOM    323 HD13 LEU A  20       1.669  -1.347  -0.374  1.00  1.06           H  
ATOM    324 HD21 LEU A  20      -0.443  -0.353   2.607  1.00  0.97           H  
ATOM    325 HD22 LEU A  20       1.230   0.195   2.524  1.00  1.06           H  
ATOM    326 HD23 LEU A  20       0.204   0.280   1.089  1.00  0.99           H  
ATOM    327  N   LYS A  21      -0.794  -4.716   4.530  1.00  0.16           N  
ATOM    328  CA  LYS A  21      -1.760  -5.680   5.122  1.00  0.16           C  
ATOM    329  C   LYS A  21      -2.011  -5.324   6.586  1.00  0.17           C  
ATOM    330  O   LYS A  21      -3.123  -5.365   7.059  1.00  0.19           O  
ATOM    331  CB  LYS A  21      -1.173  -7.088   5.035  1.00  0.17           C  
ATOM    332  CG  LYS A  21      -2.174  -8.100   5.593  1.00  0.29           C  
ATOM    333  CD  LYS A  21      -1.414  -9.229   6.292  1.00  0.68           C  
ATOM    334  CE  LYS A  21      -2.407 -10.255   6.837  1.00  1.26           C  
ATOM    335  NZ  LYS A  21      -1.733 -11.101   7.860  1.00  1.94           N  
ATOM    336  H   LYS A  21       0.084  -5.017   4.262  1.00  0.19           H  
ATOM    337  HA  LYS A  21      -2.690  -5.643   4.575  1.00  0.18           H  
ATOM    338  HB2 LYS A  21      -0.957  -7.322   4.005  1.00  0.22           H  
ATOM    339  HB3 LYS A  21      -0.261  -7.131   5.612  1.00  0.24           H  
ATOM    340  HG2 LYS A  21      -2.827  -7.610   6.300  1.00  0.72           H  
ATOM    341  HG3 LYS A  21      -2.760  -8.510   4.784  1.00  0.65           H  
ATOM    342  HD2 LYS A  21      -0.753  -9.708   5.583  1.00  1.27           H  
ATOM    343  HD3 LYS A  21      -0.834  -8.823   7.107  1.00  1.44           H  
ATOM    344  HE2 LYS A  21      -3.244  -9.744   7.288  1.00  1.85           H  
ATOM    345  HE3 LYS A  21      -2.759 -10.880   6.029  1.00  1.79           H  
ATOM    346  HZ1 LYS A  21      -1.098 -10.512   8.434  1.00  2.47           H  
ATOM    347  HZ2 LYS A  21      -2.450 -11.541   8.472  1.00  2.37           H  
ATOM    348  HZ3 LYS A  21      -1.180 -11.843   7.387  1.00  2.30           H  
ATOM    349  N   LYS A  22      -0.991  -4.980   7.317  1.00  0.18           N  
ATOM    350  CA  LYS A  22      -1.204  -4.631   8.741  1.00  0.20           C  
ATOM    351  C   LYS A  22      -2.006  -3.335   8.817  1.00  0.23           C  
ATOM    352  O   LYS A  22      -3.074  -3.277   9.390  1.00  0.29           O  
ATOM    353  CB  LYS A  22       0.142  -4.442   9.432  1.00  0.22           C  
ATOM    354  CG  LYS A  22       0.148  -5.278  10.717  1.00  0.83           C  
ATOM    355  CD  LYS A  22       1.553  -5.339  11.302  1.00  1.43           C  
ATOM    356  CE  LYS A  22       1.494  -6.033  12.671  1.00  2.18           C  
ATOM    357  NZ  LYS A  22       2.827  -6.602  13.001  1.00  2.84           N  
ATOM    358  H   LYS A  22      -0.095  -4.952   6.936  1.00  0.18           H  
ATOM    359  HA  LYS A  22      -1.748  -5.423   9.220  1.00  0.22           H  
ATOM    360  HB2 LYS A  22       0.934  -4.768   8.773  1.00  0.68           H  
ATOM    361  HB3 LYS A  22       0.280  -3.398   9.674  1.00  0.64           H  
ATOM    362  HG2 LYS A  22      -0.521  -4.833  11.441  1.00  1.59           H  
ATOM    363  HG3 LYS A  22      -0.184  -6.279  10.493  1.00  1.50           H  
ATOM    364  HD2 LYS A  22       2.192  -5.897  10.635  1.00  1.98           H  
ATOM    365  HD3 LYS A  22       1.939  -4.336  11.421  1.00  2.00           H  
ATOM    366  HE2 LYS A  22       1.213  -5.318  13.432  1.00  2.61           H  
ATOM    367  HE3 LYS A  22       0.765  -6.828  12.640  1.00  2.68           H  
ATOM    368  HZ1 LYS A  22       3.561  -5.886  12.835  1.00  3.14           H  
ATOM    369  HZ2 LYS A  22       2.841  -6.890  14.002  1.00  3.13           H  
ATOM    370  HZ3 LYS A  22       3.008  -7.429  12.400  1.00  3.35           H  
ATOM    371  N   GLU A  23      -1.495  -2.303   8.219  1.00  0.22           N  
ATOM    372  CA  GLU A  23      -2.195  -1.004   8.212  1.00  0.26           C  
ATOM    373  C   GLU A  23      -3.621  -1.224   7.716  1.00  0.24           C  
ATOM    374  O   GLU A  23      -4.587  -1.066   8.436  1.00  0.27           O  
ATOM    375  CB  GLU A  23      -1.450  -0.080   7.250  1.00  0.29           C  
ATOM    376  CG  GLU A  23      -0.006   0.098   7.725  1.00  0.35           C  
ATOM    377  CD  GLU A  23       0.032   1.057   8.914  1.00  1.53           C  
ATOM    378  OE1 GLU A  23      -1.026   1.364   9.438  1.00  2.29           O  
ATOM    379  OE2 GLU A  23       1.120   1.471   9.280  1.00  2.27           O  
ATOM    380  H   GLU A  23      -0.646  -2.387   7.757  1.00  0.21           H  
ATOM    381  HA  GLU A  23      -2.200  -0.582   9.202  1.00  0.29           H  
ATOM    382  HB2 GLU A  23      -1.447  -0.527   6.261  1.00  0.29           H  
ATOM    383  HB3 GLU A  23      -1.940   0.879   7.216  1.00  0.29           H  
ATOM    384  HG2 GLU A  23       0.394  -0.860   8.022  1.00  0.86           H  
ATOM    385  HG3 GLU A  23       0.588   0.501   6.920  1.00  0.89           H  
ATOM    386  N   LEU A  24      -3.737  -1.599   6.480  1.00  0.23           N  
ATOM    387  CA  LEU A  24      -5.066  -1.859   5.871  1.00  0.23           C  
ATOM    388  C   LEU A  24      -5.767  -2.996   6.618  1.00  0.22           C  
ATOM    389  O   LEU A  24      -6.953  -3.209   6.467  1.00  0.24           O  
ATOM    390  CB  LEU A  24      -4.848  -2.277   4.418  1.00  0.21           C  
ATOM    391  CG  LEU A  24      -4.150  -1.150   3.658  1.00  0.25           C  
ATOM    392  CD1 LEU A  24      -3.120  -1.750   2.701  1.00  0.20           C  
ATOM    393  CD2 LEU A  24      -5.184  -0.352   2.862  1.00  0.40           C  
ATOM    394  H   LEU A  24      -2.935  -1.716   5.942  1.00  0.24           H  
ATOM    395  HA  LEU A  24      -5.669  -0.966   5.907  1.00  0.26           H  
ATOM    396  HB2 LEU A  24      -4.224  -3.163   4.392  1.00  0.19           H  
ATOM    397  HB3 LEU A  24      -5.799  -2.490   3.955  1.00  0.22           H  
ATOM    398  HG  LEU A  24      -3.651  -0.499   4.362  1.00  0.33           H  
ATOM    399 HD11 LEU A  24      -3.097  -2.822   2.826  1.00  1.06           H  
ATOM    400 HD12 LEU A  24      -3.391  -1.514   1.684  1.00  1.01           H  
ATOM    401 HD13 LEU A  24      -2.144  -1.341   2.922  1.00  1.04           H  
ATOM    402 HD21 LEU A  24      -5.924   0.053   3.538  1.00  1.08           H  
ATOM    403 HD22 LEU A  24      -4.692   0.457   2.342  1.00  1.14           H  
ATOM    404 HD23 LEU A  24      -5.666  -1.000   2.146  1.00  1.09           H  
ATOM    405  N   ALA A  25      -5.043  -3.736   7.416  1.00  0.21           N  
ATOM    406  CA  ALA A  25      -5.667  -4.860   8.158  1.00  0.22           C  
ATOM    407  C   ALA A  25      -6.369  -5.796   7.170  1.00  0.21           C  
ATOM    408  O   ALA A  25      -7.501  -6.191   7.366  1.00  0.23           O  
ATOM    409  CB  ALA A  25      -6.670  -4.292   9.152  1.00  0.26           C  
ATOM    410  H   ALA A  25      -4.088  -3.557   7.525  1.00  0.22           H  
ATOM    411  HA  ALA A  25      -4.904  -5.408   8.688  1.00  0.23           H  
ATOM    412  HB1 ALA A  25      -6.275  -3.373   9.558  1.00  1.01           H  
ATOM    413  HB2 ALA A  25      -7.603  -4.092   8.649  1.00  1.00           H  
ATOM    414  HB3 ALA A  25      -6.831  -5.002   9.949  1.00  0.98           H  
ATOM    415  N   LEU A  26      -5.693  -6.152   6.112  1.00  0.21           N  
ATOM    416  CA  LEU A  26      -6.293  -7.062   5.095  1.00  0.24           C  
ATOM    417  C   LEU A  26      -6.438  -8.468   5.690  1.00  0.28           C  
ATOM    418  O   LEU A  26      -5.795  -8.792   6.669  1.00  0.30           O  
ATOM    419  CB  LEU A  26      -5.371  -7.117   3.872  1.00  0.23           C  
ATOM    420  CG  LEU A  26      -4.954  -5.697   3.483  1.00  0.21           C  
ATOM    421  CD1 LEU A  26      -3.954  -5.751   2.337  1.00  0.26           C  
ATOM    422  CD2 LEU A  26      -6.187  -4.909   3.043  1.00  0.23           C  
ATOM    423  H   LEU A  26      -4.782  -5.822   5.985  1.00  0.22           H  
ATOM    424  HA  LEU A  26      -7.262  -6.690   4.802  1.00  0.29           H  
ATOM    425  HB2 LEU A  26      -4.492  -7.697   4.111  1.00  0.25           H  
ATOM    426  HB3 LEU A  26      -5.889  -7.574   3.046  1.00  0.26           H  
ATOM    427  HG  LEU A  26      -4.491  -5.214   4.323  1.00  0.21           H  
ATOM    428 HD11 LEU A  26      -4.013  -6.711   1.862  1.00  0.99           H  
ATOM    429 HD12 LEU A  26      -4.183  -4.977   1.621  1.00  1.07           H  
ATOM    430 HD13 LEU A  26      -2.958  -5.601   2.726  1.00  1.03           H  
ATOM    431 HD21 LEU A  26      -6.656  -5.412   2.210  1.00  1.05           H  
ATOM    432 HD22 LEU A  26      -6.885  -4.845   3.865  1.00  0.98           H  
ATOM    433 HD23 LEU A  26      -5.891  -3.914   2.744  1.00  1.09           H  
ATOM    434  N   PRO A  27      -7.280  -9.262   5.077  1.00  0.34           N  
ATOM    435  CA  PRO A  27      -7.526 -10.643   5.529  1.00  0.41           C  
ATOM    436  C   PRO A  27      -6.221 -11.438   5.555  1.00  0.39           C  
ATOM    437  O   PRO A  27      -5.165 -10.932   5.233  1.00  0.31           O  
ATOM    438  CB  PRO A  27      -8.489 -11.230   4.490  1.00  0.48           C  
ATOM    439  CG  PRO A  27      -8.880 -10.091   3.514  1.00  0.48           C  
ATOM    440  CD  PRO A  27      -8.054  -8.852   3.890  1.00  0.38           C  
ATOM    441  HA  PRO A  27      -7.991 -10.646   6.502  1.00  0.48           H  
ATOM    442  HB2 PRO A  27      -7.999 -12.028   3.948  1.00  0.46           H  
ATOM    443  HB3 PRO A  27      -9.371 -11.607   4.977  1.00  0.57           H  
ATOM    444  HG2 PRO A  27      -8.658 -10.387   2.499  1.00  0.49           H  
ATOM    445  HG3 PRO A  27      -9.931  -9.869   3.611  1.00  0.57           H  
ATOM    446  HD2 PRO A  27      -7.393  -8.587   3.079  1.00  0.35           H  
ATOM    447  HD3 PRO A  27      -8.702  -8.026   4.136  1.00  0.41           H  
ATOM    448  N   GLU A  28      -6.289 -12.685   5.931  1.00  0.50           N  
ATOM    449  CA  GLU A  28      -5.058 -13.519   5.972  1.00  0.53           C  
ATOM    450  C   GLU A  28      -4.729 -13.997   4.558  1.00  0.49           C  
ATOM    451  O   GLU A  28      -3.622 -14.407   4.273  1.00  0.51           O  
ATOM    452  CB  GLU A  28      -5.295 -14.732   6.871  1.00  0.67           C  
ATOM    453  CG  GLU A  28      -5.557 -14.268   8.305  1.00  1.14           C  
ATOM    454  CD  GLU A  28      -5.237 -15.405   9.276  1.00  1.65           C  
ATOM    455  OE1 GLU A  28      -4.380 -16.210   8.953  1.00  2.31           O  
ATOM    456  OE2 GLU A  28      -5.856 -15.452  10.327  1.00  2.20           O  
ATOM    457  H   GLU A  28      -7.153 -13.074   6.182  1.00  0.59           H  
ATOM    458  HA  GLU A  28      -4.237 -12.935   6.359  1.00  0.52           H  
ATOM    459  HB2 GLU A  28      -6.151 -15.284   6.509  1.00  0.81           H  
ATOM    460  HB3 GLU A  28      -4.423 -15.368   6.854  1.00  0.84           H  
ATOM    461  HG2 GLU A  28      -4.931 -13.416   8.527  1.00  1.61           H  
ATOM    462  HG3 GLU A  28      -6.595 -13.989   8.410  1.00  1.59           H  
ATOM    463  N   TYR A  29      -5.686 -13.952   3.671  1.00  0.47           N  
ATOM    464  CA  TYR A  29      -5.426 -14.409   2.279  1.00  0.44           C  
ATOM    465  C   TYR A  29      -5.020 -13.218   1.409  1.00  0.37           C  
ATOM    466  O   TYR A  29      -4.999 -13.312   0.198  1.00  0.38           O  
ATOM    467  CB  TYR A  29      -6.686 -15.061   1.704  1.00  0.51           C  
ATOM    468  CG  TYR A  29      -7.900 -14.250   2.087  1.00  0.66           C  
ATOM    469  CD1 TYR A  29      -8.300 -13.171   1.290  1.00  1.29           C  
ATOM    470  CD2 TYR A  29      -8.627 -14.579   3.237  1.00  1.53           C  
ATOM    471  CE1 TYR A  29      -9.428 -12.421   1.643  1.00  1.43           C  
ATOM    472  CE2 TYR A  29      -9.756 -13.829   3.590  1.00  1.75           C  
ATOM    473  CZ  TYR A  29     -10.156 -12.750   2.793  1.00  1.24           C  
ATOM    474  OH  TYR A  29     -11.268 -12.011   3.140  1.00  1.57           O  
ATOM    475  H   TYR A  29      -6.574 -13.622   3.922  1.00  0.50           H  
ATOM    476  HA  TYR A  29      -4.624 -15.133   2.287  1.00  0.48           H  
ATOM    477  HB2 TYR A  29      -6.608 -15.105   0.628  1.00  0.54           H  
ATOM    478  HB3 TYR A  29      -6.785 -16.061   2.099  1.00  0.66           H  
ATOM    479  HD1 TYR A  29      -7.739 -12.917   0.403  1.00  2.09           H  
ATOM    480  HD2 TYR A  29      -8.318 -15.411   3.852  1.00  2.30           H  
ATOM    481  HE1 TYR A  29      -9.737 -11.588   1.029  1.00  2.19           H  
ATOM    482  HE2 TYR A  29     -10.317 -14.083   4.476  1.00  2.61           H  
ATOM    483  HH  TYR A  29     -11.944 -12.619   3.447  1.00  1.71           H  
ATOM    484  N   TYR A  30      -4.694 -12.103   2.017  1.00  0.32           N  
ATOM    485  CA  TYR A  30      -4.275 -10.903   1.222  1.00  0.28           C  
ATOM    486  C   TYR A  30      -3.419 -11.366   0.035  1.00  0.32           C  
ATOM    487  O   TYR A  30      -2.281 -11.759   0.193  1.00  0.38           O  
ATOM    488  CB  TYR A  30      -3.462  -9.958   2.121  1.00  0.29           C  
ATOM    489  CG  TYR A  30      -3.006  -8.741   1.339  1.00  0.20           C  
ATOM    490  CD1 TYR A  30      -3.750  -8.286   0.243  1.00  0.47           C  
ATOM    491  CD2 TYR A  30      -1.832  -8.068   1.715  1.00  0.48           C  
ATOM    492  CE1 TYR A  30      -3.319  -7.163  -0.477  1.00  0.49           C  
ATOM    493  CE2 TYR A  30      -1.400  -6.943   0.995  1.00  0.49           C  
ATOM    494  CZ  TYR A  30      -2.145  -6.493  -0.102  1.00  0.25           C  
ATOM    495  OH  TYR A  30      -1.724  -5.388  -0.814  1.00  0.36           O  
ATOM    496  H   TYR A  30      -4.721 -12.056   2.998  1.00  0.33           H  
ATOM    497  HA  TYR A  30      -5.152 -10.390   0.855  1.00  0.31           H  
ATOM    498  HB2 TYR A  30      -4.075  -9.639   2.950  1.00  0.37           H  
ATOM    499  HB3 TYR A  30      -2.597 -10.483   2.499  1.00  0.37           H  
ATOM    500  HD1 TYR A  30      -4.655  -8.797  -0.044  1.00  0.80           H  
ATOM    501  HD2 TYR A  30      -1.267  -8.413   2.564  1.00  0.81           H  
ATOM    502  HE1 TYR A  30      -3.892  -6.812  -1.322  1.00  0.82           H  
ATOM    503  HE2 TYR A  30      -0.484  -6.425   1.282  1.00  0.82           H  
ATOM    504  HH  TYR A  30      -0.976  -5.004  -0.351  1.00  0.86           H  
ATOM    505  N   GLY A  31      -3.974 -11.339  -1.151  1.00  0.39           N  
ATOM    506  CA  GLY A  31      -3.215 -11.796  -2.357  1.00  0.51           C  
ATOM    507  C   GLY A  31      -2.004 -10.892  -2.611  1.00  0.58           C  
ATOM    508  O   GLY A  31      -1.214 -11.146  -3.495  1.00  1.36           O  
ATOM    509  H   GLY A  31      -4.899 -11.032  -1.247  1.00  0.42           H  
ATOM    510  HA2 GLY A  31      -2.876 -12.809  -2.201  1.00  0.59           H  
ATOM    511  HA3 GLY A  31      -3.865 -11.766  -3.219  1.00  0.55           H  
ATOM    512  N   GLU A  32      -1.870  -9.835  -1.853  1.00  0.56           N  
ATOM    513  CA  GLU A  32      -0.726  -8.877  -2.011  1.00  0.54           C  
ATOM    514  C   GLU A  32      -0.533  -8.420  -3.470  1.00  0.54           C  
ATOM    515  O   GLU A  32       0.377  -7.671  -3.760  1.00  0.59           O  
ATOM    516  CB  GLU A  32       0.582  -9.491  -1.474  1.00  0.66           C  
ATOM    517  CG  GLU A  32       0.741 -10.947  -1.915  1.00  1.51           C  
ATOM    518  CD  GLU A  32       2.052 -11.506  -1.358  1.00  1.87           C  
ATOM    519  OE1 GLU A  32       3.044 -10.799  -1.410  1.00  2.36           O  
ATOM    520  OE2 GLU A  32       2.040 -12.632  -0.890  1.00  2.37           O  
ATOM    521  H   GLU A  32      -2.537  -9.659  -1.164  1.00  1.17           H  
ATOM    522  HA  GLU A  32      -0.948  -8.001  -1.421  1.00  0.51           H  
ATOM    523  HB2 GLU A  32       1.419  -8.921  -1.845  1.00  1.18           H  
ATOM    524  HB3 GLU A  32       0.576  -9.447  -0.394  1.00  1.10           H  
ATOM    525  HG2 GLU A  32      -0.084 -11.532  -1.539  1.00  2.15           H  
ATOM    526  HG3 GLU A  32       0.764 -10.998  -2.992  1.00  2.09           H  
ATOM    527  N   ASN A  33      -1.373  -8.817  -4.389  1.00  0.51           N  
ATOM    528  CA  ASN A  33      -1.203  -8.335  -5.792  1.00  0.53           C  
ATOM    529  C   ASN A  33      -1.891  -6.977  -5.927  1.00  0.50           C  
ATOM    530  O   ASN A  33      -2.423  -6.444  -4.974  1.00  0.56           O  
ATOM    531  CB  ASN A  33      -1.811  -9.321  -6.806  1.00  0.54           C  
ATOM    532  CG  ASN A  33      -2.420 -10.533  -6.096  1.00  0.62           C  
ATOM    533  OD1 ASN A  33      -1.721 -11.465  -5.752  1.00  1.57           O  
ATOM    534  ND2 ASN A  33      -3.703 -10.559  -5.864  1.00  0.82           N  
ATOM    535  H   ASN A  33      -2.127  -9.384  -4.159  1.00  0.49           H  
ATOM    536  HA  ASN A  33      -0.148  -8.216  -5.997  1.00  0.59           H  
ATOM    537  HB2 ASN A  33      -2.581  -8.817  -7.372  1.00  0.60           H  
ATOM    538  HB3 ASN A  33      -1.037  -9.657  -7.481  1.00  0.62           H  
ATOM    539 HD21 ASN A  33      -4.267  -9.808  -6.143  1.00  1.60           H  
ATOM    540 HD22 ASN A  33      -4.104 -11.330  -5.410  1.00  0.77           H  
ATOM    541  N   LEU A  34      -1.918  -6.429  -7.107  1.00  0.48           N  
ATOM    542  CA  LEU A  34      -2.609  -5.125  -7.305  1.00  0.47           C  
ATOM    543  C   LEU A  34      -4.108  -5.392  -7.331  1.00  0.40           C  
ATOM    544  O   LEU A  34      -4.911  -4.621  -6.852  1.00  0.37           O  
ATOM    545  CB  LEU A  34      -2.204  -4.539  -8.650  1.00  0.55           C  
ATOM    546  CG  LEU A  34      -0.749  -4.072  -8.606  1.00  0.64           C  
ATOM    547  CD1 LEU A  34      -0.358  -3.503  -9.971  1.00  0.82           C  
ATOM    548  CD2 LEU A  34      -0.590  -2.986  -7.539  1.00  0.61           C  
ATOM    549  H   LEU A  34      -1.505  -6.886  -7.869  1.00  0.52           H  
ATOM    550  HA  LEU A  34      -2.362  -4.443  -6.507  1.00  0.48           H  
ATOM    551  HB2 LEU A  34      -2.317  -5.300  -9.409  1.00  0.62           H  
ATOM    552  HB3 LEU A  34      -2.846  -3.706  -8.881  1.00  0.52           H  
ATOM    553  HG  LEU A  34      -0.109  -4.909  -8.369  1.00  0.72           H  
ATOM    554 HD11 LEU A  34      -1.059  -3.846 -10.718  1.00  1.23           H  
ATOM    555 HD12 LEU A  34      -0.375  -2.424  -9.930  1.00  1.45           H  
ATOM    556 HD13 LEU A  34       0.636  -3.838 -10.229  1.00  1.32           H  
ATOM    557 HD21 LEU A  34      -1.519  -2.868  -7.003  1.00  1.16           H  
ATOM    558 HD22 LEU A  34       0.191  -3.271  -6.850  1.00  1.14           H  
ATOM    559 HD23 LEU A  34      -0.328  -2.052  -8.014  1.00  1.19           H  
ATOM    560  N   ASP A  35      -4.469  -6.494  -7.911  1.00  0.39           N  
ATOM    561  CA  ASP A  35      -5.897  -6.886  -8.018  1.00  0.36           C  
ATOM    562  C   ASP A  35      -6.467  -7.173  -6.632  1.00  0.30           C  
ATOM    563  O   ASP A  35      -7.614  -6.894  -6.351  1.00  0.28           O  
ATOM    564  CB  ASP A  35      -5.975  -8.167  -8.833  1.00  0.38           C  
ATOM    565  CG  ASP A  35      -5.683  -7.865 -10.303  1.00  0.43           C  
ATOM    566  OD1 ASP A  35      -6.344  -7.000 -10.853  1.00  1.24           O  
ATOM    567  OD2 ASP A  35      -4.803  -8.506 -10.856  1.00  1.06           O  
ATOM    568  H   ASP A  35      -3.784  -7.073  -8.292  1.00  0.43           H  
ATOM    569  HA  ASP A  35      -6.465  -6.108  -8.502  1.00  0.39           H  
ATOM    570  HB2 ASP A  35      -5.242  -8.865  -8.451  1.00  0.37           H  
ATOM    571  HB3 ASP A  35      -6.958  -8.593  -8.738  1.00  0.38           H  
ATOM    572  N   ALA A  36      -5.676  -7.742  -5.769  1.00  0.29           N  
ATOM    573  CA  ALA A  36      -6.180  -8.058  -4.401  1.00  0.25           C  
ATOM    574  C   ALA A  36      -6.124  -6.799  -3.563  1.00  0.22           C  
ATOM    575  O   ALA A  36      -7.111  -6.353  -3.016  1.00  0.22           O  
ATOM    576  CB  ALA A  36      -5.310  -9.125  -3.749  1.00  0.29           C  
ATOM    577  H   ALA A  36      -4.751  -7.958  -6.021  1.00  0.32           H  
ATOM    578  HA  ALA A  36      -7.199  -8.406  -4.462  1.00  0.25           H  
ATOM    579  HB1 ALA A  36      -4.269  -8.876  -3.891  1.00  1.08           H  
ATOM    580  HB2 ALA A  36      -5.531  -9.163  -2.692  1.00  1.02           H  
ATOM    581  HB3 ALA A  36      -5.518 -10.085  -4.196  1.00  1.06           H  
ATOM    582  N   LEU A  37      -4.967  -6.217  -3.477  1.00  0.21           N  
ATOM    583  CA  LEU A  37      -4.820  -4.966  -2.697  1.00  0.19           C  
ATOM    584  C   LEU A  37      -5.987  -4.058  -3.064  1.00  0.16           C  
ATOM    585  O   LEU A  37      -6.706  -3.539  -2.224  1.00  0.16           O  
ATOM    586  CB  LEU A  37      -3.502  -4.299  -3.095  1.00  0.21           C  
ATOM    587  CG  LEU A  37      -3.539  -2.815  -2.724  1.00  0.20           C  
ATOM    588  CD1 LEU A  37      -3.557  -2.667  -1.201  1.00  0.22           C  
ATOM    589  CD2 LEU A  37      -2.302  -2.115  -3.290  1.00  0.24           C  
ATOM    590  H   LEU A  37      -4.197  -6.598  -3.946  1.00  0.23           H  
ATOM    591  HA  LEU A  37      -4.826  -5.183  -1.642  1.00  0.19           H  
ATOM    592  HB2 LEU A  37      -2.687  -4.787  -2.585  1.00  0.24           H  
ATOM    593  HB3 LEU A  37      -3.363  -4.395  -4.161  1.00  0.22           H  
ATOM    594  HG  LEU A  37      -4.433  -2.369  -3.142  1.00  0.18           H  
ATOM    595 HD11 LEU A  37      -3.210  -3.582  -0.746  1.00  1.05           H  
ATOM    596 HD12 LEU A  37      -2.909  -1.852  -0.912  1.00  1.03           H  
ATOM    597 HD13 LEU A  37      -4.564  -2.460  -0.872  1.00  1.02           H  
ATOM    598 HD21 LEU A  37      -1.501  -2.832  -3.401  1.00  1.02           H  
ATOM    599 HD22 LEU A  37      -2.539  -1.689  -4.254  1.00  1.04           H  
ATOM    600 HD23 LEU A  37      -1.992  -1.330  -2.616  1.00  1.04           H  
ATOM    601  N   TRP A  38      -6.173  -3.884  -4.333  1.00  0.17           N  
ATOM    602  CA  TRP A  38      -7.277  -3.046  -4.821  1.00  0.16           C  
ATOM    603  C   TRP A  38      -8.577  -3.613  -4.303  1.00  0.16           C  
ATOM    604  O   TRP A  38      -9.345  -2.951  -3.643  1.00  0.16           O  
ATOM    605  CB  TRP A  38      -7.315  -3.093  -6.341  1.00  0.18           C  
ATOM    606  CG  TRP A  38      -8.456  -2.267  -6.801  1.00  0.18           C  
ATOM    607  CD1 TRP A  38      -9.708  -2.718  -6.963  1.00  0.21           C  
ATOM    608  CD2 TRP A  38      -8.476  -0.860  -7.128  1.00  0.18           C  
ATOM    609  NE1 TRP A  38     -10.508  -1.672  -7.389  1.00  0.23           N  
ATOM    610  CE2 TRP A  38      -9.785  -0.502  -7.508  1.00  0.20           C  
ATOM    611  CE3 TRP A  38      -7.487   0.125  -7.138  1.00  0.17           C  
ATOM    612  CZ2 TRP A  38     -10.099   0.802  -7.885  1.00  0.22           C  
ATOM    613  CZ3 TRP A  38      -7.785   1.430  -7.507  1.00  0.19           C  
ATOM    614  CH2 TRP A  38      -9.093   1.778  -7.885  1.00  0.20           C  
ATOM    615  H   TRP A  38      -5.584  -4.321  -4.971  1.00  0.19           H  
ATOM    616  HA  TRP A  38      -7.151  -2.041  -4.479  1.00  0.15           H  
ATOM    617  HB2 TRP A  38      -6.396  -2.715  -6.747  1.00  0.19           H  
ATOM    618  HB3 TRP A  38      -7.458  -4.113  -6.665  1.00  0.20           H  
ATOM    619  HD1 TRP A  38     -10.026  -3.729  -6.788  1.00  0.23           H  
ATOM    620  HE1 TRP A  38     -11.467  -1.733  -7.585  1.00  0.26           H  
ATOM    621  HE3 TRP A  38      -6.487  -0.125  -6.858  1.00  0.18           H  
ATOM    622  HZ2 TRP A  38     -11.106   1.051  -8.177  1.00  0.25           H  
ATOM    623  HZ3 TRP A  38      -7.000   2.167  -7.492  1.00  0.20           H  
ATOM    624  HH2 TRP A  38      -9.322   2.794  -8.171  1.00  0.22           H  
ATOM    625  N   ASP A  39      -8.815  -4.850  -4.599  1.00  0.17           N  
ATOM    626  CA  ASP A  39     -10.061  -5.500  -4.130  1.00  0.18           C  
ATOM    627  C   ASP A  39     -10.283  -5.117  -2.672  1.00  0.18           C  
ATOM    628  O   ASP A  39     -11.394  -5.091  -2.182  1.00  0.21           O  
ATOM    629  CB  ASP A  39      -9.927  -7.017  -4.254  1.00  0.21           C  
ATOM    630  CG  ASP A  39     -10.613  -7.488  -5.537  1.00  0.29           C  
ATOM    631  OD1 ASP A  39     -10.045  -7.286  -6.598  1.00  1.13           O  
ATOM    632  OD2 ASP A  39     -11.695  -8.044  -5.438  1.00  1.06           O  
ATOM    633  H   ASP A  39      -8.163  -5.351  -5.126  1.00  0.18           H  
ATOM    634  HA  ASP A  39     -10.891  -5.158  -4.728  1.00  0.20           H  
ATOM    635  HB2 ASP A  39      -8.881  -7.285  -4.283  1.00  0.26           H  
ATOM    636  HB3 ASP A  39     -10.396  -7.486  -3.406  1.00  0.25           H  
ATOM    637  N   CYS A  40      -9.222  -4.807  -1.977  1.00  0.17           N  
ATOM    638  CA  CYS A  40      -9.354  -4.412  -0.556  1.00  0.19           C  
ATOM    639  C   CYS A  40      -9.797  -2.948  -0.466  1.00  0.19           C  
ATOM    640  O   CYS A  40     -10.745  -2.623   0.218  1.00  0.23           O  
ATOM    641  CB  CYS A  40      -8.001  -4.580   0.132  1.00  0.21           C  
ATOM    642  SG  CYS A  40      -7.334  -6.221  -0.239  1.00  0.58           S  
ATOM    643  H   CYS A  40      -8.332  -4.832  -2.394  1.00  0.16           H  
ATOM    644  HA  CYS A  40     -10.085  -5.042  -0.071  1.00  0.22           H  
ATOM    645  HB2 CYS A  40      -7.318  -3.823  -0.226  1.00  0.36           H  
ATOM    646  HB3 CYS A  40      -8.126  -4.475   1.195  1.00  0.32           H  
ATOM    647  HG  CYS A  40      -7.716  -6.844   0.383  1.00  1.07           H  
ATOM    648  N   LEU A  41      -9.117  -2.057  -1.142  1.00  0.17           N  
ATOM    649  CA  LEU A  41      -9.497  -0.625  -1.076  1.00  0.18           C  
ATOM    650  C   LEU A  41     -10.943  -0.424  -1.548  1.00  0.21           C  
ATOM    651  O   LEU A  41     -11.729   0.247  -0.908  1.00  0.45           O  
ATOM    652  CB  LEU A  41      -8.562   0.173  -1.981  1.00  0.17           C  
ATOM    653  CG  LEU A  41      -7.117  -0.285  -1.776  1.00  0.19           C  
ATOM    654  CD1 LEU A  41      -6.189   0.625  -2.567  1.00  0.18           C  
ATOM    655  CD2 LEU A  41      -6.760  -0.219  -0.289  1.00  0.31           C  
ATOM    656  H   LEU A  41      -8.350  -2.323  -1.688  1.00  0.16           H  
ATOM    657  HA  LEU A  41      -9.394  -0.278  -0.063  1.00  0.20           H  
ATOM    658  HB2 LEU A  41      -8.845   0.016  -3.011  1.00  0.18           H  
ATOM    659  HB3 LEU A  41      -8.641   1.221  -1.742  1.00  0.18           H  
ATOM    660  HG  LEU A  41      -6.999  -1.295  -2.133  1.00  0.27           H  
ATOM    661 HD11 LEU A  41      -6.767   1.412  -3.025  1.00  1.02           H  
ATOM    662 HD12 LEU A  41      -5.453   1.053  -1.904  1.00  1.02           H  
ATOM    663 HD13 LEU A  41      -5.695   0.046  -3.333  1.00  1.04           H  
ATOM    664 HD21 LEU A  41      -7.576   0.229   0.257  1.00  1.07           H  
ATOM    665 HD22 LEU A  41      -6.585  -1.218   0.083  1.00  1.04           H  
ATOM    666 HD23 LEU A  41      -5.869   0.376  -0.159  1.00  1.05           H  
ATOM    667  N   THR A  42     -11.284  -0.971  -2.679  1.00  0.26           N  
ATOM    668  CA  THR A  42     -12.650  -0.794  -3.226  1.00  0.28           C  
ATOM    669  C   THR A  42     -13.665  -1.664  -2.479  1.00  0.32           C  
ATOM    670  O   THR A  42     -14.826  -1.704  -2.836  1.00  0.55           O  
ATOM    671  CB  THR A  42     -12.649  -1.174  -4.708  1.00  0.26           C  
ATOM    672  OG1 THR A  42     -11.870  -2.347  -4.894  1.00  0.29           O  
ATOM    673  CG2 THR A  42     -12.054  -0.026  -5.525  1.00  0.40           C  
ATOM    674  H   THR A  42     -10.634  -1.478  -3.183  1.00  0.45           H  
ATOM    675  HA  THR A  42     -12.926   0.237  -3.135  1.00  0.36           H  
ATOM    676  HB  THR A  42     -13.661  -1.357  -5.035  1.00  0.29           H  
ATOM    677  HG1 THR A  42     -12.408  -2.989  -5.363  1.00  0.88           H  
ATOM    678 HG21 THR A  42     -12.646   0.865  -5.377  1.00  1.17           H  
ATOM    679 HG22 THR A  42     -11.040   0.158  -5.202  1.00  1.08           H  
ATOM    680 HG23 THR A  42     -12.056  -0.290  -6.572  1.00  1.02           H  
ATOM    681  N   GLY A  43     -13.262  -2.363  -1.452  1.00  0.27           N  
ATOM    682  CA  GLY A  43     -14.258  -3.210  -0.729  1.00  0.31           C  
ATOM    683  C   GLY A  43     -13.627  -3.900   0.484  1.00  0.27           C  
ATOM    684  O   GLY A  43     -13.610  -5.112   0.574  1.00  0.32           O  
ATOM    685  H   GLY A  43     -12.322  -2.332  -1.164  1.00  0.37           H  
ATOM    686  HA2 GLY A  43     -15.075  -2.588  -0.396  1.00  0.39           H  
ATOM    687  HA3 GLY A  43     -14.638  -3.963  -1.404  1.00  0.37           H  
ATOM    688  N   TRP A  44     -13.125  -3.148   1.425  1.00  0.25           N  
ATOM    689  CA  TRP A  44     -12.519  -3.775   2.630  1.00  0.23           C  
ATOM    690  C   TRP A  44     -11.944  -2.689   3.540  1.00  0.23           C  
ATOM    691  O   TRP A  44     -12.415  -2.466   4.637  1.00  0.27           O  
ATOM    692  CB  TRP A  44     -11.402  -4.721   2.201  1.00  0.24           C  
ATOM    693  CG  TRP A  44     -10.808  -5.362   3.411  1.00  0.26           C  
ATOM    694  CD1 TRP A  44      -9.735  -4.894   4.085  1.00  0.27           C  
ATOM    695  CD2 TRP A  44     -11.233  -6.571   4.106  1.00  0.30           C  
ATOM    696  NE1 TRP A  44      -9.470  -5.739   5.146  1.00  0.31           N  
ATOM    697  CE2 TRP A  44     -10.366  -6.788   5.202  1.00  0.34           C  
ATOM    698  CE3 TRP A  44     -12.274  -7.493   3.891  1.00  0.35           C  
ATOM    699  CZ2 TRP A  44     -10.527  -7.879   6.058  1.00  0.41           C  
ATOM    700  CZ3 TRP A  44     -12.439  -8.592   4.750  1.00  0.43           C  
ATOM    701  CH2 TRP A  44     -11.567  -8.785   5.831  1.00  0.45           C  
ATOM    702  H   TRP A  44     -13.153  -2.176   1.345  1.00  0.29           H  
ATOM    703  HA  TRP A  44     -13.275  -4.330   3.166  1.00  0.24           H  
ATOM    704  HB2 TRP A  44     -11.804  -5.478   1.549  1.00  0.26           H  
ATOM    705  HB3 TRP A  44     -10.639  -4.164   1.678  1.00  0.25           H  
ATOM    706  HD1 TRP A  44      -9.176  -4.005   3.832  1.00  0.29           H  
ATOM    707  HE1 TRP A  44      -8.741  -5.624   5.790  1.00  0.34           H  
ATOM    708  HE3 TRP A  44     -12.952  -7.353   3.062  1.00  0.34           H  
ATOM    709  HZ2 TRP A  44      -9.852  -8.022   6.888  1.00  0.44           H  
ATOM    710  HZ3 TRP A  44     -13.242  -9.293   4.577  1.00  0.48           H  
ATOM    711  HH2 TRP A  44     -11.698  -9.632   6.488  1.00  0.52           H  
ATOM    712  N   VAL A  45     -10.925  -2.016   3.089  1.00  0.25           N  
ATOM    713  CA  VAL A  45     -10.304  -0.949   3.912  1.00  0.26           C  
ATOM    714  C   VAL A  45     -11.350   0.112   4.253  1.00  0.25           C  
ATOM    715  O   VAL A  45     -12.264   0.362   3.493  1.00  0.37           O  
ATOM    716  CB  VAL A  45      -9.165  -0.300   3.125  1.00  0.30           C  
ATOM    717  CG1 VAL A  45      -8.436   0.706   4.017  1.00  0.42           C  
ATOM    718  CG2 VAL A  45      -8.181  -1.377   2.661  1.00  0.28           C  
ATOM    719  H   VAL A  45     -10.564  -2.217   2.209  1.00  0.30           H  
ATOM    720  HA  VAL A  45      -9.915  -1.380   4.817  1.00  0.30           H  
ATOM    721  HB  VAL A  45      -9.571   0.213   2.264  1.00  0.32           H  
ATOM    722 HG11 VAL A  45      -8.204   0.244   4.965  1.00  1.04           H  
ATOM    723 HG12 VAL A  45      -7.522   1.019   3.534  1.00  1.09           H  
ATOM    724 HG13 VAL A  45      -9.069   1.566   4.180  1.00  1.20           H  
ATOM    725 HG21 VAL A  45      -8.727  -2.205   2.234  1.00  1.04           H  
ATOM    726 HG22 VAL A  45      -7.519  -0.962   1.917  1.00  1.05           H  
ATOM    727 HG23 VAL A  45      -7.603  -1.724   3.505  1.00  1.06           H  
ATOM    728  N   GLU A  46     -11.215   0.751   5.382  1.00  0.21           N  
ATOM    729  CA  GLU A  46     -12.197   1.808   5.755  1.00  0.23           C  
ATOM    730  C   GLU A  46     -11.566   3.177   5.505  1.00  0.22           C  
ATOM    731  O   GLU A  46     -10.440   3.435   5.880  1.00  0.22           O  
ATOM    732  CB  GLU A  46     -12.600   1.688   7.231  1.00  0.30           C  
ATOM    733  CG  GLU A  46     -11.576   0.848   7.993  1.00  1.31           C  
ATOM    734  CD  GLU A  46     -12.107   0.545   9.395  1.00  1.80           C  
ATOM    735  OE1 GLU A  46     -13.089  -0.173   9.493  1.00  2.43           O  
ATOM    736  OE2 GLU A  46     -11.524   1.036  10.347  1.00  2.28           O  
ATOM    737  H   GLU A  46     -10.463   0.544   5.976  1.00  0.26           H  
ATOM    738  HA  GLU A  46     -13.077   1.706   5.136  1.00  0.25           H  
ATOM    739  HB2 GLU A  46     -12.650   2.674   7.668  1.00  0.94           H  
ATOM    740  HB3 GLU A  46     -13.570   1.217   7.300  1.00  0.93           H  
ATOM    741  HG2 GLU A  46     -11.404  -0.077   7.463  1.00  1.86           H  
ATOM    742  HG3 GLU A  46     -10.651   1.397   8.071  1.00  1.97           H  
ATOM    743  N   TYR A  47     -12.285   4.047   4.861  1.00  0.22           N  
ATOM    744  CA  TYR A  47     -11.744   5.402   4.559  1.00  0.22           C  
ATOM    745  C   TYR A  47     -12.564   6.446   5.329  1.00  0.26           C  
ATOM    746  O   TYR A  47     -13.586   6.110   5.892  1.00  0.29           O  
ATOM    747  CB  TYR A  47     -11.851   5.623   3.045  1.00  0.24           C  
ATOM    748  CG  TYR A  47     -10.868   4.720   2.323  1.00  0.24           C  
ATOM    749  CD1 TYR A  47      -9.830   4.081   3.021  1.00  1.25           C  
ATOM    750  CD2 TYR A  47     -10.994   4.520   0.945  1.00  1.21           C  
ATOM    751  CE1 TYR A  47      -8.935   3.251   2.342  1.00  1.27           C  
ATOM    752  CE2 TYR A  47     -10.094   3.692   0.272  1.00  1.20           C  
ATOM    753  CZ  TYR A  47      -9.067   3.058   0.970  1.00  0.29           C  
ATOM    754  OH  TYR A  47      -8.181   2.239   0.301  1.00  0.34           O  
ATOM    755  H   TYR A  47     -13.186   3.805   4.566  1.00  0.24           H  
ATOM    756  HA  TYR A  47     -10.715   5.454   4.865  1.00  0.21           H  
ATOM    757  HB2 TYR A  47     -12.851   5.384   2.720  1.00  0.27           H  
ATOM    758  HB3 TYR A  47     -11.639   6.648   2.806  1.00  0.26           H  
ATOM    759  HD1 TYR A  47      -9.713   4.232   4.078  1.00  2.17           H  
ATOM    760  HD2 TYR A  47     -11.776   5.012   0.397  1.00  2.14           H  
ATOM    761  HE1 TYR A  47      -8.130   2.771   2.877  1.00  2.20           H  
ATOM    762  HE2 TYR A  47     -10.182   3.551  -0.798  1.00  2.11           H  
ATOM    763  HH  TYR A  47      -7.325   2.299   0.736  1.00  0.80           H  
ATOM    764  N   PRO A  48     -12.102   7.682   5.359  1.00  0.27           N  
ATOM    765  CA  PRO A  48     -10.858   8.134   4.685  1.00  0.25           C  
ATOM    766  C   PRO A  48      -9.620   7.409   5.219  1.00  0.22           C  
ATOM    767  O   PRO A  48      -9.455   7.234   6.406  1.00  0.30           O  
ATOM    768  CB  PRO A  48     -10.761   9.631   5.010  1.00  0.28           C  
ATOM    769  CG  PRO A  48     -11.970  10.004   5.902  1.00  0.33           C  
ATOM    770  CD  PRO A  48     -12.815   8.738   6.097  1.00  0.32           C  
ATOM    771  HA  PRO A  48     -10.933   8.008   3.624  1.00  0.25           H  
ATOM    772  HB2 PRO A  48      -9.838   9.831   5.537  1.00  0.28           H  
ATOM    773  HB3 PRO A  48     -10.794  10.207   4.098  1.00  0.29           H  
ATOM    774  HG2 PRO A  48     -11.620  10.365   6.859  1.00  0.34           H  
ATOM    775  HG3 PRO A  48     -12.563  10.764   5.417  1.00  0.35           H  
ATOM    776  HD2 PRO A  48     -12.878   8.489   7.148  1.00  0.34           H  
ATOM    777  HD3 PRO A  48     -13.802   8.877   5.683  1.00  0.35           H  
ATOM    778  N   LEU A  49      -8.744   7.000   4.338  1.00  0.20           N  
ATOM    779  CA  LEU A  49      -7.502   6.298   4.775  1.00  0.19           C  
ATOM    780  C   LEU A  49      -6.301   7.182   4.462  1.00  0.19           C  
ATOM    781  O   LEU A  49      -6.335   7.998   3.567  1.00  0.20           O  
ATOM    782  CB  LEU A  49      -7.362   4.977   3.994  1.00  0.18           C  
ATOM    783  CG  LEU A  49      -5.885   4.560   3.861  1.00  0.17           C  
ATOM    784  CD1 LEU A  49      -5.350   4.066   5.209  1.00  0.20           C  
ATOM    785  CD2 LEU A  49      -5.759   3.447   2.816  1.00  0.16           C  
ATOM    786  H   LEU A  49      -8.899   7.162   3.382  1.00  0.25           H  
ATOM    787  HA  LEU A  49      -7.545   6.095   5.834  1.00  0.20           H  
ATOM    788  HB2 LEU A  49      -7.908   4.198   4.504  1.00  0.20           H  
ATOM    789  HB3 LEU A  49      -7.773   5.116   3.007  1.00  0.19           H  
ATOM    790  HG  LEU A  49      -5.305   5.406   3.538  1.00  0.16           H  
ATOM    791 HD11 LEU A  49      -6.077   4.273   5.980  1.00  0.96           H  
ATOM    792 HD12 LEU A  49      -5.171   3.003   5.158  1.00  1.01           H  
ATOM    793 HD13 LEU A  49      -4.420   4.578   5.444  1.00  0.99           H  
ATOM    794 HD21 LEU A  49      -6.585   3.508   2.120  1.00  1.00           H  
ATOM    795 HD22 LEU A  49      -4.827   3.566   2.278  1.00  1.04           H  
ATOM    796 HD23 LEU A  49      -5.771   2.486   3.308  1.00  1.05           H  
ATOM    797  N   VAL A  50      -5.222   6.985   5.157  1.00  0.21           N  
ATOM    798  CA  VAL A  50      -4.003   7.770   4.857  1.00  0.22           C  
ATOM    799  C   VAL A  50      -2.919   6.786   4.408  1.00  0.20           C  
ATOM    800  O   VAL A  50      -2.748   5.736   4.987  1.00  0.21           O  
ATOM    801  CB  VAL A  50      -3.555   8.555   6.114  1.00  0.26           C  
ATOM    802  CG1 VAL A  50      -2.135   8.158   6.542  1.00  0.26           C  
ATOM    803  CG2 VAL A  50      -3.567  10.051   5.802  1.00  0.29           C  
ATOM    804  H   VAL A  50      -5.204   6.294   5.852  1.00  0.22           H  
ATOM    805  HA  VAL A  50      -4.212   8.463   4.054  1.00  0.23           H  
ATOM    806  HB  VAL A  50      -4.241   8.353   6.923  1.00  0.27           H  
ATOM    807 HG11 VAL A  50      -1.496   8.116   5.669  1.00  1.02           H  
ATOM    808 HG12 VAL A  50      -1.749   8.892   7.235  1.00  1.04           H  
ATOM    809 HG13 VAL A  50      -2.159   7.190   7.019  1.00  1.01           H  
ATOM    810 HG21 VAL A  50      -4.513  10.319   5.357  1.00  0.95           H  
ATOM    811 HG22 VAL A  50      -3.426  10.609   6.716  1.00  1.05           H  
ATOM    812 HG23 VAL A  50      -2.765  10.279   5.115  1.00  1.06           H  
ATOM    813  N   LEU A  51      -2.167   7.122   3.409  1.00  0.19           N  
ATOM    814  CA  LEU A  51      -1.081   6.210   2.976  1.00  0.18           C  
ATOM    815  C   LEU A  51       0.228   6.969   3.109  1.00  0.18           C  
ATOM    816  O   LEU A  51       0.745   7.517   2.155  1.00  0.20           O  
ATOM    817  CB  LEU A  51      -1.267   5.748   1.523  1.00  0.17           C  
ATOM    818  CG  LEU A  51      -0.106   4.823   1.149  1.00  0.19           C  
ATOM    819  CD1 LEU A  51      -0.195   3.543   1.973  1.00  0.21           C  
ATOM    820  CD2 LEU A  51      -0.185   4.451  -0.328  1.00  0.18           C  
ATOM    821  H   LEU A  51      -2.294   7.982   2.968  1.00  0.21           H  
ATOM    822  HA  LEU A  51      -1.059   5.348   3.629  1.00  0.17           H  
ATOM    823  HB2 LEU A  51      -2.194   5.208   1.429  1.00  0.17           H  
ATOM    824  HB3 LEU A  51      -1.277   6.600   0.866  1.00  0.18           H  
ATOM    825  HG  LEU A  51       0.832   5.319   1.350  1.00  0.24           H  
ATOM    826 HD11 LEU A  51      -1.152   3.502   2.471  1.00  1.01           H  
ATOM    827 HD12 LEU A  51      -0.093   2.690   1.317  1.00  1.01           H  
ATOM    828 HD13 LEU A  51       0.597   3.530   2.707  1.00  0.99           H  
ATOM    829 HD21 LEU A  51      -1.201   4.568  -0.675  1.00  1.05           H  
ATOM    830 HD22 LEU A  51       0.471   5.093  -0.896  1.00  1.04           H  
ATOM    831 HD23 LEU A  51       0.121   3.418  -0.450  1.00  1.02           H  
ATOM    832  N   GLU A  52       0.760   7.014   4.296  1.00  0.19           N  
ATOM    833  CA  GLU A  52       2.031   7.743   4.505  1.00  0.21           C  
ATOM    834  C   GLU A  52       3.158   6.861   3.988  1.00  0.19           C  
ATOM    835  O   GLU A  52       3.789   6.122   4.721  1.00  0.19           O  
ATOM    836  CB  GLU A  52       2.213   8.030   5.996  1.00  0.24           C  
ATOM    837  CG  GLU A  52       3.642   8.508   6.256  1.00  0.30           C  
ATOM    838  CD  GLU A  52       3.650   9.471   7.444  1.00  0.64           C  
ATOM    839  OE1 GLU A  52       2.717   9.420   8.229  1.00  1.28           O  
ATOM    840  OE2 GLU A  52       4.588  10.244   7.550  1.00  1.44           O  
ATOM    841  H   GLU A  52       0.318   6.571   5.050  1.00  0.20           H  
ATOM    842  HA  GLU A  52       2.015   8.670   3.953  1.00  0.23           H  
ATOM    843  HB2 GLU A  52       1.512   8.798   6.299  1.00  0.25           H  
ATOM    844  HB3 GLU A  52       2.025   7.130   6.562  1.00  0.24           H  
ATOM    845  HG2 GLU A  52       4.271   7.658   6.477  1.00  0.57           H  
ATOM    846  HG3 GLU A  52       4.017   9.017   5.381  1.00  0.52           H  
ATOM    847  N   TRP A  53       3.385   6.915   2.708  1.00  0.20           N  
ATOM    848  CA  TRP A  53       4.436   6.072   2.099  1.00  0.20           C  
ATOM    849  C   TRP A  53       5.813   6.694   2.321  1.00  0.24           C  
ATOM    850  O   TRP A  53       6.142   7.720   1.760  1.00  0.38           O  
ATOM    851  CB  TRP A  53       4.175   5.945   0.603  1.00  0.24           C  
ATOM    852  CG  TRP A  53       4.807   4.689   0.123  1.00  0.23           C  
ATOM    853  CD1 TRP A  53       6.084   4.326   0.376  1.00  0.25           C  
ATOM    854  CD2 TRP A  53       4.223   3.620  -0.671  1.00  0.21           C  
ATOM    855  NE1 TRP A  53       6.325   3.103  -0.214  1.00  0.26           N  
ATOM    856  CE2 TRP A  53       5.210   2.627  -0.872  1.00  0.24           C  
ATOM    857  CE3 TRP A  53       2.948   3.416  -1.234  1.00  0.21           C  
ATOM    858  CZ2 TRP A  53       4.946   1.474  -1.601  1.00  0.25           C  
ATOM    859  CZ3 TRP A  53       2.684   2.251  -1.974  1.00  0.23           C  
ATOM    860  CH2 TRP A  53       3.682   1.284  -2.156  1.00  0.25           C  
ATOM    861  H   TRP A  53       2.842   7.501   2.141  1.00  0.22           H  
ATOM    862  HA  TRP A  53       4.406   5.089   2.545  1.00  0.20           H  
ATOM    863  HB2 TRP A  53       3.111   5.911   0.421  1.00  0.28           H  
ATOM    864  HB3 TRP A  53       4.606   6.789   0.085  1.00  0.30           H  
ATOM    865  HD1 TRP A  53       6.800   4.901   0.946  1.00  0.28           H  
ATOM    866  HE1 TRP A  53       7.175   2.618  -0.182  1.00  0.29           H  
ATOM    867  HE3 TRP A  53       2.166   4.156  -1.091  1.00  0.23           H  
ATOM    868  HZ2 TRP A  53       5.715   0.731  -1.736  1.00  0.29           H  
ATOM    869  HZ3 TRP A  53       1.712   2.103  -2.412  1.00  0.25           H  
ATOM    870  HH2 TRP A  53       3.474   0.393  -2.726  1.00  0.27           H  
ATOM    871  N   ARG A  54       6.627   6.069   3.124  1.00  0.26           N  
ATOM    872  CA  ARG A  54       7.992   6.607   3.371  1.00  0.35           C  
ATOM    873  C   ARG A  54       8.988   5.823   2.515  1.00  0.49           C  
ATOM    874  O   ARG A  54       8.781   4.663   2.219  1.00  1.33           O  
ATOM    875  CB  ARG A  54       8.346   6.446   4.849  1.00  0.44           C  
ATOM    876  CG  ARG A  54       8.545   7.825   5.481  1.00  0.88           C  
ATOM    877  CD  ARG A  54       8.772   7.667   6.985  1.00  1.09           C  
ATOM    878  NE  ARG A  54      10.009   8.396   7.382  1.00  1.40           N  
ATOM    879  CZ  ARG A  54      10.254   8.632   8.637  1.00  1.87           C  
ATOM    880  NH1 ARG A  54      10.719   7.683   9.399  1.00  2.47           N  
ATOM    881  NH2 ARG A  54      10.035   9.816   9.133  1.00  2.46           N  
ATOM    882  H   ARG A  54       6.344   5.236   3.555  1.00  0.34           H  
ATOM    883  HA  ARG A  54       8.025   7.652   3.100  1.00  0.38           H  
ATOM    884  HB2 ARG A  54       7.543   5.930   5.357  1.00  0.76           H  
ATOM    885  HB3 ARG A  54       9.257   5.874   4.943  1.00  0.79           H  
ATOM    886  HG2 ARG A  54       9.402   8.307   5.032  1.00  1.47           H  
ATOM    887  HG3 ARG A  54       7.664   8.426   5.313  1.00  1.66           H  
ATOM    888  HD2 ARG A  54       7.929   8.074   7.521  1.00  1.82           H  
ATOM    889  HD3 ARG A  54       8.876   6.618   7.224  1.00  1.61           H  
ATOM    890  HE  ARG A  54      10.641   8.699   6.697  1.00  1.89           H  
ATOM    891 HH11 ARG A  54      10.887   6.774   9.016  1.00  2.73           H  
ATOM    892 HH12 ARG A  54      10.910   7.862  10.362  1.00  3.03           H  
ATOM    893 HH21 ARG A  54       9.680  10.544   8.547  1.00  2.76           H  
ATOM    894 HH22 ARG A  54      10.226   9.998  10.097  1.00  2.96           H  
ATOM    895  N   GLN A  55      10.062   6.439   2.107  1.00  0.53           N  
ATOM    896  CA  GLN A  55      11.050   5.709   1.264  1.00  0.46           C  
ATOM    897  C   GLN A  55      10.308   5.032   0.111  1.00  0.53           C  
ATOM    898  O   GLN A  55      10.193   3.826   0.056  1.00  1.30           O  
ATOM    899  CB  GLN A  55      11.759   4.650   2.111  1.00  0.55           C  
ATOM    900  CG  GLN A  55      13.251   4.974   2.186  1.00  1.05           C  
ATOM    901  CD  GLN A  55      13.542   5.750   3.472  1.00  1.22           C  
ATOM    902  OE1 GLN A  55      12.710   5.822   4.354  1.00  1.82           O  
ATOM    903  NE2 GLN A  55      14.698   6.338   3.616  1.00  1.89           N  
ATOM    904  H   GLN A  55      10.215   7.377   2.347  1.00  1.19           H  
ATOM    905  HA  GLN A  55      11.776   6.406   0.870  1.00  0.53           H  
ATOM    906  HB2 GLN A  55      11.340   4.644   3.107  1.00  0.71           H  
ATOM    907  HB3 GLN A  55      11.626   3.678   1.658  1.00  1.00           H  
ATOM    908  HG2 GLN A  55      13.820   4.055   2.181  1.00  1.76           H  
ATOM    909  HG3 GLN A  55      13.530   5.575   1.335  1.00  1.67           H  
ATOM    910 HE21 GLN A  55      15.369   6.280   2.904  1.00  2.32           H  
ATOM    911 HE22 GLN A  55      14.895   6.838   4.435  1.00  2.39           H  
ATOM    912  N   PHE A  56       9.791   5.807  -0.801  1.00  0.64           N  
ATOM    913  CA  PHE A  56       9.035   5.228  -1.949  1.00  0.57           C  
ATOM    914  C   PHE A  56      10.002   4.576  -2.944  1.00  0.71           C  
ATOM    915  O   PHE A  56      10.000   3.374  -3.124  1.00  1.62           O  
ATOM    916  CB  PHE A  56       8.267   6.356  -2.637  1.00  0.62           C  
ATOM    917  CG  PHE A  56       7.213   5.805  -3.572  1.00  0.57           C  
ATOM    918  CD1 PHE A  56       6.938   4.430  -3.629  1.00  1.37           C  
ATOM    919  CD2 PHE A  56       6.504   6.690  -4.386  1.00  1.31           C  
ATOM    920  CE1 PHE A  56       5.953   3.951  -4.507  1.00  1.40           C  
ATOM    921  CE2 PHE A  56       5.522   6.212  -5.260  1.00  1.40           C  
ATOM    922  CZ  PHE A  56       5.249   4.842  -5.323  1.00  0.79           C  
ATOM    923  H   PHE A  56       9.889   6.779  -0.725  1.00  1.28           H  
ATOM    924  HA  PHE A  56       8.339   4.490  -1.582  1.00  0.53           H  
ATOM    925  HB2 PHE A  56       7.788   6.966  -1.886  1.00  0.66           H  
ATOM    926  HB3 PHE A  56       8.959   6.965  -3.200  1.00  0.80           H  
ATOM    927  HD1 PHE A  56       7.482   3.741  -3.004  1.00  2.26           H  
ATOM    928  HD2 PHE A  56       6.705   7.752  -4.327  1.00  2.17           H  
ATOM    929  HE1 PHE A  56       5.732   2.896  -4.550  1.00  2.26           H  
ATOM    930  HE2 PHE A  56       4.978   6.900  -5.890  1.00  2.29           H  
ATOM    931  HZ  PHE A  56       4.493   4.472  -5.998  1.00  0.95           H  
ATOM    932  N   GLU A  57      10.824   5.355  -3.595  1.00  0.67           N  
ATOM    933  CA  GLU A  57      11.784   4.768  -4.576  1.00  0.65           C  
ATOM    934  C   GLU A  57      12.637   3.708  -3.882  1.00  0.58           C  
ATOM    935  O   GLU A  57      13.002   2.709  -4.467  1.00  0.58           O  
ATOM    936  CB  GLU A  57      12.703   5.861  -5.118  1.00  0.80           C  
ATOM    937  CG  GLU A  57      11.991   6.634  -6.229  1.00  1.16           C  
ATOM    938  CD  GLU A  57      12.794   7.891  -6.571  1.00  1.75           C  
ATOM    939  OE1 GLU A  57      13.812   8.110  -5.935  1.00  2.34           O  
ATOM    940  OE2 GLU A  57      12.378   8.612  -7.462  1.00  2.41           O  
ATOM    941  H   GLU A  57      10.810   6.322  -3.440  1.00  1.34           H  
ATOM    942  HA  GLU A  57      11.238   4.318  -5.392  1.00  0.66           H  
ATOM    943  HB2 GLU A  57      12.966   6.536  -4.317  1.00  1.21           H  
ATOM    944  HB3 GLU A  57      13.597   5.405  -5.514  1.00  1.06           H  
ATOM    945  HG2 GLU A  57      11.908   6.009  -7.106  1.00  1.71           H  
ATOM    946  HG3 GLU A  57      11.004   6.919  -5.896  1.00  1.62           H  
ATOM    947  N   GLN A  58      12.961   3.924  -2.638  1.00  0.58           N  
ATOM    948  CA  GLN A  58      13.786   2.942  -1.899  1.00  0.60           C  
ATOM    949  C   GLN A  58      12.982   1.655  -1.731  1.00  0.53           C  
ATOM    950  O   GLN A  58      13.524   0.569  -1.730  1.00  0.56           O  
ATOM    951  CB  GLN A  58      14.158   3.516  -0.530  1.00  0.69           C  
ATOM    952  CG  GLN A  58      15.064   4.735  -0.723  1.00  0.94           C  
ATOM    953  CD  GLN A  58      16.526   4.322  -0.542  1.00  1.56           C  
ATOM    954  OE1 GLN A  58      16.810   3.268  -0.008  1.00  2.34           O  
ATOM    955  NE2 GLN A  58      17.472   5.114  -0.966  1.00  1.94           N  
ATOM    956  H   GLN A  58      12.664   4.732  -2.195  1.00  0.61           H  
ATOM    957  HA  GLN A  58      14.680   2.741  -2.460  1.00  0.68           H  
ATOM    958  HB2 GLN A  58      13.260   3.812  -0.007  1.00  0.78           H  
ATOM    959  HB3 GLN A  58      14.682   2.768   0.046  1.00  0.82           H  
ATOM    960  HG2 GLN A  58      14.923   5.132  -1.718  1.00  1.18           H  
ATOM    961  HG3 GLN A  58      14.813   5.490   0.004  1.00  1.25           H  
ATOM    962 HE21 GLN A  58      17.243   5.964  -1.397  1.00  2.09           H  
ATOM    963 HE22 GLN A  58      18.412   4.859  -0.855  1.00  2.49           H  
ATOM    964  N   SER A  59      11.685   1.773  -1.611  1.00  0.52           N  
ATOM    965  CA  SER A  59      10.829   0.560  -1.473  1.00  0.52           C  
ATOM    966  C   SER A  59      10.318   0.172  -2.859  1.00  0.44           C  
ATOM    967  O   SER A  59       9.371  -0.576  -3.002  1.00  0.48           O  
ATOM    968  CB  SER A  59       9.639   0.859  -0.562  1.00  0.65           C  
ATOM    969  OG  SER A  59       9.861   0.266   0.709  1.00  1.39           O  
ATOM    970  H   SER A  59      11.273   2.661  -1.630  1.00  0.57           H  
ATOM    971  HA  SER A  59      11.414  -0.253  -1.061  1.00  0.57           H  
ATOM    972  HB2 SER A  59       9.530   1.923  -0.444  1.00  1.32           H  
ATOM    973  HB3 SER A  59       8.739   0.455  -1.005  1.00  1.16           H  
ATOM    974  HG  SER A  59       9.090   0.437   1.254  1.00  1.85           H  
ATOM    975  N   LYS A  60      10.954   0.675  -3.881  1.00  0.41           N  
ATOM    976  CA  LYS A  60      10.532   0.342  -5.266  1.00  0.42           C  
ATOM    977  C   LYS A  60      11.614  -0.520  -5.922  1.00  0.44           C  
ATOM    978  O   LYS A  60      11.326  -1.436  -6.666  1.00  0.55           O  
ATOM    979  CB  LYS A  60      10.356   1.636  -6.062  1.00  0.51           C  
ATOM    980  CG  LYS A  60       9.518   1.361  -7.311  1.00  1.03           C  
ATOM    981  CD  LYS A  60       9.317   2.665  -8.084  1.00  1.61           C  
ATOM    982  CE  LYS A  60       9.529   2.412  -9.575  1.00  2.36           C  
ATOM    983  NZ  LYS A  60      10.507   3.397 -10.112  1.00  3.11           N  
ATOM    984  H   LYS A  60      11.719   1.272  -3.737  1.00  0.45           H  
ATOM    985  HA  LYS A  60       9.599  -0.201  -5.242  1.00  0.45           H  
ATOM    986  HB2 LYS A  60       9.855   2.369  -5.448  1.00  0.84           H  
ATOM    987  HB3 LYS A  60      11.324   2.012  -6.356  1.00  0.92           H  
ATOM    988  HG2 LYS A  60      10.029   0.643  -7.938  1.00  1.56           H  
ATOM    989  HG3 LYS A  60       8.557   0.967  -7.020  1.00  1.36           H  
ATOM    990  HD2 LYS A  60       8.313   3.027  -7.920  1.00  2.03           H  
ATOM    991  HD3 LYS A  60      10.027   3.403  -7.741  1.00  2.04           H  
ATOM    992  HE2 LYS A  60       9.908   1.412  -9.721  1.00  2.76           H  
ATOM    993  HE3 LYS A  60       8.588   2.521 -10.093  1.00  2.69           H  
ATOM    994  HZ1 LYS A  60      10.227   4.356  -9.825  1.00  3.41           H  
ATOM    995  HZ2 LYS A  60      11.453   3.188  -9.737  1.00  3.45           H  
ATOM    996  HZ3 LYS A  60      10.522   3.336 -11.150  1.00  3.55           H  
ATOM    997  N   GLN A  61      12.860  -0.228  -5.655  1.00  0.51           N  
ATOM    998  CA  GLN A  61      13.963  -1.020  -6.264  1.00  0.62           C  
ATOM    999  C   GLN A  61      14.010  -2.425  -5.651  1.00  0.60           C  
ATOM   1000  O   GLN A  61      13.841  -3.416  -6.332  1.00  0.66           O  
ATOM   1001  CB  GLN A  61      15.297  -0.315  -6.006  1.00  0.73           C  
ATOM   1002  CG  GLN A  61      15.326   1.021  -6.751  1.00  1.14           C  
ATOM   1003  CD  GLN A  61      16.704   1.221  -7.385  1.00  1.66           C  
ATOM   1004  OE1 GLN A  61      17.499   0.303  -7.440  1.00  2.16           O  
ATOM   1005  NE2 GLN A  61      17.024   2.390  -7.868  1.00  2.39           N  
ATOM   1006  H   GLN A  61      13.070   0.519  -5.059  1.00  0.58           H  
ATOM   1007  HA  GLN A  61      13.798  -1.092  -7.320  1.00  0.68           H  
ATOM   1008  HB2 GLN A  61      15.410  -0.139  -4.945  1.00  0.81           H  
ATOM   1009  HB3 GLN A  61      16.106  -0.938  -6.356  1.00  0.88           H  
ATOM   1010  HG2 GLN A  61      14.571   1.019  -7.523  1.00  1.53           H  
ATOM   1011  HG3 GLN A  61      15.131   1.825  -6.057  1.00  1.54           H  
ATOM   1012 HE21 GLN A  61      16.383   3.131  -7.822  1.00  2.75           H  
ATOM   1013 HE22 GLN A  61      17.904   2.528  -8.276  1.00  2.92           H  
ATOM   1014  N   LEU A  62      14.264  -2.497  -4.372  1.00  0.64           N  
ATOM   1015  CA  LEU A  62      14.358  -3.820  -3.661  1.00  0.71           C  
ATOM   1016  C   LEU A  62      13.391  -4.833  -4.276  1.00  0.67           C  
ATOM   1017  O   LEU A  62      13.653  -6.019  -4.302  1.00  0.94           O  
ATOM   1018  CB  LEU A  62      13.995  -3.678  -2.170  1.00  0.78           C  
ATOM   1019  CG  LEU A  62      13.609  -2.241  -1.817  1.00  0.78           C  
ATOM   1020  CD1 LEU A  62      12.330  -1.844  -2.561  1.00  0.66           C  
ATOM   1021  CD2 LEU A  62      13.367  -2.146  -0.310  1.00  0.94           C  
ATOM   1022  H   LEU A  62      14.415  -1.673  -3.879  1.00  0.70           H  
ATOM   1023  HA  LEU A  62      15.366  -4.197  -3.745  1.00  0.80           H  
ATOM   1024  HB2 LEU A  62      13.165  -4.329  -1.946  1.00  0.78           H  
ATOM   1025  HB3 LEU A  62      14.843  -3.970  -1.571  1.00  0.89           H  
ATOM   1026  HG  LEU A  62      14.411  -1.572  -2.092  1.00  0.81           H  
ATOM   1027 HD11 LEU A  62      12.281  -2.353  -3.506  1.00  1.33           H  
ATOM   1028 HD12 LEU A  62      11.465  -2.111  -1.971  1.00  1.10           H  
ATOM   1029 HD13 LEU A  62      12.337  -0.784  -2.731  1.00  1.10           H  
ATOM   1030 HD21 LEU A  62      12.694  -2.933  -0.004  1.00  1.39           H  
ATOM   1031 HD22 LEU A  62      14.306  -2.252   0.212  1.00  1.38           H  
ATOM   1032 HD23 LEU A  62      12.930  -1.187  -0.076  1.00  1.48           H  
ATOM   1033  N   THR A  63      12.276  -4.379  -4.770  1.00  0.58           N  
ATOM   1034  CA  THR A  63      11.298  -5.309  -5.376  1.00  0.70           C  
ATOM   1035  C   THR A  63      10.933  -4.785  -6.761  1.00  0.81           C  
ATOM   1036  O   THR A  63       9.802  -4.445  -7.030  1.00  0.89           O  
ATOM   1037  CB  THR A  63      10.042  -5.450  -4.482  1.00  0.65           C  
ATOM   1038  OG1 THR A  63       8.893  -5.599  -5.300  1.00  0.72           O  
ATOM   1039  CG2 THR A  63       9.848  -4.231  -3.559  1.00  0.52           C  
ATOM   1040  H   THR A  63      12.087  -3.425  -4.752  1.00  0.65           H  
ATOM   1041  HA  THR A  63      11.761  -6.276  -5.486  1.00  0.91           H  
ATOM   1042  HB  THR A  63      10.150  -6.332  -3.870  1.00  0.82           H  
ATOM   1043  HG1 THR A  63       9.001  -6.400  -5.817  1.00  1.10           H  
ATOM   1044 HG21 THR A  63      10.697  -3.574  -3.623  1.00  1.22           H  
ATOM   1045 HG22 THR A  63       8.959  -3.696  -3.856  1.00  1.12           H  
ATOM   1046 HG23 THR A  63       9.735  -4.567  -2.537  1.00  1.06           H  
ATOM   1047  N   GLU A  64      11.921  -4.721  -7.629  1.00  0.95           N  
ATOM   1048  CA  GLU A  64      11.731  -4.227  -9.035  1.00  1.21           C  
ATOM   1049  C   GLU A  64      10.247  -4.117  -9.389  1.00  1.18           C  
ATOM   1050  O   GLU A  64       9.570  -5.108  -9.578  1.00  1.53           O  
ATOM   1051  CB  GLU A  64      12.403  -5.214  -9.993  1.00  1.55           C  
ATOM   1052  CG  GLU A  64      12.903  -4.472 -11.231  1.00  1.91           C  
ATOM   1053  CD  GLU A  64      14.052  -5.257 -11.865  1.00  2.44           C  
ATOM   1054  OE1 GLU A  64      14.291  -6.373 -11.432  1.00  3.09           O  
ATOM   1055  OE2 GLU A  64      14.675  -4.730 -12.771  1.00  2.79           O  
ATOM   1056  H   GLU A  64      12.817  -5.003  -7.344  1.00  0.95           H  
ATOM   1057  HA  GLU A  64      12.197  -3.260  -9.140  1.00  1.31           H  
ATOM   1058  HB2 GLU A  64      13.237  -5.686  -9.495  1.00  1.89           H  
ATOM   1059  HB3 GLU A  64      11.689  -5.968 -10.291  1.00  1.80           H  
ATOM   1060  HG2 GLU A  64      12.095  -4.376 -11.943  1.00  2.30           H  
ATOM   1061  HG3 GLU A  64      13.252  -3.491 -10.947  1.00  2.19           H  
ATOM   1062  N   ASN A  65       9.732  -2.920  -9.470  1.00  1.70           N  
ATOM   1063  CA  ASN A  65       8.289  -2.761  -9.802  1.00  1.68           C  
ATOM   1064  C   ASN A  65       7.456  -3.157  -8.582  1.00  0.85           C  
ATOM   1065  O   ASN A  65       6.375  -3.697  -8.706  1.00  1.09           O  
ATOM   1066  CB  ASN A  65       7.944  -3.685 -10.974  1.00  2.27           C  
ATOM   1067  CG  ASN A  65       6.828  -3.063 -11.814  1.00  2.89           C  
ATOM   1068  OD1 ASN A  65       6.854  -1.884 -12.103  1.00  3.24           O  
ATOM   1069  ND2 ASN A  65       5.844  -3.815 -12.224  1.00  3.66           N  
ATOM   1070  H   ASN A  65      10.290  -2.131  -9.307  1.00  2.39           H  
ATOM   1071  HA  ASN A  65       8.085  -1.736 -10.071  1.00  2.30           H  
ATOM   1072  HB2 ASN A  65       8.821  -3.829 -11.589  1.00  2.72           H  
ATOM   1073  HB3 ASN A  65       7.613  -4.640 -10.593  1.00  2.52           H  
ATOM   1074 HD21 ASN A  65       5.826  -4.768 -11.993  1.00  3.87           H  
ATOM   1075 HD22 ASN A  65       5.124  -3.429 -12.766  1.00  4.28           H  
ATOM   1076  N   GLY A  66       7.968  -2.928  -7.401  1.00  0.56           N  
ATOM   1077  CA  GLY A  66       7.225  -3.330  -6.177  1.00  1.20           C  
ATOM   1078  C   GLY A  66       6.279  -2.227  -5.680  1.00  0.91           C  
ATOM   1079  O   GLY A  66       5.073  -2.381  -5.677  1.00  1.26           O  
ATOM   1080  H   GLY A  66       8.861  -2.521  -7.319  1.00  0.73           H  
ATOM   1081  HA2 GLY A  66       6.652  -4.220  -6.387  1.00  1.86           H  
ATOM   1082  HA3 GLY A  66       7.945  -3.548  -5.395  1.00  1.89           H  
ATOM   1083  N   ALA A  67       6.826  -1.155  -5.185  1.00  0.39           N  
ATOM   1084  CA  ALA A  67       5.996  -0.071  -4.590  1.00  0.46           C  
ATOM   1085  C   ALA A  67       5.313   0.846  -5.615  1.00  0.34           C  
ATOM   1086  O   ALA A  67       4.352   1.513  -5.286  1.00  0.53           O  
ATOM   1087  CB  ALA A  67       6.909   0.777  -3.713  1.00  0.64           C  
ATOM   1088  H   ALA A  67       7.795  -1.087  -5.142  1.00  0.28           H  
ATOM   1089  HA  ALA A  67       5.245  -0.516  -3.971  1.00  0.76           H  
ATOM   1090  HB1 ALA A  67       7.781   1.063  -4.283  1.00  1.13           H  
ATOM   1091  HB2 ALA A  67       6.385   1.660  -3.391  1.00  1.32           H  
ATOM   1092  HB3 ALA A  67       7.213   0.202  -2.851  1.00  1.26           H  
ATOM   1093  N   GLU A  68       5.778   0.935  -6.823  1.00  0.27           N  
ATOM   1094  CA  GLU A  68       5.129   1.851  -7.769  1.00  0.38           C  
ATOM   1095  C   GLU A  68       3.751   1.292  -8.176  1.00  0.39           C  
ATOM   1096  O   GLU A  68       2.884   2.021  -8.617  1.00  0.49           O  
ATOM   1097  CB  GLU A  68       6.069   2.020  -8.971  1.00  0.51           C  
ATOM   1098  CG  GLU A  68       5.274   2.020 -10.258  1.00  1.38           C  
ATOM   1099  CD  GLU A  68       6.148   2.521 -11.410  1.00  1.57           C  
ATOM   1100  OE1 GLU A  68       6.989   3.370 -11.165  1.00  1.83           O  
ATOM   1101  OE2 GLU A  68       5.961   2.047 -12.518  1.00  2.27           O  
ATOM   1102  H   GLU A  68       6.553   0.431  -7.109  1.00  0.40           H  
ATOM   1103  HA  GLU A  68       4.997   2.803  -7.289  1.00  0.45           H  
ATOM   1104  HB2 GLU A  68       6.607   2.952  -8.879  1.00  1.06           H  
ATOM   1105  HB3 GLU A  68       6.773   1.201  -8.989  1.00  1.06           H  
ATOM   1106  HG2 GLU A  68       4.950   1.011 -10.449  1.00  2.01           H  
ATOM   1107  HG3 GLU A  68       4.418   2.664 -10.144  1.00  2.12           H  
ATOM   1108  N   SER A  69       3.544   0.011  -8.034  1.00  0.39           N  
ATOM   1109  CA  SER A  69       2.227  -0.585  -8.417  1.00  0.47           C  
ATOM   1110  C   SER A  69       1.196  -0.382  -7.297  1.00  0.37           C  
ATOM   1111  O   SER A  69       0.120   0.157  -7.510  1.00  0.35           O  
ATOM   1112  CB  SER A  69       2.405  -2.082  -8.669  1.00  0.58           C  
ATOM   1113  OG  SER A  69       2.127  -2.366 -10.033  1.00  0.90           O  
ATOM   1114  H   SER A  69       4.256  -0.563  -7.679  1.00  0.40           H  
ATOM   1115  HA  SER A  69       1.871  -0.112  -9.320  1.00  0.55           H  
ATOM   1116  HB2 SER A  69       3.420  -2.368  -8.447  1.00  0.81           H  
ATOM   1117  HB3 SER A  69       1.730  -2.635  -8.029  1.00  0.78           H  
ATOM   1118  HG  SER A  69       2.943  -2.269 -10.529  1.00  1.26           H  
ATOM   1119  N   VAL A  70       1.509  -0.818  -6.106  1.00  0.34           N  
ATOM   1120  CA  VAL A  70       0.544  -0.662  -4.984  1.00  0.27           C  
ATOM   1121  C   VAL A  70       0.107   0.793  -4.912  1.00  0.20           C  
ATOM   1122  O   VAL A  70      -1.057   1.098  -4.748  1.00  0.20           O  
ATOM   1123  CB  VAL A  70       1.215  -1.063  -3.671  1.00  0.31           C  
ATOM   1124  CG1 VAL A  70       0.288  -0.737  -2.499  1.00  0.29           C  
ATOM   1125  CG2 VAL A  70       1.504  -2.565  -3.687  1.00  0.41           C  
ATOM   1126  H   VAL A  70       2.375  -1.246  -5.951  1.00  0.38           H  
ATOM   1127  HA  VAL A  70      -0.317  -1.290  -5.158  1.00  0.28           H  
ATOM   1128  HB  VAL A  70       2.138  -0.519  -3.561  1.00  0.33           H  
ATOM   1129 HG11 VAL A  70      -0.469  -0.036  -2.819  1.00  1.06           H  
ATOM   1130 HG12 VAL A  70      -0.186  -1.644  -2.153  1.00  1.07           H  
ATOM   1131 HG13 VAL A  70       0.863  -0.303  -1.696  1.00  1.02           H  
ATOM   1132 HG21 VAL A  70       0.701  -3.081  -4.191  1.00  1.06           H  
ATOM   1133 HG22 VAL A  70       2.432  -2.747  -4.209  1.00  1.03           H  
ATOM   1134 HG23 VAL A  70       1.585  -2.927  -2.673  1.00  0.96           H  
ATOM   1135  N   LEU A  71       1.033   1.696  -5.048  1.00  0.24           N  
ATOM   1136  CA  LEU A  71       0.663   3.134  -5.002  1.00  0.23           C  
ATOM   1137  C   LEU A  71      -0.340   3.411  -6.113  1.00  0.23           C  
ATOM   1138  O   LEU A  71      -1.335   4.061  -5.909  1.00  0.23           O  
ATOM   1139  CB  LEU A  71       1.897   3.996  -5.229  1.00  0.30           C  
ATOM   1140  CG  LEU A  71       1.476   5.464  -5.305  1.00  0.35           C  
ATOM   1141  CD1 LEU A  71       1.177   5.986  -3.899  1.00  0.36           C  
ATOM   1142  CD2 LEU A  71       2.605   6.290  -5.924  1.00  0.43           C  
ATOM   1143  H   LEU A  71       1.966   1.424  -5.191  1.00  0.31           H  
ATOM   1144  HA  LEU A  71       0.223   3.368  -4.044  1.00  0.21           H  
ATOM   1145  HB2 LEU A  71       2.595   3.856  -4.416  1.00  0.30           H  
ATOM   1146  HB3 LEU A  71       2.355   3.708  -6.157  1.00  0.34           H  
ATOM   1147  HG  LEU A  71       0.588   5.549  -5.916  1.00  0.40           H  
ATOM   1148 HD11 LEU A  71       0.910   5.159  -3.258  1.00  1.03           H  
ATOM   1149 HD12 LEU A  71       2.053   6.479  -3.504  1.00  1.04           H  
ATOM   1150 HD13 LEU A  71       0.357   6.687  -3.942  1.00  1.06           H  
ATOM   1151 HD21 LEU A  71       3.189   5.665  -6.584  1.00  1.11           H  
ATOM   1152 HD22 LEU A  71       2.185   7.111  -6.485  1.00  1.14           H  
ATOM   1153 HD23 LEU A  71       3.238   6.677  -5.140  1.00  1.05           H  
ATOM   1154  N   GLN A  72      -0.083   2.914  -7.289  1.00  0.28           N  
ATOM   1155  CA  GLN A  72      -1.027   3.138  -8.419  1.00  0.30           C  
ATOM   1156  C   GLN A  72      -2.417   2.716  -7.977  1.00  0.25           C  
ATOM   1157  O   GLN A  72      -3.408   3.314  -8.334  1.00  0.25           O  
ATOM   1158  CB  GLN A  72      -0.583   2.279  -9.617  1.00  0.35           C  
ATOM   1159  CG  GLN A  72      -1.789   1.868 -10.473  1.00  1.18           C  
ATOM   1160  CD  GLN A  72      -1.304   1.317 -11.813  1.00  1.42           C  
ATOM   1161  OE1 GLN A  72      -1.069   2.064 -12.742  1.00  1.78           O  
ATOM   1162  NE2 GLN A  72      -1.144   0.029 -11.955  1.00  1.97           N  
ATOM   1163  H   GLN A  72       0.729   2.385  -7.429  1.00  0.33           H  
ATOM   1164  HA  GLN A  72      -1.035   4.183  -8.688  1.00  0.31           H  
ATOM   1165  HB2 GLN A  72       0.102   2.839 -10.221  1.00  0.83           H  
ATOM   1166  HB3 GLN A  72      -0.089   1.391  -9.253  1.00  0.78           H  
ATOM   1167  HG2 GLN A  72      -2.354   1.107  -9.953  1.00  1.81           H  
ATOM   1168  HG3 GLN A  72      -2.419   2.728 -10.645  1.00  1.80           H  
ATOM   1169 HE21 GLN A  72      -1.334  -0.574 -11.206  1.00  2.20           H  
ATOM   1170 HE22 GLN A  72      -0.834  -0.334 -12.811  1.00  2.45           H  
ATOM   1171  N   VAL A  73      -2.487   1.666  -7.230  1.00  0.23           N  
ATOM   1172  CA  VAL A  73      -3.797   1.162  -6.774  1.00  0.20           C  
ATOM   1173  C   VAL A  73      -4.352   2.055  -5.661  1.00  0.16           C  
ATOM   1174  O   VAL A  73      -5.547   2.201  -5.514  1.00  0.16           O  
ATOM   1175  CB  VAL A  73      -3.590  -0.254  -6.268  1.00  0.21           C  
ATOM   1176  CG1 VAL A  73      -4.840  -0.752  -5.547  1.00  0.20           C  
ATOM   1177  CG2 VAL A  73      -3.258  -1.151  -7.468  1.00  0.26           C  
ATOM   1178  H   VAL A  73      -1.670   1.188  -6.985  1.00  0.24           H  
ATOM   1179  HA  VAL A  73      -4.479   1.151  -7.604  1.00  0.22           H  
ATOM   1180  HB  VAL A  73      -2.769  -0.256  -5.582  1.00  0.21           H  
ATOM   1181 HG11 VAL A  73      -5.470   0.090  -5.302  1.00  1.02           H  
ATOM   1182 HG12 VAL A  73      -5.383  -1.429  -6.187  1.00  1.04           H  
ATOM   1183 HG13 VAL A  73      -4.554  -1.261  -4.642  1.00  1.05           H  
ATOM   1184 HG21 VAL A  73      -3.680  -0.717  -8.366  1.00  1.00           H  
ATOM   1185 HG22 VAL A  73      -2.183  -1.216  -7.579  1.00  1.08           H  
ATOM   1186 HG23 VAL A  73      -3.668  -2.140  -7.314  1.00  1.09           H  
ATOM   1187  N   PHE A  74      -3.501   2.649  -4.873  1.00  0.15           N  
ATOM   1188  CA  PHE A  74      -4.001   3.529  -3.773  1.00  0.14           C  
ATOM   1189  C   PHE A  74      -4.501   4.858  -4.358  1.00  0.16           C  
ATOM   1190  O   PHE A  74      -5.460   5.440  -3.887  1.00  0.18           O  
ATOM   1191  CB  PHE A  74      -2.868   3.807  -2.778  1.00  0.14           C  
ATOM   1192  CG  PHE A  74      -2.926   2.806  -1.651  1.00  0.12           C  
ATOM   1193  CD1 PHE A  74      -3.895   2.932  -0.650  1.00  0.16           C  
ATOM   1194  CD2 PHE A  74      -2.007   1.751  -1.608  1.00  0.16           C  
ATOM   1195  CE1 PHE A  74      -3.946   2.003   0.395  1.00  0.18           C  
ATOM   1196  CE2 PHE A  74      -2.058   0.822  -0.563  1.00  0.19           C  
ATOM   1197  CZ  PHE A  74      -3.027   0.949   0.439  1.00  0.19           C  
ATOM   1198  H   PHE A  74      -2.537   2.512  -5.002  1.00  0.16           H  
ATOM   1199  HA  PHE A  74      -4.814   3.036  -3.262  1.00  0.13           H  
ATOM   1200  HB2 PHE A  74      -1.915   3.724  -3.278  1.00  0.17           H  
ATOM   1201  HB3 PHE A  74      -2.979   4.803  -2.377  1.00  0.17           H  
ATOM   1202  HD1 PHE A  74      -4.602   3.748  -0.683  1.00  0.21           H  
ATOM   1203  HD2 PHE A  74      -1.260   1.654  -2.381  1.00  0.21           H  
ATOM   1204  HE1 PHE A  74      -4.694   2.098   1.167  1.00  0.24           H  
ATOM   1205  HE2 PHE A  74      -1.349   0.008  -0.529  1.00  0.26           H  
ATOM   1206  HZ  PHE A  74      -3.065   0.235   1.245  1.00  0.23           H  
ATOM   1207  N   ARG A  75      -3.859   5.334  -5.388  1.00  0.19           N  
ATOM   1208  CA  ARG A  75      -4.271   6.610  -6.018  1.00  0.23           C  
ATOM   1209  C   ARG A  75      -5.453   6.341  -6.929  1.00  0.24           C  
ATOM   1210  O   ARG A  75      -6.368   7.124  -7.030  1.00  0.33           O  
ATOM   1211  CB  ARG A  75      -3.119   7.150  -6.851  1.00  0.26           C  
ATOM   1212  CG  ARG A  75      -1.995   7.625  -5.930  1.00  0.54           C  
ATOM   1213  CD  ARG A  75      -1.790   9.130  -6.107  1.00  1.28           C  
ATOM   1214  NE  ARG A  75      -1.186   9.394  -7.445  1.00  1.38           N  
ATOM   1215  CZ  ARG A  75      -1.177  10.604  -7.930  1.00  1.76           C  
ATOM   1216  NH1 ARG A  75      -1.310  11.627  -7.134  1.00  2.43           N  
ATOM   1217  NH2 ARG A  75      -1.032  10.790  -9.212  1.00  2.43           N  
ATOM   1218  H   ARG A  75      -3.112   4.847  -5.752  1.00  0.21           H  
ATOM   1219  HA  ARG A  75      -4.539   7.316  -5.258  1.00  0.23           H  
ATOM   1220  HB2 ARG A  75      -2.755   6.364  -7.492  1.00  0.48           H  
ATOM   1221  HB3 ARG A  75      -3.466   7.973  -7.453  1.00  0.51           H  
ATOM   1222  HG2 ARG A  75      -2.259   7.415  -4.904  1.00  0.91           H  
ATOM   1223  HG3 ARG A  75      -1.081   7.107  -6.179  1.00  1.01           H  
ATOM   1224  HD2 ARG A  75      -2.741   9.634  -6.035  1.00  2.01           H  
ATOM   1225  HD3 ARG A  75      -1.130   9.496  -5.334  1.00  1.94           H  
ATOM   1226  HE  ARG A  75      -0.793   8.660  -7.960  1.00  1.94           H  
ATOM   1227 HH11 ARG A  75      -1.419  11.483  -6.150  1.00  2.67           H  
ATOM   1228 HH12 ARG A  75      -1.301  12.554  -7.505  1.00  3.11           H  
ATOM   1229 HH21 ARG A  75      -0.928  10.004  -9.821  1.00  2.68           H  
ATOM   1230 HH22 ARG A  75      -1.023  11.717  -9.585  1.00  3.12           H  
ATOM   1231  N   GLU A  76      -5.429   5.219  -7.581  1.00  0.22           N  
ATOM   1232  CA  GLU A  76      -6.544   4.838  -8.482  1.00  0.23           C  
ATOM   1233  C   GLU A  76      -7.787   4.692  -7.616  1.00  0.21           C  
ATOM   1234  O   GLU A  76      -8.839   5.219  -7.917  1.00  0.23           O  
ATOM   1235  CB  GLU A  76      -6.206   3.501  -9.129  1.00  0.24           C  
ATOM   1236  CG  GLU A  76      -5.555   3.723 -10.494  1.00  0.30           C  
ATOM   1237  CD  GLU A  76      -6.631   4.058 -11.527  1.00  0.89           C  
ATOM   1238  OE1 GLU A  76      -7.781   3.734 -11.282  1.00  1.65           O  
ATOM   1239  OE2 GLU A  76      -6.286   4.632 -12.547  1.00  1.48           O  
ATOM   1240  H   GLU A  76      -4.674   4.615  -7.461  1.00  0.25           H  
ATOM   1241  HA  GLU A  76      -6.696   5.595  -9.236  1.00  0.26           H  
ATOM   1242  HB2 GLU A  76      -5.521   2.982  -8.487  1.00  0.23           H  
ATOM   1243  HB3 GLU A  76      -7.101   2.911  -9.243  1.00  0.24           H  
ATOM   1244  HG2 GLU A  76      -4.850   4.539 -10.427  1.00  0.60           H  
ATOM   1245  HG3 GLU A  76      -5.037   2.822 -10.793  1.00  0.60           H  
ATOM   1246  N   ALA A  77      -7.653   4.005  -6.512  1.00  0.18           N  
ATOM   1247  CA  ALA A  77      -8.796   3.857  -5.591  1.00  0.17           C  
ATOM   1248  C   ALA A  77      -9.143   5.259  -5.113  1.00  0.19           C  
ATOM   1249  O   ALA A  77     -10.294   5.632  -5.003  1.00  0.20           O  
ATOM   1250  CB  ALA A  77      -8.403   2.975  -4.403  1.00  0.17           C  
ATOM   1251  H   ALA A  77      -6.794   3.616  -6.281  1.00  0.17           H  
ATOM   1252  HA  ALA A  77      -9.630   3.426  -6.117  1.00  0.18           H  
ATOM   1253  HB1 ALA A  77      -7.980   2.047  -4.765  1.00  0.99           H  
ATOM   1254  HB2 ALA A  77      -7.671   3.491  -3.799  1.00  0.97           H  
ATOM   1255  HB3 ALA A  77      -9.280   2.762  -3.809  1.00  1.00           H  
ATOM   1256  N   LYS A  78      -8.133   6.059  -4.876  1.00  0.21           N  
ATOM   1257  CA  LYS A  78      -8.377   7.464  -4.462  1.00  0.24           C  
ATOM   1258  C   LYS A  78      -9.200   8.121  -5.560  1.00  0.28           C  
ATOM   1259  O   LYS A  78      -9.990   9.016  -5.336  1.00  0.32           O  
ATOM   1260  CB  LYS A  78      -7.038   8.187  -4.372  1.00  0.26           C  
ATOM   1261  CG  LYS A  78      -7.077   9.218  -3.247  1.00  0.32           C  
ATOM   1262  CD  LYS A  78      -7.173  10.619  -3.855  1.00  0.70           C  
ATOM   1263  CE  LYS A  78      -7.216  11.663  -2.738  1.00  0.99           C  
ATOM   1264  NZ  LYS A  78      -6.353  12.821  -3.109  1.00  1.50           N  
ATOM   1265  H   LYS A  78      -7.205   5.741  -5.008  1.00  0.20           H  
ATOM   1266  HA  LYS A  78      -8.897   7.503  -3.517  1.00  0.25           H  
ATOM   1267  HB2 LYS A  78      -6.256   7.469  -4.188  1.00  0.26           H  
ATOM   1268  HB3 LYS A  78      -6.847   8.688  -5.310  1.00  0.29           H  
ATOM   1269  HG2 LYS A  78      -7.936   9.035  -2.617  1.00  0.54           H  
ATOM   1270  HG3 LYS A  78      -6.175   9.145  -2.659  1.00  0.56           H  
ATOM   1271  HD2 LYS A  78      -6.310  10.797  -4.479  1.00  1.49           H  
ATOM   1272  HD3 LYS A  78      -8.071  10.693  -4.451  1.00  1.45           H  
ATOM   1273  HE2 LYS A  78      -8.234  12.000  -2.596  1.00  1.62           H  
ATOM   1274  HE3 LYS A  78      -6.853  11.223  -1.821  1.00  1.76           H  
ATOM   1275  HZ1 LYS A  78      -5.937  12.657  -4.047  1.00  1.97           H  
ATOM   1276  HZ2 LYS A  78      -6.926  13.690  -3.132  1.00  2.06           H  
ATOM   1277  HZ3 LYS A  78      -5.592  12.925  -2.409  1.00  1.84           H  
ATOM   1278  N   ALA A  79      -8.984   7.664  -6.756  1.00  0.28           N  
ATOM   1279  CA  ALA A  79      -9.690   8.204  -7.933  1.00  0.33           C  
ATOM   1280  C   ALA A  79     -11.110   7.645  -7.972  1.00  0.32           C  
ATOM   1281  O   ALA A  79     -12.027   8.262  -8.477  1.00  0.38           O  
ATOM   1282  CB  ALA A  79      -8.920   7.757  -9.173  1.00  0.35           C  
ATOM   1283  H   ALA A  79      -8.334   6.953  -6.883  1.00  0.26           H  
ATOM   1284  HA  ALA A  79      -9.710   9.274  -7.882  1.00  0.36           H  
ATOM   1285  HB1 ALA A  79      -7.858   7.825  -8.973  1.00  1.09           H  
ATOM   1286  HB2 ALA A  79      -9.174   6.731  -9.402  1.00  1.05           H  
ATOM   1287  HB3 ALA A  79      -9.174   8.391 -10.008  1.00  1.07           H  
ATOM   1288  N   GLU A  80     -11.285   6.472  -7.440  1.00  0.28           N  
ATOM   1289  CA  GLU A  80     -12.620   5.829  -7.425  1.00  0.29           C  
ATOM   1290  C   GLU A  80     -13.585   6.626  -6.544  1.00  0.37           C  
ATOM   1291  O   GLU A  80     -14.762   6.332  -6.476  1.00  0.68           O  
ATOM   1292  CB  GLU A  80     -12.466   4.417  -6.865  1.00  0.32           C  
ATOM   1293  CG  GLU A  80     -12.076   3.469  -7.995  1.00  0.45           C  
ATOM   1294  CD  GLU A  80     -13.336   2.876  -8.627  1.00  0.67           C  
ATOM   1295  OE1 GLU A  80     -13.927   3.543  -9.460  1.00  1.40           O  
ATOM   1296  OE2 GLU A  80     -13.688   1.764  -8.269  1.00  1.30           O  
ATOM   1297  H   GLU A  80     -10.526   6.003  -7.052  1.00  0.27           H  
ATOM   1298  HA  GLU A  80     -13.000   5.776  -8.429  1.00  0.36           H  
ATOM   1299  HB2 GLU A  80     -11.691   4.415  -6.111  1.00  0.36           H  
ATOM   1300  HB3 GLU A  80     -13.393   4.092  -6.425  1.00  0.36           H  
ATOM   1301  HG2 GLU A  80     -11.518   4.013  -8.744  1.00  0.62           H  
ATOM   1302  HG3 GLU A  80     -11.466   2.678  -7.597  1.00  0.74           H  
ATOM   1303  N   GLY A  81     -13.098   7.621  -5.858  1.00  0.39           N  
ATOM   1304  CA  GLY A  81     -13.987   8.421  -4.973  1.00  0.45           C  
ATOM   1305  C   GLY A  81     -13.572   8.186  -3.522  1.00  0.39           C  
ATOM   1306  O   GLY A  81     -13.963   8.908  -2.626  1.00  0.45           O  
ATOM   1307  H   GLY A  81     -12.145   7.837  -5.915  1.00  0.59           H  
ATOM   1308  HA2 GLY A  81     -13.891   9.470  -5.215  1.00  0.54           H  
ATOM   1309  HA3 GLY A  81     -15.011   8.108  -5.108  1.00  0.53           H  
ATOM   1310  N   CYS A  82     -12.776   7.179  -3.288  1.00  0.41           N  
ATOM   1311  CA  CYS A  82     -12.322   6.888  -1.905  1.00  0.38           C  
ATOM   1312  C   CYS A  82     -11.476   8.057  -1.395  1.00  0.38           C  
ATOM   1313  O   CYS A  82     -10.977   8.854  -2.164  1.00  0.49           O  
ATOM   1314  CB  CYS A  82     -11.480   5.614  -1.920  1.00  0.39           C  
ATOM   1315  SG  CYS A  82     -12.566   4.168  -1.820  1.00  0.63           S  
ATOM   1316  H   CYS A  82     -12.471   6.613  -4.028  1.00  0.52           H  
ATOM   1317  HA  CYS A  82     -13.178   6.749  -1.262  1.00  0.42           H  
ATOM   1318  HB2 CYS A  82     -10.908   5.571  -2.835  1.00  0.43           H  
ATOM   1319  HB3 CYS A  82     -10.809   5.621  -1.079  1.00  0.46           H  
ATOM   1320  HG  CYS A  82     -12.734   3.862  -2.714  1.00  1.11           H  
ATOM   1321  N   ASP A  83     -11.316   8.173  -0.105  1.00  0.32           N  
ATOM   1322  CA  ASP A  83     -10.510   9.298   0.444  1.00  0.37           C  
ATOM   1323  C   ASP A  83      -9.188   8.769   1.009  1.00  0.36           C  
ATOM   1324  O   ASP A  83      -8.935   8.844   2.195  1.00  0.57           O  
ATOM   1325  CB  ASP A  83     -11.305   9.984   1.553  1.00  0.42           C  
ATOM   1326  CG  ASP A  83     -10.709  11.364   1.834  1.00  0.53           C  
ATOM   1327  OD1 ASP A  83      -9.782  11.437   2.624  1.00  1.11           O  
ATOM   1328  OD2 ASP A  83     -11.191  12.324   1.255  1.00  1.30           O  
ATOM   1329  H   ASP A  83     -11.732   7.528   0.503  1.00  0.31           H  
ATOM   1330  HA  ASP A  83     -10.306  10.009  -0.342  1.00  0.40           H  
ATOM   1331  HB2 ASP A  83     -12.334  10.089   1.243  1.00  0.43           H  
ATOM   1332  HB3 ASP A  83     -11.261   9.385   2.448  1.00  0.42           H  
ATOM   1333  N   ILE A  84      -8.339   8.244   0.168  1.00  0.33           N  
ATOM   1334  CA  ILE A  84      -7.028   7.720   0.652  1.00  0.31           C  
ATOM   1335  C   ILE A  84      -5.965   8.818   0.503  1.00  0.34           C  
ATOM   1336  O   ILE A  84      -5.289   8.905  -0.503  1.00  0.67           O  
ATOM   1337  CB  ILE A  84      -6.622   6.513  -0.191  1.00  0.30           C  
ATOM   1338  CG1 ILE A  84      -7.546   5.345   0.117  1.00  0.50           C  
ATOM   1339  CG2 ILE A  84      -5.182   6.114   0.131  1.00  0.28           C  
ATOM   1340  CD1 ILE A  84      -8.049   4.762  -1.198  1.00  0.34           C  
ATOM   1341  H   ILE A  84      -8.560   8.200  -0.786  1.00  0.47           H  
ATOM   1342  HA  ILE A  84      -7.114   7.418   1.691  1.00  0.30           H  
ATOM   1343  HB  ILE A  84      -6.703   6.761  -1.238  1.00  0.42           H  
ATOM   1344 HG12 ILE A  84      -7.004   4.590   0.666  1.00  0.80           H  
ATOM   1345 HG13 ILE A  84      -8.385   5.689   0.702  1.00  0.80           H  
ATOM   1346 HG21 ILE A  84      -4.696   6.913   0.673  1.00  1.00           H  
ATOM   1347 HG22 ILE A  84      -5.185   5.220   0.737  1.00  1.04           H  
ATOM   1348 HG23 ILE A  84      -4.649   5.924  -0.788  1.00  1.12           H  
ATOM   1349 HD11 ILE A  84      -7.471   5.165  -2.015  1.00  1.10           H  
ATOM   1350 HD12 ILE A  84      -7.944   3.689  -1.174  1.00  1.11           H  
ATOM   1351 HD13 ILE A  84      -9.090   5.023  -1.327  1.00  1.05           H  
ATOM   1352  N   THR A  85      -5.813   9.657   1.490  1.00  0.49           N  
ATOM   1353  CA  THR A  85      -4.796  10.748   1.400  1.00  0.50           C  
ATOM   1354  C   THR A  85      -3.430  10.156   1.047  1.00  0.47           C  
ATOM   1355  O   THR A  85      -2.721   9.661   1.897  1.00  0.60           O  
ATOM   1356  CB  THR A  85      -4.702  11.468   2.749  1.00  0.61           C  
ATOM   1357  OG1 THR A  85      -5.862  12.265   2.940  1.00  0.76           O  
ATOM   1358  CG2 THR A  85      -3.458  12.361   2.773  1.00  0.55           C  
ATOM   1359  H   THR A  85      -6.367   9.572   2.289  1.00  0.79           H  
ATOM   1360  HA  THR A  85      -5.092  11.452   0.637  1.00  0.50           H  
ATOM   1361  HB  THR A  85      -4.631  10.740   3.542  1.00  0.72           H  
ATOM   1362  HG1 THR A  85      -6.135  12.177   3.857  1.00  1.32           H  
ATOM   1363 HG21 THR A  85      -3.146  12.570   1.760  1.00  1.12           H  
ATOM   1364 HG22 THR A  85      -3.689  13.287   3.277  1.00  1.07           H  
ATOM   1365 HG23 THR A  85      -2.660  11.854   3.297  1.00  1.26           H  
ATOM   1366  N   ILE A  86      -3.051  10.211  -0.200  1.00  0.41           N  
ATOM   1367  CA  ILE A  86      -1.727   9.654  -0.602  1.00  0.40           C  
ATOM   1368  C   ILE A  86      -0.610  10.583  -0.118  1.00  0.44           C  
ATOM   1369  O   ILE A  86      -0.489  11.706  -0.564  1.00  0.59           O  
ATOM   1370  CB  ILE A  86      -1.665   9.540  -2.126  1.00  0.38           C  
ATOM   1371  CG1 ILE A  86      -2.821   8.668  -2.620  1.00  0.74           C  
ATOM   1372  CG2 ILE A  86      -0.331   8.915  -2.540  1.00  0.93           C  
ATOM   1373  CD1 ILE A  86      -2.613   7.223  -2.166  1.00  0.32           C  
ATOM   1374  H   ILE A  86      -3.635  10.620  -0.872  1.00  0.45           H  
ATOM   1375  HA  ILE A  86      -1.599   8.676  -0.161  1.00  0.43           H  
ATOM   1376  HB  ILE A  86      -1.746  10.525  -2.561  1.00  0.74           H  
ATOM   1377 HG12 ILE A  86      -3.749   9.042  -2.213  1.00  1.39           H  
ATOM   1378 HG13 ILE A  86      -2.861   8.703  -3.698  1.00  1.38           H  
ATOM   1379 HG21 ILE A  86       0.449   9.269  -1.883  1.00  1.48           H  
ATOM   1380 HG22 ILE A  86      -0.397   7.840  -2.474  1.00  1.48           H  
ATOM   1381 HG23 ILE A  86      -0.102   9.200  -3.556  1.00  1.49           H  
ATOM   1382 HD11 ILE A  86      -2.100   7.212  -1.216  1.00  1.03           H  
ATOM   1383 HD12 ILE A  86      -3.573   6.740  -2.063  1.00  1.11           H  
ATOM   1384 HD13 ILE A  86      -2.023   6.696  -2.901  1.00  1.06           H  
ATOM   1385  N   ILE A  87       0.212  10.123   0.786  1.00  0.39           N  
ATOM   1386  CA  ILE A  87       1.322  10.982   1.287  1.00  0.44           C  
ATOM   1387  C   ILE A  87       2.659  10.368   0.860  1.00  0.44           C  
ATOM   1388  O   ILE A  87       3.132   9.413   1.442  1.00  0.55           O  
ATOM   1389  CB  ILE A  87       1.247  11.073   2.813  1.00  0.46           C  
ATOM   1390  CG1 ILE A  87       0.091  11.995   3.208  1.00  0.57           C  
ATOM   1391  CG2 ILE A  87       2.556  11.640   3.362  1.00  0.55           C  
ATOM   1392  CD1 ILE A  87      -0.237  11.800   4.689  1.00  0.61           C  
ATOM   1393  H   ILE A  87       0.104   9.210   1.132  1.00  0.41           H  
ATOM   1394  HA  ILE A  87       1.230  11.971   0.862  1.00  0.49           H  
ATOM   1395  HB  ILE A  87       1.080  10.089   3.224  1.00  0.37           H  
ATOM   1396 HG12 ILE A  87       0.376  13.023   3.034  1.00  0.71           H  
ATOM   1397 HG13 ILE A  87      -0.779  11.757   2.614  1.00  0.68           H  
ATOM   1398 HG21 ILE A  87       3.038  12.233   2.599  1.00  1.17           H  
ATOM   1399 HG22 ILE A  87       2.346  12.260   4.221  1.00  1.25           H  
ATOM   1400 HG23 ILE A  87       3.206  10.829   3.653  1.00  1.03           H  
ATOM   1401 HD11 ILE A  87       0.679  11.687   5.249  1.00  1.21           H  
ATOM   1402 HD12 ILE A  87      -0.779  12.660   5.054  1.00  1.12           H  
ATOM   1403 HD13 ILE A  87      -0.845  10.915   4.809  1.00  1.29           H  
ATOM   1404  N   LEU A  88       3.259  10.902  -0.170  1.00  0.50           N  
ATOM   1405  CA  LEU A  88       4.552  10.348  -0.662  1.00  0.52           C  
ATOM   1406  C   LEU A  88       5.728  11.146  -0.093  1.00  0.56           C  
ATOM   1407  O   LEU A  88       5.984  12.263  -0.495  1.00  0.80           O  
ATOM   1408  CB  LEU A  88       4.558  10.413  -2.173  1.00  0.59           C  
ATOM   1409  CG  LEU A  88       3.653   9.297  -2.669  1.00  0.82           C  
ATOM   1410  CD1 LEU A  88       2.691   9.851  -3.697  1.00  0.94           C  
ATOM   1411  CD2 LEU A  88       4.496   8.193  -3.286  1.00  1.57           C  
ATOM   1412  H   LEU A  88       2.850  11.663  -0.631  1.00  0.63           H  
ATOM   1413  HA  LEU A  88       4.634   9.313  -0.376  1.00  0.49           H  
ATOM   1414  HB2 LEU A  88       4.181  11.371  -2.501  1.00  0.76           H  
ATOM   1415  HB3 LEU A  88       5.559  10.262  -2.546  1.00  0.68           H  
ATOM   1416  HG  LEU A  88       3.092   8.898  -1.837  1.00  1.63           H  
ATOM   1417 HD11 LEU A  88       3.141  10.700  -4.183  1.00  1.44           H  
ATOM   1418 HD12 LEU A  88       2.466   9.089  -4.426  1.00  1.46           H  
ATOM   1419 HD13 LEU A  88       1.788  10.157  -3.198  1.00  1.55           H  
ATOM   1420 HD21 LEU A  88       5.534   8.356  -3.037  1.00  1.91           H  
ATOM   1421 HD22 LEU A  88       4.179   7.238  -2.894  1.00  2.31           H  
ATOM   1422 HD23 LEU A  88       4.375   8.200  -4.359  1.00  2.02           H  
ATOM   1423  N   SER A  89       6.445  10.581   0.841  1.00  0.55           N  
ATOM   1424  CA  SER A  89       7.604  11.308   1.435  1.00  0.62           C  
ATOM   1425  C   SER A  89       8.908  10.659   0.968  1.00  0.85           C  
ATOM   1426  O   SER A  89       8.935   9.445   0.852  1.00  1.41           O  
ATOM   1427  CB  SER A  89       7.520  11.241   2.961  1.00  0.87           C  
ATOM   1428  OG  SER A  89       7.246  12.538   3.473  1.00  1.64           O  
ATOM   1429  OXT SER A  89       9.859  11.388   0.735  1.00  1.52           O  
ATOM   1430  H   SER A  89       6.222   9.680   1.152  1.00  0.66           H  
ATOM   1431  HA  SER A  89       7.582  12.340   1.118  1.00  0.74           H  
ATOM   1432  HB2 SER A  89       6.729  10.570   3.251  1.00  1.30           H  
ATOM   1433  HB3 SER A  89       8.461  10.879   3.356  1.00  1.41           H  
ATOM   1434  HG  SER A  89       6.663  12.440   4.229  1.00  2.01           H  
TER    1435      SER A  89                                                      
MASTER      117    0    0    4    3    0    0    6  720    1    0    7          
END                                                                             
