# Supplementary material for: Semantical and geometrical protein encoding toward enhanced bioactivity and thermostability
Source: eLife. 2025 May 2;13:RP98033. doi: 10.7554/eLife.98033 (PMC12048155; doi:10.7554/eLife.98033)
Supplement: Source code 1. [file elife-98033-code1.zip › ProtSSN-master/data/DDG/DATASET/1BTA-8.0-25.0/1BTA-8.0-25.0.pdb]

MODEL     1                                                                     
ATOM      1  N   LYS A   1      -0.944  12.216 -12.636  1.00 91.89           N  
ATOM      2  CA  LYS A   1      -2.181  11.575 -12.201  1.00 91.89           C  
ATOM      3  C   LYS A   1      -2.407  11.773 -10.705  1.00 91.89           C  
ATOM      4  CB  LYS A   1      -2.159  10.082 -12.535  1.00 91.89           C  
ATOM      5  O   LYS A   1      -1.468  11.677  -9.912  1.00 91.89           O  
ATOM      6  CG  LYS A   1      -3.457   9.357 -12.215  1.00 91.89           C  
ATOM      7  CD  LYS A   1      -4.440   9.432 -13.376  1.00 91.89           C  
ATOM      8  CE  LYS A   1      -5.710   8.642 -13.088  1.00 91.89           C  
ATOM      9  NZ  LYS A   1      -6.671   8.703 -14.229  1.00 91.89           N  
ATOM     10  N   LYS A   2      -3.668  12.204 -10.367  1.00 97.23           N  
ATOM     11  CA  LYS A   2      -4.016  12.440  -8.969  1.00 97.23           C  
ATOM     12  C   LYS A   2      -5.210  11.588  -8.549  1.00 97.23           C  
ATOM     13  CB  LYS A   2      -4.320  13.920  -8.733  1.00 97.23           C  
ATOM     14  O   LYS A   2      -6.240  11.576  -9.226  1.00 97.23           O  
ATOM     15  CG  LYS A   2      -4.592  14.272  -7.278  1.00 97.23           C  
ATOM     16  CD  LYS A   2      -4.736  15.776  -7.084  1.00 97.23           C  
ATOM     17  CE  LYS A   2      -4.973  16.132  -5.622  1.00 97.23           C  
ATOM     18  NZ  LYS A   2      -5.113  17.606  -5.427  1.00 97.23           N  
ATOM     19  N   ALA A   3      -5.011  10.808  -7.414  1.00 98.27           N  
ATOM     20  CA  ALA A   3      -6.062   9.994  -6.808  1.00 98.27           C  
ATOM     21  C   ALA A   3      -6.364  10.458  -5.386  1.00 98.27           C  
ATOM     22  CB  ALA A   3      -5.662   8.521  -6.811  1.00 98.27           C  
ATOM     23  O   ALA A   3      -5.451  10.620  -4.572  1.00 98.27           O  
ATOM     24  N   VAL A   4      -7.652  10.636  -5.201  1.00 98.53           N  
ATOM     25  CA  VAL A   4      -8.083  11.125  -3.895  1.00 98.53           C  
ATOM     26  C   VAL A   4      -8.974  10.084  -3.221  1.00 98.53           C  
ATOM     27  CB  VAL A   4      -8.833  12.471  -4.013  1.00 98.53           C  
ATOM     28  O   VAL A   4      -9.927   9.588  -3.827  1.00 98.53           O  
ATOM     29  CG1 VAL A   4      -9.313  12.943  -2.641  1.00 98.53           C  
ATOM     30  CG2 VAL A   4      -7.937  13.525  -4.661  1.00 98.53           C  
ATOM     31  N   ILE A   5      -8.598   9.789  -1.978  1.00 98.63           N  
ATOM     32  CA  ILE A   5      -9.424   8.945  -1.121  1.00 98.63           C  
ATOM     33  C   ILE A   5      -9.927   9.756   0.071  1.00 98.63           C  
ATOM     34  CB  ILE A   5      -8.647   7.701  -0.634  1.00 98.63           C  
ATOM     35  O   ILE A   5      -9.131  10.309   0.834  1.00 98.63           O  
ATOM     36  CG1 ILE A   5      -8.158   6.875  -1.829  1.00 98.63           C  
ATOM     37  CG2 ILE A   5      -9.515   6.853   0.300  1.00 98.63           C  
ATOM     38  CD1 ILE A   5      -7.268   5.701  -1.447  1.00 98.63           C  
ATOM     39  N   ASN A   6     -11.273   9.812   0.109  1.00 98.34           N  
ATOM     40  CA  ASN A   6     -11.899  10.389   1.294  1.00 98.34           C  
ATOM     41  C   ASN A   6     -12.202   9.324   2.344  1.00 98.34           C  
ATOM     42  CB  ASN A   6     -13.177  11.139   0.913  1.00 98.34           C  
ATOM     43  O   ASN A   6     -13.224   8.639   2.262  1.00 98.34           O  
ATOM     44  CG  ASN A   6     -12.912  12.323   0.004  1.00 98.34           C  
ATOM     45  ND2 ASN A   6     -13.587  12.356  -1.139  1.00 98.34           N  
ATOM     46  OD1 ASN A   6     -12.105  13.200   0.325  1.00 98.34           O  
ATOM     47  N   GLY A   7     -11.237   9.219   3.337  1.00 97.85           N  
ATOM     48  CA  GLY A   7     -11.271   8.150   4.322  1.00 97.85           C  
ATOM     49  C   GLY A   7     -12.584   8.078   5.079  1.00 97.85           C  
ATOM     50  O   GLY A   7     -13.024   6.994   5.467  1.00 97.85           O  
ATOM     51  N   GLU A   8     -13.256   9.134   5.282  1.00 96.63           N  
ATOM     52  CA  GLU A   8     -14.502   9.177   6.042  1.00 96.63           C  
ATOM     53  C   GLU A   8     -15.643   8.523   5.268  1.00 96.63           C  
ATOM     54  CB  GLU A   8     -14.866  10.621   6.397  1.00 96.63           C  
ATOM     55  O   GLU A   8     -16.677   8.183   5.847  1.00 96.63           O  
ATOM     56  CG  GLU A   8     -15.211  11.482   5.190  1.00 96.63           C  
ATOM     57  CD  GLU A   8     -14.001  12.172   4.580  1.00 96.63           C  
ATOM     58  OE1 GLU A   8     -14.180  13.141   3.807  1.00 96.63           O  
ATOM     59  OE2 GLU A   8     -12.865  11.740   4.877  1.00 96.63           O  
ATOM     60  N   GLN A   9     -15.444   8.337   3.937  1.00 97.57           N  
ATOM     61  CA  GLN A   9     -16.472   7.731   3.097  1.00 97.57           C  
ATOM     62  C   GLN A   9     -16.230   6.235   2.925  1.00 97.57           C  
ATOM     63  CB  GLN A   9     -16.521   8.415   1.730  1.00 97.57           C  
ATOM     64  O   GLN A   9     -17.025   5.541   2.288  1.00 97.57           O  
ATOM     65  CG  GLN A   9     -16.923   9.883   1.791  1.00 97.57           C  
ATOM     66  CD  GLN A   9     -16.925  10.548   0.427  1.00 97.57           C  
ATOM     67  NE2 GLN A   9     -17.744  11.583   0.273  1.00 97.57           N  
ATOM     68  OE1 GLN A   9     -16.196  10.135  -0.481  1.00 97.57           O  
ATOM     69  N   ILE A  10     -15.150   5.737   3.447  1.00 98.18           N  
ATOM     70  CA  ILE A  10     -14.806   4.324   3.326  1.00 98.18           C  
ATOM     71  C   ILE A  10     -15.446   3.538   4.468  1.00 98.18           C  
ATOM     72  CB  ILE A  10     -13.275   4.114   3.322  1.00 98.18           C  
ATOM     73  O   ILE A  10     -15.141   3.774   5.639  1.00 98.18           O  
ATOM     74  CG1 ILE A  10     -12.621   4.970   2.232  1.00 98.18           C  
ATOM     75  CG2 ILE A  10     -12.934   2.633   3.134  1.00 98.18           C  
ATOM     76  CD1 ILE A  10     -13.083   4.634   0.821  1.00 98.18           C  
ATOM     77  N   ARG A  11     -16.317   2.493   4.101  1.00 97.01           N  
ATOM     78  CA  ARG A  11     -17.067   1.773   5.125  1.00 97.01           C  
ATOM     79  C   ARG A  11     -16.617   0.318   5.212  1.00 97.01           C  
ATOM     80  CB  ARG A  11     -18.569   1.841   4.840  1.00 97.01           C  
ATOM     81  O   ARG A  11     -16.974  -0.393   6.153  1.00 97.01           O  
ATOM     82  CG  ARG A  11     -19.112   3.257   4.735  1.00 97.01           C  
ATOM     83  CD  ARG A  11     -19.122   3.959   6.086  1.00 97.01           C  
ATOM     84  NE  ARG A  11     -19.789   5.256   6.014  1.00 97.01           N  
ATOM     85  NH1 ARG A  11     -18.796   6.104   7.920  1.00 97.01           N  
ATOM     86  NH2 ARG A  11     -20.275   7.385   6.726  1.00 97.01           N  
ATOM     87  CZ  ARG A  11     -19.619   6.245   6.886  1.00 97.01           C  
ATOM     88  N   SER A  12     -15.830  -0.108   4.247  1.00 97.86           N  
ATOM     89  CA  SER A  12     -15.288  -1.462   4.200  1.00 97.86           C  
ATOM     90  C   SER A  12     -14.076  -1.540   3.278  1.00 97.86           C  
ATOM     91  CB  SER A  12     -16.357  -2.452   3.735  1.00 97.86           C  
ATOM     92  O   SER A  12     -13.796  -0.601   2.530  1.00 97.86           O  
ATOM     93  OG  SER A  12     -16.680  -2.239   2.371  1.00 97.86           O  
ATOM     94  N   ILE A  13     -13.381  -2.676   3.362  1.00 97.93           N  
ATOM     95  CA  ILE A  13     -12.234  -2.910   2.492  1.00 97.93           C  
ATOM     96  C   ILE A  13     -12.690  -2.950   1.035  1.00 97.93           C  
ATOM     97  CB  ILE A  13     -11.503  -4.221   2.861  1.00 97.93           C  
ATOM     98  O   ILE A  13     -12.004  -2.435   0.149  1.00 97.93           O  
ATOM     99  CG1 ILE A  13     -10.139  -4.286   2.165  1.00 97.93           C  
ATOM    100  CG2 ILE A  13     -12.361  -5.437   2.501  1.00 97.93           C  
ATOM    101  CD1 ILE A  13      -9.187  -3.167   2.562  1.00 97.93           C  
ATOM    102  N   SER A  14     -13.811  -3.509   0.780  1.00 97.54           N  
ATOM    103  CA  SER A  14     -14.382  -3.553  -0.562  1.00 97.54           C  
ATOM    104  C   SER A  14     -14.638  -2.149  -1.100  1.00 97.54           C  
ATOM    105  CB  SER A  14     -15.684  -4.355  -0.565  1.00 97.54           C  
ATOM    106  O   SER A  14     -14.346  -1.861  -2.262  1.00 97.54           O  
ATOM    107  OG  SER A  14     -16.261  -4.372  -1.860  1.00 97.54           O  
ATOM    108  N   ASP A  15     -15.195  -1.215  -0.243  1.00 97.76           N  
ATOM    109  CA  ASP A  15     -15.409   0.180  -0.615  1.00 97.76           C  
ATOM    110  C   ASP A  15     -14.098   0.848  -1.023  1.00 97.76           C  
ATOM    111  CB  ASP A  15     -16.055   0.950   0.538  1.00 97.76           C  
ATOM    112  O   ASP A  15     -14.051   1.587  -2.008  1.00 97.76           O  
ATOM    113  CG  ASP A  15     -17.545   0.686   0.667  1.00 97.76           C  
ATOM    114  OD1 ASP A  15     -18.121   0.001  -0.207  1.00 97.76           O  
ATOM    115  OD2 ASP A  15     -18.149   1.168   1.649  1.00 97.76           O  
ATOM    116  N   LEU A  16     -13.087   0.518  -0.278  1.00 98.54           N  
ATOM    117  CA  LEU A  16     -11.769   1.082  -0.542  1.00 98.54           C  
ATOM    118  C   LEU A  16     -11.256   0.650  -1.912  1.00 98.54           C  
ATOM    119  CB  LEU A  16     -10.776   0.658   0.544  1.00 98.54           C  
ATOM    120  O   LEU A  16     -10.813   1.484  -2.705  1.00 98.54           O  
ATOM    121  CG  LEU A  16      -9.333   1.132   0.366  1.00 98.54           C  
ATOM    122  CD1 LEU A  16      -9.290   2.646   0.187  1.00 98.54           C  
ATOM    123  CD2 LEU A  16      -8.479   0.704   1.555  1.00 98.54           C  
ATOM    124  N   HIS A  17     -11.309  -0.598  -2.220  1.00 98.65           N  
ATOM    125  CA  HIS A  17     -10.848  -1.080  -3.517  1.00 98.65           C  
ATOM    126  C   HIS A  17     -11.689  -0.502  -4.651  1.00 98.65           C  
ATOM    127  CB  HIS A  17     -10.883  -2.608  -3.564  1.00 98.65           C  
ATOM    128  O   HIS A  17     -11.162  -0.176  -5.717  1.00 98.65           O  
ATOM    129  CG  HIS A  17      -9.670  -3.254  -2.973  1.00 98.65           C  
ATOM    130  CD2 HIS A  17      -9.502  -3.940  -1.818  1.00 98.65           C  
ATOM    131  ND1 HIS A  17      -8.439  -3.230  -3.591  1.00 98.65           N  
ATOM    132  CE1 HIS A  17      -7.563  -3.876  -2.839  1.00 98.65           C  
ATOM    133  NE2 HIS A  17      -8.183  -4.316  -1.757  1.00 98.65           N  
ATOM    134  N   GLN A  18     -12.962  -0.352  -4.424  1.00 98.25           N  
ATOM    135  CA  GLN A  18     -13.808   0.245  -5.451  1.00 98.25           C  
ATOM    136  C   GLN A  18     -13.429   1.703  -5.697  1.00 98.25           C  
ATOM    137  CB  GLN A  18     -15.283   0.145  -5.058  1.00 98.25           C  
ATOM    138  O   GLN A  18     -13.410   2.160  -6.842  1.00 98.25           O  
ATOM    139  CG  GLN A  18     -15.847  -1.267  -5.137  1.00 98.25           C  
ATOM    140  CD  GLN A  18     -15.719  -1.873  -6.522  1.00 98.25           C  
ATOM    141  NE2 GLN A  18     -15.785  -3.198  -6.598  1.00 98.25           N  
ATOM    142  OE1 GLN A  18     -15.563  -1.156  -7.516  1.00 98.25           O  
ATOM    143  N   THR A  19     -13.175   2.370  -4.614  1.00 98.35           N  
ATOM    144  CA  THR A  19     -12.722   3.751  -4.738  1.00 98.35           C  
ATOM    145  C   THR A  19     -11.411   3.821  -5.516  1.00 98.35           C  
ATOM    146  CB  THR A  19     -12.537   4.404  -3.356  1.00 98.35           C  
ATOM    147  O   THR A  19     -11.254   4.664  -6.403  1.00 98.35           O  
ATOM    148  CG2 THR A  19     -12.021   5.833  -3.488  1.00 98.35           C  
ATOM    149  OG1 THR A  19     -13.796   4.424  -2.672  1.00 98.35           O  
ATOM    150  N   LEU A  20     -10.545   2.951  -5.224  1.00 98.51           N  
ATOM    151  CA  LEU A  20      -9.261   2.902  -5.915  1.00 98.51           C  
ATOM    152  C   LEU A  20      -9.451   2.586  -7.395  1.00 98.51           C  
ATOM    153  CB  LEU A  20      -8.345   1.857  -5.272  1.00 98.51           C  
ATOM    154  O   LEU A  20      -8.792   3.180  -8.251  1.00 98.51           O  
ATOM    155  CG  LEU A  20      -7.767   2.214  -3.902  1.00 98.51           C  
ATOM    156  CD1 LEU A  20      -7.110   0.991  -3.269  1.00 98.51           C  
ATOM    157  CD2 LEU A  20      -6.770   3.361  -4.024  1.00 98.51           C  
ATOM    158  N   LYS A  21     -10.277   1.612  -7.646  1.00 98.49           N  
ATOM    159  CA  LYS A  21     -10.571   1.263  -9.033  1.00 98.49           C  
ATOM    160  C   LYS A  21     -11.005   2.490  -9.828  1.00 98.49           C  
ATOM    161  CB  LYS A  21     -11.655   0.186  -9.098  1.00 98.49           C  
ATOM    162  O   LYS A  21     -10.515   2.724 -10.935  1.00 98.49           O  
ATOM    163  CG  LYS A  21     -12.001  -0.260 -10.511  1.00 98.49           C  
ATOM    164  CD  LYS A  21     -13.044  -1.370 -10.507  1.00 98.49           C  
ATOM    165  CE  LYS A  21     -13.414  -1.795 -11.922  1.00 98.49           C  
ATOM    166  NZ  LYS A  21     -14.404  -2.913 -11.923  1.00 98.49           N  
ATOM    167  N   LYS A  22     -11.854   3.288  -9.254  1.00 98.13           N  
ATOM    168  CA  LYS A  22     -12.371   4.484  -9.914  1.00 98.13           C  
ATOM    169  C   LYS A  22     -11.292   5.555 -10.034  1.00 98.13           C  
ATOM    170  CB  LYS A  22     -13.577   5.038  -9.153  1.00 98.13           C  
ATOM    171  O   LYS A  22     -11.044   6.075 -11.125  1.00 98.13           O  
ATOM    172  CG  LYS A  22     -14.185   6.284  -9.780  1.00 98.13           C  
ATOM    173  CD  LYS A  22     -15.358   6.806  -8.960  1.00 98.13           C  
ATOM    174  CE  LYS A  22     -15.890   8.120  -9.517  1.00 98.13           C  
ATOM    175  NZ  LYS A  22     -17.043   8.634  -8.719  1.00 98.13           N  
ATOM    176  N   GLU A  23     -10.577   5.839  -8.906  1.00 98.14           N  
ATOM    177  CA  GLU A  23      -9.620   6.940  -8.841  1.00 98.14           C  
ATOM    178  C   GLU A  23      -8.398   6.661  -9.711  1.00 98.14           C  
ATOM    179  CB  GLU A  23      -9.189   7.193  -7.394  1.00 98.14           C  
ATOM    180  O   GLU A  23      -7.835   7.579 -10.311  1.00 98.14           O  
ATOM    181  CG  GLU A  23     -10.279   7.802  -6.525  1.00 98.14           C  
ATOM    182  CD  GLU A  23     -10.712   9.185  -6.986  1.00 98.14           C  
ATOM    183  OE1 GLU A  23     -11.928   9.481  -6.958  1.00 98.14           O  
ATOM    184  OE2 GLU A  23      -9.828   9.978  -7.379  1.00 98.14           O  
ATOM    185  N   LEU A  24      -8.143   5.409  -9.853  1.00 98.16           N  
ATOM    186  CA  LEU A  24      -6.925   5.049 -10.571  1.00 98.16           C  
ATOM    187  C   LEU A  24      -7.251   4.531 -11.968  1.00 98.16           C  
ATOM    188  CB  LEU A  24      -6.137   3.991  -9.793  1.00 98.16           C  
ATOM    189  O   LEU A  24      -6.357   4.102 -12.700  1.00 98.16           O  
ATOM    190  CG  LEU A  24      -5.571   4.426  -8.441  1.00 98.16           C  
ATOM    191  CD1 LEU A  24      -4.974   3.230  -7.707  1.00 98.16           C  
ATOM    192  CD2 LEU A  24      -4.527   5.522  -8.625  1.00 98.16           C  
ATOM    193  N   ALA A  25      -8.486   4.582 -12.310  1.00 97.71           N  
ATOM    194  CA  ALA A  25      -8.948   4.072 -13.598  1.00 97.71           C  
ATOM    195  C   ALA A  25      -8.394   2.677 -13.867  1.00 97.71           C  
ATOM    196  CB  ALA A  25      -8.550   5.026 -14.722  1.00 97.71           C  
ATOM    197  O   ALA A  25      -7.868   2.409 -14.950  1.00 97.71           O  
ATOM    198  N   LEU A  26      -8.552   1.719 -12.884  1.00 98.13           N  
ATOM    199  CA  LEU A  26      -8.062   0.351 -13.010  1.00 98.13           C  
ATOM    200  C   LEU A  26      -8.929  -0.451 -13.975  1.00 98.13           C  
ATOM    201  CB  LEU A  26      -8.032  -0.336 -11.642  1.00 98.13           C  
ATOM    202  O   LEU A  26     -10.060  -0.059 -14.273  1.00 98.13           O  
ATOM    203  CG  LEU A  26      -7.209   0.356 -10.554  1.00 98.13           C  
ATOM    204  CD1 LEU A  26      -7.254  -0.452  -9.262  1.00 98.13           C  
ATOM    205  CD2 LEU A  26      -5.769   0.554 -11.017  1.00 98.13           C  
ATOM    206  N   PRO A  27      -8.379  -1.518 -14.534  1.00 97.84           N  
ATOM    207  CA  PRO A  27      -9.126  -2.339 -15.490  1.00 97.84           C  
ATOM    208  C   PRO A  27     -10.425  -2.890 -14.907  1.00 97.84           C  
ATOM    209  CB  PRO A  27      -8.151  -3.472 -15.819  1.00 97.84           C  
ATOM    210  O   PRO A  27     -10.540  -3.050 -13.689  1.00 97.84           O  
ATOM    211  CG  PRO A  27      -6.815  -2.968 -15.376  1.00 97.84           C  
ATOM    212  CD  PRO A  27      -7.025  -1.954 -14.288  1.00 97.84           C  
ATOM    213  N   GLU A  28     -11.352  -3.196 -15.855  1.00 97.43           N  
ATOM    214  CA  GLU A  28     -12.668  -3.710 -15.486  1.00 97.43           C  
ATOM    215  C   GLU A  28     -12.550  -4.999 -14.677  1.00 97.43           C  
ATOM    216  CB  GLU A  28     -13.521  -3.949 -16.734  1.00 97.43           C  
ATOM    217  O   GLU A  28     -13.340  -5.237 -13.761  1.00 97.43           O  
ATOM    218  CG  GLU A  28     -14.961  -4.338 -16.430  1.00 97.43           C  
ATOM    219  CD  GLU A  28     -15.728  -3.260 -15.682  1.00 97.43           C  
ATOM    220  OE1 GLU A  28     -16.740  -3.584 -15.019  1.00 97.43           O  
ATOM    221  OE2 GLU A  28     -15.315  -2.082 -15.759  1.00 97.43           O  
ATOM    222  N   TYR A  29     -11.471  -5.699 -14.960  1.00 96.98           N  
ATOM    223  CA  TYR A  29     -11.318  -7.002 -14.323  1.00 96.98           C  
ATOM    224  C   TYR A  29     -10.509  -6.889 -13.036  1.00 96.98           C  
ATOM    225  CB  TYR A  29     -10.644  -7.992 -15.278  1.00 96.98           C  
ATOM    226  O   TYR A  29      -9.927  -7.873 -12.573  1.00 96.98           O  
ATOM    227  CG  TYR A  29      -9.369  -7.469 -15.893  1.00 96.98           C  
ATOM    228  CD1 TYR A  29      -9.354  -6.967 -17.193  1.00 96.98           C  
ATOM    229  CD2 TYR A  29      -8.176  -7.476 -15.178  1.00 96.98           C  
ATOM    230  CE1 TYR A  29      -8.181  -6.486 -17.765  1.00 96.98           C  
ATOM    231  CE2 TYR A  29      -6.998  -6.997 -15.740  1.00 96.98           C  
ATOM    232  OH  TYR A  29      -5.846  -6.029 -17.593  1.00 96.98           O  
ATOM    233  CZ  TYR A  29      -7.010  -6.505 -17.032  1.00 96.98           C  
ATOM    234  N   TYR A  30     -10.268  -5.754 -12.462  1.00 98.50           N  
ATOM    235  CA  TYR A  30      -9.579  -5.521 -11.198  1.00 98.50           C  
ATOM    236  C   TYR A  30     -10.162  -6.391 -10.090  1.00 98.50           C  
ATOM    237  CB  TYR A  30      -9.666  -4.044 -10.802  1.00 98.50           C  
ATOM    238  O   TYR A  30     -11.364  -6.337  -9.818  1.00 98.50           O  
ATOM    239  CG  TYR A  30      -9.010  -3.730  -9.479  1.00 98.50           C  
ATOM    240  CD1 TYR A  30      -9.730  -3.130  -8.448  1.00 98.50           C  
ATOM    241  CD2 TYR A  30      -7.671  -4.031  -9.259  1.00 98.50           C  
ATOM    242  CE1 TYR A  30      -9.129  -2.837  -7.228  1.00 98.50           C  
ATOM    243  CE2 TYR A  30      -7.059  -3.742  -8.043  1.00 98.50           C  
ATOM    244  OH  TYR A  30      -7.196  -2.859  -5.830  1.00 98.50           O  
ATOM    245  CZ  TYR A  30      -7.796  -3.147  -7.035  1.00 98.50           C  
ATOM    246  N   GLY A  31      -9.349  -7.236  -9.451  1.00 98.06           N  
ATOM    247  CA  GLY A  31      -9.721  -8.320  -8.557  1.00 98.06           C  
ATOM    248  C   GLY A  31     -10.061  -7.849  -7.156  1.00 98.06           C  
ATOM    249  O   GLY A  31     -10.648  -8.594  -6.369  1.00 98.06           O  
ATOM    250  N   GLU A  32      -9.864  -6.623  -6.771  1.00 98.25           N  
ATOM    251  CA  GLU A  32     -10.168  -5.978  -5.497  1.00 98.25           C  
ATOM    252  C   GLU A  32      -9.496  -6.706  -4.336  1.00 98.25           C  
ATOM    253  CB  GLU A  32     -11.681  -5.916  -5.273  1.00 98.25           C  
ATOM    254  O   GLU A  32     -10.131  -6.974  -3.314  1.00 98.25           O  
ATOM    255  CG  GLU A  32     -12.425  -5.105  -6.325  1.00 98.25           C  
ATOM    256  CD  GLU A  32     -13.917  -4.994  -6.051  1.00 98.25           C  
ATOM    257  OE1 GLU A  32     -14.666  -4.542  -6.947  1.00 98.25           O  
ATOM    258  OE2 GLU A  32     -14.340  -5.360  -4.932  1.00 98.25           O  
ATOM    259  N   ASN A  33      -8.243  -7.054  -4.486  1.00 98.44           N  
ATOM    260  CA  ASN A  33      -7.377  -7.594  -3.444  1.00 98.44           C  
ATOM    261  C   ASN A  33      -5.967  -7.018  -3.533  1.00 98.44           C  
ATOM    262  CB  ASN A  33      -7.332  -9.122  -3.520  1.00 98.44           C  
ATOM    263  O   ASN A  33      -5.658  -6.260  -4.455  1.00 98.44           O  
ATOM    264  CG  ASN A  33      -6.834  -9.625  -4.860  1.00 98.44           C  
ATOM    265  ND2 ASN A  33      -7.642 -10.443  -5.524  1.00 98.44           N  
ATOM    266  OD1 ASN A  33      -5.731  -9.282  -5.295  1.00 98.44           O  
ATOM    267  N   LEU A  34      -5.125  -7.343  -2.553  1.00 98.62           N  
ATOM    268  CA  LEU A  34      -3.809  -6.718  -2.467  1.00 98.62           C  
ATOM    269  C   LEU A  34      -2.939  -7.117  -3.654  1.00 98.62           C  
ATOM    270  CB  LEU A  34      -3.117  -7.105  -1.158  1.00 98.62           C  
ATOM    271  O   LEU A  34      -2.202  -6.289  -4.194  1.00 98.62           O  
ATOM    272  CG  LEU A  34      -3.805  -6.657   0.132  1.00 98.62           C  
ATOM    273  CD1 LEU A  34      -2.973  -7.059   1.345  1.00 98.62           C  
ATOM    274  CD2 LEU A  34      -4.043  -5.151   0.116  1.00 98.62           C  
ATOM    275  N   ASP A  35      -2.999  -8.331  -4.069  1.00 98.63           N  
ATOM    276  CA  ASP A  35      -2.227  -8.821  -5.207  1.00 98.63           C  
ATOM    277  C   ASP A  35      -2.610  -8.085  -6.489  1.00 98.63           C  
ATOM    278  CB  ASP A  35      -2.430 -10.327  -5.384  1.00 98.63           C  
ATOM    279  O   ASP A  35      -1.741  -7.701  -7.274  1.00 98.63           O  
ATOM    280  CG  ASP A  35      -1.784 -11.146  -4.280  1.00 98.63           C  
ATOM    281  OD1 ASP A  35      -0.744 -10.720  -3.733  1.00 98.63           O  
ATOM    282  OD2 ASP A  35      -2.317 -12.230  -3.957  1.00 98.63           O  
ATOM    283  N   ALA A  36      -3.950  -7.926  -6.689  1.00 98.60           N  
ATOM    284  CA  ALA A  36      -4.437  -7.207  -7.863  1.00 98.60           C  
ATOM    285  C   ALA A  36      -3.978  -5.752  -7.845  1.00 98.60           C  
ATOM    286  CB  ALA A  36      -5.960  -7.279  -7.937  1.00 98.60           C  
ATOM    287  O   ALA A  36      -3.599  -5.201  -8.882  1.00 98.60           O  
ATOM    288  N   LEU A  37      -4.029  -5.176  -6.653  1.00 98.82           N  
ATOM    289  CA  LEU A  37      -3.565  -3.800  -6.510  1.00 98.82           C  
ATOM    290  C   LEU A  37      -2.093  -3.681  -6.892  1.00 98.82           C  
ATOM    291  CB  LEU A  37      -3.774  -3.309  -5.075  1.00 98.82           C  
ATOM    292  O   LEU A  37      -1.712  -2.776  -7.637  1.00 98.82           O  
ATOM    293  CG  LEU A  37      -3.321  -1.880  -4.775  1.00 98.82           C  
ATOM    294  CD1 LEU A  37      -4.022  -0.895  -5.705  1.00 98.82           C  
ATOM    295  CD2 LEU A  37      -3.589  -1.529  -3.316  1.00 98.82           C  
ATOM    296  N   TRP A  38      -1.298  -4.584  -6.380  1.00 98.79           N  
ATOM    297  CA  TRP A  38       0.113  -4.624  -6.751  1.00 98.79           C  
ATOM    298  C   TRP A  38       0.276  -4.708  -8.265  1.00 98.79           C  
ATOM    299  CB  TRP A  38       0.811  -5.813  -6.083  1.00 98.79           C  
ATOM    300  O   TRP A  38       1.045  -3.946  -8.855  1.00 98.79           O  
ATOM    301  CG  TRP A  38       2.203  -6.059  -6.582  1.00 98.79           C  
ATOM    302  CD1 TRP A  38       2.587  -6.946  -7.549  1.00 98.79           C  
ATOM    303  CD2 TRP A  38       3.398  -5.413  -6.133  1.00 98.79           C  
ATOM    304  CE2 TRP A  38       4.471  -5.957  -6.873  1.00 98.79           C  
ATOM    305  CE3 TRP A  38       3.666  -4.425  -5.176  1.00 98.79           C  
ATOM    306  NE1 TRP A  38       3.950  -6.889  -7.729  1.00 98.79           N  
ATOM    307  CH2 TRP A  38       6.027  -4.577  -5.743  1.00 98.79           C  
ATOM    308  CZ2 TRP A  38       5.793  -5.545  -6.685  1.00 98.79           C  
ATOM    309  CZ3 TRP A  38       4.982  -4.016  -4.990  1.00 98.79           C  
ATOM    310  N   ASP A  39      -0.382  -5.576  -8.905  1.00 98.52           N  
ATOM    311  CA  ASP A  39      -0.286  -5.766 -10.349  1.00 98.52           C  
ATOM    312  C   ASP A  39      -0.612  -4.474 -11.096  1.00 98.52           C  
ATOM    313  CB  ASP A  39      -1.221  -6.888 -10.806  1.00 98.52           C  
ATOM    314  O   ASP A  39       0.086  -4.106 -12.043  1.00 98.52           O  
ATOM    315  CG  ASP A  39      -0.733  -8.268 -10.400  1.00 98.52           C  
ATOM    316  OD1 ASP A  39       0.451  -8.411 -10.027  1.00 98.52           O  
ATOM    317  OD2 ASP A  39      -1.540  -9.221 -10.456  1.00 98.52           O  
ATOM    318  N   CYS A  40      -1.602  -3.802 -10.603  1.00 98.56           N  
ATOM    319  CA  CYS A  40      -2.026  -2.588 -11.290  1.00 98.56           C  
ATOM    320  C   CYS A  40      -1.036  -1.454 -11.055  1.00 98.56           C  
ATOM    321  CB  CYS A  40      -3.419  -2.166 -10.823  1.00 98.56           C  
ATOM    322  O   CYS A  40      -0.713  -0.705 -11.979  1.00 98.56           O  
ATOM    323  SG  CYS A  40      -4.753  -3.172 -11.509  1.00 98.56           S  
ATOM    324  N   LEU A  41      -0.542  -1.327  -9.890  1.00 98.64           N  
ATOM    325  CA  LEU A  41       0.411  -0.267  -9.583  1.00 98.64           C  
ATOM    326  C   LEU A  41       1.702  -0.450 -10.374  1.00 98.64           C  
ATOM    327  CB  LEU A  41       0.717  -0.239  -8.083  1.00 98.64           C  
ATOM    328  O   LEU A  41       2.300   0.527 -10.830  1.00 98.64           O  
ATOM    329  CG  LEU A  41      -0.412   0.239  -7.169  1.00 98.64           C  
ATOM    330  CD1 LEU A  41       0.000   0.113  -5.706  1.00 98.64           C  
ATOM    331  CD2 LEU A  41      -0.795   1.678  -7.500  1.00 98.64           C  
ATOM    332  N   THR A  42       2.115  -1.664 -10.661  1.00 98.05           N  
ATOM    333  CA  THR A  42       3.403  -1.927 -11.293  1.00 98.05           C  
ATOM    334  C   THR A  42       3.231  -2.177 -12.788  1.00 98.05           C  
ATOM    335  CB  THR A  42       4.107  -3.133 -10.645  1.00 98.05           C  
ATOM    336  O   THR A  42       4.210  -2.189 -13.537  1.00 98.05           O  
ATOM    337  CG2 THR A  42       4.455  -2.850  -9.187  1.00 98.05           C  
ATOM    338  OG1 THR A  42       3.241  -4.273 -10.705  1.00 98.05           O  
ATOM    339  N   GLY A  43       1.982  -2.312 -13.224  1.00 97.62           N  
ATOM    340  CA  GLY A  43       1.855  -2.700 -14.619  1.00 97.62           C  
ATOM    341  C   GLY A  43       0.775  -1.930 -15.357  1.00 97.62           C  
ATOM    342  O   GLY A  43       0.637  -2.058 -16.575  1.00 97.62           O  
ATOM    343  N   TRP A  44      -0.030  -1.182 -14.633  1.00 97.53           N  
ATOM    344  CA  TRP A  44      -1.180  -0.577 -15.298  1.00 97.53           C  
ATOM    345  C   TRP A  44      -1.213   0.930 -15.066  1.00 97.53           C  
ATOM    346  CB  TRP A  44      -2.483  -1.211 -14.803  1.00 97.53           C  
ATOM    347  O   TRP A  44      -1.354   1.707 -16.013  1.00 97.53           O  
ATOM    348  CG  TRP A  44      -3.699  -0.776 -15.564  1.00 97.53           C  
ATOM    349  CD1 TRP A  44      -4.431   0.362 -15.368  1.00 97.53           C  
ATOM    350  CD2 TRP A  44      -4.329  -1.478 -16.641  1.00 97.53           C  
ATOM    351  CE2 TRP A  44      -5.438  -0.705 -17.051  1.00 97.53           C  
ATOM    352  CE3 TRP A  44      -4.062  -2.685 -17.300  1.00 97.53           C  
ATOM    353  NE1 TRP A  44      -5.478   0.411 -16.260  1.00 97.53           N  
ATOM    354  CH2 TRP A  44      -5.996  -2.287 -18.721  1.00 97.53           C  
ATOM    355  CZ2 TRP A  44      -6.280  -1.102 -18.093  1.00 97.53           C  
ATOM    356  CZ3 TRP A  44      -4.901  -3.078 -18.336  1.00 97.53           C  
ATOM    357  N   VAL A  45      -1.055   1.378 -13.881  1.00 97.78           N  
ATOM    358  CA  VAL A  45      -1.209   2.773 -13.484  1.00 97.78           C  
ATOM    359  C   VAL A  45      -0.170   3.632 -14.202  1.00 97.78           C  
ATOM    360  CB  VAL A  45      -1.080   2.947 -11.955  1.00 97.78           C  
ATOM    361  O   VAL A  45       0.970   3.205 -14.398  1.00 97.78           O  
ATOM    362  CG1 VAL A  45      -0.921   4.422 -11.590  1.00 97.78           C  
ATOM    363  CG2 VAL A  45      -2.293   2.346 -11.246  1.00 97.78           C  
ATOM    364  N   GLU A  46      -0.575   4.887 -14.658  1.00 96.03           N  
ATOM    365  CA  GLU A  46       0.316   5.879 -15.251  1.00 96.03           C  
ATOM    366  C   GLU A  46       1.012   6.710 -14.176  1.00 96.03           C  
ATOM    367  CB  GLU A  46      -0.456   6.794 -16.205  1.00 96.03           C  
ATOM    368  O   GLU A  46       0.401   7.062 -13.165  1.00 96.03           O  
ATOM    369  CG  GLU A  46      -1.034   6.074 -17.415  1.00 96.03           C  
ATOM    370  CD  GLU A  46      -1.806   6.993 -18.348  1.00 96.03           C  
ATOM    371  OE1 GLU A  46      -2.385   6.501 -19.343  1.00 96.03           O  
ATOM    372  OE2 GLU A  46      -1.832   8.216 -18.082  1.00 96.03           O  
ATOM    373  N   TYR A  47       2.295   6.989 -14.307  1.00 97.69           N  
ATOM    374  CA  TYR A  47       3.121   7.766 -13.389  1.00 97.69           C  
ATOM    375  C   TYR A  47       3.614   9.047 -14.049  1.00 97.69           C  
ATOM    376  CB  TYR A  47       4.314   6.935 -12.905  1.00 97.69           C  
ATOM    377  O   TYR A  47       3.684   9.133 -15.277  1.00 97.69           O  
ATOM    378  CG  TYR A  47       3.920   5.717 -12.105  1.00 97.69           C  
ATOM    379  CD1 TYR A  47       3.461   5.838 -10.795  1.00 97.69           C  
ATOM    380  CD2 TYR A  47       4.008   4.443 -12.656  1.00 97.69           C  
ATOM    381  CE1 TYR A  47       3.099   4.718 -10.054  1.00 97.69           C  
ATOM    382  CE2 TYR A  47       3.650   3.316 -11.924  1.00 97.69           C  
ATOM    383  OH  TYR A  47       2.840   2.352  -9.896  1.00 97.69           O  
ATOM    384  CZ  TYR A  47       3.197   3.464 -10.626  1.00 97.69           C  
ATOM    385  N   PRO A  48       3.906  10.100 -13.225  1.00 98.24           N  
ATOM    386  CA  PRO A  48       3.914  10.188 -11.762  1.00 98.24           C  
ATOM    387  C   PRO A  48       2.509  10.205 -11.164  1.00 98.24           C  
ATOM    388  CB  PRO A  48       4.638  11.510 -11.493  1.00 98.24           C  
ATOM    389  O   PRO A  48       1.581  10.740 -11.775  1.00 98.24           O  
ATOM    390  CG  PRO A  48       4.354  12.352 -12.695  1.00 98.24           C  
ATOM    391  CD  PRO A  48       4.243  11.453 -13.892  1.00 98.24           C  
ATOM    392  N   LEU A  49       2.284   9.440  -9.973  1.00 98.68           N  
ATOM    393  CA  LEU A  49       1.008   9.362  -9.270  1.00 98.68           C  
ATOM    394  C   LEU A  49       1.086  10.073  -7.923  1.00 98.68           C  
ATOM    395  CB  LEU A  49       0.595   7.902  -9.067  1.00 98.68           C  
ATOM    396  O   LEU A  49       2.021   9.848  -7.151  1.00 98.68           O  
ATOM    397  CG  LEU A  49      -0.591   7.656  -8.134  1.00 98.68           C  
ATOM    398  CD1 LEU A  49      -1.875   8.196  -8.755  1.00 98.68           C  
ATOM    399  CD2 LEU A  49      -0.726   6.170  -7.821  1.00 98.68           C  
ATOM    400  N   VAL A  50       0.095  11.011  -7.725  1.00 98.75           N  
ATOM    401  CA  VAL A  50      -0.128  11.567  -6.395  1.00 98.75           C  
ATOM    402  C   VAL A  50      -1.355  10.916  -5.761  1.00 98.75           C  
ATOM    403  CB  VAL A  50      -0.305  13.102  -6.444  1.00 98.75           C  
ATOM    404  O   VAL A  50      -2.472  11.059  -6.265  1.00 98.75           O  
ATOM    405  CG1 VAL A  50      -0.553  13.662  -5.045  1.00 98.75           C  
ATOM    406  CG2 VAL A  50       0.919  13.759  -7.078  1.00 98.75           C  
ATOM    407  N   LEU A  51      -1.137  10.177  -4.632  1.00 98.74           N  
ATOM    408  CA  LEU A  51      -2.221   9.615  -3.833  1.00 98.74           C  
ATOM    409  C   LEU A  51      -2.469  10.457  -2.585  1.00 98.74           C  
ATOM    410  CB  LEU A  51      -1.900   8.172  -3.434  1.00 98.74           C  
ATOM    411  O   LEU A  51      -1.639  10.484  -1.674  1.00 98.74           O  
ATOM    412  CG  LEU A  51      -2.906   7.485  -2.509  1.00 98.74           C  
ATOM    413  CD1 LEU A  51      -4.214   7.223  -3.250  1.00 98.74           C  
ATOM    414  CD2 LEU A  51      -2.327   6.186  -1.959  1.00 98.74           C  
ATOM    415  N   GLU A  52      -3.591  11.157  -2.606  1.00 98.69           N  
ATOM    416  CA  GLU A  52      -4.041  11.878  -1.420  1.00 98.69           C  
ATOM    417  C   GLU A  52      -5.079  11.073  -0.644  1.00 98.69           C  
ATOM    418  CB  GLU A  52      -4.616  13.243  -1.806  1.00 98.69           C  
ATOM    419  O   GLU A  52      -6.196  10.866  -1.123  1.00 98.69           O  
ATOM    420  CG  GLU A  52      -5.055  14.085  -0.617  1.00 98.69           C  
ATOM    421  CD  GLU A  52      -5.624  15.437  -1.016  1.00 98.69           C  
ATOM    422  OE1 GLU A  52      -6.282  16.091  -0.175  1.00 98.69           O  
ATOM    423  OE2 GLU A  52      -5.411  15.846  -2.179  1.00 98.69           O  
ATOM    424  N   TRP A  53      -4.693  10.671   0.509  1.00 98.60           N  
ATOM    425  CA  TRP A  53      -5.567   9.872   1.361  1.00 98.60           C  
ATOM    426  C   TRP A  53      -5.982  10.656   2.602  1.00 98.60           C  
ATOM    427  CB  TRP A  53      -4.875   8.570   1.773  1.00 98.60           C  
ATOM    428  O   TRP A  53      -5.216  10.760   3.563  1.00 98.60           O  
ATOM    429  CG  TRP A  53      -5.821   7.461   2.120  1.00 98.60           C  
ATOM    430  CD1 TRP A  53      -7.088   7.584   2.620  1.00 98.60           C  
ATOM    431  CD2 TRP A  53      -5.573   6.057   1.999  1.00 98.60           C  
ATOM    432  CE2 TRP A  53      -6.734   5.387   2.442  1.00 98.60           C  
ATOM    433  CE3 TRP A  53      -4.480   5.299   1.556  1.00 98.60           C  
ATOM    434  NE1 TRP A  53      -7.643   6.340   2.815  1.00 98.60           N  
ATOM    435  CH2 TRP A  53      -5.750   3.277   2.017  1.00 98.60           C  
ATOM    436  CZ2 TRP A  53      -6.833   3.993   2.456  1.00 98.60           C  
ATOM    437  CZ3 TRP A  53      -4.580   3.913   1.570  1.00 98.60           C  
ATOM    438  N   ARG A  54      -7.204  11.196   2.535  1.00 98.57           N  
ATOM    439  CA  ARG A  54      -7.763  12.007   3.612  1.00 98.57           C  
ATOM    440  C   ARG A  54      -8.426  11.132   4.670  1.00 98.57           C  
ATOM    441  CB  ARG A  54      -8.772  13.015   3.059  1.00 98.57           C  
ATOM    442  O   ARG A  54      -9.035  10.110   4.345  1.00 98.57           O  
ATOM    443  CG  ARG A  54      -8.190  13.965   2.024  1.00 98.57           C  
ATOM    444  CD  ARG A  54      -9.267  14.827   1.380  1.00 98.57           C  
ATOM    445  NE  ARG A  54      -8.716  15.694   0.343  1.00 98.57           N  
ATOM    446  NH1 ARG A  54     -10.767  16.438  -0.416  1.00 98.57           N  
ATOM    447  NH2 ARG A  54      -8.835  17.193  -1.393  1.00 98.57           N  
ATOM    448  CZ  ARG A  54      -9.441  16.440  -0.486  1.00 98.57           C  
ATOM    449  N   GLN A  55      -8.261  11.561   5.957  1.00 98.00           N  
ATOM    450  CA  GLN A  55      -8.861  10.859   7.087  1.00 98.00           C  
ATOM    451  C   GLN A  55      -8.511   9.374   7.061  1.00 98.00           C  
ATOM    452  CB  GLN A  55     -10.380  11.041   7.088  1.00 98.00           C  
ATOM    453  O   GLN A  55      -9.393   8.521   7.181  1.00 98.00           O  
ATOM    454  CG  GLN A  55     -10.825  12.495   7.153  1.00 98.00           C  
ATOM    455  CD  GLN A  55     -10.498  13.151   8.481  1.00 98.00           C  
ATOM    456  NE2 GLN A  55     -10.097  14.416   8.435  1.00 98.00           N  
ATOM    457  OE1 GLN A  55     -10.605  12.524   9.541  1.00 98.00           O  
ATOM    458  N   PHE A  56      -7.169   9.079   6.947  1.00 98.23           N  
ATOM    459  CA  PHE A  56      -6.644   7.722   6.858  1.00 98.23           C  
ATOM    460  C   PHE A  56      -7.020   6.913   8.093  1.00 98.23           C  
ATOM    461  CB  PHE A  56      -5.121   7.744   6.688  1.00 98.23           C  
ATOM    462  O   PHE A  56      -7.453   5.765   7.982  1.00 98.23           O  
ATOM    463  CG  PHE A  56      -4.484   6.382   6.751  1.00 98.23           C  
ATOM    464  CD1 PHE A  56      -3.756   5.991   7.868  1.00 98.23           C  
ATOM    465  CD2 PHE A  56      -4.613   5.493   5.692  1.00 98.23           C  
ATOM    466  CE1 PHE A  56      -3.165   4.731   7.929  1.00 98.23           C  
ATOM    467  CE2 PHE A  56      -4.025   4.232   5.745  1.00 98.23           C  
ATOM    468  CZ  PHE A  56      -3.301   3.854   6.864  1.00 98.23           C  
ATOM    469  N   GLU A  57      -6.893   7.551   9.251  1.00 97.48           N  
ATOM    470  CA  GLU A  57      -7.191   6.850  10.497  1.00 97.48           C  
ATOM    471  C   GLU A  57      -8.645   6.388  10.534  1.00 97.48           C  
ATOM    472  CB  GLU A  57      -6.893   7.745  11.702  1.00 97.48           C  
ATOM    473  O   GLU A  57      -8.943   5.300  11.032  1.00 97.48           O  
ATOM    474  CG  GLU A  57      -5.409   7.984  11.938  1.00 97.48           C  
ATOM    475  CD  GLU A  57      -4.606   6.699  12.061  1.00 97.48           C  
ATOM    476  OE1 GLU A  57      -3.503   6.614  11.476  1.00 97.48           O  
ATOM    477  OE2 GLU A  57      -5.085   5.769  12.748  1.00 97.48           O  
ATOM    478  N   GLN A  58      -9.540   7.159  10.027  1.00 96.95           N  
ATOM    479  CA  GLN A  58     -10.946   6.775   9.974  1.00 96.95           C  
ATOM    480  C   GLN A  58     -11.152   5.560   9.074  1.00 96.95           C  
ATOM    481  CB  GLN A  58     -11.804   7.943   9.484  1.00 96.95           C  
ATOM    482  O   GLN A  58     -11.885   4.635   9.428  1.00 96.95           O  
ATOM    483  CG  GLN A  58     -13.297   7.745   9.706  1.00 96.95           C  
ATOM    484  CD  GLN A  58     -14.096   9.018   9.496  1.00 96.95           C  
ATOM    485  NE2 GLN A  58     -15.096   9.237  10.343  1.00 96.95           N  
ATOM    486  OE1 GLN A  58     -13.816   9.798   8.580  1.00 96.95           O  
ATOM    487  N   SER A  59     -10.552   5.578   7.894  1.00 97.58           N  
ATOM    488  CA  SER A  59     -10.661   4.423   7.009  1.00 97.58           C  
ATOM    489  C   SER A  59     -10.042   3.181   7.641  1.00 97.58           C  
ATOM    490  CB  SER A  59      -9.987   4.712   5.666  1.00 97.58           C  
ATOM    491  O   SER A  59     -10.548   2.071   7.466  1.00 97.58           O  
ATOM    492  OG  SER A  59      -8.594   4.906   5.834  1.00 97.58           O  
ATOM    493  N   LYS A  60      -8.956   3.357   8.329  1.00 97.52           N  
ATOM    494  CA  LYS A  60      -8.296   2.240   8.998  1.00 97.52           C  
ATOM    495  C   LYS A  60      -9.233   1.563   9.994  1.00 97.52           C  
ATOM    496  CB  LYS A  60      -7.029   2.715   9.711  1.00 97.52           C  
ATOM    497  O   LYS A  60      -9.310   0.334  10.045  1.00 97.52           O  
ATOM    498  CG  LYS A  60      -6.159   1.586  10.245  1.00 97.52           C  
ATOM    499  CD  LYS A  60      -4.868   2.116  10.855  1.00 97.52           C  
ATOM    500  CE  LYS A  60      -4.059   1.003  11.509  1.00 97.52           C  
ATOM    501  NZ  LYS A  60      -2.777   1.513  12.080  1.00 97.52           N  
ATOM    502  N   GLN A  61      -9.949   2.343  10.780  1.00 96.51           N  
ATOM    503  CA  GLN A  61     -10.899   1.827  11.759  1.00 96.51           C  
ATOM    504  C   GLN A  61     -12.030   1.061  11.077  1.00 96.51           C  
ATOM    505  CB  GLN A  61     -11.472   2.965  12.605  1.00 96.51           C  
ATOM    506  O   GLN A  61     -12.376  -0.047  11.494  1.00 96.51           O  
ATOM    507  CG  GLN A  61     -10.478   3.556  13.595  1.00 96.51           C  
ATOM    508  CD  GLN A  61     -11.072   4.680  14.424  1.00 96.51           C  
ATOM    509  NE2 GLN A  61     -10.412   5.016  15.527  1.00 96.51           N  
ATOM    510  OE1 GLN A  61     -12.115   5.241  14.075  1.00 96.51           O  
ATOM    511  N   LEU A  62     -12.479   1.538   9.946  1.00 96.05           N  
ATOM    512  CA  LEU A  62     -13.682   1.016   9.307  1.00 96.05           C  
ATOM    513  C   LEU A  62     -13.354  -0.194   8.438  1.00 96.05           C  
ATOM    514  CB  LEU A  62     -14.354   2.100   8.460  1.00 96.05           C  
ATOM    515  O   LEU A  62     -14.249  -0.954   8.062  1.00 96.05           O  
ATOM    516  CG  LEU A  62     -14.988   3.262   9.226  1.00 96.05           C  
ATOM    517  CD1 LEU A  62     -15.418   4.361   8.260  1.00 96.05           C  
ATOM    518  CD2 LEU A  62     -16.173   2.776  10.053  1.00 96.05           C  
ATOM    519  N   THR A  63     -12.074  -0.387   8.220  1.00 96.66           N  
ATOM    520  CA  THR A  63     -11.670  -1.521   7.395  1.00 96.66           C  
ATOM    521  C   THR A  63     -10.947  -2.570   8.235  1.00 96.66           C  
ATOM    522  CB  THR A  63     -10.760  -1.072   6.236  1.00 96.66           C  
ATOM    523  O   THR A  63     -10.282  -3.455   7.694  1.00 96.66           O  
ATOM    524  CG2 THR A  63     -11.473  -0.070   5.334  1.00 96.66           C  
ATOM    525  OG1 THR A  63      -9.580  -0.462   6.771  1.00 96.66           O  
ATOM    526  N   GLU A  64     -11.048  -2.573   9.597  1.00 94.98           N  
ATOM    527  CA  GLU A  64     -10.368  -3.507  10.489  1.00 94.98           C  
ATOM    528  C   GLU A  64      -8.895  -3.654  10.116  1.00 94.98           C  
ATOM    529  CB  GLU A  64     -11.057  -4.874  10.463  1.00 94.98           C  
ATOM    530  O   GLU A  64      -8.382  -4.771  10.025  1.00 94.98           O  
ATOM    531  CG  GLU A  64     -12.504  -4.843  10.932  1.00 94.98           C  
ATOM    532  CD  GLU A  64     -13.176  -6.206  10.897  1.00 94.98           C  
ATOM    533  OE1 GLU A  64     -14.270  -6.359  11.486  1.00 94.98           O  
ATOM    534  OE2 GLU A  64     -12.603  -7.129  10.276  1.00 94.98           O  
ATOM    535  N   ASN A  65      -8.210  -2.533   9.749  1.00 94.18           N  
ATOM    536  CA  ASN A  65      -6.787  -2.388   9.463  1.00 94.18           C  
ATOM    537  C   ASN A  65      -6.468  -2.739   8.012  1.00 94.18           C  
ATOM    538  CB  ASN A  65      -5.957  -3.254  10.413  1.00 94.18           C  
ATOM    539  O   ASN A  65      -5.299  -2.798   7.626  1.00 94.18           O  
ATOM    540  CG  ASN A  65      -5.778  -2.617  11.777  1.00 94.18           C  
ATOM    541  ND2 ASN A  65      -5.715  -3.444  12.814  1.00 94.18           N  
ATOM    542  OD1 ASN A  65      -5.698  -1.392  11.898  1.00 94.18           O  
ATOM    543  N   GLY A  66      -7.449  -3.062   7.285  1.00 97.28           N  
ATOM    544  CA  GLY A  66      -7.266  -3.292   5.861  1.00 97.28           C  
ATOM    545  C   GLY A  66      -6.650  -2.108   5.140  1.00 97.28           C  
ATOM    546  O   GLY A  66      -5.841  -2.283   4.227  1.00 97.28           O  
ATOM    547  N   ALA A  67      -6.992  -0.894   5.531  1.00 98.21           N  
ATOM    548  CA  ALA A  67      -6.438   0.327   4.951  1.00 98.21           C  
ATOM    549  C   ALA A  67      -4.918   0.358   5.087  1.00 98.21           C  
ATOM    550  CB  ALA A  67      -7.053   1.557   5.614  1.00 98.21           C  
ATOM    551  O   ALA A  67      -4.216   0.787   4.168  1.00 98.21           O  
ATOM    552  N   GLU A  68      -4.427  -0.129   6.182  1.00 98.42           N  
ATOM    553  CA  GLU A  68      -2.984  -0.186   6.396  1.00 98.42           C  
ATOM    554  C   GLU A  68      -2.313  -1.115   5.389  1.00 98.42           C  
ATOM    555  CB  GLU A  68      -2.670  -0.642   7.823  1.00 98.42           C  
ATOM    556  O   GLU A  68      -1.254  -0.790   4.846  1.00 98.42           O  
ATOM    557  CG  GLU A  68      -1.191  -0.584   8.176  1.00 98.42           C  
ATOM    558  CD  GLU A  68      -0.649   0.834   8.259  1.00 98.42           C  
ATOM    559  OE1 GLU A  68       0.573   1.029   8.070  1.00 98.42           O  
ATOM    560  OE2 GLU A  68      -1.453   1.758   8.516  1.00 98.42           O  
ATOM    561  N   SER A  69      -2.898  -2.219   5.153  1.00 98.43           N  
ATOM    562  CA  SER A  69      -2.359  -3.170   4.187  1.00 98.43           C  
ATOM    563  C   SER A  69      -2.357  -2.585   2.778  1.00 98.43           C  
ATOM    564  CB  SER A  69      -3.164  -4.470   4.207  1.00 98.43           C  
ATOM    565  O   SER A  69      -1.394  -2.761   2.028  1.00 98.43           O  
ATOM    566  OG  SER A  69      -3.081  -5.093   5.477  1.00 98.43           O  
ATOM    567  N   VAL A  70      -3.357  -1.848   2.411  1.00 98.75           N  
ATOM    568  CA  VAL A  70      -3.453  -1.204   1.105  1.00 98.75           C  
ATOM    569  C   VAL A  70      -2.372  -0.133   0.977  1.00 98.75           C  
ATOM    570  CB  VAL A  70      -4.849  -0.581   0.881  1.00 98.75           C  
ATOM    571  O   VAL A  70      -1.676  -0.063  -0.039  1.00 98.75           O  
ATOM    572  CG1 VAL A  70      -4.840   0.343  -0.335  1.00 98.75           C  
ATOM    573  CG2 VAL A  70      -5.901  -1.677   0.716  1.00 98.75           C  
ATOM    574  N   LEU A  71      -2.258   0.675   2.004  1.00 98.76           N  
ATOM    575  CA  LEU A  71      -1.220   1.700   2.006  1.00 98.76           C  
ATOM    576  C   LEU A  71       0.161   1.076   1.841  1.00 98.76           C  
ATOM    577  CB  LEU A  71      -1.274   2.515   3.302  1.00 98.76           C  
ATOM    578  O   LEU A  71       1.003   1.606   1.113  1.00 98.76           O  
ATOM    579  CG  LEU A  71      -0.237   3.629   3.445  1.00 98.76           C  
ATOM    580  CD1 LEU A  71      -0.384   4.640   2.313  1.00 98.76           C  
ATOM    581  CD2 LEU A  71      -0.372   4.314   4.801  1.00 98.76           C  
ATOM    582  N   GLN A  72       0.370  -0.052   2.511  1.00 98.72           N  
ATOM    583  CA  GLN A  72       1.656  -0.737   2.424  1.00 98.72           C  
ATOM    584  C   GLN A  72       1.970  -1.136   0.985  1.00 98.72           C  
ATOM    585  CB  GLN A  72       1.669  -1.971   3.326  1.00 98.72           C  
ATOM    586  O   GLN A  72       3.120  -1.052   0.549  1.00 98.72           O  
ATOM    587  CG  GLN A  72       3.030  -2.649   3.421  1.00 98.72           C  
ATOM    588  CD  GLN A  72       4.108  -1.728   3.962  1.00 98.72           C  
ATOM    589  NE2 GLN A  72       5.345  -1.946   3.531  1.00 98.72           N  
ATOM    590  OE1 GLN A  72       3.830  -0.827   4.760  1.00 98.72           O  
ATOM    591  N   VAL A  73       1.037  -1.507   0.193  1.00 98.79           N  
ATOM    592  CA  VAL A  73       1.247  -1.862  -1.207  1.00 98.79           C  
ATOM    593  C   VAL A  73       1.733  -0.641  -1.983  1.00 98.79           C  
ATOM    594  CB  VAL A  73      -0.042  -2.423  -1.849  1.00 98.79           C  
ATOM    595  O   VAL A  73       2.638  -0.746  -2.815  1.00 98.79           O  
ATOM    596  CG1 VAL A  73       0.162  -2.671  -3.342  1.00 98.79           C  
ATOM    597  CG2 VAL A  73      -0.472  -3.709  -1.145  1.00 98.79           C  
ATOM    598  N   PHE A  74       1.140   0.512  -1.777  1.00 98.79           N  
ATOM    599  CA  PHE A  74       1.590   1.748  -2.407  1.00 98.79           C  
ATOM    600  C   PHE A  74       3.031   2.058  -2.022  1.00 98.79           C  
ATOM    601  CB  PHE A  74       0.679   2.915  -2.014  1.00 98.79           C  
ATOM    602  O   PHE A  74       3.844   2.416  -2.877  1.00 98.79           O  
ATOM    603  CG  PHE A  74      -0.561   3.029  -2.859  1.00 98.79           C  
ATOM    604  CD1 PHE A  74      -0.537   3.720  -4.065  1.00 98.79           C  
ATOM    605  CD2 PHE A  74      -1.752   2.444  -2.448  1.00 98.79           C  
ATOM    606  CE1 PHE A  74      -1.683   3.826  -4.849  1.00 98.79           C  
ATOM    607  CE2 PHE A  74      -2.901   2.546  -3.227  1.00 98.79           C  
ATOM    608  CZ  PHE A  74      -2.865   3.238  -4.426  1.00 98.79           C  
ATOM    609  N   ARG A  75       3.357   1.867  -0.721  1.00 98.72           N  
ATOM    610  CA  ARG A  75       4.702   2.152  -0.233  1.00 98.72           C  
ATOM    611  C   ARG A  75       5.723   1.207  -0.858  1.00 98.72           C  
ATOM    612  CB  ARG A  75       4.755   2.046   1.293  1.00 98.72           C  
ATOM    613  O   ARG A  75       6.818   1.629  -1.234  1.00 98.72           O  
ATOM    614  CG  ARG A  75       4.093   3.209   2.015  1.00 98.72           C  
ATOM    615  CD  ARG A  75       4.168   3.050   3.527  1.00 98.72           C  
ATOM    616  NE  ARG A  75       3.653   4.228   4.218  1.00 98.72           N  
ATOM    617  NH1 ARG A  75       3.403   3.176   6.260  1.00 98.72           N  
ATOM    618  NH2 ARG A  75       2.845   5.388   6.029  1.00 98.72           N  
ATOM    619  CZ  ARG A  75       3.302   4.262   5.501  1.00 98.72           C  
ATOM    620  N   GLU A  76       5.316  -0.029  -0.918  1.00 98.75           N  
ATOM    621  CA  GLU A  76       6.202  -1.008  -1.542  1.00 98.75           C  
ATOM    622  C   GLU A  76       6.424  -0.689  -3.017  1.00 98.75           C  
ATOM    623  CB  GLU A  76       5.634  -2.421  -1.388  1.00 98.75           C  
ATOM    624  O   GLU A  76       7.544  -0.801  -3.520  1.00 98.75           O  
ATOM    625  CG  GLU A  76       5.704  -2.962   0.032  1.00 98.75           C  
ATOM    626  CD  GLU A  76       5.039  -4.319   0.192  1.00 98.75           C  
ATOM    627  OE1 GLU A  76       5.001  -4.848   1.326  1.00 98.75           O  
ATOM    628  OE2 GLU A  76       4.552  -4.860  -0.827  1.00 98.75           O  
ATOM    629  N   ALA A  77       5.414  -0.364  -3.765  1.00 98.67           N  
ATOM    630  CA  ALA A  77       5.546   0.022  -5.167  1.00 98.67           C  
ATOM    631  C   ALA A  77       6.486   1.214  -5.322  1.00 98.67           C  
ATOM    632  CB  ALA A  77       4.177   0.348  -5.761  1.00 98.67           C  
ATOM    633  O   ALA A  77       7.312   1.246  -6.238  1.00 98.67           O  
ATOM    634  N   LYS A  78       6.275   2.194  -4.418  1.00 98.62           N  
ATOM    635  CA  LYS A  78       7.194   3.329  -4.403  1.00 98.62           C  
ATOM    636  C   LYS A  78       8.631   2.869  -4.179  1.00 98.62           C  
ATOM    637  CB  LYS A  78       6.791   4.333  -3.322  1.00 98.62           C  
ATOM    638  O   LYS A  78       9.544   3.297  -4.889  1.00 98.62           O  
ATOM    639  CG  LYS A  78       7.681   5.565  -3.259  1.00 98.62           C  
ATOM    640  CD  LYS A  78       7.208   6.542  -2.190  1.00 98.62           C  
ATOM    641  CE  LYS A  78       8.152   7.730  -2.060  1.00 98.62           C  
ATOM    642  NZ  LYS A  78       7.642   8.738  -1.084  1.00 98.62           N  
ATOM    643  N   ALA A  79       8.869   2.007  -3.210  1.00 98.48           N  
ATOM    644  CA  ALA A  79      10.194   1.491  -2.880  1.00 98.48           C  
ATOM    645  C   ALA A  79      10.799   0.736  -4.060  1.00 98.48           C  
ATOM    646  CB  ALA A  79      10.122   0.585  -1.653  1.00 98.48           C  
ATOM    647  O   ALA A  79      12.022   0.674  -4.205  1.00 98.48           O  
ATOM    648  N   GLU A  80       9.920   0.187  -4.983  1.00 97.88           N  
ATOM    649  CA  GLU A  80      10.381  -0.576  -6.139  1.00 97.88           C  
ATOM    650  C   GLU A  80      10.601   0.331  -7.347  1.00 97.88           C  
ATOM    651  CB  GLU A  80       9.382  -1.682  -6.487  1.00 97.88           C  
ATOM    652  O   GLU A  80      10.943  -0.144  -8.432  1.00 97.88           O  
ATOM    653  CG  GLU A  80       9.365  -2.831  -5.489  1.00 97.88           C  
ATOM    654  CD  GLU A  80      10.602  -3.712  -5.566  1.00 97.88           C  
ATOM    655  OE1 GLU A  80      10.862  -4.478  -4.611  1.00 97.88           O  
ATOM    656  OE2 GLU A  80      11.317  -3.634  -6.590  1.00 97.88           O  
ATOM    657  N   GLY A  81      10.308   1.627  -7.180  1.00 97.90           N  
ATOM    658  CA  GLY A  81      10.716   2.532  -8.242  1.00 97.90           C  
ATOM    659  C   GLY A  81       9.549   3.247  -8.897  1.00 97.90           C  
ATOM    660  O   GLY A  81       9.744   4.091  -9.774  1.00 97.90           O  
ATOM    661  N   CYS A  82       8.340   2.838  -8.465  1.00 98.19           N  
ATOM    662  CA  CYS A  82       7.198   3.560  -9.016  1.00 98.19           C  
ATOM    663  C   CYS A  82       7.165   4.997  -8.510  1.00 98.19           C  
ATOM    664  CB  CYS A  82       5.892   2.853  -8.656  1.00 98.19           C  
ATOM    665  O   CYS A  82       7.363   5.245  -7.319  1.00 98.19           O  
ATOM    666  SG  CYS A  82       5.739   1.199  -9.367  1.00 98.19           S  
ATOM    667  N   ASP A  83       6.975   6.038  -9.396  1.00 98.62           N  
ATOM    668  CA  ASP A  83       6.926   7.455  -9.051  1.00 98.62           C  
ATOM    669  C   ASP A  83       5.592   7.817  -8.402  1.00 98.62           C  
ATOM    670  CB  ASP A  83       7.158   8.318 -10.293  1.00 98.62           C  
ATOM    671  O   ASP A  83       4.657   8.238  -9.086  1.00 98.62           O  
ATOM    672  CG  ASP A  83       7.416   9.778  -9.961  1.00 98.62           C  
ATOM    673  OD1 ASP A  83       7.268  10.171  -8.784  1.00 98.62           O  
ATOM    674  OD2 ASP A  83       7.768  10.542 -10.886  1.00 98.62           O  
ATOM    675  N   ILE A  84       5.504   7.567  -7.016  1.00 98.73           N  
ATOM    676  CA  ILE A  84       4.284   7.783  -6.248  1.00 98.73           C  
ATOM    677  C   ILE A  84       4.549   8.787  -5.128  1.00 98.73           C  
ATOM    678  CB  ILE A  84       3.743   6.459  -5.662  1.00 98.73           C  
ATOM    679  O   ILE A  84       5.527   8.657  -4.388  1.00 98.73           O  
ATOM    680  CG1 ILE A  84       3.528   5.430  -6.778  1.00 98.73           C  
ATOM    681  CG2 ILE A  84       2.446   6.702  -4.885  1.00 98.73           C  
ATOM    682  CD1 ILE A  84       3.210   4.029  -6.276  1.00 98.73           C  
ATOM    683  N   THR A  85       3.787   9.788  -5.028  1.00 98.75           N  
ATOM    684  CA  THR A  85       3.747  10.678  -3.873  1.00 98.75           C  
ATOM    685  C   THR A  85       2.511  10.405  -3.022  1.00 98.75           C  
ATOM    686  CB  THR A  85       3.760  12.156  -4.307  1.00 98.75           C  
ATOM    687  O   THR A  85       1.386  10.431  -3.526  1.00 98.75           O  
ATOM    688  CG2 THR A  85       3.739  13.084  -3.097  1.00 98.75           C  
ATOM    689  OG1 THR A  85       4.943  12.413  -5.072  1.00 98.75           O  
ATOM    690  N   ILE A  86       2.743  10.087  -1.718  1.00 98.78           N  
ATOM    691  CA  ILE A  86       1.653   9.778  -0.799  1.00 98.78           C  
ATOM    692  C   ILE A  86       1.457  10.935   0.178  1.00 98.78           C  
ATOM    693  CB  ILE A  86       1.919   8.465  -0.029  1.00 98.78           C  
ATOM    694  O   ILE A  86       2.397  11.338   0.868  1.00 98.78           O  
ATOM    695  CG1 ILE A  86       2.081   7.295  -1.006  1.00 98.78           C  
ATOM    696  CG2 ILE A  86       0.793   8.190   0.973  1.00 98.78           C  
ATOM    697  CD1 ILE A  86       2.614   6.022  -0.364  1.00 98.78           C  
ATOM    698  N   ILE A  87       0.216  11.451   0.207  1.00 98.72           N  
ATOM    699  CA  ILE A  87      -0.161  12.508   1.140  1.00 98.72           C  
ATOM    700  C   ILE A  87      -1.232  11.992   2.099  1.00 98.72           C  
ATOM    701  CB  ILE A  87      -0.667  13.764   0.396  1.00 98.72           C  
ATOM    702  O   ILE A  87      -2.353  11.690   1.683  1.00 98.72           O  
ATOM    703  CG1 ILE A  87       0.396  14.266  -0.588  1.00 98.72           C  
ATOM    704  CG2 ILE A  87      -1.054  14.861   1.392  1.00 98.72           C  
ATOM    705  CD1 ILE A  87      -0.092  15.371  -1.515  1.00 98.72           C  
ATOM    706  N   LEU A  88      -0.851  11.920   3.374  1.00 98.36           N  
ATOM    707  CA  LEU A  88      -1.816  11.533   4.397  1.00 98.36           C  
ATOM    708  C   LEU A  88      -2.329  12.756   5.151  1.00 98.36           C  
ATOM    709  CB  LEU A  88      -1.189  10.540   5.379  1.00 98.36           C  
ATOM    710  O   LEU A  88      -1.546  13.492   5.755  1.00 98.36           O  
ATOM    711  CG  LEU A  88      -0.667   9.233   4.781  1.00 98.36           C  
ATOM    712  CD1 LEU A  88      -0.049   8.361   5.869  1.00 98.36           C  
ATOM    713  CD2 LEU A  88      -1.787   8.488   4.064  1.00 98.36           C  
ATOM    714  N   SER A  89      -3.734  13.076   5.033  1.00 94.29           N  
ATOM    715  CA  SER A  89      -4.349  14.221   5.695  1.00 94.29           C  
ATOM    716  C   SER A  89      -5.637  13.823   6.408  1.00 94.29           C  
ATOM    717  CB  SER A  89      -4.638  15.333   4.686  1.00 94.29           C  
ATOM    718  O   SER A  89      -6.229  12.787   6.097  1.00 94.29           O  
ATOM    719  OG  SER A  89      -5.468  14.858   3.640  1.00 94.29           O  
TER     720      SER A  89                                                      
ENDMDL                                                                          
END                                                                             
