# Supplementary material for: Semantical and geometrical protein encoding toward enhanced bioactivity and thermostability
Source: eLife. 2025 May 2;13:RP98033. doi: 10.7554/eLife.98033 (PMC12048155; doi:10.7554/eLife.98033)
Supplement: Source code 1. [file elife-98033-code1.zip › ProtSSN-master/data/DDG/DATASET/1BTA-8.0-25.0/1BTA-8.0-25.0.tsv]

mutant	score
E57K	-0.7
K21A	-1.04
K21Q	-1.09
K22Q	-0.79
K60E	-1.17
K60L	0.55
K78A	-0.05
K78Q	0.38
R75L	0.75
R75Q	-0.37
