# Supplementary material for: Semantical and geometrical protein encoding toward enhanced bioactivity and thermostability
Source: eLife. 2025 May 2;13:RP98033. doi: 10.7554/eLife.98033 (PMC12048155; doi:10.7554/eLife.98033)
Supplement: Source code 1. [file elife-98033-code1.zip › ProtSSN-master/data/DDG/DATASET/1C9O-7.0-47.6/1C9O-7.0-47.6.detail.json]

{"mutant": ["E46A", "G23Q", "L66E", "N11S", "Q2L", "Q53E", "R3E", "R3L", "S24D", "T31S", "V64T", "Y15F"], "score": [0.01, -0.13, -0.97, 0.11, 0.48, -0.03, -1.46, -0.11, 0.17, 0.1, -0.3, -0.05]}
