# Supplementary material for: Semantical and geometrical protein encoding toward enhanced bioactivity and thermostability
Source: eLife. 2025 May 2;13:RP98033. doi: 10.7554/eLife.98033 (PMC12048155; doi:10.7554/eLife.98033)
Supplement: Source code 1. [file elife-98033-code1.zip › ProtSSN-master/data/DDG/DATASET/1C9O-7.0-47.6/1C9O-7.0-47.6.ef.pdb]

PARENT N/A
ATOM      1  N   MET A   1     -13.664   4.105   3.039  1.00 82.50           N  
ATOM      2  CA  MET A   1     -12.438   3.551   3.604  1.00 84.36           C  
ATOM      3  C   MET A   1     -12.555   2.041   3.782  1.00 85.22           C  
ATOM      4  CB  MET A   1     -12.115   4.212   4.945  1.00 79.31           C  
ATOM      5  O   MET A   1     -13.555   1.549   4.309  1.00 82.05           O  
ATOM      6  CG  MET A   1     -11.563   5.623   4.816  1.00 70.57           C  
ATOM      7  SD  MET A   1      -9.883   5.655   4.078  1.00 64.22           S  
ATOM      8  CE  MET A   1      -8.880   5.308   5.550  1.00 61.19           C  
ATOM      9  N   GLN A   2     -11.598   1.274   3.296  1.00 90.63           N  
ATOM     10  CA  GLN A   2     -11.547  -0.183   3.358  1.00 90.64           C  
ATOM     11  C   GLN A   2     -10.400  -0.656   4.245  1.00 90.80           C  
ATOM     12  CB  GLN A   2     -11.405  -0.776   1.955  1.00 87.79           C  
ATOM     13  O   GLN A   2      -9.441   0.083   4.476  1.00 89.41           O  
ATOM     14  CG  GLN A   2     -12.549  -0.415   1.016  1.00 75.20           C  
ATOM     15  CD  GLN A   2     -12.493  -1.174  -0.296  1.00 70.70           C  
ATOM     16  NE2 GLN A   2     -13.266  -0.721  -1.277  1.00 58.86           N  
ATOM     17  OE1 GLN A   2     -11.760  -2.160  -0.427  1.00 67.05           O  
ATOM     18  N   ARG A   3     -10.523  -1.922   4.804  1.00 91.50           N  
ATOM     19  CA  ARG A   3      -9.455  -2.578   5.552  1.00 91.93           C  
ATOM     20  C   ARG A   3      -8.841  -3.717   4.746  1.00 91.83           C  
ATOM     21  CB  ARG A   3      -9.982  -3.107   6.888  1.00 89.17           C  
ATOM     22  O   ARG A   3      -9.539  -4.395   3.988  1.00 90.67           O  
ATOM     23  CG  ARG A   3     -10.392  -2.015   7.864  1.00 77.89           C  
ATOM     24  CD  ARG A   3     -10.803  -2.590   9.213  1.00 74.98           C  
ATOM     25  NE  ARG A   3     -11.251  -1.545  10.130  1.00 68.00           N  
ATOM     26  NH1 ARG A   3     -11.486  -2.953  11.946  1.00 51.01           N  
ATOM     27  NH2 ARG A   3     -11.960  -0.720  12.152  1.00 46.64           N  
ATOM     28  CZ  ARG A   3     -11.564  -1.742  11.407  1.00 66.85           C  
ATOM     29  N   GLY A   4      -7.592  -3.884   4.940  1.00 92.54           N  
ATOM     30  CA  GLY A   4      -6.874  -4.968   4.290  1.00 92.90           C  
ATOM     31  C   GLY A   4      -5.575  -5.327   4.987  1.00 92.84           C  
ATOM     32  O   GLY A   4      -5.204  -4.698   5.980  1.00 92.00           O  
ATOM     33  N   LYS A   5      -4.953  -6.364   4.517  1.00 93.15           N  
ATOM     34  CA  LYS A   5      -3.659  -6.800   5.034  1.00 93.49           C  
ATOM     35  C   LYS A   5      -2.573  -6.682   3.968  1.00 93.69           C  
ATOM     36  CB  LYS A   5      -3.741  -8.240   5.542  1.00 91.58           C  
ATOM     37  O   LYS A   5      -2.779  -7.078   2.819  1.00 93.14           O  
ATOM     38  CG  LYS A   5      -4.592  -8.408   6.792  1.00 80.83           C  
ATOM     39  CD  LYS A   5      -4.578  -9.848   7.288  1.00 77.06           C  
ATOM     40  CE  LYS A   5      -5.446 -10.022   8.527  1.00 70.52           C  
ATOM     41  NZ  LYS A   5      -5.496 -11.447   8.973  1.00 61.15           N  
ATOM     42  N   VAL A   6      -1.444  -6.196   4.369  1.00 93.49           N  
ATOM     43  CA  VAL A   6      -0.326  -6.089   3.437  1.00 94.05           C  
ATOM     44  C   VAL A   6       0.127  -7.484   3.011  1.00 93.70           C  
ATOM     45  CB  VAL A   6       0.856  -5.311   4.056  1.00 92.90           C  
ATOM     46  O   VAL A   6       0.483  -8.312   3.853  1.00 92.76           O  
ATOM     47  CG1 VAL A   6       2.052  -5.300   3.106  1.00 85.54           C  
ATOM     48  CG2 VAL A   6       0.433  -3.885   4.404  1.00 84.33           C  
ATOM     49  N   LYS A   7      -0.024  -7.778   1.737  1.00 94.23           N  
ATOM     50  CA  LYS A   7       0.436  -9.065   1.222  1.00 94.21           C  
ATOM     51  C   LYS A   7       1.959  -9.110   1.137  1.00 94.10           C  
ATOM     52  CB  LYS A   7      -0.174  -9.342  -0.153  1.00 93.24           C  
ATOM     53  O   LYS A   7       2.585 -10.054   1.625  1.00 93.35           O  
ATOM     54  CG  LYS A   7       0.045 -10.763  -0.652  1.00 88.01           C  
ATOM     55  CD  LYS A   7      -0.625 -10.991  -2.001  1.00 84.25           C  
ATOM     56  CE  LYS A   7      -0.426 -12.419  -2.491  1.00 80.31           C  
ATOM     57  NZ  LYS A   7      -1.197 -12.688  -3.741  1.00 71.03           N  
ATOM     58  N   TRP A   8       2.540  -8.089   0.508  1.00 93.64           N  
ATOM     59  CA  TRP A   8       3.974  -7.817   0.506  1.00 94.04           C  
ATOM     60  C   TRP A   8       4.251  -6.359   0.154  1.00 94.14           C  
ATOM     61  CB  TRP A   8       4.696  -8.739  -0.480  1.00 93.18           C  
ATOM     62  O   TRP A   8       3.422  -5.698  -0.475  1.00 93.58           O  
ATOM     63  CG  TRP A   8       4.203  -8.626  -1.892  1.00 89.17           C  
ATOM     64  CD1 TRP A   8       3.224  -9.373  -2.485  1.00 84.03           C  
ATOM     65  CD2 TRP A   8       4.672  -7.713  -2.889  1.00 85.18           C  
ATOM     66  CE2 TRP A   8       3.930  -7.962  -4.065  1.00 84.24           C  
ATOM     67  CE3 TRP A   8       5.647  -6.707  -2.902  1.00 86.61           C  
ATOM     68  NE1 TRP A   8       3.055  -8.978  -3.792  1.00 87.57           N  
ATOM     69  CH2 TRP A   8       5.095  -6.262  -5.229  1.00 85.10           C  
ATOM     70  CZ2 TRP A   8       4.135  -7.241  -5.243  1.00 86.26           C  
ATOM     71  CZ3 TRP A   8       5.849  -5.990  -4.076  1.00 85.83           C  
ATOM     72  N   PHE A   9       5.323  -5.944   0.627  1.00 93.90           N  
ATOM     73  CA  PHE A   9       5.807  -4.597   0.349  1.00 94.30           C  
ATOM     74  C   PHE A   9       7.318  -4.593   0.156  1.00 93.43           C  
ATOM     75  CB  PHE A   9       5.419  -3.641   1.481  1.00 93.51           C  
ATOM     76  O   PHE A   9       8.056  -5.139   0.979  1.00 92.03           O  
ATOM     77  CG  PHE A   9       5.640  -2.189   1.152  1.00 91.75           C  
ATOM     78  CD1 PHE A   9       4.696  -1.476   0.423  1.00 88.08           C  
ATOM     79  CD2 PHE A   9       6.791  -1.536   1.573  1.00 88.12           C  
ATOM     80  CE1 PHE A   9       4.897  -0.132   0.117  1.00 89.81           C  
ATOM     81  CE2 PHE A   9       7.000  -0.194   1.271  1.00 90.07           C  
ATOM     82  CZ  PHE A   9       6.052   0.506   0.542  1.00 89.49           C  
ATOM     83  N   ASN A  10       7.790  -4.097  -0.914  1.00 93.52           N  
ATOM     84  CA  ASN A  10       9.214  -3.935  -1.189  1.00 93.69           C  
ATOM     85  C   ASN A  10       9.716  -2.561  -0.755  1.00 92.96           C  
ATOM     86  CB  ASN A  10       9.504  -4.162  -2.674  1.00 92.29           C  
ATOM     87  O   ASN A  10       9.415  -1.554  -1.398  1.00 91.62           O  
ATOM     88  CG  ASN A  10      10.988  -4.208  -2.979  1.00 86.68           C  
ATOM     89  ND2 ASN A  10      11.420  -5.260  -3.664  1.00 83.94           N  
ATOM     90  OD1 ASN A  10      11.740  -3.306  -2.601  1.00 82.64           O  
ATOM     91  N   ASN A  11      10.564  -2.533   0.242  1.00 90.95           N  
ATOM     92  CA  ASN A  11      11.025  -1.277   0.823  1.00 90.82           C  
ATOM     93  C   ASN A  11      11.979  -0.542  -0.114  1.00 90.16           C  
ATOM     94  CB  ASN A  11      11.696  -1.526   2.176  1.00 88.53           C  
ATOM     95  O   ASN A  11      12.014   0.689  -0.132  1.00 88.58           O  
ATOM     96  CG  ASN A  11      10.706  -1.915   3.256  1.00 80.43           C  
ATOM     97  ND2 ASN A  11      11.179  -2.643   4.260  1.00 74.03           N  
ATOM     98  OD1 ASN A  11       9.524  -1.565   3.188  1.00 75.59           O  
ATOM     99  N   GLU A  12      12.699  -1.308  -0.875  1.00 91.05           N  
ATOM    100  CA  GLU A  12      13.671  -0.711  -1.786  1.00 90.96           C  
ATOM    101  C   GLU A  12      12.981  -0.067  -2.985  1.00 91.27           C  
ATOM    102  CB  GLU A  12      14.679  -1.761  -2.260  1.00 88.78           C  
ATOM    103  O   GLU A  12      13.347   1.034  -3.400  1.00 90.34           O  
ATOM    104  CG  GLU A  12      15.615  -2.254  -1.166  1.00 78.33           C  
ATOM    105  CD  GLU A  12      16.598  -3.309  -1.647  1.00 73.51           C  
ATOM    106  OE1 GLU A  12      16.527  -3.709  -2.832  1.00 71.11           O  
ATOM    107  OE2 GLU A  12      17.445  -3.740  -0.834  1.00 66.92           O  
ATOM    108  N   LYS A  13      11.931  -0.698  -3.506  1.00 92.51           N  
ATOM    109  CA  LYS A  13      11.233  -0.201  -4.688  1.00 92.35           C  
ATOM    110  C   LYS A  13      10.089   0.731  -4.300  1.00 92.23           C  
ATOM    111  CB  LYS A  13      10.700  -1.364  -5.526  1.00 91.04           C  
ATOM    112  O   LYS A  13       9.646   1.550  -5.108  1.00 91.22           O  
ATOM    113  CG  LYS A  13      11.787  -2.227  -6.150  1.00 85.60           C  
ATOM    114  CD  LYS A  13      11.199  -3.285  -7.074  1.00 82.37           C  
ATOM    115  CE  LYS A  13      12.285  -4.161  -7.685  1.00 76.76           C  
ATOM    116  NZ  LYS A  13      11.710  -5.230  -8.555  1.00 72.61           N  
ATOM    117  N   GLY A  14       9.612   0.657  -3.052  1.00 92.42           N  
ATOM    118  CA  GLY A  14       8.642   1.606  -2.530  1.00 92.79           C  
ATOM    119  C   GLY A  14       7.211   1.260  -2.898  1.00 92.86           C  
ATOM    120  O   GLY A  14       6.350   2.139  -2.957  1.00 91.71           O  
ATOM    121  N   TYR A  15       6.912   0.036  -3.232  1.00 93.37           N  
ATOM    122  CA  TYR A  15       5.539  -0.355  -3.531  1.00 93.75           C  
ATOM    123  C   TYR A  15       5.259  -1.775  -3.054  1.00 93.87           C  
ATOM    124  CB  TYR A  15       5.263  -0.245  -5.034  1.00 92.92           C  
ATOM    125  O   TYR A  15       6.181  -2.503  -2.678  1.00 93.40           O  
ATOM    126  CG  TYR A  15       5.984  -1.282  -5.860  1.00 90.81           C  
ATOM    127  CD1 TYR A  15       7.201  -0.991  -6.472  1.00 88.05           C  
ATOM    128  CD2 TYR A  15       5.450  -2.555  -6.032  1.00 88.07           C  
ATOM    129  CE1 TYR A  15       7.868  -1.943  -7.236  1.00 87.56           C  
ATOM    130  CE2 TYR A  15       6.108  -3.514  -6.794  1.00 87.59           C  
ATOM    131  OH  TYR A  15       7.971  -4.146  -8.146  1.00 83.55           O  
ATOM    132  CZ  TYR A  15       7.315  -3.200  -7.391  1.00 86.24           C  
ATOM    133  N   GLY A  16       4.079  -2.176  -3.096  1.00 93.95           N  
ATOM    134  CA  GLY A  16       3.594  -3.499  -2.736  1.00 94.24           C  
ATOM    135  C   GLY A  16       2.108  -3.677  -2.985  1.00 93.92           C  
ATOM    136  O   GLY A  16       1.523  -2.973  -3.810  1.00 93.04           O  
ATOM    137  N   PHE A  17       1.534  -4.629  -2.326  1.00 94.41           N  
ATOM    138  CA  PHE A  17       0.127  -4.951  -2.537  1.00 94.66           C  
ATOM    139  C   PHE A  17      -0.571  -5.219  -1.209  1.00 94.63           C  
ATOM    140  CB  PHE A  17      -0.015  -6.164  -3.460  1.00 93.83           C  
ATOM    141  O   PHE A  17       0.019  -5.803  -0.298  1.00 94.16           O  
ATOM    142  CG  PHE A  17       0.238  -5.856  -4.911  1.00 91.17           C  
ATOM    143  CD1 PHE A  17      -0.777  -5.358  -5.718  1.00 86.63           C  
ATOM    144  CD2 PHE A  17       1.493  -6.065  -5.469  1.00 86.49           C  
ATOM    145  CE1 PHE A  17      -0.546  -5.072  -7.062  1.00 87.21           C  
ATOM    146  CE2 PHE A  17       1.732  -5.782  -6.810  1.00 87.16           C  
ATOM    147  CZ  PHE A  17       0.711  -5.286  -7.605  1.00 85.75           C  
ATOM    148  N   ILE A  18      -1.782  -4.853  -1.147  1.00 94.09           N  
ATOM    149  CA  ILE A  18      -2.667  -5.087  -0.010  1.00 94.37           C  
ATOM    150  C   ILE A  18      -3.738  -6.106  -0.391  1.00 93.53           C  
ATOM    151  CB  ILE A  18      -3.323  -3.775   0.474  1.00 93.59           C  
ATOM    152  O   ILE A  18      -4.347  -6.007  -1.459  1.00 92.17           O  
ATOM    153  CG1 ILE A  18      -2.250  -2.762   0.888  1.00 90.49           C  
ATOM    154  CG2 ILE A  18      -4.292  -4.049   1.628  1.00 89.53           C  
ATOM    155  CD1 ILE A  18      -2.760  -1.332   1.006  1.00 87.44           C  
ATOM    156  N   GLU A  19      -3.923  -7.038   0.360  1.00 92.85           N  
ATOM    157  CA  GLU A  19      -4.969  -8.036   0.160  1.00 92.52           C  
ATOM    158  C   GLU A  19      -6.285  -7.590   0.790  1.00 91.98           C  
ATOM    159  CB  GLU A  19      -4.541  -9.388   0.737  1.00 90.28           C  
ATOM    160  O   GLU A  19      -6.317  -7.194   1.957  1.00 90.40           O  
ATOM    161  CG  GLU A  19      -5.550 -10.503   0.504  1.00 79.22           C  
ATOM    162  CD  GLU A  19      -5.129 -11.830   1.117  1.00 75.90           C  
ATOM    163  OE1 GLU A  19      -4.252 -11.835   2.010  1.00 71.28           O  
ATOM    164  OE2 GLU A  19      -5.681 -12.873   0.699  1.00 70.43           O  
ATOM    165  N   VAL A  20      -7.339  -7.680  -0.004  1.00 90.01           N  
ATOM    166  CA  VAL A  20      -8.678  -7.328   0.458  1.00 89.50           C  
ATOM    167  C   VAL A  20      -9.576  -8.562   0.430  1.00 88.56           C  
ATOM    168  CB  VAL A  20      -9.295  -6.200  -0.399  1.00 86.68           C  
ATOM    169  O   VAL A  20      -9.539  -9.344  -0.524  1.00 85.93           O  
ATOM    170  CG1 VAL A  20     -10.686  -5.831   0.115  1.00 71.59           C  
ATOM    171  CG2 VAL A  20      -8.382  -4.975  -0.406  1.00 71.80           C  
ATOM    172  N   GLU A  21     -10.170  -8.809   1.524  1.00 85.43           N  
ATOM    173  CA  GLU A  21     -11.052  -9.970   1.589  1.00 85.23           C  
ATOM    174  C   GLU A  21     -12.114  -9.919   0.494  1.00 84.78           C  
ATOM    175  CB  GLU A  21     -11.719 -10.062   2.964  1.00 81.44           C  
ATOM    176  O   GLU A  21     -12.860  -8.943   0.390  1.00 81.27           O  
ATOM    177  CG  GLU A  21     -12.368 -11.410   3.244  1.00 72.37           C  
ATOM    178  CD  GLU A  21     -12.917 -11.530   4.657  1.00 69.10           C  
ATOM    179  OE1 GLU A  21     -12.698 -10.606   5.473  1.00 67.66           O  
ATOM    180  OE2 GLU A  21     -13.571 -12.556   4.949  1.00 63.79           O  
ATOM    181  N   GLY A  22     -12.167 -10.941  -0.365  1.00 82.25           N  
ATOM    182  CA  GLY A  22     -13.187 -11.022  -1.397  1.00 82.34           C  
ATOM    183  C   GLY A  22     -12.905 -10.123  -2.586  1.00 81.49           C  
ATOM    184  O   GLY A  22     -13.786  -9.887  -3.416  1.00 77.64           O  
ATOM    185  N   GLY A  23     -11.817  -9.557  -2.614  1.00 80.94           N  
ATOM    186  CA  GLY A  23     -11.465  -8.688  -3.725  1.00 81.01           C  
ATOM    187  C   GLY A  23     -10.067  -8.937  -4.258  1.00 81.46           C  
ATOM    188  O   GLY A  23      -9.406  -9.898  -3.858  1.00 77.79           O  
ATOM    189  N   SER A  24      -9.684  -8.146  -5.207  1.00 86.31           N  
ATOM    190  CA  SER A  24      -8.353  -8.225  -5.801  1.00 86.84           C  
ATOM    191  C   SER A  24      -7.321  -7.497  -4.946  1.00 87.95           C  
ATOM    192  CB  SER A  24      -8.361  -7.640  -7.214  1.00 83.98           C  
ATOM    193  O   SER A  24      -7.671  -6.615  -4.159  1.00 87.06           O  
ATOM    194  OG  SER A  24      -9.267  -8.344  -8.046  1.00 73.21           O  
ATOM    195  N   ASP A  25      -6.201  -7.882  -5.086  1.00 90.20           N  
ATOM    196  CA  ASP A  25      -5.109  -7.147  -4.457  1.00 91.05           C  
ATOM    197  C   ASP A  25      -5.058  -5.704  -4.955  1.00 91.09           C  
ATOM    198  CB  ASP A  25      -3.771  -7.842  -4.721  1.00 88.98           C  
ATOM    199  O   ASP A  25      -5.359  -5.433  -6.119  1.00 90.19           O  
ATOM    200  CG  ASP A  25      -3.704  -9.241  -4.135  1.00 82.65           C  
ATOM    201  OD1 ASP A  25      -4.484  -9.553  -3.209  1.00 79.91           O  
ATOM    202  OD2 ASP A  25      -2.861 -10.038  -4.601  1.00 82.81           O  
ATOM    203  N   VAL A  26      -4.744  -4.905  -4.079  1.00 93.21           N  
ATOM    204  CA  VAL A  26      -4.699  -3.486  -4.418  1.00 93.52           C  
ATOM    205  C   VAL A  26      -3.263  -2.977  -4.326  1.00 94.07           C  
ATOM    206  CB  VAL A  26      -5.620  -2.653  -3.498  1.00 92.28           C  
ATOM    207  O   VAL A  26      -2.573  -3.223  -3.334  1.00 93.73           O  
ATOM    208  CG1 VAL A  26      -5.525  -1.168  -3.841  1.00 83.03           C  
ATOM    209  CG2 VAL A  26      -7.064  -3.139  -3.609  1.00 82.35           C  
ATOM    210  N   PHE A  27      -2.798  -2.342  -5.374  1.00 93.42           N  
ATOM    211  CA  PHE A  27      -1.471  -1.742  -5.454  1.00 94.27           C  
ATOM    212  C   PHE A  27      -1.322  -0.621  -4.432  1.00 94.21           C  
ATOM    213  CB  PHE A  27      -1.207  -1.206  -6.864  1.00 93.12           C  
ATOM    214  O   PHE A  27      -2.240   0.180  -4.243  1.00 93.81           O  
ATOM    215  CG  PHE A  27       0.116  -0.502  -7.007  1.00 89.35           C  
ATOM    216  CD1 PHE A  27       1.294  -1.226  -7.141  1.00 84.02           C  
ATOM    217  CD2 PHE A  27       0.181   0.886  -7.008  1.00 85.04           C  
ATOM    218  CE1 PHE A  27       2.519  -0.578  -7.275  1.00 87.49           C  
ATOM    219  CE2 PHE A  27       1.401   1.541  -7.141  1.00 87.75           C  
ATOM    220  CZ  PHE A  27       2.570   0.808  -7.273  1.00 87.05           C  
ATOM    221  N   VAL A  28      -0.163  -0.479  -3.807  1.00 93.70           N  
ATOM    222  CA  VAL A  28       0.112   0.614  -2.879  1.00 94.03           C  
ATOM    223  C   VAL A  28       1.530   1.134  -3.100  1.00 93.96           C  
ATOM    224  CB  VAL A  28      -0.071   0.170  -1.410  1.00 93.22           C  
ATOM    225  O   VAL A  28       2.480   0.351  -3.180  1.00 93.33           O  
ATOM    226  CG1 VAL A  28       0.868  -0.988  -1.075  1.00 87.76           C  
ATOM    227  CG2 VAL A  28       0.168   1.346  -0.465  1.00 86.35           C  
ATOM    228  N   HIS A  29       1.627   2.358  -3.252  1.00 93.90           N  
ATOM    229  CA  HIS A  29       2.898   3.069  -3.317  1.00 94.26           C  
ATOM    230  C   HIS A  29       3.211   3.761  -1.995  1.00 93.94           C  
ATOM    231  CB  HIS A  29       2.881   4.092  -4.454  1.00 92.78           C  
ATOM    232  O   HIS A  29       2.300   4.122  -1.247  1.00 93.12           O  
ATOM    233  CG  HIS A  29       4.244   4.535  -4.884  1.00 85.85           C  
ATOM    234  CD2 HIS A  29       5.115   3.997  -5.769  1.00 76.95           C  
ATOM    235  ND1 HIS A  29       4.853   5.663  -4.379  1.00 71.11           N  
ATOM    236  CE1 HIS A  29       6.044   5.800  -4.938  1.00 78.93           C  
ATOM    237  NE2 HIS A  29       6.227   4.802  -5.785  1.00 77.32           N  
ATOM    238  N   PHE A  30       4.480   3.887  -1.662  1.00 93.17           N  
ATOM    239  CA  PHE A  30       4.868   4.404  -0.355  1.00 93.50           C  
ATOM    240  C   PHE A  30       4.307   5.804  -0.138  1.00 92.88           C  
ATOM    241  CB  PHE A  30       6.393   4.421  -0.213  1.00 92.67           C  
ATOM    242  O   PHE A  30       4.036   6.201   0.997  1.00 91.61           O  
ATOM    243  CG  PHE A  30       7.060   5.540  -0.966  1.00 90.67           C  
ATOM    244  CD1 PHE A  30       7.487   5.358  -2.276  1.00 87.57           C  
ATOM    245  CD2 PHE A  30       7.260   6.776  -0.363  1.00 87.86           C  
ATOM    246  CE1 PHE A  30       8.104   6.393  -2.975  1.00 87.97           C  
ATOM    247  CE2 PHE A  30       7.876   7.814  -1.056  1.00 88.64           C  
ATOM    248  CZ  PHE A  30       8.299   7.620  -2.361  1.00 87.10           C  
ATOM    249  N   THR A  31       4.112   6.580  -1.267  1.00 92.51           N  
ATOM    250  CA  THR A  31       3.618   7.944  -1.121  1.00 92.48           C  
ATOM    251  C   THR A  31       2.206   7.950  -0.543  1.00 92.46           C  
ATOM    252  CB  THR A  31       3.626   8.688  -2.469  1.00 91.27           C  
ATOM    253  O   THR A  31       1.731   8.981  -0.061  1.00 91.58           O  
ATOM    254  CG2 THR A  31       5.020   8.689  -3.089  1.00 84.88           C  
ATOM    255  OG1 THR A  31       2.716   8.044  -3.369  1.00 88.06           O  
ATOM    256  N   ALA A  32       1.550   6.865  -0.631  1.00 93.12           N  
ATOM    257  CA  ALA A  32       0.172   6.791  -0.153  1.00 93.36           C  
ATOM    258  C   ALA A  32       0.126   6.582   1.358  1.00 93.07           C  
ATOM    259  CB  ALA A  32      -0.579   5.669  -0.865  1.00 92.47           C  
ATOM    260  O   ALA A  32      -0.933   6.710   1.977  1.00 92.08           O  
ATOM    261  N   ILE A  33       1.198   6.119   2.005  1.00 92.98           N  
ATOM    262  CA  ILE A  33       1.245   5.779   3.423  1.00 93.20           C  
ATOM    263  C   ILE A  33       1.249   7.057   4.260  1.00 92.20           C  
ATOM    264  CB  ILE A  33       2.482   4.916   3.757  1.00 92.30           C  
ATOM    265  O   ILE A  33       2.100   7.928   4.069  1.00 90.30           O  
ATOM    266  CG1 ILE A  33       2.500   3.651   2.890  1.00 89.13           C  
ATOM    267  CG2 ILE A  33       2.506   4.559   5.246  1.00 88.16           C  
ATOM    268  CD1 ILE A  33       3.841   2.930   2.876  1.00 86.14           C  
ATOM    269  N   GLN A  34       0.282   7.162   5.127  1.00 91.05           N  
ATOM    270  CA  GLN A  34       0.135   8.337   5.979  1.00 90.82           C  
ATOM    271  C   GLN A  34       0.995   8.218   7.234  1.00 89.59           C  
ATOM    272  CB  GLN A  34      -1.331   8.542   6.364  1.00 88.49           C  
ATOM    273  O   GLN A  34       1.382   7.115   7.625  1.00 87.13           O  
ATOM    274  CG  GLN A  34      -2.250   8.792   5.176  1.00 79.57           C  
ATOM    275  CD  GLN A  34      -1.994  10.129   4.506  1.00 77.04           C  
ATOM    276  NE2 GLN A  34      -2.120  10.163   3.184  1.00 70.29           N  
ATOM    277  OE1 GLN A  34      -1.686  11.123   5.171  1.00 75.48           O  
ATOM    278  N   GLY A  35       1.279   9.417   7.880  1.00 85.09           N  
ATOM    279  CA  GLY A  35       1.976   9.415   9.156  1.00 84.37           C  
ATOM    280  C   GLY A  35       3.421   9.866   9.047  1.00 83.57           C  
ATOM    281  O   GLY A  35       3.983   9.905   7.951  1.00 79.48           O  
ATOM    282  N   GLU A  36       3.971  10.300  10.115  1.00 77.37           N  
ATOM    283  CA  GLU A  36       5.355  10.725  10.299  1.00 76.89           C  
ATOM    284  C   GLU A  36       6.293   9.525  10.397  1.00 74.38           C  
ATOM    285  CB  GLU A  36       5.488  11.600  11.548  1.00 68.40           C  
ATOM    286  O   GLU A  36       5.884   8.445  10.829  1.00 66.92           O  
ATOM    287  CG  GLU A  36       4.696  12.898  11.476  1.00 60.28           C  
ATOM    288  CD  GLU A  36       5.127  13.921  12.515  1.00 60.36           C  
ATOM    289  OE1 GLU A  36       5.827  13.546  13.483  1.00 65.06           O  
ATOM    290  OE2 GLU A  36       4.761  15.107  12.360  1.00 58.21           O  
ATOM    291  N   GLY A  37       7.416   9.518   9.656  1.00 78.76           N  
ATOM    292  CA  GLY A  37       8.444   8.490   9.689  1.00 78.34           C  
ATOM    293  C   GLY A  37       8.592   7.751   8.373  1.00 77.74           C  
ATOM    294  O   GLY A  37       8.197   8.259   7.322  1.00 71.87           O  
ATOM    295  N   PHE A  38       9.227   6.548   8.509  1.00 81.07           N  
ATOM    296  CA  PHE A  38       9.517   5.784   7.301  1.00 81.96           C  
ATOM    297  C   PHE A  38       8.230   5.282   6.656  1.00 81.95           C  
ATOM    298  CB  PHE A  38      10.441   4.604   7.618  1.00 77.11           C  
ATOM    299  O   PHE A  38       7.374   4.709   7.333  1.00 78.13           O  
ATOM    300  CG  PHE A  38      11.833   5.013   8.018  1.00 70.27           C  
ATOM    301  CD1 PHE A  38      12.753   5.424   7.061  1.00 65.22           C  
ATOM    302  CD2 PHE A  38      12.221   4.987   9.351  1.00 66.37           C  
ATOM    303  CE1 PHE A  38      14.042   5.803   7.428  1.00 62.14           C  
ATOM    304  CE2 PHE A  38      13.507   5.365   9.725  1.00 59.05           C  
ATOM    305  CZ  PHE A  38      14.417   5.772   8.762  1.00 63.30           C  
ATOM    306  N   LYS A  39       8.037   5.666   5.495  1.00 89.20           N  
ATOM    307  CA  LYS A  39       6.878   5.222   4.725  1.00 90.25           C  
ATOM    308  C   LYS A  39       7.081   3.807   4.191  1.00 89.09           C  
ATOM    309  CB  LYS A  39       6.601   6.184   3.569  1.00 86.36           C  
ATOM    310  O   LYS A  39       7.410   3.623   3.017  1.00 85.55           O  
ATOM    311  CG  LYS A  39       6.242   7.596   4.010  1.00 78.65           C  
ATOM    312  CD  LYS A  39       5.823   8.461   2.829  1.00 75.38           C  
ATOM    313  CE  LYS A  39       5.477   9.878   3.268  1.00 74.59           C  
ATOM    314  NZ  LYS A  39       5.058  10.728   2.114  1.00 65.64           N  
ATOM    315  N   THR A  40       7.002   2.834   5.100  1.00 90.49           N  
ATOM    316  CA  THR A  40       7.143   1.419   4.774  1.00 90.70           C  
ATOM    317  C   THR A  40       5.991   0.611   5.364  1.00 91.19           C  
ATOM    318  CB  THR A  40       8.482   0.859   5.288  1.00 88.43           C  
ATOM    319  O   THR A  40       5.308   1.072   6.282  1.00 90.44           O  
ATOM    320  CG2 THR A  40       9.603   1.880   5.128  1.00 76.35           C  
ATOM    321  OG1 THR A  40       8.352   0.521   6.674  1.00 77.44           O  
ATOM    322  N   LEU A  41       5.711  -0.511   4.893  1.00 90.89           N  
ATOM    323  CA  LEU A  41       4.718  -1.465   5.374  1.00 91.82           C  
ATOM    324  C   LEU A  41       5.341  -2.842   5.578  1.00 90.53           C  
ATOM    325  CB  LEU A  41       3.547  -1.562   4.392  1.00 90.39           C  
ATOM    326  O   LEU A  41       6.360  -3.164   4.963  1.00 88.89           O  
ATOM    327  CG  LEU A  41       2.767  -0.271   4.139  1.00 87.20           C  
ATOM    328  CD1 LEU A  41       1.808  -0.453   2.966  1.00 82.25           C  
ATOM    329  CD2 LEU A  41       2.010   0.151   5.393  1.00 83.43           C  
ATOM    330  N   GLU A  42       4.806  -3.708   6.469  1.00 91.96           N  
ATOM    331  CA  GLU A  42       5.253  -5.073   6.729  1.00 92.09           C  
ATOM    332  C   GLU A  42       4.208  -6.091   6.282  1.00 92.35           C  
ATOM    333  CB  GLU A  42       5.569  -5.262   8.215  1.00 89.46           C  
ATOM    334  O   GLU A  42       3.006  -5.862   6.434  1.00 91.53           O  
ATOM    335  CG  GLU A  42       6.727  -4.407   8.711  1.00 77.50           C  
ATOM    336  CD  GLU A  42       7.036  -4.613  10.185  1.00 74.10           C  
ATOM    337  OE1 GLU A  42       6.322  -5.397  10.852  1.00 69.92           O  
ATOM    338  OE2 GLU A  42       7.999  -3.986  10.678  1.00 67.56           O  
ATOM    339  N   GLU A  43       4.711  -7.134   5.792  1.00 92.02           N  
ATOM    340  CA  GLU A  43       3.795  -8.208   5.419  1.00 92.36           C  
ATOM    341  C   GLU A  43       2.858  -8.559   6.571  1.00 92.42           C  
ATOM    342  CB  GLU A  43       4.574  -9.450   4.977  1.00 90.82           C  
ATOM    343  O   GLU A  43       3.295  -8.683   7.718  1.00 91.57           O  
ATOM    344  CG  GLU A  43       3.691 -10.579   4.466  1.00 84.49           C  
ATOM    345  CD  GLU A  43       4.481 -11.753   3.910  1.00 81.51           C  
ATOM    346  OE1 GLU A  43       5.730 -11.678   3.866  1.00 80.14           O  
ATOM    347  OE2 GLU A  43       3.845 -12.756   3.514  1.00 79.21           O  
ATOM    348  N   GLY A  44       1.585  -8.630   6.314  1.00 91.95           N  
ATOM    349  CA  GLY A  44       0.605  -9.011   7.319  1.00 91.94           C  
ATOM    350  C   GLY A  44       0.054  -7.828   8.093  1.00 91.68           C  
ATOM    351  O   GLY A  44      -0.885  -7.976   8.878  1.00 90.48           O  
ATOM    352  N   GLN A  45       0.730  -6.678   7.903  1.00 92.41           N  
ATOM    353  CA  GLN A  45       0.268  -5.487   8.608  1.00 92.36           C  
ATOM    354  C   GLN A  45      -1.155  -5.122   8.196  1.00 92.37           C  
ATOM    355  CB  GLN A  45       1.208  -4.309   8.348  1.00 90.83           C  
ATOM    356  O   GLN A  45      -1.473  -5.086   7.006  1.00 91.40           O  
ATOM    357  CG  GLN A  45       0.787  -3.021   9.042  1.00 81.82           C  
ATOM    358  CD  GLN A  45       0.967  -3.079  10.547  1.00 75.76           C  
ATOM    359  NE2 GLN A  45      -0.137  -2.982  11.280  1.00 68.31           N  
ATOM    360  OE1 GLN A  45       2.089  -3.211  11.047  1.00 73.66           O  
ATOM    361  N   GLU A  46      -2.031  -4.930   9.152  1.00 92.88           N  
ATOM    362  CA  GLU A  46      -3.377  -4.436   8.880  1.00 93.15           C  
ATOM    363  C   GLU A  46      -3.369  -2.937   8.598  1.00 93.29           C  
ATOM    364  CB  GLU A  46      -4.311  -4.746  10.054  1.00 91.25           C  
ATOM    365  O   GLU A  46      -2.740  -2.166   9.326  1.00 92.61           O  
ATOM    366  CG  GLU A  46      -4.566  -6.231  10.262  1.00 79.59           C  
ATOM    367  CD  GLU A  46      -5.599  -6.518  11.340  1.00 75.14           C  
ATOM    368  OE1 GLU A  46      -6.180  -5.557  11.894  1.00 71.15           O  
ATOM    369  OE2 GLU A  46      -5.828  -7.712  11.633  1.00 68.73           O  
ATOM    370  N   VAL A  47      -4.098  -2.545   7.564  1.00 93.11           N  
ATOM    371  CA  VAL A  47      -4.120  -1.137   7.181  1.00 93.36           C  
ATOM    372  C   VAL A  47      -5.540  -0.728   6.797  1.00 93.07           C  
ATOM    373  CB  VAL A  47      -3.149  -0.852   6.014  1.00 92.57           C  
ATOM    374  O   VAL A  47      -6.357  -1.573   6.423  1.00 92.19           O  
ATOM    375  CG1 VAL A  47      -1.707  -1.139   6.428  1.00 88.00           C  
ATOM    376  CG2 VAL A  47      -3.531  -1.680   4.788  1.00 87.00           C  
ATOM    377  N   SER A  48      -5.827   0.533   6.956  1.00 93.28           N  
ATOM    378  CA  SER A  48      -7.009   1.172   6.387  1.00 93.57           C  
ATOM    379  C   SER A  48      -6.638   2.077   5.217  1.00 93.72           C  
ATOM    380  CB  SER A  48      -7.747   1.982   7.454  1.00 91.98           C  
ATOM    381  O   SER A  48      -5.582   2.712   5.227  1.00 93.21           O  
ATOM    382  OG  SER A  48      -7.012   3.143   7.802  1.00 76.03           O  
ATOM    383  N   PHE A  49      -7.441   2.117   4.164  1.00 93.63           N  
ATOM    384  CA  PHE A  49      -7.064   2.852   2.963  1.00 93.89           C  
ATOM    385  C   PHE A  49      -8.284   3.131   2.093  1.00 93.47           C  
ATOM    386  CB  PHE A  49      -6.014   2.075   2.162  1.00 93.52           C  
ATOM    387  O   PHE A  49      -9.357   2.570   2.323  1.00 92.56           O  
ATOM    388  CG  PHE A  49      -6.498   0.740   1.663  1.00 92.97           C  
ATOM    389  CD1 PHE A  49      -6.419  -0.389   2.469  1.00 91.31           C  
ATOM    390  CD2 PHE A  49      -7.032   0.615   0.387  1.00 91.10           C  
ATOM    391  CE1 PHE A  49      -6.866  -1.626   2.009  1.00 90.89           C  
ATOM    392  CE2 PHE A  49      -7.480  -0.617  -0.079  1.00 91.29           C  
ATOM    393  CZ  PHE A  49      -7.395  -1.737   0.733  1.00 90.79           C  
ATOM    394  N   GLU A  50      -8.140   3.944   1.122  1.00 93.56           N  
ATOM    395  CA  GLU A  50      -9.106   4.211   0.061  1.00 93.62           C  
ATOM    396  C   GLU A  50      -8.605   3.694  -1.285  1.00 93.43           C  
ATOM    397  CB  GLU A  50      -9.405   5.710  -0.030  1.00 92.16           C  
ATOM    398  O   GLU A  50      -7.397   3.585  -1.503  1.00 92.62           O  
ATOM    399  CG  GLU A  50      -9.994   6.298   1.244  1.00 84.27           C  
ATOM    400  CD  GLU A  50     -10.124   7.812   1.202  1.00 80.38           C  
ATOM    401  OE1 GLU A  50      -9.749   8.425   0.176  1.00 79.31           O  
ATOM    402  OE2 GLU A  50     -10.603   8.391   2.202  1.00 76.35           O  
ATOM    403  N   ILE A  51      -9.482   3.359  -2.096  1.00 92.14           N  
ATOM    404  CA  ILE A  51      -9.111   2.975  -3.453  1.00 92.33           C  
ATOM    405  C   ILE A  51      -9.355   4.143  -4.405  1.00 92.10           C  
ATOM    406  CB  ILE A  51      -9.895   1.728  -3.922  1.00 90.83           C  
ATOM    407  O   ILE A  51     -10.449   4.712  -4.433  1.00 91.01           O  
ATOM    408  CG1 ILE A  51      -9.574   0.527  -3.026  1.00 83.67           C  
ATOM    409  CG2 ILE A  51      -9.586   1.416  -5.389  1.00 83.14           C  
ATOM    410  CD1 ILE A  51     -10.359  -0.731  -3.372  1.00 79.44           C  
ATOM    411  N   VAL A  52      -8.345   4.504  -5.131  1.00 92.44           N  
ATOM    412  CA  VAL A  52      -8.449   5.544  -6.149  1.00 92.29           C  
ATOM    413  C   VAL A  52      -7.992   4.994  -7.498  1.00 92.29           C  
ATOM    414  CB  VAL A  52      -7.620   6.792  -5.772  1.00 91.05           C  
ATOM    415  O   VAL A  52      -7.264   4.001  -7.556  1.00 91.47           O  
ATOM    416  CG1 VAL A  52      -8.142   7.418  -4.481  1.00 83.16           C  
ATOM    417  CG2 VAL A  52      -6.143   6.428  -5.634  1.00 82.89           C  
ATOM    418  N   GLN A  53      -8.498   5.488  -8.523  1.00 90.74           N  
ATOM    419  CA  GLN A  53      -8.046   5.097  -9.854  1.00 90.52           C  
ATOM    420  C   GLN A  53      -6.727   5.778 -10.209  1.00 90.17           C  
ATOM    421  CB  GLN A  53      -9.108   5.433 -10.902  1.00 87.38           C  
ATOM    422  O   GLN A  53      -6.633   7.007 -10.194  1.00 87.98           O  
ATOM    423  CG  GLN A  53      -8.847   4.806 -12.265  1.00 76.16           C  
ATOM    424  CD  GLN A  53      -8.858   3.290 -12.226  1.00 71.59           C  
ATOM    425  NE2 GLN A  53      -8.223   2.667 -13.214  1.00 60.62           N  
ATOM    426  OE1 GLN A  53      -9.431   2.683 -11.316  1.00 68.26           O  
ATOM    427  N   GLY A  54      -5.711   5.036 -10.456  1.00 86.30           N  
ATOM    428  CA  GLY A  54      -4.438   5.536 -10.950  1.00 86.23           C  
ATOM    429  C   GLY A  54      -4.260   5.342 -12.444  1.00 86.16           C  
ATOM    430  O   GLY A  54      -5.154   4.827 -13.119  1.00 84.45           O  
ATOM    431  N   ASN A  55      -3.148   5.703 -12.961  1.00 85.51           N  
ATOM    432  CA  ASN A  55      -2.875   5.560 -14.387  1.00 85.72           C  
ATOM    433  C   ASN A  55      -2.891   4.095 -14.816  1.00 85.11           C  
ATOM    434  CB  ASN A  55      -1.534   6.203 -14.745  1.00 82.20           C  
ATOM    435  O   ASN A  55      -3.329   3.773 -15.922  1.00 82.89           O  
ATOM    436  CG  ASN A  55      -1.566   7.715 -14.642  1.00 74.28           C  
ATOM    437  ND2 ASN A  55      -0.404   8.319 -14.421  1.00 69.82           N  
ATOM    438  OD1 ASN A  55      -2.626   8.335 -14.759  1.00 70.43           O  
ATOM    439  N   ARG A  56      -2.455   3.218 -13.905  1.00 88.66           N  
ATOM    440  CA  ARG A  56      -2.328   1.814 -14.281  1.00 88.12           C  
ATOM    441  C   ARG A  56      -3.410   0.969 -13.617  1.00 87.03           C  
ATOM    442  CB  ARG A  56      -0.943   1.280 -13.906  1.00 84.96           C  
ATOM    443  O   ARG A  56      -3.355  -0.262 -13.654  1.00 83.62           O  
ATOM    444  CG  ARG A  56       0.198   1.942 -14.661  1.00 76.78           C  
ATOM    445  CD  ARG A  56       1.539   1.304 -14.329  1.00 73.56           C  
ATOM    446  NE  ARG A  56       2.628   1.909 -15.091  1.00 67.05           N  
ATOM    447  NH1 ARG A  56       4.281   0.573 -14.187  1.00 55.61           N  
ATOM    448  NH2 ARG A  56       4.814   2.166 -15.746  1.00 51.24           N  
ATOM    449  CZ  ARG A  56       3.905   1.548 -15.006  1.00 68.18           C  
ATOM    450  N   GLY A  57      -4.424   1.563 -13.101  1.00 88.25           N  
ATOM    451  CA  GLY A  57      -5.496   0.836 -12.440  1.00 88.71           C  
ATOM    452  C   GLY A  57      -5.704   1.259 -10.999  1.00 89.47           C  
ATOM    453  O   GLY A  57      -5.062   2.198 -10.523  1.00 88.75           O  
ATOM    454  N   PRO A  58      -6.635   0.559 -10.315  1.00 89.69           N  
ATOM    455  CA  PRO A  58      -6.935   0.918  -8.927  1.00 90.11           C  
ATOM    456  C   PRO A  58      -5.711   0.835  -8.018  1.00 90.67           C  
ATOM    457  CB  PRO A  58      -7.991  -0.111  -8.517  1.00 88.54           C  
ATOM    458  O   PRO A  58      -4.888  -0.073  -8.166  1.00 90.05           O  
ATOM    459  CG  PRO A  58      -8.496  -0.674  -9.805  1.00 84.71           C  
ATOM    460  CD  PRO A  58      -7.418  -0.535 -10.842  1.00 84.06           C  
ATOM    461  N   GLN A  59      -5.576   1.787  -7.176  1.00 93.04           N  
ATOM    462  CA  GLN A  59      -4.471   1.845  -6.225  1.00 93.20           C  
ATOM    463  C   GLN A  59      -4.940   2.361  -4.868  1.00 93.43           C  
ATOM    464  CB  GLN A  59      -3.345   2.730  -6.763  1.00 91.75           C  
ATOM    465  O   GLN A  59      -5.961   3.046  -4.777  1.00 92.81           O  
ATOM    466  CG  GLN A  59      -3.756   4.178  -6.990  1.00 84.45           C  
ATOM    467  CD  GLN A  59      -2.656   5.009  -7.623  1.00 80.46           C  
ATOM    468  NE2 GLN A  59      -3.017   5.815  -8.615  1.00 74.52           N  
ATOM    469  OE1 GLN A  59      -1.490   4.927  -7.223  1.00 78.58           O  
ATOM    470  N   ALA A  60      -4.254   2.034  -3.901  1.00 93.15           N  
ATOM    471  CA  ALA A  60      -4.536   2.457  -2.532  1.00 93.60           C  
ATOM    472  C   ALA A  60      -4.075   3.892  -2.295  1.00 93.35           C  
ATOM    473  CB  ALA A  60      -3.865   1.514  -1.536  1.00 92.67           C  
ATOM    474  O   ALA A  60      -3.035   4.310  -2.810  1.00 92.55           O  
ATOM    475  N   ALA A  61      -4.887   4.699  -1.580  1.00 93.03           N  
ATOM    476  CA  ALA A  61      -4.578   6.057  -1.139  1.00 93.48           C  
ATOM    477  C   ALA A  61      -4.909   6.242   0.339  1.00 93.12           C  
ATOM    478  CB  ALA A  61      -5.339   7.077  -1.983  1.00 91.79           C  
ATOM    479  O   ALA A  61      -5.706   5.487   0.903  1.00 92.12           O  
ATOM    480  N   ASN A  62      -4.222   7.235   0.971  1.00 92.60           N  
ATOM    481  CA  ASN A  62      -4.447   7.561   2.376  1.00 92.87           C  
ATOM    482  C   ASN A  62      -4.298   6.331   3.267  1.00 92.99           C  
ATOM    483  CB  ASN A  62      -5.828   8.190   2.566  1.00 90.87           C  
ATOM    484  O   ASN A  62      -5.163   6.053   4.099  1.00 91.74           O  
ATOM    485  CG  ASN A  62      -5.973   9.512   1.838  1.00 81.06           C  
ATOM    486  ND2 ASN A  62      -7.152   9.753   1.277  1.00 72.03           N  
ATOM    487  OD1 ASN A  62      -5.033  10.309   1.779  1.00 70.04           O  
ATOM    488  N   VAL A  63      -3.301   5.643   3.068  1.00 92.59           N  
ATOM    489  CA  VAL A  63      -3.065   4.388   3.773  1.00 93.31           C  
ATOM    490  C   VAL A  63      -2.656   4.675   5.216  1.00 92.38           C  
ATOM    491  CB  VAL A  63      -1.983   3.537   3.072  1.00 91.95           C  
ATOM    492  O   VAL A  63      -1.685   5.394   5.462  1.00 90.64           O  
ATOM    493  CG1 VAL A  63      -1.716   2.251   3.854  1.00 81.68           C  
ATOM    494  CG2 VAL A  63      -2.402   3.216   1.639  1.00 79.83           C  
ATOM    495  N   VAL A  64      -3.358   4.073   6.192  1.00 92.45           N  
ATOM    496  CA  VAL A  64      -3.073   4.202   7.617  1.00 92.76           C  
ATOM    497  C   VAL A  64      -2.773   2.828   8.211  1.00 92.65           C  
ATOM    498  CB  VAL A  64      -4.246   4.865   8.373  1.00 91.11           C  
ATOM    499  O   VAL A  64      -3.536   1.880   8.014  1.00 91.86           O  
ATOM    500  CG1 VAL A  64      -3.932   4.979   9.864  1.00 79.49           C  
ATOM    501  CG2 VAL A  64      -4.552   6.240   7.781  1.00 78.98           C  
ATOM    502  N   LYS A  65      -1.715   2.745   8.888  1.00 91.09           N  
ATOM    503  CA  LYS A  65      -1.400   1.532   9.637  1.00 91.19           C  
ATOM    504  C   LYS A  65      -2.332   1.368  10.834  1.00 90.62           C  
ATOM    505  CB  LYS A  65       0.056   1.553  10.105  1.00 89.57           C  
ATOM    506  O   LYS A  65      -2.602   2.332  11.554  1.00 89.09           O  
ATOM    507  CG  LYS A  65       1.065   1.728   8.980  1.00 83.88           C  
ATOM    508  CD  LYS A  65       2.491   1.791   9.513  1.00 81.68           C  
ATOM    509  CE  LYS A  65       3.475   2.213   8.431  1.00 76.76           C  
ATOM    510  NZ  LYS A  65       4.881   2.227   8.936  1.00 67.72           N  
ATOM    511  N   LEU A  66      -2.897   0.132  10.944  1.00 89.65           N  
ATOM    512  CA  LEU A  66      -3.774  -0.128  12.080  1.00 88.91           C  
ATOM    513  C   LEU A  66      -3.018  -0.835  13.200  1.00 86.63           C  
ATOM    514  CB  LEU A  66      -4.976  -0.972  11.647  1.00 87.57           C  
ATOM    515  O   LEU A  66      -2.120  -1.639  12.937  1.00 83.17           O  
ATOM    516  CG  LEU A  66      -5.878  -0.365  10.572  1.00 85.04           C  
ATOM    517  CD1 LEU A  66      -6.934  -1.375  10.134  1.00 82.04           C  
ATOM    518  CD2 LEU A  66      -6.533   0.914  11.082  1.00 82.20           C  
TER     519      LEU A  66
END
