# Supplementary material for: Semantical and geometrical protein encoding toward enhanced bioactivity and thermostability
Source: eLife. 2025 May 2;13:RP98033. doi: 10.7554/eLife.98033 (PMC12048155; doi:10.7554/eLife.98033)
Supplement: Source code 1. [file elife-98033-code1.zip › ProtSSN-master/data/DDG/DATASET/1C9O-7.0-47.6/1C9O-7.0-47.6.exp.pdb]

HEADER    TRANSCRIPTION                           03-AUG-99   1C9O              
TITLE     CRYSTAL STRUCTURE ANALYSIS OF THE BACILLUS CALDOLYTICUS COLD SHOCK    
TITLE    2 PROTEIN BC-CSP                                                       
COMPND    MOL_ID: 1;                                                            
COMPND   2 MOLECULE: COLD-SHOCK PROTEIN;                                        
COMPND   3 CHAIN: A, B;                                                         
COMPND   4 SYNONYM: CSPB                                                        
SOURCE    MOL_ID: 1;                                                            
SOURCE   2 ORGANISM_SCIENTIFIC: BACILLUS CALDOLYTICUS;                          
SOURCE   3 ORGANISM_TAXID: 1394                                                 
KEYWDS    BETA BARREL, HOMODIMER, TRANSCRIPTION                                 
EXPDTA    X-RAY DIFFRACTION                                                     
AUTHOR    U.MUELLER,D.PERL,F.X.SCHMID,U.HEINEMANN                               
REVDAT   6   04-OCT-17 1C9O    1       REMARK                                   
REVDAT   5   24-FEB-09 1C9O    1       VERSN                                    
REVDAT   4   01-APR-03 1C9O    1       JRNL                                     
REVDAT   3   26-SEP-01 1C9O    1       HELIX                                    
REVDAT   2   14-FEB-01 1C9O    1       HEADER REMARK                            
REVDAT   1   02-APR-00 1C9O    0                                                
JRNL        AUTH   U.MUELLER,D.PERL,F.X.SCHMID,U.HEINEMANN                      
JRNL        TITL   THERMAL STABILITY AND ATOMIC-RESOLUTION CRYSTAL STRUCTURE OF 
JRNL        TITL 2 THE BACILLUS CALDOLYTICUS COLD SHOCK PROTEIN.                
JRNL        REF    J.MOL.BIOL.                   V. 297   975 2000              
JRNL        REFN                   ISSN 0022-2836                               
JRNL        PMID   10736231                                                     
JRNL        DOI    10.1006/JMBI.2000.3602                                       
REMARK   2                                                                      
REMARK   2 RESOLUTION.    1.17 ANGSTROMS.                                       
REMARK   3                                                                      
REMARK   3 REFINEMENT.                                                          
REMARK   3   PROGRAM     : SHELXL-97                                            
REMARK   3   AUTHORS     : G.M.SHELDRICK                                        
REMARK   3                                                                      
REMARK   3  DATA USED IN REFINEMENT.                                            
REMARK   3   RESOLUTION RANGE HIGH (ANGSTROMS) : 1.17                           
REMARK   3   RESOLUTION RANGE LOW  (ANGSTROMS) : 15.00                          
REMARK   3   DATA CUTOFF            (SIGMA(F)) : 0.000                          
REMARK   3   COMPLETENESS FOR RANGE        (%) : 97.0                           
REMARK   3   CROSS-VALIDATION METHOD           : FREE R                         
REMARK   3   FREE R VALUE TEST SET SELECTION   : RANDOM, THIN RESOLUTION        
REMARK   3                                       SHELLS                         
REMARK   3                                                                      
REMARK   3  FIT TO DATA USED IN REFINEMENT (NO CUTOFF).                         
REMARK   3   R VALUE   (WORKING + TEST SET, NO CUTOFF) : 0.125                  
REMARK   3   R VALUE          (WORKING SET, NO CUTOFF) : 0.124                  
REMARK   3   FREE R VALUE                  (NO CUTOFF) : 0.179                  
REMARK   3   FREE R VALUE TEST SET SIZE (%, NO CUTOFF) : 5.000                  
REMARK   3   FREE R VALUE TEST SET COUNT   (NO CUTOFF) : 230                    
REMARK   3   TOTAL NUMBER OF REFLECTIONS   (NO CUTOFF) : 45174                  
REMARK   3                                                                      
REMARK   3  FIT/AGREEMENT OF MODEL FOR DATA WITH F>4SIG(F).                     
REMARK   3   R VALUE   (WORKING + TEST SET, F>4SIG(F)) : 0.115                  
REMARK   3   R VALUE          (WORKING SET, F>4SIG(F)) : 0.114                  
REMARK   3   FREE R VALUE                  (F>4SIG(F)) : 0.166                  
REMARK   3   FREE R VALUE TEST SET SIZE (%, F>4SIG(F)) : 5.000                  
REMARK   3   FREE R VALUE TEST SET COUNT   (F>4SIG(F)) : 191                    
REMARK   3   TOTAL NUMBER OF REFLECTIONS   (F>4SIG(F)) : 3804                   
REMARK   3                                                                      
REMARK   3  NUMBER OF NON-HYDROGEN ATOMS USED IN REFINEMENT.                    
REMARK   3   PROTEIN ATOMS      : 1038                                          
REMARK   3   NUCLEIC ACID ATOMS : 0                                             
REMARK   3   HETEROGEN ATOMS    : 26                                            
REMARK   3   SOLVENT ATOMS      : 274                                           
REMARK   3                                                                      
REMARK   3  MODEL REFINEMENT.                                                   
REMARK   3   OCCUPANCY SUM OF NON-HYDROGEN ATOMS      : 1321.0                  
REMARK   3   OCCUPANCY SUM OF HYDROGEN ATOMS          : 976.00                  
REMARK   3   NUMBER OF DISCRETELY DISORDERED RESIDUES : 1                       
REMARK   3   NUMBER OF LEAST-SQUARES PARAMETERS       : 1266                    
REMARK   3   NUMBER OF RESTRAINTS                     : 1481                    
REMARK   3                                                                      
REMARK   3  RMS DEVIATIONS FROM RESTRAINT TARGET VALUES.                        
REMARK   3   BOND LENGTHS                         (A) : 0.010                   
REMARK   3   ANGLE DISTANCES                      (A) : 0.030                   
REMARK   3   SIMILAR DISTANCES (NO TARGET VALUES) (A) : 0.000                   
REMARK   3   DISTANCES FROM RESTRAINT PLANES      (A) : 0.025                   
REMARK   3   ZERO CHIRAL VOLUMES               (A**3) : 0.070                   
REMARK   3   NON-ZERO CHIRAL VOLUMES           (A**3) : 0.080                   
REMARK   3   ANTI-BUMPING DISTANCE RESTRAINTS     (A) : 0.030                   
REMARK   3   RIGID-BOND ADP COMPONENTS         (A**2) : 0.020                   
REMARK   3   SIMILAR ADP COMPONENTS            (A**2) : 0.040                   
REMARK   3   APPROXIMATELY ISOTROPIC ADPS      (A**2) : 0.100                   
REMARK   3                                                                      
REMARK   3  BULK SOLVENT MODELING.                                              
REMARK   3   METHOD USED: NULL                                                  
REMARK   3                                                                      
REMARK   3  STEREOCHEMISTRY TARGET VALUES : ENGH & HUBER                        
REMARK   3   SPECIAL CASE: NULL                                                 
REMARK   3                                                                      
REMARK   3  OTHER REFINEMENT REMARKS: USED RESTRAINED ANISOTROPIC               
REMARK   3  DISPLACEMENT-FACTOR REFINEMENT                                      
REMARK   4                                                                      
REMARK   4 1C9O COMPLIES WITH FORMAT V. 3.30, 13-JUL-11                         
REMARK 100                                                                      
REMARK 100 THIS ENTRY HAS BEEN PROCESSED BY RCSB ON 05-AUG-99.                  
REMARK 100 THE DEPOSITION ID IS D_1000009465.                                   
REMARK 200                                                                      
REMARK 200 EXPERIMENTAL DETAILS                                                 
REMARK 200  EXPERIMENT TYPE                : X-RAY DIFFRACTION                  
REMARK 200  DATE OF DATA COLLECTION        : 20-MAY-98                          
REMARK 200  TEMPERATURE           (KELVIN) : 100                                
REMARK 200  PH                             : 7.5                                
REMARK 200  NUMBER OF CRYSTALS USED        : 1                                  
REMARK 200                                                                      
REMARK 200  SYNCHROTRON              (Y/N) : Y                                  
REMARK 200  RADIATION SOURCE               : EMBL/DESY, HAMBURG                 
REMARK 200  BEAMLINE                       : BW7A                               
REMARK 200  X-RAY GENERATOR MODEL          : NULL                               
REMARK 200  MONOCHROMATIC OR LAUE    (M/L) : M                                  
REMARK 200  WAVELENGTH OR RANGE        (A) : 0.9493                             
REMARK 200  MONOCHROMATOR                  : NULL                               
REMARK 200  OPTICS                         : NULL                               
REMARK 200                                                                      
REMARK 200  DETECTOR TYPE                  : IMAGE PLATE                        
REMARK 200  DETECTOR MANUFACTURER          : MARRESEARCH                        
REMARK 200  INTENSITY-INTEGRATION SOFTWARE : MAR                                
REMARK 200  DATA SCALING SOFTWARE          : SCALEPACK                          
REMARK 200                                                                      
REMARK 200  NUMBER OF UNIQUE REFLECTIONS   : 45174                              
REMARK 200  RESOLUTION RANGE HIGH      (A) : 1.170                              
REMARK 200  RESOLUTION RANGE LOW       (A) : 15.000                             
REMARK 200  REJECTION CRITERIA  (SIGMA(I)) : 0.000                              
REMARK 200                                                                      
REMARK 200 OVERALL.                                                             
REMARK 200  COMPLETENESS FOR RANGE     (%) : 96.2                               
REMARK 200  DATA REDUNDANCY                : 4.800                              
REMARK 200  R MERGE                    (I) : 0.04100                            
REMARK 200  R SYM                      (I) : NULL                               
REMARK 200  <I/SIGMA(I)> FOR THE DATA SET  : 33.4000                            
REMARK 200                                                                      
REMARK 200 IN THE HIGHEST RESOLUTION SHELL.                                     
REMARK 200  HIGHEST RESOLUTION SHELL, RANGE HIGH (A) : 1.17                     
REMARK 200  HIGHEST RESOLUTION SHELL, RANGE LOW  (A) : 1.18                     
REMARK 200  COMPLETENESS FOR SHELL     (%) : 38.8                               
REMARK 200  DATA REDUNDANCY IN SHELL       : 1.80                               
REMARK 200  R MERGE FOR SHELL          (I) : 0.30100                            
REMARK 200  R SYM FOR SHELL            (I) : NULL                               
REMARK 200  <I/SIGMA(I)> FOR SHELL         : NULL                               
REMARK 200                                                                      
REMARK 200 DIFFRACTION PROTOCOL: SINGLE WAVELENGTH                              
REMARK 200 METHOD USED TO DETERMINE THE STRUCTURE: AB INITIO                    
REMARK 200 SOFTWARE USED: AMORE                                                 
REMARK 200 STARTING MODEL: NULL                                                 
REMARK 200                                                                      
REMARK 200 REMARK: NULL                                                         
REMARK 280                                                                      
REMARK 280 CRYSTAL                                                              
REMARK 280 SOLVENT CONTENT, VS   (%): 48.22                                     
REMARK 280 MATTHEWS COEFFICIENT, VM (ANGSTROMS**3/DA): 2.00                     
REMARK 280                                                                      
REMARK 280 CRYSTALLIZATION CONDITIONS: MPD, HEPES, PH 7.5. VAPOR DIFFUSION,     
REMARK 280  HANGING DROP AT 293                                                 
REMARK 290                                                                      
REMARK 290 CRYSTALLOGRAPHIC SYMMETRY                                            
REMARK 290 SYMMETRY OPERATORS FOR SPACE GROUP: I 41                             
REMARK 290                                                                      
REMARK 290      SYMOP   SYMMETRY                                                
REMARK 290     NNNMMM   OPERATOR                                                
REMARK 290       1555   X,Y,Z                                                   
REMARK 290       2555   -X+1/2,-Y+1/2,Z+1/2                                     
REMARK 290       3555   -Y,X+1/2,Z+1/4                                          
REMARK 290       4555   Y+1/2,-X,Z+3/4                                          
REMARK 290       5555   X+1/2,Y+1/2,Z+1/2                                       
REMARK 290       6555   -X,-Y,Z                                                 
REMARK 290       7555   -Y+1/2,X,Z+3/4                                          
REMARK 290       8555   Y,-X+1/2,Z+1/4                                          
REMARK 290                                                                      
REMARK 290     WHERE NNN -> OPERATOR NUMBER                                     
REMARK 290           MMM -> TRANSLATION VECTOR                                  
REMARK 290                                                                      
REMARK 290 CRYSTALLOGRAPHIC SYMMETRY TRANSFORMATIONS                            
REMARK 290 THE FOLLOWING TRANSFORMATIONS OPERATE ON THE ATOM/HETATM             
REMARK 290 RECORDS IN THIS ENTRY TO PRODUCE CRYSTALLOGRAPHICALLY                
REMARK 290 RELATED MOLECULES.                                                   
REMARK 290   SMTRY1   1  1.000000  0.000000  0.000000        0.00000            
REMARK 290   SMTRY2   1  0.000000  1.000000  0.000000        0.00000            
REMARK 290   SMTRY3   1  0.000000  0.000000  1.000000        0.00000            
REMARK 290   SMTRY1   2 -1.000000  0.000000  0.000000       38.49750            
REMARK 290   SMTRY2   2  0.000000 -1.000000  0.000000       38.49750            
REMARK 290   SMTRY3   2  0.000000  0.000000  1.000000       23.53500            
REMARK 290   SMTRY1   3  0.000000 -1.000000  0.000000        0.00000            
REMARK 290   SMTRY2   3  1.000000  0.000000  0.000000       38.49750            
REMARK 290   SMTRY3   3  0.000000  0.000000  1.000000       11.76750            
REMARK 290   SMTRY1   4  0.000000  1.000000  0.000000       38.49750            
REMARK 290   SMTRY2   4 -1.000000  0.000000  0.000000        0.00000            
REMARK 290   SMTRY3   4  0.000000  0.000000  1.000000       35.30250            
REMARK 290   SMTRY1   5  1.000000  0.000000  0.000000       38.49750            
REMARK 290   SMTRY2   5  0.000000  1.000000  0.000000       38.49750            
REMARK 290   SMTRY3   5  0.000000  0.000000  1.000000       23.53500            
REMARK 290   SMTRY1   6 -1.000000  0.000000  0.000000        0.00000            
REMARK 290   SMTRY2   6  0.000000 -1.000000  0.000000        0.00000            
REMARK 290   SMTRY3   6  0.000000  0.000000  1.000000        0.00000            
REMARK 290   SMTRY1   7  0.000000 -1.000000  0.000000       38.49750            
REMARK 290   SMTRY2   7  1.000000  0.000000  0.000000        0.00000            
REMARK 290   SMTRY3   7  0.000000  0.000000  1.000000       35.30250            
REMARK 290   SMTRY1   8  0.000000  1.000000  0.000000        0.00000            
REMARK 290   SMTRY2   8 -1.000000  0.000000  0.000000       38.49750            
REMARK 290   SMTRY3   8  0.000000  0.000000  1.000000       11.76750            
REMARK 290                                                                      
REMARK 290 REMARK: NULL                                                         
REMARK 300                                                                      
REMARK 300 BIOMOLECULE: 1                                                       
REMARK 300 SEE REMARK 350 FOR THE AUTHOR PROVIDED AND/OR PROGRAM                
REMARK 300 GENERATED ASSEMBLY INFORMATION FOR THE STRUCTURE IN                  
REMARK 300 THIS ENTRY. THE REMARK MAY ALSO PROVIDE INFORMATION ON               
REMARK 300 BURIED SURFACE AREA.                                                 
REMARK 350                                                                      
REMARK 350 COORDINATES FOR A COMPLETE MULTIMER REPRESENTING THE KNOWN           
REMARK 350 BIOLOGICALLY SIGNIFICANT OLIGOMERIZATION STATE OF THE                
REMARK 350 MOLECULE CAN BE GENERATED BY APPLYING BIOMT TRANSFORMATIONS          
REMARK 350 GIVEN BELOW.  BOTH NON-CRYSTALLOGRAPHIC AND                          
REMARK 350 CRYSTALLOGRAPHIC OPERATIONS ARE GIVEN.                               
REMARK 350                                                                      
REMARK 350 BIOMOLECULE: 1                                                       
REMARK 350 AUTHOR DETERMINED BIOLOGICAL UNIT: DIMERIC                           
REMARK 350 APPLY THE FOLLOWING TO CHAINS: A, B                                  
REMARK 350   BIOMT1   1  1.000000  0.000000  0.000000        0.00000            
REMARK 350   BIOMT2   1  0.000000  1.000000  0.000000        0.00000            
REMARK 350   BIOMT3   1  0.000000  0.000000  1.000000        0.00000            
REMARK 375                                                                      
REMARK 375 SPECIAL POSITION                                                     
REMARK 375 THE FOLLOWING ATOMS ARE FOUND TO BE WITHIN 0.15 ANGSTROMS            
REMARK 375 OF A SYMMETRY RELATED ATOM AND ARE ASSUMED TO BE ON SPECIAL          
REMARK 375 POSITIONS.                                                           
REMARK 375                                                                      
REMARK 375 ATOM RES CSSEQI                                                      
REMARK 375      HOH A1078  LIES ON A SPECIAL POSITION.                          
REMARK 500                                                                      
REMARK 500 GEOMETRY AND STEREOCHEMISTRY                                         
REMARK 500 SUBTOPIC: COVALENT BOND ANGLES                                       
REMARK 500                                                                      
REMARK 500 THE STEREOCHEMICAL PARAMETERS OF THE FOLLOWING RESIDUES              
REMARK 500 HAVE VALUES WHICH DEVIATE FROM EXPECTED VALUES BY MORE               
REMARK 500 THAN 6*RMSD (M=MODEL NUMBER; RES=RESIDUE NAME; C=CHAIN               
REMARK 500 IDENTIFIER; SSEQ=SEQUENCE NUMBER; I=INSERTION CODE).                 
REMARK 500                                                                      
REMARK 500 STANDARD TABLE:                                                      
REMARK 500 FORMAT: (10X,I3,1X,A3,1X,A1,I4,A1,3(1X,A4,2X),12X,F5.1)              
REMARK 500                                                                      
REMARK 500 EXPECTED VALUES PROTEIN: ENGH AND HUBER, 1999                        
REMARK 500 EXPECTED VALUES NUCLEIC ACID: CLOWNEY ET AL 1996                     
REMARK 500                                                                      
REMARK 500  M RES CSSEQI ATM1   ATM2   ATM3                                     
REMARK 500    GLU A  12   OE1 -  CD  -  OE2 ANGL. DEV. =   7.4 DEGREES          
REMARK 500    GLU A  36   CA  -  CB  -  CG  ANGL. DEV. =  16.9 DEGREES          
REMARK 500    ARG B   3   NE  -  CZ  -  NH2 ANGL. DEV. =  -8.2 DEGREES          
REMARK 500    GLU B  19   CB  -  CG  -  CD  ANGL. DEV. =  19.3 DEGREES          
REMARK 500    GLU B  21   OE1 -  CD  -  OE2 ANGL. DEV. =  10.6 DEGREES          
REMARK 500    GLU B  42   OE1 -  CD  -  OE2 ANGL. DEV. =   7.8 DEGREES          
REMARK 500    GLU B  50   CA  -  CB  -  CG  ANGL. DEV. =  16.5 DEGREES          
REMARK 500                                                                      
REMARK 500 REMARK: NULL                                                         
REMARK 620                                                                      
REMARK 620 METAL COORDINATION                                                   
REMARK 620 (M=MODEL NUMBER; RES=RESIDUE NAME; C=CHAIN IDENTIFIER;               
REMARK 620 SSEQ=SEQUENCE NUMBER; I=INSERTION CODE):                             
REMARK 620                                                                      
REMARK 620 COORDINATION ANGLES FOR:  M RES CSSEQI METAL                         
REMARK 620                              NA A 101  NA                            
REMARK 620 N RES CSSEQI ATOM                                                    
REMARK 620 1 GLY A  23   O                                                      
REMARK 620 2 VAL A  20   O    81.9                                              
REMARK 620 3 HOH A1010   O    68.7  86.4                                        
REMARK 620 4 HOH A1134   O    96.3 173.2  86.8                                  
REMARK 620 5 HOH A1158   O   161.1  79.5 106.4 101.7                            
REMARK 620 6 HOH A1157   O    78.8 107.0 142.8  79.0 110.1                      
REMARK 620 N                    1     2     3     4     5                       
REMARK 620                                                                      
REMARK 620 COORDINATION ANGLES FOR:  M RES CSSEQI METAL                         
REMARK 620                              NA B 102  NA                            
REMARK 620 N RES CSSEQI ATOM                                                    
REMARK 620 1 VAL B  20   O                                                      
REMARK 620 2 HOH B1034   O    82.3                                              
REMARK 620 3 HOH B1188   O    88.8 152.2                                        
REMARK 620 4 GLY B  23   O    83.9  72.8  80.1                                  
REMARK 620 5 HOH B1269   O    92.4 114.3  92.3 171.6                            
REMARK 620 N                    1     2     3     4                             
REMARK 800                                                                      
REMARK 800 SITE                                                                 
REMARK 800 SITE_IDENTIFIER: AC1                                                 
REMARK 800 EVIDENCE_CODE: SOFTWARE                                              
REMARK 800 SITE_DESCRIPTION: BINDING SITE FOR RESIDUE NA A 101                  
REMARK 800                                                                      
REMARK 800 SITE_IDENTIFIER: AC2                                                 
REMARK 800 EVIDENCE_CODE: SOFTWARE                                              
REMARK 800 SITE_DESCRIPTION: BINDING SITE FOR RESIDUE NA B 102                  
REMARK 800                                                                      
REMARK 800 SITE_IDENTIFIER: AC3                                                 
REMARK 800 EVIDENCE_CODE: SOFTWARE                                              
REMARK 800 SITE_DESCRIPTION: BINDING SITE FOR RESIDUE TRS A 201                 
REMARK 800                                                                      
REMARK 800 SITE_IDENTIFIER: AC4                                                 
REMARK 800 EVIDENCE_CODE: SOFTWARE                                              
REMARK 800 SITE_DESCRIPTION: BINDING SITE FOR RESIDUE TRS B 202                 
REMARK 800                                                                      
REMARK 800 SITE_IDENTIFIER: AC5                                                 
REMARK 800 EVIDENCE_CODE: SOFTWARE                                              
REMARK 800 SITE_DESCRIPTION: BINDING SITE FOR RESIDUE TRS A 203                 
REMARK 900                                                                      
REMARK 900 RELATED ENTRIES                                                      
REMARK 900 RELATED ID: 1CSP   RELATED DB: PDB                                   
REMARK 900 CSPB IS THE RELATED PROTEIN FROM BACILLUS SUBTILIS                   
REMARK 900 RELATED ID: 1MJC   RELATED DB: PDB                                   
REMARK 900 CSPA (CS 7.4) IS THE RELATED PROTEIN FROM ESCHERICHIA COLI           
DBREF  1C9O A    1    66  UNP    P41016   CSPB_BACCL       1     66             
DBREF  1C9O B    1    66  UNP    P41016   CSPB_BACCL       1     66             
SEQRES   1 A   66  MET GLN ARG GLY LYS VAL LYS TRP PHE ASN ASN GLU LYS          
SEQRES   2 A   66  GLY TYR GLY PHE ILE GLU VAL GLU GLY GLY SER ASP VAL          
SEQRES   3 A   66  PHE VAL HIS PHE THR ALA ILE GLN GLY GLU GLY PHE LYS          
SEQRES   4 A   66  THR LEU GLU GLU GLY GLN GLU VAL SER PHE GLU ILE VAL          
SEQRES   5 A   66  GLN GLY ASN ARG GLY PRO GLN ALA ALA ASN VAL VAL LYS          
SEQRES   6 A   66  LEU                                                          
SEQRES   1 B   66  MET GLN ARG GLY LYS VAL LYS TRP PHE ASN ASN GLU LYS          
SEQRES   2 B   66  GLY TYR GLY PHE ILE GLU VAL GLU GLY GLY SER ASP VAL          
SEQRES   3 B   66  PHE VAL HIS PHE THR ALA ILE GLN GLY GLU GLY PHE LYS          
SEQRES   4 B   66  THR LEU GLU GLU GLY GLN GLU VAL SER PHE GLU ILE VAL          
SEQRES   5 B   66  GLN GLY ASN ARG GLY PRO GLN ALA ALA ASN VAL VAL LYS          
SEQRES   6 B   66  LEU                                                          
HET     NA  A 101       1                                                       
HET    TRS  A 201       8                                                       
HET    TRS  A 203       8                                                       
HET     NA  B 102       1                                                       
HET    TRS  B 202       8                                                       
HETNAM      NA SODIUM ION                                                       
HETNAM     TRS 2-AMINO-2-HYDROXYMETHYL-PROPANE-1,3-DIOL                         
HETSYN     TRS TRIS BUFFER                                                      
FORMUL   3   NA    2(NA 1+)                                                     
FORMUL   4  TRS    3(C4 H12 N O3 1+)                                            
FORMUL   8  HOH   *274(H2 O)                                                    
HELIX    1   1 THR A   31  ILE A   33  5                                   3    
HELIX    2   2 THR B   31  ILE B   33  5                                   3    
SHEET    1   A 5 GLY A  23  HIS A  29  0                                        
SHEET    2   A 5 TYR A  15  VAL A  20 -1  O  GLY A  16   N  VAL A  28           
SHEET    3   A 5 GLN A   2  ASN A  10 -1  O  LYS A   5   N  GLU A  19           
SHEET    4   A 5 GLU A  46  GLY A  54 -1  N  VAL A  47   O  GLY A   4           
SHEET    5   A 5 GLY A  57  LYS A  65 -1  O  GLY A  57   N  GLY A  54           
SHEET    1   B 6 GLN B   2  ASN B  10  0                                        
SHEET    2   B 6 TYR B  15  GLU B  19 -1  O  TYR B  15   N  ASN B  10           
SHEET    3   B 6 GLN B   2  ASN B  10 -1  O  LYS B   5   N  GLU B  19           
SHEET    4   B 6 GLU B  46  GLY B  54 -1  N  VAL B  47   O  GLY B   4           
SHEET    5   B 6 GLY B  57  LYS B  65 -1  O  GLY B  57   N  GLY B  54           
SHEET    6   B 6 VAL B  26  HIS B  29  1  O  PHE B  27   N  ALA B  60           
LINK        NA    NA A 101                 O   GLY A  23     1555   1555  2.43  
LINK        NA    NA A 101                 O   VAL A  20     1555   1555  2.39  
LINK        NA    NA A 101                 O   HOH A1010     1555   1555  2.42  
LINK        NA    NA A 101                 O   HOH A1134     1555   1555  2.59  
LINK        NA    NA A 101                 O   HOH A1158     1555   1555  2.44  
LINK        NA    NA A 101                 O   HOH A1157     1555   1555  2.47  
LINK        NA    NA B 102                 O   VAL B  20     1555   1555  2.39  
LINK        NA    NA B 102                 O   HOH B1034     1555   1555  2.42  
LINK        NA    NA B 102                 O   HOH B1188     1555   1555  2.48  
LINK        NA    NA B 102                 O   GLY B  23     1555   1555  2.40  
LINK        NA    NA B 102                 O   HOH B1269     1555   1555  2.48  
SITE     1 AC1  6 VAL A  20  GLY A  23  HOH A1010  HOH A1134                    
SITE     2 AC1  6 HOH A1157  HOH A1158                                          
SITE     1 AC2  5 VAL B  20  GLY B  23  HOH B1034  HOH B1188                    
SITE     2 AC2  5 HOH B1269                                                     
SITE     1 AC3  8 GLU A  12  PHE A  27  HIS A  29  HOH A1020                    
SITE     2 AC3  8 HOH A1123  GLU B  50  HOH B1240  HOH B1247                    
SITE     1 AC4  6 HOH A1151  HOH A1221  TYR B  15  ARG B  56                    
SITE     2 AC4  6 HOH B1162  HOH B1246                                          
SITE     1 AC5  5 TRP A   8  ASN A  10  LYS A  13  GLU A  42                    
SITE     2 AC5  5 HOH A1149                                                     
CRYST1   76.995   76.995   47.070  90.00  90.00  90.00 I 41         16          
ORIGX1      1.000000  0.000000  0.000000        0.00000                         
ORIGX2      0.000000  1.000000  0.000000        0.00000                         
ORIGX3      0.000000  0.000000  1.000000        0.00000                         
SCALE1      0.012988  0.000000  0.000000        0.00000                         
SCALE2      0.000000  0.012988  0.000000        0.00000                         
SCALE3      0.000000  0.000000  0.021245        0.00000                         
ATOM      1  N   MET A   1      73.193  34.221  -2.665  1.00 12.98           N  
ANISOU    1  N   MET A   1     1403   1644   1884    367     75      5       N  
ATOM      2  CA  MET A   1      72.264  34.555  -1.560  1.00 11.59           C  
ANISOU    2  CA  MET A   1     1345   1386   1672     19   -226     92       C  
ATOM      3  C   MET A   1      73.087  34.951  -0.352  1.00 10.47           C  
ANISOU    3  C   MET A   1      998   1252   1727    152    -82    178       C  
ATOM      4  O   MET A   1      74.187  34.395  -0.148  1.00 11.49           O  
ANISOU    4  O   MET A   1     1152   1321   1893    226   -118    175       O  
ATOM      5  CB  MET A   1      71.413  33.329  -1.246  1.00 13.74           C  
ANISOU    5  CB  MET A   1     1276   1642   2303     74   -169    217       C  
ATOM      6  CG AMET A   1      70.199  33.618  -0.377  0.47 13.16           C  
ANISOU    6  CG AMET A   1     1519   1350   2131    -69    -11    169       C  
ATOM      7  CG BMET A   1      70.211  33.785  -0.411  0.38 13.09           C  
ANISOU    7  CG BMET A   1     1466   1405   2102     46     53     94       C  
ATOM      8  CG CMET A   1      70.352  32.964  -2.278  0.16 13.75           C  
ANISOU    8  CG CMET A   1     1976   1303   1947   -563   -183    312       C  
ATOM      9  SD AMET A   1      68.825  34.330  -1.301  0.47 15.86           S  
ANISOU    9  SD AMET A   1     1641   2117   2267   -244   -378    209       S  
ATOM     10  SD BMET A   1      69.145  32.374  -0.140  0.38 16.69           S  
ANISOU   10  SD BMET A   1     1816   1843   2684   -345   -244    614       S  
ATOM     11  SD CMET A   1      69.013  34.193  -2.267  0.16 17.20           S  
ANISOU   11  SD CMET A   1     1982   1650   2902   -254  -1438   1166       S  
ATOM     12  CE AMET A   1      68.149  32.837  -2.050  0.47 15.10           C  
ANISOU   12  CE AMET A   1     1578   1370   2788    244   -340     44       C  
ATOM     13  CE BMET A   1      68.421  32.186  -1.773  0.38 17.77           C  
ANISOU   13  CE BMET A   1     2347   1188   3218    297  -1029    469       C  
ATOM     14  CE CMET A   1      69.084  34.675  -0.538  0.16 16.18           C  
ANISOU   14  CE CMET A   1     1505   1595   3046   -398    135    192       C  
ATOM     15  N   GLN A   2      72.583  35.866   0.484  1.00 10.58           N  
ANISOU   15  N   GLN A   2     1128   1312   1581    216    -51     94       N  
ATOM     16  CA  GLN A   2      73.348  36.349   1.605  1.00 10.73           C  
ANISOU   16  CA  GLN A   2     1189   1307   1582    138     92     84       C  
ATOM     17  C   GLN A   2      72.385  37.074   2.544  1.00 10.51           C  
ANISOU   17  C   GLN A   2      967   1487   1539     -7    125    100       C  
ATOM     18  O   GLN A   2      71.212  37.229   2.220  1.00 11.36           O  
ANISOU   18  O   GLN A   2      955   1743   1619    230    -25    153       O  
ATOM     19  CB  GLN A   2      74.457  37.301   1.155  1.00 10.38           C  
ANISOU   19  CB  GLN A   2      908   1320   1718    125      5     67       C  
ATOM     20  CG  GLN A   2      73.932  38.642   0.651  1.00 11.62           C  
ANISOU   20  CG  GLN A   2     1263   1290   1862    128    268     65       C  
ATOM     21  CD  GLN A   2      74.931  39.380  -0.221  1.00 10.70           C  
ANISOU   21  CD  GLN A   2     1299   1299   1467     48    109    190       C  
ATOM     22  OE1 GLN A   2      74.910  39.169  -1.438  1.00 12.51           O  
ANISOU   22  OE1 GLN A   2     1402   1618   1732    -93    129    111       O  
ATOM     23  NE2 GLN A   2      75.752  40.189   0.366  1.00 11.35           N  
ANISOU   23  NE2 GLN A   2     1363   1370   1579     80    285     10       N  
ATOM     24  N   ARG A   3      72.925  37.540   3.661  1.00 10.99           N  
ANISOU   24  N   ARG A   3      933   1733   1509    187     84     32       N  
ATOM     25  CA  ARG A   3      72.117  38.258   4.637  1.00 11.89           C  
ANISOU   25  CA  ARG A   3     1373   1683   1462    412    279     33       C  
ATOM     26  C   ARG A   3      72.606  39.684   4.798  1.00 11.38           C  
ANISOU   26  C   ARG A   3      855   1937   1531    386    -10   -120       C  
ATOM     27  O   ARG A   3      73.758  40.022   4.582  1.00 12.21           O  
ANISOU   27  O   ARG A   3     1005   1934   1699    364     22   -173       O  
ATOM     28  CB  ARG A   3      72.165  37.528   5.990  1.00 13.66           C  
ANISOU   28  CB  ARG A   3     1600   1930   1662    348    414    158       C  
ATOM     29  CG  ARG A   3      71.532  36.151   5.907  1.00 17.05           C  
ANISOU   29  CG  ARG A   3     2093   1844   2541    463    904    354       C  
ATOM     30  CD  ARG A   3      71.485  35.550   7.282  1.00 17.77           C  
ANISOU   30  CD  ARG A   3     2038   2021   2691    247    200    533       C  
ATOM     31  NE  ARG A   3      70.961  34.180   7.179  1.00 18.25           N  
ANISOU   31  NE  ARG A   3     2356   1911   2665    468   1048    512       N  
ATOM     32  CZ  ARG A   3      71.239  33.185   8.007  1.00 19.53           C  
ANISOU   32  CZ  ARG A   3     2368   2085   2966    192    622    432       C  
ATOM     33  NH1 ARG A   3      72.027  33.364   9.058  1.00 22.40           N  
ANISOU   33  NH1 ARG A   3     2896   2938   2679    240    287    896       N  
ATOM     34  NH2 ARG A   3      70.710  31.990   7.776  1.00 22.65           N  
ANISOU   34  NH2 ARG A   3     3136   2407   3061   -204    803    892       N  
ATOM     35  N   GLY A   4      71.678  40.553   5.207  1.00 10.69           N  
ANISOU   35  N   GLY A   4     1062   1565   1437    249      9      5       N  
ATOM     36  CA  GLY A   4      71.924  41.903   5.548  1.00 10.62           C  
ANISOU   36  CA  GLY A   4     1148   1486   1401     80     12    -12       C  
ATOM     37  C   GLY A   4      70.829  42.439   6.457  1.00 10.86           C  
ANISOU   37  C   GLY A   4      926   1698   1503    187      2    -77       C  
ATOM     38  O   GLY A   4      70.017  41.674   6.926  1.00 12.97           O  
ANISOU   38  O   GLY A   4     1233   1875   1822    104    240    -84       O  
ATOM     39  N   LYS A   5      70.836  43.718   6.710  1.00 11.66           N  
ANISOU   39  N   LYS A   5     1102   1757   1570    227     50     35       N  
ATOM     40  CA  LYS A   5      69.839  44.341   7.598  1.00 12.17           C  
ANISOU   40  CA  LYS A   5     1312   1867   1445    439    249   -198       C  
ATOM     41  C   LYS A   5      69.304  45.567   6.864  1.00 11.62           C  
ANISOU   41  C   LYS A   5     1231   1676   1506    177    232   -142       C  
ATOM     42  O   LYS A   5      70.010  46.231   6.152  1.00 12.24           O  
ANISOU   42  O   LYS A   5     1211   1697   1743    171    256     85       O  
ATOM     43  CB  LYS A   5      70.373  44.684   8.950  1.00 20.10           C  
ANISOU   43  CB  LYS A   5     2944   3227   1466   1016   -300   -465       C  
ATOM     44  CG ALYS A   5      70.629  43.577   9.925  0.41 22.79           C  
ANISOU   44  CG ALYS A   5     3743   3031   1885    760  -1370   -778       C  
ATOM     45  CG BLYS A   5      71.570  45.526   9.177  0.59 27.02           C  
ANISOU   45  CG BLYS A   5     4416   3711   2141     60   -521  -1102       C  
ATOM     46  CD ALYS A   5      71.555  42.446   9.664  0.41 27.85           C  
ANISOU   46  CD ALYS A   5     4810   2943   2827    626  -1729   -490       C  
ATOM     47  CD BLYS A   5      71.869  45.578  10.685  0.59 32.26           C  
ANISOU   47  CD BLYS A   5     5270   4702   2285   -345  -1236   -698       C  
ATOM     48  CE ALYS A   5      72.187  41.935  10.968  0.41 30.19           C  
ANISOU   48  CE ALYS A   5     5152   3311   3006    198  -1855    179       C  
ATOM     49  CE BLYS A   5      73.050  46.497  10.942  0.59 35.16           C  
ANISOU   49  CE BLYS A   5     5852   5149   2360   -654  -1376   -800       C  
ATOM     50  NZ ALYS A   5      71.072  41.658  11.925  0.41 37.03           N  
ANISOU   50  NZ ALYS A   5     5838   5471   2761  -1729  -1809   -816       N  
ATOM     51  NZ BLYS A   5      74.149  45.837  11.712  0.59 42.46           N  
ANISOU   51  NZ BLYS A   5     6283   6336   3514  -1057  -2584   -370       N  
ATOM     52  N   VAL A   6      68.013  45.834   7.061  1.00 11.08           N  
ANISOU   52  N   VAL A   6     1056   1795   1357    191    -30   -115       N  
ATOM     53  CA  VAL A   6      67.443  46.984   6.388  1.00 11.26           C  
ANISOU   53  CA  VAL A   6     1042   1836   1400     70     29   -271       C  
ATOM     54  C   VAL A   6      68.043  48.254   6.968  1.00 11.81           C  
ANISOU   54  C   VAL A   6      985   1829   1672    166   -123   -394       C  
ATOM     55  O   VAL A   6      68.016  48.517   8.183  1.00 13.19           O  
ANISOU   55  O   VAL A   6     1331   2293   1386    -22     -9   -427       O  
ATOM     56  CB  VAL A   6      65.918  46.953   6.546  1.00 12.80           C  
ANISOU   56  CB  VAL A   6     1059   1897   1908    122     43   -265       C  
ATOM     57  CG1 VAL A   6      65.260  48.168   5.969  1.00 12.79           C  
ANISOU   57  CG1 VAL A   6     1123   1973   1762     61    -55   -598       C  
ATOM     58  CG2 VAL A   6      65.374  45.684   5.904  1.00 14.20           C  
ANISOU   58  CG2 VAL A   6     1186   2001   2208   -169   -176   -720       C  
ATOM     59  N   LYS A   7      68.622  49.069   6.084  1.00 10.94           N  
ANISOU   59  N   LYS A   7      961   1699   1497    191   -119   -538       N  
ATOM     60  CA  LYS A   7      69.201  50.342   6.464  1.00 12.04           C  
ANISOU   60  CA  LYS A   7      924   1938   1711    205   -125   -453       C  
ATOM     61  C   LYS A   7      68.119  51.372   6.702  1.00 11.80           C  
ANISOU   61  C   LYS A   7     1046   1778   1661     30    -65   -407       C  
ATOM     62  O   LYS A   7      68.096  52.078   7.723  1.00 13.72           O  
ANISOU   62  O   LYS A   7     1339   2035   1838    102   -139   -816       O  
ATOM     63  CB  LYS A   7      70.181  50.809   5.366  1.00 13.05           C  
ANISOU   63  CB  LYS A   7     1066   1783   2111     95     -1   -593       C  
ATOM     64  CG  LYS A   7      71.008  51.990   5.726  1.00 14.31           C  
ANISOU   64  CG  LYS A   7     1002   2222   2213   -149    -18   -812       C  
ATOM     65  CD  LYS A   7      71.834  52.496   4.543  1.00 17.09           C  
ANISOU   65  CD  LYS A   7     1127   2394   2971   -170    218   -894       C  
ATOM     66  CE  LYS A   7      72.790  53.590   4.972  1.00 21.29           C  
ANISOU   66  CE  LYS A   7     2004   2678   3408  -1064    836  -1632       C  
ATOM     67  NZ  LYS A   7      73.465  54.126   3.775  1.00 26.61           N  
ANISOU   67  NZ  LYS A   7     2460   3318   4331  -1153   1328  -2182       N  
ATOM     68  N   TRP A   8      67.207  51.492   5.740  1.00 12.05           N  
ANISOU   68  N   TRP A   8      855   1967   1756    282   -177   -488       N  
ATOM     69  CA  TRP A   8      66.049  52.326   5.847  1.00 12.19           C  
ANISOU   69  CA  TRP A   8      970   1776   1885      9    -42   -664       C  
ATOM     70  C   TRP A   8      65.040  51.904   4.790  1.00 10.56           C  
ANISOU   70  C   TRP A   8      938   1665   1409     24    -73   -404       C  
ATOM     71  O   TRP A   8      65.446  51.244   3.817  1.00 10.71           O  
ANISOU   71  O   TRP A   8      991   1640   1436    195     10   -490       O  
ATOM     72  CB  TRP A   8      66.360  53.780   5.694  1.00 13.22           C  
ANISOU   72  CB  TRP A   8     1037   1937   2050    151   -158   -662       C  
ATOM     73  CG  TRP A   8      66.987  54.250   4.429  1.00 12.67           C  
ANISOU   73  CG  TRP A   8      974   1879   1962   -145    -68   -417       C  
ATOM     74  CD1 TRP A   8      68.310  54.412   4.197  1.00 15.95           C  
ANISOU   74  CD1 TRP A   8     1470   1858   2731    -75   -229   -197       C  
ATOM     75  CD2 TRP A   8      66.335  54.674   3.206  1.00 13.42           C  
ANISOU   75  CD2 TRP A   8     1300   1543   2256     -9    129   -446       C  
ATOM     76  NE1 TRP A   8      68.533  54.867   2.958  1.00 17.27           N  
ANISOU   76  NE1 TRP A   8     1143   2198   3219    142    295    187       N  
ATOM     77  CE2 TRP A   8      67.342  55.052   2.296  1.00 15.70           C  
ANISOU   77  CE2 TRP A   8     1442   1976   2549    213    389   -171       C  
ATOM     78  CE3 TRP A   8      65.023  54.761   2.759  1.00 12.58           C  
ANISOU   78  CE3 TRP A   8     1257   1577   1947    -92   -101   -524       C  
ATOM     79  CZ2 TRP A   8      67.083  55.508   1.008  1.00 15.81           C  
ANISOU   79  CZ2 TRP A   8     1679   1919   2409     99    364    -57       C  
ATOM     80  CZ3 TRP A   8      64.784  55.222   1.498  1.00 14.81           C  
ANISOU   80  CZ3 TRP A   8     1404   2073   2149    145   -216   -886       C  
ATOM     81  CH2 TRP A   8      65.787  55.602   0.633  1.00 15.17           C  
ANISOU   81  CH2 TRP A   8     1909   1646   2207     20    231   -448       C  
ATOM     82  N   PHE A   9      63.801  52.221   5.006  1.00 11.75           N  
ANISOU   82  N   PHE A   9      788   2057   1619    192    -68   -703       N  
ATOM     83  CA  PHE A   9      62.735  51.879   4.070  1.00 10.46           C  
ANISOU   83  CA  PHE A   9      849   1595   1529    155     32   -331       C  
ATOM     84  C   PHE A   9      61.671  52.929   4.203  1.00 12.08           C  
ANISOU   84  C   PHE A   9     1040   1873   1677    242     46   -536       C  
ATOM     85  O   PHE A   9      61.129  53.177   5.261  1.00 14.98           O  
ANISOU   85  O   PHE A   9     1184   2854   1653    586     38   -604       O  
ATOM     86  CB  PHE A   9      62.182  50.459   4.342  1.00 12.03           C  
ANISOU   86  CB  PHE A   9     1106   1819   1645    -98    -73   -116       C  
ATOM     87  CG  PHE A   9      61.261  49.963   3.237  1.00 10.57           C  
ANISOU   87  CG  PHE A   9      793   1677   1547   -102    -62    -51       C  
ATOM     88  CD1 PHE A   9      61.783  49.319   2.130  1.00 11.73           C  
ANISOU   88  CD1 PHE A   9     1238   1497   1723   -272     90     32       C  
ATOM     89  CD2 PHE A   9      59.904  50.161   3.324  1.00 11.73           C  
ANISOU   89  CD2 PHE A   9     1019   1647   1791     20    -44     -4       C  
ATOM     90  CE1 PHE A   9      60.945  48.855   1.136  1.00 11.73           C  
ANISOU   90  CE1 PHE A   9     1425   1401   1629   -279   -127    -94       C  
ATOM     91  CE2 PHE A   9      59.067  49.671   2.346  1.00 12.26           C  
ANISOU   91  CE2 PHE A   9     1182   1343   2134   -192   -428    -49       C  
ATOM     92  CZ  PHE A   9      59.572  49.039   1.261  1.00 12.18           C  
ANISOU   92  CZ  PHE A   9     1490   1131   2008   -289   -410    169       C  
ATOM     93  N   ASN A  10      61.394  53.594   3.059  1.00 10.86           N  
ANISOU   93  N   ASN A  10      773   1350   2005     28    166   -545       N  
ATOM     94  CA  ASN A  10      60.348  54.595   3.040  1.00 11.63           C  
ANISOU   94  CA  ASN A  10      801   1308   2308    -13     -6   -512       C  
ATOM     95  C   ASN A  10      59.033  53.878   2.739  1.00 11.30           C  
ANISOU   95  C   ASN A  10      813   1242   2238     32     34   -478       C  
ATOM     96  O   ASN A  10      58.818  53.413   1.610  1.00 10.71           O  
ANISOU   96  O   ASN A  10      807   1306   1957     38     77   -276       O  
ATOM     97  CB  ASN A  10      60.666  55.616   1.969  1.00 14.17           C  
ANISOU   97  CB  ASN A  10      989   1299   3094     76     60   -235       C  
ATOM     98  CG  ASN A  10      59.643  56.744   1.947  1.00 15.82           C  
ANISOU   98  CG  ASN A  10     1057   1551   3404     65     86   -114       C  
ATOM     99  OD1 ASN A  10      58.444  56.495   1.989  1.00 15.08           O  
ANISOU   99  OD1 ASN A  10     1258   1437   3033    308     59   -273       O  
ATOM    100  ND2 ASN A  10      60.093  57.990   1.875  1.00 25.20           N  
ANISOU  100  ND2 ASN A  10     1932   1485   6156     15    237   -138       N  
ATOM    101  N   ASN A  11      58.187  53.718   3.743  1.00 11.08           N  
ANISOU  101  N   ASN A  11      790   1516   1903    -14    106   -470       N  
ATOM    102  CA  ASN A  11      56.966  52.930   3.544  1.00 11.37           C  
ANISOU  102  CA  ASN A  11      954   1449   1916    -31    157   -431       C  
ATOM    103  C   ASN A  11      56.027  53.521   2.515  1.00 11.98           C  
ANISOU  103  C   ASN A  11      942   1566   2044     20    189   -450       C  
ATOM    104  O   ASN A  11      55.401  52.760   1.743  1.00 13.12           O  
ANISOU  104  O   ASN A  11     1130   1740   2118    -68   -236   -276       O  
ATOM    105  CB  ASN A  11      56.269  52.720   4.867  1.00 11.83           C  
ANISOU  105  CB  ASN A  11      976   1440   2080    202    190   -327       C  
ATOM    106  CG  ASN A  11      55.194  51.685   4.711  1.00 12.70           C  
ANISOU  106  CG  ASN A  11      942   1690   2193     94    328   -134       C  
ATOM    107  OD1 ASN A  11      53.998  52.001   4.948  1.00 17.72           O  
ANISOU  107  OD1 ASN A  11     1463   2477   2792    -32    639   -405       O  
ATOM    108  ND2 ASN A  11      55.554  50.514   4.339  1.00 11.32           N  
ANISOU  108  ND2 ASN A  11     1005   1535   1760    -66    -76   -373       N  
ATOM    109  N   GLU A  12      55.910  54.820   2.501  1.00 12.26           N  
ANISOU  109  N   GLU A  12      804   1493   2361    183    150   -555       N  
ATOM    110  CA  GLU A  12      55.014  55.468   1.558  1.00 12.88           C  
ANISOU  110  CA  GLU A  12      896   1600   2396    155    244   -297       C  
ATOM    111  C   GLU A  12      55.446  55.223   0.122  1.00 13.06           C  
ANISOU  111  C   GLU A  12     1103   1650   2210    314      9    -73       C  
ATOM    112  O   GLU A  12      54.634  54.947  -0.740  1.00 16.33           O  
ANISOU  112  O   GLU A  12     1248   2553   2404    378   -119     54       O  
ATOM    113  CB  GLU A  12      55.000  56.982   1.812  1.00 18.12           C  
ANISOU  113  CB  GLU A  12     1804   1979   3100    404    609   -160       C  
ATOM    114  CG  GLU A  12      54.297  57.711   0.687  1.00 29.60           C  
ANISOU  114  CG  GLU A  12     3369   3019   4857   1048    252   1124       C  
ATOM    115  CD  GLU A  12      53.361  58.724   1.342  1.00 40.97           C  
ANISOU  115  CD  GLU A  12     5297   4620   5649   2327   1603   1869       C  
ATOM    116  OE1 GLU A  12      53.189  58.444   2.550  1.00 58.86           O  
ANISOU  116  OE1 GLU A  12     9478   7315   5572   1580   3310   1870       O  
ATOM    117  OE2 GLU A  12      52.883  59.626   0.649  1.00 52.41           O  
ANISOU  117  OE2 GLU A  12     7300   5006   7609   2626   3600   3359       O  
ATOM    118  N   LYS A  13      56.754  55.344  -0.132  1.00 11.96           N  
ANISOU  118  N   LYS A  13     1152   1261   2131    320    305   -144       N  
ATOM    119  CA  LYS A  13      57.282  55.180  -1.480  1.00 13.79           C  
ANISOU  119  CA  LYS A  13     1432   1448   2358    369    309     33       C  
ATOM    120  C   LYS A  13      57.529  53.746  -1.872  1.00 11.89           C  
ANISOU  120  C   LYS A  13      991   1484   2042    281    136   -179       C  
ATOM    121  O   LYS A  13      57.643  53.414  -3.064  1.00 13.75           O  
ANISOU  121  O   LYS A  13     1570   1748   1908    286    -32   -156       O  
ATOM    122  CB  LYS A  13      58.577  56.009  -1.620  1.00 16.24           C  
ANISOU  122  CB  LYS A  13     2216   1142   2813   -179    933    -52       C  
ATOM    123  CG  LYS A  13      58.353  57.499  -1.526  1.00 19.07           C  
ANISOU  123  CG  LYS A  13     3021   1301   2925     64   1085   -106       C  
ATOM    124  CD  LYS A  13      59.646  58.293  -1.730  1.00 23.46           C  
ANISOU  124  CD  LYS A  13     4094   1766   3055   -653   1325   -240       C  
ATOM    125  CE  LYS A  13      59.655  59.713  -1.199  1.00 29.72           C  
ANISOU  125  CE  LYS A  13     5601   1849   3841   -979    641    226       C  
ATOM    126  NZ  LYS A  13      60.899  60.396  -1.677  1.00 37.63           N  
ANISOU  126  NZ  LYS A  13     7504   3007   3785  -2390    368    995       N  
ATOM    127  N   GLY A  14      57.657  52.853  -0.907  1.00 10.12           N  
ANISOU  127  N   GLY A  14      875   1269   1700    126     19    -47       N  
ATOM    128  CA  GLY A  14      57.845  51.424  -1.174  1.00  9.84           C  
ANISOU  128  CA  GLY A  14      848   1122   1768      9     67   -281       C  
ATOM    129  C   GLY A  14      59.227  51.002  -1.566  1.00  8.55           C  
ANISOU  129  C   GLY A  14      948    698   1602     40     25     15       C  
ATOM    130  O   GLY A  14      59.344  50.018  -2.267  1.00  9.58           O  
ANISOU  130  O   GLY A  14     1012    886   1741     21    -47    -70       O  
ATOM    131  N   TYR A  15      60.241  51.717  -1.103  1.00  8.61           N  
ANISOU  131  N   TYR A  15      775    891   1605     23     19   -165       N  
ATOM    132  CA  TYR A  15      61.597  51.274  -1.392  1.00  8.45           C  
ANISOU  132  CA  TYR A  15      756    986   1467     61     59   -143       C  
ATOM    133  C   TYR A  15      62.524  51.704  -0.278  1.00  8.95           C  
ANISOU  133  C   TYR A  15      760   1126   1513    216    119    -90       C  
ATOM    134  O   TYR A  15      62.217  52.592   0.522  1.00  9.33           O  
ANISOU  134  O   TYR A  15      837   1131   1577     93    133   -156       O  
ATOM    135  CB  TYR A  15      62.106  51.753  -2.757  1.00  9.17           C  
ANISOU  135  CB  TYR A  15      838   1205   1439    -36     12   -183       C  
ATOM    136  CG  TYR A  15      62.315  53.244  -2.862  1.00  9.67           C  
ANISOU  136  CG  TYR A  15     1091   1232   1351      3     51      0       C  
ATOM    137  CD1 TYR A  15      63.514  53.866  -2.494  1.00 11.65           C  
ANISOU  137  CD1 TYR A  15     1384   1160   1883      4    -38   -219       C  
ATOM    138  CD2 TYR A  15      61.337  54.058  -3.402  1.00 12.21           C  
ANISOU  138  CD2 TYR A  15     1303   1223   2113    134    353    293       C  
ATOM    139  CE1 TYR A  15      63.745  55.214  -2.600  1.00 13.70           C  
ANISOU  139  CE1 TYR A  15     1865   1032   2309   -320    206    -71       C  
ATOM    140  CE2 TYR A  15      61.533  55.430  -3.516  1.00 15.53           C  
ANISOU  140  CE2 TYR A  15     1661   1362   2877    404    659    772       C  
ATOM    141  CZ  TYR A  15      62.719  55.963  -3.109  1.00 15.26           C  
ANISOU  141  CZ  TYR A  15     2045   1096   2659     37    842    296       C  
ATOM    142  OH  TYR A  15      62.876  57.350  -3.251  1.00 21.90           O  
ANISOU  142  OH  TYR A  15     2801   1136   4382    107   1029    438       O  
ATOM    143  N   GLY A  16      63.720  51.120  -0.256  1.00  9.10           N  
ANISOU  143  N   GLY A  16      892   1164   1400     31    158   -127       N  
ATOM    144  CA  GLY A  16      64.774  51.488   0.657  1.00  9.32           C  
ANISOU  144  CA  GLY A  16      816   1288   1435    155    -66   -324       C  
ATOM    145  C   GLY A  16      66.054  50.783   0.293  1.00  8.84           C  
ANISOU  145  C   GLY A  16      793   1069   1496    -26     26    -65       C  
ATOM    146  O   GLY A  16      66.278  50.454  -0.881  1.00  8.56           O  
ANISOU  146  O   GLY A  16      794   1042   1418    -57    -16   -189       O  
ATOM    147  N   PHE A  17      66.899  50.590   1.285  1.00  8.77           N  
ANISOU  147  N   PHE A  17      827   1118   1388     47    -12   -188       N  
ATOM    148  CA  PHE A  17      68.206  49.983   1.095  1.00  9.24           C  
ANISOU  148  CA  PHE A  17      778   1172   1561    100    127   -264       C  
ATOM    149  C   PHE A  17      68.468  48.948   2.188  1.00  9.73           C  
ANISOU  149  C   PHE A  17      815   1545   1335     92   -150   -442       C  
ATOM    150  O   PHE A  17      68.077  49.145   3.352  1.00 10.58           O  
ANISOU  150  O   PHE A  17     1081   1543   1397    226    -29   -306       O  
ATOM    151  CB  PHE A  17      69.328  51.016   1.088  1.00 10.87           C  
ANISOU  151  CB  PHE A  17      778   1380   1971     71    -71   -350       C  
ATOM    152  CG  PHE A  17      69.406  51.796  -0.215  1.00 10.89           C  
ANISOU  152  CG  PHE A  17      963   1167   2008   -119    -28     -8       C  
ATOM    153  CD1 PHE A  17      68.610  52.878  -0.441  1.00 13.22           C  
ANISOU  153  CD1 PHE A  17     1378   1312   2332   -225   -177    -78       C  
ATOM    154  CD2 PHE A  17      70.220  51.366  -1.232  1.00 11.49           C  
ANISOU  154  CD2 PHE A  17     1036   1359   1972   -133   -130      5       C  
ATOM    155  CE1 PHE A  17      68.624  53.538  -1.641  1.00 15.20           C  
ANISOU  155  CE1 PHE A  17     1474   1556   2747   -122   -143    380       C  
ATOM    156  CE2 PHE A  17      70.330  52.027  -2.424  1.00 13.20           C  
ANISOU  156  CE2 PHE A  17     1354   1466   2195   -304    154     61       C  
ATOM    157  CZ  PHE A  17      69.492  53.116  -2.624  1.00 15.63           C  
ANISOU  157  CZ  PHE A  17     1751   1762   2428   -455   -198    470       C  
ATOM    158  N   ILE A  18      69.165  47.887   1.813  1.00  9.25           N  
ANISOU  158  N   ILE A  18      901   1271   1341    145     64   -162       N  
ATOM    159  CA  ILE A  18      69.727  46.893   2.687  1.00 10.11           C  
ANISOU  159  CA  ILE A  18      866   1583   1393    105     68    -74       C  
ATOM    160  C   ILE A  18      71.193  47.176   2.887  1.00 10.31           C  
ANISOU  160  C   ILE A  18      945   1593   1380    282     22    -82       C  
ATOM    161  O   ILE A  18      71.926  47.349   1.915  1.00 11.27           O  
ANISOU  161  O   ILE A  18      887   1896   1497     -7      8   -128       O  
ATOM    162  CB  ILE A  18      69.523  45.470   2.101  1.00  9.97           C  
ANISOU  162  CB  ILE A  18      978   1357   1454     84    116   -122       C  
ATOM    163  CG1 ILE A  18      68.040  45.178   1.909  1.00 10.91           C  
ANISOU  163  CG1 ILE A  18     1049   1359   1736     45   -135     -5       C  
ATOM    164  CG2 ILE A  18      70.213  44.411   2.940  1.00 11.61           C  
ANISOU  164  CG2 ILE A  18     1231   1589   1591    163     26     -5       C  
ATOM    165  CD1 ILE A  18      67.794  44.002   1.011  1.00 11.90           C  
ANISOU  165  CD1 ILE A  18     1426   1377   1718   -127   -274    -72       C  
ATOM    166  N   GLU A  19      71.650  47.213   4.129  1.00 11.01           N  
ANISOU  166  N   GLU A  19      971   1709   1505    322    -45   -295       N  
ATOM    167  CA  GLU A  19      73.102  47.369   4.396  1.00 11.52           C  
ANISOU  167  CA  GLU A  19      953   1828   1597    335    -81   -220       C  
ATOM    168  C   GLU A  19      73.710  45.972   4.585  1.00 11.46           C  
ANISOU  168  C   GLU A  19     1079   1733   1541     41   -259    -48       C  
ATOM    169  O   GLU A  19      73.094  45.055   5.099  1.00 12.45           O  
ANISOU  169  O   GLU A  19     1072   1867   1792    264    -14     63       O  
ATOM    170  CB  GLU A  19      73.340  48.234   5.595  1.00 14.58           C  
ANISOU  170  CB  GLU A  19      976   2429   2133    295   -174   -583       C  
ATOM    171  CG  GLU A  19      72.763  47.794   6.909  1.00 19.98           C  
ANISOU  171  CG  GLU A  19     1617   3436   2540    -11   -160   -385       C  
ATOM    172  CD  GLU A  19      73.099  48.783   8.023  1.00 23.76           C  
ANISOU  172  CD  GLU A  19     2304   4218   2507    328   -297   -826       C  
ATOM    173  OE1AGLU A  19      73.473  49.917   7.594  0.28 20.69           O  
ANISOU  173  OE1AGLU A  19     3041   3322   1500    990  -1127   -857       O  
ATOM    174  OE1BGLU A  19      74.322  48.838   8.329  0.73 21.01           O  
ANISOU  174  OE1BGLU A  19     2027   3272   2684    -21   -436   -950       O  
ATOM    175  OE2AGLU A  19      72.960  48.495   9.216  0.28 24.70           O  
ANISOU  175  OE2AGLU A  19     1910   5060   2414   -622   -603   -605       O  
ATOM    176  OE2BGLU A  19      72.189  49.398   8.604  0.73 29.08           O  
ANISOU  176  OE2BGLU A  19     2906   5327   2815   1402    617   -782       O  
ATOM    177  N   VAL A  20      74.926  45.865   4.059  1.00 11.56           N  
ANISOU  177  N   VAL A  20     1028   1609   1754    292     84   -154       N  
ATOM    178  CA  VAL A  20      75.692  44.645   3.987  1.00 12.75           C  
ANISOU  178  CA  VAL A  20     1062   1945   1839    158   -185   -321       C  
ATOM    179  C   VAL A  20      76.975  44.812   4.771  1.00 12.57           C  
ANISOU  179  C   VAL A  20     1015   1943   1816    149   -120   -225       C  
ATOM    180  O   VAL A  20      77.727  45.742   4.500  1.00 13.21           O  
ANISOU  180  O   VAL A  20     1075   1962   1984    238   -170   -285       O  
ATOM    181  CB  VAL A  20      75.990  44.264   2.521  1.00 11.10           C  
ANISOU  181  CB  VAL A  20      961   1553   1704    120   -181   -225       C  
ATOM    182  CG1 VAL A  20      76.913  43.054   2.452  1.00 13.50           C  
ANISOU  182  CG1 VAL A  20     1152   1701   2278    298     -7    -93       C  
ATOM    183  CG2 VAL A  20      74.670  43.957   1.795  1.00 13.94           C  
ANISOU  183  CG2 VAL A  20     1465   1709   2122     59   -372   -275       C  
ATOM    184  N   GLU A  21      77.303  43.916   5.687  1.00 12.08           N  
ANISOU  184  N   GLU A  21     1179   1819   1592    276     10   -214       N  
ATOM    185  CA  GLU A  21      78.563  44.028   6.410  1.00 12.51           C  
ANISOU  185  CA  GLU A  21     1158   1890   1704    241   -279   -254       C  
ATOM    186  C   GLU A  21      79.692  43.832   5.410  1.00 11.03           C  
ANISOU  186  C   GLU A  21     1071   1553   1566    224   -207   -179       C  
ATOM    187  O   GLU A  21      79.783  42.807   4.735  1.00 13.04           O  
ANISOU  187  O   GLU A  21     1099   1807   2049    332   -128   -289       O  
ATOM    188  CB  GLU A  21      78.657  42.976   7.510  1.00 14.08           C  
ANISOU  188  CB  GLU A  21     1298   2331   1722    292   -224   -123       C  
ATOM    189  CG  GLU A  21      77.670  43.060   8.630  1.00 17.48           C  
ANISOU  189  CG  GLU A  21     2143   2466   2032    -13    -72   -448       C  
ATOM    190  CD  GLU A  21      77.638  41.905   9.592  1.00 24.00           C  
ANISOU  190  CD  GLU A  21     3498   3289   2333    374    120    560       C  
ATOM    191  OE1 GLU A  21      78.285  40.832   9.478  1.00 28.22           O  
ANISOU  191  OE1 GLU A  21     4768   3258   2695    205    259    812       O  
ATOM    192  OE2 GLU A  21      76.853  42.068  10.536  1.00 34.72           O  
ANISOU  192  OE2 GLU A  21     5846   4572   2776    431    964    340       O  
ATOM    193  N   GLY A  22      80.546  44.843   5.311  1.00 12.46           N  
ANISOU  193  N   GLY A  22     1148   1818   1767    130   -211   -335       N  
ATOM    194  CA  GLY A  22      81.657  44.751   4.402  1.00 13.17           C  
ANISOU  194  CA  GLY A  22     1046   1738   2221    -64   -259    -62       C  
ATOM    195  C   GLY A  22      81.300  44.954   2.956  1.00 12.90           C  
ANISOU  195  C   GLY A  22     1092   1984   1825    270    -22   -122       C  
ATOM    196  O   GLY A  22      82.177  44.744   2.102  1.00 16.29           O  
ANISOU  196  O   GLY A  22     1296   2761   2134    569     32    -89       O  
ATOM    197  N   GLY A  23      80.091  45.365   2.619  1.00 12.27           N  
ANISOU  197  N   GLY A  23     1124   1667   1870    266   -221   -203       N  
ATOM    198  CA  GLY A  23      79.731  45.582   1.231  1.00 12.29           C  
ANISOU  198  CA  GLY A  23     1384   1656   1628    416   -133   -284       C  
ATOM    199  C   GLY A  23      78.895  46.829   1.050  1.00 10.35           C  
ANISOU  199  C   GLY A  23      772   1402   1759     22    -57    -10       C  
ATOM    200  O   GLY A  23      78.506  47.518   2.011  1.00 12.39           O  
ANISOU  200  O   GLY A  23     1202   1615   1890     78     24   -373       O  
ATOM    201  N   SER A  24      78.603  47.066  -0.223  1.00 10.93           N  
ANISOU  201  N   SER A  24      954   1492   1709    130     98   -165       N  
ATOM    202  CA  SER A  24      77.772  48.191  -0.603  1.00 11.39           C  
ANISOU  202  CA  SER A  24      765   1447   2115    -88    -68    -75       C  
ATOM    203  C   SER A  24      76.300  47.954  -0.263  1.00 10.12           C  
ANISOU  203  C   SER A  24     1055   1261   1528    103     49   -221       C  
ATOM    204  O   SER A  24      75.788  46.858  -0.280  1.00 10.56           O  
ANISOU  204  O   SER A  24     1106   1073   1833    -11    -17   -220       O  
ATOM    205  CB  SER A  24      77.871  48.473  -2.103  1.00 13.11           C  
ANISOU  205  CB  SER A  24      882   1811   2287     32    335    235       C  
ATOM    206  OG  SER A  24      79.235  48.742  -2.496  1.00 18.42           O  
ANISOU  206  OG  SER A  24     1598   2281   3122      8    635    280       O  
ATOM    207  N   ASP A  25      75.614  49.053   0.011  1.00 10.55           N  
ANISOU  207  N   ASP A  25     1030   1102   1877   -115    -94   -351       N  
ATOM    208  CA  ASP A  25      74.162  49.002   0.212  1.00 10.04           C  
ANISOU  208  CA  ASP A  25      810   1242   1761     -5     61   -278       C  
ATOM    209  C   ASP A  25      73.502  48.478  -1.041  1.00  9.36           C  
ANISOU  209  C   ASP A  25      788   1217   1551     32    -80   -125       C  
ATOM    210  O   ASP A  25      73.986  48.712  -2.152  1.00 11.29           O  
ANISOU  210  O   ASP A  25     1077   1594   1620   -209    117   -138       O  
ATOM    211  CB  ASP A  25      73.620  50.406   0.492  1.00 11.95           C  
ANISOU  211  CB  ASP A  25     1038   1566   1938   -116    -16   -445       C  
ATOM    212  CG  ASP A  25      74.075  51.085   1.752  1.00 13.21           C  
ANISOU  212  CG  ASP A  25     1017   1571   2431    138   -102   -506       C  
ATOM    213  OD1 ASP A  25      74.536  50.367   2.684  1.00 13.37           O  
ANISOU  213  OD1 ASP A  25     1332   1541   2210    249   -264   -720       O  
ATOM    214  OD2 ASP A  25      73.883  52.309   1.813  1.00 16.02           O  
ANISOU  214  OD2 ASP A  25     1952   1498   2637    153   -253   -563       O  
ATOM    215  N   VAL A  26      72.376  47.808  -0.856  1.00  9.09           N  
ANISOU  215  N   VAL A  26      727   1293   1434     -9     57   -324       N  
ATOM    216  CA  VAL A  26      71.622  47.213  -1.938  1.00  8.29           C  
ANISOU  216  CA  VAL A  26      788   1042   1320     57    109   -105       C  
ATOM    217  C   VAL A  26      70.199  47.803  -1.922  1.00  8.59           C  
ANISOU  217  C   VAL A  26      794   1000   1470     37   -113   -148       C  
ATOM    218  O   VAL A  26      69.472  47.680  -0.926  1.00  8.87           O  
ANISOU  218  O   VAL A  26      845   1222   1304     28    228    -68       O  
ATOM    219  CB  VAL A  26      71.555  45.689  -1.837  1.00  8.64           C  
ANISOU  219  CB  VAL A  26      788   1131   1363    102    -15   -221       C  
ATOM    220  CG1 VAL A  26      70.768  45.070  -2.991  1.00 10.46           C  
ANISOU  220  CG1 VAL A  26     1060   1085   1828    114    -81    -47       C  
ATOM    221  CG2 VAL A  26      72.978  45.083  -1.806  1.00 10.33           C  
ANISOU  221  CG2 VAL A  26      872   1516   1538    170    -15   -196       C  
ATOM    222  N   PHE A  27      69.806  48.415  -3.058  1.00  8.16           N  
ANISOU  222  N   PHE A  27      770    958   1371     38    138   -186       N  
ATOM    223  CA  PHE A  27      68.457  48.946  -3.246  1.00  8.22           C  
ANISOU  223  CA  PHE A  27      823    945   1355    -12     82    -61       C  
ATOM    224  C   PHE A  27      67.442  47.803  -3.139  1.00  6.92           C  
ANISOU  224  C   PHE A  27      803    679   1149    100     29   -144       C  
ATOM    225  O   PHE A  27      67.650  46.743  -3.721  1.00  7.73           O  
ANISOU  225  O   PHE A  27      798    885   1254     63     96    -88       O  
ATOM    226  CB  PHE A  27      68.369  49.588  -4.638  1.00  9.28           C  
ANISOU  226  CB  PHE A  27      938   1065   1525    -47    185    110       C  
ATOM    227  CG  PHE A  27      66.979  50.095  -4.942  1.00  9.28           C  
ANISOU  227  CG  PHE A  27     1117   1035   1373     59    244     39       C  
ATOM    228  CD1 PHE A  27      66.494  51.277  -4.435  1.00 10.58           C  
ANISOU  228  CD1 PHE A  27     1281   1338   1399    194    122    141       C  
ATOM    229  CD2 PHE A  27      66.147  49.336  -5.762  1.00 10.78           C  
ANISOU  229  CD2 PHE A  27     1093   1278   1725    146    126    323       C  
ATOM    230  CE1 PHE A  27      65.189  51.699  -4.750  1.00 11.09           C  
ANISOU  230  CE1 PHE A  27     1259   1391   1564    314    246    210       C  
ATOM    231  CE2 PHE A  27      64.844  49.707  -6.088  1.00 10.90           C  
ANISOU  231  CE2 PHE A  27      973   1495   1673    122    172    306       C  
ATOM    232  CZ  PHE A  27      64.423  50.896  -5.558  1.00 11.46           C  
ANISOU  232  CZ  PHE A  27     1030   1553   1772    185    187    329       C  
ATOM    233  N   VAL A  28      66.325  48.052  -2.474  1.00  7.84           N  
ANISOU  233  N   VAL A  28      818    801   1359     89    164   -168       N  
ATOM    234  CA  VAL A  28      65.244  47.101  -2.364  1.00  7.90           C  
ANISOU  234  CA  VAL A  28      794    939   1269     84     21    -58       C  
ATOM    235  C   VAL A  28      63.903  47.802  -2.626  1.00  7.53           C  
ANISOU  235  C   VAL A  28      684    939   1237     -6    160     -7       C  
ATOM    236  O   VAL A  28      63.556  48.785  -1.972  1.00  8.75           O  
ANISOU  236  O   VAL A  28      908    985   1431    106     27   -146       O  
ATOM    237  CB  VAL A  28      65.237  46.344  -1.021  1.00  8.24           C  
ANISOU  237  CB  VAL A  28      928    881   1320    -30     46    116       C  
ATOM    238  CG1 VAL A  28      65.219  47.247   0.204  1.00  8.82           C  
ANISOU  238  CG1 VAL A  28     1053   1167   1133    161    110    -86       C  
ATOM    239  CG2 VAL A  28      64.039  45.382  -0.974  1.00 10.08           C  
ANISOU  239  CG2 VAL A  28     1092   1098   1639     23    158    124       C  
ATOM    240  N   HIS A  29      63.156  47.233  -3.554  1.00  8.24           N  
ANISOU  240  N   HIS A  29      802    936   1391     11     -3   -101       N  
ATOM    241  CA  HIS A  29      61.811  47.664  -3.877  1.00  8.01           C  
ANISOU  241  CA  HIS A  29      782    815   1447     66    -54     -2       C  
ATOM    242  C   HIS A  29      60.818  46.734  -3.227  1.00  7.49           C  
ANISOU  242  C   HIS A  29      843    746   1257     57    -22     53       C  
ATOM    243  O   HIS A  29      61.089  45.540  -3.070  1.00  8.45           O  
ANISOU  243  O   HIS A  29      865   1009   1336    -26    -84      0       O  
ATOM    244  CB  HIS A  29      61.607  47.696  -5.390  1.00  8.35           C  
ANISOU  244  CB  HIS A  29      941    979   1251   -110     -8     16       C  
ATOM    245  CG  HIS A  29      60.365  48.356  -5.847  1.00  8.86           C  
ANISOU  245  CG  HIS A  29      966    926   1475    -54    -40     31       C  
ATOM    246  ND1 HIS A  29      59.252  47.658  -6.264  1.00  9.36           N  
ANISOU  246  ND1 HIS A  29     1152    863   1542    -84   -150     17       N  
ATOM    247  CD2 HIS A  29      60.043  49.675  -5.961  1.00 10.59           C  
ANISOU  247  CD2 HIS A  29     1316    889   1818   -180   -377    167       C  
ATOM    248  CE1 HIS A  29      58.335  48.523  -6.599  1.00 10.45           C  
ANISOU  248  CE1 HIS A  29      953   1210   1808     81   -227     91       C  
ATOM    249  NE2 HIS A  29      58.776  49.753  -6.427  1.00 10.84           N  
ANISOU  249  NE2 HIS A  29     1226    952   1940    -82   -342    154       N  
ATOM    250  N   PHE A  30      59.607  47.213  -2.915  1.00  8.38           N  
ANISOU  250  N   PHE A  30      951    998   1236     65     22     21       N  
ATOM    251  CA  PHE A  30      58.664  46.372  -2.197  1.00  7.75           C  
ANISOU  251  CA  PHE A  30      809    904   1230   -149    117   -104       C  
ATOM    252  C   PHE A  30      58.297  45.096  -2.944  1.00  8.45           C  
ANISOU  252  C   PHE A  30      652   1274   1284    152     19   -131       C  
ATOM    253  O   PHE A  30      57.943  44.098  -2.337  1.00  8.61           O  
ANISOU  253  O   PHE A  30      962    889   1420   -171    198     54       O  
ATOM    254  CB  PHE A  30      57.402  47.159  -1.823  1.00  9.13           C  
ANISOU  254  CB  PHE A  30      871   1032   1565     42     87    -76       C  
ATOM    255  CG  PHE A  30      56.408  47.400  -2.943  1.00  9.60           C  
ANISOU  255  CG  PHE A  30      901   1300   1445     95    124   -122       C  
ATOM    256  CD1 PHE A  30      55.426  46.463  -3.299  1.00 11.60           C  
ANISOU  256  CD1 PHE A  30      935   1374   2098   -247    278   -614       C  
ATOM    257  CD2 PHE A  30      56.449  48.591  -3.647  1.00 11.00           C  
ANISOU  257  CD2 PHE A  30     1057   1437   1684     54    -25    -81       C  
ATOM    258  CE1 PHE A  30      54.534  46.700  -4.321  1.00 13.64           C  
ANISOU  258  CE1 PHE A  30     1005   2173   2006    -74    -53   -709       C  
ATOM    259  CE2 PHE A  30      55.511  48.817  -4.653  1.00 13.60           C  
ANISOU  259  CE2 PHE A  30     1089   2058   2022    363   -267   -138       C  
ATOM    260  CZ  PHE A  30      54.571  47.895  -4.999  1.00 14.23           C  
ANISOU  260  CZ  PHE A  30     1070   2299   2036    356    -64   -630       C  
ATOM    261  N   THR A  31      58.337  45.173  -4.281  1.00  8.23           N  
ANISOU  261  N   THR A  31      942    899   1288   -112     70     -5       N  
ATOM    262  CA  THR A  31      57.982  44.027  -5.120  1.00  8.99           C  
ANISOU  262  CA  THR A  31      917   1016   1483     80    -63   -113       C  
ATOM    263  C   THR A  31      58.917  42.845  -4.910  1.00  8.56           C  
ANISOU  263  C   THR A  31     1006    935   1310   -228    224    -24       C  
ATOM    264  O   THR A  31      58.558  41.720  -5.338  1.00 10.17           O  
ANISOU  264  O   THR A  31     1007    924   1935   -130     61   -146       O  
ATOM    265  CB  THR A  31      57.951  44.405  -6.612  1.00 10.13           C  
ANISOU  265  CB  THR A  31     1125   1231   1494   -170    -11     -5       C  
ATOM    266  OG1 THR A  31      59.186  44.982  -6.997  1.00  9.75           O  
ANISOU  266  OG1 THR A  31     1120   1140   1444   -101     12    -19       O  
ATOM    267  CG2 THR A  31      56.798  45.354  -6.910  1.00 10.90           C  
ANISOU  267  CG2 THR A  31     1232   1228   1681    -31   -235   -104       C  
ATOM    268  N   ALA A  32      60.097  43.021  -4.347  1.00  7.76           N  
ANISOU  268  N   ALA A  32      798    825   1326    -88     78    -48       N  
ATOM    269  CA  ALA A  32      61.022  41.944  -4.067  1.00  8.71           C  
ANISOU  269  CA  ALA A  32      853   1152   1304    -24    218    -61       C  
ATOM    270  C   ALA A  32      60.740  41.188  -2.774  1.00  8.22           C  
ANISOU  270  C   ALA A  32      725   1005   1392    -50     67     65       C  
ATOM    271  O   ALA A  32      61.314  40.126  -2.552  1.00  8.73           O  
ANISOU  271  O   ALA A  32      954    980   1385     16     48    -50       O  
ATOM    272  CB  ALA A  32      62.459  42.499  -4.010  1.00  9.40           C  
ANISOU  272  CB  ALA A  32     1047    999   1525    -75    291     53       C  
ATOM    273  N   ILE A  33      59.892  41.773  -1.920  1.00  7.86           N  
ANISOU  273  N   ILE A  33      786    965   1237    -29    103    -25       N  
ATOM    274  CA  ILE A  33      59.679  41.227  -0.570  1.00  8.55           C  
ANISOU  274  CA  ILE A  33      964   1100   1183     35    154     59       C  
ATOM    275  C   ILE A  33      58.807  39.995  -0.637  1.00  8.85           C  
ANISOU  275  C   ILE A  33      716   1195   1453   -111    276     31       C  
ATOM    276  O   ILE A  33      57.707  40.026  -1.208  1.00 10.07           O  
ANISOU  276  O   ILE A  33     1015   1145   1667   -164    211    -46       O  
ATOM    277  CB  ILE A  33      59.070  42.309   0.341  1.00  8.26           C  
ANISOU  277  CB  ILE A  33      833   1097   1207   -204    103     -9       C  
ATOM    278  CG1 ILE A  33      59.965  43.551   0.445  1.00  9.03           C  
ANISOU  278  CG1 ILE A  33     1037   1166   1229     36     16     83       C  
ATOM    279  CG2 ILE A  33      58.826  41.683   1.701  1.00 10.32           C  
ANISOU  279  CG2 ILE A  33     1207   1269   1443   -103    188   -133       C  
ATOM    280  CD1 ILE A  33      59.275  44.716   1.114  1.00  9.74           C  
ANISOU  280  CD1 ILE A  33     1275   1113   1312    -80    188   -125       C  
ATOM    281  N   GLN A  34      59.238  38.922  -0.011  1.00  9.21           N  
ANISOU  281  N   GLN A  34     1070   1082   1347    -70     90     62       N  
ATOM    282  CA  GLN A  34      58.579  37.644   0.019  1.00 10.09           C  
ANISOU  282  CA  GLN A  34     1189   1068   1578   -121    352     80       C  
ATOM    283  C   GLN A  34      57.600  37.566   1.171  1.00 10.85           C  
ANISOU  283  C   GLN A  34     1175   1244   1704   -140    256    241       C  
ATOM    284  O   GLN A  34      57.652  38.319   2.115  1.00 12.45           O  
ANISOU  284  O   GLN A  34     1472   1512   1746   -209    557     -7       O  
ATOM    285  CB  GLN A  34      59.610  36.520   0.121  1.00 11.01           C  
ANISOU  285  CB  GLN A  34     1297   1135   1752    -79    272    107       C  
ATOM    286  CG  GLN A  34      60.588  36.578  -1.040  1.00 11.33           C  
ANISOU  286  CG  GLN A  34     1446   1188   1671     41    306    107       C  
ATOM    287  CD  GLN A  34      59.905  36.422  -2.366  1.00 10.39           C  
ANISOU  287  CD  GLN A  34     1335   1049   1564   -158    285   -146       C  
ATOM    288  OE1 GLN A  34      59.201  35.437  -2.627  1.00 13.63           O  
ANISOU  288  OE1 GLN A  34     2006   1217   1955   -376    436   -305       O  
ATOM    289  NE2 GLN A  34      60.083  37.358  -3.252  1.00 11.01           N  
ANISOU  289  NE2 GLN A  34     1622   1154   1407   -152     89   -114       N  
ATOM    290  N   GLY A  35      56.724  36.565   1.081  1.00 14.44           N  
ANISOU  290  N   GLY A  35     1736   1723   2026   -547    544    208       N  
ATOM    291  CA  GLY A  35      55.783  36.272   2.137  1.00 14.91           C  
ANISOU  291  CA  GLY A  35     1799   1528   2337   -509    836     48       C  
ATOM    292  C   GLY A  35      54.433  36.920   1.941  1.00 17.53           C  
ANISOU  292  C   GLY A  35     1797   1630   3235   -434    817    433       C  
ATOM    293  O   GLY A  35      54.106  37.539   0.943  1.00 21.02           O  
ANISOU  293  O   GLY A  35     1956   1959   4072   -414    517    953       O  
ATOM    294  N   GLU A  36      53.599  36.737   2.947  1.00 19.09           N  
ANISOU  294  N   GLU A  36     2280   1580   3392   -166   1261   -168       N  
ATOM    295  CA  GLU A  36      52.215  37.244   2.826  1.00 19.15           C  
ANISOU  295  CA  GLU A  36     2294   1116   3867   -217   1138   -223       C  
ATOM    296  C   GLU A  36      52.173  38.515   3.617  1.00 23.33           C  
ANISOU  296  C   GLU A  36     3288   1598   3979   -124   1539   -220       C  
ATOM    297  O   GLU A  36      53.108  39.022   4.265  1.00 24.03           O  
ANISOU  297  O   GLU A  36     3534   1819   3779     -1   1422   -268       O  
ATOM    298  CB  GLU A  36      51.244  36.155   3.263  1.00 22.01           C  
ANISOU  298  CB  GLU A  36     2757   1569   4037   -577   1303   -482       C  
ATOM    299  CG AGLU A  36      49.734  36.208   3.477  0.40 27.02           C  
ANISOU  299  CG AGLU A  36     2777   3013   4475  -1022    805   -523       C  
ATOM    300  CG BGLU A  36      51.473  34.810   2.587  0.34 17.71           C  
ANISOU  300  CG BGLU A  36     2006   1064   3660  -1053   1343   -119       C  
ATOM    301  CG CGLU A  36      51.076  36.186   4.788  0.26 26.22           C  
ANISOU  301  CG CGLU A  36     3800   2189   3972     42   1310    429       C  
ATOM    302  CD AGLU A  36      48.719  35.501   2.628  0.40 27.98           C  
ANISOU  302  CD AGLU A  36     3136   3037   4459  -1087    904   -611       C  
ATOM    303  CD BGLU A  36      51.941  34.810   1.153  0.34 20.00           C  
ANISOU  303  CD BGLU A  36     2246   1924   3430  -1409    591   -941       C  
ATOM    304  CD CGLU A  36      49.831  35.489   5.291  0.26 26.82           C  
ANISOU  304  CD CGLU A  36     3819   2367   4004    -59   1542     95       C  
ATOM    305  OE1AGLU A  36      48.822  35.427   1.377  0.40 26.41           O  
ANISOU  305  OE1AGLU A  36     2462   2886   4686   -897   1373  -1416       O  
ATOM    306  OE1BGLU A  36      51.261  35.400   0.280  0.34 20.63           O  
ANISOU  306  OE1BGLU A  36     2153   2986   2700   -809    630  -1645       O  
ATOM    307  OE1CGLU A  36      49.388  34.504   4.648  0.26 29.84           O  
ANISOU  307  OE1CGLU A  36     3960   2343   5034    236   1567   -516       O  
ATOM    308  OE2AGLU A  36      47.718  35.009   3.241  0.40 19.48           O  
ANISOU  308  OE2AGLU A  36     2774   2092   2536  -1019     36   -325       O  
ATOM    309  OE2BGLU A  36      53.017  34.210   0.865  0.34 19.04           O  
ANISOU  309  OE2BGLU A  36     2908   1944   2383   -933    668  -1058       O  
ATOM    310  OE2CGLU A  36      49.278  35.894   6.349  0.26 26.77           O  
ANISOU  310  OE2CGLU A  36     4403   2116   3650    378   1558    428       O  
ATOM    311  N   GLY A  37      51.083  39.226   3.571  1.00 23.40           N  
ANISOU  311  N   GLY A  37     3782   1689   3421    686   1777    441       N  
ATOM    312  CA  GLY A  37      51.180  40.480   4.348  1.00 18.94           C  
ANISOU  312  CA  GLY A  37     3146   1400   2650    303   1524    346       C  
ATOM    313  C   GLY A  37      51.601  41.707   3.569  1.00 13.28           C  
ANISOU  313  C   GLY A  37     1866   1352   1826    -19    686     50       C  
ATOM    314  O   GLY A  37      52.095  41.666   2.473  1.00 14.15           O  
ANISOU  314  O   GLY A  37     2212   1092   2072     54    734     24       O  
ATOM    315  N   PHE A  38      51.335  42.851   4.165  1.00 11.34           N  
ANISOU  315  N   PHE A  38     1265   1421   1622   -106    400    -76       N  
ATOM    316  CA  PHE A  38      51.626  44.124   3.571  1.00  9.68           C  
ANISOU  316  CA  PHE A  38      921   1303   1453    -17    100   -123       C  
ATOM    317  C   PHE A  38      53.118  44.218   3.292  1.00  9.21           C  
ANISOU  317  C   PHE A  38      847   1040   1613     97    -21   -151       C  
ATOM    318  O   PHE A  38      53.922  43.909   4.174  1.00 10.49           O  
ANISOU  318  O   PHE A  38      978   1401   1608    116     57   -133       O  
ATOM    319  CB  PHE A  38      51.156  45.241   4.486  1.00 10.36           C  
ANISOU  319  CB  PHE A  38      887   1407   1641    -99    154   -283       C  
ATOM    320  CG  PHE A  38      51.270  46.609   3.912  1.00 10.41           C  
ANISOU  320  CG  PHE A  38      958   1287   1709    -83    279   -471       C  
ATOM    321  CD1 PHE A  38      52.421  47.352   4.071  1.00 12.71           C  
ANISOU  321  CD1 PHE A  38     1033   1596   2201   -119    361   -647       C  
ATOM    322  CD2 PHE A  38      50.206  47.165   3.204  1.00 11.67           C  
ANISOU  322  CD2 PHE A  38     1021   1453   1959    202    156   -290       C  
ATOM    323  CE1 PHE A  38      52.442  48.599   3.502  1.00 13.61           C  
ANISOU  323  CE1 PHE A  38     1234   1324   2613    -94    669   -752       C  
ATOM    324  CE2 PHE A  38      50.279  48.424   2.699  1.00 13.66           C  
ANISOU  324  CE2 PHE A  38     1556   1419   2214    215    257   -452       C  
ATOM    325  CZ  PHE A  38      51.437  49.155   2.821  1.00 13.34           C  
ANISOU  325  CZ  PHE A  38     1116   1423   2532     69    387   -474       C  
ATOM    326  N   LYS A  39      53.482  44.644   2.080  1.00  9.63           N  
ANISOU  326  N   LYS A  39      907   1266   1488     -6     85   -204       N  
ATOM    327  CA  LYS A  39      54.888  44.605   1.648  1.00 10.11           C  
ANISOU  327  CA  LYS A  39      878   1322   1642     12    135   -255       C  
ATOM    328  C   LYS A  39      55.608  45.832   2.156  1.00 10.03           C  
ANISOU  328  C   LYS A  39      696   1282   1832    108    211   -206       C  
ATOM    329  O   LYS A  39      55.421  46.939   1.640  1.00 11.47           O  
ANISOU  329  O   LYS A  39      987   1345   2026    -36    -50   -245       O  
ATOM    330  CB  LYS A  39      54.910  44.441   0.136  1.00 10.22           C  
ANISOU  330  CB  LYS A  39     1053   1389   1442      9    253   -147       C  
ATOM    331  CG  LYS A  39      54.272  43.139  -0.321  1.00 12.10           C  
ANISOU  331  CG  LYS A  39     1234   1657   1705   -193    215   -293       C  
ATOM    332  CD  LYS A  39      54.924  41.930   0.352  1.00 13.69           C  
ANISOU  332  CD  LYS A  39     1585   1316   2302   -223    419   -376       C  
ATOM    333  CE  LYS A  39      54.448  40.587  -0.203  1.00 15.20           C  
ANISOU  333  CE  LYS A  39     1556   1841   2379   -337    483   -225       C  
ATOM    334  NZ  LYS A  39      53.019  40.379   0.065  1.00 18.19           N  
ANISOU  334  NZ  LYS A  39     2153   1796   2962   -449    559   -614       N  
ATOM    335  N   THR A  40      56.408  45.632   3.180  1.00 10.03           N  
ANISOU  335  N   THR A  40      843   1559   1408   -124     54   -104       N  
ATOM    336  CA  THR A  40      57.142  46.682   3.891  1.00 10.89           C  
ANISOU  336  CA  THR A  40     1063   1554   1519    -64    189    -66       C  
ATOM    337  C   THR A  40      58.335  46.076   4.580  1.00 11.07           C  
ANISOU  337  C   THR A  40      801   1918   1488    -95     82    -93       C  
ATOM    338  O   THR A  40      58.407  44.863   4.748  1.00 11.89           O  
ANISOU  338  O   THR A  40     1132   1887   1497   -225     63    209       O  
ATOM    339  CB  THR A  40      56.191  47.427   4.867  1.00 13.36           C  
ANISOU  339  CB  THR A  40      983   2127   1967    -49    134   -534       C  
ATOM    340  OG1 THR A  40      56.877  48.546   5.419  1.00 15.81           O  
ANISOU  340  OG1 THR A  40     1163   2184   2658     73   -328   -918       O  
ATOM    341  CG2 THR A  40      55.729  46.517   5.987  1.00 15.51           C  
ANISOU  341  CG2 THR A  40     1708   2641   1543   -316    424   -311       C  
ATOM    342  N   LEU A  41      59.248  46.936   4.980  1.00 11.29           N  
ANISOU  342  N   LEU A  41      889   1629   1772    -43    125   -105       N  
ATOM    343  CA  LEU A  41      60.395  46.606   5.770  1.00 10.51           C  
ANISOU  343  CA  LEU A  41     1016   1547   1431    -59    -75     -3       C  
ATOM    344  C   LEU A  41      60.608  47.693   6.834  1.00 12.59           C  
ANISOU  344  C   LEU A  41     1053   2147   1585    150    154   -105       C  
ATOM    345  O   LEU A  41      60.291  48.836   6.567  1.00 12.62           O  
ANISOU  345  O   LEU A  41     1008   2029   1756    171     -6   -390       O  
ATOM    346  CB  LEU A  41      61.659  46.508   4.929  1.00 10.47           C  
ANISOU  346  CB  LEU A  41      887   1691   1400    -94     34     51       C  
ATOM    347  CG  LEU A  41      61.650  45.358   3.909  1.00 11.68           C  
ANISOU  347  CG  LEU A  41      972   1938   1529    -71     80    -64       C  
ATOM    348  CD1 LEU A  41      62.739  45.555   2.848  1.00 11.67           C  
ANISOU  348  CD1 LEU A  41     1109   1904   1423   -114    200   -179       C  
ATOM    349  CD2 LEU A  41      61.843  44.023   4.582  1.00 14.67           C  
ANISOU  349  CD2 LEU A  41     1876   1853   1844   -285    390   -129       C  
ATOM    350  N   GLU A  42      61.201  47.333   7.952  1.00 14.72           N  
ANISOU  350  N   GLU A  42     1677   2359   1558     60   -222   -264       N  
ATOM    351  CA  GLU A  42      61.556  48.285   8.971  1.00 15.07           C  
ANISOU  351  CA  GLU A  42     1670   2577   1479    113    192   -425       C  
ATOM    352  C   GLU A  42      63.068  48.316   9.175  1.00 15.60           C  
ANISOU  352  C   GLU A  42     1668   2552   1708    240    221   -790       C  
ATOM    353  O   GLU A  42      63.706  47.270   9.103  1.00 16.43           O  
ANISOU  353  O   GLU A  42     1552   3033   1658    -32    131   -851       O  
ATOM    354  CB  GLU A  42      60.934  47.919  10.339  1.00 20.13           C  
ANISOU  354  CB  GLU A  42     1825   3769   2055    526    399   -202       C  
ATOM    355  CG  GLU A  42      59.481  48.223  10.427  1.00 22.55           C  
ANISOU  355  CG  GLU A  42     1659   4509   2400    192    216   -503       C  
ATOM    356  CD  GLU A  42      59.088  49.695  10.409  1.00 25.46           C  
ANISOU  356  CD  GLU A  42     2198   4571   2904    991    154  -1278       C  
ATOM    357  OE1 GLU A  42      59.746  50.487  11.114  1.00 33.22           O  
ANISOU  357  OE1 GLU A  42     3969   5514   3140  -1373    -11   -639       O  
ATOM    358  OE2 GLU A  42      58.140  50.064   9.680  1.00 26.55           O  
ANISOU  358  OE2 GLU A  42     2288   4153   3646   1147    -90  -1624       O  
ATOM    359  N   GLU A  43      63.588  49.503   9.468  1.00 17.72           N  
ANISOU  359  N   GLU A  43     1808   2785   2139    108    209  -1019       N  
ATOM    360  CA  GLU A  43      64.994  49.671   9.776  1.00 17.50           C  
ANISOU  360  CA  GLU A  43     1929   2863   1857   -237    238   -988       C  
ATOM    361  C   GLU A  43      65.442  48.645  10.798  1.00 16.27           C  
ANISOU  361  C   GLU A  43     1715   2720   1747   -142    194  -1112       C  
ATOM    362  O   GLU A  43      64.814  48.467  11.858  1.00 18.74           O  
ANISOU  362  O   GLU A  43     2061   3341   1718    -98    363   -737       O  
ATOM    363  CB  GLU A  43      65.313  51.113  10.228  1.00 20.46           C  
ANISOU  363  CB  GLU A  43     2482   2854   2436    -91    501  -1290       C  
ATOM    364  CG  GLU A  43      66.735  51.359  10.642  1.00 24.79           C  
ANISOU  364  CG  GLU A  43     3262   3131   3025   -259   -297  -1412       C  
ATOM    365  CD  GLU A  43      67.085  52.704  11.210  1.00 29.70           C  
ANISOU  365  CD  GLU A  43     3786   3453   4045     80  -1014  -1781       C  
ATOM    366  OE1 GLU A  43      66.228  53.600  11.267  1.00 37.18           O  
ANISOU  366  OE1 GLU A  43     6217   3396   4513   1726  -2086  -2011       O  
ATOM    367  OE2 GLU A  43      68.280  52.840  11.621  1.00 34.86           O  
ANISOU  367  OE2 GLU A  43     3951   4996   4297  -1374   -767  -1785       O  
ATOM    368  N   GLY A  44      66.540  47.976  10.529  1.00 16.29           N  
ANISOU  368  N   GLY A  44     1701   2677   1813    -59    260  -1002       N  
ATOM    369  CA  GLY A  44      67.104  46.987  11.462  1.00 18.32           C  
ANISOU  369  CA  GLY A  44     2271   3101   1590    313   -129   -725       C  
ATOM    370  C   GLY A  44      66.756  45.537  11.222  1.00 17.93           C  
ANISOU  370  C   GLY A  44     2031   2977   1803    677    278   -535       C  
ATOM    371  O   GLY A  44      67.439  44.615  11.703  1.00 22.13           O  
ANISOU  371  O   GLY A  44     2657   3383   2367    727    355   -168       O  
ATOM    372  N   GLN A  45      65.698  45.341  10.418  1.00 18.72           N  
ANISOU  372  N   GLN A  45     1844   3239   2028   -125    524   -611       N  
ATOM    373  CA  GLN A  45      65.224  44.002  10.152  1.00 20.37           C  
ANISOU  373  CA  GLN A  45     2154   3089   2495     39    750   -602       C  
ATOM    374  C   GLN A  45      66.283  43.165   9.412  1.00 15.96           C  
ANISOU  374  C   GLN A  45     1519   2693   1852    181    101   -403       C  
ATOM    375  O   GLN A  45      66.762  43.643   8.367  1.00 15.12           O  
ANISOU  375  O   GLN A  45     1461   2363   1921     85    379   -288       O  
ATOM    376  CB  GLN A  45      63.970  44.044   9.270  1.00 22.43           C  
ANISOU  376  CB  GLN A  45     1477   3666   3380    133   1093  -1083       C  
ATOM    377  CG AGLN A  45      63.741  42.701   8.584  0.54 23.65           C  
ANISOU  377  CG AGLN A  45     2368   4020   2598   -523   1237   -906       C  
ATOM    378  CG BGLN A  45      62.952  42.950   9.258  0.46 25.59           C  
ANISOU  378  CG BGLN A  45     2661   3997   3065   -498    651   -787       C  
ATOM    379  CD AGLN A  45      62.865  41.796   9.445  0.54 24.67           C  
ANISOU  379  CD AGLN A  45     2607   4203   2562   -947    969   -874       C  
ATOM    380  CD BGLN A  45      61.578  43.585   9.448  0.46 22.43           C  
ANISOU  380  CD BGLN A  45     2077   3650   2794   -940    267    256       C  
ATOM    381  OE1AGLN A  45      61.729  42.261   9.606  0.54 23.12           O  
ANISOU  381  OE1AGLN A  45     2690   3677   2416   -821    443   -221       O  
ATOM    382  OE1BGLN A  45      61.143  44.435   8.658  0.46 19.82           O  
ANISOU  382  OE1BGLN A  45     3449   2143   1939  -1288    575    172       O  
ATOM    383  NE2AGLN A  45      63.381  40.651   9.902  0.54 20.92           N  
ANISOU  383  NE2AGLN A  45     1600   4284   2063  -1332   1048   -979       N  
ATOM    384  NE2BGLN A  45      60.938  43.136  10.516  0.46 21.12           N  
ANISOU  384  NE2BGLN A  45     2345   3450   2231   -258   -264    793       N  
ATOM    385  N   GLU A  46      66.610  41.949   9.868  1.00 15.95           N  
ANISOU  385  N   GLU A  46     1791   2700   1571    -98    353   -137       N  
ATOM    386  CA  GLU A  46      67.522  41.088   9.122  1.00 15.68           C  
ANISOU  386  CA  GLU A  46     1796   2486   1675     14    -76     25       C  
ATOM    387  C   GLU A  46      66.745  40.425   7.987  1.00 13.74           C  
ANISOU  387  C   GLU A  46     1291   2389   1542    -62    -39    233       C  
ATOM    388  O   GLU A  46      65.625  40.003   8.145  1.00 15.11           O  
ANISOU  388  O   GLU A  46     1491   2617   1633    -55    225    -63       O  
ATOM    389  CB  GLU A  46      68.148  39.980   9.982  1.00 18.38           C  
ANISOU  389  CB  GLU A  46     2609   2745   1629    192   -593    184       C  
ATOM    390  CG  GLU A  46      69.354  39.326   9.222  1.00 26.38           C  
ANISOU  390  CG  GLU A  46     3262   3589   3173    922   -491    385       C  
ATOM    391  CD  GLU A  46      70.273  38.446  10.029  1.00 31.69           C  
ANISOU  391  CD  GLU A  46     3659   4712   3669   1530    558   1257       C  
ATOM    392  OE1 GLU A  46      69.949  38.049  11.155  1.00 41.40           O  
ANISOU  392  OE1 GLU A  46     5159   7015   3555   2494    126   1953       O  
ATOM    393  OE2 GLU A  46      71.398  38.097   9.585  1.00 37.65           O  
ANISOU  393  OE2 GLU A  46     3614   6723   3968   2128    -53   1359       O  
ATOM    394  N   VAL A  47      67.409  40.357   6.855  1.00 12.45           N  
ANISOU  394  N   VAL A  47     1223   1799   1707    143    143    -24       N  
ATOM    395  CA  VAL A  47      66.860  39.787   5.647  1.00 11.70           C  
ANISOU  395  CA  VAL A  47     1175   1586   1684    107    145    217       C  
ATOM    396  C   VAL A  47      67.904  38.890   4.963  1.00 11.58           C  
ANISOU  396  C   VAL A  47     1403   1387   1609    168    262     67       C  
ATOM    397  O   VAL A  47      69.102  39.129   5.037  1.00 13.21           O  
ANISOU  397  O   VAL A  47     1033   1876   2108    242     82     66       O  
ATOM    398  CB  VAL A  47      66.376  40.824   4.624  1.00 11.88           C  
ANISOU  398  CB  VAL A  47     1309   1687   1517    203    294    245       C  
ATOM    399  CG1 VAL A  47      65.168  41.610   5.143  1.00 12.21           C  
ANISOU  399  CG1 VAL A  47     1277   1781   1580    276    245     -6       C  
ATOM    400  CG2 VAL A  47      67.472  41.804   4.212  1.00 13.44           C  
ANISOU  400  CG2 VAL A  47     1514   1944   1647    370    362    505       C  
ATOM    401  N   SER A  48      67.391  37.900   4.246  1.00 11.56           N  
ANISOU  401  N   SER A  48     1231   1612   1548     36    121    285       N  
ATOM    402  CA  SER A  48      68.158  37.187   3.227  1.00 10.78           C  
ANISOU  402  CA  SER A  48     1179   1540   1377    155     73    218       C  
ATOM    403  C   SER A  48      67.706  37.704   1.876  1.00 11.02           C  
ANISOU  403  C   SER A  48     1125   1490   1571    -54    158    205       C  
ATOM    404  O   SER A  48      66.565  38.106   1.696  1.00 11.09           O  
ANISOU  404  O   SER A  48     1013   1511   1688    180     74    282       O  
ATOM    405  CB  SER A  48      67.969  35.693   3.362  1.00 14.82           C  
ANISOU  405  CB  SER A  48     2007   1644   1981    450    174    313       C  
ATOM    406  OG ASER A  48      68.257  34.904   2.260  0.47 13.19           O  
ANISOU  406  OG ASER A  48     1718   1471   1823    263    258    142       O  
ATOM    407  OG BSER A  48      66.716  35.248   3.082  0.53 12.13           O  
ANISOU  407  OG BSER A  48     1856   1622   1131    302     10    323       O  
ATOM    408  N   PHE A  49      68.636  37.728   0.914  1.00  9.87           N  
ANISOU  408  N   PHE A  49     1011   1225   1512    195    134    290       N  
ATOM    409  CA  PHE A  49      68.334  38.267  -0.387  1.00  9.85           C  
ANISOU  409  CA  PHE A  49     1110   1091   1541     51      1    186       C  
ATOM    410  C   PHE A  49      69.392  37.841  -1.396  1.00  8.68           C  
ANISOU  410  C   PHE A  49      768   1156   1375     84      2    204       C  
ATOM    411  O   PHE A  49      70.459  37.385  -1.034  1.00 10.29           O  
ANISOU  411  O   PHE A  49     1087   1316   1509    234     -9     90       O  
ATOM    412  CB  PHE A  49      68.244  39.823  -0.336  1.00 10.33           C  
ANISOU  412  CB  PHE A  49     1294   1124   1506    291    126    148       C  
ATOM    413  CG  PHE A  49      69.558  40.473  -0.035  1.00 10.01           C  
ANISOU  413  CG  PHE A  49     1062   1326   1416    133    -17     85       C  
ATOM    414  CD1 PHE A  49      70.029  40.554   1.262  1.00 10.55           C  
ANISOU  414  CD1 PHE A  49     1198   1376   1435    245     -3     85       C  
ATOM    415  CD2 PHE A  49      70.333  40.986  -1.086  1.00 10.69           C  
ANISOU  415  CD2 PHE A  49     1466   1166   1430    -55     57    -37       C  
ATOM    416  CE1 PHE A  49      71.283  41.115   1.521  1.00 11.01           C  
ANISOU  416  CE1 PHE A  49     1471   1317   1397    174   -108   -109       C  
ATOM    417  CE2 PHE A  49      71.599  41.525  -0.807  1.00 13.25           C  
ANISOU  417  CE2 PHE A  49     2074   1208   1751   -349     34   -159       C  
ATOM    418  CZ  PHE A  49      72.071  41.617   0.498  1.00 11.89           C  
ANISOU  418  CZ  PHE A  49     1565   1368   1583   -113    -18    -40       C  
ATOM    419  N   GLU A  50      69.048  38.046  -2.638  1.00 10.02           N  
ANISOU  419  N   GLU A  50     1026   1109   1671    133    112    241       N  
ATOM    420  CA  GLU A  50      69.919  37.887  -3.828  1.00 10.81           C  
ANISOU  420  CA  GLU A  50     1243   1150   1715    182    269    230       C  
ATOM    421  C   GLU A  50      70.083  39.255  -4.445  1.00  9.23           C  
ANISOU  421  C   GLU A  50      963   1151   1394    -16    103     20       C  
ATOM    422  O   GLU A  50      69.235  40.125  -4.322  1.00  9.88           O  
ANISOU  422  O   GLU A  50      960   1007   1787     66    165    145       O  
ATOM    423  CB  GLU A  50      69.284  36.915  -4.802  1.00 15.25           C  
ANISOU  423  CB  GLU A  50     2446   1259   2089   -255   1076   -202       C  
ATOM    424  CG AGLU A  50      69.219  35.543  -4.201  0.67 20.67           C  
ANISOU  424  CG AGLU A  50     2822   1983   3050   -631   1112    281       C  
ATOM    425  CG BGLU A  50      67.864  36.470  -4.802  0.34 20.50           C  
ANISOU  425  CG BGLU A  50     2991   2863   1936   -490      3   -135       C  
ATOM    426  CD AGLU A  50      68.719  34.338  -4.923  0.67 21.61           C  
ANISOU  426  CD AGLU A  50     3118   2408   2684   -638    927   -358       C  
ATOM    427  CD BGLU A  50      67.503  35.523  -5.944  0.34 20.03           C  
ANISOU  427  CD BGLU A  50     3103   2575   1934   -370    107   -192       C  
ATOM    428  OE1AGLU A  50      67.477  34.127  -4.847  0.67 22.01           O  
ANISOU  428  OE1AGLU A  50     2643   3427   2292    330    412    100       O  
ATOM    429  OE1BGLU A  50      67.391  35.979  -7.105  0.34  9.25           O  
ANISOU  429  OE1BGLU A  50     1097    996   1423   -111   -124   -493       O  
ATOM    430  OE2AGLU A  50      69.570  33.593  -5.442  0.67 25.05           O  
ANISOU  430  OE2AGLU A  50     2034   4020   3464   -443    530   -607       O  
ATOM    431  OE2BGLU A  50      67.299  34.338  -5.592  0.34 20.87           O  
ANISOU  431  OE2BGLU A  50     3488   2484   1959   1558    393   -152       O  
ATOM    432  N   ILE A  51      71.187  39.444  -5.181  1.00 10.27           N  
ANISOU  432  N   ILE A  51     1297    913   1692    198    271     95       N  
ATOM    433  CA  ILE A  51      71.441  40.661  -5.917  1.00  9.56           C  
ANISOU  433  CA  ILE A  51     1245    997   1392     75    118     84       C  
ATOM    434  C   ILE A  51      71.280  40.333  -7.390  1.00  9.34           C  
ANISOU  434  C   ILE A  51     1180    867   1500     50    251    130       C  
ATOM    435  O   ILE A  51      71.851  39.349  -7.906  1.00 11.07           O  
ANISOU  435  O   ILE A  51     1497    996   1715    238    284    -35       O  
ATOM    436  CB  ILE A  51      72.845  41.245  -5.644  1.00 10.81           C  
ANISOU  436  CB  ILE A  51     1336   1079   1692    -94     69    -83       C  
ATOM    437  CG1 ILE A  51      73.045  41.500  -4.151  1.00 11.87           C  
ANISOU  437  CG1 ILE A  51     1155   1436   1920    -21     -2     60       C  
ATOM    438  CG2 ILE A  51      73.044  42.473  -6.474  1.00 13.19           C  
ANISOU  438  CG2 ILE A  51     1703   1204   2104   -346    225    -47       C  
ATOM    439  CD1 ILE A  51      74.464  41.786  -3.773  1.00 14.69           C  
ANISOU  439  CD1 ILE A  51     1507   1987   2088   -432   -236    -56       C  
ATOM    440  N   VAL A  52      70.521  41.166  -8.084  1.00  9.43           N  
ANISOU  440  N   VAL A  52     1140    938   1504    -10    221     64       N  
ATOM    441  CA  VAL A  52      70.329  41.066  -9.533  1.00  9.66           C  
ANISOU  441  CA  VAL A  52     1252    921   1498     30    374   -110       C  
ATOM    442  C   VAL A  52      70.654  42.446 -10.134  1.00 10.03           C  
ANISOU  442  C   VAL A  52     1309    974   1528     85    397    -16       C  
ATOM    443  O   VAL A  52      70.646  43.460  -9.430  1.00 11.47           O  
ANISOU  443  O   VAL A  52     1708    860   1791    -32    595   -120       O  
ATOM    444  CB  VAL A  52      68.949  40.621  -9.913  1.00  9.82           C  
ANISOU  444  CB  VAL A  52     1184    843   1702    -31    185      4       C  
ATOM    445  CG1 VAL A  52      68.639  39.226  -9.311  1.00 10.77           C  
ANISOU  445  CG1 VAL A  52     1320    967   1807    -41    171    170       C  
ATOM    446  CG2 VAL A  52      67.855  41.606  -9.469  1.00 11.03           C  
ANISOU  446  CG2 VAL A  52     1254   1235   1703    -42    105   -215       C  
ATOM    447  N   GLN A  53      70.943  42.480 -11.415  1.00 10.68           N  
ANISOU  447  N   GLN A  53     1306   1016   1738   -161    337    -58       N  
ATOM    448  CA  GLN A  53      71.207  43.690 -12.157  1.00 11.43           C  
ANISOU  448  CA  GLN A  53     1377   1214   1752   -254    385    -38       C  
ATOM    449  C   GLN A  53      70.070  43.958 -13.144  1.00 11.33           C  
ANISOU  449  C   GLN A  53     1606   1087   1613   -221    429     25       C  
ATOM    450  O   GLN A  53      69.794  43.146 -14.009  1.00 14.30           O  
ANISOU  450  O   GLN A  53     2643   1012   1778     21    -64   -171       O  
ATOM    451  CB  GLN A  53      72.524  43.486 -12.954  1.00 15.43           C  
ANISOU  451  CB  GLN A  53     1553   1816   2494   -154    405    177       C  
ATOM    452  CG  GLN A  53      73.722  43.542 -12.003  1.00 20.86           C  
ANISOU  452  CG  GLN A  53     1644   2676   3607     31      4    207       C  
ATOM    453  CD AGLN A  53      75.044  43.651 -12.708  0.35 19.05           C  
ANISOU  453  CD AGLN A  53     1510   2571   3158    190   -550    413       C  
ATOM    454  CD BGLN A  53      74.141  44.971 -11.684  0.65 22.16           C  
ANISOU  454  CD BGLN A  53     1613   3097   3709   -680    411   -492       C  
ATOM    455  OE1AGLN A  53      75.111  43.669 -13.933  0.35 25.26           O  
ANISOU  455  OE1AGLN A  53     1978   4353   3269    842    356     10       O  
ATOM    456  OE1BGLN A  53      75.102  45.008 -10.929  0.65 28.48           O  
ANISOU  456  OE1BGLN A  53     2073   5503   3244   -378    423   -731       O  
ATOM    457  NE2AGLN A  53      76.147  43.739 -11.961  0.35 26.54           N  
ANISOU  457  NE2AGLN A  53     1810   3877   4398     15   -968   1792       N  
ATOM    458  NE2BGLN A  53      73.500  46.049 -12.124  0.65 25.99           N  
ANISOU  458  NE2BGLN A  53     3554   2747   3575  -1256    316    381       N  
ATOM    459  N   GLY A  54      69.448  45.112 -12.936  1.00 12.09           N  
ANISOU  459  N   GLY A  54     1599    994   2000   -127    272   -140       N  
ATOM    460  CA  GLY A  54      68.399  45.574 -13.829  1.00 13.06           C  
ANISOU  460  CA  GLY A  54     1472   1115   2376   -247     28   -211       C  
ATOM    461  C   GLY A  54      68.915  46.808 -14.550  1.00 12.21           C  
ANISOU  461  C   GLY A  54     1608   1067   1965   -219    -48   -280       C  
ATOM    462  O   GLY A  54      70.062  47.198 -14.499  1.00 13.01           O  
ANISOU  462  O   GLY A  54     1957   1237   1750   -330    323    -90       O  
ATOM    463  N   ASN A  55      68.018  47.472 -15.274  1.00 14.64           N  
ANISOU  463  N   ASN A  55     2106   1398   2057    -68   -248   -267       N  
ATOM    464  CA  ASN A  55      68.363  48.629 -16.109  1.00 16.42           C  
ANISOU  464  CA  ASN A  55     2914   1564   1760   -317   -371    -26       C  
ATOM    465  C   ASN A  55      68.854  49.804 -15.278  1.00 14.29           C  
ANISOU  465  C   ASN A  55     2232   1322   1875    -70    -11    -73       C  
ATOM    466  O   ASN A  55      69.515  50.727 -15.849  1.00 19.77           O  
ANISOU  466  O   ASN A  55     3810   1727   1976   -513    597    -13       O  
ATOM    467  CB  ASN A  55      67.167  49.026 -16.959  1.00 21.76           C  
ANISOU  467  CB  ASN A  55     3869   1915   2483    -76  -1366    -94       C  
ATOM    468  CG  ASN A  55      66.056  49.745 -16.234  1.00 30.19           C  
ANISOU  468  CG  ASN A  55     4328   3135   4009    584   -698    496       C  
ATOM    469  OD1 ASN A  55      65.482  49.197 -15.281  1.00 31.78           O  
ANISOU  469  OD1 ASN A  55     3869   3799   4406   -392  -1239    630       O  
ATOM    470  ND2 ASN A  55      65.696  50.990 -16.650  1.00 37.78           N  
ANISOU  470  ND2 ASN A  55     4780   3312   6263    460  -1335    823       N  
ATOM    471  N   ARG A  56      68.524  49.839 -14.017  1.00 11.67           N  
ANISOU  471  N   ARG A  56     1738    995   1702    -37    -91    -43       N  
ATOM    472  CA  ARG A  56      68.917  50.917 -13.116  1.00 12.23           C  
ANISOU  472  CA  ARG A  56     1863   1120   1663    -60     18     26       C  
ATOM    473  C   ARG A  56      70.127  50.528 -12.271  1.00 11.09           C  
ANISOU  473  C   ARG A  56     1574    984   1654   -102    217    -80       C  
ATOM    474  O   ARG A  56      70.562  51.324 -11.426  1.00 12.50           O  
ANISOU  474  O   ARG A  56     1835   1131   1784    -28    -32   -108       O  
ATOM    475  CB  ARG A  56      67.710  51.316 -12.232  1.00 12.94           C  
ANISOU  475  CB  ARG A  56     1685   1358   1874    251    141    183       C  
ATOM    476  CG  ARG A  56      66.533  51.957 -12.956  1.00 14.00           C  
ANISOU  476  CG  ARG A  56     1727   1362   2230   -193    240     71       C  
ATOM    477  CD  ARG A  56      66.775  53.414 -13.274  1.00 12.11           C  
ANISOU  477  CD  ARG A  56     1410   1159   2034    208     90    -15       C  
ATOM    478  NE  ARG A  56      66.757  54.242 -12.064  1.00 11.26           N  
ANISOU  478  NE  ARG A  56     1483    979   1818    243    236    -19       N  
ATOM    479  CZ  ARG A  56      65.620  54.641 -11.491  1.00 11.43           C  
ANISOU  479  CZ  ARG A  56     1430   1128   1787     20    178    292       C  
ATOM    480  NH1 ARG A  56      64.425  54.342 -12.015  1.00 13.32           N  
ANISOU  480  NH1 ARG A  56     1501   1129   2432    181     64   -113       N  
ATOM    481  NH2 ARG A  56      65.685  55.400 -10.404  1.00 11.28           N  
ANISOU  481  NH2 ARG A  56     1331   1190   1766    199    162   -122       N  
ATOM    482  N   GLY A  57      70.709  49.340 -12.457  1.00 10.91           N  
ANISOU  482  N   GLY A  57     1523   1143   1477   -232    168     44       N  
ATOM    483  CA  GLY A  57      71.820  48.866 -11.653  1.00 10.72           C  
ANISOU  483  CA  GLY A  57     1408   1092   1573   -210    345     67       C  
ATOM    484  C   GLY A  57      71.459  47.772 -10.688  1.00  9.43           C  
ANISOU  484  C   GLY A  57     1123    930   1528   -315    308   -104       C  
ATOM    485  O   GLY A  57      70.400  47.150 -10.840  1.00 10.27           O  
ANISOU  485  O   GLY A  57     1267    974   1662    -64     98     99       O  
ATOM    486  N   PRO A  58      72.312  47.444  -9.734  1.00  9.66           N  
ANISOU  486  N   PRO A  58     1179    951   1540   -270    215     99       N  
ATOM    487  CA  PRO A  58      72.041  46.336  -8.818  1.00  9.85           C  
ANISOU  487  CA  PRO A  58     1110   1081   1553    -22    158   -124       C  
ATOM    488  C   PRO A  58      70.846  46.597  -7.911  1.00  8.30           C  
ANISOU  488  C   PRO A  58      811    881   1463     44    167    -16       C  
ATOM    489  O   PRO A  58      70.665  47.715  -7.461  1.00  8.86           O  
ANISOU  489  O   PRO A  58      990    816   1560    -14     10    -94       O  
ATOM    490  CB  PRO A  58      73.318  46.217  -8.011  1.00 11.57           C  
ANISOU  490  CB  PRO A  58      969   1474   1953    -31     98    -11       C  
ATOM    491  CG  PRO A  58      74.017  47.525  -8.139  1.00 15.17           C  
ANISOU  491  CG  PRO A  58     1379   2138   2249   -727    -65    683       C  
ATOM    492  CD  PRO A  58      73.621  48.087  -9.447  1.00 12.11           C  
ANISOU  492  CD  PRO A  58     1015   1589   1998   -432    105    127       C  
ATOM    493  N   GLN A  59      70.090  45.565  -7.611  1.00  8.48           N  
ANISOU  493  N   GLN A  59     1028    746   1447   -104    369    -12       N  
ATOM    494  CA  GLN A  59      68.952  45.650  -6.720  1.00  9.00           C  
ANISOU  494  CA  GLN A  59     1035    915   1469    -38    105    -56       C  
ATOM    495  C   GLN A  59      68.709  44.267  -6.120  1.00  7.75           C  
ANISOU  495  C   GLN A  59      797    909   1238    -39     54     89       C  
ATOM    496  O   GLN A  59      69.187  43.245  -6.585  1.00  9.38           O  
ANISOU  496  O   GLN A  59     1317    766   1483     34    291    -40       O  
ATOM    497  CB  GLN A  59      67.705  46.131  -7.460  1.00 10.69           C  
ANISOU  497  CB  GLN A  59     1045   1019   1998     56    295    379       C  
ATOM    498  CG  GLN A  59      67.286  45.222  -8.588  1.00 12.00           C  
ANISOU  498  CG  GLN A  59     1216   1131   2215   -315   -297    113       C  
ATOM    499  CD  GLN A  59      66.286  45.691  -9.617  1.00 17.42           C  
ANISOU  499  CD  GLN A  59     1596   1794   3228    -96   -513    314       C  
ATOM    500  OE1 GLN A  59      66.069  46.799  -9.942  1.00 17.39           O  
ANISOU  500  OE1 GLN A  59     2146   1823   2639    331    242    578       O  
ATOM    501  NE2 GLN A  59      65.579  44.744 -10.249  1.00 34.61           N  
ANISOU  501  NE2 GLN A  59     5341   2751   5059    782  -3297   -982       N  
ATOM    502  N   ALA A  60      67.944  44.282  -5.036  1.00  8.02           N  
ANISOU  502  N   ALA A  60      923    812   1312    -76    175     -2       N  
ATOM    503  CA  ALA A  60      67.651  43.043  -4.336  1.00  8.20           C  
ANISOU  503  CA  ALA A  60      921    812   1385    -42     68     24       C  
ATOM    504  C   ALA A  60      66.520  42.254  -5.021  1.00  8.29           C  
ANISOU  504  C   ALA A  60      807    906   1438     -1    110     77       C  
ATOM    505  O   ALA A  60      65.605  42.836  -5.592  1.00  9.01           O  
ANISOU  505  O   ALA A  60      867    842   1715     -4     -6    -86       O  
ATOM    506  CB  ALA A  60      67.216  43.374  -2.921  1.00  9.44           C  
ANISOU  506  CB  ALA A  60     1191   1122   1272      8    205     82       C  
ATOM    507  N   ALA A  61      66.597  40.962  -4.881  1.00  8.21           N  
ANISOU  507  N   ALA A  61      756    839   1526   -113    -55     83       N  
ATOM    508  CA  ALA A  61      65.558  40.009  -5.273  1.00  8.52           C  
ANISOU  508  CA  ALA A  61      943    877   1416    124     41     21       C  
ATOM    509  C   ALA A  61      65.382  39.015  -4.134  1.00  8.43           C  
ANISOU  509  C   ALA A  61      907    827   1468    -35    112     32       C  
ATOM    510  O   ALA A  61      66.307  38.782  -3.345  1.00  9.20           O  
ANISOU  510  O   ALA A  61      993   1023   1480     54     29     93       O  
ATOM    511  CB  ALA A  61      65.959  39.288  -6.536  1.00  9.83           C  
ANISOU  511  CB  ALA A  61     1228   1078   1429      7    244    -40       C  
ATOM    512  N   ASN A  62      64.194  38.420  -4.065  1.00  8.28           N  
ANISOU  512  N   ASN A  62      942    801   1403    -70     63    127       N  
ATOM    513  CA  ASN A  62      63.950  37.308  -3.138  1.00  9.68           C  
ANISOU  513  CA  ASN A  62     1204    907   1567    -72    210    -21       C  
ATOM    514  C   ASN A  62      64.275  37.660  -1.706  1.00  9.42           C  
ANISOU  514  C   ASN A  62     1051    985   1544     38    124    202       C  
ATOM    515  O   ASN A  62      65.022  37.001  -1.014  1.00 10.01           O  
ANISOU  515  O   ASN A  62     1177    950   1675     75    125    202       O  
ATOM    516  CB  ASN A  62      64.687  36.063  -3.637  1.00 10.80           C  
ANISOU  516  CB  ASN A  62     1418   1005   1679     33    230    119       C  
ATOM    517  CG  ASN A  62      64.211  34.797  -2.975  1.00 11.19           C  
ANISOU  517  CG  ASN A  62     1460   1011   1782      9     45    -36       C  
ATOM    518  OD1 ASN A  62      63.170  34.761  -2.343  1.00 12.05           O  
ANISOU  518  OD1 ASN A  62     1546   1075   1958   -167    179     44       O  
ATOM    519  ND2 ASN A  62      64.983  33.761  -3.205  1.00 16.26           N  
ANISOU  519  ND2 ASN A  62     2201   1005   2974    336    708    285       N  
ATOM    520  N   VAL A  63      63.697  38.790  -1.257  1.00  8.80           N  
ANISOU  520  N   VAL A  63      982    989   1373     -4     65    222       N  
ATOM    521  CA  VAL A  63      63.976  39.356   0.065  1.00  9.46           C  
ANISOU  521  CA  VAL A  63      940   1144   1509     47    122    277       C  
ATOM    522  C   VAL A  63      63.083  38.722   1.103  1.00  9.71           C  
ANISOU  522  C   VAL A  63     1000   1147   1541     11    182    158       C  
ATOM    523  O   VAL A  63      61.872  38.907   1.087  1.00 10.17           O  
ANISOU  523  O   VAL A  63     1064   1172   1629     94    252    167       O  
ATOM    524  CB  VAL A  63      63.824  40.904   0.059  1.00  9.07           C  
ANISOU  524  CB  VAL A  63      910   1108   1427     -6     24    148       C  
ATOM    525  CG1 VAL A  63      64.015  41.489   1.456  1.00 10.79           C  
ANISOU  525  CG1 VAL A  63     1289   1377   1435    -77     42     -9       C  
ATOM    526  CG2 VAL A  63      64.779  41.532  -0.947  1.00  9.75           C  
ANISOU  526  CG2 VAL A  63     1055   1173   1477    -44    212    281       C  
ATOM    527  N   VAL A  64      63.680  37.913   1.968  1.00 10.61           N  
ANISOU  527  N   VAL A  64     1172   1377   1484     46    134    360       N  
ATOM    528  CA  VAL A  64      62.963  37.213   3.019  1.00 11.74           C  
ANISOU  528  CA  VAL A  64     1450   1419   1593   -161    277    501       C  
ATOM    529  C   VAL A  64      63.337  37.787   4.371  1.00 11.85           C  
ANISOU  529  C   VAL A  64     1082   1890   1529     53    253    486       C  
ATOM    530  O   VAL A  64      64.514  37.860   4.722  1.00 12.20           O  
ANISOU  530  O   VAL A  64     1300   1708   1628    -45    157    198       O  
ATOM    531  CB  VAL A  64      63.324  35.700   2.980  1.00 12.38           C  
ANISOU  531  CB  VAL A  64     1457   1393   1853    -52    283    627       C  
ATOM    532  CG1 VAL A  64      62.667  34.984   4.159  1.00 15.45           C  
ANISOU  532  CG1 VAL A  64     2081   1429   2362   -212    353    658       C  
ATOM    533  CG2 VAL A  64      62.927  35.102   1.634  1.00 14.98           C  
ANISOU  533  CG2 VAL A  64     2231   1317   2145     28    275    394       C  
ATOM    534  N   LYS A  65      62.335  38.204   5.142  1.00 12.40           N  
ANISOU  534  N   LYS A  65     1158   1986   1566     17    277    279       N  
ATOM    535  CA  LYS A  65      62.544  38.632   6.504  1.00 13.68           C  
ANISOU  535  CA  LYS A  65     1525   1899   1773    255    330    160       C  
ATOM    536  C   LYS A  65      62.857  37.436   7.408  1.00 14.85           C  
ANISOU  536  C   LYS A  65     1887   2194   1562   -191    417    391       C  
ATOM    537  O   LYS A  65      62.081  36.469   7.418  1.00 19.57           O  
ANISOU  537  O   LYS A  65     2557   2764   2114   -705    401    830       O  
ATOM    538  CB  LYS A  65      61.289  39.329   7.049  1.00 16.59           C  
ANISOU  538  CB  LYS A  65     1670   2302   2333    180    548     94       C  
ATOM    539  CG ALYS A  65      60.738  40.382   6.143  0.68 15.01           C  
ANISOU  539  CG ALYS A  65     1031   2279   2394    475     -6   -355       C  
ATOM    540  CG BLYS A  65      61.381  40.780   6.609  0.32 15.16           C  
ANISOU  540  CG BLYS A  65     1123   2335   2301    948     26    491       C  
ATOM    541  CD ALYS A  65      59.428  40.875   6.764  0.68 17.14           C  
ANISOU  541  CD ALYS A  65     1647   2599   2266    384     30    266       C  
ATOM    542  CD BLYS A  65      60.224  41.645   7.027  0.32 16.05           C  
ANISOU  542  CD BLYS A  65     1198   2404   2497    495    377    324       C  
ATOM    543  CE ALYS A  65      58.899  41.923   5.831  0.68 15.61           C  
ANISOU  543  CE ALYS A  65     1143   2048   2741    220     72    973       C  
ATOM    544  CE BLYS A  65      59.072  41.578   6.042  0.32 14.37           C  
ANISOU  544  CE BLYS A  65     1132   1539   2788   1026    -97   1196       C  
ATOM    545  NZ ALYS A  65      57.693  42.631   6.345  0.68 14.04           N  
ANISOU  545  NZ ALYS A  65     1244   2007   2082    144    268    702       N  
ATOM    546  NZ BLYS A  65      57.813  42.109   6.650  0.32 14.90           N  
ANISOU  546  NZ BLYS A  65     1849   1478   2334   1002    -78    945       N  
ATOM    547  N   LEU A  66      63.943  37.514   8.171  1.00 15.76           N  
ANISOU  547  N   LEU A  66     1855   2274   1859    168    335    244       N  
ATOM    548  CA  LEU A  66      64.406  36.466   9.039  1.00 17.99           C  
ANISOU  548  CA  LEU A  66     2251   2793   1792     91    409    526       C  
ATOM    549  C   LEU A  66      63.876  36.602  10.470  1.00 23.45           C  
ANISOU  549  C   LEU A  66     3269   3565   2077    374    854    564       C  
ATOM    550  O   LEU A  66      63.909  35.607  11.172  1.00 31.04           O  
ANISOU  550  O   LEU A  66     4385   5075   2332   1285    881   1870       O  
ATOM    551  CB  LEU A  66      65.919  36.413   9.004  1.00 19.74           C  
ANISOU  551  CB  LEU A  66     2298   2868   2334    108    307    874       C  
ATOM    552  CG  LEU A  66      66.515  36.166   7.601  1.00 19.99           C  
ANISOU  552  CG  LEU A  66     2152   2972   2471    689    607   1038       C  
ATOM    553  CD1 LEU A  66      68.033  36.050   7.743  1.00 28.29           C  
ANISOU  553  CD1 LEU A  66     2216   4238   4297   1090    101     96       C  
ATOM    554  CD2 LEU A  66      65.907  34.972   6.904  1.00 24.73           C  
ANISOU  554  CD2 LEU A  66     3338   3867   2191    250     18    938       C  
ATOM    555  OXT LEU A  66      63.426  37.706  10.768  1.00 26.64           O  
ANISOU  555  OXT LEU A  66     3841   4164   2119    502   1103    102       O  
TER     556      LEU A  66                                                      
ATOM    557  N   MET B   1      56.643  47.981 -19.455  1.00 50.16           N  
ANISOU  557  N   MET B   1     8916   3321   6822   1618   2051    260       N  
ATOM    558  CA  MET B   1      57.421  46.874 -18.880  1.00 39.36           C  
ANISOU  558  CA  MET B   1     7642   2049   5265   -505   -335   -352       C  
ATOM    559  C   MET B   1      57.714  45.951 -20.044  1.00 34.96           C  
ANISOU  559  C   MET B   1     7031   1629   4624    362   -948    401       C  
ATOM    560  O   MET B   1      57.262  46.248 -21.159  1.00 50.09           O  
ANISOU  560  O   MET B   1    12187   2255   4590   1282  -1436    848       O  
ATOM    561  CB  MET B   1      56.585  46.201 -17.794  1.00 40.47           C  
ANISOU  561  CB  MET B   1     7046   3051   5280   -331   -343   -135       C  
ATOM    562  CG  MET B   1      56.308  47.148 -16.615  1.00 39.71           C  
ANISOU  562  CG  MET B   1     6516   3649   4923    121   -957    197       C  
ATOM    563  SD  MET B   1      57.730  47.089 -15.495  1.00 78.53           S  
ANISOU  563  SD  MET B   1     7741  14411   7685  -4077  -3242    470       S  
ATOM    564  CE  MET B   1      58.202  48.817 -15.462  1.00 97.70           C  
ANISOU  564  CE  MET B   1     2829  14294  20000  -2400   3548 -10000       C  
ATOM    565  N   GLN B   2      58.388  44.842 -19.922  1.00 27.28           N  
ANISOU  565  N   GLN B   2     4005   2108   4253   -433  -1187     28       N  
ATOM    566  CA  GLN B   2      58.459  43.895 -21.017  1.00 21.76           C  
ANISOU  566  CA  GLN B   2     2941   1977   3351   -486   -588    707       C  
ATOM    567  C   GLN B   2      57.192  43.065 -20.958  1.00 18.78           C  
ANISOU  567  C   GLN B   2     2554   2015   2567   -351   -733    442       C  
ATOM    568  O   GLN B   2      56.725  42.771 -19.846  1.00 20.27           O  
ANISOU  568  O   GLN B   2     2664   2247   2791   -399   -739    795       O  
ATOM    569  CB  GLN B   2      59.683  43.008 -20.734  1.00 24.63           C  
ANISOU  569  CB  GLN B   2     2812   2817   3731   -181   -515   1743       C  
ATOM    570  CG  GLN B   2      59.758  41.777 -21.550  1.00 28.15           C  
ANISOU  570  CG  GLN B   2     3159   3330   4207    583   -397   1462       C  
ATOM    571  CD  GLN B   2      60.321  41.997 -22.938  1.00 31.93           C  
ANISOU  571  CD  GLN B   2     3114   4368   4651   -861     90    971       C  
ATOM    572  OE1 GLN B   2      61.430  42.527 -23.023  1.00 40.53           O  
ANISOU  572  OE1 GLN B   2     2260   6327   6811   -708    -18   1420       O  
ATOM    573  NE2 GLN B   2      59.522  41.625 -23.928  1.00 32.86           N  
ANISOU  573  NE2 GLN B   2     3177   4900   4409   -627    269    212       N  
ATOM    574  N   ARG B   3      56.672  42.644 -22.081  1.00 19.38           N  
ANISOU  574  N   ARG B   3     2712   1806   2846   -305   -450    507       N  
ATOM    575  CA  ARG B   3      55.569  41.725 -22.202  1.00 17.84           C  
ANISOU  575  CA  ARG B   3     2464   1670   2645   -226  -1018    215       C  
ATOM    576  C   ARG B   3      56.031  40.359 -22.698  1.00 21.12           C  
ANISOU  576  C   ARG B   3     3155   1763   3106     51   -630    589       C  
ATOM    577  O   ARG B   3      56.991  40.221 -23.484  1.00 22.13           O  
ANISOU  577  O   ARG B   3     3880   1867   2663   -263   -381    332       O  
ATOM    578  CB  ARG B   3      54.589  42.255 -23.227  1.00 22.90           C  
ANISOU  578  CB  ARG B   3     3352   2174   3173    587  -1554   -234       C  
ATOM    579  CG  ARG B   3      53.943  43.550 -22.766  1.00 24.49           C  
ANISOU  579  CG  ARG B   3     3287   2591   3427    633   -939    -43       C  
ATOM    580  CD  ARG B   3      52.629  43.111 -22.089  1.00 29.80           C  
ANISOU  580  CD  ARG B   3     4074   3596   3651   -342   -556   -389       C  
ATOM    581  NE  ARG B   3      51.723  42.516 -23.051  1.00 25.59           N  
ANISOU  581  NE  ARG B   3     3735   2740   3249   -289  -1022    618       N  
ATOM    582  CZ  ARG B   3      51.389  41.208 -23.199  1.00 24.10           C  
ANISOU  582  CZ  ARG B   3     3351   2344   3462    496  -1359    437       C  
ATOM    583  NH1 ARG B   3      51.887  40.249 -22.412  1.00 23.48           N  
ANISOU  583  NH1 ARG B   3     2362   2443   4114    568   -707    667       N  
ATOM    584  NH2 ARG B   3      50.502  41.015 -24.222  1.00 24.60           N  
ANISOU  584  NH2 ARG B   3     2520   3064   3762    145  -1168    568       N  
ATOM    585  N   GLY B   4      55.328  39.339 -22.213  1.00 18.04           N  
ANISOU  585  N   GLY B   4     2565   1418   2870    351   -687    498       N  
ATOM    586  CA  GLY B   4      55.575  37.996 -22.720  1.00 20.63           C  
ANISOU  586  CA  GLY B   4     2825   1900   3114    127   -447    836       C  
ATOM    587  C   GLY B   4      54.377  37.132 -22.339  1.00 18.11           C  
ANISOU  587  C   GLY B   4     2194   1849   2837    246   -759     46       C  
ATOM    588  O   GLY B   4      53.387  37.587 -21.782  1.00 17.44           O  
ANISOU  588  O   GLY B   4     2327   1646   2655    159   -521     43       O  
ATOM    589  N   LYS B   5      54.500  35.870 -22.674  1.00 16.57           N  
ANISOU  589  N   LYS B   5     2207   1690   2397    166   -384    377       N  
ATOM    590  CA  LYS B   5      53.461  34.892 -22.449  1.00 15.56           C  
ANISOU  590  CA  LYS B   5     2108   1723   2082    379   -484    -12       C  
ATOM    591  C   LYS B   5      54.123  33.675 -21.810  1.00 13.40           C  
ANISOU  591  C   LYS B   5     1557   1561   1975     68   -485     77       C  
ATOM    592  O   LYS B   5      55.124  33.210 -22.336  1.00 13.75           O  
ANISOU  592  O   LYS B   5     1434   1650   2140    152   -155    -23       O  
ATOM    593  CB  LYS B   5      52.867  34.617 -23.819  1.00 24.01           C  
ANISOU  593  CB  LYS B   5     2784   3448   2890    596  -1418     -6       C  
ATOM    594  CG  LYS B   5      51.733  33.649 -23.861  1.00 26.30           C  
ANISOU  594  CG  LYS B   5     3657   3523   2812   -111  -1221   -425       C  
ATOM    595  CD ALYS B   5      52.204  32.229 -23.977  0.41 30.51           C  
ANISOU  595  CD ALYS B   5     4386   3591   3614   -108   -550   -681       C  
ATOM    596  CD BLYS B   5      51.095  33.749 -25.271  0.58 25.90           C  
ANISOU  596  CD BLYS B   5     3555   3492   2795   -268  -1825    211       C  
ATOM    597  CE ALYS B   5      51.934  31.283 -25.091  0.41 30.03           C  
ANISOU  597  CE ALYS B   5     4082   3834   3493   -168   -172   -867       C  
ATOM    598  CE BLYS B   5      49.685  33.225 -25.242  0.58 25.15           C  
ANISOU  598  CE BLYS B   5     3938   2594   3024   -442  -1502    166       C  
ATOM    599  NZ ALYS B   5      52.097  29.937 -24.459  0.41 19.60           N  
ANISOU  599  NZ ALYS B   5     2431   3496   1521   -492     20   -949       N  
ATOM    600  NZ BLYS B   5      48.652  34.124 -24.655  0.58 24.29           N  
ANISOU  600  NZ BLYS B   5     4255   2188   2786     -5   -953    811       N  
ATOM    601  N   VAL B   6      53.531  33.139 -20.761  1.00 13.32           N  
ANISOU  601  N   VAL B   6     1419   1511   2130    170   -446     76       N  
ATOM    602  CA  VAL B   6      54.107  31.999 -20.094  1.00 12.63           C  
ANISOU  602  CA  VAL B   6     1479   1466   1856    -16   -467    -18       C  
ATOM    603  C   VAL B   6      54.135  30.799 -21.047  1.00 11.66           C  
ANISOU  603  C   VAL B   6     1264   1635   1531    115   -429   -243       C  
ATOM    604  O   VAL B   6      53.089  30.391 -21.509  1.00 13.11           O  
ANISOU  604  O   VAL B   6     1497   1765   1717     26   -307   -181       O  
ATOM    605  CB  VAL B   6      53.349  31.693 -18.787  1.00 13.24           C  
ANISOU  605  CB  VAL B   6     1579   1578   1872   -129   -219     23       C  
ATOM    606  CG1 VAL B   6      53.872  30.438 -18.127  1.00 13.13           C  
ANISOU  606  CG1 VAL B   6     1667   1574   1748     25   -151     69       C  
ATOM    607  CG2 VAL B   6      53.487  32.885 -17.829  1.00 13.74           C  
ANISOU  607  CG2 VAL B   6     1784   1496   1939    272   -310   -286       C  
ATOM    608  N   LYS B   7      55.308  30.262 -21.306  1.00 12.08           N  
ANISOU  608  N   LYS B   7     1595   1336   1658    111   -199    -97       N  
ATOM    609  CA  LYS B   7      55.455  29.068 -22.150  1.00 11.93           C  
ANISOU  609  CA  LYS B   7     1384   1635   1513     56    -84    -91       C  
ATOM    610  C   LYS B   7      55.016  27.841 -21.386  1.00 11.78           C  
ANISOU  610  C   LYS B   7     1333   1647   1496    -81   -263   -227       C  
ATOM    611  O   LYS B   7      54.271  27.000 -21.893  1.00 13.43           O  
ANISOU  611  O   LYS B   7     1613   1801   1688   -151   -399    -88       O  
ATOM    612  CB  LYS B   7      56.886  28.940 -22.632  1.00 14.05           C  
ANISOU  612  CB  LYS B   7     1798   1642   1900     93    188   -187       C  
ATOM    613  CG  LYS B   7      57.067  27.819 -23.627  1.00 16.49           C  
ANISOU  613  CG  LYS B   7     2188   1830   2248    141    292   -597       C  
ATOM    614  CD  LYS B   7      58.507  27.804 -24.079  1.00 18.31           C  
ANISOU  614  CD  LYS B   7     2229   1895   2832    226    516   -187       C  
ATOM    615  CE  LYS B   7      58.800  27.010 -25.273  1.00 18.26           C  
ANISOU  615  CE  LYS B   7     2098   1959   2879    -42     80   -556       C  
ATOM    616  NZ  LYS B   7      60.252  26.772 -25.513  1.00 23.81           N  
ANISOU  616  NZ  LYS B   7     2370   3373   3304    778   -683  -1458       N  
ATOM    617  N   TRP B   8      55.502  27.698 -20.172  1.00 11.35           N  
ANISOU  617  N   TRP B   8     1386   1301   1627    -26   -175   -239       N  
ATOM    618  CA  TRP B   8      55.131  26.657 -19.253  1.00 10.81           C  
ANISOU  618  CA  TRP B   8     1224   1254   1630    -51   -113   -284       C  
ATOM    619  C   TRP B   8      55.508  27.133 -17.853  1.00 10.45           C  
ANISOU  619  C   TRP B   8      961   1313   1695    -51     47   -121       C  
ATOM    620  O   TRP B   8      56.358  27.972 -17.666  1.00  9.90           O  
ANISOU  620  O   TRP B   8     1114   1063   1582   -143     20   -173       O  
ATOM    621  CB  TRP B   8      55.795  25.325 -19.579  1.00 11.76           C  
ANISOU  621  CB  TRP B   8     1356   1214   1899    -14   -243   -333       C  
ATOM    622  CG  TRP B   8      57.271  25.296 -19.396  1.00 11.76           C  
ANISOU  622  CG  TRP B   8     1296   1280   1892   -101     34   -459       C  
ATOM    623  CD1 TRP B   8      58.187  25.645 -20.342  1.00 12.06           C  
ANISOU  623  CD1 TRP B   8     1435   1336   1811   -143    -40   -332       C  
ATOM    624  CD2 TRP B   8      58.008  24.891 -18.252  1.00 10.59           C  
ANISOU  624  CD2 TRP B   8     1162   1188   1672    -81      7   -438       C  
ATOM    625  NE1 TRP B   8      59.470  25.515 -19.858  1.00 12.00           N  
ANISOU  625  NE1 TRP B   8     1176   1439   1946   -133     43   -168       N  
ATOM    626  CE2 TRP B   8      59.376  25.036 -18.583  1.00 10.84           C  
ANISOU  626  CE2 TRP B   8     1263   1048   1807   -138    108   -142       C  
ATOM    627  CE3 TRP B   8      57.696  24.418 -16.987  1.00 10.90           C  
ANISOU  627  CE3 TRP B   8     1374   1007   1761    -67    182   -201       C  
ATOM    628  CZ2 TRP B   8      60.392  24.716 -17.677  1.00 10.90           C  
ANISOU  628  CZ2 TRP B   8     1171   1136   1836   -137     50   -398       C  
ATOM    629  CZ3 TRP B   8      58.697  24.102 -16.096  1.00 12.02           C  
ANISOU  629  CZ3 TRP B   8     1241   1410   1915    -75    -13   -267       C  
ATOM    630  CH2 TRP B   8      60.051  24.259 -16.474  1.00 11.38           C  
ANISOU  630  CH2 TRP B   8     1434   1205   1685      4     76   -312       C  
ATOM    631  N   PHE B   9      54.842  26.531 -16.856  1.00 10.55           N  
ANISOU  631  N   PHE B   9     1092   1018   1899   -176    -92   -230       N  
ATOM    632  CA  PHE B   9      55.192  26.792 -15.463  1.00 10.10           C  
ANISOU  632  CA  PHE B   9     1148   1147   1543    -78    -17   -113       C  
ATOM    633  C   PHE B   9      54.763  25.577 -14.661  1.00 10.90           C  
ANISOU  633  C   PHE B   9     1034   1117   1991   -257    -48   -230       C  
ATOM    634  O   PHE B   9      53.599  25.180 -14.771  1.00 13.37           O  
ANISOU  634  O   PHE B   9     1280   1541   2260   -217    -64    236       O  
ATOM    635  CB  PHE B   9      54.482  28.052 -14.923  1.00 10.94           C  
ANISOU  635  CB  PHE B   9     1231   1067   1859    -65     19   -155       C  
ATOM    636  CG  PHE B   9      55.006  28.466 -13.562  1.00 10.42           C  
ANISOU  636  CG  PHE B   9     1125   1057   1778    -16    132   -154       C  
ATOM    637  CD1 PHE B   9      56.082  29.319 -13.424  1.00 11.90           C  
ANISOU  637  CD1 PHE B   9     1255   1154   2114     -4     82   -210       C  
ATOM    638  CD2 PHE B   9      54.411  27.996 -12.414  1.00 11.87           C  
ANISOU  638  CD2 PHE B   9     1455   1214   1843    114     34     30       C  
ATOM    639  CE1 PHE B   9      56.545  29.697 -12.211  1.00 12.61           C  
ANISOU  639  CE1 PHE B   9     1407   1228   2156    -50   -425   -319       C  
ATOM    640  CE2 PHE B   9      54.845  28.373 -11.151  1.00 12.00           C  
ANISOU  640  CE2 PHE B   9     1730   1161   1670    208    -47   -203       C  
ATOM    641  CZ  PHE B   9      55.927  29.235 -11.052  1.00 13.90           C  
ANISOU  641  CZ  PHE B   9     2084   1149   2048    157   -324   -342       C  
ATOM    642  N   ASN B  10      55.664  25.023 -13.868  1.00  9.82           N  
ANISOU  642  N   ASN B  10     1209   1036   1487    -77    110   -118       N  
ATOM    643  CA  ASN B  10      55.406  23.857 -13.036  1.00 10.40           C  
ANISOU  643  CA  ASN B  10     1334    945   1674   -190    217   -101       C  
ATOM    644  C   ASN B  10      55.217  24.333 -11.616  1.00 10.00           C  
ANISOU  644  C   ASN B  10     1350    918   1530   -136    278     13       C  
ATOM    645  O   ASN B  10      56.164  24.807 -10.973  1.00 11.03           O  
ANISOU  645  O   ASN B  10     1355   1227   1609   -177    113   -150       O  
ATOM    646  CB  ASN B  10      56.569  22.902 -13.205  1.00 11.57           C  
ANISOU  646  CB  ASN B  10     1538   1195   1664     23    196    -64       C  
ATOM    647  CG  ASN B  10      56.368  21.638 -12.373  1.00 12.49           C  
ANISOU  647  CG  ASN B  10     1668    947   2132    -18    289    177       C  
ATOM    648  OD1 ASN B  10      56.036  21.698 -11.186  1.00 13.21           O  
ANISOU  648  OD1 ASN B  10     1719   1346   1954    106    501     86       O  
ATOM    649  ND2 ASN B  10      56.613  20.507 -13.024  1.00 15.68           N  
ANISOU  649  ND2 ASN B  10     2476   1092   2389     87    819     31       N  
ATOM    650  N   ASN B  11      53.986  24.256 -11.134  1.00 10.63           N  
ANISOU  650  N   ASN B  11     1296   1155   1588    -32    196     48       N  
ATOM    651  CA  ASN B  11      53.635  24.781  -9.846  1.00 12.22           C  
ANISOU  651  CA  ASN B  11     1705   1174   1766    215    427    232       C  
ATOM    652  C   ASN B  11      54.072  23.881  -8.719  1.00 13.49           C  
ANISOU  652  C   ASN B  11     2306   1149   1671   -104    443    -63       C  
ATOM    653  O   ASN B  11      53.891  24.308  -7.596  1.00 19.89           O  
ANISOU  653  O   ASN B  11     4418   1289   1849    379    317     37       O  
ATOM    654  CB  ASN B  11      52.140  25.141  -9.763  1.00 16.49           C  
ANISOU  654  CB  ASN B  11     1640   2086   2539    -59    691    104       C  
ATOM    655  CG  ASN B  11      51.166  24.105 -10.180  1.00 15.88           C  
ANISOU  655  CG  ASN B  11     1729   1818   2487    558    450    636       C  
ATOM    656  OD1 ASN B  11      51.463  22.915 -10.098  1.00 15.07           O  
ANISOU  656  OD1 ASN B  11     1575   1964   2187     59    189    455       O  
ATOM    657  ND2 ASN B  11      49.955  24.484 -10.621  1.00 20.70           N  
ANISOU  657  ND2 ASN B  11     1793   4197   1874   1273    301    919       N  
ATOM    658  N   GLU B  12      54.591  22.688  -8.965  1.00 10.64           N  
ANISOU  658  N   GLU B  12     1378   1255   1408      7    167    159       N  
ATOM    659  CA  GLU B  12      55.231  21.896  -7.920  1.00 10.78           C  
ANISOU  659  CA  GLU B  12     1322   1179   1597   -192     67     92       C  
ATOM    660  C   GLU B  12      56.681  22.283  -7.740  1.00 11.90           C  
ANISOU  660  C   GLU B  12     1392   1370   1760   -162    -13    171       C  
ATOM    661  O   GLU B  12      57.152  22.438  -6.610  1.00 15.76           O  
ANISOU  661  O   GLU B  12     1716   2126   2145   -527   -295    322       O  
ATOM    662  CB  GLU B  12      55.133  20.407  -8.248  1.00 11.31           C  
ANISOU  662  CB  GLU B  12     1069   1531   1697    -66    218     73       C  
ATOM    663  CG  GLU B  12      55.671  19.574  -7.116  1.00 12.51           C  
ANISOU  663  CG  GLU B  12     1368   1396   1988    -49    196    373       C  
ATOM    664  CD  GLU B  12      55.479  18.100  -7.245  1.00 14.32           C  
ANISOU  664  CD  GLU B  12     1338   1643   2459     54    361    643       C  
ATOM    665  OE1 GLU B  12      55.083  17.593  -8.330  1.00 16.85           O  
ANISOU  665  OE1 GLU B  12     1921   1384   3097    177   -335    -29       O  
ATOM    666  OE2 GLU B  12      55.788  17.425  -6.228  1.00 16.70           O  
ANISOU  666  OE2 GLU B  12     2103   1718   2523    155    343    562       O  
ATOM    667  N   LYS B  13      57.384  22.493  -8.845  1.00 11.72           N  
ANISOU  667  N   LYS B  13     1229   1185   2037   -222    -65    207       N  
ATOM    668  CA  LYS B  13      58.796  22.904  -8.838  1.00 13.29           C  
ANISOU  668  CA  LYS B  13     1344   1380   2324   -299     40    482       C  
ATOM    669  C   LYS B  13      58.956  24.379  -8.530  1.00 13.09           C  
ANISOU  669  C   LYS B  13     1622   1683   1669   -439     43    350       C  
ATOM    670  O   LYS B  13      60.005  24.811  -8.044  1.00 17.22           O  
ANISOU  670  O   LYS B  13     1842   2488   2214  -1004   -439    576       O  
ATOM    671  CB  LYS B  13      59.434  22.591 -10.194  1.00 16.82           C  
ANISOU  671  CB  LYS B  13     1371   1667   3355   -131    711   -168       C  
ATOM    672  CG  LYS B  13      59.542  21.111 -10.540  1.00 20.92           C  
ANISOU  672  CG  LYS B  13     1757   1785   4408    126    802   -313       C  
ATOM    673  CD  LYS B  13      60.181  20.871 -11.911  1.00 24.60           C  
ANISOU  673  CD  LYS B  13     2378   1746   5222    351   1593   -533       C  
ATOM    674  CE  LYS B  13      60.081  19.435 -12.408  1.00 28.72           C  
ANISOU  674  CE  LYS B  13     3789   2201   4921    634   2206   -595       C  
ATOM    675  NZ  LYS B  13      60.905  19.218 -13.635  1.00 32.55           N  
ANISOU  675  NZ  LYS B  13     4066   4138   4163   2158   1453    354       N  
ATOM    676  N   GLY B  14      57.949  25.195  -8.873  1.00 10.93           N  
ANISOU  676  N   GLY B  14     1533   1147   1473   -429    -77     39       N  
ATOM    677  CA  GLY B  14      57.978  26.591  -8.673  1.00 11.97           C  
ANISOU  677  CA  GLY B  14     1813   1181   1553   -594     98   -222       C  
ATOM    678  C   GLY B  14      58.728  27.423  -9.717  1.00 10.26           C  
ANISOU  678  C   GLY B  14     1512    969   1417   -347    121   -140       C  
ATOM    679  O   GLY B  14      59.211  28.497  -9.372  1.00 10.75           O  
ANISOU  679  O   GLY B  14     1608   1106   1369   -201    105   -152       O  
ATOM    680  N   TYR B  15      58.802  26.959 -10.962  1.00  9.51           N  
ANISOU  680  N   TYR B  15     1218    905   1489   -123     38    -90       N  
ATOM    681  CA  TYR B  15      59.477  27.728 -11.994  1.00  9.23           C  
ANISOU  681  CA  TYR B  15     1148    981   1377   -265    157    -91       C  
ATOM    682  C   TYR B  15      58.934  27.317 -13.335  1.00  9.38           C  
ANISOU  682  C   TYR B  15     1067    999   1498    110    161   -248       C  
ATOM    683  O   TYR B  15      58.241  26.310 -13.496  1.00 10.20           O  
ANISOU  683  O   TYR B  15     1284    964   1627   -315     64   -180       O  
ATOM    684  CB  TYR B  15      60.995  27.632 -11.871  1.00 10.57           C  
ANISOU  684  CB  TYR B  15     1291   1185   1538   -231    -44     36       C  
ATOM    685  CG  TYR B  15      61.589  26.263 -12.041  1.00 12.30           C  
ANISOU  685  CG  TYR B  15     1167   1442   2064   -126   -128    -20       C  
ATOM    686  CD1 TYR B  15      61.776  25.641 -13.254  1.00 17.54           C  
ANISOU  686  CD1 TYR B  15     1536   2234   2895    333   -479  -1044       C  
ATOM    687  CD2 TYR B  15      62.008  25.589 -10.897  1.00 14.97           C  
ANISOU  687  CD2 TYR B  15     1450   1563   2674    -19     43    444       C  
ATOM    688  CE1 TYR B  15      62.343  24.355 -13.347  1.00 18.54           C  
ANISOU  688  CE1 TYR B  15     1504   1948   3590    443   -565   -889       C  
ATOM    689  CE2 TYR B  15      62.573  24.352 -10.951  1.00 17.54           C  
ANISOU  689  CE2 TYR B  15     1448   1704   3511    232    118    394       C  
ATOM    690  CZ  TYR B  15      62.748  23.744 -12.180  1.00 18.28           C  
ANISOU  690  CZ  TYR B  15     1372   1629   3945     69   -143   -492       C  
ATOM    691  OH  TYR B  15      63.329  22.475 -12.166  1.00 22.83           O  
ANISOU  691  OH  TYR B  15     1897   1661   5116    394    239     67       O  
ATOM    692  N   GLY B  16      59.319  28.142 -14.343  1.00  9.69           N  
ANISOU  692  N   GLY B  16     1049   1179   1455   -250     47   -123       N  
ATOM    693  CA  GLY B  16      58.971  27.908 -15.721  1.00 10.03           C  
ANISOU  693  CA  GLY B  16     1234   1196   1381   -228     59   -331       C  
ATOM    694  C   GLY B  16      59.716  28.912 -16.581  1.00  9.74           C  
ANISOU  694  C   GLY B  16     1097   1156   1447     -9   -120     84       C  
ATOM    695  O   GLY B  16      60.751  29.451 -16.157  1.00  9.07           O  
ANISOU  695  O   GLY B  16     1001   1094   1353    -93     68   -194       O  
ATOM    696  N   PHE B  17      59.197  29.121 -17.777  1.00  9.34           N  
ANISOU  696  N   PHE B  17     1137    999   1414   -199    -41   -107       N  
ATOM    697  CA  PHE B  17      59.762  30.081 -18.718  1.00 10.25           C  
ANISOU  697  CA  PHE B  17     1158   1318   1418    -78    -17    -33       C  
ATOM    698  C   PHE B  17      58.699  30.942 -19.326  1.00 10.28           C  
ANISOU  698  C   PHE B  17     1108   1325   1475    -54   -139   -171       C  
ATOM    699  O   PHE B  17      57.578  30.468 -19.610  1.00 10.93           O  
ANISOU  699  O   PHE B  17     1174   1411   1567     38   -222     -1       O  
ATOM    700  CB  PHE B  17      60.575  29.377 -19.850  1.00 10.30           C  
ANISOU  700  CB  PHE B  17     1288   1289   1335   -114     27   -101       C  
ATOM    701  CG  PHE B  17      61.918  28.869 -19.422  1.00  9.55           C  
ANISOU  701  CG  PHE B  17     1159   1082   1388   -101    120   -112       C  
ATOM    702  CD1 PHE B  17      62.087  27.674 -18.785  1.00 10.66           C  
ANISOU  702  CD1 PHE B  17     1229   1282   1541   -118     18    -40       C  
ATOM    703  CD2 PHE B  17      63.041  29.653 -19.646  1.00 10.59           C  
ANISOU  703  CD2 PHE B  17     1203   1406   1416      9    114      0       C  
ATOM    704  CE1 PHE B  17      63.324  27.193 -18.386  1.00 12.60           C  
ANISOU  704  CE1 PHE B  17     1337   1586   1863     26    135    -64       C  
ATOM    705  CE2 PHE B  17      64.270  29.192 -19.253  1.00 11.70           C  
ANISOU  705  CE2 PHE B  17     1234   1567   1643   -152    232   -296       C  
ATOM    706  CZ  PHE B  17      64.433  27.979 -18.634  1.00 12.67           C  
ANISOU  706  CZ  PHE B  17     1281   1596   1937    105   -184   -239       C  
ATOM    707  N   ILE B  18      59.072  32.181 -19.615  1.00 10.70           N  
ANISOU  707  N   ILE B  18     1168   1445   1452     31   -134    139       N  
ATOM    708  CA  ILE B  18      58.251  33.145 -20.313  1.00 12.21           C  
ANISOU  708  CA  ILE B  18     1371   1419   1849    -87   -116    305       C  
ATOM    709  C   ILE B  18      58.773  33.297 -21.731  1.00 13.92           C  
ANISOU  709  C   ILE B  18     1486   2038   1766     38   -204    268       C  
ATOM    710  O   ILE B  18      59.961  33.508 -21.951  1.00 14.62           O  
ANISOU  710  O   ILE B  18     1485   2235   1835     89     -7    247       O  
ATOM    711  CB  ILE B  18      58.241  34.509 -19.612  1.00 12.27           C  
ANISOU  711  CB  ILE B  18     1129   1450   2083     74      9    285       C  
ATOM    712  CG1 ILE B  18      57.723  34.415 -18.169  1.00 12.55           C  
ANISOU  712  CG1 ILE B  18     1357   1325   2086    -13    -13    152       C  
ATOM    713  CG2 ILE B  18      57.439  35.517 -20.426  1.00 14.82           C  
ANISOU  713  CG2 ILE B  18     1882   1456   2291    171   -166    394       C  
ATOM    714  CD1 ILE B  18      58.013  35.627 -17.313  1.00 13.27           C  
ANISOU  714  CD1 ILE B  18     1834   1263   1945    -74   -252    -56       C  
ATOM    715  N   GLU B  19      57.862  33.191 -22.711  1.00 14.82           N  
ANISOU  715  N   GLU B  19     1715   2061   1854    -73   -278    301       N  
ATOM    716  CA  GLU B  19      58.272  33.415 -24.075  1.00 15.97           C  
ANISOU  716  CA  GLU B  19     1651   2560   1854     47    -62    436       C  
ATOM    717  C   GLU B  19      58.162  34.922 -24.405  1.00 18.29           C  
ANISOU  717  C   GLU B  19     1934   2778   2236    595    -57    754       C  
ATOM    718  O   GLU B  19      57.213  35.575 -24.024  1.00 20.78           O  
ANISOU  718  O   GLU B  19     2259   3091   2545    894    214   1214       O  
ATOM    719  CB  GLU B  19      57.435  32.610 -25.044  1.00 22.58           C  
ANISOU  719  CB  GLU B  19     2582   3916   2082   -370   -252    231       C  
ATOM    720  CG AGLU B  19      57.825  32.776 -26.480  0.47 20.70           C  
ANISOU  720  CG AGLU B  19     2529   3550   1787   -617   -227    575       C  
ATOM    721  CG BGLU B  19      56.150  32.073 -24.638  0.53 28.17           C  
ANISOU  721  CG BGLU B  19     3183   4347   3174   -939   -482    199       C  
ATOM    722  CD AGLU B  19      56.972  31.890 -27.367  0.47 23.05           C  
ANISOU  722  CD AGLU B  19     2578   4061   2118   -371   -361    -31       C  
ATOM    723  CD BGLU B  19      55.107  31.305 -25.336  0.53 27.95           C  
ANISOU  723  CD BGLU B  19     2972   4367   3279   -644   -845    248       C  
ATOM    724  OE1AGLU B  19      56.174  31.099 -26.847  0.47 28.19           O  
ANISOU  724  OE1AGLU B  19     2742   5342   2628  -1840   -394   -906       O  
ATOM    725  OE1BGLU B  19      55.306  30.853 -26.473  0.53 30.96           O  
ANISOU  725  OE1BGLU B  19     2205   5004   4554    766   -929  -1701       O  
ATOM    726  OE2AGLU B  19      57.180  32.075 -28.573  0.47 30.15           O  
ANISOU  726  OE2AGLU B  19     4198   5370   1887    -23    562   -930       O  
ATOM    727  OE2BGLU B  19      54.088  31.205 -24.627  0.53 24.80           O  
ANISOU  727  OE2BGLU B  19     2651   3085   3685    560   -703    369       O  
ATOM    728  N   VAL B  20      59.168  35.380 -25.132  1.00 19.59           N  
ANISOU  728  N   VAL B  20     2206   2888   2350    495     80   1095       N  
ATOM    729  CA  VAL B  20      59.147  36.795 -25.506  1.00 23.06           C  
ANISOU  729  CA  VAL B  20     3291   3066   2406    488    233   1150       C  
ATOM    730  C   VAL B  20      59.430  36.894 -26.993  1.00 26.47           C  
ANISOU  730  C   VAL B  20     3492   3809   2759   1104    741   1805       C  
ATOM    731  O   VAL B  20      60.201  36.151 -27.599  1.00 30.54           O  
ANISOU  731  O   VAL B  20     4385   4896   2324   1698    719   1672       O  
ATOM    732  CB  VAL B  20      60.165  37.635 -24.730  1.00 25.60           C  
ANISOU  732  CB  VAL B  20     3248   2815   3665     13    189   1506       C  
ATOM    733  CG1 VAL B  20      59.926  37.586 -23.235  1.00 28.03           C  
ANISOU  733  CG1 VAL B  20     4457   3123   3068   -901   -202    962       C  
ATOM    734  CG2 VAL B  20      61.527  37.093 -25.062  1.00 32.94           C  
ANISOU  734  CG2 VAL B  20     3398   3535   5582    511    152   1504       C  
ATOM    735  N   GLU B  21      58.793  37.866 -27.594  1.00 29.34           N  
ANISOU  735  N   GLU B  21     3759   4664   2725   1160   -168   1954       N  
ATOM    736  CA  GLU B  21      58.933  37.998 -29.046  1.00 31.48           C  
ANISOU  736  CA  GLU B  21     3996   5027   2938   1683    217   2002       C  
ATOM    737  C   GLU B  21      60.316  38.482 -29.402  1.00 34.09           C  
ANISOU  737  C   GLU B  21     4456   5048   3447   1601    535   2675       C  
ATOM    738  O   GLU B  21      60.819  39.463 -28.853  1.00 39.25           O  
ANISOU  738  O   GLU B  21     4821   4258   5833   1319    820   2685       O  
ATOM    739  CB  GLU B  21      57.781  38.901 -29.419  1.00 32.30           C  
ANISOU  739  CB  GLU B  21     4339   5398   2536   2291   -199   1318       C  
ATOM    740  CG AGLU B  21      56.551  38.657 -28.526  0.69 34.10           C  
ANISOU  740  CG AGLU B  21     4533   5499   2923   1891    -69    494       C  
ATOM    741  CG BGLU B  21      56.638  38.226 -30.156  0.31 32.25           C  
ANISOU  741  CG BGLU B  21     4424   5153   2675   2897   -516    948       C  
ATOM    742  CD AGLU B  21      56.412  39.664 -27.365  0.69 32.50           C  
ANISOU  742  CD AGLU B  21     4228   5208   2914   2133   -381    530       C  
ATOM    743  CD BGLU B  21      55.640  39.320 -30.559  0.31 33.13           C  
ANISOU  743  CD BGLU B  21     4869   5356   2361   3208  -1029   1126       C  
ATOM    744  OE1AGLU B  21      55.772  40.695 -27.771  0.69 34.93           O  
ANISOU  744  OE1AGLU B  21     4564   5264   3442   1826   -988    695       O  
ATOM    745  OE1BGLU B  21      56.084  40.471 -30.783  0.31 29.79           O  
ANISOU  745  OE1BGLU B  21     4449   5151   1717   3570   -712    673       O  
ATOM    746  OE2AGLU B  21      56.928  39.335 -26.265  0.69 25.28           O  
ANISOU  746  OE2AGLU B  21     3099   4029   2478   1722   -336    713       O  
ATOM    747  OE2BGLU B  21      54.441  38.993 -30.615  0.31 36.92           O  
ANISOU  747  OE2BGLU B  21     4574   5552   3902   3443   -536   1378       O  
ATOM    748  N   GLY B  22      60.995  37.788 -30.308  1.00 37.98           N  
ANISOU  748  N   GLY B  22     4897   5703   3832   1812    948   2615       N  
ATOM    749  CA  GLY B  22      62.321  38.246 -30.720  1.00 37.41           C  
ANISOU  749  CA  GLY B  22     5272   5773   3171   1503    991   2855       C  
ATOM    750  C   GLY B  22      63.448  38.021 -29.755  1.00 37.03           C  
ANISOU  750  C   GLY B  22     5097   5286   3688    964    696   2532       C  
ATOM    751  O   GLY B  22      64.547  38.579 -29.805  1.00 47.12           O  
ANISOU  751  O   GLY B  22     5382   7210   5313    133    897   3871       O  
ATOM    752  N   GLY B  23      63.210  37.142 -28.792  1.00 29.91           N  
ANISOU  752  N   GLY B  23     4487   4227   2649   1011    745   1655       N  
ATOM    753  CA  GLY B  23      64.300  36.883 -27.858  1.00 29.57           C  
ANISOU  753  CA  GLY B  23     4500   3712   3023    729    664   1555       C  
ATOM    754  C   GLY B  23      64.096  35.493 -27.261  1.00 22.83           C  
ANISOU  754  C   GLY B  23     3113   3313   2250    542    710   1184       C  
ATOM    755  O   GLY B  23      63.111  34.817 -27.507  1.00 23.63           O  
ANISOU  755  O   GLY B  23     2293   4174   2510    577    567   1153       O  
ATOM    756  N   SER B  24      65.108  35.122 -26.495  1.00 19.45           N  
ANISOU  756  N   SER B  24     2680   2873   1837    -44    553    460       N  
ATOM    757  CA  SER B  24      65.130  33.849 -25.824  1.00 15.82           C  
ANISOU  757  CA  SER B  24     2162   2144   1704   -155    376    211       C  
ATOM    758  C   SER B  24      64.077  33.811 -24.729  1.00 14.48           C  
ANISOU  758  C   SER B  24     1821   1972   1707    -49    192    257       C  
ATOM    759  O   SER B  24      63.779  34.826 -24.100  1.00 16.87           O  
ANISOU  759  O   SER B  24     2461   1978   1972   -127    400    127       O  
ATOM    760  CB  SER B  24      66.507  33.641 -25.162  1.00 17.21           C  
ANISOU  760  CB  SER B  24     1905   2469   2166   -500    529    150       C  
ATOM    761  OG  SER B  24      67.500  33.661 -26.156  1.00 20.44           O  
ANISOU  761  OG  SER B  24     1896   2995   2875   -342    652    269       O  
ATOM    762  N   ASP B  25      63.588  32.597 -24.442  1.00 13.85           N  
ANISOU  762  N   ASP B  25     1727   1865   1671   -185     84     84       N  
ATOM    763  CA  ASP B  25      62.725  32.399 -23.300  1.00 12.31           C  
ANISOU  763  CA  ASP B  25     1567   1765   1346    -16     99    191       C  
ATOM    764  C   ASP B  25      63.445  32.900 -22.043  1.00 12.37           C  
ANISOU  764  C   ASP B  25     1293   1647   1759    -27     69    270       C  
ATOM    765  O   ASP B  25      64.661  32.750 -21.921  1.00 11.93           O  
ANISOU  765  O   ASP B  25     1480   1376   1675     70     98   -137       O  
ATOM    766  CB  ASP B  25      62.383  30.932 -23.114  1.00 13.43           C  
ANISOU  766  CB  ASP B  25     1764   1855   1485   -283    169     18       C  
ATOM    767  CG  ASP B  25      61.560  30.270 -24.210  1.00 16.12           C  
ANISOU  767  CG  ASP B  25     1938   2479   1709   -367   -377     85       C  
ATOM    768  OD1 ASP B  25      61.039  31.000 -25.068  1.00 16.41           O  
ANISOU  768  OD1 ASP B  25     1974   2491   1770   -237   -282   -136       O  
ATOM    769  OD2 ASP B  25      61.453  29.027 -24.182  1.00 20.54           O  
ANISOU  769  OD2 ASP B  25     3388   2343   2076  -1071   -169    -21       O  
ATOM    770  N   VAL B  26      62.654  33.404 -21.120  1.00 12.16           N  
ANISOU  770  N   VAL B  26     1481   1599   1539    -73    118    -69       N  
ATOM    771  CA  VAL B  26      63.191  33.952 -19.882  1.00 11.92           C  
ANISOU  771  CA  VAL B  26     1551   1300   1678    -85     37    143       C  
ATOM    772  C   VAL B  26      62.748  33.098 -18.690  1.00 10.00           C  
ANISOU  772  C   VAL B  26     1153    968   1678    114    270     41       C  
ATOM    773  O   VAL B  26      61.548  32.890 -18.506  1.00 11.15           O  
ANISOU  773  O   VAL B  26     1270   1345   1621    -89     94     10       O  
ATOM    774  CB  VAL B  26      62.774  35.402 -19.689  1.00 12.39           C  
ANISOU  774  CB  VAL B  26     1938   1078   1691   -105    365    220       C  
ATOM    775  CG1 VAL B  26      63.364  35.929 -18.382  1.00 14.41           C  
ANISOU  775  CG1 VAL B  26     2171   1298   2006    -77    135   -318       C  
ATOM    776  CG2 VAL B  26      63.207  36.234 -20.852  1.00 15.82           C  
ANISOU  776  CG2 VAL B  26     2224   1430   2358    102    636    331       C  
ATOM    777  N   PHE B  27      63.692  32.617 -17.910  1.00  9.76           N  
ANISOU  777  N   PHE B  27     1245   1014   1450     55    140    -29       N  
ATOM    778  CA  PHE B  27      63.388  31.833 -16.709  1.00  9.53           C  
ANISOU  778  CA  PHE B  27      990   1260   1372     -3     65    -68       C  
ATOM    779  C   PHE B  27      62.562  32.669 -15.746  1.00  9.27           C  
ANISOU  779  C   PHE B  27     1136   1003   1385    -81    -73     69       C  
ATOM    780  O   PHE B  27      62.882  33.845 -15.501  1.00 10.34           O  
ANISOU  780  O   PHE B  27     1268   1046   1617   -206    162   -142       O  
ATOM    781  CB  PHE B  27      64.699  31.459 -16.028  1.00 10.49           C  
ANISOU  781  CB  PHE B  27     1101   1316   1570    -79    -44     -5       C  
ATOM    782  CG  PHE B  27      64.506  30.609 -14.800  1.00 10.50           C  
ANISOU  782  CG  PHE B  27     1102   1290   1599   -147    -31     99       C  
ATOM    783  CD1 PHE B  27      64.302  29.235 -14.887  1.00 11.75           C  
ANISOU  783  CD1 PHE B  27     1408   1402   1656   -154    178   -139       C  
ATOM    784  CD2 PHE B  27      64.549  31.199 -13.549  1.00 12.16           C  
ANISOU  784  CD2 PHE B  27     1219   1713   1689    135    -48   -277       C  
ATOM    785  CE1 PHE B  27      64.170  28.494 -13.741  1.00 14.37           C  
ANISOU  785  CE1 PHE B  27     1580   1542   2337   -122    198    242       C  
ATOM    786  CE2 PHE B  27      64.428  30.494 -12.391  1.00 14.14           C  
ANISOU  786  CE2 PHE B  27     1385   2249   1740    453     94     83       C  
ATOM    787  CZ  PHE B  27      64.221  29.099 -12.505  1.00 15.39           C  
ANISOU  787  CZ  PHE B  27     1436   2592   1821    160    280    404       C  
ATOM    788  N   VAL B  28      61.553  32.049 -15.141  1.00  9.16           N  
ANISOU  788  N   VAL B  28     1020   1006   1455   -190      6    -84       N  
ATOM    789  CA  VAL B  28      60.754  32.716 -14.106  1.00  8.92           C  
ANISOU  789  CA  VAL B  28      973   1007   1410    -59    -32     73       C  
ATOM    790  C   VAL B  28      60.592  31.792 -12.913  1.00  9.41           C  
ANISOU  790  C   VAL B  28     1018    982   1574   -111    -60   -170       C  
ATOM    791  O   VAL B  28      60.162  30.629 -13.024  1.00  9.84           O  
ANISOU  791  O   VAL B  28     1285    999   1456   -226      3    -48       O  
ATOM    792  CB  VAL B  28      59.379  33.168 -14.608  1.00  9.84           C  
ANISOU  792  CB  VAL B  28     1133   1058   1547   -112    142    -35       C  
ATOM    793  CG1 VAL B  28      58.594  32.055 -15.285  1.00 11.19           C  
ANISOU  793  CG1 VAL B  28     1213   1103   1934   -278    -27    -26       C  
ATOM    794  CG2 VAL B  28      58.568  33.785 -13.488  1.00 10.91           C  
ANISOU  794  CG2 VAL B  28     1108   1265   1772      9    153    -41       C  
ATOM    795  N   HIS B  29      60.932  32.340 -11.752  1.00  9.59           N  
ANISOU  795  N   HIS B  29     1297    900   1446   -213     93    -58       N  
ATOM    796  CA  HIS B  29      60.789  31.641 -10.481  1.00  8.84           C  
ANISOU  796  CA  HIS B  29     1027    853   1480   -103    141    -76       C  
ATOM    797  C   HIS B  29      59.546  32.152  -9.748  1.00  9.37           C  
ANISOU  797  C   HIS B  29     1070   1068   1424   -130    -19   -237       C  
ATOM    798  O   HIS B  29      59.177  33.317  -9.866  1.00  9.97           O  
ANISOU  798  O   HIS B  29     1263    992   1533    -15    -29    -66       O  
ATOM    799  CB  HIS B  29      62.038  31.837  -9.643  1.00 10.39           C  
ANISOU  799  CB  HIS B  29     1130   1284   1532   -118     98   -108       C  
ATOM    800  CG  HIS B  29      62.132  30.962  -8.472  1.00 10.29           C  
ANISOU  800  CG  HIS B  29     1312   1178   1419   -105     23   -289       C  
ATOM    801  ND1 HIS B  29      61.970  31.404  -7.202  1.00 10.74           N  
ANISOU  801  ND1 HIS B  29     1442    998   1642    -46     93    -57       N  
ATOM    802  CD2 HIS B  29      62.378  29.652  -8.363  1.00 12.40           C  
ANISOU  802  CD2 HIS B  29     1715   1147   1849    241   -315   -242       C  
ATOM    803  CE1 HIS B  29      62.142  30.382  -6.358  1.00 11.74           C  
ANISOU  803  CE1 HIS B  29     1866   1248   1347     43     22     99       C  
ATOM    804  NE2 HIS B  29      62.376  29.293  -7.039  1.00 13.41           N  
ANISOU  804  NE2 HIS B  29     2172   1359   1566    436   -403   -217       N  
ATOM    805  N   PHE B  30      58.932  31.301  -8.935  1.00  9.03           N  
ANISOU  805  N   PHE B  30     1031    908   1494   -112    169    -79       N  
ATOM    806  CA  PHE B  30      57.714  31.714  -8.234  1.00 10.44           C  
ANISOU  806  CA  PHE B  30     1200   1175   1591    -94    167   -194       C  
ATOM    807  C   PHE B  30      57.887  32.955  -7.396  1.00 10.10           C  
ANISOU  807  C   PHE B  30     1127   1050   1659   -133    237    -77       C  
ATOM    808  O   PHE B  30      56.932  33.698  -7.184  1.00 11.22           O  
ANISOU  808  O   PHE B  30     1160   1146   1959     36    151   -290       O  
ATOM    809  CB  PHE B  30      57.121  30.556  -7.423  1.00 11.26           C  
ANISOU  809  CB  PHE B  30     1270   1235   1773   -359    252   -162       C  
ATOM    810  CG  PHE B  30      57.787  30.258  -6.101  1.00 10.99           C  
ANISOU  810  CG  PHE B  30     1337   1321   1519   -281    282   -147       C  
ATOM    811  CD1 PHE B  30      58.846  29.365  -6.008  1.00 11.82           C  
ANISOU  811  CD1 PHE B  30     1445   1451   1595   -196    220   -305       C  
ATOM    812  CD2 PHE B  30      57.373  30.863  -4.925  1.00 13.67           C  
ANISOU  812  CD2 PHE B  30     1850   1462   1884    -96    490   -158       C  
ATOM    813  CE1 PHE B  30      59.469  29.092  -4.801  1.00 14.60           C  
ANISOU  813  CE1 PHE B  30     2372   1638   1535     25    -72     12       C  
ATOM    814  CE2 PHE B  30      57.975  30.609  -3.724  1.00 15.46           C  
ANISOU  814  CE2 PHE B  30     2328   2069   1477    -87    298    -62       C  
ATOM    815  CZ  PHE B  30      59.022  29.719  -3.665  1.00 16.42           C  
ANISOU  815  CZ  PHE B  30     2753   2009   1476   -296    119    152       C  
ATOM    816  N   THR B  31      59.094  33.151  -6.846  1.00 10.05           N  
ANISOU  816  N   THR B  31     1252    993   1575      1    108   -146       N  
ATOM    817  CA  THR B  31      59.363  34.293  -5.972  1.00 10.28           C  
ANISOU  817  CA  THR B  31     1372   1093   1441   -193    -21    -68       C  
ATOM    818  C   THR B  31      59.240  35.610  -6.707  1.00 10.58           C  
ANISOU  818  C   THR B  31     1331   1036   1654      9    -12   -274       C  
ATOM    819  O   THR B  31      59.120  36.646  -6.059  1.00 12.09           O  
ANISOU  819  O   THR B  31     1600   1203   1790    -41    133   -234       O  
ATOM    820  CB  THR B  31      60.742  34.161  -5.331  1.00 11.85           C  
ANISOU  820  CB  THR B  31     1434   1293   1775    -33   -333   -402       C  
ATOM    821  OG1 THR B  31      61.749  34.019  -6.338  1.00 11.45           O  
ANISOU  821  OG1 THR B  31     1224   1308   1817     11   -103    -41       O  
ATOM    822  CG2 THR B  31      60.840  32.986  -4.376  1.00 12.94           C  
ANISOU  822  CG2 THR B  31     1931   1423   1563    292   -260   -220       C  
ATOM    823  N   ALA B  32      59.264  35.635  -8.014  1.00  9.71           N  
ANISOU  823  N   ALA B  32     1112    936   1642     70    -77    -93       N  
ATOM    824  CA  ALA B  32      59.112  36.851  -8.796  1.00  9.79           C  
ANISOU  824  CA  ALA B  32     1058   1020   1640     72    -54   -136       C  
ATOM    825  C   ALA B  32      57.658  37.271  -9.023  1.00 10.60           C  
ANISOU  825  C   ALA B  32     1226   1004   1797     52    -81    -44       C  
ATOM    826  O   ALA B  32      57.403  38.381  -9.488  1.00 11.13           O  
ANISOU  826  O   ALA B  32     1213    957   2059    -44    -79     27       O  
ATOM    827  CB  ALA B  32      59.838  36.732 -10.125  1.00 10.80           C  
ANISOU  827  CB  ALA B  32     1157   1087   1861     37    101     34       C  
ATOM    828  N   ILE B  33      56.731  36.346  -8.790  1.00 10.58           N  
ANISOU  828  N   ILE B  33      987    946   2085    -27    -34      6       N  
ATOM    829  CA  ILE B  33      55.331  36.576  -9.131  1.00 11.27           C  
ANISOU  829  CA  ILE B  33     1061   1130   2094    -46    -96   -149       C  
ATOM    830  C   ILE B  33      54.735  37.565  -8.158  1.00 11.96           C  
ANISOU  830  C   ILE B  33      975   1264   2304     35    -16   -142       C  
ATOM    831  O   ILE B  33      54.849  37.425  -6.932  1.00 12.80           O  
ANISOU  831  O   ILE B  33     1215   1339   2308     51     94   -367       O  
ATOM    832  CB  ILE B  33      54.561  35.242  -9.144  1.00 10.99           C  
ANISOU  832  CB  ILE B  33      935   1090   2149   -104    108   -160       C  
ATOM    833  CG1 ILE B  33      55.170  34.286 -10.186  1.00 11.42           C  
ANISOU  833  CG1 ILE B  33     1112   1132   2096    -84   -136   -274       C  
ATOM    834  CG2 ILE B  33      53.094  35.484  -9.425  1.00 13.16           C  
ANISOU  834  CG2 ILE B  33     1267   1195   2538    -29    -97   -333       C  
ATOM    835  CD1 ILE B  33      54.649  32.897 -10.039  1.00 12.01           C  
ANISOU  835  CD1 ILE B  33     1124   1446   1993      7    -92   -410       C  
ATOM    836  N   GLN B  34      54.025  38.561  -8.680  1.00 13.17           N  
ANISOU  836  N   GLN B  34     1176   1192   2637      2    -12    -82       N  
ATOM    837  CA  GLN B  34      53.362  39.553  -7.899  1.00 14.62           C  
ANISOU  837  CA  GLN B  34     1435   1126   2993    177    -12   -356       C  
ATOM    838  C   GLN B  34      51.899  39.204  -7.600  1.00 17.78           C  
ANISOU  838  C   GLN B  34     1067   1749   3939    222     -1   -550       C  
ATOM    839  O   GLN B  34      51.239  38.519  -8.368  1.00 22.69           O  
ANISOU  839  O   GLN B  34     1228   1776   5616   -110    142   -756       O  
ATOM    840  CB  GLN B  34      53.362  40.906  -8.654  1.00 15.25           C  
ANISOU  840  CB  GLN B  34     1234   1527   3033    195   -311   -118       C  
ATOM    841  CG  GLN B  34      54.782  41.294  -9.034  1.00 15.30           C  
ANISOU  841  CG  GLN B  34     1505   1053   3254    -66   -548   -164       C  
ATOM    842  CD  GLN B  34      55.623  41.497  -7.802  1.00 13.15           C  
ANISOU  842  CD  GLN B  34     1421   1082   2495   -112     54   -309       C  
ATOM    843  OE1 GLN B  34      55.284  42.319  -6.970  1.00 15.87           O  
ANISOU  843  OE1 GLN B  34     1382   1517   3129   -140    111   -756       O  
ATOM    844  NE2 GLN B  34      56.756  40.815  -7.659  1.00 11.91           N  
ANISOU  844  NE2 GLN B  34     1242   1028   2256    128   -176   -261       N  
ATOM    845  N   GLY B  35      51.388  39.712  -6.493  1.00 22.36           N  
ANISOU  845  N   GLY B  35     1337   2700   4458    217    575   -270       N  
ATOM    846  CA  GLY B  35      49.987  39.487  -6.115  1.00 24.05           C  
ANISOU  846  CA  GLY B  35     1347   3386   4406    441    410    -29       C  
ATOM    847  C   GLY B  35      49.799  38.725  -4.842  1.00 25.90           C  
ANISOU  847  C   GLY B  35     2033   2888   4919    415   1198    190       C  
ATOM    848  O   GLY B  35      50.549  37.815  -4.518  1.00 28.45           O  
ANISOU  848  O   GLY B  35     2561   2883   5368    704   1719    709       O  
ATOM    849  N   GLU B  36      48.796  38.951  -4.043  1.00 30.74           N  
ANISOU  849  N   GLU B  36     3513   3069   5100    735   2048   -556       N  
ATOM    850  CA  GLU B  36      48.566  38.166  -2.828  1.00 34.96           C  
ANISOU  850  CA  GLU B  36     4746   3897   4639    755   2177   -687       C  
ATOM    851  C   GLU B  36      48.080  36.788  -3.165  1.00 35.00           C  
ANISOU  851  C   GLU B  36     4905   4059   4335    -85   4009   -740       C  
ATOM    852  O   GLU B  36      47.990  35.847  -2.369  1.00 45.82           O  
ANISOU  852  O   GLU B  36     7813   4608   4987  -1030   4245   -583       O  
ATOM    853  CB  GLU B  36      47.524  38.828  -1.911  1.00 36.07           C  
ANISOU  853  CB  GLU B  36     4499   4790   4416    718   1639  -1491       C  
ATOM    854  CG AGLU B  36      48.042  39.356  -0.580  0.52 36.20           C  
ANISOU  854  CG AGLU B  36     4438   4565   4750    748   1055  -1511       C  
ATOM    855  CG BGLU B  36      48.281  39.346  -0.677  0.29 36.57           C  
ANISOU  855  CG BGLU B  36     4515   4583   4798    986   1089  -1538       C  
ATOM    856  CG CGLU B  36      48.082  39.992  -1.110  0.19 35.53           C  
ANISOU  856  CG CGLU B  36     4278   4603   4617    985   1099  -1405       C  
ATOM    857  CD AGLU B  36      48.030  38.356   0.559  0.52 35.87           C  
ANISOU  857  CD AGLU B  36     4464   4106   5057    608   1153  -1391       C  
ATOM    858  CD BGLU B  36      49.381  40.267  -1.208  0.29 33.36           C  
ANISOU  858  CD BGLU B  36     3943   4435   4298   1422    936  -1415       C  
ATOM    859  CD CGLU B  36      49.470  39.745  -0.553  0.19 35.28           C  
ANISOU  859  CD CGLU B  36     4315   4546   4543   1350   1162  -1594       C  
ATOM    860  OE1AGLU B  36      47.349  37.303   0.391  0.52 41.61           O  
ANISOU  860  OE1AGLU B  36     4924   4264   6624    448   -770  -1270       O  
ATOM    861  OE1BGLU B  36      49.068  41.123  -2.070  0.29 24.97           O  
ANISOU  861  OE1BGLU B  36     2626   3186   3677   1167   -759  -2500       O  
ATOM    862  OE1CGLU B  36      49.748  38.664   0.000  0.19 36.25           O  
ANISOU  862  OE1CGLU B  36     4645   4391   4736    828    352  -1802       O  
ATOM    863  OE2AGLU B  36      48.666  38.579   1.620  0.52 25.73           O  
ANISOU  863  OE2AGLU B  36     4019   1297   4458   -148   2247   -960       O  
ATOM    864  OE2BGLU B  36      50.520  40.079  -0.746  0.29 30.63           O  
ANISOU  864  OE2BGLU B  36     3986   4168   3484   2382    694  -1535       O  
ATOM    865  OE2CGLU B  36      50.317  40.661  -0.649  0.19 30.10           O  
ANISOU  865  OE2CGLU B  36     3626   4255   4009   1998   1244  -1969       O  
ATOM    866  N   GLY B  37      47.744  36.592  -4.439  1.00 35.68           N  
ANISOU  866  N   GLY B  37     3839   4446   5271   -867   3237   -752       N  
ATOM    867  CA  GLY B  37      47.451  35.219  -4.804  1.00 37.44           C  
ANISOU  867  CA  GLY B  37     3749   4071   6405   -696   2968   -760       C  
ATOM    868  C   GLY B  37      48.565  34.230  -4.560  1.00 36.62           C  
ANISOU  868  C   GLY B  37     3244   3986   6685   -883   3065  -1608       C  
ATOM    869  O   GLY B  37      49.734  34.561  -4.328  1.00 39.73           O  
ANISOU  869  O   GLY B  37     3156   3411   8529  -1105   3552  -2288       O  
ATOM    870  N   PHE B  38      48.161  32.990  -4.627  1.00 29.93           N  
ANISOU  870  N   PHE B  38     2411   3773   5187   -850   2089   -729       N  
ATOM    871  CA  PHE B  38      49.014  31.829  -4.778  1.00 20.22           C  
ANISOU  871  CA  PHE B  38     1660   3381   2643   -683    910  -1477       C  
ATOM    872  C   PHE B  38      50.004  32.272  -5.876  1.00 21.12           C  
ANISOU  872  C   PHE B  38     1486   3159   3380    206    362     80       C  
ATOM    873  O   PHE B  38      49.591  32.934  -6.838  1.00 28.27           O  
ANISOU  873  O   PHE B  38     2236   3360   5147   -435   -119   1031       O  
ATOM    874  CB  PHE B  38      48.242  30.552  -5.077  1.00 22.74           C  
ANISOU  874  CB  PHE B  38     1927   3794   2918   -676    497   -983       C  
ATOM    875  CG  PHE B  38      47.357  30.086  -3.925  1.00 18.11           C  
ANISOU  875  CG  PHE B  38     1415   2310   3157   -281    585   -999       C  
ATOM    876  CD1 PHE B  38      47.846  29.673  -2.707  1.00 17.61           C  
ANISOU  876  CD1 PHE B  38     1697   1206   3789   -190    513   -655       C  
ATOM    877  CD2 PHE B  38      46.010  30.070  -4.145  1.00 16.50           C  
ANISOU  877  CD2 PHE B  38     1477   1601   3193   -144    239   -465       C  
ATOM    878  CE1 PHE B  38      46.994  29.322  -1.685  1.00 18.59           C  
ANISOU  878  CE1 PHE B  38     1744   1287   4034   -281    319    -83       C  
ATOM    879  CE2 PHE B  38      45.117  29.779  -3.128  1.00 16.35           C  
ANISOU  879  CE2 PHE B  38     1575   1096   3540   -148    346    208       C  
ATOM    880  CZ  PHE B  38      45.628  29.409  -1.922  1.00 17.71           C  
ANISOU  880  CZ  PHE B  38     1716   1462   3550   -408    462    421       C  
ATOM    881  N   LYS B  39      51.261  31.943  -5.698  1.00 16.16           N  
ANISOU  881  N   LYS B  39     1395   2721   2023   -119    425   -405       N  
ATOM    882  CA  LYS B  39      52.376  32.347  -6.587  1.00 17.53           C  
ANISOU  882  CA  LYS B  39     1601   2941   2119   -386    540   -265       C  
ATOM    883  C   LYS B  39      52.608  31.254  -7.633  1.00 18.99           C  
ANISOU  883  C   LYS B  39     1399   3532   2285     56    472   -306       C  
ATOM    884  O   LYS B  39      53.542  30.451  -7.581  1.00 19.20           O  
ANISOU  884  O   LYS B  39     2592   2564   2141    116     61    247       O  
ATOM    885  CB  LYS B  39      53.620  32.747  -5.839  1.00 19.54           C  
ANISOU  885  CB  LYS B  39     2124   2695   2606   -255    753     13       C  
ATOM    886  CG  LYS B  39      53.372  33.909  -4.876  1.00 20.80           C  
ANISOU  886  CG  LYS B  39     1990   3034   2879    178   -332   -488       C  
ATOM    887  CD ALYS B  39      53.063  35.246  -5.438  0.53 18.32           C  
ANISOU  887  CD ALYS B  39     1056   3242   2662    620    403    813       C  
ATOM    888  CD BLYS B  39      54.456  34.118  -3.826  0.47 23.21           C  
ANISOU  888  CD BLYS B  39     2401   3391   3028    143   -244   -250       C  
ATOM    889  CE ALYS B  39      53.252  36.426  -4.567  0.53 19.27           C  
ANISOU  889  CE ALYS B  39     1451   3353   2518   -302    539    634       C  
ATOM    890  CE BLYS B  39      55.732  34.270  -4.568  0.47 16.13           C  
ANISOU  890  CE BLYS B  39     2049   2083   1995    757   -149   -410       C  
ATOM    891  NZ ALYS B  39      52.419  36.708  -3.355  0.53 20.30           N  
ANISOU  891  NZ ALYS B  39     1017   4380   2315     73    658   1240       N  
ATOM    892  NZ BLYS B  39      55.952  35.473  -5.408  0.47 24.93           N  
ANISOU  892  NZ BLYS B  39     3177   2244   4050    634    859   -117       N  
ATOM    893  N   THR B  40      51.697  31.286  -8.587  1.00 15.96           N  
ANISOU  893  N   THR B  40     1153   2636   2276   -172    467   -352       N  
ATOM    894  CA  THR B  40      51.713  30.322  -9.694  1.00 14.91           C  
ANISOU  894  CA  THR B  40     1547   1890   2229    236     92   -243       C  
ATOM    895  C   THR B  40      51.381  31.048 -10.981  1.00 13.93           C  
ANISOU  895  C   THR B  40      938   1987   2367    331     27   -485       C  
ATOM    896  O   THR B  40      50.862  32.150 -10.985  1.00 17.16           O  
ANISOU  896  O   THR B  40     1551   2445   2522    650   -258   -687       O  
ATOM    897  CB  THR B  40      50.746  29.153  -9.434  1.00 20.60           C  
ANISOU  897  CB  THR B  40     2113   2992   2723   -798    409   -538       C  
ATOM    898  OG1 THR B  40      50.849  28.117 -10.445  1.00 22.56           O  
ANISOU  898  OG1 THR B  40     3886   2102   2585    792    542    342       O  
ATOM    899  CG2 THR B  40      49.337  29.699  -9.419  1.00 28.86           C  
ANISOU  899  CG2 THR B  40     1774   4295   4897  -1129   1173  -3076       C  
ATOM    900  N   LEU B  41      51.736  30.403 -12.090  1.00 13.99           N  
ANISOU  900  N   LEU B  41     1516   1730   2071    293    225   -124       N  
ATOM    901  CA  LEU B  41      51.451  30.865 -13.427  1.00 12.87           C  
ANISOU  901  CA  LEU B  41     1517   1331   2043   -108     33   -176       C  
ATOM    902  C   LEU B  41      50.969  29.670 -14.245  1.00 13.86           C  
ANISOU  902  C   LEU B  41     1476   1577   2215   -250    225     34       C  
ATOM    903  O   LEU B  41      51.277  28.512 -13.910  1.00 14.60           O  
ANISOU  903  O   LEU B  41     1479   1421   2649    -58    215   -124       O  
ATOM    904  CB  LEU B  41      52.670  31.449 -14.166  1.00 13.35           C  
ANISOU  904  CB  LEU B  41     1835   1347   1892   -223     89   -232       C  
ATOM    905  CG  LEU B  41      53.243  32.724 -13.534  1.00 13.70           C  
ANISOU  905  CG  LEU B  41     1817   1334   2055     11   -188   -236       C  
ATOM    906  CD1 LEU B  41      54.651  32.967 -14.075  1.00 15.51           C  
ANISOU  906  CD1 LEU B  41     1744   1703   2446   -108    173   -161       C  
ATOM    907  CD2 LEU B  41      52.370  33.905 -13.888  1.00 15.90           C  
ANISOU  907  CD2 LEU B  41     1869   1510   2663    209   -305   -211       C  
ATOM    908  N   GLU B  42      50.248  29.935 -15.318  1.00 16.87           N  
ANISOU  908  N   GLU B  42     2556   1626   2228   -272   -396   -377       N  
ATOM    909  CA  GLU B  42      49.751  28.858 -16.181  1.00 18.85           C  
ANISOU  909  CA  GLU B  42     2940   1962   2261   -859   -199   -187       C  
ATOM    910  C   GLU B  42      50.196  29.110 -17.604  1.00 15.07           C  
ANISOU  910  C   GLU B  42     1727   1562   2438   -487     33   -451       C  
ATOM    911  O   GLU B  42      50.352  30.251 -18.020  1.00 15.78           O  
ANISOU  911  O   GLU B  42     1899   1864   2232   -505   -392   -269       O  
ATOM    912  CB  GLU B  42      48.252  28.772 -16.150  1.00 22.67           C  
ANISOU  912  CB  GLU B  42     2946   3244   2424  -1840    382  -1000       C  
ATOM    913  CG AGLU B  42      47.449  30.010 -16.260  0.44 22.97           C  
ANISOU  913  CG AGLU B  42     2328   3943   2456  -1461   -207   -124       C  
ATOM    914  CG BGLU B  42      47.475  28.492 -14.890  0.56 28.42           C  
ANISOU  914  CG BGLU B  42     3929   3644   3226  -1481    841   -125       C  
ATOM    915  CD AGLU B  42      45.975  29.632 -16.098  0.44 23.34           C  
ANISOU  915  CD AGLU B  42     2276   4046   2544  -1660   -265    701       C  
ATOM    916  CD BGLU B  42      46.909  27.090 -14.989  0.56 24.91           C  
ANISOU  916  CD BGLU B  42     3534   3322   2610  -1059   1255    152       C  
ATOM    917  OE1AGLU B  42      45.720  28.744 -15.266  0.44 18.95           O  
ANISOU  917  OE1AGLU B  42     1510   2138   3554    233   -290    752       O  
ATOM    918  OE1BGLU B  42      46.670  26.685 -16.147  0.56 32.61           O  
ANISOU  918  OE1BGLU B  42     4357   5677   2358  -1906    887   -529       O  
ATOM    919  OE2AGLU B  42      45.233  30.285 -16.848  0.44 30.06           O  
ANISOU  919  OE2AGLU B  42     3050   4986   3387   -373   -330   1527       O  
ATOM    920  OE2BGLU B  42      46.695  26.377 -14.010  0.56 25.42           O  
ANISOU  920  OE2BGLU B  42     3181   3431   3046   1771   1822   1969       O  
ATOM    921  N   GLU B  43      50.357  28.022 -18.340  1.00 16.75           N  
ANISOU  921  N   GLU B  43     2161   1615   2588   -196    -47   -313       N  
ATOM    922  CA  GLU B  43      50.705  28.130 -19.764  1.00 16.32           C  
ANISOU  922  CA  GLU B  43     1942   1826   2435   -434   -136   -376       C  
ATOM    923  C   GLU B  43      49.754  29.086 -20.484  1.00 15.65           C  
ANISOU  923  C   GLU B  43     1593   1974   2379   -484   -249   -521       C  
ATOM    924  O   GLU B  43      48.521  29.039 -20.359  1.00 18.09           O  
ANISOU  924  O   GLU B  43     1756   2224   2894   -643   -246   -539       O  
ATOM    925  CB  GLU B  43      50.646  26.744 -20.413  1.00 20.07           C  
ANISOU  925  CB  GLU B  43     2624   1916   3086   -417    160   -729       C  
ATOM    926  CG  GLU B  43      50.930  26.763 -21.897  1.00 25.51           C  
ANISOU  926  CG  GLU B  43     3646   2656   3390   -384    -65  -1000       C  
ATOM    927  CD  GLU B  43      50.707  25.467 -22.637  1.00 32.04           C  
ANISOU  927  CD  GLU B  43     5480   2847   3848   -432   -226  -1193       C  
ATOM    928  OE1 GLU B  43      50.280  24.488 -21.974  1.00 35.06           O  
ANISOU  928  OE1 GLU B  43     6259   2419   4642   -273   -795   -758       O  
ATOM    929  OE2 GLU B  43      50.979  25.425 -23.871  1.00 33.78           O  
ANISOU  929  OE2 GLU B  43     5218   3247   4370   -471    248  -1706       O  
ATOM    930  N   GLY B  44      50.300  29.991 -21.285  1.00 15.16           N  
ANISOU  930  N   GLY B  44     1438   1671   2651   -240   -256   -502       N  
ATOM    931  CA  GLY B  44      49.493  30.943 -22.004  1.00 17.66           C  
ANISOU  931  CA  GLY B  44     1980   1751   2980    -81   -422   -484       C  
ATOM    932  C   GLY B  44      49.221  32.269 -21.333  1.00 16.55           C  
ANISOU  932  C   GLY B  44     1849   1820   2620     18   -404   -242       C  
ATOM    933  O   GLY B  44      48.784  33.209 -21.985  1.00 18.29           O  
ANISOU  933  O   GLY B  44     2198   1990   2761    270   -739     -8       O  
ATOM    934  N   GLN B  45      49.521  32.326 -20.033  1.00 15.62           N  
ANISOU  934  N   GLN B  45     1777   1694   2465     67   -474   -101       N  
ATOM    935  CA  GLN B  45      49.239  33.541 -19.273  1.00 15.38           C  
ANISOU  935  CA  GLN B  45     1643   1681   2520    218   -203   -202       C  
ATOM    936  C   GLN B  45      50.051  34.710 -19.799  1.00 15.80           C  
ANISOU  936  C   GLN B  45     1510   1694   2798    293   -454   -196       C  
ATOM    937  O   GLN B  45      51.277  34.640 -19.878  1.00 14.84           O  
ANISOU  937  O   GLN B  45     1635   1859   2144    247   -287   -196       O  
ATOM    938  CB  GLN B  45      49.574  33.384 -17.783  1.00 15.93           C  
ANISOU  938  CB  GLN B  45     1756   1819   2478      4   -302   -150       C  
ATOM    939  CG  GLN B  45      49.454  34.626 -16.943  1.00 19.30           C  
ANISOU  939  CG  GLN B  45     2623   2200   2508    728   -408   -170       C  
ATOM    940  CD  GLN B  45      48.060  35.115 -16.714  1.00 19.73           C  
ANISOU  940  CD  GLN B  45     2223   2283   2990    452   -584    -79       C  
ATOM    941  OE1 GLN B  45      47.364  34.357 -16.050  1.00 26.65           O  
ANISOU  941  OE1 GLN B  45     2674   2482   4968    135   -352    295       O  
ATOM    942  NE2 GLN B  45      47.627  36.332 -17.107  1.00 24.31           N  
ANISOU  942  NE2 GLN B  45     2781   2491   3965     72  -1259   -120       N  
ATOM    943  N   GLU B  46      49.388  35.790 -20.154  1.00 16.79           N  
ANISOU  943  N   GLU B  46     1612   1714   3054    136   -420   -425       N  
ATOM    944  CA  GLU B  46      50.031  37.031 -20.544  1.00 16.50           C  
ANISOU  944  CA  GLU B  46     1614   1636   3020    219   -614   -295       C  
ATOM    945  C   GLU B  46      50.564  37.737 -19.303  1.00 16.67           C  
ANISOU  945  C   GLU B  46     1777   1598   2957    436   -831   -435       C  
ATOM    946  O   GLU B  46      49.845  37.872 -18.294  1.00 16.49           O  
ANISOU  946  O   GLU B  46     1706   1465   3096    318   -701   -231       O  
ATOM    947  CB  GLU B  46      49.059  37.927 -21.292  1.00 17.35           C  
ANISOU  947  CB  GLU B  46     1531   2066   2993    505  -1000    -23       C  
ATOM    948  CG  GLU B  46      48.656  37.440 -22.656  1.00 22.57           C  
ANISOU  948  CG  GLU B  46     2388   2689   3499     51  -1459     85       C  
ATOM    949  CD  GLU B  46      49.677  37.437 -23.748  1.00 25.02           C  
ANISOU  949  CD  GLU B  46     3381   3536   2591   -833  -1235   -220       C  
ATOM    950  OE1 GLU B  46      50.724  38.100 -23.651  1.00 24.23           O  
ANISOU  950  OE1 GLU B  46     2665   3010   3532    217  -1058     47       O  
ATOM    951  OE2 GLU B  46      49.421  36.756 -24.781  1.00 30.95           O  
ANISOU  951  OE2 GLU B  46     4218   4220   3321   -695  -1299   -190       O  
ATOM    952  N   VAL B  47      51.817  38.174 -19.364  1.00 14.85           N  
ANISOU  952  N   VAL B  47     1302   1598   2744    122   -669   -139       N  
ATOM    953  CA  VAL B  47      52.427  38.846 -18.235  1.00 15.76           C  
ANISOU  953  CA  VAL B  47     1703   1621   2663    167   -719     89       C  
ATOM    954  C   VAL B  47      53.182  40.096 -18.675  1.00 16.99           C  
ANISOU  954  C   VAL B  47     1952   1567   2937    206   -981    176       C  
ATOM    955  O   VAL B  47      53.614  40.219 -19.831  1.00 16.62           O  
ANISOU  955  O   VAL B  47     1861   1757   2696   -131   -767     33       O  
ATOM    956  CB  VAL B  47      53.414  37.898 -17.473  1.00 15.75           C  
ANISOU  956  CB  VAL B  47     1422   1630   2932    438   -680     69       C  
ATOM    957  CG1 VAL B  47      52.659  36.757 -16.785  1.00 16.34           C  
ANISOU  957  CG1 VAL B  47     1685   1402   3121    163   -963   -104       C  
ATOM    958  CG2 VAL B  47      54.515  37.367 -18.356  1.00 16.57           C  
ANISOU  958  CG2 VAL B  47     1702   1626   2969    380   -723    -93       C  
ATOM    959  N   SER B  48      53.334  41.016 -17.715  1.00 15.80           N  
ANISOU  959  N   SER B  48     1708   1547   2747    111   -739    322       N  
ATOM    960  CA  SER B  48      54.335  42.053 -17.792  1.00 16.22           C  
ANISOU  960  CA  SER B  48     1801   1394   2967     78   -649    458       C  
ATOM    961  C   SER B  48      55.442  41.704 -16.792  1.00 15.07           C  
ANISOU  961  C   SER B  48     1775   1327   2624   -179   -583    589       C  
ATOM    962  O   SER B  48      55.186  41.083 -15.758  1.00 15.36           O  
ANISOU  962  O   SER B  48     1460   1554   2823    -27   -561    389       O  
ATOM    963  CB  SER B  48      53.800  43.454 -17.485  1.00 18.17           C  
ANISOU  963  CB  SER B  48     2317   1527   3062    260  -1176    394       C  
ATOM    964  OG  SER B  48      53.312  43.546 -16.172  1.00 20.31           O  
ANISOU  964  OG  SER B  48     2457   1757   3503    403   -882    -64       O  
ATOM    965  N   PHE B  49      56.689  42.080 -17.093  1.00 14.63           N  
ANISOU  965  N   PHE B  49     1792   1243   2523      7   -641    349       N  
ATOM    966  CA  PHE B  49      57.779  41.736 -16.215  1.00 13.43           C  
ANISOU  966  CA  PHE B  49     1538   1080   2484     36   -430    238       C  
ATOM    967  C   PHE B  49      59.009  42.553 -16.596  1.00 14.18           C  
ANISOU  967  C   PHE B  49     1749   1247   2391    116   -509    229       C  
ATOM    968  O   PHE B  49      59.023  43.268 -17.597  1.00 16.03           O  
ANISOU  968  O   PHE B  49     1960   1560   2572   -280   -520    715       O  
ATOM    969  CB  PHE B  49      58.106  40.225 -16.265  1.00 14.16           C  
ANISOU  969  CB  PHE B  49     1633   1387   2361    169   -439    165       C  
ATOM    970  CG  PHE B  49      58.675  39.706 -17.559  1.00 14.31           C  
ANISOU  970  CG  PHE B  49     1381   1070   2985    132   -190     20       C  
ATOM    971  CD1 PHE B  49      57.880  39.585 -18.688  1.00 15.40           C  
ANISOU  971  CD1 PHE B  49     1891   1437   2522     78    -50    -64       C  
ATOM    972  CD2 PHE B  49      59.986  39.378 -17.684  1.00 19.42           C  
ANISOU  972  CD2 PHE B  49     1388   1827   4163     47    245   -610       C  
ATOM    973  CE1 PHE B  49      58.346  39.111 -19.895  1.00 18.63           C  
ANISOU  973  CE1 PHE B  49     2532   1485   3061      1     43   -161       C  
ATOM    974  CE2 PHE B  49      60.459  38.833 -18.868  1.00 22.36           C  
ANISOU  974  CE2 PHE B  49     1708   2064   4725   -243    647  -1004       C  
ATOM    975  CZ  PHE B  49      59.672  38.712 -19.989  1.00 22.93           C  
ANISOU  975  CZ  PHE B  49     2606   1776   4332   -185    633   -783       C  
ATOM    976  N   GLU B  50      60.039  42.399 -15.783  1.00 14.07           N  
ANISOU  976  N   GLU B  50     1622   1157   2566     18   -461    130       N  
ATOM    977  CA  GLU B  50      61.327  42.995 -15.993  1.00 14.29           C  
ANISOU  977  CA  GLU B  50     1683   1042   2706    -24   -450    419       C  
ATOM    978  C   GLU B  50      62.373  41.890 -16.136  1.00 13.60           C  
ANISOU  978  C   GLU B  50     1525   1259   2382   -388   -391    356       C  
ATOM    979  O   GLU B  50      62.329  40.921 -15.409  1.00 14.19           O  
ANISOU  979  O   GLU B  50     1969   1258   2163    267    215    381       O  
ATOM    980  CB  GLU B  50      61.624  43.889 -14.817  1.00 20.59           C  
ANISOU  980  CB  GLU B  50     2224   1272   4326    -65   -560   -541       C  
ATOM    981  CG AGLU B  50      62.755  43.886 -13.908  0.59 29.00           C  
ANISOU  981  CG AGLU B  50     3505   2885   4627    627   -929  -1824       C  
ATOM    982  CG BGLU B  50      60.816  45.158 -14.686  0.41 23.29           C  
ANISOU  982  CG BGLU B  50     2164   2080   4605    385   -376   -848       C  
ATOM    983  CD AGLU B  50      62.185  44.357 -12.557  0.59 31.98           C  
ANISOU  983  CD AGLU B  50     4055   3675   4422   1370   -401   -644       C  
ATOM    984  CD BGLU B  50      59.895  45.473 -13.550  0.41 25.61           C  
ANISOU  984  CD BGLU B  50     2459   2872   4397   -298   -293   -981       C  
ATOM    985  OE1AGLU B  50      60.941  44.405 -12.413  0.59 45.52           O  
ANISOU  985  OE1AGLU B  50     4190   6327   6778   2476    172   -794       O  
ATOM    986  OE1BGLU B  50      58.732  45.000 -13.599  0.41 40.45           O  
ANISOU  986  OE1BGLU B  50     3023   5736   6610  -1409    406  -2611       O  
ATOM    987  OE2AGLU B  50      62.941  44.668 -11.680  0.59 31.65           O  
ANISOU  987  OE2AGLU B  50     4863   3256   3908  -2304   1218  -1244       O  
ATOM    988  OE2BGLU B  50      60.231  46.217 -12.600  0.41 15.57           O  
ANISOU  988  OE2BGLU B  50     1977   1167   2770   -827   -409    722       O  
ATOM    989  N   ILE B  51      63.295  42.052 -17.078  1.00 13.89           N  
ANISOU  989  N   ILE B  51     1567   1531   2178   -266   -220    637       N  
ATOM    990  CA  ILE B  51      64.386  41.101 -17.191  1.00 13.25           C  
ANISOU  990  CA  ILE B  51     1475   1431   2128   -261    -71    235       C  
ATOM    991  C   ILE B  51      65.534  41.625 -16.366  1.00 14.16           C  
ANISOU  991  C   ILE B  51     1547   1477   2355   -541   -110    473       C  
ATOM    992  O   ILE B  51      65.932  42.819 -16.525  1.00 16.54           O  
ANISOU  992  O   ILE B  51     1817   1496   2972   -289   -345    582       O  
ATOM    993  CB  ILE B  51      64.809  40.881 -18.647  1.00 15.90           C  
ANISOU  993  CB  ILE B  51     2099   1693   2249   -463   -163    380       C  
ATOM    994  CG1 ILE B  51      63.678  40.324 -19.498  1.00 16.97           C  
ANISOU  994  CG1 ILE B  51     2179   1945   2322   -581      1    188       C  
ATOM    995  CG2 ILE B  51      66.016  39.981 -18.772  1.00 17.61           C  
ANISOU  995  CG2 ILE B  51     2161   2190   2339   -324    261   -312       C  
ATOM    996  CD1 ILE B  51      63.910  40.273 -21.006  1.00 18.98           C  
ANISOU  996  CD1 ILE B  51     2626   2500   2085   -550    132    199       C  
ATOM    997  N   VAL B  52      66.096  40.829 -15.493  1.00 11.86           N  
ANISOU  997  N   VAL B  52     1493   1000   2012    -77     99    170       N  
ATOM    998  CA  VAL B  52      67.246  41.204 -14.685  1.00 10.66           C  
ANISOU  998  CA  VAL B  52     1061   1221   1770    -11     43    -39       C  
ATOM    999  C   VAL B  52      68.304  40.127 -14.878  1.00 11.28           C  
ANISOU  999  C   VAL B  52     1470   1001   1816      8    114   -281       C  
ATOM   1000  O   VAL B  52      67.988  38.999 -15.284  1.00 12.93           O  
ANISOU 1000  O   VAL B  52     1471   1099   2344    -59    191   -331       O  
ATOM   1001  CB  VAL B  52      66.872  41.333 -13.203  1.00 11.04           C  
ANISOU 1001  CB  VAL B  52      968   1200   2025    102    128   -289       C  
ATOM   1002  CG1 VAL B  52      65.820  42.417 -13.019  1.00 12.39           C  
ANISOU 1002  CG1 VAL B  52     1374   1196   2140    -28    107    -53       C  
ATOM   1003  CG2 VAL B  52      66.385  40.020 -12.584  1.00 12.00           C  
ANISOU 1003  CG2 VAL B  52     1352   1128   2080   -128    -21     57       C  
ATOM   1004  N   GLN B  53      69.540  40.494 -14.604  1.00 11.00           N  
ANISOU 1004  N   GLN B  53     1259   1118   1801     95    155   -331       N  
ATOM   1005  CA  GLN B  53      70.614  39.512 -14.689  1.00 12.16           C  
ANISOU 1005  CA  GLN B  53     1399   1285   1935    -56    104   -266       C  
ATOM   1006  C   GLN B  53      70.979  39.031 -13.296  1.00 11.54           C  
ANISOU 1006  C   GLN B  53     1329   1081   1976    300    169   -314       C  
ATOM   1007  O   GLN B  53      71.342  39.875 -12.445  1.00 12.88           O  
ANISOU 1007  O   GLN B  53     1656   1242   1997    250     30   -211       O  
ATOM   1008  CB  GLN B  53      71.819  40.134 -15.373  1.00 14.43           C  
ANISOU 1008  CB  GLN B  53     1438   1624   2421    201    500   -214       C  
ATOM   1009  CG  GLN B  53      71.593  40.718 -16.759  1.00 20.76           C  
ANISOU 1009  CG  GLN B  53     3013   2263   2610   -851    426     43       C  
ATOM   1010  CD  GLN B  53      70.909  39.781 -17.736  1.00 27.58           C  
ANISOU 1010  CD  GLN B  53     4698   2730   3052   -322   -173   -494       C  
ATOM   1011  OE1 GLN B  53      69.931  40.171 -18.434  1.00 33.03           O  
ANISOU 1011  OE1 GLN B  53     4101   4933   3516  -1816   -157   1136       O  
ATOM   1012  NE2 GLN B  53      71.478  38.570 -17.734  1.00 32.48           N  
ANISOU 1012  NE2 GLN B  53     7249   2085   3005    125   2583   -547       N  
ATOM   1013  N   GLY B  54      70.878  37.756 -13.061  1.00 13.09           N  
ANISOU 1013  N   GLY B  54     1948   1124   1902    316   -157   -294       N  
ATOM   1014  CA  GLY B  54      71.270  37.173 -11.784  1.00 14.56           C  
ANISOU 1014  CA  GLY B  54     2258   1492   1781    527   -148   -141       C  
ATOM   1015  C   GLY B  54      72.473  36.295 -11.994  1.00 16.57           C  
ANISOU 1015  C   GLY B  54     2395   1384   2517    719   -257   -518       C  
ATOM   1016  O   GLY B  54      73.056  36.222 -13.108  1.00 18.50           O  
ANISOU 1016  O   GLY B  54     2282   1564   3184    644   -213   -635       O  
ATOM   1017  N   ASN B  55      72.884  35.572 -10.980  1.00 18.03           N  
ANISOU 1017  N   ASN B  55     2585   1366   2900    458   -888   -430       N  
ATOM   1018  CA  ASN B  55      74.112  34.755 -11.122  1.00 18.76           C  
ANISOU 1018  CA  ASN B  55     2309   1478   3339    411   -810   -142       C  
ATOM   1019  C   ASN B  55      73.981  33.582 -12.057  1.00 21.99           C  
ANISOU 1019  C   ASN B  55     2351   1692   4310    505   -940   -728       C  
ATOM   1020  O   ASN B  55      75.000  32.926 -12.361  1.00 28.41           O  
ANISOU 1020  O   ASN B  55     2457   2347   5991    976  -1690  -1729       O  
ATOM   1021  CB  ASN B  55      74.598  34.235  -9.762  1.00 23.51           C  
ANISOU 1021  CB  ASN B  55     2826   1919   4187    284  -1344    281       C  
ATOM   1022  CG  ASN B  55      73.565  33.261  -9.269  1.00 24.14           C  
ANISOU 1022  CG  ASN B  55     3046   2200   3927     49   -901    967       C  
ATOM   1023  OD1 ASN B  55      72.373  33.532  -9.219  1.00 23.41           O  
ANISOU 1023  OD1 ASN B  55     3406   2251   3240    258   -402     21       O  
ATOM   1024  ND2 ASN B  55      74.061  32.090  -8.942  1.00 31.27           N  
ANISOU 1024  ND2 ASN B  55     4046   2529   5306    364  -1553   1269       N  
ATOM   1025  N   ARG B  56      72.790  33.299 -12.529  1.00 20.18           N  
ANISOU 1025  N   ARG B  56     1922   1815   3929    665  -1143  -1109       N  
ATOM   1026  CA  ARG B  56      72.588  32.269 -13.519  1.00 19.19           C  
ANISOU 1026  CA  ARG B  56     1786   1486   4020    767   -510   -701       C  
ATOM   1027  C   ARG B  56      72.168  32.816 -14.889  1.00 17.87           C  
ANISOU 1027  C   ARG B  56     1417   1899   3472    837   -366  -1017       C  
ATOM   1028  O   ARG B  56      71.829  32.010 -15.724  1.00 22.58           O  
ANISOU 1028  O   ARG B  56     1673   3044   3862   -185    327  -1847       O  
ATOM   1029  CB  ARG B  56      71.539  31.271 -13.026  1.00 20.87           C  
ANISOU 1029  CB  ARG B  56     2560   1761   3608    520   -615   -548       C  
ATOM   1030  CG  ARG B  56      72.077  30.754 -11.702  1.00 24.59           C  
ANISOU 1030  CG  ARG B  56     3331   2384   3630    467  -1198   -105       C  
ATOM   1031  CD  ARG B  56      71.371  29.485 -11.289  1.00 30.26           C  
ANISOU 1031  CD  ARG B  56     4325   3230   3943   -308     24    349       C  
ATOM   1032  NE  ARG B  56      71.617  28.409 -12.250  1.00 31.63           N  
ANISOU 1032  NE  ARG B  56     5296   2919   3804   -776   -552     -4       N  
ATOM   1033  CZ  ARG B  56      70.898  27.288 -12.209  1.00 36.60           C  
ANISOU 1033  CZ  ARG B  56     6177   3101   4626   -683  -1198    976       C  
ATOM   1034  NH1 ARG B  56      69.929  27.116 -11.305  1.00 41.31           N  
ANISOU 1034  NH1 ARG B  56     4706   4999   5990  -1171  -1698   2401       N  
ATOM   1035  NH2 ARG B  56      71.137  26.326 -13.088  1.00 44.03           N  
ANISOU 1035  NH2 ARG B  56     7703   4145   4881  -1411  -3273   -245       N  
ATOM   1036  N   GLY B  57      72.287  34.110 -15.075  1.00 20.43           N  
ANISOU 1036  N   GLY B  57     2369   2200   3192   1293   -438  -1000       N  
ATOM   1037  CA  GLY B  57      71.931  34.780 -16.325  1.00 19.52           C  
ANISOU 1037  CA  GLY B  57     1938   2283   3197    937   -298   -819       C  
ATOM   1038  C   GLY B  57      70.596  35.453 -16.185  1.00 16.62           C  
ANISOU 1038  C   GLY B  57     2109   1807   2399    887   -294   -864       C  
ATOM   1039  O   GLY B  57      70.135  35.806 -15.100  1.00 14.87           O  
ANISOU 1039  O   GLY B  57     1640   1651   2361    439    -35   -805       O  
ATOM   1040  N   PRO B  58      69.974  35.763 -17.307  1.00 15.57           N  
ANISOU 1040  N   PRO B  58     1540   1972   2402    531    -55   -775       N  
ATOM   1041  CA  PRO B  58      68.726  36.502 -17.315  1.00 13.50           C  
ANISOU 1041  CA  PRO B  58     1626   1417   2085    257     41   -188       C  
ATOM   1042  C   PRO B  58      67.630  35.740 -16.603  1.00 12.76           C  
ANISOU 1042  C   PRO B  58     1525   1270   2055    134   -202   -355       C  
ATOM   1043  O   PRO B  58      67.495  34.500 -16.669  1.00 14.38           O  
ANISOU 1043  O   PRO B  58     1988   1123   2354    132   -250   -545       O  
ATOM   1044  CB  PRO B  58      68.384  36.649 -18.787  1.00 15.43           C  
ANISOU 1044  CB  PRO B  58     2057   1580   2225    178    162   -320       C  
ATOM   1045  CG  PRO B  58      69.473  36.086 -19.573  1.00 18.99           C  
ANISOU 1045  CG  PRO B  58     2208   2925   2081     93    590   -170       C  
ATOM   1046  CD  PRO B  58      70.444  35.403 -18.660  1.00 18.89           C  
ANISOU 1046  CD  PRO B  58     2533   2150   2494    489    279   -689       C  
ATOM   1047  N   GLN B  59      66.761  36.477 -15.926  1.00 12.45           N  
ANISOU 1047  N   GLN B  59     1482   1066   2185     54    106   -303       N  
ATOM   1048  CA  GLN B  59      65.588  35.906 -15.272  1.00 11.95           C  
ANISOU 1048  CA  GLN B  59     1311    969   2258   -255     -4    -90       C  
ATOM   1049  C   GLN B  59      64.534  36.972 -15.107  1.00 11.27           C  
ANISOU 1049  C   GLN B  59     1439   1033   1811    -62    -28     89       C  
ATOM   1050  O   GLN B  59      64.847  38.180 -15.226  1.00 11.95           O  
ANISOU 1050  O   GLN B  59     1430    994   2117    -85    -76    -23       O  
ATOM   1051  CB  GLN B  59      65.949  35.266 -13.936  1.00 13.09           C  
ANISOU 1051  CB  GLN B  59     1412   1229   2334    139    -16    -37       C  
ATOM   1052  CG  GLN B  59      66.446  36.322 -12.946  1.00 12.61           C  
ANISOU 1052  CG  GLN B  59     1381   1223   2188    -14    -31   -119       C  
ATOM   1053  CD  GLN B  59      67.084  35.727 -11.731  1.00 15.66           C  
ANISOU 1053  CD  GLN B  59     2155   1245   2550     11     -4    384       C  
ATOM   1054  OE1 GLN B  59      67.641  34.626 -11.729  1.00 20.68           O  
ANISOU 1054  OE1 GLN B  59     3137   1918   2805    831    355    466       O  
ATOM   1055  NE2 GLN B  59      66.990  36.390 -10.585  1.00 27.51           N  
ANISOU 1055  NE2 GLN B  59     5651   1844   2958    422  -1909   -463       N  
ATOM   1056  N   ALA B  60      63.327  36.594 -14.817  1.00 11.66           N  
ANISOU 1056  N   ALA B  60     1312   1184   1934   -243     60   -105       N  
ATOM   1057  CA  ALA B  60      62.234  37.526 -14.667  1.00 10.93           C  
ANISOU 1057  CA  ALA B  60     1315   1155   1684   -115   -219     50       C  
ATOM   1058  C   ALA B  60      62.174  38.100 -13.269  1.00 10.72           C  
ANISOU 1058  C   ALA B  60     1256   1018   1801   -174   -124     86       C  
ATOM   1059  O   ALA B  60      62.472  37.427 -12.264  1.00 11.78           O  
ANISOU 1059  O   ALA B  60     1620   1069   1786    -80   -204     33       O  
ATOM   1060  CB  ALA B  60      60.905  36.825 -14.969  1.00 13.07           C  
ANISOU 1060  CB  ALA B  60     1290   1538   2139   -304   -333   -254       C  
ATOM   1061  N   ALA B  61      61.785  39.342 -13.209  1.00 10.78           N  
ANISOU 1061  N   ALA B  61     1286   1020   1789    -10    -96    193       N  
ATOM   1062  CA  ALA B  61      61.449  40.050 -11.994  1.00 10.82           C  
ANISOU 1062  CA  ALA B  61     1231   1004   1876    -27   -165    -80       C  
ATOM   1063  C   ALA B  61      60.094  40.705 -12.190  1.00 10.41           C  
ANISOU 1063  C   ALA B  61     1080   1104   1770   -256   -163     79       C  
ATOM   1064  O   ALA B  61      59.674  41.048 -13.280  1.00 12.24           O  
ANISOU 1064  O   ALA B  61     1348   1249   2055    -24   -295     95       O  
ATOM   1065  CB  ALA B  61      62.461  41.100 -11.581  1.00 10.86           C  
ANISOU 1065  CB  ALA B  61     1194   1209   1722   -141   -137    207       C  
ATOM   1066  N   ASN B  62      59.424  40.970 -11.081  1.00 11.10           N  
ANISOU 1066  N   ASN B  62     1026   1040   2153     86   -153    101       N  
ATOM   1067  CA  ASN B  62      58.249  41.784 -11.118  1.00 12.91           C  
ANISOU 1067  CA  ASN B  62     1478   1033   2393    -14   -487     37       C  
ATOM   1068  C   ASN B  62      57.168  41.293 -12.073  1.00 11.76           C  
ANISOU 1068  C   ASN B  62     1157    910   2402    125   -266    128       C  
ATOM   1069  O   ASN B  62      56.653  42.029 -12.898  1.00 12.99           O  
ANISOU 1069  O   ASN B  62     1342   1091   2502     82   -297     58       O  
ATOM   1070  CB  ASN B  62      58.593  43.278 -11.409  1.00 13.66           C  
ANISOU 1070  CB  ASN B  62     1367   1047   2775     55   -164     18       C  
ATOM   1071  CG  ASN B  62      57.525  44.275 -11.041  1.00 14.31           C  
ANISOU 1071  CG  ASN B  62     1313   1423   2701   -208   -106   -241       C  
ATOM   1072  OD1 ASN B  62      57.629  45.467 -11.515  1.00 19.46           O  
ANISOU 1072  OD1 ASN B  62     2229   1393   3771     50   -152     78       O  
ATOM   1073  ND2 ASN B  62      56.533  43.941 -10.266  1.00 12.74           N  
ANISOU 1073  ND2 ASN B  62     1545    830   2466    228   -281   -266       N  
ATOM   1074  N   VAL B  63      56.826  40.019 -12.002  1.00 11.61           N  
ANISOU 1074  N   VAL B  63     1285   1069   2059     32   -310   -142       N  
ATOM   1075  CA  VAL B  63      55.918  39.354 -12.933  1.00 11.21           C  
ANISOU 1075  CA  VAL B  63     1212   1044   2003    -65   -226     48       C  
ATOM   1076  C   VAL B  63      54.473  39.572 -12.503  1.00 10.50           C  
ANISOU 1076  C   VAL B  63     1032    915   2043     -6   -331    -44       C  
ATOM   1077  O   VAL B  63      54.025  39.128 -11.473  1.00 13.01           O  
ANISOU 1077  O   VAL B  63     1158   1397   2386    -12    -65    -32       O  
ATOM   1078  CB  VAL B  63      56.219  37.862 -13.004  1.00 11.04           C  
ANISOU 1078  CB  VAL B  63     1163   1094   1938     27   -317     56       C  
ATOM   1079  CG1 VAL B  63      55.279  37.144 -13.963  1.00 13.66           C  
ANISOU 1079  CG1 VAL B  63     1443   1324   2424     74   -490   -231       C  
ATOM   1080  CG2 VAL B  63      57.669  37.659 -13.457  1.00 12.09           C  
ANISOU 1080  CG2 VAL B  63     1403   1239   1951     90   -307    152       C  
ATOM   1081  N   VAL B  64      53.754  40.302 -13.359  1.00 13.26           N  
ANISOU 1081  N   VAL B  64     1389   1168   2484     56   -322    -68       N  
ATOM   1082  CA  VAL B  64      52.378  40.690 -13.148  1.00 14.57           C  
ANISOU 1082  CA  VAL B  64     1126   1304   3106    305   -352   -103       C  
ATOM   1083  C   VAL B  64      51.492  40.004 -14.187  1.00 14.56           C  
ANISOU 1083  C   VAL B  64     1317   1302   2916    198   -327    182       C  
ATOM   1084  O   VAL B  64      51.739  40.086 -15.396  1.00 16.25           O  
ANISOU 1084  O   VAL B  64     1503   1627   3042     99   -579    239       O  
ATOM   1085  CB  VAL B  64      52.195  42.214 -13.193  1.00 17.67           C  
ANISOU 1085  CB  VAL B  64     1493   1225   3998    325   -671   -201       C  
ATOM   1086  CG1 VAL B  64      50.706  42.601 -13.149  1.00 23.50           C  
ANISOU 1086  CG1 VAL B  64     1699   2080   5152    884   -789   -443       C  
ATOM   1087  CG2 VAL B  64      52.960  42.819 -12.042  1.00 19.00           C  
ANISOU 1087  CG2 VAL B  64     1718   1722   3779    500   -507   -824       C  
ATOM   1088  N   LYS B  65      50.470  39.315 -13.733  1.00 15.74           N  
ANISOU 1088  N   LYS B  65     1543   1689   2748     45   -329   -171       N  
ATOM   1089  CA  LYS B  65      49.489  38.667 -14.566  1.00 15.65           C  
ANISOU 1089  CA  LYS B  65     1477   1732   2739    146   -334   -353       C  
ATOM   1090  C   LYS B  65      48.547  39.728 -15.153  1.00 17.96           C  
ANISOU 1090  C   LYS B  65     1660   1897   3267    387   -649   -513       C  
ATOM   1091  O   LYS B  65      47.930  40.468 -14.409  1.00 22.05           O  
ANISOU 1091  O   LYS B  65     1728   2876   3776   1059   -543   -765       O  
ATOM   1092  CB  LYS B  65      48.702  37.626 -13.801  1.00 19.65           C  
ANISOU 1092  CB  LYS B  65     2064   1687   3716   -469      4   -220       C  
ATOM   1093  CG  LYS B  65      49.499  36.449 -13.266  1.00 21.30           C  
ANISOU 1093  CG  LYS B  65     2398   1639   4055   -162    325   -538       C  
ATOM   1094  CD  LYS B  65      48.504  35.495 -12.560  1.00 26.06           C  
ANISOU 1094  CD  LYS B  65     2815   2107   4979   -157    700    281       C  
ATOM   1095  CE  LYS B  65      49.316  34.818 -11.490  1.00 32.21           C  
ANISOU 1095  CE  LYS B  65     2734   3493   6010   1106    479   1148       C  
ATOM   1096  NZ  LYS B  65      48.649  33.738 -10.719  1.00 41.60           N  
ANISOU 1096  NZ  LYS B  65     3908   4695   7204   2142   2908   2500       N  
ATOM   1097  N   LEU B  66      48.444  39.776 -16.484  1.00 18.00           N  
ANISOU 1097  N   LEU B  66     1647   1822   3371    344   -510   -216       N  
ATOM   1098  CA  LEU B  66      47.597  40.694 -17.194  1.00 20.47           C  
ANISOU 1098  CA  LEU B  66     1653   2327   3796    802   -418    275       C  
ATOM   1099  C   LEU B  66      46.271  40.080 -17.599  1.00 25.17           C  
ANISOU 1099  C   LEU B  66     1636   3153   4774   1072   -702    192       C  
ATOM   1100  O   LEU B  66      46.141  38.878 -17.422  1.00 29.87           O  
ANISOU 1100  O   LEU B  66     1835   3313   6199    225  -1350    870       O  
ATOM   1101  CB  LEU B  66      48.285  41.138 -18.493  1.00 21.08           C  
ANISOU 1101  CB  LEU B  66     2190   2164   3655    605   -614   -240       C  
ATOM   1102  CG  LEU B  66      49.665  41.767 -18.314  1.00 20.48           C  
ANISOU 1102  CG  LEU B  66     1824   2472   3484    215   -508    -64       C  
ATOM   1103  CD1 LEU B  66      50.277  42.089 -19.685  1.00 24.31           C  
ANISOU 1103  CD1 LEU B  66     2488   2922   3826    745   -359    598       C  
ATOM   1104  CD2 LEU B  66      49.570  43.000 -17.448  1.00 26.34           C  
ANISOU 1104  CD2 LEU B  66     2134   3136   4737      2     96   -924       C  
ATOM   1105  OXT LEU B  66      45.491  40.899 -18.100  1.00 31.08           O  
ANISOU 1105  OXT LEU B  66     2139   3940   5728    935  -1051    559       O  
TER    1106      LEU B  66                                                      
HETATM 1107 NA    NA A 101      78.244  48.069   4.361  1.00 18.23          NA  
ANISOU 1107 NA    NA A 101     1504   1579   3843     39   -862   -698      NA  
HETATM 1108  C   TRS A 201      50.692  54.447   1.703  1.00 32.72           C  
ANISOU 1108  C   TRS A 201     3677   5446   3309   1092    -25    697       C  
HETATM 1109  C1  TRS A 201      50.936  52.942   1.968  1.00 37.90           C  
ANISOU 1109  C1  TRS A 201     5555   5200   3644    838    585    942       C  
HETATM 1110  C2  TRS A 201      51.673  55.112   2.716  1.00 25.54           C  
ANISOU 1110  C2  TRS A 201     2392   5214   2099   2431    524    312       C  
HETATM 1111  C3  TRS A 201      49.285  54.894   2.103  1.00 37.46           C  
ANISOU 1111  C3  TRS A 201     3625   6167   4442   1115   -941    822       C  
HETATM 1112  N   TRS A 201      51.016  54.577   0.326  1.00 40.99           N  
ANISOU 1112  N   TRS A 201     5752   6685   3138   1709   -973   1114       N  
HETATM 1113  O1  TRS A 201      50.145  52.788   3.158  1.00 48.34           O  
ANISOU 1113  O1  TRS A 201     8144   6503   3720   1229   1039   1950       O  
HETATM 1114  O2  TRS A 201      52.084  56.373   2.143  1.00 48.12           O  
ANISOU 1114  O2  TRS A 201     6045   6927   5313   -487   1215   -508       O  
HETATM 1115  O3  TRS A 201      48.376  55.107   0.968  1.00 52.80           O  
ANISOU 1115  O3  TRS A 201     3838   8875   7349   1502  -2154    590       O  
HETATM 1116  C   TRS A 203      63.354  58.802   2.996  1.00 44.25           C  
ANISOU 1116  C   TRS A 203     3995   4904   7913  -1079    263    326       C  
HETATM 1117  C1  TRS A 203      62.918  60.270   2.871  1.00 48.58           C  
ANISOU 1117  C1  TRS A 203     4946   5028   8486   -498    280     46       C  
HETATM 1118  C2  TRS A 203      63.074  58.126   1.645  1.00 43.88           C  
ANISOU 1118  C2  TRS A 203     3860   4638   8172  -1554    918     -1       C  
HETATM 1119  C3  TRS A 203      62.585  57.996   4.079  1.00 40.13           C  
ANISOU 1119  C3  TRS A 203     2793   4715   7740  -1809     24   -583       C  
HETATM 1120  N   TRS A 203      64.761  58.939   3.398  1.00 48.10           N  
ANISOU 1120  N   TRS A 203     3310   6482   8483  -1028    682    301       N  
HETATM 1121  O1  TRS A 203      61.753  60.364   2.097  1.00 59.37           O  
ANISOU 1121  O1  TRS A 203     6405   6262   9893    597   -765    310       O  
HETATM 1122  O2  TRS A 203      62.822  59.013   0.579  1.00 38.80           O  
ANISOU 1122  O2  TRS A 203     3591   3830   7320   -941   1019  -1097       O  
HETATM 1123  O3  TRS A 203      63.365  57.496   5.176  1.00 44.77           O  
ANISOU 1123  O3  TRS A 203     6819   5185   5009   -289    627  -1234       O  
HETATM 1124 NA    NA B 102      61.039  34.094 -28.482  1.00 25.10          NA  
ANISOU 1124 NA    NA B 102     3564   4156   1819    615    722    744      NA  
HETATM 1125  C   TRS B 202      66.650  25.044 -11.131  1.00 83.67           C  
ANISOU 1125  C   TRS B 202     4052   7741  20000  -3374  -5334   4454       C  
HETATM 1126  C1  TRS B 202      68.143  24.715 -11.158  1.00 85.28           C  
ANISOU 1126  C1  TRS B 202     4337   8067  20000  -2811  -5223   4485       C  
HETATM 1127  C2  TRS B 202      66.247  25.662 -12.469  1.00 82.84           C  
ANISOU 1127  C2  TRS B 202     4083   7392  20000  -3099  -4989   4478       C  
HETATM 1128  C3  TRS B 202      66.318  26.106 -10.020  1.00 85.06           C  
ANISOU 1128  C3  TRS B 202     4262   8056  20000  -2594  -5613   4546       C  
HETATM 1129  N   TRS B 202      66.072  23.783 -10.683  1.00 88.70           N  
ANISOU 1129  N   TRS B 202     5445   8255  20000  -3688  -4842   4774       N  
HETATM 1130  O1  TRS B 202      68.570  24.606 -12.485  1.00 88.40           O  
ANISOU 1130  O1  TRS B 202     4923   8667  20000  -3025  -4453   4928       O  
HETATM 1131  O2  TRS B 202      66.583  24.880 -13.602  1.00 80.89           O  
ANISOU 1131  O2  TRS B 202     3066   7667  20000  -1926  -4154   5165       O  
HETATM 1132  O3  TRS B 202      67.601  26.417  -9.373  1.00 84.44           O  
ANISOU 1132  O3  TRS B 202     4446   7719  19920  -1378  -6030   4598       O  
HETATM 1133  O   HOH A1001      71.825  48.505  -5.172  1.00 11.22           O  
ANISOU 1133  O   HOH A1001     1000   1678   1587    127    145   -127       O  
HETATM 1134  O   HOH A1002      59.543  39.359  -6.156  1.00 10.79           O  
ANISOU 1134  O   HOH A1002     1007   1070   2025   -109    114   -211       O  
HETATM 1135  O   HOH A1003      62.266  38.764  -6.082  1.00 10.66           O  
ANISOU 1135  O   HOH A1003     1160   1209   1679    -92   -151    -70       O  
HETATM 1136  O   HOH A1004      75.469  36.576   4.677  1.00 12.04           O  
ANISOU 1136  O   HOH A1004     1204   1649   1723    228    -47    180       O  
HETATM 1137  O   HOH A1006      76.199  39.663   3.243  1.00 11.07           O  
ANISOU 1137  O   HOH A1006     1155   1443   1609    180    124    -57       O  
HETATM 1138  O   HOH A1007      75.523  41.672   6.166  1.00 14.01           O  
ANISOU 1138  O   HOH A1007     1251   2153   1919    186     26    -51       O  
HETATM 1139  O   HOH A1009      56.174  42.375   4.116  1.00 13.74           O  
ANISOU 1139  O   HOH A1009     1207   1926   2087    243    211    128       O  
HETATM 1140  O   HOH A1010      76.152  48.305   3.165  1.00 12.36           O  
ANISOU 1140  O   HOH A1010     1045   1688   1962    -11     37   -234       O  
HETATM 1141  O   HOH A1011      76.525  44.735  -1.931  1.00 12.89           O  
ANISOU 1141  O   HOH A1011     1273   1490   2135    295    -91   -195       O  
HETATM 1142  O   HOH A1013      64.471  42.294  -8.107  1.00 15.36           O  
ANISOU 1142  O   HOH A1013     2021   1257   2560   -440   -898    107       O  
HETATM 1143  O   HOH A1015      67.919  47.930 -11.857  1.00 14.56           O  
ANISOU 1143  O   HOH A1015     1738   1605   2188   -206     33     97       O  
HETATM 1144  O   HOH A1017      74.747  31.881  -2.348  1.00 13.55           O  
ANISOU 1144  O   HOH A1017     1571   1529   2049    205   -133     84       O  
HETATM 1145  O   HOH A1018      76.712  34.825  -1.182  1.00 12.80           O  
ANISOU 1145  O   HOH A1018     1603   1260   2000     42     18      0       O  
HETATM 1146  O   HOH A1019      63.341  53.546   7.589  1.00 18.95           O  
ANISOU 1146  O   HOH A1019     1507   3696   1996    548    -30  -1411       O  
HETATM 1147  O   HOH A1020      52.915  54.571   5.120  1.00 16.37           O  
ANISOU 1147  O   HOH A1020     1419   2437   2363    631    100   -599       O  
HETATM 1148  O   HOH A1021      53.612  43.169   6.860  1.00 24.22           O  
ANISOU 1148  O   HOH A1021     2828   4514   1859   1101    124   -129       O  
HETATM 1149  O   HOH A1022      74.253  44.481   7.722  1.00 19.95           O  
ANISOU 1149  O   HOH A1022     1827   3627   2128    716    -18    -32       O  
HETATM 1150  O   HOH A1025      73.153  37.400  -2.467  1.00 16.96           O  
ANISOU 1150  O   HOH A1025     1991   1995   2458   -201   -110    280       O  
HETATM 1151  O   HOH A1026      58.578  54.059  -5.612  1.00 17.50           O  
ANISOU 1151  O   HOH A1026     2061   2006   2582   -325   -103    -92       O  
HETATM 1152  O   HOH A1027      66.260  34.937   0.381  1.00 16.94           O  
ANISOU 1152  O   HOH A1027     2494   1515   2426    110   -597    346       O  
HETATM 1153  O   HOH A1028      71.644  36.619  -8.554  1.00 16.45           O  
ANISOU 1153  O   HOH A1028     2664   1255   2332    203   -245     57       O  
HETATM 1154  O   HOH A1030      74.427  47.718  -4.636  1.00 14.74           O  
ANISOU 1154  O   HOH A1030     1335   2559   1706    668    -69   -300       O  
HETATM 1155  O   HOH A1031      56.316  41.882  -2.656  1.00 17.16           O  
ANISOU 1155  O   HOH A1031     1471   2250   2798   -331    356      6       O  
HETATM 1156  O   HOH A1032      65.160  32.324   0.341  1.00 21.71           O  
ANISOU 1156  O   HOH A1032     2900   1884   3463   -411   -371    481       O  
HETATM 1157  O   HOH A1033      59.566  37.781   4.103  1.00 19.20           O  
ANISOU 1157  O   HOH A1033     1455   3468   2371    119    237    314       O  
HETATM 1158  O   HOH A1036      73.344  37.529  -5.213  1.00 17.24           O  
ANISOU 1158  O   HOH A1036     1991   1994   2564    796   -138    -55       O  
HETATM 1159  O   HOH A1038      56.713  48.204   8.460  1.00 20.94           O  
ANISOU 1159  O   HOH A1038     3266   2053   2637    584   -547      6       O  
HETATM 1160  O   HOH A1041      69.019  32.939   5.571  1.00 23.23           O  
ANISOU 1160  O   HOH A1041     2612   2516   3697    337   1349    756       O  
HETATM 1161  O   HOH A1044      80.154  47.203   6.954  1.00 30.09           O  
ANISOU 1161  O   HOH A1044     3505   3410   4519   -179    302  -2470       O  
HETATM 1162  O   HOH A1046      76.070  46.675   8.130  1.00 30.19           O  
ANISOU 1162  O   HOH A1046     3352   2606   5512   -493  -1096   -737       O  
HETATM 1163  O   HOH A1047      60.642  43.335  -8.628  1.00 19.55           O  
ANISOU 1163  O   HOH A1047     2362   1743   3323     69    999   -227       O  
HETATM 1164  O   HOH A1048      50.962  42.680   7.048  1.00 15.64           O  
ANISOU 1164  O   HOH A1048     1770   2084   2089    364    234    -24       O  
HETATM 1165  O   HOH A1049      59.836  51.466   7.234  1.00 30.20           O  
ANISOU 1165  O   HOH A1049     5034   3200   3239   1786   1925     71       O  
HETATM 1166  O   HOH A1050      62.320  32.476  -1.087  1.00 22.07           O  
ANISOU 1166  O   HOH A1050     4310   1609   2465   -683    223    375       O  
HETATM 1167  O   HOH A1051      84.730  44.493   2.986  1.00 23.79           O  
ANISOU 1167  O   HOH A1051     1618   3879   3543    213   -232     23       O  
HETATM 1168  O   HOH A1052      71.510  52.402 -15.169  1.00 24.57           O  
ANISOU 1168  O   HOH A1052     2646   3487   3204  -1063    167    249       O  
HETATM 1169  O   HOH A1055      77.031  51.575  -0.060  1.00 20.51           O  
ANISOU 1169  O   HOH A1055     2067   1771   3954   -494    312   -578       O  
HETATM 1170  O   HOH A1056      71.089  55.503   1.915  1.00 25.97           O  
ANISOU 1170  O   HOH A1056     2231   3115   4522     61    569    300       O  
HETATM 1171  O   HOH A1057      70.217  48.622   9.993  1.00 24.28           O  
ANISOU 1171  O   HOH A1057     3210   3277   2737   -313   -536   -344       O  
HETATM 1172  O   HOH A1060      62.811  30.374  -2.996  1.00 26.00           O  
ANISOU 1172  O   HOH A1060     4289   2945   2644    543   -375    373       O  
HETATM 1173  O   HOH A1061      49.032  38.731   6.053  1.00 22.91           O  
ANISOU 1173  O   HOH A1061     3637   2386   2682   -295   1124   -111       O  
HETATM 1174  O   HOH A1062      55.812  39.690   3.652  1.00 21.12           O  
ANISOU 1174  O   HOH A1062     2245   2459   3321    538    777   -574       O  
HETATM 1175  O   HOH A1064      56.547  56.405   5.040  1.00 22.16           O  
ANISOU 1175  O   HOH A1064     2543   2290   3588    322    550   -704       O  
HETATM 1176  O   HOH A1068      72.634  53.828  -0.048  1.00 30.61           O  
ANISOU 1176  O   HOH A1068     4037   2788   4806    719  -1175   -401       O  
HETATM 1177  O   HOH A1070      51.067  38.321   7.032  1.00 26.93           O  
ANISOU 1177  O   HOH A1070     3521   2252   4459     69   1869    194       O  
HETATM 1178  O   HOH A1072      58.471  54.710   6.429  1.00 20.13           O  
ANISOU 1178  O   HOH A1072     1650   3378   2619   -120    385  -1361       O  
HETATM 1179  O   HOH A1073      63.130  39.938  -8.400  1.00 10.63           O  
ANISOU 1179  O   HOH A1073     1087   1167   1785      0   -203   -101       O  
HETATM 1180  O   HOH A1077      75.496  45.180  -4.558  1.00 15.73           O  
ANISOU 1180  O   HOH A1077     2250   1767   1960    171     -4    -93       O  
HETATM 1181  O   HOH A1078      76.995  38.498  -3.056  0.50 23.86           O  
ANISOU 1181  O   HOH A1078     2938   3711   2416   1369      0      0       O  
HETATM 1182  O   HOH A1079      75.890  37.741   7.158  1.00 23.43           O  
ANISOU 1182  O   HOH A1079     3923   3157   1821  -1068   -194    -92       O  
HETATM 1183  O   HOH A1082      56.841  45.747   9.474  1.00 27.50           O  
ANISOU 1183  O   HOH A1082     3309   2861   4280   1031   -267    399       O  
HETATM 1184  O   HOH A1084      74.995  50.997  -3.236  1.00 23.36           O  
ANISOU 1184  O   HOH A1084     2647   3302   2928  -1432   -330    728       O  
HETATM 1185  O   HOH A1085      63.642  52.608 -14.254  1.00 30.91           O  
ANISOU 1185  O   HOH A1085     2794   3907   5042    970  -1331  -2344       O  
HETATM 1186  O   HOH A1086      64.122  46.417  -7.892  1.00 23.41           O  
ANISOU 1186  O   HOH A1086     4909   1611   2374   -396  -1239    194       O  
HETATM 1187  O   HOH A1087      60.949  55.297   7.271  1.00 27.41           O  
ANISOU 1187  O   HOH A1087     2451   4188   3776   -333    476  -1757       O  
HETATM 1188  O   HOH A1088      61.839  51.728   9.540  1.00 25.14           O  
ANISOU 1188  O   HOH A1088     2986   2260   4306    835    324   -384       O  
HETATM 1189  O   HOH A1089      75.708  35.495  -3.666  1.00 18.54           O  
ANISOU 1189  O   HOH A1089     1799   2893   2352    308   -145    661       O  
HETATM 1190  O   HOH A1092      65.511  46.004 -15.293  1.00 27.08           O  
ANISOU 1190  O   HOH A1092     2158   4626   3504   -855   -701    -17       O  
HETATM 1191  O   HOH A1095      74.133  30.924  -4.875  1.00 32.24           O  
ANISOU 1191  O   HOH A1095     4969   4497   2784   -569   -548   -845       O  
HETATM 1192  O   HOH A1096      75.838  51.591   4.703  1.00 30.20           O  
ANISOU 1192  O   HOH A1096     4811   2828   3837    122  -1926  -1389       O  
HETATM 1193  O   HOH A1103      59.096  33.127  -0.975  1.00 32.74           O  
ANISOU 1193  O   HOH A1103     7068   1830   3542   -271   1645   -132       O  
HETATM 1194  O   HOH A1106      71.909  33.710  -4.950  1.00 31.38           O  
ANISOU 1194  O   HOH A1106     3910   5168   2846  -1410  -1045    536       O  
HETATM 1195  O   HOH A1109      54.880  52.077  -7.092  1.00 46.81           O  
ANISOU 1195  O   HOH A1109     6034   5095   6656   1621  -1033    858       O  
HETATM 1196  O   HOH A1110      58.048  60.083   1.808  1.00 35.83           O  
ANISOU 1196  O   HOH A1110     3731   2781   7101   1421    323   -406       O  
HETATM 1197  O   HOH A1111      56.811  34.361  -1.017  1.00 31.21           O  
ANISOU 1197  O   HOH A1111     4220   3598   4041   -505   -480   -913       O  
HETATM 1198  O   HOH A1112      70.174  55.576   6.777  1.00 45.74           O  
ANISOU 1198  O   HOH A1112     5772   5334   6272    361  -3214  -2690       O  
HETATM 1199  O   HOH A1114      67.045  31.825  -6.076  1.00 39.76           O  
ANISOU 1199  O   HOH A1114     4349   3064   7695    -14   -284  -1508       O  
HETATM 1200  O   HOH A1121      58.949  34.910   3.529  1.00 36.62           O  
ANISOU 1200  O   HOH A1121     2834   5554   5525   -406   -305   1649       O  
HETATM 1201  O   HOH A1122      55.167  52.646  -4.514  1.00 37.37           O  
ANISOU 1201  O   HOH A1122     3798   6070   4331   -991   -626  -1643       O  
HETATM 1202  O   HOH A1123      48.982  58.034   1.425  1.00 30.92           O  
ANISOU 1202  O   HOH A1123     4518   2636   4594    229   -613   -433       O  
HETATM 1203  O   HOH A1124      58.683  44.348   8.083  1.00 26.03           O  
ANISOU 1203  O   HOH A1124     3156   3794   2942      9    556   -588       O  
HETATM 1204  O   HOH A1126      78.652  46.761   9.516  1.00 42.70           O  
ANISOU 1204  O   HOH A1126     6924   4732   4568   1455  -1482  -1514       O  
HETATM 1205  O   HOH A1127      53.067  49.742  -7.563  1.00 51.62           O  
ANISOU 1205  O   HOH A1127     7371   4995   7249    -35  -1615  -1638       O  
HETATM 1206  O   HOH A1130      55.381  43.489   8.641  1.00 30.99           O  
ANISOU 1206  O   HOH A1130     4046   2776   4952    636  -1348   -221       O  
HETATM 1207  O   HOH A1133      57.265  58.794   4.353  1.00 43.27           O  
ANISOU 1207  O   HOH A1133     8341   4429   3672   -606    395   1025       O  
HETATM 1208  O   HOH A1134      78.523  50.627   4.088  1.00 43.83           O  
ANISOU 1208  O   HOH A1134     5922   3733   6998   -290  -2679  -1506       O  
HETATM 1209  O   HOH A1135      65.215  54.705   9.131  1.00 32.09           O  
ANISOU 1209  O   HOH A1135     2600   5434   4159   -365   -477  -2615       O  
HETATM 1210  O   HOH A1136      52.025  58.211   4.655  1.00 24.82           O  
ANISOU 1210  O   HOH A1136     1572   3871   3987  -1067   -448   1809       O  
HETATM 1211  O   HOH A1137      69.099  35.618  -8.612  1.00 22.52           O  
ANISOU 1211  O   HOH A1137     2570   2264   3722   -776  -1250   1164       O  
HETATM 1212  O   HOH A1139      74.121  42.022   8.681  1.00 30.84           O  
ANISOU 1212  O   HOH A1139     3120   3621   4977    249    429   -106       O  
HETATM 1213  O   HOH A1140      70.328  57.555   0.225  1.00 33.03           O  
ANISOU 1213  O   HOH A1140     4482   3861   4208    -81   1297     65       O  
HETATM 1214  O   HOH A1149      67.274  58.306   4.072  1.00 46.91           O  
ANISOU 1214  O   HOH A1149     7510   3750   6565  -2647    -82    509       O  
HETATM 1215  O   HOH A1150      75.342  43.276  -9.057  1.00 43.34           O  
ANISOU 1215  O   HOH A1150     6288   4510   5671   1544   2220    718       O  
HETATM 1216  O   HOH A1151      54.197  31.705  -2.045  1.00 37.24           O  
ANISOU 1216  O   HOH A1151     3082   4135   6932   -150   -816   1955       O  
HETATM 1217  O   HOH A1153      54.004  40.483   6.710  1.00 42.37           O  
ANISOU 1217  O   HOH A1153     5770   5264   5063  -1510   1592   -316       O  
HETATM 1218  O   HOH A1155      63.001  49.791  13.461  1.00 43.22           O  
ANISOU 1218  O   HOH A1155     5095   5856   5472    827   2821  -1011       O  
HETATM 1219  O   HOH A1157      80.694  48.251   4.097  1.00 42.05           O  
ANISOU 1219  O   HOH A1157     6053   4328   5596   -683  -1967  -2040       O  
HETATM 1220  O   HOH A1158      77.670  47.883   6.720  1.00 37.38           O  
ANISOU 1220  O   HOH A1158     3304   4008   6891    608   -420  -2209       O  
HETATM 1221  O   HOH A1160      73.635  31.488  10.510  1.00 49.19           O  
ANISOU 1221  O   HOH A1160     7672   3752   7266   1335  -1293   2075       O  
HETATM 1222  O   HOH A1161      73.590  39.498   8.491  1.00 41.98           O  
ANISOU 1222  O   HOH A1161     6106   5527   4316   -871     44  -1189       O  
HETATM 1223  O   HOH A1169      54.727  35.456   5.317  1.00 42.89           O  
ANISOU 1223  O   HOH A1169     7260   5381   3657   -409   1837    308       O  
HETATM 1224  O   HOH A1170      64.306  47.840 -11.462  1.00 38.16           O  
ANISOU 1224  O   HOH A1170     5692   2918   5888   -236  -1718   -271       O  
HETATM 1225  O   HOH A1171      64.056  31.773   5.468  1.00 46.46           O  
ANISOU 1225  O   HOH A1171     6164   5394   6095   1681    403    697       O  
HETATM 1226  O   HOH A1172      63.390  49.502 -12.887  1.00 44.19           O  
ANISOU 1226  O   HOH A1172     6928   3973   5890    182  -1207   1704       O  
HETATM 1227  O   HOH A1175      66.754  56.339   8.393  1.00 44.40           O  
ANISOU 1227  O   HOH A1175     7675   3482   5711  -1095   -210   -220       O  
HETATM 1228  O   HOH A1178      71.704  30.832  -5.208  1.00 44.41           O  
ANISOU 1228  O   HOH A1178     5329   5070   6474   -132  -2413   1795       O  
HETATM 1229  O   HOH A1179      79.834  51.029  -0.837  1.00 55.17           O  
ANISOU 1229  O   HOH A1179     7401   3884   9678  -2266   1025   -951       O  
HETATM 1230  O   HOH A1180      63.677  38.992  13.354  1.00 47.68           O  
ANISOU 1230  O   HOH A1180     5256   7615   5245    544   1034   -883       O  
HETATM 1231  O   HOH A1184      66.810  31.399  -9.270  1.00 48.23           O  
ANISOU 1231  O   HOH A1184     6982   6163   5179   -753  -2042  -1755       O  
HETATM 1232  O   HOH A1187      64.652  33.227  10.365  1.00 45.19           O  
ANISOU 1232  O   HOH A1187     6634   4781   5757    428   1181   2433       O  
HETATM 1233  O   HOH A1191      70.304  29.600   9.357  1.00 49.63           O  
ANISOU 1233  O   HOH A1191     7183   4644   7030  -1143  -1011   2641       O  
HETATM 1234  O   HOH A1193      56.444  40.047   7.626  0.50 28.29           O  
ANISOU 1234  O   HOH A1193     3603   3612   3534   -244   -749    741       O  
HETATM 1235  O   HOH A1198      61.865  31.334   3.505  1.00 55.03           O  
ANISOU 1235  O   HOH A1198     8429   5791   6691  -1069   1622   1213       O  
HETATM 1236  O   HOH A1199      72.563  46.878 -14.547  1.00 40.15           O  
ANISOU 1236  O   HOH A1199     3697   4930   6627   -688   1056    557       O  
HETATM 1237  O   HOH A1200      75.020  53.246  -1.677  1.00 45.64           O  
ANISOU 1237  O   HOH A1200     7214   3532   6597  -1316   -650   1358       O  
HETATM 1238  O   HOH A1201      57.551  37.434   6.060  1.00 48.39           O  
ANISOU 1238  O   HOH A1201     5843   8413   4129    937    980   2326       O  
HETATM 1239  O   HOH A1202      72.697  48.635 -16.011  1.00 42.79           O  
ANISOU 1239  O   HOH A1202     5877   4355   6026     32   1842  -1795       O  
HETATM 1240  O   HOH A1204      70.019  49.664  12.585  1.00 55.60           O  
ANISOU 1240  O   HOH A1204     8116   5517   7492    721  -2684   1494       O  
HETATM 1241  O   HOH A1206      68.984  44.831  13.733  1.00 39.26           O  
ANISOU 1241  O   HOH A1206     4356   6287   4275   -401  -1003    703       O  
HETATM 1242  O   HOH A1208      59.685  35.944   7.233  1.00 46.52           O  
ANISOU 1242  O   HOH A1208     4115   5541   8021  -2705   -505   1552       O  
HETATM 1243  O   HOH A1209      60.555  31.689   0.159  1.00 47.58           O  
ANISOU 1243  O   HOH A1209     4824   5914   7340  -1900   1395    441       O  
HETATM 1244  O   HOH A1211      57.622  33.595   1.573  1.00 56.50           O  
ANISOU 1244  O   HOH A1211     8378   6165   6923  -1171    816   1179       O  
HETATM 1245  O   HOH A1212      69.647  58.858   5.834  1.00 54.46           O  
ANISOU 1245  O   HOH A1212     4375   6999   9318  -1411    832    318       O  
HETATM 1246  O   HOH A1213      65.649  56.421  11.723  1.00 61.97           O  
ANISOU 1246  O   HOH A1213     7402   7497   8648   -545   -607     -3       O  
HETATM 1247  O   HOH A1214      60.007  39.159  10.750  1.00 51.14           O  
ANISOU 1247  O   HOH A1214     6926   7929   4576   -573   1436    855       O  
HETATM 1248  O   HOH A1215      62.054  62.667   0.034  0.50 38.00           O  
ANISOU 1248  O   HOH A1215     4747   5819   3874   -720   2506    726       O  
HETATM 1249  O   HOH A1216      61.409  32.826   6.598  1.00 59.56           O  
ANISOU 1249  O   HOH A1216     8698   6566   7367    669   2073   4810       O  
HETATM 1250  O   HOH A1217      70.347  46.898  14.225  1.00 61.88           O  
ANISOU 1250  O   HOH A1217     7363   9017   7132    482  -2421  -1617       O  
HETATM 1251  O   HOH A1218      54.440  55.494  -5.239  1.00 51.99           O  
ANISOU 1251  O   HOH A1218     7016   6022   6717    679   -368  -1033       O  
HETATM 1252  O   HOH A1220      74.892  39.946 -11.003  1.00 53.91           O  
ANISOU 1252  O   HOH A1220     7616   5674   7192   -625    751    622       O  
HETATM 1253  O   HOH A1221      53.383  32.043   1.542  1.00 55.20           O  
ANISOU 1253  O   HOH A1221     6768   6461   7744   1861    -77   -392       O  
HETATM 1254  O   HOH A1224      65.614  41.148  12.416  1.00 35.17           O  
ANISOU 1254  O   HOH A1224     6163   4942   2258   -868   1610    346       O  
HETATM 1255  O   HOH A1225      65.799  32.679   4.011  1.00 37.55           O  
ANISOU 1255  O   HOH A1225     3408   4270   6588    163    288   2836       O  
HETATM 1256  O   HOH A1226      62.081  44.351  -7.160  1.00 37.45           O  
ANISOU 1256  O   HOH A1226     4496   4089   5643   2058   -394    734       O  
HETATM 1257  O   HOH A1228      55.239  36.125  -1.610  1.00 39.63           O  
ANISOU 1257  O   HOH A1228     5561   5064   4432  -3215   1185  -1490       O  
HETATM 1258  O   HOH A1230      65.482  30.756  -2.487  1.00 45.97           O  
ANISOU 1258  O   HOH A1230     5924   2240   9302    100  -1432    776       O  
HETATM 1259  O   HOH A1233      59.280  29.681  -0.017  1.00 47.34           O  
ANISOU 1259  O   HOH A1233     7023   7407   3556  -1163   -316   -840       O  
HETATM 1260  O   HOH A1237      56.743  31.994  -0.295  0.50 39.33           O  
ANISOU 1260  O   HOH A1237     5476   5123   4344  -1126   1672    469       O  
HETATM 1261  O   HOH A1244      55.769  38.209  -2.401  1.00 37.56           O  
ANISOU 1261  O   HOH A1244     4997   2692   6581    167  -1976  -1290       O  
HETATM 1262  O   HOH A1245      75.459  51.052   7.301  1.00 42.52           O  
ANISOU 1262  O   HOH A1245     8428   4906   2821   1494   -476   -139       O  
HETATM 1263  O   HOH A1250      71.522  29.234  -0.784  0.50 38.21           O  
ANISOU 1263  O   HOH A1250     4303   4596   5619    388  -1105    304       O  
HETATM 1264  O   HOH A1251      81.972  48.808   1.244  0.50 41.06           O  
ANISOU 1264  O   HOH A1251     4914   4778   5908  -1153    895   -850       O  
HETATM 1265  O   HOH A1252      75.558  38.731  -6.457  0.50 29.32           O  
ANISOU 1265  O   HOH A1252     3298   3714   4127   1367   1587   1841       O  
HETATM 1266  O   HOH A1253      74.558  39.887  -8.723  0.50 32.13           O  
ANISOU 1266  O   HOH A1253     2979   4680   4550  -1027   1548  -1861       O  
HETATM 1267  O   HOH A1255      58.495  42.220  10.665  0.50 33.17           O  
ANISOU 1267  O   HOH A1255     4088   3468   5046   -981   -587   1685       O  
HETATM 1268  O   HOH A1258      67.092  31.448   6.942  0.50 27.92           O  
ANISOU 1268  O   HOH A1258     3272   2916   4421   -779   1440    349       O  
HETATM 1269  O   HOH A1260      69.234  34.519  11.005  0.50 39.42           O  
ANISOU 1269  O   HOH A1260     4361   6384   4231    821   -131    763       O  
HETATM 1270  O   HOH A1261      62.084  27.738  -2.276  0.50 36.38           O  
ANISOU 1270  O   HOH A1261     4783   4250   4791   -972   -578   2332       O  
HETATM 1271  O   HOH A1268      53.794  34.079  -1.039  0.50 32.17           O  
ANISOU 1271  O   HOH A1268     3823   4836   3566  -2814   -343   -456       O  
HETATM 1272  O   HOH A1270      70.889  35.256  12.050  0.50 42.76           O  
ANISOU 1272  O   HOH A1270     5296   5251   5699    390  -2095    333       O  
HETATM 1273  O   HOH A1271      64.397  45.378  -5.400  1.00  9.45           O  
ANISOU 1273  O   HOH A1271     1045   1107   1438    -25     78    -37       O  
HETATM 1274  O   HOH A1272      72.975  35.853  10.187  1.00 28.43           O  
ANISOU 1274  O   HOH A1272     3603   4201   2999    587   -307    604       O  
HETATM 1275  O   HOH A1273      65.262  32.696  -7.229  1.00 58.89           O  
ANISOU 1275  O   HOH A1273     6706   7642   8029  -3091  -1540   -853       O  
HETATM 1276  O   HOH B1005      66.496  33.058 -18.701  1.00 11.69           O  
ANISOU 1276  O   HOH B1005     1183   1394   1865    -51    231   -194       O  
HETATM 1277  O   HOH B1008      62.574  34.680 -11.766  1.00 11.87           O  
ANISOU 1277  O   HOH B1008     1521   1145   1846   -188    157   -125       O  
HETATM 1278  O   HOH B1012      60.432  40.534  -8.472  1.00 11.20           O  
ANISOU 1278  O   HOH B1012     1171   1145   1939     -7   -107   -150       O  
HETATM 1279  O   HOH B1014      66.807  34.318 -21.182  1.00 13.81           O  
ANISOU 1279  O   HOH B1014     1653   1519   2075   -134    252     80       O  
HETATM 1280  O   HOH B1016      52.849  24.565 -17.736  1.00 14.96           O  
ANISOU 1280  O   HOH B1016     1626   1827   2230   -463     -4   -326       O  
HETATM 1281  O   HOH B1023      54.566  45.687  -9.891  1.00 19.05           O  
ANISOU 1281  O   HOH B1023     2476   1912   2852    624   -520   -195       O  
HETATM 1282  O   HOH B1024      66.485  30.706 -22.231  1.00 19.75           O  
ANISOU 1282  O   HOH B1024     2910   1726   2868    837    716    159       O  
HETATM 1283  O   HOH B1029      64.158  38.058 -10.110  1.00 15.69           O  
ANISOU 1283  O   HOH B1029     2192   1759   2011    647   -453   -514       O  
HETATM 1284  O   HOH B1034      60.997  33.452 -26.154  1.00 18.96           O  
ANISOU 1284  O   HOH B1034     2210   2886   2108    229    235    339       O  
HETATM 1285  O   HOH B1035      63.023  44.256  -9.407  1.00 16.66           O  
ANISOU 1285  O   HOH B1035     1799   1778   2753   -108     80    -53       O  
HETATM 1286  O   HOH B1037      53.929  18.382 -10.743  1.00 21.71           O  
ANISOU 1286  O   HOH B1037     2719   2772   2757   -303    897   -676       O  
HETATM 1287  O   HOH B1039      62.948  44.391 -18.779  1.00 24.74           O  
ANISOU 1287  O   HOH B1039     3102   2518   3781   -411   -715   1620       O  
HETATM 1288  O   HOH B1040      73.160  35.317  -6.667  1.00 20.52           O  
ANISOU 1288  O   HOH B1040     2587   2476   2735    442   -627     21       O  
HETATM 1289  O   HOH B1042      50.047  39.304 -10.876  1.00 26.52           O  
ANISOU 1289  O   HOH B1042     2636   4018   3423   -687    534  -1057       O  
HETATM 1290  O   HOH B1043      63.156  36.204  -6.814  1.00 21.51           O  
ANISOU 1290  O   HOH B1043     2833   1526   3813   -320   1031   -497       O  
HETATM 1291  O   HOH B1045      56.814  38.506  -5.205  1.00 17.31           O  
ANISOU 1291  O   HOH B1045     2166   1788   2622   -438    485   -333       O  
HETATM 1292  O   HOH B1053      56.759  18.750  -4.026  1.00 19.93           O  
ANISOU 1292  O   HOH B1053     2543   2918   2112   -236    -10    912       O  
HETATM 1293  O   HOH B1054      64.774  33.914 -10.480  1.00 19.46           O  
ANISOU 1293  O   HOH B1054     1811   1928   3654     -6     87    -14       O  
HETATM 1294  O   HOH B1058      59.927  20.552 -15.760  1.00 27.99           O  
ANISOU 1294  O   HOH B1058     4534   3168   2931    255    189    306       O  
HETATM 1295  O   HOH B1059      65.025  36.070  -8.610  1.00 20.00           O  
ANISOU 1295  O   HOH B1059     2094   2621   2884     78    293    335       O  
HETATM 1296  O   HOH B1063      49.830  36.272  -7.749  1.00 32.23           O  
ANISOU 1296  O   HOH B1063     2753   3453   6040   -424   1049   -917       O  
HETATM 1297  O   HOH B1065      52.823  20.901 -11.662  1.00 19.49           O  
ANISOU 1297  O   HOH B1065     1986   2452   2967    -49    616    107       O  
HETATM 1298  O   HOH B1066      50.160  25.969 -13.736  1.00 23.01           O  
ANISOU 1298  O   HOH B1066     3309   2582   2851   -235   -513    453       O  
HETATM 1299  O   HOH B1067      55.437  40.816  -4.660  1.00 32.72           O  
ANISOU 1299  O   HOH B1067     2953   2489   6988   -529   2350  -1435       O  
HETATM 1300  O   HOH B1069      64.965  37.261 -23.898  1.00 21.03           O  
ANISOU 1300  O   HOH B1069     3604   2155   2234   -356     14    521       O  
HETATM 1301  O   HOH B1071      46.454  35.730 -20.278  1.00 28.28           O  
ANISOU 1301  O   HOH B1071     1666   3707   5372    404   -780   -700       O  
HETATM 1302  O   HOH B1074      67.641  30.678 -19.604  1.00 15.19           O  
ANISOU 1302  O   HOH B1074     2099   1494   2180    172     23   -330       O  
HETATM 1303  O   HOH B1075      62.419  25.100 -24.960  1.00 16.15           O  
ANISOU 1303  O   HOH B1075     2198   1637   2302    186   -222   -168       O  
HETATM 1304  O   HOH B1076      70.194  34.475 -12.696  1.00 18.29           O  
ANISOU 1304  O   HOH B1076     1882   1889   3179    647   -592   -341       O  
HETATM 1305  O   HOH B1080      69.094  33.436 -22.414  1.00 25.59           O  
ANISOU 1305  O   HOH B1080     2439   3616   3667    264    582  -1047       O  
HETATM 1306  O   HOH B1081      53.301  21.201 -14.378  1.00 20.79           O  
ANISOU 1306  O   HOH B1081     2621   2415   2863   -329    667    -89       O  
HETATM 1307  O   HOH B1083      64.573  45.758 -12.971  1.00 21.98           O  
ANISOU 1307  O   HOH B1083     2255   2366   3732    612   -229   -370       O  
HETATM 1308  O   HOH B1090      55.457  48.215  -8.549  1.00 24.94           O  
ANISOU 1308  O   HOH B1090     3500   2784   3191    352  -1075     -1       O  
HETATM 1309  O   HOH B1091      66.832  37.001 -21.863  1.00 22.66           O  
ANISOU 1309  O   HOH B1091     3717   1704   3189   -518   -313    408       O  
HETATM 1310  O   HOH B1093      77.285  32.693  -6.899  1.00 29.45           O  
ANISOU 1310  O   HOH B1093     3537   3484   4168   1505  -1513   -276       O  
HETATM 1311  O   HOH B1094      56.874  44.285 -24.536  1.00 38.98           O  
ANISOU 1311  O   HOH B1094     6660   5009   3142   -395   -867   2178       O  
HETATM 1312  O   HOH B1097      63.106  43.403 -21.672  1.00 45.62           O  
ANISOU 1312  O   HOH B1097     6243   6686   4405    402   -833   2184       O  
HETATM 1313  O   HOH B1098      54.413  22.591 -16.188  1.00 20.50           O  
ANISOU 1313  O   HOH B1098     2578   2137   3074    165    463   -270       O  
HETATM 1314  O   HOH B1099      68.932  42.683 -18.118  1.00 40.24           O  
ANISOU 1314  O   HOH B1099     5099   5012   5177  -1613   -380   1134       O  
HETATM 1315  O   HOH B1100      50.651  36.940 -27.085  1.00 32.25           O  
ANISOU 1315  O   HOH B1100     4082   4630   3542   -535   -855    368       O  
HETATM 1316  O   HOH B1101      68.497  39.101 -21.293  1.00 29.28           O  
ANISOU 1316  O   HOH B1101     4658   2354   4114  -1190    348    347       O  
HETATM 1317  O   HOH B1102      54.455  46.273 -12.750  1.00 23.67           O  
ANISOU 1317  O   HOH B1102     3241   2071   3680    217   -635   -166       O  
HETATM 1318  O   HOH B1104      75.758  34.443  -6.104  1.00 40.96           O  
ANISOU 1318  O   HOH B1104     5951   6103   3510   3635  -1279  -1555       O  
HETATM 1319  O   HOH B1105      50.387  25.437 -16.992  1.00 29.35           O  
ANISOU 1319  O   HOH B1105     2325   2910   5916    108    295  -1217       O  
HETATM 1320  O   HOH B1107      56.264  48.414 -12.557  1.00 30.70           O  
ANISOU 1320  O   HOH B1107     2735   3672   5260    142   -417   -992       O  
HETATM 1321  O   HOH B1108      77.104  31.279  -9.658  1.00 37.50           O  
ANISOU 1321  O   HOH B1108     3094   3864   7290   -165   -902    397       O  
HETATM 1322  O   HOH B1113      46.670  27.108 -19.812  1.00 50.99           O  
ANISOU 1322  O   HOH B1113     5900   4632   8842  -2450    767  -1142       O  
HETATM 1323  O   HOH B1115      47.408  43.306 -14.098  1.00 35.66           O  
ANISOU 1323  O   HOH B1115     4281   4338   4932   1697   -761   -169       O  
HETATM 1324  O   HOH B1116      61.968  23.495  -7.317  1.00 46.72           O  
ANISOU 1324  O   HOH B1116     6085   6138   5530    745  -2473   -233       O  
HETATM 1325  O   HOH B1117      66.422  28.708 -23.719  0.50 24.01           O  
ANISOU 1325  O   HOH B1117     5003   2192   1926   1416   -492   -253       O  
HETATM 1326  O   HOH B1118      48.945  26.909 -11.127  0.50 13.04           O  
ANISOU 1326  O   HOH B1118     1489   1759   1706   -124    295    -56       O  
HETATM 1327  O   HOH B1119      56.909  36.447  -3.329  1.00 25.82           O  
ANISOU 1327  O   HOH B1119     2974   3886   2950    372    577   -568       O  
HETATM 1328  O   HOH B1120      52.639  40.960  -4.500  1.00 43.10           O  
ANISOU 1328  O   HOH B1120     5821   6414   4142   -985   1564  -1380       O  
HETATM 1329  O   HOH B1125      51.672  46.661 -13.274  1.00 36.88           O  
ANISOU 1329  O   HOH B1125     5277   2898   5838    586  -1325   -603       O  
HETATM 1330  O   HOH B1128      51.977  46.053 -19.868  1.00 48.73           O  
ANISOU 1330  O   HOH B1128     5852   5381   7282   1724   -568    760       O  
HETATM 1331  O   HOH B1129      59.849  29.499 -27.016  1.00 40.85           O  
ANISOU 1331  O   HOH B1129     7027   5247   3246   -765  -1327  -1679       O  
HETATM 1332  O   HOH B1131      47.791  31.441 -12.354  1.00 40.59           O  
ANISOU 1332  O   HOH B1131     5779   5460   4184  -1595    541   1133       O  
HETATM 1333  O   HOH B1132      48.972  45.484 -14.669  1.00 39.81           O  
ANISOU 1333  O   HOH B1132     4933   3105   7088   1163  -1125    393       O  
HETATM 1334  O   HOH B1138      67.038  37.174 -25.951  1.00 38.63           O  
ANISOU 1334  O   HOH B1138     5907   3508   5265  -2480   1101   -529       O  
HETATM 1335  O   HOH B1141      70.101  32.581  -8.135  1.00 33.37           O  
ANISOU 1335  O   HOH B1141     4711   4043   3924  -1100   -609     23       O  
HETATM 1336  O   HOH B1142      53.176  44.002  -6.785  1.00 37.61           O  
ANISOU 1336  O   HOH B1142     2679   3043   8567   -660    -19  -1952       O  
HETATM 1337  O   HOH B1143      55.368  44.113 -14.434  1.00 20.32           O  
ANISOU 1337  O   HOH B1143     2767   1584   3368    369   -885   -174       O  
HETATM 1338  O   HOH B1144      51.553  45.599 -16.026  1.00 40.04           O  
ANISOU 1338  O   HOH B1144     4887   3552   6773   2348  -2200   -917       O  
HETATM 1339  O   HOH B1145      50.071  46.041 -11.458  1.00 47.12           O  
ANISOU 1339  O   HOH B1145     3768   7557   6577   -455   1511  -1149       O  
HETATM 1340  O   HOH B1146      53.254  38.397 -25.484  1.00 38.19           O  
ANISOU 1340  O   HOH B1146     4460   4697   5352    423  -1679   1388       O  
HETATM 1341  O   HOH B1147      69.371  36.115 -23.979  1.00 43.99           O  
ANISOU 1341  O   HOH B1147     4927   6759   5029  -1252   1298   -524       O  
HETATM 1342  O   HOH B1148      67.280  41.172 -22.853  1.00 41.01           O  
ANISOU 1342  O   HOH B1148     4761   2900   7921    261   1201    556       O  
HETATM 1343  O   HOH B1152      72.030  31.907 -18.556  1.00 33.41           O  
ANISOU 1343  O   HOH B1152     3831   3031   5834     83    685   -602       O  
HETATM 1344  O   HOH B1154      60.278  26.462 -28.079  1.00 46.99           O  
ANISOU 1344  O   HOH B1154     6210   7865   3779   2864    896    436       O  
HETATM 1345  O   HOH B1156      65.349  44.944 -18.245  1.00 46.59           O  
ANISOU 1345  O   HOH B1156     6905   3082   7714  -1910   -828   1547       O  
HETATM 1346  O   HOH B1159      62.314  26.699  -6.055  1.00 44.11           O  
ANISOU 1346  O   HOH B1159     8749   1898   6112   1636   1891   1168       O  
HETATM 1347  O   HOH B1162      51.874  30.144  -3.455  1.00 31.77           O  
ANISOU 1347  O   HOH B1162     3338   5132   3602   -644   -839    636       O  
HETATM 1348  O   HOH B1163      76.041  33.430 -15.570  1.00 46.06           O  
ANISOU 1348  O   HOH B1163     5520   5456   6526   2261    965   1809       O  
HETATM 1349  O   HOH B1164      54.366  14.926  -8.007  0.50 21.10           O  
ANISOU 1349  O   HOH B1164     2647   1509   3860     47    213   -134       O  
HETATM 1350  O   HOH B1165      75.742  29.947  -6.777  1.00 44.55           O  
ANISOU 1350  O   HOH B1165     5141   7560   4226   -567  -1962     18       O  
HETATM 1351  O   HOH B1166      50.287  42.745  -8.376  1.00 49.16           O  
ANISOU 1351  O   HOH B1166     5115   4469   9095   2356   1112    685       O  
HETATM 1352  O   HOH B1167      64.104  21.256 -10.087  1.00 42.05           O  
ANISOU 1352  O   HOH B1167     5300   4598   6077   1006  -1387   1343       O  
HETATM 1353  O   HOH B1168      53.387  18.458 -14.974  1.00 54.92           O  
ANISOU 1353  O   HOH B1168     8104   6582   6181  -1772   2316   -148       O  
HETATM 1354  O   HOH B1173      44.410  37.026 -18.685  1.00 51.08           O  
ANISOU 1354  O   HOH B1173     5189   6272   7948   1335  -2469  -2669       O  
HETATM 1355  O   HOH B1174      45.361  43.415 -18.317  1.00 40.36           O  
ANISOU 1355  O   HOH B1174     4496   5588   5252   2218   -729    -57       O  
HETATM 1356  O   HOH B1176      53.185  40.729 -26.587  1.00 46.87           O  
ANISOU 1356  O   HOH B1176     5394   7070   5344  -1549     19    750       O  
HETATM 1357  O   HOH B1177      53.143  39.086  -3.132  1.00 41.29           O  
ANISOU 1357  O   HOH B1177     3200   4670   7819  -1127    732  -4027       O  
HETATM 1358  O   HOH B1181      66.831  33.913 -29.464  1.00 56.60           O  
ANISOU 1358  O   HOH B1181     8210   6816   6480   -291   1240    272       O  
HETATM 1359  O   HOH B1182      55.682  46.244 -24.654  1.00 52.05           O  
ANISOU 1359  O   HOH B1182     6904   5442   7429   -116    989    589       O  
HETATM 1360  O   HOH B1183      59.531  25.667 -30.460  1.00 43.08           O  
ANISOU 1360  O   HOH B1183     4256   5011   7100   1194   -433    106       O  
HETATM 1361  O   HOH B1185      56.656  18.033 -11.499  1.00 30.05           O  
ANISOU 1361  O   HOH B1185     3345   2092   5982    919   2188   1600       O  
HETATM 1362  O   HOH B1186      53.041  27.630 -24.522  1.00 50.82           O  
ANISOU 1362  O   HOH B1186     5674   6526   7110  -2572  -2794   -584       O  
HETATM 1363  O   HOH B1188      61.988  35.362 -30.391  1.00 48.07           O  
ANISOU 1363  O   HOH B1188     6726   7663   3876   -729    326   2238       O  
HETATM 1364  O   HOH B1189      46.414  30.776 -20.507  1.00 40.23           O  
ANISOU 1364  O   HOH B1189     2874   6029   6383    717    617    292       O  
HETATM 1365  O   HOH B1190      64.017  39.925 -24.531  1.00 40.71           O  
ANISOU 1365  O   HOH B1190     7256   3833   4379   -984   -220    617       O  
HETATM 1366  O   HOH B1192      58.605  17.688  -9.807  1.00 44.51           O  
ANISOU 1366  O   HOH B1192     6586   4471   5855    418   -277    286       O  
HETATM 1367  O   HOH B1194      46.893  40.788  -5.083  1.00 47.13           O  
ANISOU 1367  O   HOH B1194     4378   6649   6881   3023    920    882       O  
HETATM 1368  O   HOH B1195      51.847  31.257 -27.880  1.00 60.90           O  
ANISOU 1368  O   HOH B1195     8446   9437   5254   -690  -2808  -1584       O  
HETATM 1369  O   HOH B1196      47.869  40.181 -22.745  1.00 49.21           O  
ANISOU 1369  O   HOH B1196     7003   6293   5403  -1522    189   2707       O  
HETATM 1370  O   HOH B1197      51.504  41.778  -2.268  1.00 35.99           O  
ANISOU 1370  O   HOH B1197     5949   2748   4976   -856    628  -1626       O  
HETATM 1371  O   HOH B1203      54.825  35.924 -26.842  1.00 57.69           O  
ANISOU 1371  O   HOH B1203     6277   8414   7230   -399   1417    818       O  
HETATM 1372  O   HOH B1205      71.548  34.115 -21.872  1.00 54.46           O  
ANISOU 1372  O   HOH B1205     5642   9337   5715   1087   2422  -1797       O  
HETATM 1373  O   HOH B1207      70.764  38.370 -22.049  1.00 50.89           O  
ANISOU 1373  O   HOH B1207     5505   5673   8159    657   1411   1650       O  
HETATM 1374  O   HOH B1210      54.883  24.536 -23.351  1.00 39.97           O  
ANISOU 1374  O   HOH B1210     4017   5316   5854    517  -1090   -294       O  
HETATM 1375  O   HOH B1219      55.607  27.392 -27.304  1.00 53.39           O  
ANISOU 1375  O   HOH B1219     6963   7190   6132   -940  -3356   -405       O  
HETATM 1376  O   HOH B1222      60.660  46.791 -18.855  1.00 60.06           O  
ANISOU 1376  O   HOH B1222     7172   7240   8410  -1556  -2181  -2063       O  
HETATM 1377  O   HOH B1223      48.773  32.495 -14.815  0.50 13.78           O  
ANISOU 1377  O   HOH B1223     1337   1189   2709    131   -521   -577       O  
HETATM 1378  O   HOH B1227      63.411  22.376 -16.493  1.00 38.79           O  
ANISOU 1378  O   HOH B1227     3930   5447   5362    867   -317  -2644       O  
HETATM 1379  O   HOH B1229      48.850  24.930 -15.364  0.50 24.37           O  
ANISOU 1379  O   HOH B1229     2750   2619   3889   -967   -430    654       O  
HETATM 1380  O   HOH B1231      57.931  15.658  -7.220  1.00 58.46           O  
ANISOU 1380  O   HOH B1231     7622   6401   8188   2545   -607    364       O  
HETATM 1381  O   HOH B1232      45.811  29.808 -12.297  1.00 34.86           O  
ANISOU 1381  O   HOH B1232     3334   5606   4305   -537   -669   2504       O  
HETATM 1382  O   HOH B1234      51.971  45.123  -8.506  1.00 45.34           O  
ANISOU 1382  O   HOH B1234     4067   5130   8028   1340   1220   1673       O  
HETATM 1383  O   HOH B1235      54.448  27.683  -7.789  1.00 47.95           O  
ANISOU 1383  O   HOH B1235     8809   2863   6545   -511    882  -1987       O  
HETATM 1384  O   HOH B1236      67.555  43.343 -20.915  0.50 39.92           O  
ANISOU 1384  O   HOH B1236     5437   4649   5084   -998    987   -328       O  
HETATM 1385  O   HOH B1238      74.274  36.304 -18.985  1.00 52.68           O  
ANISOU 1385  O   HOH B1238     5105   7356   7555   -586   1337   -288       O  
HETATM 1386  O   HOH B1239      50.361  35.236 -28.595  0.50 43.28           O  
ANISOU 1386  O   HOH B1239     5460   5996   4990    923    379     -1       O  
HETATM 1387  O   HOH B1240      58.476  50.707 -13.284  1.00 63.39           O  
ANISOU 1387  O   HOH B1240     8341   7413   8332   -388    122    490       O  
HETATM 1388  O   HOH B1241      50.521  22.917 -24.922  0.50 44.71           O  
ANISOU 1388  O   HOH B1241     5931   4200   6857   -902   -271  -2980       O  
HETATM 1389  O   HOH B1242      43.129  45.474 -18.134  1.00 55.17           O  
ANISOU 1389  O   HOH B1242     7068   7092   6802  -1757  -1066   -402       O  
HETATM 1390  O   HOH B1243      59.819  16.519 -13.980  0.50 35.07           O  
ANISOU 1390  O   HOH B1243     5625   2349   5350  -1012   1338  -1677       O  
HETATM 1391  O   HOH B1246      68.577  22.199 -12.301  1.00 57.24           O  
ANISOU 1391  O   HOH B1246     6908   6112   8728   -842   -984    -96       O  
HETATM 1392  O   HOH B1247      61.090  46.565  -9.348  1.00 40.51           O  
ANISOU 1392  O   HOH B1247     8003   4854   2534  -2308    606   -321       O  
HETATM 1393  O   HOH B1248      51.631  37.819  -1.008  1.00 33.17           O  
ANISOU 1393  O   HOH B1248     5309   4337   2956    232   -200   -367       O  
HETATM 1394  O   HOH B1249      73.656  37.624 -16.982  1.00 52.53           O  
ANISOU 1394  O   HOH B1249     6849   5792   7316  -2359    947     56       O  
HETATM 1395  O   HOH B1254      77.458  36.265  -7.764  0.50 26.21           O  
ANISOU 1395  O   HOH B1254     2571   4304   3084   -774   -712   -188       O  
HETATM 1396  O   HOH B1256      47.335  31.905  -7.754  0.50 23.44           O  
ANISOU 1396  O   HOH B1256     2350   1481   5075    334    290    701       O  
HETATM 1397  O   HOH B1257      70.140  31.347 -20.360  0.50 26.01           O  
ANISOU 1397  O   HOH B1257     2181   3604   4098   -769   1005   -208       O  
HETATM 1398  O   HOH B1259      46.288  35.561  -9.790  0.50 34.02           O  
ANISOU 1398  O   HOH B1259     4401   4601   3923    243    762    593       O  
HETATM 1399  O   HOH B1262      73.844  25.509 -14.246  0.50 27.74           O  
ANISOU 1399  O   HOH B1262     3507   3795   3240    963  -1608    466       O  
HETATM 1400  O   HOH B1263      51.861  43.114 -25.963  0.50 28.33           O  
ANISOU 1400  O   HOH B1263     5538   2336   2889   -315  -1790    798       O  
HETATM 1401  O   HOH B1264      51.894  23.598 -19.929  0.50 25.02           O  
ANISOU 1401  O   HOH B1264     2129   3286   4090   -350    446  -2050       O  
HETATM 1402  O   HOH B1265      69.746  44.809 -17.735  1.00 61.34           O  
ANISOU 1402  O   HOH B1265     7402   8064   7840   -897    309   -340       O  
HETATM 1403  O   HOH B1266      70.270  47.313 -19.472  0.50 38.77           O  
ANISOU 1403  O   HOH B1266     5262   5396   4072   1824   -906  -1119       O  
HETATM 1404  O   HOH B1267      48.587  23.670 -17.358  0.50 35.75           O  
ANISOU 1404  O   HOH B1267     3809   4383   5393  -1609    527  -1299       O  
HETATM 1405  O   HOH B1269      58.929  33.639 -29.705  0.50 35.91           O  
ANISOU 1405  O   HOH B1269     4634   4185   4824  -1028   1518    -55       O  
HETATM 1406  O   HOH B1274      52.736  45.421 -25.823  1.00 38.75           O  
ANISOU 1406  O   HOH B1274     6452   4161   4111   -332  -2230   1881       O  
CONECT  180 1107                                                                
CONECT  200 1107                                                                
CONECT  731 1124                                                                
CONECT  755 1124                                                                
CONECT 1107  180  200 1140 1208                                                 
CONECT 1107 1219 1220                                                           
CONECT 1108 1109 1110 1111 1112                                                 
CONECT 1109 1108 1113                                                           
CONECT 1110 1108 1114                                                           
CONECT 1111 1108 1115                                                           
CONECT 1112 1108                                                                
CONECT 1113 1109                                                                
CONECT 1114 1110                                                                
CONECT 1115 1111                                                                
CONECT 1116 1117 1118 1119 1120                                                 
CONECT 1117 1116 1121                                                           
CONECT 1118 1116 1122                                                           
CONECT 1119 1116 1123                                                           
CONECT 1120 1116                                                                
CONECT 1121 1117                                                                
CONECT 1122 1118                                                                
CONECT 1123 1119                                                                
CONECT 1124  731  755 1284 1363                                                 
CONECT 1124 1405                                                                
CONECT 1125 1126 1127 1128 1129                                                 
CONECT 1126 1125 1130                                                           
CONECT 1127 1125 1131                                                           
CONECT 1128 1125 1132                                                           
CONECT 1129 1125                                                                
CONECT 1130 1126                                                                
CONECT 1131 1127                                                                
CONECT 1132 1128                                                                
CONECT 1140 1107                                                                
CONECT 1208 1107                                                                
CONECT 1219 1107                                                                
CONECT 1220 1107                                                                
CONECT 1284 1124                                                                
CONECT 1363 1124                                                                
CONECT 1405 1124                                                                
MASTER      278    0    5    2   11    0   10    6 1338    2   39   12          
END                                                                             
