# Supplementary material for: Semantical and geometrical protein encoding toward enhanced bioactivity and thermostability
Source: eLife. 2025 May 2;13:RP98033. doi: 10.7554/eLife.98033 (PMC12048155; doi:10.7554/eLife.98033)
Supplement: Source code 1. [file elife-98033-code1.zip › ProtSSN-master/data/DDG/DATASET/1C9O-7.0-47.6/1C9O-7.0-47.6.pdb]

MODEL     1                                                                     
ATOM      1  N   MET A   1      -9.916 -10.501  -4.134  1.00 87.26           N  
ATOM      2  CA  MET A   1      -9.263  -9.250  -4.508  1.00 87.26           C  
ATOM      3  C   MET A   1     -10.202  -8.065  -4.310  1.00 87.26           C  
ATOM      4  CB  MET A   1      -8.788  -9.304  -5.961  1.00 87.26           C  
ATOM      5  O   MET A   1     -11.392  -8.153  -4.616  1.00 87.26           O  
ATOM      6  CG  MET A   1      -7.712  -8.283  -6.293  1.00 87.26           C  
ATOM      7  SD  MET A   1      -6.891  -8.624  -7.898  1.00 87.26           S  
ATOM      8  CE  MET A   1      -5.596  -9.775  -7.357  1.00 87.26           C  
ATOM      9  N   GLN A   2      -9.607  -6.968  -3.652  1.00 94.71           N  
ATOM     10  CA  GLN A   2     -10.347  -5.740  -3.381  1.00 94.71           C  
ATOM     11  C   GLN A   2      -9.847  -4.592  -4.253  1.00 94.71           C  
ATOM     12  CB  GLN A   2     -10.238  -5.363  -1.903  1.00 94.71           C  
ATOM     13  O   GLN A   2      -8.742  -4.655  -4.797  1.00 94.71           O  
ATOM     14  CG  GLN A   2     -10.892  -6.366  -0.962  1.00 94.71           C  
ATOM     15  CD  GLN A   2     -11.093  -5.815   0.437  1.00 94.71           C  
ATOM     16  NE2 GLN A   2     -10.220  -6.204   1.359  1.00 94.71           N  
ATOM     17  OE1 GLN A   2     -12.026  -5.044   0.686  1.00 94.71           O  
ATOM     18  N   ARG A   3     -10.759  -3.631  -4.501  1.00 96.91           N  
ATOM     19  CA  ARG A   3     -10.384  -2.406  -5.199  1.00 96.91           C  
ATOM     20  C   ARG A   3     -10.537  -1.190  -4.291  1.00 96.91           C  
ATOM     21  CB  ARG A   3     -11.228  -2.226  -6.463  1.00 96.91           C  
ATOM     22  O   ARG A   3     -11.400  -1.170  -3.412  1.00 96.91           O  
ATOM     23  CG  ARG A   3     -11.020  -3.316  -7.502  1.00 96.91           C  
ATOM     24  CD  ARG A   3     -11.831  -3.054  -8.764  1.00 96.91           C  
ATOM     25  NE  ARG A   3     -11.569  -4.057  -9.792  1.00 96.91           N  
ATOM     26  NH1 ARG A   3     -13.049  -3.171 -11.328  1.00 96.91           N  
ATOM     27  NH2 ARG A   3     -11.840  -5.048 -11.846  1.00 96.91           N  
ATOM     28  CZ  ARG A   3     -12.153  -4.090 -10.986  1.00 96.91           C  
ATOM     29  N   GLY A   4      -9.628  -0.319  -4.520  1.00 97.85           N  
ATOM     30  CA  GLY A   4      -9.690   0.922  -3.765  1.00 97.85           C  
ATOM     31  C   GLY A   4      -8.909   2.052  -4.409  1.00 97.85           C  
ATOM     32  O   GLY A   4      -8.390   1.902  -5.517  1.00 97.85           O  
ATOM     33  N   LYS A   5      -8.989   3.177  -3.733  1.00 98.44           N  
ATOM     34  CA  LYS A   5      -8.253   4.359  -4.174  1.00 98.44           C  
ATOM     35  C   LYS A   5      -7.219   4.781  -3.134  1.00 98.44           C  
ATOM     36  CB  LYS A   5      -9.213   5.515  -4.458  1.00 98.44           C  
ATOM     37  O   LYS A   5      -7.486   4.739  -1.931  1.00 98.44           O  
ATOM     38  CG  LYS A   5     -10.085   5.306  -5.687  1.00 98.44           C  
ATOM     39  CD  LYS A   5     -10.943   6.531  -5.978  1.00 98.44           C  
ATOM     40  CE  LYS A   5     -11.842   6.311  -7.187  1.00 98.44           C  
ATOM     41  NZ  LYS A   5     -12.677   7.514  -7.482  1.00 98.44           N  
ATOM     42  N   VAL A   6      -6.113   5.144  -3.690  1.00 98.60           N  
ATOM     43  CA  VAL A   6      -5.055   5.598  -2.792  1.00 98.60           C  
ATOM     44  C   VAL A   6      -5.471   6.907  -2.124  1.00 98.60           C  
ATOM     45  CB  VAL A   6      -3.716   5.784  -3.541  1.00 98.60           C  
ATOM     46  O   VAL A   6      -5.660   7.923  -2.797  1.00 98.60           O  
ATOM     47  CG1 VAL A   6      -2.624   6.259  -2.585  1.00 98.60           C  
ATOM     48  CG2 VAL A   6      -3.303   4.483  -4.226  1.00 98.60           C  
ATOM     49  N   LYS A   7      -5.608   6.810  -0.866  1.00 98.56           N  
ATOM     50  CA  LYS A   7      -5.934   8.021  -0.119  1.00 98.56           C  
ATOM     51  C   LYS A   7      -4.740   8.970  -0.061  1.00 98.56           C  
ATOM     52  CB  LYS A   7      -6.395   7.671   1.297  1.00 98.56           C  
ATOM     53  O   LYS A   7      -4.859  10.148  -0.405  1.00 98.56           O  
ATOM     54  CG  LYS A   7      -6.854   8.871   2.113  1.00 98.56           C  
ATOM     55  CD  LYS A   7      -7.386   8.449   3.477  1.00 98.56           C  
ATOM     56  CE  LYS A   7      -7.852   9.648   4.291  1.00 98.56           C  
ATOM     57  NZ  LYS A   7      -8.487   9.230   5.577  1.00 98.56           N  
ATOM     58  N   TRP A   8      -3.621   8.446   0.328  1.00 98.64           N  
ATOM     59  CA  TRP A   8      -2.331   9.126   0.267  1.00 98.64           C  
ATOM     60  C   TRP A   8      -1.184   8.124   0.329  1.00 98.64           C  
ATOM     61  CB  TRP A   8      -2.202  10.139   1.408  1.00 98.64           C  
ATOM     62  O   TRP A   8      -1.359   6.999   0.803  1.00 98.64           O  
ATOM     63  CG  TRP A   8      -2.316   9.534   2.775  1.00 98.64           C  
ATOM     64  CD1 TRP A   8      -3.435   9.470   3.558  1.00 98.64           C  
ATOM     65  CD2 TRP A   8      -1.267   8.912   3.524  1.00 98.64           C  
ATOM     66  CE2 TRP A   8      -1.823   8.491   4.752  1.00 98.64           C  
ATOM     67  CE3 TRP A   8       0.090   8.667   3.274  1.00 98.64           C  
ATOM     68  NE1 TRP A   8      -3.146   8.844   4.748  1.00 98.64           N  
ATOM     69  CH2 TRP A   8       0.258   7.613   5.460  1.00 98.64           C  
ATOM     70  CZ2 TRP A   8      -1.067   7.840   5.730  1.00 98.64           C  
ATOM     71  CZ3 TRP A   8       0.840   8.019   4.248  1.00 98.64           C  
ATOM     72  N   PHE A   9      -0.041   8.565  -0.114  1.00 98.71           N  
ATOM     73  CA  PHE A   9       1.181   7.771  -0.067  1.00 98.71           C  
ATOM     74  C   PHE A   9       2.406   8.671   0.052  1.00 98.71           C  
ATOM     75  CB  PHE A   9       1.298   6.888  -1.314  1.00 98.71           C  
ATOM     76  O   PHE A   9       2.549   9.636  -0.701  1.00 98.71           O  
ATOM     77  CG  PHE A   9       2.369   5.836  -1.213  1.00 98.71           C  
ATOM     78  CD1 PHE A   9       3.647   6.075  -1.704  1.00 98.71           C  
ATOM     79  CD2 PHE A   9       2.097   4.606  -0.628  1.00 98.71           C  
ATOM     80  CE1 PHE A   9       4.640   5.102  -1.613  1.00 98.71           C  
ATOM     81  CE2 PHE A   9       3.084   3.629  -0.533  1.00 98.71           C  
ATOM     82  CZ  PHE A   9       4.355   3.879  -1.027  1.00 98.71           C  
ATOM     83  N   ASN A  10       3.205   8.424   1.034  1.00 98.61           N  
ATOM     84  CA  ASN A  10       4.474   9.119   1.227  1.00 98.61           C  
ATOM     85  C   ASN A  10       5.630   8.365   0.575  1.00 98.61           C  
ATOM     86  CB  ASN A  10       4.750   9.328   2.717  1.00 98.61           C  
ATOM     87  O   ASN A  10       6.082   7.343   1.094  1.00 98.61           O  
ATOM     88  CG  ASN A  10       5.956  10.211   2.969  1.00 98.61           C  
ATOM     89  ND2 ASN A  10       5.848  11.096   3.953  1.00 98.61           N  
ATOM     90  OD1 ASN A  10       6.977  10.099   2.285  1.00 98.61           O  
ATOM     91  N   ASN A  11       6.160   8.868  -0.502  1.00 97.13           N  
ATOM     92  CA  ASN A  11       7.204   8.181  -1.255  1.00 97.13           C  
ATOM     93  C   ASN A  11       8.520   8.145  -0.484  1.00 97.13           C  
ATOM     94  CB  ASN A  11       7.406   8.843  -2.620  1.00 97.13           C  
ATOM     95  O   ASN A  11       9.307   7.208  -0.632  1.00 97.13           O  
ATOM     96  CG  ASN A  11       6.236   8.618  -3.557  1.00 97.13           C  
ATOM     97  ND2 ASN A  11       5.547   9.695  -3.914  1.00 97.13           N  
ATOM     98  OD1 ASN A  11       5.954   7.485  -3.956  1.00 97.13           O  
ATOM     99  N   GLU A  12       8.645   9.166   0.360  1.00 96.92           N  
ATOM    100  CA  GLU A  12       9.873   9.232   1.146  1.00 96.92           C  
ATOM    101  C   GLU A  12       9.880   8.177   2.249  1.00 96.92           C  
ATOM    102  CB  GLU A  12      10.051  10.627   1.751  1.00 96.92           C  
ATOM    103  O   GLU A  12      10.877   7.477   2.440  1.00 96.92           O  
ATOM    104  CG  GLU A  12      11.389  10.830   2.446  1.00 96.92           C  
ATOM    105  CD  GLU A  12      11.577  12.239   2.986  1.00 96.92           C  
ATOM    106  OE1 GLU A  12      12.636  12.521   3.591  1.00 96.92           O  
ATOM    107  OE2 GLU A  12      10.657  13.067   2.803  1.00 96.92           O  
ATOM    108  N   LYS A  13       8.697   7.984   2.807  1.00 97.94           N  
ATOM    109  CA  LYS A  13       8.616   7.036   3.915  1.00 97.94           C  
ATOM    110  C   LYS A  13       8.245   5.641   3.419  1.00 97.94           C  
ATOM    111  CB  LYS A  13       7.600   7.510   4.955  1.00 97.94           C  
ATOM    112  O   LYS A  13       8.535   4.644   4.083  1.00 97.94           O  
ATOM    113  CG  LYS A  13       8.021   8.765   5.705  1.00 97.94           C  
ATOM    114  CD  LYS A  13       7.047   9.099   6.828  1.00 97.94           C  
ATOM    115  CE  LYS A  13       7.515  10.301   7.637  1.00 97.94           C  
ATOM    116  NZ  LYS A  13       6.526  10.679   8.690  1.00 97.94           N  
ATOM    117  N   GLY A  14       7.571   5.515   2.295  1.00 97.65           N  
ATOM    118  CA  GLY A  14       7.284   4.253   1.631  1.00 97.65           C  
ATOM    119  C   GLY A  14       5.995   3.609   2.105  1.00 97.65           C  
ATOM    120  O   GLY A  14       5.867   2.383   2.095  1.00 97.65           O  
ATOM    121  N   TYR A  15       5.074   4.443   2.658  1.00 98.27           N  
ATOM    122  CA  TYR A  15       3.794   3.874   3.065  1.00 98.27           C  
ATOM    123  C   TYR A  15       2.670   4.891   2.907  1.00 98.27           C  
ATOM    124  CB  TYR A  15       3.859   3.390   4.517  1.00 98.27           C  
ATOM    125  O   TYR A  15       2.924   6.086   2.736  1.00 98.27           O  
ATOM    126  CG  TYR A  15       3.971   4.507   5.525  1.00 98.27           C  
ATOM    127  CD1 TYR A  15       5.211   4.906   6.017  1.00 98.27           C  
ATOM    128  CD2 TYR A  15       2.837   5.165   5.989  1.00 98.27           C  
ATOM    129  CE1 TYR A  15       5.319   5.934   6.948  1.00 98.27           C  
ATOM    130  CE2 TYR A  15       2.932   6.194   6.920  1.00 98.27           C  
ATOM    131  OH  TYR A  15       4.277   7.589   8.314  1.00 98.27           O  
ATOM    132  CZ  TYR A  15       4.176   6.571   7.393  1.00 98.27           C  
ATOM    133  N   GLY A  16       1.436   4.330   3.047  1.00 98.44           N  
ATOM    134  CA  GLY A  16       0.228   5.134   2.948  1.00 98.44           C  
ATOM    135  C   GLY A  16      -1.036   4.351   3.246  1.00 98.44           C  
ATOM    136  O   GLY A  16      -0.996   3.341   3.952  1.00 98.44           O  
ATOM    137  N   PHE A  17      -2.165   4.879   2.738  1.00 98.61           N  
ATOM    138  CA  PHE A  17      -3.453   4.244   2.989  1.00 98.61           C  
ATOM    139  C   PHE A  17      -4.300   4.218   1.723  1.00 98.61           C  
ATOM    140  CB  PHE A  17      -4.203   4.972   4.109  1.00 98.61           C  
ATOM    141  O   PHE A  17      -4.245   5.146   0.914  1.00 98.61           O  
ATOM    142  CG  PHE A  17      -3.641   4.718   5.481  1.00 98.61           C  
ATOM    143  CD1 PHE A  17      -4.095   3.651   6.247  1.00 98.61           C  
ATOM    144  CD2 PHE A  17      -2.658   5.547   6.006  1.00 98.61           C  
ATOM    145  CE1 PHE A  17      -3.576   3.414   7.518  1.00 98.61           C  
ATOM    146  CE2 PHE A  17      -2.135   5.317   7.276  1.00 98.61           C  
ATOM    147  CZ  PHE A  17      -2.596   4.250   8.030  1.00 98.61           C  
ATOM    148  N   ILE A  18      -5.043   3.125   1.626  1.00 98.71           N  
ATOM    149  CA  ILE A  18      -5.986   2.946   0.527  1.00 98.71           C  
ATOM    150  C   ILE A  18      -7.416   3.008   1.060  1.00 98.71           C  
ATOM    151  CB  ILE A  18      -5.747   1.611  -0.212  1.00 98.71           C  
ATOM    152  O   ILE A  18      -7.742   2.362   2.058  1.00 98.71           O  
ATOM    153  CG1 ILE A  18      -4.333   1.575  -0.804  1.00 98.71           C  
ATOM    154  CG2 ILE A  18      -6.802   1.401  -1.302  1.00 98.71           C  
ATOM    155  CD1 ILE A  18      -3.882   0.189  -1.246  1.00 98.71           C  
ATOM    156  N   GLU A  19      -8.155   3.822   0.447  1.00 98.12           N  
ATOM    157  CA  GLU A  19      -9.565   3.867   0.820  1.00 98.12           C  
ATOM    158  C   GLU A  19     -10.370   2.813   0.066  1.00 98.12           C  
ATOM    159  CB  GLU A  19     -10.147   5.259   0.559  1.00 98.12           C  
ATOM    160  O   GLU A  19     -10.241   2.681  -1.153  1.00 98.12           O  
ATOM    161  CG  GLU A  19      -9.964   5.743  -0.872  1.00 98.12           C  
ATOM    162  CD  GLU A  19     -10.459   7.163  -1.093  1.00 98.12           C  
ATOM    163  OE1 GLU A  19     -10.077   7.788  -2.109  1.00 98.12           O  
ATOM    164  OE2 GLU A  19     -11.234   7.656  -0.243  1.00 98.12           O  
ATOM    165  N   VAL A  20     -11.146   2.074   0.843  1.00 95.72           N  
ATOM    166  CA  VAL A  20     -12.026   1.045   0.298  1.00 95.72           C  
ATOM    167  C   VAL A  20     -13.483   1.420   0.560  1.00 95.72           C  
ATOM    168  CB  VAL A  20     -11.716  -0.344   0.900  1.00 95.72           C  
ATOM    169  O   VAL A  20     -13.830   1.857   1.659  1.00 95.72           O  
ATOM    170  CG1 VAL A  20     -12.572  -1.422   0.238  1.00 95.72           C  
ATOM    171  CG2 VAL A  20     -10.231  -0.670   0.753  1.00 95.72           C  
ATOM    172  N   GLU A  21     -14.287   1.411  -0.447  1.00 92.14           N  
ATOM    173  CA  GLU A  21     -15.696   1.757  -0.281  1.00 92.14           C  
ATOM    174  C   GLU A  21     -16.365   0.862   0.758  1.00 92.14           C  
ATOM    175  CB  GLU A  21     -16.436   1.656  -1.618  1.00 92.14           C  
ATOM    176  O   GLU A  21     -16.325  -0.365   0.646  1.00 92.14           O  
ATOM    177  CG  GLU A  21     -16.148   2.808  -2.569  1.00 92.14           C  
ATOM    178  CD  GLU A  21     -17.019   2.789  -3.815  1.00 92.14           C  
ATOM    179  OE1 GLU A  21     -16.978   3.765  -4.599  1.00 92.14           O  
ATOM    180  OE2 GLU A  21     -17.748   1.792  -4.009  1.00 92.14           O  
ATOM    181  N   GLY A  22     -17.020   1.548   1.788  1.00 90.99           N  
ATOM    182  CA  GLY A  22     -17.798   0.836   2.789  1.00 90.99           C  
ATOM    183  C   GLY A  22     -16.940   0.166   3.846  1.00 90.99           C  
ATOM    184  O   GLY A  22     -17.445  -0.605   4.665  1.00 90.99           O  
ATOM    185  N   GLY A  23     -15.647   0.405   3.828  1.00 90.17           N  
ATOM    186  CA  GLY A  23     -14.733  -0.204   4.782  1.00 90.17           C  
ATOM    187  C   GLY A  23     -13.725   0.775   5.351  1.00 90.17           C  
ATOM    188  O   GLY A  23     -13.810   1.979   5.099  1.00 90.17           O  
ATOM    189  N   SER A  24     -12.859   0.234   6.161  1.00 93.66           N  
ATOM    190  CA  SER A  24     -11.796   1.041   6.753  1.00 93.66           C  
ATOM    191  C   SER A  24     -10.625   1.205   5.790  1.00 93.66           C  
ATOM    192  CB  SER A  24     -11.308   0.411   8.058  1.00 93.66           C  
ATOM    193  O   SER A  24     -10.436   0.384   4.889  1.00 93.66           O  
ATOM    194  OG  SER A  24     -12.374   0.283   8.984  1.00 93.66           O  
ATOM    195  N   ASP A  25      -9.940   2.322   5.994  1.00 97.18           N  
ATOM    196  CA  ASP A  25      -8.706   2.505   5.236  1.00 97.18           C  
ATOM    197  C   ASP A  25      -7.726   1.363   5.498  1.00 97.18           C  
ATOM    198  CB  ASP A  25      -8.056   3.846   5.582  1.00 97.18           C  
ATOM    199  O   ASP A  25      -7.646   0.851   6.617  1.00 97.18           O  
ATOM    200  CG  ASP A  25      -8.918   5.038   5.203  1.00 97.18           C  
ATOM    201  OD1 ASP A  25      -9.907   4.863   4.459  1.00 97.18           O  
ATOM    202  OD2 ASP A  25      -8.603   6.162   5.650  1.00 97.18           O  
ATOM    203  N   VAL A  26      -7.100   1.084   4.453  1.00 97.71           N  
ATOM    204  CA  VAL A  26      -6.187  -0.050   4.552  1.00 97.71           C  
ATOM    205  C   VAL A  26      -4.746   0.431   4.398  1.00 97.71           C  
ATOM    206  CB  VAL A  26      -6.505  -1.129   3.492  1.00 97.71           C  
ATOM    207  O   VAL A  26      -4.427   1.166   3.460  1.00 97.71           O  
ATOM    208  CG1 VAL A  26      -5.517  -2.290   3.591  1.00 97.71           C  
ATOM    209  CG2 VAL A  26      -7.939  -1.628   3.653  1.00 97.71           C  
ATOM    210  N   PHE A  27      -3.937   0.029   5.337  1.00 98.28           N  
ATOM    211  CA  PHE A  27      -2.520   0.374   5.327  1.00 98.28           C  
ATOM    212  C   PHE A  27      -1.809  -0.288   4.153  1.00 98.28           C  
ATOM    213  CB  PHE A  27      -1.855  -0.040   6.644  1.00 98.28           C  
ATOM    214  O   PHE A  27      -2.063  -1.454   3.844  1.00 98.28           O  
ATOM    215  CG  PHE A  27      -0.363   0.151   6.657  1.00 98.28           C  
ATOM    216  CD1 PHE A  27       0.492  -0.931   6.481  1.00 98.28           C  
ATOM    217  CD2 PHE A  27       0.186   1.412   6.844  1.00 98.28           C  
ATOM    218  CE1 PHE A  27       1.874  -0.758   6.493  1.00 98.28           C  
ATOM    219  CE2 PHE A  27       1.567   1.594   6.857  1.00 98.28           C  
ATOM    220  CZ  PHE A  27       2.408   0.507   6.682  1.00 98.28           C  
ATOM    221  N   VAL A  28      -0.886   0.464   3.510  1.00 98.60           N  
ATOM    222  CA  VAL A  28      -0.102  -0.101   2.418  1.00 98.60           C  
ATOM    223  C   VAL A  28       1.358   0.323   2.556  1.00 98.60           C  
ATOM    224  CB  VAL A  28      -0.654   0.330   1.040  1.00 98.60           C  
ATOM    225  O   VAL A  28       1.650   1.496   2.798  1.00 98.60           O  
ATOM    226  CG1 VAL A  28      -0.699   1.853   0.929  1.00 98.60           C  
ATOM    227  CG2 VAL A  28       0.192  -0.266  -0.083  1.00 98.60           C  
ATOM    228  N   HIS A  29       2.279  -0.623   2.515  1.00 98.14           N  
ATOM    229  CA  HIS A  29       3.723  -0.423   2.464  1.00 98.14           C  
ATOM    230  C   HIS A  29       4.268  -0.694   1.066  1.00 98.14           C  
ATOM    231  CB  HIS A  29       4.425  -1.321   3.484  1.00 98.14           C  
ATOM    232  O   HIS A  29       3.704  -1.499   0.320  1.00 98.14           O  
ATOM    233  CG  HIS A  29       5.892  -1.057   3.607  1.00 98.14           C  
ATOM    234  CD2 HIS A  29       6.567  -0.049   4.208  1.00 98.14           C  
ATOM    235  ND1 HIS A  29       6.846  -1.891   3.064  1.00 98.14           N  
ATOM    236  CE1 HIS A  29       8.047  -1.406   3.329  1.00 98.14           C  
ATOM    237  NE2 HIS A  29       7.906  -0.289   4.022  1.00 98.14           N  
ATOM    238  N   PHE A  30       5.321   0.020   0.685  1.00 97.99           N  
ATOM    239  CA  PHE A  30       5.815  -0.067  -0.684  1.00 97.99           C  
ATOM    240  C   PHE A  30       6.182  -1.504  -1.037  1.00 97.99           C  
ATOM    241  CB  PHE A  30       7.029   0.847  -0.878  1.00 97.99           C  
ATOM    242  O   PHE A  30       6.175  -1.881  -2.211  1.00 97.99           O  
ATOM    243  CG  PHE A  30       8.289   0.327  -0.240  1.00 97.99           C  
ATOM    244  CD1 PHE A  30       8.658   0.735   1.036  1.00 97.99           C  
ATOM    245  CD2 PHE A  30       9.104  -0.571  -0.917  1.00 97.99           C  
ATOM    246  CE1 PHE A  30       9.824   0.255   1.629  1.00 97.99           C  
ATOM    247  CE2 PHE A  30      10.270  -1.055  -0.331  1.00 97.99           C  
ATOM    248  CZ  PHE A  30      10.629  -0.640   0.942  1.00 97.99           C  
ATOM    249  N   THR A  31       6.490  -2.322  -0.089  1.00 96.82           N  
ATOM    250  CA  THR A  31       6.885  -3.704  -0.340  1.00 96.82           C  
ATOM    251  C   THR A  31       5.710  -4.513  -0.881  1.00 96.82           C  
ATOM    252  CB  THR A  31       7.425  -4.371   0.939  1.00 96.82           C  
ATOM    253  O   THR A  31       5.900  -5.595  -1.440  1.00 96.82           O  
ATOM    254  CG2 THR A  31       8.639  -3.623   1.479  1.00 96.82           C  
ATOM    255  OG1 THR A  31       6.398  -4.377   1.938  1.00 96.82           O  
ATOM    256  N   ALA A  32       4.515  -4.009  -0.624  1.00 97.88           N  
ATOM    257  CA  ALA A  32       3.309  -4.710  -1.056  1.00 97.88           C  
ATOM    258  C   ALA A  32       2.981  -4.392  -2.513  1.00 97.88           C  
ATOM    259  CB  ALA A  32       2.130  -4.345  -0.157  1.00 97.88           C  
ATOM    260  O   ALA A  32       2.126  -5.040  -3.119  1.00 97.88           O  
ATOM    261  N   ILE A  33       3.670  -3.341  -3.064  1.00 98.62           N  
ATOM    262  CA  ILE A  33       3.363  -2.859  -4.406  1.00 98.62           C  
ATOM    263  C   ILE A  33       4.086  -3.717  -5.441  1.00 98.62           C  
ATOM    264  CB  ILE A  33       3.753  -1.373  -4.575  1.00 98.62           C  
ATOM    265  O   ILE A  33       5.300  -3.916  -5.353  1.00 98.62           O  
ATOM    266  CG1 ILE A  33       3.062  -0.515  -3.509  1.00 98.62           C  
ATOM    267  CG2 ILE A  33       3.406  -0.881  -5.984  1.00 98.62           C  
ATOM    268  CD1 ILE A  33       3.557   0.924  -3.457  1.00 98.62           C  
ATOM    269  N   GLN A  34       3.272  -4.212  -6.393  1.00 98.00           N  
ATOM    270  CA  GLN A  34       3.851  -5.026  -7.456  1.00 98.00           C  
ATOM    271  C   GLN A  34       4.369  -4.154  -8.596  1.00 98.00           C  
ATOM    272  CB  GLN A  34       2.824  -6.028  -7.986  1.00 98.00           C  
ATOM    273  O   GLN A  34       3.892  -3.035  -8.795  1.00 98.00           O  
ATOM    274  CG  GLN A  34       2.204  -6.903  -6.905  1.00 98.00           C  
ATOM    275  CD  GLN A  34       3.237  -7.697  -6.128  1.00 98.00           C  
ATOM    276  NE2 GLN A  34       3.257  -7.517  -4.812  1.00 98.00           N  
ATOM    277  OE1 GLN A  34       4.010  -8.468  -6.707  1.00 98.00           O  
ATOM    278  N   GLY A  35       5.347  -4.650  -9.293  1.00 93.55           N  
ATOM    279  CA  GLY A  35       5.924  -3.930 -10.416  1.00 93.55           C  
ATOM    280  C   GLY A  35       7.417  -3.698 -10.273  1.00 93.55           C  
ATOM    281  O   GLY A  35       8.009  -4.047  -9.250  1.00 93.55           O  
ATOM    282  N   GLU A  36       7.954  -3.298 -11.500  1.00 89.98           N  
ATOM    283  CA  GLU A  36       9.387  -3.022 -11.531  1.00 89.98           C  
ATOM    284  C   GLU A  36       9.673  -1.551 -11.244  1.00 89.98           C  
ATOM    285  CB  GLU A  36       9.982  -3.418 -12.885  1.00 89.98           C  
ATOM    286  O   GLU A  36       8.768  -0.715 -11.298  1.00 89.98           O  
ATOM    287  CG  GLU A  36       9.827  -4.895 -13.217  1.00 89.98           C  
ATOM    288  CD  GLU A  36      10.429  -5.275 -14.560  1.00 89.98           C  
ATOM    289  OE1 GLU A  36      10.414  -6.476 -14.914  1.00 89.98           O  
ATOM    290  OE2 GLU A  36      10.919  -4.365 -15.265  1.00 89.98           O  
ATOM    291  N   GLY A  37      10.831  -1.295 -10.787  1.00 92.56           N  
ATOM    292  CA  GLY A  37      11.211   0.079 -10.502  1.00 92.56           C  
ATOM    293  C   GLY A  37      10.792   0.539  -9.118  1.00 92.56           C  
ATOM    294  O   GLY A  37      10.605  -0.281  -8.216  1.00 92.56           O  
ATOM    295  N   PHE A  38      10.735   1.902  -9.077  1.00 93.41           N  
ATOM    296  CA  PHE A  38      10.392   2.540  -7.811  1.00 93.41           C  
ATOM    297  C   PHE A  38       8.937   2.269  -7.446  1.00 93.41           C  
ATOM    298  CB  PHE A  38      10.643   4.049  -7.884  1.00 93.41           C  
ATOM    299  O   PHE A  38       8.025   2.654  -8.180  1.00 93.41           O  
ATOM    300  CG  PHE A  38      10.491   4.754  -6.563  1.00 93.41           C  
ATOM    301  CD1 PHE A  38       9.467   5.671  -6.362  1.00 93.41           C  
ATOM    302  CD2 PHE A  38      11.373   4.499  -5.521  1.00 93.41           C  
ATOM    303  CE1 PHE A  38       9.324   6.325  -5.140  1.00 93.41           C  
ATOM    304  CE2 PHE A  38      11.237   5.148  -4.297  1.00 93.41           C  
ATOM    305  CZ  PHE A  38      10.213   6.061  -4.109  1.00 93.41           C  
ATOM    306  N   LYS A  39       8.727   1.599  -6.273  1.00 97.04           N  
ATOM    307  CA  LYS A  39       7.401   1.206  -5.805  1.00 97.04           C  
ATOM    308  C   LYS A  39       6.699   2.367  -5.106  1.00 97.04           C  
ATOM    309  CB  LYS A  39       7.499   0.008  -4.860  1.00 97.04           C  
ATOM    310  O   LYS A  39       6.966   2.647  -3.935  1.00 97.04           O  
ATOM    311  CG  LYS A  39       8.090  -1.239  -5.501  1.00 97.04           C  
ATOM    312  CD  LYS A  39       8.062  -2.426  -4.546  1.00 97.04           C  
ATOM    313  CE  LYS A  39       8.604  -3.687  -5.204  1.00 97.04           C  
ATOM    314  NZ  LYS A  39       8.569  -4.856  -4.275  1.00 97.04           N  
ATOM    315  N   THR A  40       5.797   2.939  -5.944  1.00 97.93           N  
ATOM    316  CA  THR A  40       5.093   4.106  -5.423  1.00 97.93           C  
ATOM    317  C   THR A  40       3.634   4.102  -5.870  1.00 97.93           C  
ATOM    318  CB  THR A  40       5.768   5.414  -5.877  1.00 97.93           C  
ATOM    319  O   THR A  40       3.249   3.323  -6.744  1.00 97.93           O  
ATOM    320  CG2 THR A  40       5.583   5.637  -7.374  1.00 97.93           C  
ATOM    321  OG1 THR A  40       5.190   6.515  -5.166  1.00 97.93           O  
ATOM    322  N   LEU A  41       2.818   4.933  -5.142  1.00 98.27           N  
ATOM    323  CA  LEU A  41       1.417   5.166  -5.473  1.00 98.27           C  
ATOM    324  C   LEU A  41       1.098   6.658  -5.467  1.00 98.27           C  
ATOM    325  CB  LEU A  41       0.504   4.434  -4.486  1.00 98.27           C  
ATOM    326  O   LEU A  41       1.792   7.443  -4.817  1.00 98.27           O  
ATOM    327  CG  LEU A  41       0.653   2.913  -4.426  1.00 98.27           C  
ATOM    328  CD1 LEU A  41      -0.177   2.344  -3.280  1.00 98.27           C  
ATOM    329  CD2 LEU A  41       0.244   2.282  -5.753  1.00 98.27           C  
ATOM    330  N   GLU A  42       0.100   7.040  -6.236  1.00 98.11           N  
ATOM    331  CA  GLU A  42      -0.335   8.433  -6.284  1.00 98.11           C  
ATOM    332  C   GLU A  42      -1.717   8.601  -5.660  1.00 98.11           C  
ATOM    333  CB  GLU A  42      -0.343   8.944  -7.727  1.00 98.11           C  
ATOM    334  O   GLU A  42      -2.576   7.727  -5.797  1.00 98.11           O  
ATOM    335  CG  GLU A  42       1.025   8.929  -8.392  1.00 98.11           C  
ATOM    336  CD  GLU A  42       0.993   9.387  -9.842  1.00 98.11           C  
ATOM    337  OE1 GLU A  42       2.040   9.318 -10.524  1.00 98.11           O  
ATOM    338  OE2 GLU A  42      -0.089   9.819 -10.299  1.00 98.11           O  
ATOM    339  N   GLU A  43      -1.838   9.723  -4.934  1.00 98.56           N  
ATOM    340  CA  GLU A  43      -3.153  10.012  -4.369  1.00 98.56           C  
ATOM    341  C   GLU A  43      -4.242   9.929  -5.435  1.00 98.56           C  
ATOM    342  CB  GLU A  43      -3.164  11.394  -3.713  1.00 98.56           C  
ATOM    343  O   GLU A  43      -4.085  10.468  -6.533  1.00 98.56           O  
ATOM    344  CG  GLU A  43      -4.450  11.709  -2.962  1.00 98.56           C  
ATOM    345  CD  GLU A  43      -4.408  13.042  -2.233  1.00 98.56           C  
ATOM    346  OE1 GLU A  43      -5.464  13.706  -2.121  1.00 98.56           O  
ATOM    347  OE2 GLU A  43      -3.311  13.427  -1.770  1.00 98.56           O  
ATOM    348  N   GLY A  44      -5.307   9.187  -5.135  1.00 98.10           N  
ATOM    349  CA  GLY A  44      -6.443   9.043  -6.031  1.00 98.10           C  
ATOM    350  C   GLY A  44      -6.288   7.897  -7.013  1.00 98.10           C  
ATOM    351  O   GLY A  44      -7.220   7.575  -7.752  1.00 98.10           O  
ATOM    352  N   GLN A  45      -5.129   7.316  -7.064  1.00 98.44           N  
ATOM    353  CA  GLN A  45      -4.852   6.214  -7.978  1.00 98.44           C  
ATOM    354  C   GLN A  45      -5.665   4.976  -7.609  1.00 98.44           C  
ATOM    355  CB  GLN A  45      -3.359   5.880  -7.981  1.00 98.44           C  
ATOM    356  O   GLN A  45      -5.747   4.608  -6.435  1.00 98.44           O  
ATOM    357  CG  GLN A  45      -2.966   4.832  -9.013  1.00 98.44           C  
ATOM    358  CD  GLN A  45      -1.464   4.637  -9.108  1.00 98.44           C  
ATOM    359  NE2 GLN A  45      -1.015   4.003 -10.186  1.00 98.44           N  
ATOM    360  OE1 GLN A  45      -0.713   5.053  -8.220  1.00 98.44           O  
ATOM    361  N   GLU A  46      -6.251   4.352  -8.572  1.00 98.35           N  
ATOM    362  CA  GLU A  46      -6.992   3.113  -8.354  1.00 98.35           C  
ATOM    363  C   GLU A  46      -6.054   1.909  -8.318  1.00 98.35           C  
ATOM    364  CB  GLU A  46      -8.052   2.922  -9.442  1.00 98.35           C  
ATOM    365  O   GLU A  46      -5.157   1.789  -9.154  1.00 98.35           O  
ATOM    366  CG  GLU A  46      -9.204   3.912  -9.359  1.00 98.35           C  
ATOM    367  CD  GLU A  46     -10.297   3.649 -10.382  1.00 98.35           C  
ATOM    368  OE1 GLU A  46     -11.402   4.223 -10.252  1.00 98.35           O  
ATOM    369  OE2 GLU A  46     -10.047   2.861 -11.321  1.00 98.35           O  
ATOM    370  N   VAL A  47      -6.328   1.078  -7.354  1.00 98.45           N  
ATOM    371  CA  VAL A  47      -5.475  -0.097  -7.208  1.00 98.45           C  
ATOM    372  C   VAL A  47      -6.328  -1.314  -6.856  1.00 98.45           C  
ATOM    373  CB  VAL A  47      -4.388   0.120  -6.132  1.00 98.45           C  
ATOM    374  O   VAL A  47      -7.463  -1.172  -6.394  1.00 98.45           O  
ATOM    375  CG1 VAL A  47      -3.441   1.247  -6.541  1.00 98.45           C  
ATOM    376  CG2 VAL A  47      -5.029   0.423  -4.779  1.00 98.45           C  
ATOM    377  N   SER A  48      -5.759  -2.477  -7.169  1.00 98.30           N  
ATOM    378  CA  SER A  48      -6.282  -3.738  -6.655  1.00 98.30           C  
ATOM    379  C   SER A  48      -5.304  -4.385  -5.679  1.00 98.30           C  
ATOM    380  CB  SER A  48      -6.582  -4.702  -7.803  1.00 98.30           C  
ATOM    381  O   SER A  48      -4.089  -4.231  -5.817  1.00 98.30           O  
ATOM    382  OG  SER A  48      -5.381  -5.168  -8.396  1.00 98.30           O  
ATOM    383  N   PHE A  49      -5.873  -5.066  -4.680  1.00 98.37           N  
ATOM    384  CA  PHE A  49      -5.001  -5.615  -3.648  1.00 98.37           C  
ATOM    385  C   PHE A  49      -5.727  -6.684  -2.840  1.00 98.37           C  
ATOM    386  CB  PHE A  49      -4.499  -4.505  -2.720  1.00 98.37           C  
ATOM    387  O   PHE A  49      -6.928  -6.897  -3.018  1.00 98.37           O  
ATOM    388  CG  PHE A  49      -5.601  -3.732  -2.046  1.00 98.37           C  
ATOM    389  CD1 PHE A  49      -6.234  -2.684  -2.701  1.00 98.37           C  
ATOM    390  CD2 PHE A  49      -6.003  -4.056  -0.757  1.00 98.37           C  
ATOM    391  CE1 PHE A  49      -7.255  -1.967  -2.080  1.00 98.37           C  
ATOM    392  CE2 PHE A  49      -7.022  -3.344  -0.129  1.00 98.37           C  
ATOM    393  CZ  PHE A  49      -7.646  -2.299  -0.792  1.00 98.37           C  
ATOM    394  N   GLU A  50      -4.986  -7.465  -2.043  1.00 97.91           N  
ATOM    395  CA  GLU A  50      -5.504  -8.371  -1.023  1.00 97.91           C  
ATOM    396  C   GLU A  50      -5.354  -7.773   0.373  1.00 97.91           C  
ATOM    397  CB  GLU A  50      -4.794  -9.725  -1.094  1.00 97.91           C  
ATOM    398  O   GLU A  50      -4.387  -7.060   0.648  1.00 97.91           O  
ATOM    399  CG  GLU A  50      -4.954 -10.433  -2.432  1.00 97.91           C  
ATOM    400  CD  GLU A  50      -4.083 -11.673  -2.562  1.00 97.91           C  
ATOM    401  OE1 GLU A  50      -4.063 -12.289  -3.651  1.00 97.91           O  
ATOM    402  OE2 GLU A  50      -3.417 -12.032  -1.565  1.00 97.91           O  
ATOM    403  N   ILE A  51      -6.413  -8.000   1.179  1.00 96.12           N  
ATOM    404  CA  ILE A  51      -6.273  -7.584   2.570  1.00 96.12           C  
ATOM    405  C   ILE A  51      -5.764  -8.753   3.410  1.00 96.12           C  
ATOM    406  CB  ILE A  51      -7.608  -7.055   3.139  1.00 96.12           C  
ATOM    407  O   ILE A  51      -6.363  -9.831   3.411  1.00 96.12           O  
ATOM    408  CG1 ILE A  51      -8.079  -5.830   2.347  1.00 96.12           C  
ATOM    409  CG2 ILE A  51      -7.468  -6.724   4.628  1.00 96.12           C  
ATOM    410  CD1 ILE A  51      -9.436  -5.296   2.782  1.00 96.12           C  
ATOM    411  N   VAL A  52      -4.678  -8.526   4.086  1.00 96.92           N  
ATOM    412  CA  VAL A  52      -4.116  -9.558   4.952  1.00 96.92           C  
ATOM    413  C   VAL A  52      -3.936  -9.007   6.364  1.00 96.92           C  
ATOM    414  CB  VAL A  52      -2.768 -10.082   4.408  1.00 96.92           C  
ATOM    415  O   VAL A  52      -3.964  -7.792   6.572  1.00 96.92           O  
ATOM    416  CG1 VAL A  52      -2.946 -10.696   3.021  1.00 96.92           C  
ATOM    417  CG2 VAL A  52      -1.735  -8.957   4.370  1.00 96.92           C  
ATOM    418  N   GLN A  53      -3.867  -9.925   7.311  1.00 95.56           N  
ATOM    419  CA  GLN A  53      -3.614  -9.521   8.690  1.00 95.56           C  
ATOM    420  C   GLN A  53      -2.118  -9.370   8.954  1.00 95.56           C  
ATOM    421  CB  GLN A  53      -4.220 -10.531   9.666  1.00 95.56           C  
ATOM    422  O   GLN A  53      -1.360 -10.333   8.823  1.00 95.56           O  
ATOM    423  CG  GLN A  53      -4.248 -10.049  11.111  1.00 95.56           C  
ATOM    424  CD  GLN A  53      -5.094  -8.804  11.298  1.00 95.56           C  
ATOM    425  NE2 GLN A  53      -4.645  -7.908  12.170  1.00 95.56           N  
ATOM    426  OE1 GLN A  53      -6.142  -8.648  10.663  1.00 95.56           O  
ATOM    427  N   GLY A  54      -1.710  -8.088   9.287  1.00 91.71           N  
ATOM    428  CA  GLY A  54      -0.322  -7.823   9.630  1.00 91.71           C  
ATOM    429  C   GLY A  54      -0.103  -7.620  11.117  1.00 91.71           C  
ATOM    430  O   GLY A  54      -1.011  -7.844  11.920  1.00 91.71           O  
ATOM    431  N   ASN A  55       1.067  -7.291  11.561  1.00 90.00           N  
ATOM    432  CA  ASN A  55       1.436  -7.148  12.966  1.00 90.00           C  
ATOM    433  C   ASN A  55       0.718  -5.969  13.616  1.00 90.00           C  
ATOM    434  CB  ASN A  55       2.951  -6.992  13.110  1.00 90.00           C  
ATOM    435  O   ASN A  55       0.484  -5.969  14.826  1.00 90.00           O  
ATOM    436  CG  ASN A  55       3.709  -8.236  12.691  1.00 90.00           C  
ATOM    437  ND2 ASN A  55       4.975  -8.066  12.329  1.00 90.00           N  
ATOM    438  OD1 ASN A  55       3.161  -9.342  12.693  1.00 90.00           O  
ATOM    439  N   ARG A  56       0.219  -5.036  12.789  1.00 90.18           N  
ATOM    440  CA  ARG A  56      -0.392  -3.824  13.326  1.00 90.18           C  
ATOM    441  C   ARG A  56      -1.816  -3.653  12.808  1.00 90.18           C  
ATOM    442  CB  ARG A  56       0.446  -2.595  12.969  1.00 90.18           C  
ATOM    443  O   ARG A  56      -2.355  -2.544  12.812  1.00 90.18           O  
ATOM    444  CG  ARG A  56       1.830  -2.589  13.598  1.00 90.18           C  
ATOM    445  CD  ARG A  56       2.600  -1.321  13.255  1.00 90.18           C  
ATOM    446  NE  ARG A  56       4.017  -1.446  13.585  1.00 90.18           N  
ATOM    447  NH1 ARG A  56       4.535   0.754  13.102  1.00 90.18           N  
ATOM    448  NH2 ARG A  56       6.169  -0.681  13.829  1.00 90.18           N  
ATOM    449  CZ  ARG A  56       4.904  -0.457  13.504  1.00 90.18           C  
ATOM    450  N   GLY A  57      -2.348  -4.723  12.266  1.00 92.92           N  
ATOM    451  CA  GLY A  57      -3.702  -4.687  11.738  1.00 92.92           C  
ATOM    452  C   GLY A  57      -3.776  -5.027  10.261  1.00 92.92           C  
ATOM    453  O   GLY A  57      -2.780  -5.440   9.664  1.00 92.92           O  
ATOM    454  N   PRO A  58      -5.026  -4.911   9.723  1.00 95.44           N  
ATOM    455  CA  PRO A  58      -5.181  -5.227   8.301  1.00 95.44           C  
ATOM    456  C   PRO A  58      -4.311  -4.351   7.403  1.00 95.44           C  
ATOM    457  CB  PRO A  58      -6.668  -4.967   8.043  1.00 95.44           C  
ATOM    458  O   PRO A  58      -4.215  -3.140   7.621  1.00 95.44           O  
ATOM    459  CG  PRO A  58      -7.313  -5.070   9.387  1.00 95.44           C  
ATOM    460  CD  PRO A  58      -6.324  -4.625  10.426  1.00 95.44           C  
ATOM    461  N   GLN A  59      -3.667  -4.965   6.417  1.00 97.68           N  
ATOM    462  CA  GLN A  59      -2.837  -4.225   5.472  1.00 97.68           C  
ATOM    463  C   GLN A  59      -2.973  -4.791   4.061  1.00 97.68           C  
ATOM    464  CB  GLN A  59      -1.372  -4.251   5.909  1.00 97.68           C  
ATOM    465  O   GLN A  59      -3.416  -5.928   3.882  1.00 97.68           O  
ATOM    466  CG  GLN A  59      -0.751  -5.641   5.901  1.00 97.68           C  
ATOM    467  CD  GLN A  59       0.699  -5.639   6.346  1.00 97.68           C  
ATOM    468  NE2 GLN A  59       1.100  -6.681   7.067  1.00 97.68           N  
ATOM    469  OE1 GLN A  59       1.454  -4.710   6.044  1.00 97.68           O  
ATOM    470  N   ALA A  60      -2.561  -3.971   3.095  1.00 98.37           N  
ATOM    471  CA  ALA A  60      -2.671  -4.358   1.691  1.00 98.37           C  
ATOM    472  C   ALA A  60      -1.498  -5.239   1.271  1.00 98.37           C  
ATOM    473  CB  ALA A  60      -2.746  -3.119   0.802  1.00 98.37           C  
ATOM    474  O   ALA A  60      -0.368  -5.034   1.719  1.00 98.37           O  
ATOM    475  N   ALA A  61      -1.757  -6.268   0.475  1.00 98.18           N  
ATOM    476  CA  ALA A  61      -0.745  -7.118  -0.146  1.00 98.18           C  
ATOM    477  C   ALA A  61      -0.990  -7.256  -1.646  1.00 98.18           C  
ATOM    478  CB  ALA A  61      -0.728  -8.494   0.516  1.00 98.18           C  
ATOM    479  O   ALA A  61      -2.112  -7.064  -2.118  1.00 98.18           O  
ATOM    480  N   ASN A  62       0.091  -7.575  -2.326  1.00 98.06           N  
ATOM    481  CA  ASN A  62       0.025  -7.776  -3.769  1.00 98.06           C  
ATOM    482  C   ASN A  62      -0.705  -6.629  -4.462  1.00 98.06           C  
ATOM    483  CB  ASN A  62      -0.651  -9.109  -4.095  1.00 98.06           C  
ATOM    484  O   ASN A  62      -1.588  -6.859  -5.290  1.00 98.06           O  
ATOM    485  CG  ASN A  62       0.078 -10.296  -3.496  1.00 98.06           C  
ATOM    486  ND2 ASN A  62      -0.666 -11.179  -2.841  1.00 98.06           N  
ATOM    487  OD1 ASN A  62       1.300 -10.416  -3.619  1.00 98.06           O  
ATOM    488  N   VAL A  63      -0.339  -5.410  -4.134  1.00 98.59           N  
ATOM    489  CA  VAL A  63      -0.985  -4.211  -4.659  1.00 98.59           C  
ATOM    490  C   VAL A  63      -0.583  -4.004  -6.118  1.00 98.59           C  
ATOM    491  CB  VAL A  63      -0.627  -2.961  -3.824  1.00 98.59           C  
ATOM    492  O   VAL A  63       0.606  -4.006  -6.446  1.00 98.59           O  
ATOM    493  CG1 VAL A  63      -1.279  -1.712  -4.415  1.00 98.59           C  
ATOM    494  CG2 VAL A  63      -1.051  -3.152  -2.369  1.00 98.59           C  
ATOM    495  N   VAL A  64      -1.596  -3.824  -6.990  1.00 98.27           N  
ATOM    496  CA  VAL A  64      -1.382  -3.577  -8.412  1.00 98.27           C  
ATOM    497  C   VAL A  64      -2.110  -2.302  -8.830  1.00 98.27           C  
ATOM    498  CB  VAL A  64      -1.857  -4.769  -9.273  1.00 98.27           C  
ATOM    499  O   VAL A  64      -3.279  -2.106  -8.487  1.00 98.27           O  
ATOM    500  CG1 VAL A  64      -1.647  -4.480 -10.758  1.00 98.27           C  
ATOM    501  CG2 VAL A  64      -1.125  -6.046  -8.865  1.00 98.27           C  
ATOM    502  N   LYS A  65      -1.419  -1.441  -9.538  1.00 97.00           N  
ATOM    503  CA  LYS A  65      -2.016  -0.224 -10.079  1.00 97.00           C  
ATOM    504  C   LYS A  65      -2.997  -0.546 -11.203  1.00 97.00           C  
ATOM    505  CB  LYS A  65      -0.931   0.727 -10.586  1.00 97.00           C  
ATOM    506  O   LYS A  65      -2.704  -1.368 -12.073  1.00 97.00           O  
ATOM    507  CG  LYS A  65       0.106   1.098  -9.537  1.00 97.00           C  
ATOM    508  CD  LYS A  65       1.298   1.815 -10.159  1.00 97.00           C  
ATOM    509  CE  LYS A  65       2.437   1.976  -9.161  1.00 97.00           C  
ATOM    510  NZ  LYS A  65       3.664   2.532  -9.806  1.00 97.00           N  
ATOM    511  N   LEU A  66      -4.230  -0.019 -11.156  1.00 95.12           N  
ATOM    512  CA  LEU A  66      -5.224  -0.259 -12.196  1.00 95.12           C  
ATOM    513  C   LEU A  66      -5.211   0.862 -13.230  1.00 95.12           C  
ATOM    514  CB  LEU A  66      -6.621  -0.389 -11.584  1.00 95.12           C  
ATOM    515  O   LEU A  66      -4.952   2.019 -12.893  1.00 95.12           O  
ATOM    516  CG  LEU A  66      -6.821  -1.532 -10.588  1.00 95.12           C  
ATOM    517  CD1 LEU A  66      -8.210  -1.452  -9.962  1.00 95.12           C  
ATOM    518  CD2 LEU A  66      -6.614  -2.879 -11.271  1.00 95.12           C  
TER     519      LEU A  66                                                      
ENDMDL                                                                          
END                                                                             
