# Supplementary material for: Semantical and geometrical protein encoding toward enhanced bioactivity and thermostability
Source: eLife. 2025 May 2;13:RP98033. doi: 10.7554/eLife.98033 (PMC12048155; doi:10.7554/eLife.98033)
Supplement: Source code 1. [file elife-98033-code1.zip › ProtSSN-master/data/DDG/DATASET/1C9O-7.0-47.6/1C9O-7.0-47.6.tsv]

mutant	score
E46A	0.01
G23Q	-0.13
L66E	-0.97
N11S	0.11
Q2L	0.48
Q53E	-0.03
R3E	-1.46
R3L	-0.11
S24D	0.17
T31S	0.1
V64T	-0.3
Y15F	-0.05
