# Supplementary material for: Semantical and geometrical protein encoding toward enhanced bioactivity and thermostability
Source: eLife. 2025 May 2;13:RP98033. doi: 10.7554/eLife.98033 (PMC12048155; doi:10.7554/eLife.98033)
Supplement: Source code 1. [file elife-98033-code1.zip › ProtSSN-master/data/DDG/DATASET/1DIV-5.45-298.15/1DIV-5.45-298.15.detail.json]

{"mutant": ["D23N", "D8N", "E17Q", "E38Q", "E48Q", "E54Q", "H134Q", "H144Q", "K10M", "K14M", "K15M", "K7M"], "score": [-0.58, -0.3, -0.21, -0.56, 0.03, 0.33, -0.34, -0.56, 0.05, 0.01, -0.31, 0.35]}
