# Supplementary material for: Semantical and geometrical protein encoding toward enhanced bioactivity and thermostability
Source: eLife. 2025 May 2;13:RP98033. doi: 10.7554/eLife.98033 (PMC12048155; doi:10.7554/eLife.98033)
Supplement: Source code 1. [file elife-98033-code1.zip › ProtSSN-master/data/DDG/DATASET/1DIV-5.45-298.15/1DIV-5.45-298.15.ef.pdb]

PARENT N/A
ATOM      1  N   MET A   1      -6.850  -0.675 -35.063  1.00 81.96           N  
ATOM      2  CA  MET A   1      -6.263  -1.750 -34.268  1.00 83.63           C  
ATOM      3  C   MET A   1      -6.418  -1.471 -32.777  1.00 84.25           C  
ATOM      4  CB  MET A   1      -4.785  -1.932 -34.615  1.00 79.81           C  
ATOM      5  O   MET A   1      -6.423  -0.313 -32.355  1.00 81.68           O  
ATOM      6  CG  MET A   1      -4.081  -2.981 -33.770  1.00 72.50           C  
ATOM      7  SD  MET A   1      -2.320  -3.195 -34.238  1.00 70.50           S  
ATOM      8  CE  MET A   1      -2.513  -3.986 -35.860  1.00 63.17           C  
ATOM      9  N   LYS A   2      -6.687  -2.406 -31.946  1.00 84.96           N  
ATOM     10  CA  LYS A   2      -6.837  -2.266 -30.500  1.00 86.49           C  
ATOM     11  C   LYS A   2      -5.486  -2.349 -29.796  1.00 86.84           C  
ATOM     12  CB  LYS A   2      -7.780  -3.338 -29.953  1.00 81.89           C  
ATOM     13  O   LYS A   2      -4.727  -3.298 -30.007  1.00 85.17           O  
ATOM     14  CG  LYS A   2      -9.255  -3.037 -30.173  1.00 72.41           C  
ATOM     15  CD  LYS A   2     -10.145  -4.038 -29.448  1.00 69.45           C  
ATOM     16  CE  LYS A   2     -11.621  -3.760 -29.699  1.00 64.35           C  
ATOM     17  NZ  LYS A   2     -12.498  -4.734 -28.983  1.00 57.49           N  
ATOM     18  N   VAL A   3      -5.154  -1.329 -29.045  1.00 87.78           N  
ATOM     19  CA  VAL A   3      -3.838  -1.314 -28.415  1.00 88.51           C  
ATOM     20  C   VAL A   3      -3.989  -1.161 -26.904  1.00 88.46           C  
ATOM     21  CB  VAL A   3      -2.952  -0.181 -28.979  1.00 85.88           C  
ATOM     22  O   VAL A   3      -5.013  -0.670 -26.423  1.00 86.79           O  
ATOM     23  CG1 VAL A   3      -2.744  -0.355 -30.483  1.00 72.55           C  
ATOM     24  CG2 VAL A   3      -3.572   1.182 -28.677  1.00 71.83           C  
ATOM     25  N   ILE A   4      -3.026  -1.646 -26.126  1.00 86.76           N  
ATOM     26  CA  ILE A   4      -2.902  -1.459 -24.684  1.00 87.52           C  
ATOM     27  C   ILE A   4      -1.767  -0.481 -24.387  1.00 87.44           C  
ATOM     28  CB  ILE A   4      -2.657  -2.800 -23.959  1.00 84.84           C  
ATOM     29  O   ILE A   4      -0.606  -0.754 -24.701  1.00 85.83           O  
ATOM     30  CG1 ILE A   4      -3.754  -3.810 -24.318  1.00 76.21           C  
ATOM     31  CG2 ILE A   4      -2.582  -2.589 -22.444  1.00 75.44           C  
ATOM     32  CD1 ILE A   4      -3.432  -5.243 -23.917  1.00 72.81           C  
ATOM     33  N   PHE A   5      -2.066   0.626 -23.866  1.00 85.45           N  
ATOM     34  CA  PHE A   5      -1.034   1.615 -23.580  1.00 86.14           C  
ATOM     35  C   PHE A   5      -0.147   1.154 -22.429  1.00 85.44           C  
ATOM     36  CB  PHE A   5      -1.664   2.971 -23.247  1.00 84.00           C  
ATOM     37  O   PHE A   5      -0.647   0.755 -21.375  1.00 83.65           O  
ATOM     38  CG  PHE A   5      -2.165   3.719 -24.453  1.00 81.52           C  
ATOM     39  CD1 PHE A   5      -1.327   4.578 -25.153  1.00 77.54           C  
ATOM     40  CD2 PHE A   5      -3.476   3.564 -24.885  1.00 79.11           C  
ATOM     41  CE1 PHE A   5      -1.789   5.272 -26.269  1.00 80.48           C  
ATOM     42  CE2 PHE A   5      -3.944   4.254 -26.000  1.00 80.81           C  
ATOM     43  CZ  PHE A   5      -3.099   5.109 -26.690  1.00 77.94           C  
ATOM     44  N   LEU A   6       1.226   1.143 -22.561  1.00 85.13           N  
ATOM     45  CA  LEU A   6       2.207   0.790 -21.541  1.00 84.73           C  
ATOM     46  C   LEU A   6       2.629   2.019 -20.744  1.00 83.36           C  
ATOM     47  CB  LEU A   6       3.435   0.136 -22.181  1.00 82.51           C  
ATOM     48  O   LEU A   6       3.045   1.903 -19.589  1.00 80.31           O  
ATOM     49  CG  LEU A   6       3.200  -1.198 -22.891  1.00 77.40           C  
ATOM     50  CD1 LEU A   6       4.495  -1.698 -23.522  1.00 71.89           C  
ATOM     51  CD2 LEU A   6       2.640  -2.230 -21.919  1.00 72.69           C  
ATOM     52  N   LYS A   7       2.521   3.175 -21.276  1.00 85.58           N  
ATOM     53  CA  LYS A   7       2.841   4.448 -20.637  1.00 85.46           C  
ATOM     54  C   LYS A   7       1.757   5.487 -20.908  1.00 85.26           C  
ATOM     55  CB  LYS A   7       4.196   4.967 -21.120  1.00 83.33           C  
ATOM     56  O   LYS A   7       0.984   5.353 -21.859  1.00 83.22           O  
ATOM     57  CG  LYS A   7       5.364   4.048 -20.790  1.00 78.85           C  
ATOM     58  CD  LYS A   7       6.697   4.683 -21.165  1.00 76.65           C  
ATOM     59  CE  LYS A   7       7.864   3.752 -20.864  1.00 73.29           C  
ATOM     60  NZ  LYS A   7       9.166   4.337 -21.304  1.00 68.33           N  
ATOM     61  N   ASP A   8       1.698   6.540 -20.110  1.00 83.81           N  
ATOM     62  CA  ASP A   8       0.743   7.621 -20.336  1.00 83.99           C  
ATOM     63  C   ASP A   8       1.127   8.445 -21.563  1.00 83.40           C  
ATOM     64  CB  ASP A   8       0.652   8.523 -19.104  1.00 80.43           C  
ATOM     65  O   ASP A   8       2.290   8.817 -21.729  1.00 80.91           O  
ATOM     66  CG  ASP A   8       0.019   7.833 -17.909  1.00 74.13           C  
ATOM     67  OD1 ASP A   8      -0.773   6.885 -18.101  1.00 70.47           O  
ATOM     68  OD2 ASP A   8       0.313   8.242 -16.765  1.00 74.33           O  
ATOM     69  N   VAL A   9       0.200   8.557 -22.422  1.00 84.22           N  
ATOM     70  CA  VAL A   9       0.400   9.414 -23.586  1.00 83.99           C  
ATOM     71  C   VAL A   9      -0.590  10.576 -23.548  1.00 81.77           C  
ATOM     72  CB  VAL A   9       0.245   8.624 -24.905  1.00 81.03           C  
ATOM     73  O   VAL A   9      -1.805  10.366 -23.577  1.00 77.83           O  
ATOM     74  CG1 VAL A   9       0.536   9.519 -26.108  1.00 74.79           C  
ATOM     75  CG2 VAL A   9       1.164   7.404 -24.907  1.00 74.23           C  
ATOM     76  N   LYS A  10      -0.103  11.814 -23.308  1.00 81.88           N  
ATOM     77  CA  LYS A  10      -0.900  13.027 -23.153  1.00 82.02           C  
ATOM     78  C   LYS A  10      -1.907  13.173 -24.289  1.00 81.43           C  
ATOM     79  CB  LYS A  10       0.004  14.259 -23.093  1.00 76.86           C  
ATOM     80  O   LYS A  10      -1.524  13.273 -25.457  1.00 77.27           O  
ATOM     81  CG  LYS A  10       0.604  14.521 -21.719  1.00 68.69           C  
ATOM     82  CD  LYS A  10       1.391  15.825 -21.692  1.00 66.24           C  
ATOM     83  CE  LYS A  10       2.025  16.068 -20.329  1.00 57.75           C  
ATOM     84  NZ  LYS A  10       2.816  17.335 -20.304  1.00 50.58           N  
ATOM     85  N   GLY A  11      -3.311  13.140 -23.999  1.00 80.23           N  
ATOM     86  CA  GLY A  11      -4.378  13.342 -24.965  1.00 80.91           C  
ATOM     87  C   GLY A  11      -4.818  12.060 -25.646  1.00 79.92           C  
ATOM     88  O   GLY A  11      -5.793  12.054 -26.400  1.00 75.86           O  
ATOM     89  N   LYS A  12      -4.144  11.004 -25.584  1.00 82.47           N  
ATOM     90  CA  LYS A  12      -4.477   9.774 -26.297  1.00 82.90           C  
ATOM     91  C   LYS A  12      -4.914   8.679 -25.328  1.00 81.88           C  
ATOM     92  CB  LYS A  12      -3.286   9.295 -27.127  1.00 79.10           C  
ATOM     93  O   LYS A  12      -5.984   8.089 -25.491  1.00 77.52           O  
ATOM     94  CG  LYS A  12      -2.913  10.227 -28.271  1.00 72.16           C  
ATOM     95  CD  LYS A  12      -3.985  10.241 -29.353  1.00 67.49           C  
ATOM     96  CE  LYS A  12      -3.574  11.103 -30.538  1.00 62.18           C  
ATOM     97  NZ  LYS A  12      -4.610  11.098 -31.614  1.00 56.61           N  
ATOM     98  N   GLY A  13      -4.139   8.436 -24.235  1.00 80.85           N  
ATOM     99  CA  GLY A  13      -4.458   7.320 -23.358  1.00 81.87           C  
ATOM    100  C   GLY A  13      -3.589   7.270 -22.116  1.00 82.19           C  
ATOM    101  O   GLY A  13      -2.477   7.804 -22.108  1.00 79.25           O  
ATOM    102  N   LYS A  14      -4.028   6.512 -21.059  1.00 83.30           N  
ATOM    103  CA  LYS A  14      -3.318   6.291 -19.802  1.00 84.21           C  
ATOM    104  C   LYS A  14      -2.790   4.862 -19.713  1.00 84.36           C  
ATOM    105  CB  LYS A  14      -4.231   6.587 -18.612  1.00 79.99           C  
ATOM    106  O   LYS A  14      -3.282   3.968 -20.405  1.00 82.27           O  
ATOM    107  CG  LYS A  14      -4.643   8.047 -18.495  1.00 72.04           C  
ATOM    108  CD  LYS A  14      -5.488   8.293 -17.252  1.00 69.21           C  
ATOM    109  CE  LYS A  14      -5.895   9.755 -17.131  1.00 63.02           C  
ATOM    110  NZ  LYS A  14      -6.755   9.993 -15.934  1.00 55.78           N  
ATOM    111  N   LYS A  15      -1.856   4.699 -18.959  1.00 83.32           N  
ATOM    112  CA  LYS A  15      -1.258   3.384 -18.752  1.00 83.51           C  
ATOM    113  C   LYS A  15      -2.321   2.343 -18.413  1.00 82.81           C  
ATOM    114  CB  LYS A  15      -0.207   3.440 -17.643  1.00 80.56           C  
ATOM    115  O   LYS A  15      -3.113   2.536 -17.488  1.00 79.55           O  
ATOM    116  CG  LYS A  15       0.486   2.112 -17.378  1.00 75.54           C  
ATOM    117  CD  LYS A  15       1.394   2.189 -16.157  1.00 72.82           C  
ATOM    118  CE  LYS A  15       1.976   0.826 -15.806  1.00 68.13           C  
ATOM    119  NZ  LYS A  15       2.787   0.876 -14.552  1.00 61.63           N  
ATOM    120  N   GLY A  16      -2.379   1.346 -19.163  1.00 79.83           N  
ATOM    121  CA  GLY A  16      -3.301   0.246 -18.923  1.00 79.80           C  
ATOM    122  C   GLY A  16      -4.582   0.355 -19.728  1.00 79.32           C  
ATOM    123  O   GLY A  16      -5.399  -0.568 -19.731  1.00 76.33           O  
ATOM    124  N   GLU A  17      -4.830   1.521 -20.337  1.00 83.85           N  
ATOM    125  CA  GLU A  17      -6.073   1.735 -21.073  1.00 84.53           C  
ATOM    126  C   GLU A  17      -6.028   1.060 -22.440  1.00 85.46           C  
ATOM    127  CB  GLU A  17      -6.351   3.232 -21.234  1.00 81.72           C  
ATOM    128  O   GLU A  17      -4.970   0.990 -23.070  1.00 84.65           O  
ATOM    129  CG  GLU A  17      -7.793   3.553 -21.601  1.00 75.14           C  
ATOM    130  CD  GLU A  17      -8.066   5.045 -21.710  1.00 72.55           C  
ATOM    131  OE1 GLU A  17      -7.149   5.852 -21.433  1.00 71.09           O  
ATOM    132  OE2 GLU A  17      -9.205   5.410 -22.075  1.00 68.68           O  
ATOM    133  N   ILE A  18      -7.241   0.483 -22.790  1.00 84.85           N  
ATOM    134  CA  ILE A  18      -7.369  -0.136 -24.105  1.00 85.45           C  
ATOM    135  C   ILE A  18      -8.137   0.795 -25.041  1.00 85.14           C  
ATOM    136  CB  ILE A  18      -8.073  -1.508 -24.017  1.00 82.48           C  
ATOM    137  O   ILE A  18      -9.252   1.220 -24.727  1.00 82.92           O  
ATOM    138  CG1 ILE A  18      -7.335  -2.426 -23.036  1.00 74.53           C  
ATOM    139  CG2 ILE A  18      -8.172  -2.154 -25.402  1.00 73.61           C  
ATOM    140  CD1 ILE A  18      -8.115  -3.674 -22.648  1.00 71.16           C  
ATOM    141  N   LYS A  19      -7.641   1.102 -26.114  1.00 87.52           N  
ATOM    142  CA  LYS A  19      -8.327   1.977 -27.060  1.00 87.30           C  
ATOM    143  C   LYS A  19      -8.096   1.521 -28.498  1.00 87.22           C  
ATOM    144  CB  LYS A  19      -7.861   3.424 -26.888  1.00 84.88           C  
ATOM    145  O   LYS A  19      -7.137   0.799 -28.779  1.00 85.17           O  
ATOM    146  CG  LYS A  19      -8.419   4.110 -25.650  1.00 77.70           C  
ATOM    147  CD  LYS A  19      -8.211   5.619 -25.705  1.00 74.93           C  
ATOM    148  CE  LYS A  19      -8.806   6.311 -24.486  1.00 69.63           C  
ATOM    149  NZ  LYS A  19      -8.576   7.786 -24.520  1.00 63.58           N  
ATOM    150  N   ASN A  20      -8.989   1.923 -29.308  1.00 85.95           N  
ATOM    151  CA  ASN A  20      -8.824   1.693 -30.740  1.00 86.80           C  
ATOM    152  C   ASN A  20      -8.102   2.855 -31.415  1.00 86.01           C  
ATOM    153  CB  ASN A  20     -10.181   1.452 -31.405  1.00 82.81           C  
ATOM    154  O   ASN A  20      -8.482   4.014 -31.238  1.00 83.73           O  
ATOM    155  CG  ASN A  20     -10.809   0.136 -30.989  1.00 75.15           C  
ATOM    156  ND2 ASN A  20     -12.116   0.152 -30.752  1.00 72.32           N  
ATOM    157  OD1 ASN A  20     -10.127  -0.885 -30.881  1.00 70.65           O  
ATOM    158  N   VAL A  21      -7.080   2.596 -32.059  1.00 85.80           N  
ATOM    159  CA  VAL A  21      -6.329   3.637 -32.754  1.00 85.91           C  
ATOM    160  C   VAL A  21      -6.156   3.256 -34.223  1.00 85.44           C  
ATOM    161  CB  VAL A  21      -4.951   3.877 -32.099  1.00 83.27           C  
ATOM    162  O   VAL A  21      -6.382   2.105 -34.603  1.00 83.19           O  
ATOM    163  CG1 VAL A  21      -5.114   4.406 -30.675  1.00 72.42           C  
ATOM    164  CG2 VAL A  21      -4.128   2.590 -32.103  1.00 71.90           C  
ATOM    165  N   ALA A  22      -5.804   4.245 -35.007  1.00 86.40           N  
ATOM    166  CA  ALA A  22      -5.519   4.002 -36.419  1.00 86.69           C  
ATOM    167  C   ALA A  22      -4.313   3.082 -36.585  1.00 87.14           C  
ATOM    168  CB  ALA A  22      -5.281   5.322 -37.148  1.00 84.22           C  
ATOM    169  O   ALA A  22      -3.344   3.176 -35.828  1.00 85.88           O  
ATOM    170  N   ASP A  23      -4.224   2.134 -37.525  1.00 81.58           N  
ATOM    171  CA  ASP A  23      -3.152   1.166 -37.738  1.00 83.44           C  
ATOM    172  C   ASP A  23      -1.806   1.866 -37.910  1.00 82.07           C  
ATOM    173  CB  ASP A  23      -3.452   0.293 -38.958  1.00 77.77           C  
ATOM    174  O   ASP A  23      -0.794   1.419 -37.367  1.00 79.71           O  
ATOM    175  CG  ASP A  23      -4.606  -0.668 -38.732  1.00 69.23           C  
ATOM    176  OD1 ASP A  23      -5.053  -0.821 -37.575  1.00 64.45           O  
ATOM    177  OD2 ASP A  23      -5.070  -1.279 -39.719  1.00 70.32           O  
ATOM    178  N   GLY A  24      -1.829   2.910 -38.821  1.00 85.12           N  
ATOM    179  CA  GLY A  24      -0.607   3.663 -39.052  1.00 86.03           C  
ATOM    180  C   GLY A  24      -0.025   4.260 -37.784  1.00 85.59           C  
ATOM    181  O   GLY A  24       1.186   4.198 -37.561  1.00 83.68           O  
ATOM    182  N   TYR A  25      -0.992   4.893 -36.899  1.00 84.18           N  
ATOM    183  CA  TYR A  25      -0.574   5.500 -35.641  1.00 85.89           C  
ATOM    184  C   TYR A  25      -0.019   4.450 -34.686  1.00 85.53           C  
ATOM    185  CB  TYR A  25      -1.745   6.236 -34.983  1.00 82.85           C  
ATOM    186  O   TYR A  25       0.985   4.686 -34.009  1.00 84.44           O  
ATOM    187  CG  TYR A  25      -1.377   6.939 -33.699  1.00 77.64           C  
ATOM    188  CD1 TYR A  25      -0.534   8.047 -33.706  1.00 73.30           C  
ATOM    189  CD2 TYR A  25      -1.871   6.496 -32.477  1.00 75.12           C  
ATOM    190  CE1 TYR A  25      -0.190   8.697 -32.525  1.00 75.62           C  
ATOM    191  CE2 TYR A  25      -1.534   7.138 -31.290  1.00 75.57           C  
ATOM    192  OH  TYR A  25      -0.358   8.875 -30.152  1.00 66.15           O  
ATOM    193  CZ  TYR A  25      -0.695   8.236 -31.324  1.00 73.59           C  
ATOM    194  N   ALA A  26      -0.566   3.358 -34.650  1.00 81.97           N  
ATOM    195  CA  ALA A  26      -0.140   2.262 -33.784  1.00 83.74           C  
ATOM    196  C   ALA A  26       1.231   1.735 -34.199  1.00 82.04           C  
ATOM    197  CB  ALA A  26      -1.169   1.134 -33.808  1.00 79.68           C  
ATOM    198  O   ALA A  26       2.141   1.638 -33.373  1.00 80.02           O  
ATOM    199  N   ASN A  27       1.411   1.351 -35.475  1.00 85.05           N  
ATOM    200  CA  ASN A  27       2.609   0.691 -35.982  1.00 85.31           C  
ATOM    201  C   ASN A  27       3.782   1.661 -36.088  1.00 84.01           C  
ATOM    202  CB  ASN A  27       2.331   0.044 -37.341  1.00 81.91           C  
ATOM    203  O   ASN A  27       4.915   1.311 -35.750  1.00 81.57           O  
ATOM    204  CG  ASN A  27       1.429  -1.171 -37.236  1.00 74.93           C  
ATOM    205  ND2 ASN A  27       0.591  -1.376 -38.244  1.00 71.59           N  
ATOM    206  OD1 ASN A  27       1.486  -1.918 -36.255  1.00 71.69           O  
ATOM    207  N   ASN A  28       3.550   2.859 -36.486  1.00 85.86           N  
ATOM    208  CA  ASN A  28       4.654   3.762 -36.796  1.00 85.93           C  
ATOM    209  C   ASN A  28       5.051   4.599 -35.584  1.00 85.83           C  
ATOM    210  CB  ASN A  28       4.290   4.670 -37.972  1.00 83.21           C  
ATOM    211  O   ASN A  28       6.176   5.095 -35.508  1.00 83.85           O  
ATOM    212  CG  ASN A  28       4.124   3.906 -39.271  1.00 77.56           C  
ATOM    213  ND2 ASN A  28       3.208   4.365 -40.116  1.00 74.18           N  
ATOM    214  OD1 ASN A  28       4.812   2.911 -39.512  1.00 74.20           O  
ATOM    215  N   PHE A  29       4.182   4.827 -34.659  1.00 86.32           N  
ATOM    216  CA  PHE A  29       4.479   5.684 -33.518  1.00 87.08           C  
ATOM    217  C   PHE A  29       4.428   4.890 -32.217  1.00 87.81           C  
ATOM    218  CB  PHE A  29       3.496   6.858 -33.455  1.00 84.01           C  
ATOM    219  O   PHE A  29       5.444   4.738 -31.537  1.00 86.42           O  
ATOM    220  CG  PHE A  29       3.794   7.841 -32.356  1.00 77.58           C  
ATOM    221  CD1 PHE A  29       4.853   8.733 -32.470  1.00 72.44           C  
ATOM    222  CD2 PHE A  29       3.015   7.872 -31.206  1.00 73.66           C  
ATOM    223  CE1 PHE A  29       5.131   9.644 -31.454  1.00 70.96           C  
ATOM    224  CE2 PHE A  29       3.287   8.780 -30.187  1.00 70.52           C  
ATOM    225  CZ  PHE A  29       4.346   9.664 -30.312  1.00 68.75           C  
ATOM    226  N   LEU A  30       3.247   4.303 -31.856  1.00 84.83           N  
ATOM    227  CA  LEU A  30       3.043   3.694 -30.546  1.00 86.00           C  
ATOM    228  C   LEU A  30       3.970   2.499 -30.352  1.00 85.64           C  
ATOM    229  CB  LEU A  30       1.585   3.257 -30.381  1.00 83.93           C  
ATOM    230  O   LEU A  30       4.664   2.405 -29.337  1.00 84.25           O  
ATOM    231  CG  LEU A  30       0.546   4.376 -30.300  1.00 82.13           C  
ATOM    232  CD1 LEU A  30      -0.861   3.790 -30.237  1.00 78.85           C  
ATOM    233  CD2 LEU A  30       0.814   5.269 -29.093  1.00 80.11           C  
ATOM    234  N   PHE A  31       4.061   1.568 -31.252  1.00 84.24           N  
ATOM    235  CA  PHE A  31       4.860   0.355 -31.124  1.00 85.27           C  
ATOM    236  C   PHE A  31       6.345   0.668 -31.261  1.00 83.12           C  
ATOM    237  CB  PHE A  31       4.443  -0.679 -32.174  1.00 82.06           C  
ATOM    238  O   PHE A  31       7.174   0.097 -30.549  1.00 80.27           O  
ATOM    239  CG  PHE A  31       3.035  -1.183 -32.003  1.00 76.85           C  
ATOM    240  CD1 PHE A  31       2.394  -1.093 -30.774  1.00 71.62           C  
ATOM    241  CD2 PHE A  31       2.353  -1.747 -33.073  1.00 73.06           C  
ATOM    242  CE1 PHE A  31       1.091  -1.559 -30.613  1.00 75.73           C  
ATOM    243  CE2 PHE A  31       1.050  -2.215 -32.921  1.00 74.21           C  
ATOM    244  CZ  PHE A  31       0.422  -2.120 -31.690  1.00 75.63           C  
ATOM    245  N   LYS A  32       6.683   1.611 -32.115  1.00 86.30           N  
ATOM    246  CA  LYS A  32       8.078   1.982 -32.337  1.00 86.13           C  
ATOM    247  C   LYS A  32       8.680   2.625 -31.091  1.00 85.56           C  
ATOM    248  CB  LYS A  32       8.198   2.934 -33.528  1.00 82.76           C  
ATOM    249  O   LYS A  32       9.823   2.338 -30.729  1.00 83.58           O  
ATOM    250  CG  LYS A  32       9.624   3.137 -34.017  1.00 73.70           C  
ATOM    251  CD  LYS A  32       9.669   4.014 -35.262  1.00 70.37           C  
ATOM    252  CE  LYS A  32      11.099   4.262 -35.721  1.00 63.71           C  
ATOM    253  NZ  LYS A  32      11.145   5.031 -37.001  1.00 58.64           N  
ATOM    254  N   GLN A  33       7.902   3.340 -30.403  1.00 88.07           N  
ATOM    255  CA  GLN A  33       8.382   4.026 -29.208  1.00 87.57           C  
ATOM    256  C   GLN A  33       8.179   3.167 -27.963  1.00 86.68           C  
ATOM    257  CB  GLN A  33       7.674   5.371 -29.038  1.00 84.56           C  
ATOM    258  O   GLN A  33       8.501   3.590 -26.851  1.00 83.83           O  
ATOM    259  CG  GLN A  33       8.040   6.397 -30.102  1.00 76.41           C  
ATOM    260  CD  GLN A  33       9.480   6.864 -29.996  1.00 72.73           C  
ATOM    261  NE2 GLN A  33      10.040   7.318 -31.112  1.00 66.53           N  
ATOM    262  OE1 GLN A  33      10.083   6.818 -28.919  1.00 70.79           O  
ATOM    263  N   GLY A  34       7.637   1.962 -28.119  1.00 86.77           N  
ATOM    264  CA  GLY A  34       7.386   1.100 -26.975  1.00 87.46           C  
ATOM    265  C   GLY A  34       6.343   1.658 -26.025  1.00 86.52           C  
ATOM    266  O   GLY A  34       6.403   1.415 -24.817  1.00 83.82           O  
ATOM    267  N   LEU A  35       5.312   2.471 -26.492  1.00 85.67           N  
ATOM    268  CA  LEU A  35       4.320   3.146 -25.662  1.00 86.53           C  
ATOM    269  C   LEU A  35       3.058   2.301 -25.526  1.00 85.80           C  
ATOM    270  CB  LEU A  35       3.971   4.516 -26.251  1.00 83.72           C  
ATOM    271  O   LEU A  35       2.264   2.507 -24.606  1.00 83.28           O  
ATOM    272  CG  LEU A  35       5.099   5.547 -26.285  1.00 79.74           C  
ATOM    273  CD1 LEU A  35       4.678   6.768 -27.096  1.00 74.39           C  
ATOM    274  CD2 LEU A  35       5.497   5.951 -24.869  1.00 76.13           C  
ATOM    275  N   ALA A  36       2.876   1.364 -26.513  1.00 85.35           N  
ATOM    276  CA  ALA A  36       1.702   0.495 -26.523  1.00 86.49           C  
ATOM    277  C   ALA A  36       2.026  -0.858 -27.149  1.00 85.93           C  
ATOM    278  CB  ALA A  36       0.552   1.163 -27.272  1.00 83.69           C  
ATOM    279  O   ALA A  36       3.032  -1.000 -27.849  1.00 84.01           O  
ATOM    280  N   ILE A  37       1.219  -1.842 -26.832  1.00 86.34           N  
ATOM    281  CA  ILE A  37       1.310  -3.168 -27.435  1.00 86.31           C  
ATOM    282  C   ILE A  37      -0.046  -3.566 -28.013  1.00 86.50           C  
ATOM    283  CB  ILE A  37       1.787  -4.223 -26.412  1.00 83.82           C  
ATOM    284  O   ILE A  37      -1.080  -3.018 -27.621  1.00 84.73           O  
ATOM    285  CG1 ILE A  37       0.866  -4.234 -25.187  1.00 72.99           C  
ATOM    286  CG2 ILE A  37       3.239  -3.959 -26.003  1.00 72.30           C  
ATOM    287  CD1 ILE A  37       1.151  -5.364 -24.208  1.00 69.45           C  
ATOM    288  N   GLU A  38      -0.013  -4.446 -28.915  1.00 85.22           N  
ATOM    289  CA  GLU A  38      -1.259  -4.877 -29.542  1.00 85.82           C  
ATOM    290  C   GLU A  38      -2.142  -5.634 -28.554  1.00 86.39           C  
ATOM    291  CB  GLU A  38      -0.971  -5.750 -30.766  1.00 83.05           C  
ATOM    292  O   GLU A  38      -1.645  -6.423 -27.748  1.00 85.11           O  
ATOM    293  CG  GLU A  38      -2.200  -6.048 -31.612  1.00 75.93           C  
ATOM    294  CD  GLU A  38      -1.884  -6.834 -32.874  1.00 72.79           C  
ATOM    295  OE1 GLU A  38      -0.704  -7.194 -33.085  1.00 71.98           O  
ATOM    296  OE2 GLU A  38      -2.824  -7.091 -33.659  1.00 68.03           O  
ATOM    297  N   ALA A  39      -3.413  -5.342 -28.545  1.00 83.65           N  
ATOM    298  CA  ALA A  39      -4.354  -6.016 -27.655  1.00 83.68           C  
ATOM    299  C   ALA A  39      -4.687  -7.415 -28.167  1.00 82.33           C  
ATOM    300  CB  ALA A  39      -5.629  -5.191 -27.505  1.00 79.49           C  
ATOM    301  O   ALA A  39      -5.810  -7.671 -28.608  1.00 78.53           O  
ATOM    302  N   THR A  40      -3.725  -8.281 -28.127  1.00 84.40           N  
ATOM    303  CA  THR A  40      -3.951  -9.692 -28.424  1.00 84.63           C  
ATOM    304  C   THR A  40      -4.610 -10.395 -27.240  1.00 85.29           C  
ATOM    305  CB  THR A  40      -2.634 -10.406 -28.780  1.00 82.51           C  
ATOM    306  O   THR A  40      -4.532  -9.918 -26.106  1.00 84.35           O  
ATOM    307  CG2 THR A  40      -1.919  -9.700 -29.927  1.00 75.12           C  
ATOM    308  OG1 THR A  40      -1.777 -10.416 -27.632  1.00 77.08           O  
ATOM    309  N   PRO A  41      -5.312 -11.511 -27.440  1.00 84.31           N  
ATOM    310  CA  PRO A  41      -5.883 -12.229 -26.298  1.00 84.72           C  
ATOM    311  C   PRO A  41      -4.840 -12.579 -25.240  1.00 85.08           C  
ATOM    312  CB  PRO A  41      -6.465 -13.495 -26.932  1.00 82.28           C  
ATOM    313  O   PRO A  41      -5.127 -12.519 -24.041  1.00 84.06           O  
ATOM    314  CG  PRO A  41      -6.736 -13.121 -28.354  1.00 77.96           C  
ATOM    315  CD  PRO A  41      -5.739 -12.077 -28.771  1.00 76.25           C  
ATOM    316  N   ALA A  42      -3.703 -12.910 -25.834  1.00 85.31           N  
ATOM    317  CA  ALA A  42      -2.629 -13.240 -24.902  1.00 85.64           C  
ATOM    318  C   ALA A  42      -2.241 -12.029 -24.059  1.00 86.15           C  
ATOM    319  CB  ALA A  42      -1.413 -13.770 -25.657  1.00 83.09           C  
ATOM    320  O   ALA A  42      -2.078 -12.138 -22.842  1.00 85.27           O  
ATOM    321  N   ASN A  43      -2.088 -10.876 -24.641  1.00 85.63           N  
ATOM    322  CA  ASN A  43      -1.703  -9.653 -23.944  1.00 86.11           C  
ATOM    323  C   ASN A  43      -2.817  -9.158 -23.025  1.00 85.61           C  
ATOM    324  CB  ASN A  43      -1.317  -8.564 -24.946  1.00 84.54           C  
ATOM    325  O   ASN A  43      -2.546  -8.612 -21.954  1.00 83.79           O  
ATOM    326  CG  ASN A  43      -0.002  -8.852 -25.644  1.00 81.85           C  
ATOM    327  ND2 ASN A  43       0.178  -8.280 -26.829  1.00 81.36           N  
ATOM    328  OD1 ASN A  43       0.844  -9.584 -25.124  1.00 80.71           O  
ATOM    329  N   LEU A  44      -4.032  -9.303 -23.407  1.00 84.65           N  
ATOM    330  CA  LEU A  44      -5.173  -8.932 -22.578  1.00 85.08           C  
ATOM    331  C   LEU A  44      -5.248  -9.806 -21.331  1.00 84.86           C  
ATOM    332  CB  LEU A  44      -6.475  -9.048 -23.376  1.00 82.63           C  
ATOM    333  O   LEU A  44      -5.511  -9.309 -20.234  1.00 83.63           O  
ATOM    334  CG  LEU A  44      -6.715  -7.979 -24.442  1.00 76.45           C  
ATOM    335  CD1 LEU A  44      -7.915  -8.352 -25.307  1.00 71.03           C  
ATOM    336  CD2 LEU A  44      -6.920  -6.613 -23.794  1.00 71.60           C  
ATOM    337  N   LYS A  45      -4.957 -11.102 -21.600  1.00 86.07           N  
ATOM    338  CA  LYS A  45      -4.929 -12.028 -20.472  1.00 86.02           C  
ATOM    339  C   LYS A  45      -3.790 -11.693 -19.513  1.00 85.93           C  
ATOM    340  CB  LYS A  45      -4.791 -13.470 -20.965  1.00 83.29           C  
ATOM    341  O   LYS A  45      -3.962 -11.749 -18.294  1.00 84.40           O  
ATOM    342  CG  LYS A  45      -6.087 -14.072 -21.486  1.00 74.40           C  
ATOM    343  CD  LYS A  45      -5.906 -15.532 -21.882  1.00 70.14           C  
ATOM    344  CE  LYS A  45      -7.190 -16.122 -22.449  1.00 62.75           C  
ATOM    345  NZ  LYS A  45      -7.012 -17.548 -22.855  1.00 57.08           N  
ATOM    346  N   ALA A  46      -2.742 -11.332 -20.082  1.00 84.96           N  
ATOM    347  CA  ALA A  46      -1.589 -10.971 -19.261  1.00 84.88           C  
ATOM    348  C   ALA A  46      -1.875  -9.720 -18.435  1.00 84.79           C  
ATOM    349  CB  ALA A  46      -0.358 -10.755 -20.137  1.00 82.97           C  
ATOM    350  O   ALA A  46      -1.505  -9.646 -17.261  1.00 83.52           O  
ATOM    351  N   LEU A  47      -2.563  -8.723 -19.030  1.00 83.85           N  
ATOM    352  CA  LEU A  47      -2.929  -7.487 -18.346  1.00 83.78           C  
ATOM    353  C   LEU A  47      -3.894  -7.766 -17.199  1.00 83.82           C  
ATOM    354  CB  LEU A  47      -3.558  -6.497 -19.329  1.00 81.85           C  
ATOM    355  O   LEU A  47      -3.728  -7.232 -16.100  1.00 82.37           O  
ATOM    356  CG  LEU A  47      -3.930  -5.125 -18.765  1.00 76.50           C  
ATOM    357  CD1 LEU A  47      -2.671  -4.334 -18.423  1.00 71.57           C  
ATOM    358  CD2 LEU A  47      -4.798  -4.356 -19.755  1.00 72.45           C  
ATOM    359  N   GLU A  48      -4.809  -8.590 -17.548  1.00 83.80           N  
ATOM    360  CA  GLU A  48      -5.794  -8.953 -16.533  1.00 83.49           C  
ATOM    361  C   GLU A  48      -5.143  -9.704 -15.376  1.00 83.73           C  
ATOM    362  CB  GLU A  48      -6.912  -9.800 -17.148  1.00 81.06           C  
ATOM    363  O   GLU A  48      -5.462  -9.457 -14.211  1.00 82.40           O  
ATOM    364  CG  GLU A  48      -8.067 -10.078 -16.197  1.00 73.06           C  
ATOM    365  CD  GLU A  48      -9.198 -10.864 -16.840  1.00 68.73           C  
ATOM    366  OE1 GLU A  48      -9.101 -11.193 -18.044  1.00 64.81           O  
ATOM    367  OE2 GLU A  48     -10.190 -11.152 -16.134  1.00 62.60           O  
ATOM    368  N   ALA A  49      -4.292 -10.550 -15.791  1.00 84.43           N  
ATOM    369  CA  ALA A  49      -3.569 -11.291 -14.761  1.00 84.24           C  
ATOM    370  C   ALA A  49      -2.752 -10.350 -13.880  1.00 84.12           C  
ATOM    371  CB  ALA A  49      -2.661 -12.339 -15.399  1.00 82.55           C  
ATOM    372  O   ALA A  49      -2.701 -10.521 -12.660  1.00 82.80           O  
ATOM    373  N   GLN A  50      -2.101  -9.353 -14.493  1.00 84.45           N  
ATOM    374  CA  GLN A  50      -1.296  -8.386 -13.754  1.00 84.04           C  
ATOM    375  C   GLN A  50      -2.163  -7.547 -12.820  1.00 84.19           C  
ATOM    376  CB  GLN A  50      -0.530  -7.478 -14.717  1.00 81.68           C  
ATOM    377  O   GLN A  50      -1.782  -7.287 -11.677  1.00 82.59           O  
ATOM    378  CG  GLN A  50       0.428  -6.517 -14.025  1.00 73.90           C  
ATOM    379  CD  GLN A  50       1.281  -5.732 -15.004  1.00 69.57           C  
ATOM    380  NE2 GLN A  50       2.129  -4.854 -14.480  1.00 60.79           N  
ATOM    381  OE1 GLN A  50       1.178  -5.913 -16.221  1.00 65.24           O  
ATOM    382  N   LYS A  51      -3.333  -7.168 -13.364  1.00 83.28           N  
ATOM    383  CA  LYS A  51      -4.252  -6.382 -12.546  1.00 83.00           C  
ATOM    384  C   LYS A  51      -4.737  -7.183 -11.340  1.00 83.25           C  
ATOM    385  CB  LYS A  51      -5.447  -5.915 -13.379  1.00 80.73           C  
ATOM    386  O   LYS A  51      -4.829  -6.651 -10.232  1.00 82.06           O  
ATOM    387  CG  LYS A  51      -5.142  -4.735 -14.290  1.00 73.33           C  
ATOM    388  CD  LYS A  51      -6.389  -4.260 -15.025  1.00 69.15           C  
ATOM    389  CE  LYS A  51      -6.088  -3.073 -15.929  1.00 60.74           C  
ATOM    390  NZ  LYS A  51      -7.293  -2.645 -16.701  1.00 54.90           N  
ATOM    391  N   GLN A  52      -5.004  -8.407 -11.622  1.00 85.08           N  
ATOM    392  CA  GLN A  52      -5.463  -9.268 -10.538  1.00 84.76           C  
ATOM    393  C   GLN A  52      -4.364  -9.478  -9.500  1.00 84.78           C  
ATOM    394  CB  GLN A  52      -5.932 -10.617 -11.085  1.00 82.33           C  
ATOM    395  O   GLN A  52      -4.635  -9.507  -8.298  1.00 83.14           O  
ATOM    396  CG  GLN A  52      -7.273 -10.556 -11.804  1.00 73.97           C  
ATOM    397  CD  GLN A  52      -7.709 -11.902 -12.350  1.00 69.21           C  
ATOM    398  NE2 GLN A  52      -8.818 -11.915 -13.082  1.00 60.41           N  
ATOM    399  OE1 GLN A  52      -7.054 -12.923 -12.116  1.00 65.00           O  
ATOM    400  N   LYS A  53      -3.177  -9.608 -10.066  1.00 85.74           N  
ATOM    401  CA  LYS A  53      -2.048  -9.778  -9.156  1.00 85.63           C  
ATOM    402  C   LYS A  53      -1.855  -8.541  -8.283  1.00 85.53           C  
ATOM    403  CB  LYS A  53      -0.768 -10.072  -9.939  1.00 83.74           C  
ATOM    404  O   LYS A  53      -1.631  -8.656  -7.076  1.00 84.17           O  
ATOM    405  CG  LYS A  53       0.443 -10.356  -9.061  1.00 77.59           C  
ATOM    406  CD  LYS A  53       1.681 -10.657  -9.897  1.00 73.86           C  
ATOM    407  CE  LYS A  53       2.902 -10.900  -9.020  1.00 66.53           C  
ATOM    408  NZ  LYS A  53       4.126 -11.158  -9.836  1.00 59.76           N  
ATOM    409  N   GLU A  54      -1.993  -7.343  -8.923  1.00 84.38           N  
ATOM    410  CA  GLU A  54      -1.838  -6.087  -8.196  1.00 84.04           C  
ATOM    411  C   GLU A  54      -2.924  -5.926  -7.136  1.00 84.10           C  
ATOM    412  CB  GLU A  54      -1.866  -4.900  -9.162  1.00 82.20           C  
ATOM    413  O   GLU A  54      -2.647  -5.485  -6.018  1.00 82.71           O  
ATOM    414  CG  GLU A  54      -0.601  -4.756  -9.996  1.00 76.58           C  
ATOM    415  CD  GLU A  54      -0.687  -3.643 -11.028  1.00 72.73           C  
ATOM    416  OE1 GLU A  54      -1.707  -2.918 -11.056  1.00 69.76           O  
ATOM    417  OE2 GLU A  54       0.274  -3.496 -11.817  1.00 66.20           O  
ATOM    418  N   GLN A  55      -4.121  -6.352  -7.560  1.00 84.89           N  
ATOM    419  CA  GLN A  55      -5.240  -6.258  -6.629  1.00 84.78           C  
ATOM    420  C   GLN A  55      -5.065  -7.222  -5.459  1.00 84.86           C  
ATOM    421  CB  GLN A  55      -6.561  -6.537  -7.347  1.00 82.64           C  
ATOM    422  O   GLN A  55      -5.384  -6.884  -4.317  1.00 83.60           O  
ATOM    423  CG  GLN A  55      -7.034  -5.392  -8.233  1.00 75.72           C  
ATOM    424  CD  GLN A  55      -8.301  -5.727  -8.998  1.00 71.32           C  
ATOM    425  NE2 GLN A  55      -8.852  -4.738  -9.694  1.00 63.41           N  
ATOM    426  OE1 GLN A  55      -8.780  -6.865  -8.965  1.00 68.25           O  
ATOM    427  N   ARG A  56      -4.590  -8.360  -5.855  1.00 85.74           N  
ATOM    428  CA  ARG A  56      -4.344  -9.345  -4.807  1.00 85.78           C  
ATOM    429  C   ARG A  56      -3.244  -8.875  -3.861  1.00 85.76           C  
ATOM    430  CB  ARG A  56      -3.968 -10.697  -5.418  1.00 83.90           C  
ATOM    431  O   ARG A  56      -3.355  -9.035  -2.644  1.00 84.48           O  
ATOM    432  CG  ARG A  56      -5.141 -11.442  -6.034  1.00 77.98           C  
ATOM    433  CD  ARG A  56      -4.712 -12.775  -6.631  1.00 74.54           C  
ATOM    434  NE  ARG A  56      -5.769 -13.367  -7.445  1.00 67.24           N  
ATOM    435  NH1 ARG A  56      -4.451 -15.064  -8.294  1.00 53.59           N  
ATOM    436  NH2 ARG A  56      -6.651 -14.895  -8.916  1.00 49.91           N  
ATOM    437  CZ  ARG A  56      -5.621 -14.441  -8.216  1.00 66.77           C  
ATOM    438  N   GLN A  57      -2.129  -8.293  -4.415  1.00 86.94           N  
ATOM    439  CA  GLN A  57      -1.024  -7.792  -3.605  1.00 86.79           C  
ATOM    440  C   GLN A  57      -1.479  -6.652  -2.699  1.00 86.92           C  
ATOM    441  CB  GLN A  57       0.128  -7.326  -4.497  1.00 84.57           C  
ATOM    442  O   GLN A  57      -1.114  -6.604  -1.522  1.00 85.50           O  
ATOM    443  CG  GLN A  57       0.945  -8.465  -5.092  1.00 76.60           C  
ATOM    444  CD  GLN A  57       1.997  -7.983  -6.073  1.00 71.92           C  
ATOM    445  NE2 GLN A  57       2.797  -8.910  -6.588  1.00 61.58           N  
ATOM    446  OE1 GLN A  57       2.089  -6.787  -6.367  1.00 67.53           O  
ATOM    447  N   ALA A  58      -2.352  -5.819  -3.316  1.00 84.71           N  
ATOM    448  CA  ALA A  58      -2.877  -4.709  -2.524  1.00 84.64           C  
ATOM    449  C   ALA A  58      -3.757  -5.216  -1.385  1.00 84.94           C  
ATOM    450  CB  ALA A  58      -3.663  -3.747  -3.412  1.00 83.15           C  
ATOM    451  O   ALA A  58      -3.679  -4.714  -0.261  1.00 84.02           O  
ATOM    452  N   ALA A  59      -4.575  -6.202  -1.700  1.00 84.75           N  
ATOM    453  CA  ALA A  59      -5.459  -6.782  -0.692  1.00 84.74           C  
ATOM    454  C   ALA A  59      -4.659  -7.495   0.394  1.00 84.83           C  
ATOM    455  CB  ALA A  59      -6.445  -7.748  -1.343  1.00 83.27           C  
ATOM    456  O   ALA A  59      -5.015  -7.440   1.573  1.00 83.71           O  
ATOM    457  N   GLU A  60      -3.589  -8.204   0.001  1.00 85.27           N  
ATOM    458  CA  GLU A  60      -2.737  -8.901   0.959  1.00 85.27           C  
ATOM    459  C   GLU A  60      -2.015  -7.917   1.875  1.00 85.54           C  
ATOM    460  CB  GLU A  60      -1.720  -9.785   0.231  1.00 82.91           C  
ATOM    461  O   GLU A  60      -1.897  -8.153   3.079  1.00 84.13           O  
ATOM    462  CG  GLU A  60      -2.307 -11.081  -0.308  1.00 75.52           C  
ATOM    463  CD  GLU A  60      -1.306 -11.911  -1.096  1.00 71.06           C  
ATOM    464  OE1 GLU A  60      -0.118 -11.523  -1.165  1.00 67.60           O  
ATOM    465  OE2 GLU A  60      -1.714 -12.956  -1.650  1.00 63.93           O  
ATOM    466  N   GLU A  61      -1.558  -6.807   1.251  1.00 84.05           N  
ATOM    467  CA  GLU A  61      -0.892  -5.774   2.038  1.00 84.10           C  
ATOM    468  C   GLU A  61      -1.840  -5.170   3.071  1.00 84.44           C  
ATOM    469  CB  GLU A  61      -0.340  -4.675   1.126  1.00 82.05           C  
ATOM    470  O   GLU A  61      -1.451  -4.938   4.217  1.00 83.19           O  
ATOM    471  CG  GLU A  61       0.901  -5.088   0.348  1.00 76.23           C  
ATOM    472  CD  GLU A  61       1.392  -4.016  -0.612  1.00 72.42           C  
ATOM    473  OE1 GLU A  61       0.810  -2.908  -0.633  1.00 69.34           O  
ATOM    474  OE2 GLU A  61       2.366  -4.287  -1.350  1.00 65.36           O  
ATOM    475  N   LEU A  62      -3.085  -4.954   2.592  1.00 85.15           N  
ATOM    476  CA  LEU A  62      -4.104  -4.422   3.490  1.00 85.54           C  
ATOM    477  C   LEU A  62      -4.422  -5.416   4.601  1.00 85.75           C  
ATOM    478  CB  LEU A  62      -5.379  -4.083   2.713  1.00 83.41           C  
ATOM    479  O   LEU A  62      -4.547  -5.033   5.766  1.00 84.70           O  
ATOM    480  CG  LEU A  62      -6.501  -3.415   3.509  1.00 77.68           C  
ATOM    481  CD1 LEU A  62      -6.067  -2.030   3.977  1.00 72.40           C  
ATOM    482  CD2 LEU A  62      -7.773  -3.329   2.673  1.00 73.47           C  
ATOM    483  N   ALA A  63      -4.565  -6.691   4.222  1.00 84.43           N  
ATOM    484  CA  ALA A  63      -4.868  -7.732   5.201  1.00 84.37           C  
ATOM    485  C   ALA A  63      -3.747  -7.861   6.229  1.00 84.51           C  
ATOM    486  CB  ALA A  63      -5.099  -9.069   4.501  1.00 82.66           C  
ATOM    487  O   ALA A  63      -4.008  -8.034   7.422  1.00 83.32           O  
ATOM    488  N   ASN A  64      -2.468  -7.850   5.735  1.00 85.23           N  
ATOM    489  CA  ASN A  64      -1.323  -7.919   6.636  1.00 85.23           C  
ATOM    490  C   ASN A  64      -1.269  -6.711   7.568  1.00 85.53           C  
ATOM    491  CB  ASN A  64      -0.020  -8.035   5.842  1.00 83.21           C  
ATOM    492  O   ASN A  64      -0.969  -6.851   8.755  1.00 84.28           O  
ATOM    493  CG  ASN A  64       0.145  -9.391   5.186  1.00 77.05           C  
ATOM    494  ND2 ASN A  64       0.980  -9.454   4.156  1.00 72.69           N  
ATOM    495  OD1 ASN A  64      -0.474 -10.375   5.600  1.00 72.43           O  
ATOM    496  N   ALA A  65      -1.656  -5.566   7.012  1.00 84.15           N  
ATOM    497  CA  ALA A  65      -1.683  -4.345   7.812  1.00 84.55           C  
ATOM    498  C   ALA A  65      -2.746  -4.427   8.904  1.00 84.79           C  
ATOM    499  CB  ALA A  65      -1.933  -3.130   6.921  1.00 82.84           C  
ATOM    500  O   ALA A  65      -2.515  -4.003  10.038  1.00 83.56           O  
ATOM    501  N   LYS A  66      -3.898  -5.040   8.576  1.00 85.39           N  
ATOM    502  CA  LYS A  66      -4.973  -5.190   9.553  1.00 85.64           C  
ATOM    503  C   LYS A  66      -4.587  -6.182  10.646  1.00 85.35           C  
ATOM    504  CB  LYS A  66      -6.262  -5.642   8.866  1.00 83.61           C  
ATOM    505  O   LYS A  66      -4.944  -5.998  11.812  1.00 83.83           O  
ATOM    506  CG  LYS A  66      -6.960  -4.545   8.076  1.00 78.96           C  
ATOM    507  CD  LYS A  66      -8.261  -5.042   7.458  1.00 75.80           C  
ATOM    508  CE  LYS A  66      -8.976  -3.937   6.693  1.00 71.30           C  
ATOM    509  NZ  LYS A  66     -10.227  -4.432   6.044  1.00 66.10           N  
ATOM    510  N   LYS A  67      -3.924  -7.201  10.263  1.00 85.53           N  
ATOM    511  CA  LYS A  67      -3.452  -8.176  11.242  1.00 85.14           C  
ATOM    512  C   LYS A  67      -2.450  -7.547  12.206  1.00 85.34           C  
ATOM    513  CB  LYS A  67      -2.819  -9.378  10.540  1.00 82.69           C  
ATOM    514  O   LYS A  67      -2.527  -7.762  13.417  1.00 83.80           O  
ATOM    515  CG  LYS A  67      -3.827 -10.330   9.913  1.00 74.75           C  
ATOM    516  CD  LYS A  67      -3.139 -11.519   9.254  1.00 70.97           C  
ATOM    517  CE  LYS A  67      -4.137 -12.415   8.533  1.00 62.79           C  
ATOM    518  NZ  LYS A  67      -3.453 -13.486   7.749  1.00 56.79           N  
ATOM    519  N   LEU A  68      -1.563  -6.760  11.649  1.00 83.86           N  
ATOM    520  CA  LEU A  68      -0.562  -6.076  12.461  1.00 83.79           C  
ATOM    521  C   LEU A  68      -1.220  -5.066  13.396  1.00 83.91           C  
ATOM    522  CB  LEU A  68       0.462  -5.370  11.569  1.00 81.33           C  
ATOM    523  O   LEU A  68      -0.772  -4.880  14.530  1.00 82.16           O  
ATOM    524  CG  LEU A  68       1.522  -6.261  10.919  1.00 74.48           C  
ATOM    525  CD1 LEU A  68       2.344  -5.460   9.915  1.00 68.68           C  
ATOM    526  CD2 LEU A  68       2.423  -6.883  11.981  1.00 69.27           C  
ATOM    527  N   LYS A  69      -2.244  -4.496  12.843  1.00 85.67           N  
ATOM    528  CA  LYS A  69      -2.992  -3.554  13.672  1.00 85.65           C  
ATOM    529  C   LYS A  69      -3.572  -4.245  14.902  1.00 85.31           C  
ATOM    530  CB  LYS A  69      -4.112  -2.898  12.862  1.00 84.53           C  
ATOM    531  O   LYS A  69      -3.460  -3.734  16.018  1.00 83.78           O  
ATOM    532  CG  LYS A  69      -5.014  -1.987  13.680  1.00 82.68           C  
ATOM    533  CD  LYS A  69      -6.178  -1.462  12.850  1.00 80.66           C  
ATOM    534  CE  LYS A  69      -7.165  -0.675  13.703  1.00 78.69           C  
ATOM    535  NZ  LYS A  69      -8.304  -0.151  12.891  1.00 75.52           N  
ATOM    536  N   GLU A  70      -4.181  -5.387  14.753  1.00 84.04           N  
ATOM    537  CA  GLU A  70      -4.760  -6.144  15.858  1.00 83.72           C  
ATOM    538  C   GLU A  70      -3.694  -6.534  16.879  1.00 83.55           C  
ATOM    539  CB  GLU A  70      -5.472  -7.395  15.338  1.00 81.20           C  
ATOM    540  O   GLU A  70      -3.928  -6.461  18.087  1.00 81.64           O  
ATOM    541  CG  GLU A  70      -6.793  -7.106  14.639  1.00 74.57           C  
ATOM    542  CD  GLU A  70      -7.473  -8.354  14.100  1.00 70.87           C  
ATOM    543  OE1 GLU A  70      -6.961  -9.473  14.333  1.00 68.24           O  
ATOM    544  OE2 GLU A  70      -8.526  -8.212  13.439  1.00 65.24           O  
ATOM    545  N   GLN A  71      -2.525  -6.807  16.388  1.00 82.98           N  
ATOM    546  CA  GLN A  71      -1.431  -7.196  17.272  1.00 82.48           C  
ATOM    547  C   GLN A  71      -0.906  -5.998  18.058  1.00 82.75           C  
ATOM    548  CB  GLN A  71      -0.296  -7.838  16.472  1.00 80.06           C  
ATOM    549  O   GLN A  71      -0.681  -6.092  19.266  1.00 81.02           O  
ATOM    550  CG  GLN A  71      -0.634  -9.218  15.924  1.00 73.57           C  
ATOM    551  CD  GLN A  71       0.493  -9.816  15.103  1.00 70.01           C  
ATOM    552  NE2 GLN A  71       0.478 -11.135  14.946  1.00 62.06           N  
ATOM    553  OE1 GLN A  71       1.370  -9.097  14.613  1.00 65.80           O  
ATOM    554  N   LEU A  72      -0.824  -4.939  17.294  1.00 82.09           N  
ATOM    555  CA  LEU A  72      -0.263  -3.739  17.904  1.00 81.89           C  
ATOM    556  C   LEU A  72      -1.209  -3.170  18.956  1.00 81.44           C  
ATOM    557  CB  LEU A  72       0.027  -2.681  16.836  1.00 79.65           C  
ATOM    558  O   LEU A  72      -0.764  -2.664  19.989  1.00 79.11           O  
ATOM    559  CG  LEU A  72       1.282  -2.898  15.989  1.00 74.98           C  
ATOM    560  CD1 LEU A  72       1.435  -1.774  14.970  1.00 70.31           C  
ATOM    561  CD2 LEU A  72       2.518  -2.994  16.877  1.00 70.93           C  
ATOM    562  N   GLU A  73      -2.523  -3.215  18.711  1.00 81.71           N  
ATOM    563  CA  GLU A  73      -3.505  -2.637  19.624  1.00 81.23           C  
ATOM    564  C   GLU A  73      -3.596  -3.441  20.917  1.00 80.10           C  
ATOM    565  CB  GLU A  73      -4.880  -2.558  18.956  1.00 78.55           C  
ATOM    566  O   GLU A  73      -4.082  -2.940  21.933  1.00 76.84           O  
ATOM    567  CG  GLU A  73      -5.001  -1.442  17.928  1.00 75.48           C  
ATOM    568  CD  GLU A  73      -6.403  -1.304  17.355  1.00 72.97           C  
ATOM    569  OE1 GLU A  73      -7.224  -2.233  17.528  1.00 73.28           O  
ATOM    570  OE2 GLU A  73      -6.682  -0.259  16.727  1.00 71.94           O  
ATOM    571  N   LYS A  74      -3.130  -4.616  20.919  1.00 81.71           N  
ATOM    572  CA  LYS A  74      -3.156  -5.448  22.118  1.00 81.46           C  
ATOM    573  C   LYS A  74      -1.877  -5.276  22.934  1.00 80.82           C  
ATOM    574  CB  LYS A  74      -3.347  -6.920  21.748  1.00 78.50           C  
ATOM    575  O   LYS A  74      -1.803  -5.716  24.083  1.00 77.77           O  
ATOM    576  CG  LYS A  74      -4.714  -7.238  21.162  1.00 73.67           C  
ATOM    577  CD  LYS A  74      -4.831  -8.708  20.782  1.00 70.61           C  
ATOM    578  CE  LYS A  74      -6.174  -9.013  20.131  1.00 64.49           C  
ATOM    579  NZ  LYS A  74      -6.261 -10.435  19.682  1.00 60.22           N  
ATOM    580  N   LEU A  75      -0.908  -4.709  22.344  1.00 80.39           N  
ATOM    581  CA  LEU A  75       0.398  -4.635  22.990  1.00 80.17           C  
ATOM    582  C   LEU A  75       0.578  -3.298  23.701  1.00 79.51           C  
ATOM    583  CB  LEU A  75       1.516  -4.836  21.963  1.00 77.70           C  
ATOM    584  O   LEU A  75      -0.021  -2.295  23.307  1.00 76.64           O  
ATOM    585  CG  LEU A  75       1.568  -6.201  21.275  1.00 74.55           C  
ATOM    586  CD1 LEU A  75       2.631  -6.203  20.182  1.00 71.69           C  
ATOM    587  CD2 LEU A  75       1.838  -7.303  22.293  1.00 72.35           C  
ATOM    588  N   THR A  76       1.249  -3.222  24.726  1.00 81.46           N  
ATOM    589  CA  THR A  76       1.658  -2.012  25.431  1.00 81.75           C  
ATOM    590  C   THR A  76       3.176  -1.963  25.584  1.00 81.31           C  
ATOM    591  CB  THR A  76       0.997  -1.923  26.819  1.00 78.40           C  
ATOM    592  O   THR A  76       3.796  -2.945  25.998  1.00 78.74           O  
ATOM    593  CG2 THR A  76       1.307  -0.590  27.492  1.00 69.20           C  
ATOM    594  OG1 THR A  76      -0.423  -2.055  26.675  1.00 72.96           O  
ATOM    595  N   VAL A  77       3.793  -0.896  25.212  1.00 81.29           N  
ATOM    596  CA  VAL A  77       5.238  -0.723  25.312  1.00 81.09           C  
ATOM    597  C   VAL A  77       5.570   0.169  26.507  1.00 80.39           C  
ATOM    598  CB  VAL A  77       5.829  -0.121  24.017  1.00 78.38           C  
ATOM    599  O   VAL A  77       5.022   1.265  26.642  1.00 77.42           O  
ATOM    600  CG1 VAL A  77       7.328   0.129  24.173  1.00 70.73           C  
ATOM    601  CG2 VAL A  77       5.558  -1.043  22.830  1.00 69.83           C  
ATOM    602  N   THR A  78       6.451  -0.222  27.382  1.00 81.28           N  
ATOM    603  CA  THR A  78       6.860   0.533  28.561  1.00 81.38           C  
ATOM    604  C   THR A  78       8.270   1.088  28.387  1.00 81.06           C  
ATOM    605  CB  THR A  78       6.801  -0.339  29.830  1.00 78.41           C  
ATOM    606  O   THR A  78       9.199   0.346  28.059  1.00 78.77           O  
ATOM    607  CG2 THR A  78       7.008   0.503  31.085  1.00 69.17           C  
ATOM    608  OG1 THR A  78       5.522  -0.980  29.903  1.00 73.57           O  
ATOM    609  N   ILE A  79       8.496   2.284  28.459  1.00 79.78           N  
ATOM    610  CA  ILE A  79       9.790   2.940  28.315  1.00 78.91           C  
ATOM    611  C   ILE A  79      10.149   3.664  29.611  1.00 78.06           C  
ATOM    612  CB  ILE A  79       9.792   3.932  27.130  1.00 77.25           C  
ATOM    613  O   ILE A  79       9.426   4.562  30.049  1.00 74.77           O  
ATOM    614  CG1 ILE A  79       9.381   3.219  25.837  1.00 74.58           C  
ATOM    615  CG2 ILE A  79      11.167   4.590  26.979  1.00 74.17           C  
ATOM    616  CD1 ILE A  79       9.246   4.145  24.636  1.00 72.18           C  
ATOM    617  N   PRO A  80      11.306   3.271  30.167  1.00 75.76           N  
ATOM    618  CA  PRO A  80      11.757   3.975  31.370  1.00 75.26           C  
ATOM    619  C   PRO A  80      12.422   5.313  31.056  1.00 75.21           C  
ATOM    620  CB  PRO A  80      12.759   3.001  31.994  1.00 72.48           C  
ATOM    621  O   PRO A  80      13.224   5.405  30.123  1.00 72.14           O  
ATOM    622  CG  PRO A  80      13.260   2.182  30.848  1.00 69.74           C  
ATOM    623  CD  PRO A  80      12.199   2.148  29.786  1.00 68.39           C  
ATOM    624  N   ALA A  81      11.984   6.316  31.606  1.00 74.28           N  
ATOM    625  CA  ALA A  81      12.575   7.637  31.410  1.00 73.56           C  
ATOM    626  C   ALA A  81      12.880   8.305  32.747  1.00 73.05           C  
ATOM    627  CB  ALA A  81      11.646   8.518  30.578  1.00 70.76           C  
ATOM    628  O   ALA A  81      12.238   8.009  33.757  1.00 69.29           O  
ATOM    629  N   LYS A  82      13.935   9.023  32.801  1.00 68.28           N  
ATOM    630  CA  LYS A  82      14.292   9.810  33.977  1.00 67.51           C  
ATOM    631  C   LYS A  82      13.379  11.024  34.125  1.00 67.68           C  
ATOM    632  CB  LYS A  82      15.752  10.260  33.899  1.00 63.78           C  
ATOM    633  O   LYS A  82      13.134  11.745  33.155  1.00 63.89           O  
ATOM    634  CG  LYS A  82      16.756   9.119  33.966  1.00 59.65           C  
ATOM    635  CD  LYS A  82      18.189   9.633  33.952  1.00 58.99           C  
ATOM    636  CE  LYS A  82      19.195   8.490  33.937  1.00 50.77           C  
ATOM    637  NZ  LYS A  82      20.600   8.989  33.842  1.00 44.26           N  
ATOM    638  N   ALA A  83      12.650  11.137  35.157  1.00 65.03           N  
ATOM    639  CA  ALA A  83      11.730  12.235  35.441  1.00 63.61           C  
ATOM    640  C   ALA A  83      12.257  13.114  36.571  1.00 65.06           C  
ATOM    641  CB  ALA A  83      10.347  11.694  35.792  1.00 59.53           C  
ATOM    642  O   ALA A  83      12.912  12.623  37.494  1.00 62.36           O  
ATOM    643  N   GLY A  84      12.164  14.546  36.338  1.00 64.50           N  
ATOM    644  CA  GLY A  84      12.373  15.586  37.332  1.00 63.91           C  
ATOM    645  C   GLY A  84      11.164  15.814  38.220  1.00 63.33           C  
ATOM    646  O   GLY A  84      10.334  14.919  38.389  1.00 58.45           O  
ATOM    647  N   GLU A  85      10.953  16.672  39.027  1.00 60.06           N  
ATOM    648  CA  GLU A  85       9.853  17.214  39.820  1.00 59.02           C  
ATOM    649  C   GLU A  85       8.627  17.483  38.951  1.00 60.39           C  
ATOM    650  CB  GLU A  85      10.285  18.499  40.531  1.00 53.20           C  
ATOM    651  O   GLU A  85       8.741  18.062  37.869  1.00 56.98           O  
ATOM    652  CG  GLU A  85      11.078  18.258  41.807  1.00 49.32           C  
ATOM    653  CD  GLU A  85      11.429  19.540  42.547  1.00 51.35           C  
ATOM    654  OE1 GLU A  85      11.195  20.641  41.998  1.00 53.63           O  
ATOM    655  OE2 GLU A  85      11.942  19.442  43.684  1.00 44.91           O  
ATOM    656  N   GLY A  86       7.385  16.887  39.448  1.00 53.84           N  
ATOM    657  CA  GLY A  86       6.064  17.082  38.874  1.00 53.10           C  
ATOM    658  C   GLY A  86       5.766  16.134  37.728  1.00 53.85           C  
ATOM    659  O   GLY A  86       4.784  16.316  37.004  1.00 51.86           O  
ATOM    660  N   GLY A  87       6.584  15.074  37.493  1.00 56.27           N  
ATOM    661  CA  GLY A  87       6.271  14.096  36.463  1.00 55.83           C  
ATOM    662  C   GLY A  87       6.786  14.488  35.091  1.00 56.88           C  
ATOM    663  O   GLY A  87       6.383  13.908  34.082  1.00 55.93           O  
ATOM    664  N   ARG A  88       7.546  15.656  34.939  1.00 63.64           N  
ATOM    665  CA  ARG A  88       8.115  16.088  33.666  1.00 62.39           C  
ATOM    666  C   ARG A  88       9.414  15.347  33.368  1.00 63.85           C  
ATOM    667  CB  ARG A  88       8.361  17.598  33.672  1.00 58.88           C  
ATOM    668  O   ARG A  88      10.237  15.143  34.262  1.00 61.32           O  
ATOM    669  CG  ARG A  88       7.168  18.419  33.209  1.00 55.52           C  
ATOM    670  CD  ARG A  88       7.500  19.902  33.132  1.00 55.67           C  
ATOM    671  NE  ARG A  88       6.343  20.693  32.721  1.00 46.86           N  
ATOM    672  NH1 ARG A  88       7.421  22.730  32.873  1.00 38.03           N  
ATOM    673  NH2 ARG A  88       5.224  22.636  32.226  1.00 34.33           N  
ATOM    674  CZ  ARG A  88       6.332  22.018  32.608  1.00 51.49           C  
ATOM    675  N   LEU A  89       9.530  14.873  32.170  1.00 59.60           N  
ATOM    676  CA  LEU A  89      10.721  14.139  31.759  1.00 59.58           C  
ATOM    677  C   LEU A  89      11.896  15.086  31.542  1.00 60.52           C  
ATOM    678  CB  LEU A  89      10.447  13.345  30.479  1.00 55.16           C  
ATOM    679  O   LEU A  89      11.701  16.258  31.212  1.00 58.69           O  
ATOM    680  CG  LEU A  89       9.451  12.191  30.597  1.00 52.85           C  
ATOM    681  CD1 LEU A  89       9.120  11.633  29.216  1.00 50.49           C  
ATOM    682  CD2 LEU A  89      10.006  11.096  31.502  1.00 52.56           C  
ATOM    683  N   PHE A  90      13.190  14.696  31.878  1.00 63.34           N  
ATOM    684  CA  PHE A  90      14.416  15.393  31.509  1.00 63.37           C  
ATOM    685  C   PHE A  90      14.723  15.201  30.028  1.00 62.82           C  
ATOM    686  CB  PHE A  90      15.593  14.900  32.357  1.00 56.54           C  
ATOM    687  O   PHE A  90      15.590  15.881  29.475  1.00 58.69           O  
ATOM    688  CG  PHE A  90      15.581  15.417  33.770  1.00 52.22           C  
ATOM    689  CD1 PHE A  90      15.865  16.750  34.040  1.00 47.42           C  
ATOM    690  CD2 PHE A  90      15.284  14.570  34.830  1.00 49.65           C  
ATOM    691  CE1 PHE A  90      15.855  17.232  35.347  1.00 45.95           C  
ATOM    692  CE2 PHE A  90      15.272  15.043  36.138  1.00 49.23           C  
ATOM    693  CZ  PHE A  90      15.559  16.375  36.395  1.00 44.47           C  
ATOM    694  N   GLY A  91      13.840  14.561  29.232  1.00 67.28           N  
ATOM    695  CA  GLY A  91      14.023  14.294  27.814  1.00 67.67           C  
ATOM    696  C   GLY A  91      12.718  14.049  27.080  1.00 68.66           C  
ATOM    697  O   GLY A  91      11.641  14.342  27.604  1.00 64.46           O  
ATOM    698  N   SER A  92      12.794  13.714  25.796  1.00 74.93           N  
ATOM    699  CA  SER A  92      11.603  13.400  25.013  1.00 75.38           C  
ATOM    700  C   SER A  92      11.685  11.997  24.421  1.00 75.86           C  
ATOM    701  CB  SER A  92      11.412  14.424  23.894  1.00 72.22           C  
ATOM    702  O   SER A  92      12.778  11.471  24.207  1.00 73.50           O  
ATOM    703  OG  SER A  92      12.510  14.401  22.998  1.00 67.24           O  
ATOM    704  N   ILE A  93      10.612  11.200  24.509  1.00 76.96           N  
ATOM    705  CA  ILE A  93      10.528   9.884  23.884  1.00 77.22           C  
ATOM    706  C   ILE A  93      10.216  10.038  22.397  1.00 77.98           C  
ATOM    707  CB  ILE A  93       9.460   9.001  24.567  1.00 74.71           C  
ATOM    708  O   ILE A  93       9.207  10.643  22.027  1.00 75.77           O  
ATOM    709  CG1 ILE A  93       9.793   8.812  26.052  1.00 68.71           C  
ATOM    710  CG2 ILE A  93       9.341   7.650  23.856  1.00 68.70           C  
ATOM    711  CD1 ILE A  93       8.810   7.922  26.799  1.00 66.20           C  
ATOM    712  N   THR A  94      11.163   9.618  21.644  1.00 78.18           N  
ATOM    713  CA  THR A  94      11.065   9.793  20.199  1.00 78.46           C  
ATOM    714  C   THR A  94      10.499   8.539  19.540  1.00 79.69           C  
ATOM    715  CB  THR A  94      12.436  10.126  19.583  1.00 76.46           C  
ATOM    716  O   THR A  94      10.397   7.488  20.177  1.00 78.36           O  
ATOM    717  CG2 THR A  94      13.047  11.361  20.235  1.00 71.19           C  
ATOM    718  OG1 THR A  94      13.320   9.014  19.770  1.00 72.43           O  
ATOM    719  N   SER A  95      10.107   8.708  18.317  1.00 80.75           N  
ATOM    720  CA  SER A  95       9.604   7.583  17.535  1.00 81.24           C  
ATOM    721  C   SER A  95      10.633   6.460  17.458  1.00 81.48           C  
ATOM    722  CB  SER A  95       9.226   8.037  16.125  1.00 79.12           C  
ATOM    723  O   SER A  95      10.278   5.281  17.512  1.00 79.93           O  
ATOM    724  OG  SER A  95      10.295   8.743  15.520  1.00 72.77           O  
ATOM    725  N   LYS A  96      11.905   6.833  17.444  1.00 80.78           N  
ATOM    726  CA  LYS A  96      12.988   5.855  17.398  1.00 80.99           C  
ATOM    727  C   LYS A  96      13.022   5.013  18.670  1.00 81.03           C  
ATOM    728  CB  LYS A  96      14.333   6.552  17.195  1.00 78.90           C  
ATOM    729  O   LYS A  96      13.140   3.787  18.607  1.00 79.52           O  
ATOM    730  CG  LYS A  96      15.503   5.598  17.005  1.00 75.08           C  
ATOM    731  CD  LYS A  96      16.815   6.350  16.822  1.00 72.94           C  
ATOM    732  CE  LYS A  96      18.006   5.402  16.801  1.00 66.75           C  
ATOM    733  NZ  LYS A  96      19.301   6.142  16.721  1.00 63.02           N  
ATOM    734  N   GLN A  97      12.852   5.668  19.790  1.00 79.30           N  
ATOM    735  CA  GLN A  97      12.883   4.963  21.067  1.00 79.40           C  
ATOM    736  C   GLN A  97      11.698   4.010  21.198  1.00 80.16           C  
ATOM    737  CB  GLN A  97      12.889   5.957  22.229  1.00 77.08           C  
ATOM    738  O   GLN A  97      11.838   2.907  21.731  1.00 78.78           O  
ATOM    739  CG  GLN A  97      14.226   6.656  22.434  1.00 71.47           C  
ATOM    740  CD  GLN A  97      14.153   7.774  23.458  1.00 68.14           C  
ATOM    741  NE2 GLN A  97      15.175   7.872  24.301  1.00 61.43           N  
ATOM    742  OE1 GLN A  97      13.187   8.543  23.490  1.00 64.92           O  
ATOM    743  N   ILE A  98      10.549   4.432  20.680  1.00 81.84           N  
ATOM    744  CA  ILE A  98       9.342   3.614  20.740  1.00 82.31           C  
ATOM    745  C   ILE A  98       9.525   2.362  19.885  1.00 82.70           C  
ATOM    746  CB  ILE A  98       8.100   4.405  20.273  1.00 80.68           C  
ATOM    747  O   ILE A  98       9.229   1.251  20.329  1.00 81.80           O  
ATOM    748  CG1 ILE A  98       7.817   5.569  21.231  1.00 78.13           C  
ATOM    749  CG2 ILE A  98       6.883   3.482  20.159  1.00 77.54           C  
ATOM    750  CD1 ILE A  98       6.715   6.506  20.757  1.00 74.97           C  
ATOM    751  N   ALA A  99      10.118   2.548  18.676  1.00 81.32           N  
ATOM    752  CA  ALA A  99      10.343   1.428  17.766  1.00 81.80           C  
ATOM    753  C   ALA A  99      11.348   0.439  18.351  1.00 81.75           C  
ATOM    754  CB  ALA A  99      10.828   1.934  16.410  1.00 79.73           C  
ATOM    755  O   ALA A  99      11.150  -0.776  18.274  1.00 80.43           O  
ATOM    756  N   GLU A 100      12.386   0.926  18.993  1.00 81.04           N  
ATOM    757  CA  GLU A 100      13.410   0.083  19.601  1.00 80.93           C  
ATOM    758  C   GLU A 100      12.850  -0.695  20.789  1.00 80.82           C  
ATOM    759  CB  GLU A 100      14.609   0.925  20.042  1.00 78.71           C  
ATOM    760  O   GLU A 100      13.154  -1.877  20.963  1.00 78.98           O  
ATOM    761  CG  GLU A 100      15.475   1.413  18.890  1.00 74.49           C  
ATOM    762  CD  GLU A 100      16.629   2.296  19.338  1.00 72.11           C  
ATOM    763  OE1 GLU A 100      16.728   2.596  20.550  1.00 70.45           O  
ATOM    764  OE2 GLU A 100      17.439   2.691  18.471  1.00 68.56           O  
ATOM    765  N   SER A 101      12.067  -0.010  21.523  1.00 81.54           N  
ATOM    766  CA  SER A 101      11.470  -0.652  22.690  1.00 81.78           C  
ATOM    767  C   SER A 101      10.466  -1.724  22.278  1.00 81.79           C  
ATOM    768  CB  SER A 101      10.784   0.384  23.581  1.00 79.57           C  
ATOM    769  O   SER A 101      10.327  -2.744  22.955  1.00 79.91           O  
ATOM    770  OG  SER A 101      11.738   1.251  24.169  1.00 72.92           O  
ATOM    771  N   LEU A 102       9.755  -1.481  21.201  1.00 79.70           N  
ATOM    772  CA  LEU A 102       8.813  -2.465  20.678  1.00 80.33           C  
ATOM    773  C   LEU A 102       9.540  -3.728  20.231  1.00 80.13           C  
ATOM    774  CB  LEU A 102       8.018  -1.877  19.509  1.00 77.80           C  
ATOM    775  O   LEU A 102       9.098  -4.841  20.526  1.00 78.48           O  
ATOM    776  CG  LEU A 102       6.882  -2.741  18.960  1.00 73.82           C  
ATOM    777  CD1 LEU A 102       5.771  -2.877  19.996  1.00 69.46           C  
ATOM    778  CD2 LEU A 102       6.340  -2.151  17.663  1.00 70.37           C  
ATOM    779  N   GLN A 103      10.665  -3.548  19.585  1.00 82.25           N  
ATOM    780  CA  GLN A 103      11.469  -4.681  19.138  1.00 82.35           C  
ATOM    781  C   GLN A 103      12.042  -5.452  20.324  1.00 81.83           C  
ATOM    782  CB  GLN A 103      12.600  -4.210  18.223  1.00 79.62           C  
ATOM    783  O   GLN A 103      11.990  -6.683  20.354  1.00 79.75           O  
ATOM    784  CG  GLN A 103      13.398  -5.345  17.596  1.00 74.02           C  
ATOM    785  CD  GLN A 103      14.456  -4.853  16.627  1.00 71.02           C  
ATOM    786  NE2 GLN A 103      15.151  -5.786  15.985  1.00 65.02           N  
ATOM    787  OE1 GLN A 103      14.647  -3.645  16.456  1.00 70.08           O  
ATOM    788  N   ALA A 104      12.508  -4.721  21.283  1.00 80.77           N  
ATOM    789  CA  ALA A 104      13.134  -5.326  22.456  1.00 80.57           C  
ATOM    790  C   ALA A 104      12.111  -6.092  23.290  1.00 79.87           C  
ATOM    791  CB  ALA A 104      13.816  -4.257  23.306  1.00 77.87           C  
ATOM    792  O   ALA A 104      12.379  -7.208  23.741  1.00 76.85           O  
ATOM    793  N   GLN A 105      10.970  -5.581  23.514  1.00 79.18           N  
ATOM    794  CA  GLN A 105       9.966  -6.143  24.411  1.00 78.92           C  
ATOM    795  C   GLN A 105       9.073  -7.141  23.681  1.00 77.93           C  
ATOM    796  CB  GLN A 105       9.116  -5.032  25.029  1.00 76.13           C  
ATOM    797  O   GLN A 105       8.710  -8.180  24.237  1.00 73.69           O  
ATOM    798  CG  GLN A 105       9.890  -4.114  25.966  1.00 72.76           C  
ATOM    799  CD  GLN A 105       9.054  -2.955  26.476  1.00 70.07           C  
ATOM    800  NE2 GLN A 105       9.692  -2.029  27.182  1.00 66.74           N  
ATOM    801  OE1 GLN A 105       7.844  -2.893  26.236  1.00 70.81           O  
ATOM    802  N   HIS A 106       8.829  -6.940  22.399  1.00 79.07           N  
ATOM    803  CA  HIS A 106       7.832  -7.776  21.740  1.00 78.92           C  
ATOM    804  C   HIS A 106       8.375  -8.361  20.440  1.00 76.95           C  
ATOM    805  CB  HIS A 106       6.559  -6.974  21.463  1.00 75.25           C  
ATOM    806  O   HIS A 106       7.704  -9.165  19.789  1.00 71.84           O  
ATOM    807  CG  HIS A 106       5.893  -6.459  22.699  1.00 72.64           C  
ATOM    808  CD2 HIS A 106       5.728  -5.197  23.161  1.00 71.02           C  
ATOM    809  ND1 HIS A 106       5.302  -7.290  23.627  1.00 69.80           N  
ATOM    810  CE1 HIS A 106       4.801  -6.558  24.608  1.00 70.86           C  
ATOM    811  NE2 HIS A 106       5.046  -5.285  24.349  1.00 68.05           N  
ATOM    812  N   GLY A 107       9.582  -8.283  20.052  1.00 80.16           N  
ATOM    813  CA  GLY A 107      10.235  -8.842  18.879  1.00 80.21           C  
ATOM    814  C   GLY A 107       9.630  -8.362  17.574  1.00 78.45           C  
ATOM    815  O   GLY A 107       9.755  -9.027  16.543  1.00 74.18           O  
ATOM    816  N   LEU A 108       8.798  -7.230  17.567  1.00 77.98           N  
ATOM    817  CA  LEU A 108       8.178  -6.705  16.356  1.00 78.17           C  
ATOM    818  C   LEU A 108       8.991  -5.547  15.787  1.00 76.96           C  
ATOM    819  CB  LEU A 108       6.746  -6.245  16.644  1.00 73.39           C  
ATOM    820  O   LEU A 108       9.238  -4.557  16.480  1.00 73.00           O  
ATOM    821  CG  LEU A 108       5.703  -7.349  16.824  1.00 67.37           C  
ATOM    822  CD1 LEU A 108       4.385  -6.759  17.315  1.00 62.51           C  
ATOM    823  CD2 LEU A 108       5.499  -8.110  15.518  1.00 63.11           C  
ATOM    824  N   LYS A 109       9.455  -5.689  14.610  1.00 77.11           N  
ATOM    825  CA  LYS A 109      10.175  -4.618  13.926  1.00 77.65           C  
ATOM    826  C   LYS A 109       9.208  -3.642  13.262  1.00 76.67           C  
ATOM    827  CB  LYS A 109      11.134  -5.195  12.885  1.00 72.73           C  
ATOM    828  O   LYS A 109       8.370  -4.044  12.453  1.00 73.26           O  
ATOM    829  CG  LYS A 109      12.406  -5.786  13.475  1.00 66.37           C  
ATOM    830  CD  LYS A 109      13.382  -6.212  12.385  1.00 64.04           C  
ATOM    831  CE  LYS A 109      14.632  -6.853  12.973  1.00 56.06           C  
ATOM    832  NZ  LYS A 109      15.581  -7.295  11.908  1.00 50.24           N  
ATOM    833  N   LEU A 110       9.256  -2.439  13.662  1.00 76.96           N  
ATOM    834  CA  LEU A 110       8.438  -1.379  13.083  1.00 77.24           C  
ATOM    835  C   LEU A 110       9.305  -0.212  12.623  1.00 76.41           C  
ATOM    836  CB  LEU A 110       7.399  -0.890  14.096  1.00 73.32           C  
ATOM    837  O   LEU A 110      10.238   0.187  13.324  1.00 73.05           O  
ATOM    838  CG  LEU A 110       6.313   0.043  13.557  1.00 68.02           C  
ATOM    839  CD1 LEU A 110       5.080  -0.757  13.151  1.00 63.33           C  
ATOM    840  CD2 LEU A 110       5.953   1.101  14.595  1.00 64.17           C  
ATOM    841  N   ASP A 111       9.119   0.236  11.449  1.00 79.98           N  
ATOM    842  CA  ASP A 111       9.823   1.404  10.927  1.00 80.21           C  
ATOM    843  C   ASP A 111       9.431   2.668  11.689  1.00 80.70           C  
ATOM    844  CB  ASP A 111       9.538   1.580   9.434  1.00 77.85           C  
ATOM    845  O   ASP A 111       8.244   2.950  11.864  1.00 78.91           O  
ATOM    846  CG  ASP A 111      10.449   2.599   8.773  1.00 73.78           C  
ATOM    847  OD1 ASP A 111      10.939   3.518   9.463  1.00 71.77           O  
ATOM    848  OD2 ASP A 111      10.677   2.482   7.549  1.00 74.06           O  
ATOM    849  N   LYS A 112      10.323   3.503  12.206  1.00 77.05           N  
ATOM    850  CA  LYS A 112      10.066   4.727  12.959  1.00 77.52           C  
ATOM    851  C   LYS A 112       9.220   5.704  12.148  1.00 77.41           C  
ATOM    852  CB  LYS A 112      11.381   5.390  13.371  1.00 73.76           C  
ATOM    853  O   LYS A 112       8.457   6.490  12.713  1.00 75.11           O  
ATOM    854  CG  LYS A 112      12.242   5.840  12.199  1.00 68.43           C  
ATOM    855  CD  LYS A 112      13.539   6.483  12.672  1.00 66.16           C  
ATOM    856  CE  LYS A 112      14.384   6.966  11.501  1.00 57.72           C  
ATOM    857  NZ  LYS A 112      15.618   7.671  11.962  1.00 52.49           N  
ATOM    858  N   ARG A 113       9.307   5.633  10.783  1.00 80.89           N  
ATOM    859  CA  ARG A 113       8.592   6.566   9.918  1.00 80.93           C  
ATOM    860  C   ARG A 113       7.089   6.308   9.957  1.00 80.60           C  
ATOM    861  CB  ARG A 113       9.104   6.466   8.479  1.00 77.88           C  
ATOM    862  O   ARG A 113       6.295   7.183   9.607  1.00 77.51           O  
ATOM    863  CG  ARG A 113      10.549   6.906   8.307  1.00 73.77           C  
ATOM    864  CD  ARG A 113      11.009   6.778   6.862  1.00 71.30           C  
ATOM    865  NE  ARG A 113      12.428   7.093   6.718  1.00 62.06           N  
ATOM    866  NH1 ARG A 113      12.509   6.648   4.453  1.00 52.84           N  
ATOM    867  NH2 ARG A 113      14.396   7.335   5.559  1.00 48.68           N  
ATOM    868  CZ  ARG A 113      13.108   7.025   5.577  1.00 64.81           C  
ATOM    869  N   LYS A 114       6.726   5.183  10.420  1.00 79.63           N  
ATOM    870  CA  LYS A 114       5.309   4.833  10.463  1.00 80.45           C  
ATOM    871  C   LYS A 114       4.657   5.338  11.747  1.00 80.07           C  
ATOM    872  CB  LYS A 114       5.126   3.320  10.343  1.00 77.19           C  
ATOM    873  O   LYS A 114       3.430   5.331  11.871  1.00 76.95           O  
ATOM    874  CG  LYS A 114       5.475   2.761   8.971  1.00 73.31           C  
ATOM    875  CD  LYS A 114       5.069   1.298   8.844  1.00 71.09           C  
ATOM    876  CE  LYS A 114       5.310   0.771   7.435  1.00 67.42           C  
ATOM    877  NZ  LYS A 114       4.887  -0.655   7.298  1.00 61.32           N  
ATOM    878  N   ILE A 115       5.418   5.738  12.682  1.00 81.04           N  
ATOM    879  CA  ILE A 115       4.906   6.251  13.948  1.00 80.66           C  
ATOM    880  C   ILE A 115       4.617   7.745  13.820  1.00 79.97           C  
ATOM    881  CB  ILE A 115       5.899   5.994  15.104  1.00 78.24           C  
ATOM    882  O   ILE A 115       5.528   8.542  13.584  1.00 76.20           O  
ATOM    883  CG1 ILE A 115       6.201   4.496  15.226  1.00 75.38           C  
ATOM    884  CG2 ILE A 115       5.349   6.551  16.421  1.00 74.57           C  
ATOM    885  CD1 ILE A 115       7.270   4.162  16.258  1.00 72.55           C  
ATOM    886  N   GLU A 116       3.427   8.132  13.866  1.00 77.45           N  
ATOM    887  CA  GLU A 116       3.043   9.537  13.769  1.00 76.11           C  
ATOM    888  C   GLU A 116       2.989  10.191  15.146  1.00 74.50           C  
ATOM    889  CB  GLU A 116       1.690   9.678  13.066  1.00 72.02           C  
ATOM    890  O   GLU A 116       1.946  10.182  15.803  1.00 69.12           O  
ATOM    891  CG  GLU A 116       1.741   9.396  11.572  1.00 67.30           C  
ATOM    892  CD  GLU A 116       0.473   9.807  10.840  1.00 64.54           C  
ATOM    893  OE1 GLU A 116      -0.521  10.172  11.507  1.00 64.17           O  
ATOM    894  OE2 GLU A 116       0.475   9.764   9.589  1.00 62.55           O  
ATOM    895  N   LEU A 117       4.001  10.716  15.447  1.00 72.44           N  
ATOM    896  CA  LEU A 117       4.071  11.475  16.691  1.00 71.75           C  
ATOM    897  C   LEU A 117       3.994  12.973  16.418  1.00 71.23           C  
ATOM    898  CB  LEU A 117       5.362  11.148  17.446  1.00 67.84           C  
ATOM    899  O   LEU A 117       4.874  13.535  15.760  1.00 66.83           O  
ATOM    900  CG  LEU A 117       5.271  10.040  18.496  1.00 63.78           C  
ATOM    901  CD1 LEU A 117       6.655   9.468  18.785  1.00 59.50           C  
ATOM    902  CD2 LEU A 117       4.627  10.565  19.775  1.00 60.09           C  
ATOM    903  N   ALA A 118       2.803  13.686  16.588  1.00 68.04           N  
ATOM    904  CA  ALA A 118       2.705  15.137  16.448  1.00 68.14           C  
ATOM    905  C   ALA A 118       3.758  15.842  17.299  1.00 67.56           C  
ATOM    906  CB  ALA A 118       1.307  15.616  16.832  1.00 62.49           C  
ATOM    907  O   ALA A 118       4.508  16.683  16.799  1.00 64.07           O  
ATOM    908  N   ASP A 119       3.937  15.422  18.564  1.00 71.09           N  
ATOM    909  CA  ASP A 119       4.856  16.025  19.525  1.00 70.60           C  
ATOM    910  C   ASP A 119       5.554  14.956  20.363  1.00 71.31           C  
ATOM    911  CB  ASP A 119       4.113  17.006  20.435  1.00 66.69           C  
ATOM    912  O   ASP A 119       4.941  13.953  20.734  1.00 67.85           O  
ATOM    913  CG  ASP A 119       3.558  18.205  19.687  1.00 61.84           C  
ATOM    914  OD1 ASP A 119       4.293  18.815  18.880  1.00 60.35           O  
ATOM    915  OD2 ASP A 119       2.375  18.545  19.908  1.00 62.42           O  
ATOM    916  N   ALA A 120       6.765  15.082  20.585  1.00 74.03           N  
ATOM    917  CA  ALA A 120       7.520  14.158  21.428  1.00 73.94           C  
ATOM    918  C   ALA A 120       6.851  13.985  22.788  1.00 74.55           C  
ATOM    919  CB  ALA A 120       8.955  14.648  21.602  1.00 70.76           C  
ATOM    920  O   ALA A 120       6.194  14.903  23.285  1.00 71.41           O  
ATOM    921  N   ILE A 121       6.754  12.766  23.325  1.00 74.59           N  
ATOM    922  CA  ILE A 121       6.121  12.480  24.608  1.00 73.71           C  
ATOM    923  C   ILE A 121       6.994  13.010  25.744  1.00 73.35           C  
ATOM    924  CB  ILE A 121       5.868  10.967  24.788  1.00 71.20           C  
ATOM    925  O   ILE A 121       8.163  12.637  25.863  1.00 69.48           O  
ATOM    926  CG1 ILE A 121       5.008  10.429  23.639  1.00 69.67           C  
ATOM    927  CG2 ILE A 121       5.209  10.687  26.142  1.00 69.65           C  
ATOM    928  CD1 ILE A 121       4.876   8.912  23.622  1.00 67.68           C  
ATOM    929  N   ARG A 122       6.455  13.857  26.585  1.00 74.81           N  
ATOM    930  CA  ARG A 122       7.233  14.488  27.646  1.00 73.86           C  
ATOM    931  C   ARG A 122       6.633  14.190  29.016  1.00 73.46           C  
ATOM    932  CB  ARG A 122       7.314  16.000  27.427  1.00 70.32           C  
ATOM    933  O   ARG A 122       7.155  14.638  30.039  1.00 68.83           O  
ATOM    934  CG  ARG A 122       8.093  16.402  26.185  1.00 65.91           C  
ATOM    935  CD  ARG A 122       8.235  17.914  26.072  1.00 63.69           C  
ATOM    936  NE  ARG A 122       9.033  18.295  24.910  1.00 54.88           N  
ATOM    937  NH1 ARG A 122       8.820  20.570  25.252  1.00 46.19           N  
ATOM    938  NH2 ARG A 122      10.030  19.782  23.472  1.00 42.04           N  
ATOM    939  CZ  ARG A 122       9.292  19.548  24.547  1.00 58.92           C  
ATOM    940  N   ALA A 123       5.551  13.471  29.042  1.00 73.22           N  
ATOM    941  CA  ALA A 123       4.858  13.245  30.308  1.00 73.00           C  
ATOM    942  C   ALA A 123       4.881  11.768  30.690  1.00 74.29           C  
ATOM    943  CB  ALA A 123       3.418  13.747  30.224  1.00 70.33           C  
ATOM    944  O   ALA A 123       4.952  10.897  29.820  1.00 73.01           O  
ATOM    945  N   LEU A 124       4.914  11.525  31.991  1.00 75.21           N  
ATOM    946  CA  LEU A 124       4.762  10.167  32.501  1.00 75.14           C  
ATOM    947  C   LEU A 124       3.335   9.668  32.303  1.00 75.81           C  
ATOM    948  CB  LEU A 124       5.134  10.108  33.985  1.00 72.29           C  
ATOM    949  O   LEU A 124       2.391  10.462  32.288  1.00 72.93           O  
ATOM    950  CG  LEU A 124       6.606  10.344  34.325  1.00 67.89           C  
ATOM    951  CD1 LEU A 124       6.797  10.414  35.837  1.00 63.55           C  
ATOM    952  CD2 LEU A 124       7.478   9.248  33.721  1.00 64.32           C  
ATOM    953  N   GLY A 125       3.241   8.415  32.059  1.00 77.20           N  
ATOM    954  CA  GLY A 125       1.929   7.793  31.971  1.00 77.84           C  
ATOM    955  C   GLY A 125       1.699   7.068  30.659  1.00 78.99           C  
ATOM    956  O   GLY A 125       2.651   6.639  30.005  1.00 77.19           O  
ATOM    957  N   TYR A 126       0.321   6.894  30.358  1.00 79.07           N  
ATOM    958  CA  TYR A 126      -0.052   6.189  29.137  1.00 79.60           C  
ATOM    959  C   TYR A 126      -0.344   7.170  28.007  1.00 79.02           C  
ATOM    960  CB  TYR A 126      -1.273   5.297  29.382  1.00 77.15           C  
ATOM    961  O   TYR A 126      -0.946   8.222  28.231  1.00 76.52           O  
ATOM    962  CG  TYR A 126      -0.976   4.078  30.222  1.00 74.82           C  
ATOM    963  CD1 TYR A 126      -0.508   2.904  29.637  1.00 71.71           C  
ATOM    964  CD2 TYR A 126      -1.164   4.098  31.599  1.00 72.61           C  
ATOM    965  CE1 TYR A 126      -0.235   1.777  30.406  1.00 72.14           C  
ATOM    966  CE2 TYR A 126      -0.893   2.978  32.378  1.00 71.17           C  
ATOM    967  OH  TYR A 126      -0.161   0.712  32.540  1.00 69.33           O  
ATOM    968  CZ  TYR A 126      -0.430   1.824  31.774  1.00 68.90           C  
ATOM    969  N   THR A 127       0.278   6.920  26.963  1.00 81.11           N  
ATOM    970  CA  THR A 127      -0.009   7.708  25.769  1.00 81.09           C  
ATOM    971  C   THR A 127      -0.342   6.799  24.589  1.00 81.72           C  
ATOM    972  CB  THR A 127       1.179   8.616  25.401  1.00 78.97           C  
ATOM    973  O   THR A 127       0.316   5.777  24.381  1.00 80.05           O  
ATOM    974  CG2 THR A 127       0.823   9.544  24.244  1.00 70.15           C  
ATOM    975  OG1 THR A 127       1.538   9.408  26.541  1.00 72.15           O  
ATOM    976  N   ASN A 128      -1.333   7.177  23.866  1.00 80.43           N  
ATOM    977  CA  ASN A 128      -1.709   6.430  22.671  1.00 81.54           C  
ATOM    978  C   ASN A 128      -1.055   7.010  21.419  1.00 81.21           C  
ATOM    979  CB  ASN A 128      -3.230   6.403  22.511  1.00 78.25           C  
ATOM    980  O   ASN A 128      -1.330   8.151  21.042  1.00 79.17           O  
ATOM    981  CG  ASN A 128      -3.912   5.546  23.559  1.00 73.21           C  
ATOM    982  ND2 ASN A 128      -5.148   5.895  23.898  1.00 72.17           N  
ATOM    983  OD1 ASN A 128      -3.333   4.579  24.062  1.00 70.94           O  
ATOM    984  N   VAL A 129      -0.231   6.200  20.779  1.00 81.97           N  
ATOM    985  CA  VAL A 129       0.540   6.671  19.634  1.00 82.19           C  
ATOM    986  C   VAL A 129      -0.009   6.050  18.351  1.00 82.71           C  
ATOM    987  CB  VAL A 129       2.042   6.339  19.785  1.00 80.08           C  
ATOM    988  O   VAL A 129      -0.080   4.825  18.227  1.00 81.27           O  
ATOM    989  CG1 VAL A 129       2.823   6.797  18.555  1.00 72.92           C  
ATOM    990  CG2 VAL A 129       2.605   6.986  21.050  1.00 72.57           C  
ATOM    991  N   PRO A 130      -0.411   6.930  17.416  1.00 83.02           N  
ATOM    992  CA  PRO A 130      -0.905   6.384  16.150  1.00 83.61           C  
ATOM    993  C   PRO A 130       0.219   5.880  15.247  1.00 84.16           C  
ATOM    994  CB  PRO A 130      -1.627   7.573  15.511  1.00 81.76           C  
ATOM    995  O   PRO A 130       1.266   6.523  15.140  1.00 83.24           O  
ATOM    996  CG  PRO A 130      -1.030   8.778  16.163  1.00 79.57           C  
ATOM    997  CD  PRO A 130      -0.479   8.373  17.500  1.00 78.90           C  
ATOM    998  N   VAL A 131       0.070   4.725  14.734  1.00 84.15           N  
ATOM    999  CA  VAL A 131       1.013   4.103  13.811  1.00 84.14           C  
ATOM   1000  C   VAL A 131       0.340   3.876  12.459  1.00 83.88           C  
ATOM   1001  CB  VAL A 131       1.555   2.767  14.368  1.00 82.24           C  
ATOM   1002  O   VAL A 131      -0.637   3.129  12.363  1.00 81.82           O  
ATOM   1003  CG1 VAL A 131       2.612   2.182  13.433  1.00 76.24           C  
ATOM   1004  CG2 VAL A 131       2.129   2.968  15.769  1.00 75.65           C  
ATOM   1005  N   LYS A 132       0.872   4.464  11.443  1.00 83.62           N  
ATOM   1006  CA  LYS A 132       0.298   4.312  10.109  1.00 83.66           C  
ATOM   1007  C   LYS A 132       0.906   3.114   9.383  1.00 83.33           C  
ATOM   1008  CB  LYS A 132       0.507   5.584   9.286  1.00 80.21           C  
ATOM   1009  O   LYS A 132       1.961   3.231   8.757  1.00 80.63           O  
ATOM   1010  CG  LYS A 132      -0.374   5.672   8.048  1.00 73.02           C  
ATOM   1011  CD  LYS A 132      -0.242   7.026   7.363  1.00 69.35           C  
ATOM   1012  CE  LYS A 132      -1.173   7.139   6.163  1.00 62.49           C  
ATOM   1013  NZ  LYS A 132      -1.093   8.488   5.526  1.00 56.13           N  
ATOM   1014  N   LEU A 133       0.286   1.981   9.412  1.00 81.69           N  
ATOM   1015  CA  LEU A 133       0.772   0.753   8.791  1.00 81.33           C  
ATOM   1016  C   LEU A 133       0.466   0.741   7.297  1.00 80.12           C  
ATOM   1017  CB  LEU A 133       0.145  -0.472   9.462  1.00 79.51           C  
ATOM   1018  O   LEU A 133       1.230   0.183   6.507  1.00 76.80           O  
ATOM   1019  CG  LEU A 133       0.461  -0.668  10.946  1.00 77.52           C  
ATOM   1020  CD1 LEU A 133      -0.346  -1.833  11.510  1.00 74.41           C  
ATOM   1021  CD2 LEU A 133       1.955  -0.898  11.149  1.00 75.45           C  
ATOM   1022  N   HIS A 134      -0.608   1.388   6.905  1.00 82.64           N  
ATOM   1023  CA  HIS A 134      -1.126   1.519   5.547  1.00 82.89           C  
ATOM   1024  C   HIS A 134      -1.891   2.827   5.373  1.00 82.09           C  
ATOM   1025  CB  HIS A 134      -2.027   0.333   5.200  1.00 80.14           C  
ATOM   1026  O   HIS A 134      -2.309   3.442   6.357  1.00 79.17           O  
ATOM   1027  CG  HIS A 134      -2.339   0.223   3.742  1.00 73.95           C  
ATOM   1028  CD2 HIS A 134      -1.682  -0.404   2.738  1.00 69.90           C  
ATOM   1029  ND1 HIS A 134      -3.448   0.808   3.171  1.00 65.41           N  
ATOM   1030  CE1 HIS A 134      -3.460   0.544   1.875  1.00 66.88           C  
ATOM   1031  NE2 HIS A 134      -2.399  -0.190   1.587  1.00 61.35           N  
ATOM   1032  N   PRO A 135      -1.966   3.308   4.079  1.00 80.42           N  
ATOM   1033  CA  PRO A 135      -2.771   4.523   3.923  1.00 80.06           C  
ATOM   1034  C   PRO A 135      -4.150   4.403   4.566  1.00 79.30           C  
ATOM   1035  CB  PRO A 135      -2.887   4.676   2.405  1.00 77.43           C  
ATOM   1036  O   PRO A 135      -4.665   5.379   5.118  1.00 76.24           O  
ATOM   1037  CG  PRO A 135      -1.698   3.956   1.855  1.00 74.92           C  
ATOM   1038  CD  PRO A 135      -1.332   2.849   2.802  1.00 72.64           C  
ATOM   1039  N   GLU A 136      -4.729   3.293   4.664  1.00 79.45           N  
ATOM   1040  CA  GLU A 136      -6.083   3.129   5.185  1.00 81.17           C  
ATOM   1041  C   GLU A 136      -6.064   2.562   6.602  1.00 80.91           C  
ATOM   1042  CB  GLU A 136      -6.907   2.223   4.266  1.00 75.35           C  
ATOM   1043  O   GLU A 136      -7.117   2.380   7.217  1.00 77.89           O  
ATOM   1044  CG  GLU A 136      -7.090   2.777   2.861  1.00 68.49           C  
ATOM   1045  CD  GLU A 136      -7.935   1.881   1.969  1.00 66.05           C  
ATOM   1046  OE1 GLU A 136      -8.357   0.794   2.425  1.00 68.34           O  
ATOM   1047  OE2 GLU A 136      -8.176   2.269   0.804  1.00 62.99           O  
ATOM   1048  N   VAL A 137      -4.922   2.115   7.050  1.00 82.24           N  
ATOM   1049  CA  VAL A 137      -4.909   1.427   8.337  1.00 83.09           C  
ATOM   1050  C   VAL A 137      -3.995   2.168   9.310  1.00 82.67           C  
ATOM   1051  CB  VAL A 137      -4.452  -0.042   8.190  1.00 79.63           C  
ATOM   1052  O   VAL A 137      -2.790   2.284   9.074  1.00 79.98           O  
ATOM   1053  CG1 VAL A 137      -4.448  -0.744   9.547  1.00 72.32           C  
ATOM   1054  CG2 VAL A 137      -5.352  -0.784   7.204  1.00 70.51           C  
ATOM   1055  N   THR A 138      -4.578   2.687  10.255  1.00 83.51           N  
ATOM   1056  CA  THR A 138      -3.827   3.331  11.327  1.00 83.89           C  
ATOM   1057  C   THR A 138      -4.019   2.587  12.645  1.00 83.66           C  
ATOM   1058  CB  THR A 138      -4.249   4.802  11.498  1.00 80.89           C  
ATOM   1059  O   THR A 138      -5.151   2.329  13.059  1.00 81.35           O  
ATOM   1060  CG2 THR A 138      -3.352   5.518  12.504  1.00 70.79           C  
ATOM   1061  OG1 THR A 138      -4.157   5.470  10.234  1.00 74.36           O  
ATOM   1062  N   ALA A 139      -3.006   2.072  13.247  1.00 82.90           N  
ATOM   1063  CA  ALA A 139      -3.073   1.356  14.518  1.00 82.83           C  
ATOM   1064  C   ALA A 139      -2.712   2.272  15.684  1.00 82.51           C  
ATOM   1065  CB  ALA A 139      -2.148   0.141  14.494  1.00 80.76           C  
ATOM   1066  O   ALA A 139      -2.035   3.287  15.498  1.00 80.05           O  
ATOM   1067  N   THR A 140      -3.206   2.010  16.868  1.00 83.30           N  
ATOM   1068  CA  THR A 140      -2.848   2.771  18.060  1.00 83.27           C  
ATOM   1069  C   THR A 140      -1.960   1.942  18.984  1.00 83.35           C  
ATOM   1070  CB  THR A 140      -4.102   3.232  18.826  1.00 80.45           C  
ATOM   1071  O   THR A 140      -2.307   0.813  19.339  1.00 81.34           O  
ATOM   1072  CG2 THR A 140      -4.945   4.180  17.980  1.00 69.11           C  
ATOM   1073  OG1 THR A 140      -4.891   2.087  19.171  1.00 72.67           O  
ATOM   1074  N   LEU A 141      -0.812   2.350  19.234  1.00 81.25           N  
ATOM   1075  CA  LEU A 141       0.117   1.679  20.137  1.00 81.29           C  
ATOM   1076  C   LEU A 141       0.127   2.352  21.505  1.00 81.11           C  
ATOM   1077  CB  LEU A 141       1.529   1.675  19.547  1.00 78.89           C  
ATOM   1078  O   LEU A 141       0.247   3.576  21.599  1.00 78.88           O  
ATOM   1079  CG  LEU A 141       2.610   0.985  20.380  1.00 74.72           C  
ATOM   1080  CD1 LEU A 141       2.350  -0.516  20.448  1.00 70.24           C  
ATOM   1081  CD2 LEU A 141       3.993   1.268  19.803  1.00 70.98           C  
ATOM   1082  N   LYS A 142      -0.148   1.640  22.524  1.00 83.21           N  
ATOM   1083  CA  LYS A 142      -0.139   2.178  23.881  1.00 83.14           C  
ATOM   1084  C   LYS A 142       1.277   2.215  24.449  1.00 83.19           C  
ATOM   1085  CB  LYS A 142      -1.047   1.352  24.793  1.00 79.82           C  
ATOM   1086  O   LYS A 142       1.918   1.173  24.600  1.00 80.90           O  
ATOM   1087  CG  LYS A 142      -2.533   1.541  24.523  1.00 72.05           C  
ATOM   1088  CD  LYS A 142      -3.386   0.778  25.529  1.00 68.30           C  
ATOM   1089  CE  LYS A 142      -4.870   0.900  25.211  1.00 59.96           C  
ATOM   1090  NZ  LYS A 142      -5.702   0.056  26.120  1.00 54.36           N  
ATOM   1091  N   VAL A 143       1.786   3.386  24.722  1.00 82.45           N  
ATOM   1092  CA  VAL A 143       3.124   3.581  25.272  1.00 82.02           C  
ATOM   1093  C   VAL A 143       3.025   4.012  26.733  1.00 81.35           C  
ATOM   1094  CB  VAL A 143       3.923   4.626  24.461  1.00 79.71           C  
ATOM   1095  O   VAL A 143       2.349   4.993  27.054  1.00 78.21           O  
ATOM   1096  CG1 VAL A 143       5.310   4.834  25.067  1.00 72.79           C  
ATOM   1097  CG2 VAL A 143       4.034   4.196  23.000  1.00 72.20           C  
ATOM   1098  N   HIS A 144       3.598   3.279  27.605  1.00 81.47           N  
ATOM   1099  CA  HIS A 144       3.611   3.574  29.034  1.00 81.70           C  
ATOM   1100  C   HIS A 144       4.982   4.066  29.483  1.00 80.76           C  
ATOM   1101  CB  HIS A 144       3.207   2.337  29.839  1.00 78.66           C  
ATOM   1102  O   HIS A 144       5.949   3.300  29.493  1.00 77.83           O  
ATOM   1103  CG  HIS A 144       3.069   2.595  31.306  1.00 72.70           C  
ATOM   1104  CD2 HIS A 144       2.523   3.636  31.978  1.00 68.22           C  
ATOM   1105  ND1 HIS A 144       3.530   1.717  32.262  1.00 66.98           N  
ATOM   1106  CE1 HIS A 144       3.272   2.208  33.463  1.00 65.17           C  
ATOM   1107  NE2 HIS A 144       2.661   3.372  33.318  1.00 63.14           N  
ATOM   1108  N   VAL A 145       5.087   5.263  29.795  1.00 79.28           N  
ATOM   1109  CA  VAL A 145       6.335   5.855  30.265  1.00 78.81           C  
ATOM   1110  C   VAL A 145       6.409   5.765  31.787  1.00 78.09           C  
ATOM   1111  CB  VAL A 145       6.472   7.326  29.811  1.00 76.38           C  
ATOM   1112  O   VAL A 145       5.551   6.303  32.490  1.00 74.67           O  
ATOM   1113  CG1 VAL A 145       7.830   7.893  30.219  1.00 68.87           C  
ATOM   1114  CG2 VAL A 145       6.275   7.438  28.300  1.00 68.56           C  
ATOM   1115  N   THR A 146       7.365   4.948  32.309  1.00 78.18           N  
ATOM   1116  CA  THR A 146       7.541   4.749  33.743  1.00 77.51           C  
ATOM   1117  C   THR A 146       8.804   5.450  34.235  1.00 76.81           C  
ATOM   1118  CB  THR A 146       7.612   3.252  34.095  1.00 75.62           C  
ATOM   1119  O   THR A 146       9.706   5.742  33.447  1.00 73.60           O  
ATOM   1120  CG2 THR A 146       6.311   2.541  33.737  1.00 71.12           C  
ATOM   1121  OG1 THR A 146       8.690   2.647  33.369  1.00 72.59           O  
ATOM   1122  N   GLU A 147       8.901   5.868  35.422  1.00 73.31           N  
ATOM   1123  CA  GLU A 147      10.058   6.504  36.046  1.00 72.70           C  
ATOM   1124  C   GLU A 147      11.190   5.503  36.259  1.00 72.64           C  
ATOM   1125  CB  GLU A 147       9.664   7.144  37.379  1.00 69.65           C  
ATOM   1126  O   GLU A 147      10.957   4.380  36.710  1.00 69.32           O  
ATOM   1127  CG  GLU A 147      10.703   8.113  37.927  1.00 64.94           C  
ATOM   1128  CD  GLU A 147      10.280   8.774  39.228  1.00 62.49           C  
ATOM   1129  OE1 GLU A 147       9.178   8.464  39.737  1.00 60.24           O  
ATOM   1130  OE2 GLU A 147      11.055   9.610  39.744  1.00 57.37           O  
ATOM   1131  N   GLN A 148      12.410   5.790  35.772  1.00 68.50           N  
ATOM   1132  CA  GLN A 148      13.579   4.983  36.106  1.00 67.65           C  
ATOM   1133  C   GLN A 148      13.906   5.079  37.594  1.00 67.13           C  
ATOM   1134  CB  GLN A 148      14.787   5.417  35.274  1.00 63.92           C  
ATOM   1135  O   GLN A 148      13.888   6.169  38.170  1.00 63.74           O  
ATOM   1136  CG  GLN A 148      15.733   4.277  34.923  1.00 60.04           C  
ATOM   1137  CD  GLN A 148      16.863   4.712  34.009  1.00 59.24           C  
ATOM   1138  NE2 GLN A 148      17.712   3.765  33.624  1.00 48.84           N  
ATOM   1139  OE1 GLN A 148      16.973   5.889  33.653  1.00 58.96           O  
ATOM   1140  N   LYS A 149      13.800   3.991  38.347  1.00 56.26           N  
ATOM   1141  CA  LYS A 149      14.380   4.050  39.686  1.00 56.66           C  
ATOM   1142  C   LYS A 149      15.844   4.475  39.633  1.00 55.32           C  
ATOM   1143  CB  LYS A 149      14.251   2.697  40.387  1.00 52.22           C  
ATOM   1144  O   LYS A 149      16.550   4.169  38.669  1.00 53.77           O  
ATOM   1145  CG  LYS A 149      12.817   2.294  40.697  1.00 50.03           C  
ATOM   1146  CD  LYS A 149      12.761   0.994  41.489  1.00 52.48           C  
ATOM   1147  CE  LYS A 149      11.325   0.568  41.764  1.00 42.47           C  
ATOM   1148  NZ  LYS A 149      11.264  -0.721  42.517  1.00 39.58           N  
TER    1149      LYS A 149
END
