# Supplementary material for: Semantical and geometrical protein encoding toward enhanced bioactivity and thermostability
Source: eLife. 2025 May 2;13:RP98033. doi: 10.7554/eLife.98033 (PMC12048155; doi:10.7554/eLife.98033)
Supplement: Source code 1. [file elife-98033-code1.zip › ProtSSN-master/data/DDG/DATASET/1DIV-5.45-298.15/1DIV-5.45-298.15.exp.pdb]

HEADER    RIBOSOMAL PROTEIN                       02-JUL-96   1DIV              
TITLE     RIBOSOMAL PROTEIN L9                                                  
COMPND    MOL_ID: 1;                                                            
COMPND   2 MOLECULE: RIBOSOMAL PROTEIN L9;                                      
COMPND   3 CHAIN: A;                                                            
COMPND   4 OTHER_DETAILS: PROKARYOTIC                                           
SOURCE    MOL_ID: 1;                                                            
SOURCE   2 ORGANISM_SCIENTIFIC: GEOBACILLUS STEAROTHERMOPHILUS;                 
SOURCE   3 ORGANISM_TAXID: 1422                                                 
KEYWDS    RIBOSOMAL PROTEIN, RRNA-BINDING                                       
EXPDTA    X-RAY DIFFRACTION                                                     
AUTHOR    D.W.HOFFMAN,C.CAMERON,C.DAVIES,S.E.GERCHMAN,J.H.KYCIA,                
AUTHOR   2 S.PORTER,V.RAMAKRISHNAN,S.W.WHITE                                    
REVDAT   2   24-FEB-09 1DIV    1       VERSN                                    
REVDAT   1   11-JAN-97 1DIV    0                                                
JRNL        AUTH   D.W.HOFFMAN,C.DAVIES,S.E.GERCHMAN,J.H.KYCIA,                 
JRNL        AUTH 2 S.J.PORTER,S.W.WHITE,V.RAMAKRISHNAN                          
JRNL        TITL   CRYSTAL STRUCTURE OF PROKARYOTIC RIBOSOMAL PROTEIN           
JRNL        TITL 2 L9: A BI-LOBED RNA-BINDING PROTEIN.                          
JRNL        REF    EMBO J.                       V.  13   205 1994              
JRNL        REFN                   ISSN 0261-4189                               
JRNL        PMID   8306963                                                      
REMARK   1                                                                      
REMARK   1 REFERENCE 1                                                          
REMARK   1  AUTH   V.RAMAKRISHNAN,C.DAVIES,S.E.GERCHMAN,B.L.GOLDEN,             
REMARK   1  AUTH 2 D.W.HOFFMANN,T.N.JAISHREE,J.H.KYCIA,S.PORTER,                
REMARK   1  AUTH 3 S.W.WHITE                                                    
REMARK   1  TITL   STRUCTURES OF PROKARYOTIC RIBOSOMAL PROTEINS:                
REMARK   1  TITL 2 IMPLICATIONS FOR RNA BINDING AND EVOLUTION                   
REMARK   1  REF    BIOCHEM.CELL BIOL.            V.  73   979 1995              
REMARK   1  REFN                   ISSN 0829-8211                               
REMARK   1 REFERENCE 2                                                          
REMARK   1  AUTH   K.L.HERBST,L.M.NICHOLS,R.F.GESTELAND,R.B.WEISS               
REMARK   1  TITL   A MUTATION IN RIBOSOMAL PROTEIN L9 AFFECTS                   
REMARK   1  TITL 2 RIBOSOMAL HOPPING DURING TRANSLATION OF GENE 60              
REMARK   1  TITL 3 FROM BACTERIOPHAGE T4                                        
REMARK   1  REF    PROC.NATL.ACAD.SCI.USA        V.  91 12525 1994              
REMARK   1  REFN                   ISSN 0027-8424                               
REMARK   2                                                                      
REMARK   2 RESOLUTION.    2.60 ANGSTROMS.                                       
REMARK   3                                                                      
REMARK   3 REFINEMENT.                                                          
REMARK   3   PROGRAM     : X-PLOR 3.1                                           
REMARK   3   AUTHORS     : BRUNGER                                              
REMARK   3                                                                      
REMARK   3  DATA USED IN REFINEMENT.                                            
REMARK   3   RESOLUTION RANGE HIGH (ANGSTROMS) : 2.60                           
REMARK   3   RESOLUTION RANGE LOW  (ANGSTROMS) : 7.00                           
REMARK   3   DATA CUTOFF            (SIGMA(F)) : 1.000                          
REMARK   3   DATA CUTOFF HIGH         (ABS(F)) : NULL                           
REMARK   3   DATA CUTOFF LOW          (ABS(F)) : NULL                           
REMARK   3   COMPLETENESS (WORKING+TEST)   (%) : NULL                           
REMARK   3   NUMBER OF REFLECTIONS             : NULL                           
REMARK   3                                                                      
REMARK   3  FIT TO DATA USED IN REFINEMENT.                                     
REMARK   3   CROSS-VALIDATION METHOD          : NULL                            
REMARK   3   FREE R VALUE TEST SET SELECTION  : NULL                            
REMARK   3   R VALUE            (WORKING SET) : 0.217                           
REMARK   3   FREE R VALUE                     : 0.276                           
REMARK   3   FREE R VALUE TEST SET SIZE   (%) : NULL                            
REMARK   3   FREE R VALUE TEST SET COUNT      : NULL                            
REMARK   3   ESTIMATED ERROR OF FREE R VALUE  : NULL                            
REMARK   3                                                                      
REMARK   3  FIT IN THE HIGHEST RESOLUTION BIN.                                  
REMARK   3   TOTAL NUMBER OF BINS USED           : NULL                         
REMARK   3   BIN RESOLUTION RANGE HIGH       (A) : NULL                         
REMARK   3   BIN RESOLUTION RANGE LOW        (A) : NULL                         
REMARK   3   BIN COMPLETENESS (WORKING+TEST) (%) : NULL                         
REMARK   3   REFLECTIONS IN BIN    (WORKING SET) : NULL                         
REMARK   3   BIN R VALUE           (WORKING SET) : NULL                         
REMARK   3   BIN FREE R VALUE                    : NULL                         
REMARK   3   BIN FREE R VALUE TEST SET SIZE  (%) : NULL                         
REMARK   3   BIN FREE R VALUE TEST SET COUNT     : NULL                         
REMARK   3   ESTIMATED ERROR OF BIN FREE R VALUE : NULL                         
REMARK   3                                                                      
REMARK   3  NUMBER OF NON-HYDROGEN ATOMS USED IN REFINEMENT.                    
REMARK   3   PROTEIN ATOMS            : 1435                                    
REMARK   3   NUCLEIC ACID ATOMS       : 0                                       
REMARK   3   HETEROGEN ATOMS          : 0                                       
REMARK   3   SOLVENT ATOMS            : 0                                       
REMARK   3                                                                      
REMARK   3  B VALUES.                                                           
REMARK   3   FROM WILSON PLOT           (A**2) : NULL                           
REMARK   3   MEAN B VALUE      (OVERALL, A**2) : NULL                           
REMARK   3   OVERALL ANISOTROPIC B VALUE.                                       
REMARK   3    B11 (A**2) : NULL                                                 
REMARK   3    B22 (A**2) : NULL                                                 
REMARK   3    B33 (A**2) : NULL                                                 
REMARK   3    B12 (A**2) : NULL                                                 
REMARK   3    B13 (A**2) : NULL                                                 
REMARK   3    B23 (A**2) : NULL                                                 
REMARK   3                                                                      
REMARK   3  ESTIMATED COORDINATE ERROR.                                         
REMARK   3   ESD FROM LUZZATI PLOT        (A) : NULL                            
REMARK   3   ESD FROM SIGMAA              (A) : NULL                            
REMARK   3   LOW RESOLUTION CUTOFF        (A) : NULL                            
REMARK   3                                                                      
REMARK   3  CROSS-VALIDATED ESTIMATED COORDINATE ERROR.                         
REMARK   3   ESD FROM C-V LUZZATI PLOT    (A) : NULL                            
REMARK   3   ESD FROM C-V SIGMAA          (A) : NULL                            
REMARK   3                                                                      
REMARK   3  RMS DEVIATIONS FROM IDEAL VALUES.                                   
REMARK   3   BOND LENGTHS                 (A) : 0.012                           
REMARK   3   BOND ANGLES            (DEGREES) : 1.72                            
REMARK   3   DIHEDRAL ANGLES        (DEGREES) : NULL                            
REMARK   3   IMPROPER ANGLES        (DEGREES) : NULL                            
REMARK   3                                                                      
REMARK   3  ISOTROPIC THERMAL MODEL : NULL                                      
REMARK   3                                                                      
REMARK   3  ISOTROPIC THERMAL FACTOR RESTRAINTS.    RMS    SIGMA                
REMARK   3   MAIN-CHAIN BOND              (A**2) : NULL  ; NULL                 
REMARK   3   MAIN-CHAIN ANGLE             (A**2) : NULL  ; NULL                 
REMARK   3   SIDE-CHAIN BOND              (A**2) : NULL  ; NULL                 
REMARK   3   SIDE-CHAIN ANGLE             (A**2) : NULL  ; NULL                 
REMARK   3                                                                      
REMARK   3  NCS MODEL : NULL                                                    
REMARK   3                                                                      
REMARK   3  NCS RESTRAINTS.                         RMS   SIGMA/WEIGHT          
REMARK   3   GROUP  1  POSITIONAL            (A) : NULL  ; NULL                 
REMARK   3   GROUP  1  B-FACTOR           (A**2) : NULL  ; NULL                 
REMARK   3                                                                      
REMARK   3  PARAMETER FILE  1  : NULL                                           
REMARK   3  TOPOLOGY FILE  1   : NULL                                           
REMARK   3                                                                      
REMARK   3  OTHER REFINEMENT REMARKS: NULL                                      
REMARK   4                                                                      
REMARK   4 1DIV COMPLIES WITH FORMAT V. 3.15, 01-DEC-08                         
REMARK 100                                                                      
REMARK 100 THIS ENTRY HAS BEEN PROCESSED BY BNL.                                
REMARK 200                                                                      
REMARK 200 EXPERIMENTAL DETAILS                                                 
REMARK 200  EXPERIMENT TYPE                : X-RAY DIFFRACTION                  
REMARK 200  DATE OF DATA COLLECTION        : NULL                               
REMARK 200  TEMPERATURE           (KELVIN) : NULL                               
REMARK 200  PH                             : NULL                               
REMARK 200  NUMBER OF CRYSTALS USED        : NULL                               
REMARK 200                                                                      
REMARK 200  SYNCHROTRON              (Y/N) : N                                  
REMARK 200  RADIATION SOURCE               : NULL                               
REMARK 200  BEAMLINE                       : NULL                               
REMARK 200  X-RAY GENERATOR MODEL          : NULL                               
REMARK 200  MONOCHROMATIC OR LAUE    (M/L) : NULL                               
REMARK 200  WAVELENGTH OR RANGE        (A) : NULL                               
REMARK 200  MONOCHROMATOR                  : NULL                               
REMARK 200  OPTICS                         : NULL                               
REMARK 200                                                                      
REMARK 200  DETECTOR TYPE                  : NULL                               
REMARK 200  DETECTOR MANUFACTURER          : NULL                               
REMARK 200  INTENSITY-INTEGRATION SOFTWARE : NULL                               
REMARK 200  DATA SCALING SOFTWARE          : NULL                               
REMARK 200                                                                      
REMARK 200  NUMBER OF UNIQUE REFLECTIONS   : NULL                               
REMARK 200  RESOLUTION RANGE HIGH      (A) : NULL                               
REMARK 200  RESOLUTION RANGE LOW       (A) : NULL                               
REMARK 200  REJECTION CRITERIA  (SIGMA(I)) : NULL                               
REMARK 200                                                                      
REMARK 200 OVERALL.                                                             
REMARK 200  COMPLETENESS FOR RANGE     (%) : NULL                               
REMARK 200  DATA REDUNDANCY                : NULL                               
REMARK 200  R MERGE                    (I) : NULL                               
REMARK 200  R SYM                      (I) : NULL                               
REMARK 200  <I/SIGMA(I)> FOR THE DATA SET  : NULL                               
REMARK 200                                                                      
REMARK 200 IN THE HIGHEST RESOLUTION SHELL.                                     
REMARK 200  HIGHEST RESOLUTION SHELL, RANGE HIGH (A) : NULL                     
REMARK 200  HIGHEST RESOLUTION SHELL, RANGE LOW  (A) : NULL                     
REMARK 200  COMPLETENESS FOR SHELL     (%) : NULL                               
REMARK 200  DATA REDUNDANCY IN SHELL       : NULL                               
REMARK 200  R MERGE FOR SHELL          (I) : NULL                               
REMARK 200  R SYM FOR SHELL            (I) : NULL                               
REMARK 200  <I/SIGMA(I)> FOR SHELL         : NULL                               
REMARK 200                                                                      
REMARK 200 DIFFRACTION PROTOCOL: NULL                                           
REMARK 200 METHOD USED TO DETERMINE THE STRUCTURE: NULL                         
REMARK 200 SOFTWARE USED: X-PLOR 3.1                                            
REMARK 200 STARTING MODEL: NULL                                                 
REMARK 200                                                                      
REMARK 200 REMARK: NULL                                                         
REMARK 280                                                                      
REMARK 280 CRYSTAL                                                              
REMARK 280 SOLVENT CONTENT, VS   (%): 67.41                                     
REMARK 280 MATTHEWS COEFFICIENT, VM (ANGSTROMS**3/DA): 3.77                     
REMARK 280                                                                      
REMARK 280 CRYSTALLIZATION CONDITIONS: NULL                                     
REMARK 290                                                                      
REMARK 290 CRYSTALLOGRAPHIC SYMMETRY                                            
REMARK 290 SYMMETRY OPERATORS FOR SPACE GROUP: P 21 21 2                        
REMARK 290                                                                      
REMARK 290      SYMOP   SYMMETRY                                                
REMARK 290     NNNMMM   OPERATOR                                                
REMARK 290       1555   X,Y,Z                                                   
REMARK 290       2555   -X,-Y,Z                                                 
REMARK 290       3555   -X+1/2,Y+1/2,-Z                                         
REMARK 290       4555   X+1/2,-Y+1/2,-Z                                         
REMARK 290                                                                      
REMARK 290     WHERE NNN -> OPERATOR NUMBER                                     
REMARK 290           MMM -> TRANSLATION VECTOR                                  
REMARK 290                                                                      
REMARK 290 CRYSTALLOGRAPHIC SYMMETRY TRANSFORMATIONS                            
REMARK 290 THE FOLLOWING TRANSFORMATIONS OPERATE ON THE ATOM/HETATM             
REMARK 290 RECORDS IN THIS ENTRY TO PRODUCE CRYSTALLOGRAPHICALLY                
REMARK 290 RELATED MOLECULES.                                                   
REMARK 290   SMTRY1   1  1.000000  0.000000  0.000000        0.00000            
REMARK 290   SMTRY2   1  0.000000  1.000000  0.000000        0.00000            
REMARK 290   SMTRY3   1  0.000000  0.000000  1.000000        0.00000            
REMARK 290   SMTRY1   2 -1.000000  0.000000  0.000000        0.00000            
REMARK 290   SMTRY2   2  0.000000 -1.000000  0.000000        0.00000            
REMARK 290   SMTRY3   2  0.000000  0.000000  1.000000        0.00000            
REMARK 290   SMTRY1   3 -1.000000  0.000000  0.000000       67.50000            
REMARK 290   SMTRY2   3  0.000000  1.000000  0.000000       18.65000            
REMARK 290   SMTRY3   3  0.000000  0.000000 -1.000000        0.00000            
REMARK 290   SMTRY1   4  1.000000  0.000000  0.000000       67.50000            
REMARK 290   SMTRY2   4  0.000000 -1.000000  0.000000       18.65000            
REMARK 290   SMTRY3   4  0.000000  0.000000 -1.000000        0.00000            
REMARK 290                                                                      
REMARK 290 REMARK: NULL                                                         
REMARK 300                                                                      
REMARK 300 BIOMOLECULE: 1                                                       
REMARK 300 SEE REMARK 350 FOR THE AUTHOR PROVIDED AND/OR PROGRAM                
REMARK 300 GENERATED ASSEMBLY INFORMATION FOR THE STRUCTURE IN                  
REMARK 300 THIS ENTRY. THE REMARK MAY ALSO PROVIDE INFORMATION ON               
REMARK 300 BURIED SURFACE AREA.                                                 
REMARK 350                                                                      
REMARK 350 COORDINATES FOR A COMPLETE MULTIMER REPRESENTING THE KNOWN           
REMARK 350 BIOLOGICALLY SIGNIFICANT OLIGOMERIZATION STATE OF THE                
REMARK 350 MOLECULE CAN BE GENERATED BY APPLYING BIOMT TRANSFORMATIONS          
REMARK 350 GIVEN BELOW.  BOTH NON-CRYSTALLOGRAPHIC AND                          
REMARK 350 CRYSTALLOGRAPHIC OPERATIONS ARE GIVEN.                               
REMARK 350                                                                      
REMARK 350 BIOMOLECULE: 1                                                       
REMARK 350 AUTHOR DETERMINED BIOLOGICAL UNIT: DIMERIC                           
REMARK 350 APPLY THE FOLLOWING TO CHAINS: A                                     
REMARK 350   BIOMT1   1  1.000000  0.000000  0.000000        0.00000            
REMARK 350   BIOMT2   1  0.000000  1.000000  0.000000        0.00000            
REMARK 350   BIOMT3   1  0.000000  0.000000  1.000000        0.00000            
REMARK 350   BIOMT1   2 -1.000000  0.000000  0.000000      135.00000            
REMARK 350   BIOMT2   2  0.000000 -1.000000  0.000000        0.00000            
REMARK 350   BIOMT3   2  0.000000  0.000000  1.000000        0.00000            
REMARK 500                                                                      
REMARK 500 GEOMETRY AND STEREOCHEMISTRY                                         
REMARK 500 SUBTOPIC: TORSION ANGLES                                             
REMARK 500                                                                      
REMARK 500 TORSION ANGLES OUTSIDE THE EXPECTED RAMACHANDRAN REGIONS:            
REMARK 500 (M=MODEL NUMBER; RES=RESIDUE NAME; C=CHAIN IDENTIFIER;               
REMARK 500 SSEQ=SEQUENCE NUMBER; I=INSERTION CODE).                             
REMARK 500                                                                      
REMARK 500 STANDARD TABLE:                                                      
REMARK 500 FORMAT:(10X,I3,1X,A3,1X,A1,I4,A1,4X,F7.2,3X,F7.2)                    
REMARK 500                                                                      
REMARK 500 EXPECTED VALUES: GJ KLEYWEGT AND TA JONES (1996). PHI/PSI-           
REMARK 500 CHOLOGY: RAMACHANDRAN REVISITED. STRUCTURE 4, 1395 - 1400            
REMARK 500                                                                      
REMARK 500  M RES CSSEQI        PSI       PHI                                   
REMARK 500    LYS A   7      -93.96   -140.17                                   
REMARK 500    ASP A   8       87.34    -43.41                                   
REMARK 500    VAL A   9     -139.59   -148.01                                   
REMARK 500    GLU A  17       90.78    -66.67                                   
REMARK 500    ASN A  27        0.87    -65.64                                   
REMARK 500    PHE A  29      -67.83   -124.95                                   
REMARK 500    PRO A  41       -6.27    -58.37                                   
REMARK 500    GLU A  73        5.22    -69.53                                   
REMARK 500    THR A  76      110.66   -167.76                                   
REMARK 500    GLU A  85       67.66    -40.71                                   
REMARK 500    ALA A 118      -92.43    -88.73                                   
REMARK 500                                                                      
REMARK 500 REMARK: NULL                                                         
DBREF  1DIV A    1   149  UNP    P02417   RL9_BACST        1    149             
SEQRES   1 A  149  MET LYS VAL ILE PHE LEU LYS ASP VAL LYS GLY LYS GLY          
SEQRES   2 A  149  LYS LYS GLY GLU ILE LYS ASN VAL ALA ASP GLY TYR ALA          
SEQRES   3 A  149  ASN ASN PHE LEU PHE LYS GLN GLY LEU ALA ILE GLU ALA          
SEQRES   4 A  149  THR PRO ALA ASN LEU LYS ALA LEU GLU ALA GLN LYS GLN          
SEQRES   5 A  149  LYS GLU GLN ARG GLN ALA ALA GLU GLU LEU ALA ASN ALA          
SEQRES   6 A  149  LYS LYS LEU LYS GLU GLN LEU GLU LYS LEU THR VAL THR          
SEQRES   7 A  149  ILE PRO ALA LYS ALA GLY GLU GLY GLY ARG LEU PHE GLY          
SEQRES   8 A  149  SER ILE THR SER LYS GLN ILE ALA GLU SER LEU GLN ALA          
SEQRES   9 A  149  GLN HIS GLY LEU LYS LEU ASP LYS ARG LYS ILE GLU LEU          
SEQRES  10 A  149  ALA ASP ALA ILE ARG ALA LEU GLY TYR THR ASN VAL PRO          
SEQRES  11 A  149  VAL LYS LEU HIS PRO GLU VAL THR ALA THR LEU LYS VAL          
SEQRES  12 A  149  HIS VAL THR GLU GLN LYS                                      
HELIX    1   1 GLY A   13  LYS A   15  5                                   3    
HELIX    2   2 TYR A   25  ASN A   28  1                                   4    
HELIX    3   3 PRO A   41  LYS A   74  1                                  34    
HELIX    4   4 GLU A   85  GLY A   87  5                                   3    
HELIX    5   5 SER A   95  HIS A  106  1                                  12    
HELIX    6   6 LYS A  112  LYS A  114  5                                   3    
SHEET    1   A 3 GLU A  17  ASN A  20  0                                        
SHEET    2   A 3 LYS A   2  PHE A   5 -1  N  PHE A   5   O  GLU A  17           
SHEET    3   A 3 ALA A  36  GLU A  38 -1  N  ILE A  37   O  ILE A   4           
SHEET    1   B 3 VAL A  77  ALA A  81  0                                        
SHEET    2   B 3 VAL A 137  GLU A 147  1  N  HIS A 144   O  VAL A  77           
SHEET    3   B 3 GLY A 125  HIS A 134 -1  N  HIS A 134   O  VAL A 137           
CRYST1  135.000   37.300   49.000  90.00  90.00  90.00 P 21 21 2     4          
ORIGX1      1.000000  0.000000  0.000000        0.00000                         
ORIGX2      0.000000  1.000000  0.000000        0.00000                         
ORIGX3      0.000000  0.000000  1.000000        0.00000                         
SCALE1      0.007407  0.000000  0.000000        0.00000                         
SCALE2      0.000000  0.026810  0.000000        0.00000                         
SCALE3      0.000000  0.000000  0.020408        0.00000                         
ATOM      1  N   MET A   1      37.255 -13.693  38.677  1.00138.55           N  
ATOM      2  CA  MET A   1      37.110 -12.231  38.905  1.00140.35           C  
ATOM      3  C   MET A   1      38.128 -11.754  39.943  1.00139.35           C  
ATOM      4  O   MET A   1      38.157 -12.259  41.063  1.00139.41           O  
ATOM      5  CB  MET A   1      35.699 -11.919  39.403  1.00141.46           C  
ATOM      6  CG  MET A   1      35.521 -10.488  39.885  1.00146.17           C  
ATOM      7  SD  MET A   1      33.963 -10.221  40.741  1.00148.88           S  
ATOM      8  CE  MET A   1      33.110  -9.159  39.564  1.00147.99           C  
ATOM      9  H1  MET A   1      37.145 -14.077  39.644  1.00  0.00           H  
ATOM     10  H2  MET A   1      36.570 -14.075  38.011  1.00  0.00           H  
ATOM     11  H3  MET A   1      38.242 -13.861  38.387  1.00  0.00           H  
ATOM     12  N   LYS A   2      38.970 -10.795  39.565  1.00138.77           N  
ATOM     13  CA  LYS A   2      39.973 -10.254  40.483  1.00135.77           C  
ATOM     14  C   LYS A   2      39.240  -9.460  41.566  1.00131.64           C  
ATOM     15  O   LYS A   2      38.267  -8.747  41.282  1.00130.51           O  
ATOM     16  CB  LYS A   2      40.962  -9.343  39.740  1.00140.37           C  
ATOM     17  CG  LYS A   2      41.690  -9.988  38.553  1.00142.54           C  
ATOM     18  CD  LYS A   2      42.685 -11.059  38.979  1.00143.61           C  
ATOM     19  CE  LYS A   2      43.400 -11.645  37.768  1.00144.83           C  
ATOM     20  NZ  LYS A   2      44.327 -12.747  38.142  1.00145.16           N  
ATOM     21  H   LYS A   2      38.909 -10.400  38.674  1.00  0.00           H  
ATOM     22  HZ1 LYS A   2      45.041 -12.387  38.807  1.00  0.00           H  
ATOM     23  HZ2 LYS A   2      43.787 -13.512  38.595  1.00  0.00           H  
ATOM     24  HZ3 LYS A   2      44.797 -13.112  37.289  1.00  0.00           H  
ATOM     25  N   VAL A   3      39.728  -9.548  42.795  1.00126.10           N  
ATOM     26  CA  VAL A   3      39.085  -8.858  43.895  1.00122.03           C  
ATOM     27  C   VAL A   3      40.102  -8.278  44.891  1.00121.27           C  
ATOM     28  O   VAL A   3      41.191  -8.828  45.082  1.00120.61           O  
ATOM     29  CB  VAL A   3      38.083  -9.816  44.597  1.00119.00           C  
ATOM     30  CG1 VAL A   3      38.746 -10.574  45.737  1.00118.11           C  
ATOM     31  CG2 VAL A   3      36.853  -9.070  45.048  1.00118.40           C  
ATOM     32  H   VAL A   3      40.535 -10.055  42.995  1.00  0.00           H  
ATOM     33  N   ILE A   4      39.756  -7.126  45.463  1.00120.38           N  
ATOM     34  CA  ILE A   4      40.581  -6.427  46.449  1.00115.94           C  
ATOM     35  C   ILE A   4      40.028  -6.790  47.824  1.00114.86           C  
ATOM     36  O   ILE A   4      38.944  -6.336  48.196  1.00114.43           O  
ATOM     37  CB  ILE A   4      40.488  -4.878  46.258  1.00115.50           C  
ATOM     38  CG1 ILE A   4      41.136  -4.461  44.937  1.00114.59           C  
ATOM     39  CG2 ILE A   4      41.102  -4.135  47.436  1.00110.82           C  
ATOM     40  CD1 ILE A   4      42.558  -4.907  44.793  1.00116.09           C  
ATOM     41  H   ILE A   4      38.890  -6.738  45.216  1.00  0.00           H  
ATOM     42  N   PHE A   5      40.730  -7.658  48.544  1.00113.15           N  
ATOM     43  CA  PHE A   5      40.296  -8.069  49.876  1.00113.05           C  
ATOM     44  C   PHE A   5      40.348  -6.923  50.887  1.00114.72           C  
ATOM     45  O   PHE A   5      41.396  -6.302  51.099  1.00116.02           O  
ATOM     46  CB  PHE A   5      41.151  -9.222  50.390  1.00110.16           C  
ATOM     47  CG  PHE A   5      40.767 -10.562  49.843  1.00110.17           C  
ATOM     48  CD1 PHE A   5      39.843 -11.359  50.518  1.00109.65           C  
ATOM     49  CD2 PHE A   5      41.369 -11.057  48.689  1.00107.58           C  
ATOM     50  CE1 PHE A   5      39.527 -12.634  50.052  1.00108.15           C  
ATOM     51  CE2 PHE A   5      41.062 -12.327  48.213  1.00110.80           C  
ATOM     52  CZ  PHE A   5      40.142 -13.120  48.894  1.00108.07           C  
ATOM     53  H   PHE A   5      41.564  -8.032  48.184  1.00  0.00           H  
ATOM     54  N   LEU A   6      39.205  -6.652  51.505  1.00115.49           N  
ATOM     55  CA  LEU A   6      39.075  -5.598  52.503  1.00117.40           C  
ATOM     56  C   LEU A   6      39.256  -6.087  53.942  1.00120.17           C  
ATOM     57  O   LEU A   6      39.666  -5.314  54.811  1.00118.91           O  
ATOM     58  CB  LEU A   6      37.710  -4.923  52.368  1.00115.51           C  
ATOM     59  CG  LEU A   6      37.568  -3.697  51.466  1.00115.07           C  
ATOM     60  CD1 LEU A   6      38.295  -3.893  50.147  1.00115.04           C  
ATOM     61  CD2 LEU A   6      36.087  -3.404  51.255  1.00113.81           C  
ATOM     62  H   LEU A   6      38.422  -7.143  51.221  1.00  0.00           H  
ATOM     63  N   LYS A   7      38.961  -7.360  54.202  1.00122.65           N  
ATOM     64  CA  LYS A   7      39.085  -7.886  55.560  1.00127.33           C  
ATOM     65  C   LYS A   7      39.650  -9.300  55.721  1.00132.36           C  
ATOM     66  O   LYS A   7      40.867  -9.476  55.768  1.00133.85           O  
ATOM     67  CB  LYS A   7      37.748  -7.743  56.306  1.00124.60           C  
ATOM     68  CG  LYS A   7      37.446  -6.311  56.740  1.00124.37           C  
ATOM     69  CD  LYS A   7      36.013  -5.872  56.441  1.00129.25           C  
ATOM     70  CE  LYS A   7      35.010  -6.384  57.465  1.00132.48           C  
ATOM     71  NZ  LYS A   7      33.676  -5.728  57.302  1.00135.38           N  
ATOM     72  H   LYS A   7      38.657  -7.930  53.463  1.00  0.00           H  
ATOM     73  HZ1 LYS A   7      33.779  -4.701  57.425  1.00  0.00           H  
ATOM     74  HZ2 LYS A   7      33.306  -5.931  56.352  1.00  0.00           H  
ATOM     75  HZ3 LYS A   7      33.019  -6.100  58.017  1.00  0.00           H  
ATOM     76  N   ASP A   8      38.770 -10.296  55.793  1.00139.62           N  
ATOM     77  CA  ASP A   8      39.156 -11.698  55.992  1.00146.00           C  
ATOM     78  C   ASP A   8      40.349 -12.227  55.187  1.00148.05           C  
ATOM     79  O   ASP A   8      40.186 -12.779  54.092  1.00148.99           O  
ATOM     80  CB  ASP A   8      37.939 -12.620  55.795  1.00149.91           C  
ATOM     81  CG  ASP A   8      38.226 -14.073  56.173  1.00153.10           C  
ATOM     82  OD1 ASP A   8      38.059 -14.422  57.364  1.00151.53           O  
ATOM     83  OD2 ASP A   8      38.604 -14.866  55.279  1.00153.87           O  
ATOM     84  H   ASP A   8      37.820 -10.106  55.689  1.00  0.00           H  
ATOM     85  N   VAL A   9      41.541 -12.043  55.749  1.00149.33           N  
ATOM     86  CA  VAL A   9      42.803 -12.513  55.169  1.00149.44           C  
ATOM     87  C   VAL A   9      43.631 -12.814  56.421  1.00151.43           C  
ATOM     88  O   VAL A   9      43.098 -13.358  57.390  1.00150.78           O  
ATOM     89  CB  VAL A   9      43.513 -11.424  54.297  1.00146.38           C  
ATOM     90  CG1 VAL A   9      44.655 -12.043  53.496  1.00143.19           C  
ATOM     91  CG2 VAL A   9      42.532 -10.766  53.347  1.00145.79           C  
ATOM     92  H   VAL A   9      41.569 -11.567  56.609  1.00  0.00           H  
ATOM     93  N   LYS A  10      44.917 -12.481  56.418  1.00153.12           N  
ATOM     94  CA  LYS A  10      45.750 -12.700  57.594  1.00155.84           C  
ATOM     95  C   LYS A  10      45.377 -11.534  58.495  1.00156.04           C  
ATOM     96  O   LYS A  10      46.088 -10.531  58.575  1.00156.54           O  
ATOM     97  CB  LYS A  10      47.235 -12.661  57.216  1.00156.66           C  
ATOM     98  CG  LYS A  10      47.788 -13.961  56.602  1.00161.34           C  
ATOM     99  CD  LYS A  10      47.082 -14.388  55.308  1.00162.86           C  
ATOM    100  CE  LYS A  10      45.948 -15.381  55.561  1.00162.48           C  
ATOM    101  NZ  LYS A  10      45.207 -15.706  54.309  1.00158.40           N  
ATOM    102  H   LYS A  10      45.373 -12.052  55.678  1.00  0.00           H  
ATOM    103  HZ1 LYS A  10      44.801 -14.834  53.912  1.00  0.00           H  
ATOM    104  HZ2 LYS A  10      45.861 -16.128  53.620  1.00  0.00           H  
ATOM    105  HZ3 LYS A  10      44.443 -16.379  54.521  1.00  0.00           H  
ATOM    106  N   GLY A  11      44.221 -11.666  59.138  1.00156.33           N  
ATOM    107  CA  GLY A  11      43.709 -10.608  59.979  1.00156.82           C  
ATOM    108  C   GLY A  11      42.957  -9.702  59.022  1.00157.14           C  
ATOM    109  O   GLY A  11      41.898 -10.080  58.509  1.00155.46           O  
ATOM    110  H   GLY A  11      43.687 -12.481  59.024  1.00  0.00           H  
ATOM    111  N   LYS A  12      43.547  -8.548  58.714  1.00158.95           N  
ATOM    112  CA  LYS A  12      42.951  -7.575  57.796  1.00159.30           C  
ATOM    113  C   LYS A  12      43.824  -7.393  56.551  1.00159.63           C  
ATOM    114  O   LYS A  12      44.769  -6.597  56.551  1.00161.16           O  
ATOM    115  CB  LYS A  12      42.740  -6.223  58.495  1.00157.04           C  
ATOM    116  CG  LYS A  12      41.610  -6.211  59.517  1.00158.53           C  
ATOM    117  CD  LYS A  12      40.257  -6.408  58.848  1.00155.25           C  
ATOM    118  CE  LYS A  12      39.161  -6.726  59.862  1.00156.18           C  
ATOM    119  NZ  LYS A  12      38.951  -5.639  60.857  1.00157.08           N  
ATOM    120  H   LYS A  12      44.434  -8.357  59.085  1.00  0.00           H  
ATOM    121  HZ1 LYS A  12      38.685  -4.765  60.359  1.00  0.00           H  
ATOM    122  HZ2 LYS A  12      38.191  -5.910  61.513  1.00  0.00           H  
ATOM    123  HZ3 LYS A  12      39.830  -5.483  61.388  1.00  0.00           H  
ATOM    124  N   GLY A  13      43.486  -8.124  55.489  1.00158.27           N  
ATOM    125  CA  GLY A  13      44.230  -8.044  54.241  1.00153.71           C  
ATOM    126  C   GLY A  13      43.928  -6.775  53.476  1.00151.06           C  
ATOM    127  O   GLY A  13      44.317  -6.622  52.314  1.00147.04           O  
ATOM    128  H   GLY A  13      42.706  -8.720  55.560  1.00  0.00           H  
ATOM    129  N   LYS A  14      43.241  -5.857  54.150  1.00151.01           N  
ATOM    130  CA  LYS A  14      42.871  -4.566  53.594  1.00152.23           C  
ATOM    131  C   LYS A  14      44.055  -3.817  52.982  1.00152.23           C  
ATOM    132  O   LYS A  14      43.858  -2.850  52.243  1.00153.30           O  
ATOM    133  CB  LYS A  14      42.185  -3.703  54.671  1.00152.55           C  
ATOM    134  CG  LYS A  14      42.795  -3.783  56.080  1.00153.41           C  
ATOM    135  CD  LYS A  14      44.178  -3.134  56.165  1.00157.20           C  
ATOM    136  CE  LYS A  14      44.866  -3.415  57.501  1.00157.46           C  
ATOM    137  NZ  LYS A  14      46.251  -2.849  57.567  1.00155.69           N  
ATOM    138  H   LYS A  14      42.919  -6.046  55.043  1.00  0.00           H  
ATOM    139  HZ1 LYS A  14      46.832  -3.270  56.814  1.00  0.00           H  
ATOM    140  HZ2 LYS A  14      46.213  -1.817  57.443  1.00  0.00           H  
ATOM    141  HZ3 LYS A  14      46.671  -3.073  58.492  1.00  0.00           H  
ATOM    142  N   LYS A  15      45.277  -4.248  53.308  1.00151.20           N  
ATOM    143  CA  LYS A  15      46.491  -3.619  52.780  1.00147.84           C  
ATOM    144  C   LYS A  15      46.369  -3.571  51.270  1.00146.75           C  
ATOM    145  O   LYS A  15      46.736  -2.580  50.645  1.00145.13           O  
ATOM    146  CB  LYS A  15      47.743  -4.428  53.121  1.00146.32           C  
ATOM    147  CG  LYS A  15      47.822  -4.964  54.532  1.00144.16           C  
ATOM    148  CD  LYS A  15      49.171  -5.633  54.794  1.00143.75           C  
ATOM    149  CE  LYS A  15      49.507  -6.737  53.786  1.00141.64           C  
ATOM    150  NZ  LYS A  15      49.948  -6.232  52.449  1.00142.19           N  
ATOM    151  H   LYS A  15      45.353  -4.988  53.936  1.00  0.00           H  
ATOM    152  HZ1 LYS A  15      50.785  -5.626  52.566  1.00  0.00           H  
ATOM    153  HZ2 LYS A  15      50.194  -7.047  51.852  1.00  0.00           H  
ATOM    154  HZ3 LYS A  15      49.196  -5.697  51.976  1.00  0.00           H  
ATOM    155  N   GLY A  16      45.852  -4.657  50.700  1.00144.66           N  
ATOM    156  CA  GLY A  16      45.676  -4.728  49.268  1.00142.27           C  
ATOM    157  C   GLY A  16      45.819  -6.122  48.713  1.00140.55           C  
ATOM    158  O   GLY A  16      46.332  -6.299  47.610  1.00141.65           O  
ATOM    159  H   GLY A  16      45.563  -5.406  51.260  1.00  0.00           H  
ATOM    160  N   GLU A  17      45.357  -7.113  49.465  1.00138.72           N  
ATOM    161  CA  GLU A  17      45.447  -8.496  49.024  1.00138.34           C  
ATOM    162  C   GLU A  17      44.547  -8.693  47.805  1.00138.58           C  
ATOM    163  O   GLU A  17      43.356  -8.971  47.941  1.00138.16           O  
ATOM    164  CB  GLU A  17      45.022  -9.433  50.155  1.00139.44           C  
ATOM    165  CG  GLU A  17      45.964 -10.606  50.391  1.00145.49           C  
ATOM    166  CD  GLU A  17      46.037 -11.558  49.214  1.00149.37           C  
ATOM    167  OE1 GLU A  17      45.089 -12.350  49.024  1.00150.06           O  
ATOM    168  OE2 GLU A  17      47.050 -11.518  48.484  1.00151.53           O  
ATOM    169  H   GLU A  17      44.906  -6.914  50.314  1.00  0.00           H  
ATOM    170  N   ILE A  18      45.112  -8.497  46.618  1.00138.95           N  
ATOM    171  CA  ILE A  18      44.363  -8.648  45.373  1.00140.40           C  
ATOM    172  C   ILE A  18      44.402 -10.084  44.837  1.00141.61           C  
ATOM    173  O   ILE A  18      45.421 -10.551  44.319  1.00142.29           O  
ATOM    174  CB  ILE A  18      44.836  -7.628  44.294  1.00139.45           C  
ATOM    175  CG1 ILE A  18      44.054  -7.830  42.995  1.00141.56           C  
ATOM    176  CG2 ILE A  18      46.338  -7.724  44.072  1.00137.39           C  
ATOM    177  CD1 ILE A  18      44.398  -6.837  41.910  1.00144.17           C  
ATOM    178  H   ILE A  18      46.052  -8.225  46.585  1.00  0.00           H  
ATOM    179  N   LYS A  19      43.276 -10.777  44.971  1.00142.95           N  
ATOM    180  CA  LYS A  19      43.153 -12.160  44.529  1.00143.31           C  
ATOM    181  C   LYS A  19      41.967 -12.350  43.588  1.00144.10           C  
ATOM    182  O   LYS A  19      40.931 -11.706  43.734  1.00141.91           O  
ATOM    183  CB  LYS A  19      43.006 -13.079  45.748  1.00142.96           C  
ATOM    184  CG  LYS A  19      42.498 -14.480  45.435  1.00146.62           C  
ATOM    185  CD  LYS A  19      42.186 -15.266  46.703  1.00146.13           C  
ATOM    186  CE  LYS A  19      41.439 -16.569  46.398  1.00150.53           C  
ATOM    187  NZ  LYS A  19      42.213 -17.504  45.526  1.00146.72           N  
ATOM    188  H   LYS A  19      42.494 -10.329  45.367  1.00  0.00           H  
ATOM    189  HZ1 LYS A  19      43.108 -17.756  45.992  1.00  0.00           H  
ATOM    190  HZ2 LYS A  19      41.655 -18.366  45.359  1.00  0.00           H  
ATOM    191  HZ3 LYS A  19      42.415 -17.043  44.616  1.00  0.00           H  
ATOM    192  N   ASN A  20      42.134 -13.237  42.615  1.00146.78           N  
ATOM    193  CA  ASN A  20      41.079 -13.535  41.657  1.00149.98           C  
ATOM    194  C   ASN A  20      40.084 -14.530  42.248  1.00151.54           C  
ATOM    195  O   ASN A  20      40.354 -15.735  42.307  1.00150.96           O  
ATOM    196  CB  ASN A  20      41.676 -14.103  40.367  1.00152.29           C  
ATOM    197  CG  ASN A  20      40.620 -14.676  39.435  1.00157.39           C  
ATOM    198  OD1 ASN A  20      39.918 -13.938  38.736  1.00159.39           O  
ATOM    199  ND2 ASN A  20      40.486 -15.997  39.435  1.00157.35           N  
ATOM    200  H   ASN A  20      42.982 -13.717  42.556  1.00  0.00           H  
ATOM    201 HD21 ASN A  20      39.870 -16.439  38.822  1.00  0.00           H  
ATOM    202 HD22 ASN A  20      41.049 -16.494  40.071  1.00  0.00           H  
ATOM    203  N   VAL A  21      38.952 -14.013  42.717  1.00153.28           N  
ATOM    204  CA  VAL A  21      37.899 -14.847  43.288  1.00154.79           C  
ATOM    205  C   VAL A  21      36.831 -15.168  42.241  1.00156.07           C  
ATOM    206  O   VAL A  21      36.673 -14.452  41.239  1.00154.19           O  
ATOM    207  CB  VAL A  21      37.220 -14.176  44.508  1.00154.41           C  
ATOM    208  CG1 VAL A  21      38.214 -14.015  45.643  1.00152.41           C  
ATOM    209  CG2 VAL A  21      36.625 -12.839  44.113  1.00154.82           C  
ATOM    210  H   VAL A  21      38.817 -13.043  42.679  1.00  0.00           H  
ATOM    211  N   ALA A  22      36.115 -16.264  42.462  1.00156.87           N  
ATOM    212  CA  ALA A  22      35.066 -16.683  41.547  1.00157.28           C  
ATOM    213  C   ALA A  22      34.008 -15.594  41.463  1.00156.78           C  
ATOM    214  O   ALA A  22      33.539 -15.095  42.488  1.00159.69           O  
ATOM    215  CB  ALA A  22      34.441 -17.996  42.022  1.00157.06           C  
ATOM    216  H   ALA A  22      36.290 -16.786  43.269  1.00  0.00           H  
ATOM    217  N   ASP A  23      33.690 -15.179  40.242  1.00154.03           N  
ATOM    218  CA  ASP A  23      32.665 -14.164  40.025  1.00150.86           C  
ATOM    219  C   ASP A  23      31.344 -14.762  40.498  1.00148.88           C  
ATOM    220  O   ASP A  23      31.185 -15.985  40.507  1.00149.47           O  
ATOM    221  CB  ASP A  23      32.593 -13.763  38.545  1.00151.20           C  
ATOM    222  CG  ASP A  23      33.005 -14.885  37.609  1.00152.70           C  
ATOM    223  OD1 ASP A  23      34.226 -15.116  37.460  1.00151.85           O  
ATOM    224  OD2 ASP A  23      32.112 -15.528  37.020  1.00152.77           O  
ATOM    225  H   ASP A  23      34.127 -15.635  39.507  1.00  0.00           H  
ATOM    226  N   GLY A  24      30.402 -13.918  40.898  1.00146.42           N  
ATOM    227  CA  GLY A  24      29.138 -14.428  41.400  1.00145.91           C  
ATOM    228  C   GLY A  24      29.311 -14.662  42.891  1.00145.93           C  
ATOM    229  O   GLY A  24      28.927 -13.813  43.696  1.00144.79           O  
ATOM    230  H   GLY A  24      30.585 -12.963  40.832  1.00  0.00           H  
ATOM    231  N   TYR A  25      29.933 -15.786  43.256  1.00145.40           N  
ATOM    232  CA  TYR A  25      30.206 -16.135  44.659  1.00143.08           C  
ATOM    233  C   TYR A  25      30.795 -14.906  45.334  1.00139.67           C  
ATOM    234  O   TYR A  25      30.425 -14.550  46.451  1.00136.81           O  
ATOM    235  CB  TYR A  25      31.210 -17.300  44.733  1.00144.70           C  
ATOM    236  CG  TYR A  25      31.956 -17.417  46.052  1.00144.35           C  
ATOM    237  CD1 TYR A  25      31.367 -18.019  47.158  1.00146.01           C  
ATOM    238  CD2 TYR A  25      33.246 -16.910  46.193  1.00145.08           C  
ATOM    239  CE1 TYR A  25      32.041 -18.109  48.377  1.00145.12           C  
ATOM    240  CE2 TYR A  25      33.927 -16.998  47.404  1.00145.03           C  
ATOM    241  CZ  TYR A  25      33.317 -17.595  48.493  1.00143.88           C  
ATOM    242  OH  TYR A  25      33.970 -17.665  49.701  1.00143.01           O  
ATOM    243  H   TYR A  25      30.225 -16.389  42.537  1.00  0.00           H  
ATOM    244  HH  TYR A  25      34.832 -17.250  49.638  1.00  0.00           H  
ATOM    245  N   ALA A  26      31.725 -14.271  44.634  1.00137.45           N  
ATOM    246  CA  ALA A  26      32.352 -13.067  45.119  1.00135.77           C  
ATOM    247  C   ALA A  26      31.218 -12.097  45.407  1.00133.92           C  
ATOM    248  O   ALA A  26      30.923 -11.815  46.564  1.00135.43           O  
ATOM    249  CB  ALA A  26      33.276 -12.498  44.062  1.00137.31           C  
ATOM    250  H   ALA A  26      32.016 -14.639  43.771  1.00  0.00           H  
ATOM    251  N   ASN A  27      30.522 -11.663  44.361  1.00131.09           N  
ATOM    252  CA  ASN A  27      29.423 -10.716  44.524  1.00128.11           C  
ATOM    253  C   ASN A  27      28.207 -11.212  45.290  1.00125.39           C  
ATOM    254  O   ASN A  27      27.255 -10.462  45.470  1.00123.05           O  
ATOM    255  CB  ASN A  27      29.009 -10.089  43.183  1.00129.54           C  
ATOM    256  CG  ASN A  27      28.834 -11.112  42.077  1.00130.40           C  
ATOM    257  OD1 ASN A  27      29.781 -11.428  41.358  1.00129.39           O  
ATOM    258  ND2 ASN A  27      27.622 -11.625  41.926  1.00130.97           N  
ATOM    259  H   ASN A  27      30.742 -11.996  43.468  1.00  0.00           H  
ATOM    260 HD21 ASN A  27      27.463 -12.277  41.217  1.00  0.00           H  
ATOM    261 HD22 ASN A  27      26.918 -11.324  42.540  1.00  0.00           H  
ATOM    262  N   ASN A  28      28.248 -12.455  45.763  1.00122.63           N  
ATOM    263  CA  ASN A  28      27.137 -13.020  46.529  1.00122.16           C  
ATOM    264  C   ASN A  28      27.468 -13.231  48.010  1.00120.45           C  
ATOM    265  O   ASN A  28      26.568 -13.255  48.861  1.00123.63           O  
ATOM    266  CB  ASN A  28      26.648 -14.333  45.908  1.00122.54           C  
ATOM    267  CG  ASN A  28      25.349 -14.164  45.131  1.00126.91           C  
ATOM    268  OD1 ASN A  28      25.266 -14.525  43.957  1.00128.20           O  
ATOM    269  ND2 ASN A  28      24.332 -13.605  45.781  1.00128.47           N  
ATOM    270  H   ASN A  28      29.018 -13.026  45.580  1.00  0.00           H  
ATOM    271 HD21 ASN A  28      23.505 -13.507  45.273  1.00  0.00           H  
ATOM    272 HD22 ASN A  28      24.462 -13.335  46.714  1.00  0.00           H  
ATOM    273  N   PHE A  29      28.756 -13.380  48.318  1.00115.35           N  
ATOM    274  CA  PHE A  29      29.203 -13.576  49.693  1.00106.54           C  
ATOM    275  C   PHE A  29      30.248 -12.540  50.100  1.00103.36           C  
ATOM    276  O   PHE A  29      29.949 -11.663  50.909  1.00104.15           O  
ATOM    277  CB  PHE A  29      29.711 -15.001  49.901  1.00103.77           C  
ATOM    278  CG  PHE A  29      28.632 -16.045  49.802  1.00102.52           C  
ATOM    279  CD1 PHE A  29      27.489 -15.953  50.580  1.00 99.76           C  
ATOM    280  CD2 PHE A  29      28.761 -17.121  48.934  1.00103.13           C  
ATOM    281  CE1 PHE A  29      26.494 -16.918  50.495  1.00101.61           C  
ATOM    282  CE2 PHE A  29      27.771 -18.093  48.842  1.00103.42           C  
ATOM    283  CZ  PHE A  29      26.637 -17.992  49.623  1.00104.26           C  
ATOM    284  H   PHE A  29      29.421 -13.350  47.599  1.00  0.00           H  
ATOM    285  N   LEU A  30      31.444 -12.590  49.513  1.00 96.96           N  
ATOM    286  CA  LEU A  30      32.488 -11.612  49.850  1.00 91.27           C  
ATOM    287  C   LEU A  30      31.934 -10.204  49.715  1.00 88.40           C  
ATOM    288  O   LEU A  30      31.867  -9.468  50.692  1.00 89.66           O  
ATOM    289  CB  LEU A  30      33.725 -11.747  48.953  1.00 89.85           C  
ATOM    290  CG  LEU A  30      34.768 -12.844  49.185  1.00 90.13           C  
ATOM    291  CD1 LEU A  30      34.241 -14.190  48.728  1.00 88.14           C  
ATOM    292  CD2 LEU A  30      36.027 -12.497  48.413  1.00 89.83           C  
ATOM    293  H   LEU A  30      31.609 -13.280  48.837  1.00  0.00           H  
ATOM    294  N   PHE A  31      31.501  -9.855  48.510  1.00 86.87           N  
ATOM    295  CA  PHE A  31      30.928  -8.545  48.241  1.00 88.35           C  
ATOM    296  C   PHE A  31      29.749  -8.292  49.162  1.00 90.27           C  
ATOM    297  O   PHE A  31      29.371  -7.148  49.397  1.00 92.14           O  
ATOM    298  CB  PHE A  31      30.457  -8.443  46.787  1.00 88.20           C  
ATOM    299  CG  PHE A  31      31.559  -8.158  45.806  1.00 88.27           C  
ATOM    300  CD1 PHE A  31      32.057  -6.872  45.660  1.00 89.06           C  
ATOM    301  CD2 PHE A  31      32.107  -9.175  45.033  1.00 86.55           C  
ATOM    302  CE1 PHE A  31      33.080  -6.614  44.765  1.00 86.91           C  
ATOM    303  CE2 PHE A  31      33.131  -8.922  44.134  1.00 82.18           C  
ATOM    304  CZ  PHE A  31      33.619  -7.638  44.000  1.00 84.39           C  
ATOM    305  H   PHE A  31      31.563 -10.499  47.779  1.00  0.00           H  
ATOM    306  N   LYS A  32      29.159  -9.366  49.670  1.00 92.58           N  
ATOM    307  CA  LYS A  32      28.028  -9.237  50.565  1.00 96.31           C  
ATOM    308  C   LYS A  32      28.429  -8.866  51.987  1.00 97.78           C  
ATOM    309  O   LYS A  32      27.832  -7.971  52.586  1.00102.07           O  
ATOM    310  CB  LYS A  32      27.169 -10.499  50.533  1.00 99.07           C  
ATOM    311  CG  LYS A  32      25.959 -10.356  49.629  1.00105.22           C  
ATOM    312  CD  LYS A  32      26.336  -9.686  48.314  1.00110.35           C  
ATOM    313  CE  LYS A  32      25.107  -9.290  47.515  1.00115.02           C  
ATOM    314  NZ  LYS A  32      25.468  -8.565  46.265  1.00114.78           N  
ATOM    315  H   LYS A  32      29.477 -10.255  49.440  1.00  0.00           H  
ATOM    316  HZ1 LYS A  32      26.012  -7.713  46.508  1.00  0.00           H  
ATOM    317  HZ2 LYS A  32      26.032  -9.167  45.640  1.00  0.00           H  
ATOM    318  HZ3 LYS A  32      24.597  -8.288  45.770  1.00  0.00           H  
ATOM    319  N   GLN A  33      29.459  -9.506  52.526  1.00 95.65           N  
ATOM    320  CA  GLN A  33      29.874  -9.176  53.880  1.00 93.99           C  
ATOM    321  C   GLN A  33      31.022  -8.181  53.931  1.00 95.02           C  
ATOM    322  O   GLN A  33      31.829  -8.210  54.858  1.00 96.37           O  
ATOM    323  CB  GLN A  33      30.222 -10.433  54.673  1.00 95.70           C  
ATOM    324  CG  GLN A  33      30.747 -11.588  53.857  1.00 95.44           C  
ATOM    325  CD  GLN A  33      29.695 -12.648  53.648  1.00 96.79           C  
ATOM    326  OE1 GLN A  33      29.902 -13.818  53.958  1.00 95.63           O  
ATOM    327  NE2 GLN A  33      28.548 -12.240  53.135  1.00 99.63           N  
ATOM    328  H   GLN A  33      29.968 -10.136  51.979  1.00  0.00           H  
ATOM    329 HE21 GLN A  33      27.857 -12.912  52.978  1.00  0.00           H  
ATOM    330 HE22 GLN A  33      28.436 -11.297  52.924  1.00  0.00           H  
ATOM    331  N   GLY A  34      31.101  -7.311  52.926  1.00 95.05           N  
ATOM    332  CA  GLY A  34      32.156  -6.304  52.862  1.00 93.03           C  
ATOM    333  C   GLY A  34      33.591  -6.818  52.874  1.00 89.73           C  
ATOM    334  O   GLY A  34      34.534  -6.033  52.982  1.00 88.00           O  
ATOM    335  H   GLY A  34      30.434  -7.331  52.209  1.00  0.00           H  
ATOM    336  N   LEU A  35      33.751  -8.132  52.730  1.00 87.50           N  
ATOM    337  CA  LEU A  35      35.055  -8.786  52.733  1.00 85.67           C  
ATOM    338  C   LEU A  35      35.987  -8.394  51.603  1.00 87.40           C  
ATOM    339  O   LEU A  35      37.196  -8.287  51.817  1.00 88.67           O  
ATOM    340  CB  LEU A  35      34.884 -10.299  52.696  1.00 83.58           C  
ATOM    341  CG  LEU A  35      34.881 -11.027  54.032  1.00 84.70           C  
ATOM    342  CD1 LEU A  35      33.877 -10.409  54.996  1.00 81.47           C  
ATOM    343  CD2 LEU A  35      34.586 -12.497  53.782  1.00 84.11           C  
ATOM    344  H   LEU A  35      32.953  -8.677  52.599  1.00  0.00           H  
ATOM    345  N   ALA A  36      35.439  -8.246  50.397  1.00 88.08           N  
ATOM    346  CA  ALA A  36      36.229  -7.894  49.219  1.00 87.37           C  
ATOM    347  C   ALA A  36      35.535  -6.832  48.380  1.00 86.97           C  
ATOM    348  O   ALA A  36      34.392  -6.475  48.646  1.00 85.86           O  
ATOM    349  CB  ALA A  36      36.486  -9.132  48.386  1.00 83.68           C  
ATOM    350  H   ALA A  36      34.468  -8.309  50.292  1.00  0.00           H  
ATOM    351  N   ILE A  37      36.227  -6.328  47.367  1.00 89.38           N  
ATOM    352  CA  ILE A  37      35.653  -5.307  46.504  1.00 92.82           C  
ATOM    353  C   ILE A  37      36.091  -5.516  45.052  1.00 95.01           C  
ATOM    354  O   ILE A  37      37.021  -6.272  44.786  1.00 91.71           O  
ATOM    355  CB  ILE A  37      36.008  -3.889  47.015  1.00 94.48           C  
ATOM    356  CG1 ILE A  37      34.842  -2.936  46.759  1.00 98.02           C  
ATOM    357  CG2 ILE A  37      37.282  -3.372  46.373  1.00 92.60           C  
ATOM    358  CD1 ILE A  37      33.570  -3.310  47.516  1.00102.27           C  
ATOM    359  H   ILE A  37      37.145  -6.623  47.195  1.00  0.00           H  
ATOM    360  N   GLU A  38      35.393  -4.885  44.113  1.00 99.14           N  
ATOM    361  CA  GLU A  38      35.716  -5.030  42.693  1.00105.53           C  
ATOM    362  C   GLU A  38      37.115  -4.502  42.389  1.00105.01           C  
ATOM    363  O   GLU A  38      37.435  -3.355  42.719  1.00105.50           O  
ATOM    364  CB  GLU A  38      34.704  -4.278  41.809  1.00111.19           C  
ATOM    365  CG  GLU A  38      33.244  -4.747  41.885  1.00119.18           C  
ATOM    366  CD  GLU A  38      32.478  -4.198  43.093  1.00122.37           C  
ATOM    367  OE1 GLU A  38      33.010  -3.332  43.824  1.00121.40           O  
ATOM    368  OE2 GLU A  38      31.333  -4.651  43.317  1.00125.60           O  
ATOM    369  H   GLU A  38      34.685  -4.289  44.407  1.00  0.00           H  
ATOM    370  N   ALA A  39      37.936  -5.325  41.740  1.00103.08           N  
ATOM    371  CA  ALA A  39      39.294  -4.918  41.382  1.00101.78           C  
ATOM    372  C   ALA A  39      39.277  -3.982  40.170  1.00100.85           C  
ATOM    373  O   ALA A  39      39.939  -4.244  39.160  1.00102.46           O  
ATOM    374  CB  ALA A  39      40.165  -6.143  41.097  1.00100.68           C  
ATOM    375  H   ALA A  39      37.637  -6.229  41.501  1.00  0.00           H  
ATOM    376  N   THR A  40      38.509  -2.899  40.268  1.00 99.34           N  
ATOM    377  CA  THR A  40      38.412  -1.933  39.184  1.00 97.32           C  
ATOM    378  C   THR A  40      39.728  -1.175  39.142  1.00 99.19           C  
ATOM    379  O   THR A  40      40.336  -0.916  40.179  1.00102.48           O  
ATOM    380  CB  THR A  40      37.267  -0.935  39.426  1.00 95.33           C  
ATOM    381  OG1 THR A  40      37.507  -0.218  40.639  1.00 92.63           O  
ATOM    382  CG2 THR A  40      35.946  -1.663  39.554  1.00 95.65           C  
ATOM    383  H   THR A  40      38.056  -2.700  41.103  1.00  0.00           H  
ATOM    384  HG1 THR A  40      37.228  -0.755  41.400  1.00  0.00           H  
ATOM    385  N   PRO A  41      40.160  -0.755  37.952  1.00 99.73           N  
ATOM    386  CA  PRO A  41      41.418  -0.015  37.784  1.00100.22           C  
ATOM    387  C   PRO A  41      41.491   1.296  38.589  1.00100.17           C  
ATOM    388  O   PRO A  41      42.524   1.969  38.606  1.00 99.02           O  
ATOM    389  CB  PRO A  41      41.455   0.239  36.282  1.00101.87           C  
ATOM    390  CG  PRO A  41      39.978   0.349  35.938  1.00102.91           C  
ATOM    391  CD  PRO A  41      39.410  -0.819  36.688  1.00 99.52           C  
ATOM    392  N   ALA A  42      40.384   1.669  39.227  1.00 99.60           N  
ATOM    393  CA  ALA A  42      40.334   2.873  40.046  1.00100.03           C  
ATOM    394  C   ALA A  42      40.591   2.448  41.481  1.00100.05           C  
ATOM    395  O   ALA A  42      41.490   2.953  42.135  1.00102.65           O  
ATOM    396  CB  ALA A  42      38.978   3.531  39.932  1.00103.71           C  
ATOM    397  H   ALA A  42      39.573   1.137  39.150  1.00  0.00           H  
ATOM    398  N   ASN A  43      39.828   1.468  41.945  1.00 98.84           N  
ATOM    399  CA  ASN A  43      39.976   0.948  43.297  1.00100.06           C  
ATOM    400  C   ASN A  43      41.239   0.087  43.422  1.00101.58           C  
ATOM    401  O   ASN A  43      41.471  -0.562  44.444  1.00103.51           O  
ATOM    402  CB  ASN A  43      38.733   0.145  43.692  1.00100.67           C  
ATOM    403  CG  ASN A  43      37.488   1.018  43.849  1.00103.59           C  
ATOM    404  OD1 ASN A  43      36.404   0.517  44.161  1.00107.13           O  
ATOM    405  ND2 ASN A  43      37.636   2.323  43.637  1.00103.07           N  
ATOM    406  H   ASN A  43      39.143   1.062  41.368  1.00  0.00           H  
ATOM    407 HD21 ASN A  43      36.822   2.856  43.764  1.00  0.00           H  
ATOM    408 HD22 ASN A  43      38.465   2.769  43.391  1.00  0.00           H  
ATOM    409  N   LEU A  44      42.032   0.061  42.354  1.00100.52           N  
ATOM    410  CA  LEU A  44      43.285  -0.682  42.323  1.00 97.84           C  
ATOM    411  C   LEU A  44      44.398   0.343  42.520  1.00 96.25           C  
ATOM    412  O   LEU A  44      45.355   0.126  43.267  1.00 94.29           O  
ATOM    413  CB  LEU A  44      43.454  -1.367  40.970  1.00 98.75           C  
ATOM    414  CG  LEU A  44      43.982  -2.798  41.014  1.00101.29           C  
ATOM    415  CD1 LEU A  44      45.335  -2.857  41.723  1.00101.65           C  
ATOM    416  CD2 LEU A  44      42.960  -3.674  41.713  1.00101.92           C  
ATOM    417  H   LEU A  44      41.751   0.484  41.527  1.00  0.00           H  
ATOM    418  N   LYS A  45      44.264   1.466  41.831  1.00 94.33           N  
ATOM    419  CA  LYS A  45      45.234   2.533  41.946  1.00 94.41           C  
ATOM    420  C   LYS A  45      45.013   3.197  43.299  1.00 91.63           C  
ATOM    421  O   LYS A  45      45.963   3.503  44.012  1.00 93.28           O  
ATOM    422  CB  LYS A  45      45.046   3.541  40.806  1.00102.59           C  
ATOM    423  CG  LYS A  45      45.516   3.051  39.419  1.00111.57           C  
ATOM    424  CD  LYS A  45      47.054   2.917  39.326  1.00117.86           C  
ATOM    425  CE  LYS A  45      47.522   2.469  37.930  1.00122.42           C  
ATOM    426  NZ  LYS A  45      49.012   2.416  37.796  1.00126.99           N  
ATOM    427  H   LYS A  45      43.511   1.585  41.219  1.00  0.00           H  
ATOM    428  HZ1 LYS A  45      49.400   1.749  38.493  1.00  0.00           H  
ATOM    429  HZ2 LYS A  45      49.264   2.104  36.836  1.00  0.00           H  
ATOM    430  HZ3 LYS A  45      49.406   3.363  37.967  1.00  0.00           H  
ATOM    431  N   ALA A  46      43.746   3.353  43.667  1.00 90.64           N  
ATOM    432  CA  ALA A  46      43.359   3.965  44.934  1.00 88.02           C  
ATOM    433  C   ALA A  46      43.847   3.129  46.100  1.00 86.40           C  
ATOM    434  O   ALA A  46      43.970   3.633  47.213  1.00 87.68           O  
ATOM    435  CB  ALA A  46      41.863   4.133  45.005  1.00 92.24           C  
ATOM    436  H   ALA A  46      43.055   3.057  43.054  1.00  0.00           H  
ATOM    437  N   LEU A  47      44.055   1.838  45.861  1.00 82.40           N  
ATOM    438  CA  LEU A  47      44.580   0.953  46.891  1.00 81.88           C  
ATOM    439  C   LEU A  47      46.071   1.229  46.971  1.00 83.65           C  
ATOM    440  O   LEU A  47      46.625   1.403  48.057  1.00 85.01           O  
ATOM    441  CB  LEU A  47      44.403  -0.516  46.516  1.00 79.70           C  
ATOM    442  CG  LEU A  47      45.218  -1.463  47.413  1.00 77.59           C  
ATOM    443  CD1 LEU A  47      44.448  -1.689  48.702  1.00 74.70           C  
ATOM    444  CD2 LEU A  47      45.540  -2.786  46.710  1.00 73.74           C  
ATOM    445  H   LEU A  47      43.853   1.462  44.986  1.00  0.00           H  
ATOM    446  N   GLU A  48      46.714   1.252  45.806  1.00 85.20           N  
ATOM    447  CA  GLU A  48      48.144   1.497  45.717  1.00 87.61           C  
ATOM    448  C   GLU A  48      48.540   2.721  46.521  1.00 84.48           C  
ATOM    449  O   GLU A  48      49.469   2.674  47.326  1.00 84.81           O  
ATOM    450  CB  GLU A  48      48.569   1.643  44.259  1.00 92.05           C  
ATOM    451  CG  GLU A  48      49.773   0.781  43.923  1.00107.12           C  
ATOM    452  CD  GLU A  48      49.628  -0.647  44.441  1.00114.25           C  
ATOM    453  OE1 GLU A  48      48.829  -1.414  43.856  1.00117.02           O  
ATOM    454  OE2 GLU A  48      50.306  -0.994  45.440  1.00112.13           O  
ATOM    455  H   GLU A  48      46.217   1.087  44.977  1.00  0.00           H  
ATOM    456  N   ALA A  49      47.771   3.788  46.358  1.00 82.22           N  
ATOM    457  CA  ALA A  49      48.008   5.029  47.075  1.00 82.89           C  
ATOM    458  C   ALA A  49      48.040   4.839  48.602  1.00 83.36           C  
ATOM    459  O   ALA A  49      48.941   5.360  49.270  1.00 86.53           O  
ATOM    460  CB  ALA A  49      46.952   6.054  46.693  1.00 84.02           C  
ATOM    461  H   ALA A  49      47.034   3.729  45.715  1.00  0.00           H  
ATOM    462  N   GLN A  50      47.079   4.090  49.151  1.00 80.91           N  
ATOM    463  CA  GLN A  50      47.020   3.859  50.594  1.00 77.60           C  
ATOM    464  C   GLN A  50      48.215   3.050  51.056  1.00 75.66           C  
ATOM    465  O   GLN A  50      48.792   3.329  52.103  1.00 76.86           O  
ATOM    466  CB  GLN A  50      45.728   3.146  51.017  1.00 77.15           C  
ATOM    467  CG  GLN A  50      45.710   1.635  50.782  1.00 81.37           C  
ATOM    468  CD  GLN A  50      44.959   0.866  51.860  1.00 82.79           C  
ATOM    469  OE1 GLN A  50      44.138   1.424  52.583  1.00 85.06           O  
ATOM    470  NE2 GLN A  50      45.255  -0.417  51.981  1.00 85.15           N  
ATOM    471  H   GLN A  50      46.396   3.688  48.572  1.00  0.00           H  
ATOM    472 HE21 GLN A  50      44.744  -0.941  52.630  1.00  0.00           H  
ATOM    473 HE22 GLN A  50      45.942  -0.807  51.397  1.00  0.00           H  
ATOM    474  N   LYS A  51      48.595   2.051  50.273  1.00 73.25           N  
ATOM    475  CA  LYS A  51      49.732   1.225  50.636  1.00 72.80           C  
ATOM    476  C   LYS A  51      50.983   2.093  50.588  1.00 70.84           C  
ATOM    477  O   LYS A  51      51.895   1.951  51.397  1.00 70.02           O  
ATOM    478  CB  LYS A  51      49.875   0.065  49.660  1.00 73.90           C  
ATOM    479  CG  LYS A  51      48.604  -0.683  49.426  1.00 81.33           C  
ATOM    480  CD  LYS A  51      48.827  -1.876  48.523  1.00 89.02           C  
ATOM    481  CE  LYS A  51      49.530  -2.994  49.270  1.00 95.13           C  
ATOM    482  NZ  LYS A  51      49.442  -4.285  48.536  1.00 98.34           N  
ATOM    483  H   LYS A  51      48.109   1.879  49.436  1.00  0.00           H  
ATOM    484  HZ1 LYS A  51      48.441  -4.538  48.410  1.00  0.00           H  
ATOM    485  HZ2 LYS A  51      49.893  -4.182  47.604  1.00  0.00           H  
ATOM    486  HZ3 LYS A  51      49.924  -5.030  49.077  1.00  0.00           H  
ATOM    487  N   GLN A  52      51.012   3.013  49.641  1.00 68.96           N  
ATOM    488  CA  GLN A  52      52.150   3.884  49.494  1.00 68.11           C  
ATOM    489  C   GLN A  52      52.252   4.864  50.635  1.00 61.66           C  
ATOM    490  O   GLN A  52      53.344   5.226  51.032  1.00 62.76           O  
ATOM    491  CB  GLN A  52      52.093   4.603  48.148  1.00 81.71           C  
ATOM    492  CG  GLN A  52      53.060   4.047  47.070  1.00 92.85           C  
ATOM    493  CD  GLN A  52      52.866   2.559  46.740  1.00 98.26           C  
ATOM    494  OE1 GLN A  52      52.228   2.207  45.742  1.00100.37           O  
ATOM    495  NE2 GLN A  52      53.461   1.687  47.552  1.00100.65           N  
ATOM    496  H   GLN A  52      50.259   3.101  49.022  1.00  0.00           H  
ATOM    497 HE21 GLN A  52      53.336   0.745  47.333  1.00  0.00           H  
ATOM    498 HE22 GLN A  52      53.982   2.031  48.305  1.00  0.00           H  
ATOM    499  N   LYS A  53      51.124   5.297  51.171  1.00 58.70           N  
ATOM    500  CA  LYS A  53      51.173   6.233  52.285  1.00 62.71           C  
ATOM    501  C   LYS A  53      51.480   5.513  53.598  1.00 61.15           C  
ATOM    502  O   LYS A  53      52.227   6.023  54.430  1.00 60.07           O  
ATOM    503  CB  LYS A  53      49.898   7.088  52.380  1.00 67.37           C  
ATOM    504  CG  LYS A  53      48.599   6.345  52.687  1.00 83.30           C  
ATOM    505  CD  LYS A  53      48.227   6.388  54.175  1.00 91.89           C  
ATOM    506  CE  LYS A  53      46.925   5.624  54.451  1.00 98.29           C  
ATOM    507  NZ  LYS A  53      46.546   5.618  55.896  1.00100.85           N  
ATOM    508  H   LYS A  53      50.260   5.004  50.810  1.00  0.00           H  
ATOM    509  HZ1 LYS A  53      47.300   5.173  56.458  1.00  0.00           H  
ATOM    510  HZ2 LYS A  53      46.411   6.599  56.217  1.00  0.00           H  
ATOM    511  HZ3 LYS A  53      45.658   5.091  56.021  1.00  0.00           H  
ATOM    512  N   GLU A  54      50.946   4.305  53.754  1.00 60.62           N  
ATOM    513  CA  GLU A  54      51.184   3.505  54.950  1.00 59.11           C  
ATOM    514  C   GLU A  54      52.682   3.207  55.072  1.00 57.87           C  
ATOM    515  O   GLU A  54      53.240   3.176  56.170  1.00 62.29           O  
ATOM    516  CB  GLU A  54      50.389   2.196  54.879  1.00 58.98           C  
ATOM    517  CG  GLU A  54      48.877   2.364  54.987  1.00 64.68           C  
ATOM    518  CD  GLU A  54      48.121   1.038  54.914  1.00 71.94           C  
ATOM    519  OE1 GLU A  54      48.713  -0.026  55.204  1.00 74.98           O  
ATOM    520  OE2 GLU A  54      46.921   1.053  54.567  1.00 79.75           O  
ATOM    521  H   GLU A  54      50.356   3.953  53.058  1.00  0.00           H  
ATOM    522  N   GLN A  55      53.323   3.016  53.926  1.00 56.52           N  
ATOM    523  CA  GLN A  55      54.750   2.727  53.823  1.00 53.92           C  
ATOM    524  C   GLN A  55      55.608   3.962  54.112  1.00 52.56           C  
ATOM    525  O   GLN A  55      56.719   3.841  54.636  1.00 53.09           O  
ATOM    526  CB  GLN A  55      55.039   2.155  52.426  1.00 54.68           C  
ATOM    527  CG  GLN A  55      56.393   2.476  51.827  1.00 60.62           C  
ATOM    528  CD  GLN A  55      56.525   1.961  50.399  1.00 66.67           C  
ATOM    529  OE1 GLN A  55      56.751   2.730  49.447  1.00 64.87           O  
ATOM    530  NE2 GLN A  55      56.368   0.652  50.238  1.00 71.95           N  
ATOM    531  H   GLN A  55      52.794   3.056  53.101  1.00  0.00           H  
ATOM    532 HE21 GLN A  55      56.458   0.306  49.329  1.00  0.00           H  
ATOM    533 HE22 GLN A  55      56.176   0.102  51.024  1.00  0.00           H  
ATOM    534  N   ARG A  56      55.089   5.143  53.781  1.00 49.70           N  
ATOM    535  CA  ARG A  56      55.812   6.385  54.012  1.00 46.83           C  
ATOM    536  C   ARG A  56      55.784   6.690  55.488  1.00 44.44           C  
ATOM    537  O   ARG A  56      56.802   7.042  56.079  1.00 43.16           O  
ATOM    538  CB  ARG A  56      55.167   7.541  53.262  1.00 50.37           C  
ATOM    539  CG  ARG A  56      55.929   8.843  53.421  1.00 65.23           C  
ATOM    540  CD  ARG A  56      55.346   9.982  52.590  1.00 74.73           C  
ATOM    541  NE  ARG A  56      56.413  10.769  51.962  1.00 80.62           N  
ATOM    542  CZ  ARG A  56      56.962  11.884  52.459  1.00 86.22           C  
ATOM    543  NH1 ARG A  56      56.556  12.409  53.619  1.00 81.81           N  
ATOM    544  NH2 ARG A  56      57.972  12.453  51.803  1.00 88.30           N  
ATOM    545  H   ARG A  56      54.209   5.183  53.355  1.00  0.00           H  
ATOM    546  HE  ARG A  56      56.759  10.451  51.102  1.00  0.00           H  
ATOM    547 HH11 ARG A  56      55.826  11.970  54.143  1.00  0.00           H  
ATOM    548 HH12 ARG A  56      56.987  13.242  53.965  1.00  0.00           H  
ATOM    549 HH21 ARG A  56      58.306  12.040  50.956  1.00  0.00           H  
ATOM    550 HH22 ARG A  56      58.396  13.283  52.152  1.00  0.00           H  
ATOM    551  N   GLN A  57      54.600   6.532  56.070  1.00 42.52           N  
ATOM    552  CA  GLN A  57      54.360   6.774  57.478  1.00 40.98           C  
ATOM    553  C   GLN A  57      55.234   5.903  58.336  1.00 38.38           C  
ATOM    554  O   GLN A  57      56.008   6.392  59.152  1.00 42.50           O  
ATOM    555  CB  GLN A  57      52.888   6.561  57.799  1.00 48.87           C  
ATOM    556  CG  GLN A  57      52.040   7.749  57.361  1.00 69.58           C  
ATOM    557  CD  GLN A  57      50.569   7.417  57.200  1.00 81.44           C  
ATOM    558  OE1 GLN A  57      50.210   6.419  56.575  1.00 87.63           O  
ATOM    559  NE2 GLN A  57      49.706   8.270  57.743  1.00 85.24           N  
ATOM    560  H   GLN A  57      53.850   6.242  55.507  1.00  0.00           H  
ATOM    561 HE21 GLN A  57      48.760   8.048  57.635  1.00  0.00           H  
ATOM    562 HE22 GLN A  57      50.046   9.057  58.211  1.00  0.00           H  
ATOM    563  N   ALA A  58      55.155   4.609  58.119  1.00 35.06           N  
ATOM    564  CA  ALA A  58      55.967   3.675  58.867  1.00 32.81           C  
ATOM    565  C   ALA A  58      57.430   4.076  58.890  1.00 31.87           C  
ATOM    566  O   ALA A  58      58.155   3.798  59.843  1.00 43.85           O  
ATOM    567  CB  ALA A  58      55.834   2.314  58.260  1.00 35.25           C  
ATOM    568  H   ALA A  58      54.524   4.262  57.448  1.00  0.00           H  
ATOM    569  N   ALA A  59      57.856   4.735  57.831  1.00 31.49           N  
ATOM    570  CA  ALA A  59      59.231   5.164  57.678  1.00 29.21           C  
ATOM    571  C   ALA A  59      59.501   6.469  58.405  1.00 28.29           C  
ATOM    572  O   ALA A  59      60.624   6.744  58.799  1.00 29.77           O  
ATOM    573  CB  ALA A  59      59.545   5.320  56.194  1.00 26.23           C  
ATOM    574  H   ALA A  59      57.240   4.934  57.095  1.00  0.00           H  
ATOM    575  N   GLU A  60      58.498   7.323  58.488  1.00 30.50           N  
ATOM    576  CA  GLU A  60      58.682   8.585  59.164  1.00 34.02           C  
ATOM    577  C   GLU A  60      58.846   8.200  60.599  1.00 29.70           C  
ATOM    578  O   GLU A  60      59.839   8.531  61.230  1.00 29.77           O  
ATOM    579  CB  GLU A  60      57.443   9.483  59.022  1.00 49.34           C  
ATOM    580  CG  GLU A  60      57.204  10.093  57.625  1.00 62.72           C  
ATOM    581  CD  GLU A  60      58.113  11.275  57.305  1.00 73.67           C  
ATOM    582  OE1 GLU A  60      58.991  11.629  58.145  1.00 79.91           O  
ATOM    583  OE2 GLU A  60      57.942  11.848  56.195  1.00 81.04           O  
ATOM    584  H   GLU A  60      57.642   7.097  58.069  1.00  0.00           H  
ATOM    585  N   GLU A  61      57.902   7.415  61.082  1.00 24.58           N  
ATOM    586  CA  GLU A  61      57.934   6.989  62.447  1.00 28.55           C  
ATOM    587  C   GLU A  61      59.271   6.445  62.870  1.00 30.26           C  
ATOM    588  O   GLU A  61      59.848   6.897  63.865  1.00 34.29           O  
ATOM    589  CB  GLU A  61      56.868   5.955  62.694  1.00 35.56           C  
ATOM    590  CG  GLU A  61      55.506   6.556  62.850  1.00 56.84           C  
ATOM    591  CD  GLU A  61      54.398   5.541  62.671  1.00 72.35           C  
ATOM    592  OE1 GLU A  61      54.693   4.344  62.402  1.00 82.67           O  
ATOM    593  OE2 GLU A  61      53.220   5.951  62.781  1.00 84.92           O  
ATOM    594  H   GLU A  61      57.183   7.116  60.488  1.00  0.00           H  
ATOM    595  N   LEU A  62      59.800   5.510  62.097  1.00 28.74           N  
ATOM    596  CA  LEU A  62      61.066   4.890  62.455  1.00 26.95           C  
ATOM    597  C   LEU A  62      62.142   5.949  62.538  1.00 29.53           C  
ATOM    598  O   LEU A  62      62.903   6.004  63.510  1.00 34.64           O  
ATOM    599  CB  LEU A  62      61.431   3.792  61.434  1.00 19.11           C  
ATOM    600  CG  LEU A  62      62.462   2.673  61.702  1.00 20.85           C  
ATOM    601  CD1 LEU A  62      63.681   2.924  60.899  1.00 17.40           C  
ATOM    602  CD2 LEU A  62      62.839   2.523  63.159  1.00 14.51           C  
ATOM    603  H   LEU A  62      59.340   5.233  61.274  1.00  0.00           H  
ATOM    604  N   ALA A  63      62.135   6.841  61.559  1.00 26.17           N  
ATOM    605  CA  ALA A  63      63.126   7.883  61.471  1.00 23.81           C  
ATOM    606  C   ALA A  63      63.027   8.801  62.652  1.00 25.90           C  
ATOM    607  O   ALA A  63      64.039   9.307  63.112  1.00 25.44           O  
ATOM    608  CB  ALA A  63      62.939   8.647  60.216  1.00 27.37           C  
ATOM    609  H   ALA A  63      61.440   6.811  60.867  1.00  0.00           H  
ATOM    610  N   ASN A  64      61.807   9.032  63.123  1.00 25.48           N  
ATOM    611  CA  ASN A  64      61.571   9.892  64.275  1.00 32.07           C  
ATOM    612  C   ASN A  64      62.063   9.217  65.560  1.00 34.04           C  
ATOM    613  O   ASN A  64      62.853   9.798  66.301  1.00 37.08           O  
ATOM    614  CB  ASN A  64      60.099  10.296  64.339  1.00 38.02           C  
ATOM    615  CG  ASN A  64      59.651  11.040  63.070  1.00 51.35           C  
ATOM    616  OD1 ASN A  64      60.384  11.882  62.547  1.00 56.11           O  
ATOM    617  ND2 ASN A  64      58.469  10.701  62.548  1.00 52.72           N  
ATOM    618  H   ASN A  64      61.057   8.601  62.673  1.00  0.00           H  
ATOM    619 HD21 ASN A  64      58.212  11.184  61.737  1.00  0.00           H  
ATOM    620 HD22 ASN A  64      57.935  10.011  62.985  1.00  0.00           H  
ATOM    621  N   ALA A  65      61.680   7.962  65.781  1.00 29.68           N  
ATOM    622  CA  ALA A  65      62.148   7.213  66.943  1.00 19.45           C  
ATOM    623  C   ALA A  65      63.660   7.292  66.996  1.00 14.58           C  
ATOM    624  O   ALA A  65      64.248   7.508  68.025  1.00 23.40           O  
ATOM    625  CB  ALA A  65      61.724   5.783  66.824  1.00 22.99           C  
ATOM    626  H   ALA A  65      61.086   7.526  65.140  1.00  0.00           H  
ATOM    627  N   LYS A  66      64.295   7.177  65.859  1.00 18.74           N  
ATOM    628  CA  LYS A  66      65.740   7.231  65.815  1.00 28.63           C  
ATOM    629  C   LYS A  66      66.371   8.569  66.206  1.00 30.41           C  
ATOM    630  O   LYS A  66      67.471   8.601  66.756  1.00 32.40           O  
ATOM    631  CB  LYS A  66      66.224   6.841  64.421  1.00 32.37           C  
ATOM    632  CG  LYS A  66      65.846   5.442  64.010  1.00 40.79           C  
ATOM    633  CD  LYS A  66      66.664   5.032  62.807  1.00 48.28           C  
ATOM    634  CE  LYS A  66      66.618   3.530  62.572  1.00 58.50           C  
ATOM    635  NZ  LYS A  66      67.296   2.793  63.678  1.00 63.75           N  
ATOM    636  H   LYS A  66      63.787   7.032  65.030  1.00  0.00           H  
ATOM    637  HZ1 LYS A  66      68.277   3.131  63.752  1.00  0.00           H  
ATOM    638  HZ2 LYS A  66      66.799   2.989  64.570  1.00  0.00           H  
ATOM    639  HZ3 LYS A  66      67.290   1.772  63.483  1.00  0.00           H  
ATOM    640  N   LYS A  67      65.721   9.673  65.852  1.00 34.63           N  
ATOM    641  CA  LYS A  67      66.263  10.983  66.166  1.00 35.54           C  
ATOM    642  C   LYS A  67      65.982  11.194  67.641  1.00 30.51           C  
ATOM    643  O   LYS A  67      66.854  11.614  68.403  1.00 29.68           O  
ATOM    644  CB  LYS A  67      65.623  12.084  65.290  1.00 46.55           C  
ATOM    645  CG  LYS A  67      64.590  13.020  66.013  1.00 63.14           C  
ATOM    646  CD  LYS A  67      63.115  12.556  65.839  1.00 69.04           C  
ATOM    647  CE  LYS A  67      62.152  13.008  66.955  1.00 68.02           C  
ATOM    648  NZ  LYS A  67      60.827  12.312  66.863  1.00 65.81           N  
ATOM    649  H   LYS A  67      64.872   9.594  65.366  1.00  0.00           H  
ATOM    650  HZ1 LYS A  67      60.971  11.285  66.941  1.00  0.00           H  
ATOM    651  HZ2 LYS A  67      60.212  12.641  67.635  1.00  0.00           H  
ATOM    652  HZ3 LYS A  67      60.390  12.536  65.947  1.00  0.00           H  
ATOM    653  N   LEU A  68      64.793  10.783  68.054  1.00 25.26           N  
ATOM    654  CA  LEU A  68      64.376  10.908  69.430  1.00 24.59           C  
ATOM    655  C   LEU A  68      65.275  10.133  70.389  1.00 26.21           C  
ATOM    656  O   LEU A  68      65.509  10.568  71.513  1.00 26.54           O  
ATOM    657  CB  LEU A  68      62.949  10.450  69.568  1.00 20.92           C  
ATOM    658  CG  LEU A  68      62.398  10.720  70.946  1.00 19.31           C  
ATOM    659  CD1 LEU A  68      62.910  12.015  71.514  1.00 20.79           C  
ATOM    660  CD2 LEU A  68      60.924  10.767  70.778  1.00 22.71           C  
ATOM    661  H   LEU A  68      64.185  10.388  67.409  1.00  0.00           H  
ATOM    662  N   LYS A  69      65.794   9.000  69.929  1.00 20.84           N  
ATOM    663  CA  LYS A  69      66.682   8.186  70.727  1.00 16.94           C  
ATOM    664  C   LYS A  69      67.969   8.938  70.967  1.00 20.54           C  
ATOM    665  O   LYS A  69      68.626   8.747  71.986  1.00 31.49           O  
ATOM    666  CB  LYS A  69      66.990   6.886  70.004  1.00 16.68           C  
ATOM    667  CG  LYS A  69      68.099   6.099  70.624  1.00 17.68           C  
ATOM    668  CD  LYS A  69      68.472   4.930  69.766  1.00 20.89           C  
ATOM    669  CE  LYS A  69      69.434   3.966  70.462  1.00 29.89           C  
ATOM    670  NZ  LYS A  69      70.881   4.389  70.512  1.00 30.08           N  
ATOM    671  H   LYS A  69      65.549   8.700  69.030  1.00  0.00           H  
ATOM    672  HZ1 LYS A  69      71.231   4.540  69.544  1.00  0.00           H  
ATOM    673  HZ2 LYS A  69      70.954   5.279  71.046  1.00  0.00           H  
ATOM    674  HZ3 LYS A  69      71.448   3.653  70.978  1.00  0.00           H  
ATOM    675  N   GLU A  70      68.332   9.800  70.025  1.00 29.82           N  
ATOM    676  CA  GLU A  70      69.575  10.576  70.102  1.00 27.27           C  
ATOM    677  C   GLU A  70      69.422  11.714  71.078  1.00 23.83           C  
ATOM    678  O   GLU A  70      70.372  12.085  71.752  1.00 19.65           O  
ATOM    679  CB  GLU A  70      69.942  11.162  68.740  1.00 34.70           C  
ATOM    680  CG  GLU A  70      70.526  10.209  67.694  1.00 46.76           C  
ATOM    681  CD  GLU A  70      70.992  10.971  66.428  1.00 59.79           C  
ATOM    682  OE1 GLU A  70      70.122  11.406  65.621  1.00 64.26           O  
ATOM    683  OE2 GLU A  70      72.228  11.160  66.259  1.00 61.32           O  
ATOM    684  H   GLU A  70      67.757   9.925  69.242  1.00  0.00           H  
ATOM    685  N   GLN A  71      68.255  12.337  71.072  1.00 20.71           N  
ATOM    686  CA  GLN A  71      68.023  13.424  71.986  1.00 25.76           C  
ATOM    687  C   GLN A  71      68.104  12.873  73.418  1.00 26.68           C  
ATOM    688  O   GLN A  71      68.889  13.363  74.234  1.00 23.29           O  
ATOM    689  CB  GLN A  71      66.645  14.026  71.763  1.00 31.56           C  
ATOM    690  CG  GLN A  71      66.410  14.738  70.445  1.00 41.01           C  
ATOM    691  CD  GLN A  71      64.932  15.110  70.286  1.00 48.80           C  
ATOM    692  OE1 GLN A  71      64.193  14.484  69.521  1.00 54.30           O  
ATOM    693  NE2 GLN A  71      64.482  16.093  71.057  1.00 48.73           N  
ATOM    694  H   GLN A  71      67.567  12.052  70.432  1.00  0.00           H  
ATOM    695 HE21 GLN A  71      63.537  16.323  70.949  1.00  0.00           H  
ATOM    696 HE22 GLN A  71      65.093  16.532  71.681  1.00  0.00           H  
ATOM    697  N   LEU A  72      67.360  11.795  73.690  1.00 24.50           N  
ATOM    698  CA  LEU A  72      67.307  11.192  75.029  1.00 16.57           C  
ATOM    699  C   LEU A  72      68.637  10.773  75.633  1.00 15.10           C  
ATOM    700  O   LEU A  72      68.937  11.097  76.777  1.00 23.22           O  
ATOM    701  CB  LEU A  72      66.322  10.033  75.076  1.00 11.59           C  
ATOM    702  CG  LEU A  72      64.841  10.353  74.814  1.00 18.37           C  
ATOM    703  CD1 LEU A  72      64.075   9.028  74.749  1.00 24.36           C  
ATOM    704  CD2 LEU A  72      64.243  11.238  75.860  1.00 15.88           C  
ATOM    705  H   LEU A  72      66.826  11.388  72.969  1.00  0.00           H  
ATOM    706  N   GLU A  73      69.472  10.132  74.846  1.00 13.59           N  
ATOM    707  CA  GLU A  73      70.750   9.674  75.339  1.00 10.62           C  
ATOM    708  C   GLU A  73      71.764  10.772  75.651  1.00 14.05           C  
ATOM    709  O   GLU A  73      72.950  10.499  75.958  1.00 20.21           O  
ATOM    710  CB  GLU A  73      71.296   8.597  74.397  1.00  7.69           C  
ATOM    711  CG  GLU A  73      70.215   7.502  74.129  1.00 20.31           C  
ATOM    712  CD  GLU A  73      70.757   6.190  73.528  1.00 28.77           C  
ATOM    713  OE1 GLU A  73      71.852   6.210  72.914  1.00 25.41           O  
ATOM    714  OE2 GLU A  73      70.075   5.140  73.671  1.00 22.31           O  
ATOM    715  H   GLU A  73      69.229   9.961  73.911  1.00  0.00           H  
ATOM    716  N   LYS A  74      71.341  12.026  75.543  1.00 16.62           N  
ATOM    717  CA  LYS A  74      72.259  13.117  75.874  1.00 21.34           C  
ATOM    718  C   LYS A  74      71.794  13.756  77.236  1.00 18.52           C  
ATOM    719  O   LYS A  74      72.626  14.283  77.981  1.00 18.94           O  
ATOM    720  CB  LYS A  74      72.338  14.127  74.715  1.00 17.45           C  
ATOM    721  CG  LYS A  74      71.074  14.949  74.625  1.00 34.44           C  
ATOM    722  CD  LYS A  74      70.992  15.934  73.462  1.00 41.90           C  
ATOM    723  CE  LYS A  74      69.793  16.926  73.689  1.00 45.86           C  
ATOM    724  NZ  LYS A  74      68.356  16.376  73.686  1.00 35.83           N  
ATOM    725  H   LYS A  74      70.444  12.249  75.223  1.00  0.00           H  
ATOM    726  HZ1 LYS A  74      68.259  15.646  74.421  1.00  0.00           H  
ATOM    727  HZ2 LYS A  74      67.680  17.147  73.864  1.00  0.00           H  
ATOM    728  HZ3 LYS A  74      68.162  15.952  72.756  1.00  0.00           H  
ATOM    729  N   LEU A  75      70.516  13.527  77.596  1.00 14.53           N  
ATOM    730  CA  LEU A  75      69.860  14.031  78.806  1.00 15.82           C  
ATOM    731  C   LEU A  75      70.250  13.350  80.072  1.00 18.31           C  
ATOM    732  O   LEU A  75      71.089  12.494  80.065  1.00 24.73           O  
ATOM    733  CB  LEU A  75      68.355  13.876  78.732  1.00 11.76           C  
ATOM    734  CG  LEU A  75      67.756  14.209  77.392  1.00 14.10           C  
ATOM    735  CD1 LEU A  75      66.263  14.412  77.514  1.00 17.92           C  
ATOM    736  CD2 LEU A  75      68.410  15.441  76.869  1.00 21.90           C  
ATOM    737  H   LEU A  75      70.000  12.934  77.016  1.00  0.00           H  
ATOM    738  N   THR A  76      69.597  13.758  81.157  1.00 17.50           N  
ATOM    739  CA  THR A  76      69.780  13.238  82.502  1.00 12.72           C  
ATOM    740  C   THR A  76      68.608  13.817  83.233  1.00 20.61           C  
ATOM    741  O   THR A  76      68.516  15.031  83.368  1.00 27.64           O  
ATOM    742  CB  THR A  76      71.026  13.757  83.230  1.00  9.68           C  
ATOM    743  OG1 THR A  76      72.198  13.185  82.659  1.00 22.82           O  
ATOM    744  CG2 THR A  76      71.007  13.333  84.714  1.00 16.20           C  
ATOM    745  H   THR A  76      68.974  14.498  81.072  1.00  0.00           H  
ATOM    746  HG1 THR A  76      72.177  13.206  81.688  1.00  0.00           H  
ATOM    747  N   VAL A  77      67.657  12.974  83.617  1.00 22.70           N  
ATOM    748  CA  VAL A  77      66.480  13.433  84.347  1.00 20.84           C  
ATOM    749  C   VAL A  77      66.929  13.566  85.811  1.00 27.07           C  
ATOM    750  O   VAL A  77      67.787  12.800  86.285  1.00 33.96           O  
ATOM    751  CB  VAL A  77      65.343  12.407  84.184  1.00 15.41           C  
ATOM    752  CG1 VAL A  77      64.105  12.795  84.964  1.00 13.30           C  
ATOM    753  CG2 VAL A  77      65.024  12.258  82.708  1.00 19.56           C  
ATOM    754  H   VAL A  77      67.774  12.013  83.450  1.00  0.00           H  
ATOM    755  N   THR A  78      66.464  14.607  86.482  1.00 27.00           N  
ATOM    756  CA  THR A  78      66.817  14.820  87.874  1.00 24.62           C  
ATOM    757  C   THR A  78      65.561  14.828  88.726  1.00 23.27           C  
ATOM    758  O   THR A  78      64.748  15.761  88.662  1.00 23.10           O  
ATOM    759  CB  THR A  78      67.574  16.142  88.069  1.00 23.42           C  
ATOM    760  OG1 THR A  78      68.860  16.060  87.448  1.00 23.90           O  
ATOM    761  CG2 THR A  78      67.768  16.431  89.553  1.00 26.82           C  
ATOM    762  H   THR A  78      65.888  15.269  86.040  1.00  0.00           H  
ATOM    763  HG1 THR A  78      68.731  15.874  86.513  1.00  0.00           H  
ATOM    764  N   ILE A  79      65.358  13.750  89.464  1.00 22.22           N  
ATOM    765  CA  ILE A  79      64.198  13.672  90.330  1.00 25.43           C  
ATOM    766  C   ILE A  79      64.643  13.700  91.787  1.00 30.49           C  
ATOM    767  O   ILE A  79      65.309  12.781  92.248  1.00 35.94           O  
ATOM    768  CB  ILE A  79      63.364  12.424  90.067  1.00 23.26           C  
ATOM    769  CG1 ILE A  79      62.826  12.430  88.632  1.00 13.16           C  
ATOM    770  CG2 ILE A  79      62.227  12.384  91.047  1.00 21.81           C  
ATOM    771  CD1 ILE A  79      63.154  11.250  87.910  1.00  8.89           C  
ATOM    772  H   ILE A  79      66.005  13.015  89.476  1.00  0.00           H  
ATOM    773  N   PRO A  80      64.414  14.830  92.487  1.00 36.46           N  
ATOM    774  CA  PRO A  80      64.817  14.913  93.897  1.00 34.31           C  
ATOM    775  C   PRO A  80      63.791  14.195  94.795  1.00 30.12           C  
ATOM    776  O   PRO A  80      62.583  14.110  94.479  1.00 23.75           O  
ATOM    777  CB  PRO A  80      64.870  16.418  94.138  1.00 30.86           C  
ATOM    778  CG  PRO A  80      63.755  16.914  93.292  1.00 34.60           C  
ATOM    779  CD  PRO A  80      63.906  16.134  92.012  1.00 36.04           C  
ATOM    780  N   ALA A  81      64.246  13.665  95.911  1.00 21.39           N  
ATOM    781  CA  ALA A  81      63.297  12.967  96.722  1.00 22.44           C  
ATOM    782  C   ALA A  81      63.762  12.801  98.138  1.00 23.00           C  
ATOM    783  O   ALA A  81      64.969  12.844  98.409  1.00 19.52           O  
ATOM    784  CB  ALA A  81      62.975  11.625  96.085  1.00 23.12           C  
ATOM    785  H   ALA A  81      65.128  13.747  96.285  1.00  0.00           H  
ATOM    786  N   LYS A  82      62.768  12.724  99.031  1.00 25.39           N  
ATOM    787  CA  LYS A  82      62.958  12.538 100.464  1.00 27.32           C  
ATOM    788  C   LYS A  82      63.427  11.106 100.747  1.00 29.25           C  
ATOM    789  O   LYS A  82      62.712  10.118 100.434  1.00 33.77           O  
ATOM    790  CB  LYS A  82      61.662  12.842 101.226  1.00 33.54           C  
ATOM    791  CG  LYS A  82      61.651  14.269 101.799  1.00 51.62           C  
ATOM    792  CD  LYS A  82      60.630  14.507 102.938  1.00 59.85           C  
ATOM    793  CE  LYS A  82      59.262  14.944 102.427  1.00 62.04           C  
ATOM    794  NZ  LYS A  82      59.387  16.110 101.512  1.00 60.97           N  
ATOM    795  H   LYS A  82      61.850  12.785  98.696  1.00  0.00           H  
ATOM    796  HZ1 LYS A  82      59.878  16.855 102.037  1.00  0.00           H  
ATOM    797  HZ2 LYS A  82      59.949  15.852 100.675  1.00  0.00           H  
ATOM    798  HZ3 LYS A  82      58.443  16.433 101.218  1.00  0.00           H  
ATOM    799  N   ALA A  83      64.619  11.017 101.336  1.00 25.40           N  
ATOM    800  CA  ALA A  83      65.271   9.769 101.675  1.00 30.01           C  
ATOM    801  C   ALA A  83      65.716   9.819 103.126  1.00 37.63           C  
ATOM    802  O   ALA A  83      65.732  10.885 103.762  1.00 38.84           O  
ATOM    803  CB  ALA A  83      66.502   9.589 100.786  1.00 31.03           C  
ATOM    804  H   ALA A  83      65.091  11.835 101.596  1.00  0.00           H  
ATOM    805  N   GLY A  84      66.098   8.670 103.651  1.00 35.80           N  
ATOM    806  CA  GLY A  84      66.584   8.666 104.997  1.00 44.89           C  
ATOM    807  C   GLY A  84      67.500   7.493 105.157  1.00 55.75           C  
ATOM    808  O   GLY A  84      68.697   7.574 104.876  1.00 53.83           O  
ATOM    809  H   GLY A  84      66.038   7.844 103.125  1.00  0.00           H  
ATOM    810  N   GLU A  85      66.867   6.387 105.550  1.00 66.70           N  
ATOM    811  CA  GLU A  85      67.454   5.060 105.833  1.00 69.78           C  
ATOM    812  C   GLU A  85      68.563   4.533 104.894  1.00 67.42           C  
ATOM    813  O   GLU A  85      68.368   3.527 104.186  1.00 64.08           O  
ATOM    814  CB  GLU A  85      66.323   4.010 105.954  1.00 73.37           C  
ATOM    815  CG  GLU A  85      64.913   4.569 106.310  1.00 81.71           C  
ATOM    816  CD  GLU A  85      64.083   5.005 105.072  1.00 84.05           C  
ATOM    817  OE1 GLU A  85      64.291   6.128 104.541  1.00 86.41           O  
ATOM    818  OE2 GLU A  85      63.206   4.221 104.636  1.00 88.28           O  
ATOM    819  H   GLU A  85      65.916   6.539 105.678  1.00  0.00           H  
ATOM    820  N   GLY A  86      69.728   5.193 104.930  1.00 63.42           N  
ATOM    821  CA  GLY A  86      70.858   4.791 104.103  1.00 58.20           C  
ATOM    822  C   GLY A  86      70.646   5.016 102.617  1.00 55.79           C  
ATOM    823  O   GLY A  86      70.993   4.166 101.784  1.00 58.74           O  
ATOM    824  H   GLY A  86      69.810   5.980 105.508  1.00  0.00           H  
ATOM    825  N   GLY A  87      70.088   6.181 102.293  1.00 51.81           N  
ATOM    826  CA  GLY A  87      69.814   6.545 100.918  1.00 44.96           C  
ATOM    827  C   GLY A  87      68.446   6.097 100.471  1.00 38.43           C  
ATOM    828  O   GLY A  87      67.932   6.547  99.469  1.00 44.54           O  
ATOM    829  H   GLY A  87      69.857   6.809 103.012  1.00  0.00           H  
ATOM    830  N   ARG A  88      67.852   5.210 101.237  1.00 34.85           N  
ATOM    831  CA  ARG A  88      66.567   4.672 100.921  1.00 34.19           C  
ATOM    832  C   ARG A  88      65.457   5.714 100.995  1.00 33.52           C  
ATOM    833  O   ARG A  88      65.350   6.481 101.950  1.00 40.87           O  
ATOM    834  CB  ARG A  88      66.305   3.488 101.830  1.00 40.50           C  
ATOM    835  CG  ARG A  88      66.150   2.179 101.106  1.00 53.58           C  
ATOM    836  CD  ARG A  88      64.707   2.016 100.621  1.00 66.62           C  
ATOM    837  NE  ARG A  88      64.306   0.620 100.396  1.00 77.94           N  
ATOM    838  CZ  ARG A  88      64.670  -0.131  99.351  1.00 80.52           C  
ATOM    839  NH1 ARG A  88      65.485   0.349  98.408  1.00 81.43           N  
ATOM    840  NH2 ARG A  88      64.227  -1.384  99.262  1.00 83.14           N  
ATOM    841  H   ARG A  88      68.291   4.884 102.047  1.00  0.00           H  
ATOM    842  HE  ARG A  88      63.725   0.204 101.066  1.00  0.00           H  
ATOM    843 HH11 ARG A  88      65.841   1.281  98.470  1.00  0.00           H  
ATOM    844 HH12 ARG A  88      65.747  -0.235  97.640  1.00  0.00           H  
ATOM    845 HH21 ARG A  88      63.630  -1.750  99.976  1.00  0.00           H  
ATOM    846 HH22 ARG A  88      64.494  -1.958  98.489  1.00  0.00           H  
ATOM    847  N   LEU A  89      64.638   5.726  99.953  1.00 32.25           N  
ATOM    848  CA  LEU A  89      63.518   6.647  99.775  1.00 29.76           C  
ATOM    849  C   LEU A  89      62.316   6.374 100.654  1.00 27.23           C  
ATOM    850  O   LEU A  89      62.083   5.237 101.030  1.00 36.28           O  
ATOM    851  CB  LEU A  89      63.033   6.577  98.310  1.00 26.61           C  
ATOM    852  CG  LEU A  89      63.573   7.500  97.229  1.00 18.12           C  
ATOM    853  CD1 LEU A  89      65.075   7.593  97.260  1.00 20.34           C  
ATOM    854  CD2 LEU A  89      63.067   6.986  95.916  1.00 18.95           C  
ATOM    855  H   LEU A  89      64.769   5.036  99.269  1.00  0.00           H  
ATOM    856  N   PHE A  90      61.495   7.405 100.864  1.00 27.39           N  
ATOM    857  CA  PHE A  90      60.277   7.284 101.651  1.00 24.91           C  
ATOM    858  C   PHE A  90      59.178   6.711 100.787  1.00 28.93           C  
ATOM    859  O   PHE A  90      58.323   5.979 101.270  1.00 32.82           O  
ATOM    860  CB  PHE A  90      59.842   8.643 102.192  1.00 24.36           C  
ATOM    861  CG  PHE A  90      60.621   9.096 103.383  1.00 27.56           C  
ATOM    862  CD1 PHE A  90      61.685   8.343 103.872  1.00 29.43           C  
ATOM    863  CD2 PHE A  90      60.315  10.287 104.016  1.00 32.45           C  
ATOM    864  CE1 PHE A  90      62.430   8.785 104.978  1.00 33.52           C  
ATOM    865  CE2 PHE A  90      61.065  10.728 105.127  1.00 29.43           C  
ATOM    866  CZ  PHE A  90      62.113   9.981 105.600  1.00 25.13           C  
ATOM    867  H   PHE A  90      61.744   8.275 100.493  1.00  0.00           H  
ATOM    868  N   GLY A  91      59.145   7.138  99.527  1.00 33.00           N  
ATOM    869  CA  GLY A  91      58.153   6.633  98.582  1.00 33.19           C  
ATOM    870  C   GLY A  91      58.928   6.033  97.426  1.00 33.42           C  
ATOM    871  O   GLY A  91      60.082   5.643  97.615  1.00 34.36           O  
ATOM    872  H   GLY A  91      59.833   7.755  99.218  1.00  0.00           H  
ATOM    873  N   SER A  92      58.345   5.977  96.233  1.00 33.33           N  
ATOM    874  CA  SER A  92      59.072   5.435  95.084  1.00 33.77           C  
ATOM    875  C   SER A  92      58.909   6.240  93.829  1.00 29.20           C  
ATOM    876  O   SER A  92      57.840   6.767  93.543  1.00 30.93           O  
ATOM    877  CB  SER A  92      58.682   3.986  94.801  1.00 39.28           C  
ATOM    878  OG  SER A  92      57.275   3.831  94.724  1.00 42.66           O  
ATOM    879  H   SER A  92      57.433   6.292  96.085  1.00  0.00           H  
ATOM    880  HG  SER A  92      56.948   3.867  95.630  1.00  0.00           H  
ATOM    881  N   ILE A  93      59.994   6.369  93.094  1.00 24.43           N  
ATOM    882  CA  ILE A  93      59.959   7.107  91.842  1.00 19.92           C  
ATOM    883  C   ILE A  93      59.502   6.168  90.748  1.00 16.04           C  
ATOM    884  O   ILE A  93      60.167   5.187  90.479  1.00 21.94           O  
ATOM    885  CB  ILE A  93      61.357   7.623  91.464  1.00 16.44           C  
ATOM    886  CG1 ILE A  93      61.868   8.591  92.529  1.00 17.03           C  
ATOM    887  CG2 ILE A  93      61.315   8.322  90.148  1.00 16.61           C  
ATOM    888  CD1 ILE A  93      60.867   9.653  92.905  1.00 12.73           C  
ATOM    889  H   ILE A  93      60.828   5.937  93.380  1.00  0.00           H  
ATOM    890  N   THR A  94      58.370   6.444  90.129  1.00 18.06           N  
ATOM    891  CA  THR A  94      57.908   5.590  89.051  1.00 25.31           C  
ATOM    892  C   THR A  94      57.886   6.258  87.671  1.00 29.68           C  
ATOM    893  O   THR A  94      58.319   7.386  87.518  1.00 36.22           O  
ATOM    894  CB  THR A  94      56.538   5.017  89.351  1.00 26.54           C  
ATOM    895  OG1 THR A  94      55.575   6.072  89.485  1.00 31.20           O  
ATOM    896  CG2 THR A  94      56.601   4.220  90.607  1.00 34.50           C  
ATOM    897  H   THR A  94      57.848   7.229  90.379  1.00  0.00           H  
ATOM    898  HG1 THR A  94      55.693   6.563  90.304  1.00  0.00           H  
ATOM    899  N   SER A  95      57.373   5.541  86.675  1.00 30.47           N  
ATOM    900  CA  SER A  95      57.290   6.029  85.306  1.00 28.09           C  
ATOM    901  C   SER A  95      56.604   7.342  85.112  1.00 25.53           C  
ATOM    902  O   SER A  95      56.989   8.047  84.209  1.00 32.26           O  
ATOM    903  CB  SER A  95      56.638   5.005  84.373  1.00 33.52           C  
ATOM    904  OG  SER A  95      57.480   3.884  84.176  1.00 48.92           O  
ATOM    905  H   SER A  95      57.065   4.626  86.821  1.00  0.00           H  
ATOM    906  HG  SER A  95      57.153   3.359  83.428  1.00  0.00           H  
ATOM    907  N   LYS A  96      55.573   7.673  85.897  1.00 29.02           N  
ATOM    908  CA  LYS A  96      54.894   8.970  85.715  1.00 27.83           C  
ATOM    909  C   LYS A  96      55.769  10.132  86.154  1.00 24.00           C  
ATOM    910  O   LYS A  96      55.832  11.153  85.484  1.00 29.10           O  
ATOM    911  CB  LYS A  96      53.526   9.049  86.405  1.00 34.23           C  
ATOM    912  CG  LYS A  96      53.273   8.050  87.515  1.00 58.73           C  
ATOM    913  CD  LYS A  96      52.791   6.690  86.961  1.00 72.15           C  
ATOM    914  CE  LYS A  96      52.311   5.722  88.060  1.00 73.08           C  
ATOM    915  NZ  LYS A  96      51.786   4.460  87.460  1.00 74.94           N  
ATOM    916  H   LYS A  96      55.308   7.060  86.609  1.00  0.00           H  
ATOM    917  HZ1 LYS A  96      50.991   4.685  86.827  1.00  0.00           H  
ATOM    918  HZ2 LYS A  96      52.540   3.996  86.915  1.00  0.00           H  
ATOM    919  HZ3 LYS A  96      51.458   3.822  88.213  1.00  0.00           H  
ATOM    920  N   GLN A  97      56.481   9.971  87.260  1.00 18.85           N  
ATOM    921  CA  GLN A  97      57.340  11.029  87.707  1.00 17.97           C  
ATOM    922  C   GLN A  97      58.411  11.256  86.673  1.00 17.71           C  
ATOM    923  O   GLN A  97      58.684  12.372  86.307  1.00 26.43           O  
ATOM    924  CB  GLN A  97      58.000  10.701  89.044  1.00 20.99           C  
ATOM    925  CG  GLN A  97      57.095  10.789  90.239  1.00 37.05           C  
ATOM    926  CD  GLN A  97      56.358   9.496  90.476  1.00 46.55           C  
ATOM    927  OE1 GLN A  97      55.644   8.999  89.605  1.00 52.27           O  
ATOM    928  NE2 GLN A  97      56.579   8.905  91.643  1.00 55.63           N  
ATOM    929  H   GLN A  97      56.389   9.141  87.771  1.00  0.00           H  
ATOM    930 HE21 GLN A  97      56.098   8.080  91.859  1.00  0.00           H  
ATOM    931 HE22 GLN A  97      57.206   9.323  92.270  1.00  0.00           H  
ATOM    932  N   ILE A  98      59.051  10.186  86.246  1.00 20.03           N  
ATOM    933  CA  ILE A  98      60.123  10.242  85.261  1.00 17.73           C  
ATOM    934  C   ILE A  98      59.645  10.899  83.987  1.00 20.51           C  
ATOM    935  O   ILE A  98      60.316  11.748  83.441  1.00 23.90           O  
ATOM    936  CB  ILE A  98      60.622   8.841  84.944  1.00 15.80           C  
ATOM    937  CG1 ILE A  98      61.159   8.192  86.235  1.00 11.25           C  
ATOM    938  CG2 ILE A  98      61.606   8.893  83.807  1.00  8.94           C  
ATOM    939  CD1 ILE A  98      61.851   6.870  86.021  1.00 11.80           C  
ATOM    940  H   ILE A  98      58.788   9.313  86.611  1.00  0.00           H  
ATOM    941  N   ALA A  99      58.453  10.529  83.550  1.00 22.49           N  
ATOM    942  CA  ALA A  99      57.860  11.101  82.355  1.00 28.85           C  
ATOM    943  C   ALA A  99      57.657  12.612  82.548  1.00 30.48           C  
ATOM    944  O   ALA A  99      57.938  13.400  81.636  1.00 36.24           O  
ATOM    945  CB  ALA A  99      56.504  10.399  82.030  1.00 18.55           C  
ATOM    946  H   ALA A  99      57.956   9.835  84.031  1.00  0.00           H  
ATOM    947  N   GLU A 100      57.171  12.999  83.731  1.00 28.82           N  
ATOM    948  CA  GLU A 100      56.914  14.410  84.079  1.00 28.38           C  
ATOM    949  C   GLU A 100      58.156  15.291  84.168  1.00 27.25           C  
ATOM    950  O   GLU A 100      58.164  16.414  83.683  1.00 34.24           O  
ATOM    951  CB  GLU A 100      56.188  14.509  85.403  1.00 28.09           C  
ATOM    952  CG  GLU A 100      54.825  13.890  85.419  1.00 43.58           C  
ATOM    953  CD  GLU A 100      54.281  13.759  86.831  1.00 55.64           C  
ATOM    954  OE1 GLU A 100      54.996  14.130  87.812  1.00 57.01           O  
ATOM    955  OE2 GLU A 100      53.130  13.273  86.949  1.00 64.12           O  
ATOM    956  H   GLU A 100      56.969  12.309  84.396  1.00  0.00           H  
ATOM    957  N   SER A 101      59.186  14.795  84.831  1.00 24.56           N  
ATOM    958  CA  SER A 101      60.421  15.515  84.982  1.00 21.03           C  
ATOM    959  C   SER A 101      61.068  15.641  83.635  1.00 23.04           C  
ATOM    960  O   SER A 101      61.792  16.591  83.362  1.00 28.42           O  
ATOM    961  CB  SER A 101      61.320  14.770  85.942  1.00 21.28           C  
ATOM    962  OG  SER A 101      60.652  14.638  87.196  1.00 32.68           O  
ATOM    963  H   SER A 101      59.103  13.905  85.227  1.00  0.00           H  
ATOM    964  HG  SER A 101      59.952  13.979  87.112  1.00  0.00           H  
ATOM    965  N   LEU A 102      60.753  14.717  82.749  1.00 25.69           N  
ATOM    966  CA  LEU A 102      61.336  14.761  81.421  1.00 26.33           C  
ATOM    967  C   LEU A 102      60.669  15.885  80.637  1.00 25.40           C  
ATOM    968  O   LEU A 102      61.360  16.690  80.007  1.00 23.38           O  
ATOM    969  CB  LEU A 102      61.166  13.413  80.746  1.00 18.93           C  
ATOM    970  CG  LEU A 102      61.656  13.180  79.348  1.00 15.35           C  
ATOM    971  CD1 LEU A 102      63.132  13.399  79.216  1.00 12.42           C  
ATOM    972  CD2 LEU A 102      61.302  11.760  79.096  1.00 19.89           C  
ATOM    973  H   LEU A 102      60.142  13.981  82.969  1.00  0.00           H  
ATOM    974  N   GLN A 103      59.346  15.979  80.729  1.00 23.82           N  
ATOM    975  CA  GLN A 103      58.629  17.038  80.048  1.00 31.21           C  
ATOM    976  C   GLN A 103      59.034  18.396  80.617  1.00 34.15           C  
ATOM    977  O   GLN A 103      59.524  19.270  79.903  1.00 38.80           O  
ATOM    978  CB  GLN A 103      57.133  16.864  80.187  1.00 34.67           C  
ATOM    979  CG  GLN A 103      56.372  17.899  79.407  1.00 50.61           C  
ATOM    980  CD  GLN A 103      54.916  17.541  79.215  1.00 61.25           C  
ATOM    981  OE1 GLN A 103      54.411  17.553  78.089  1.00 72.05           O  
ATOM    982  NE2 GLN A 103      54.221  17.233  80.311  1.00 67.03           N  
ATOM    983  H   GLN A 103      58.849  15.296  81.229  1.00  0.00           H  
ATOM    984 HE21 GLN A 103      53.282  16.997  80.169  1.00  0.00           H  
ATOM    985 HE22 GLN A 103      54.664  17.250  81.181  1.00  0.00           H  
ATOM    986  N   ALA A 104      58.909  18.524  81.924  1.00 31.67           N  
ATOM    987  CA  ALA A 104      59.244  19.742  82.626  1.00 25.12           C  
ATOM    988  C   ALA A 104      60.644  20.254  82.381  1.00 26.85           C  
ATOM    989  O   ALA A 104      60.813  21.439  82.130  1.00 38.23           O  
ATOM    990  CB  ALA A 104      59.033  19.549  84.102  1.00 27.27           C  
ATOM    991  H   ALA A 104      58.576  17.760  82.430  1.00  0.00           H  
ATOM    992  N   GLN A 105      61.642  19.381  82.417  1.00 18.73           N  
ATOM    993  CA  GLN A 105      63.009  19.824  82.229  1.00 15.95           C  
ATOM    994  C   GLN A 105      63.598  19.752  80.849  1.00 19.38           C  
ATOM    995  O   GLN A 105      64.657  20.350  80.581  1.00 24.31           O  
ATOM    996  CB  GLN A 105      63.956  19.012  83.092  1.00 19.72           C  
ATOM    997  CG  GLN A 105      63.553  18.849  84.520  1.00 36.22           C  
ATOM    998  CD  GLN A 105      64.367  17.759  85.211  1.00 38.60           C  
ATOM    999  OE1 GLN A 105      65.394  17.288  84.681  1.00 37.37           O  
ATOM   1000  NE2 GLN A 105      63.911  17.349  86.399  1.00 34.56           N  
ATOM   1001  H   GLN A 105      61.451  18.438  82.588  1.00  0.00           H  
ATOM   1002 HE21 GLN A 105      64.391  16.668  86.911  1.00  0.00           H  
ATOM   1003 HE22 GLN A 105      63.093  17.763  86.746  1.00  0.00           H  
ATOM   1004  N   HIS A 106      63.016  18.967  79.969  1.00 23.11           N  
ATOM   1005  CA  HIS A 106      63.690  18.816  78.684  1.00 24.44           C  
ATOM   1006  C   HIS A 106      62.820  19.126  77.489  1.00 27.10           C  
ATOM   1007  O   HIS A 106      63.298  19.104  76.338  1.00 30.84           O  
ATOM   1008  CB  HIS A 106      64.323  17.406  78.587  1.00 23.25           C  
ATOM   1009  CG  HIS A 106      65.327  17.095  79.677  1.00 27.04           C  
ATOM   1010  ND1 HIS A 106      65.010  16.376  80.813  1.00 24.86           N  
ATOM   1011  CD2 HIS A 106      66.652  17.390  79.791  1.00 29.56           C  
ATOM   1012  CE1 HIS A 106      66.088  16.242  81.574  1.00 20.80           C  
ATOM   1013  NE2 HIS A 106      67.098  16.848  80.978  1.00 17.15           N  
ATOM   1014  H   HIS A 106      62.154  18.532  80.154  1.00  0.00           H  
ATOM   1015  HD1 HIS A 106      64.128  16.018  81.049  1.00  0.00           H  
ATOM   1016  HE2 HIS A 106      68.015  16.890  81.345  1.00  0.00           H  
ATOM   1017  N   GLY A 107      61.548  19.395  77.784  1.00 21.34           N  
ATOM   1018  CA  GLY A 107      60.586  19.736  76.771  1.00 24.77           C  
ATOM   1019  C   GLY A 107      60.120  18.582  75.938  1.00 33.58           C  
ATOM   1020  O   GLY A 107      59.608  18.781  74.831  1.00 42.17           O  
ATOM   1021  H   GLY A 107      61.228  19.395  78.711  1.00  0.00           H  
ATOM   1022  N   LEU A 108      60.299  17.372  76.457  1.00 34.94           N  
ATOM   1023  CA  LEU A 108      59.879  16.171  75.753  1.00 28.05           C  
ATOM   1024  C   LEU A 108      58.635  15.599  76.400  1.00 27.64           C  
ATOM   1025  O   LEU A 108      58.582  15.457  77.607  1.00 33.62           O  
ATOM   1026  CB  LEU A 108      61.000  15.138  75.759  1.00 26.08           C  
ATOM   1027  CG  LEU A 108      62.255  15.521  74.970  1.00 27.85           C  
ATOM   1028  CD1 LEU A 108      63.092  14.270  74.715  1.00 28.08           C  
ATOM   1029  CD2 LEU A 108      61.863  16.121  73.647  1.00 32.38           C  
ATOM   1030  H   LEU A 108      60.692  17.284  77.347  1.00  0.00           H  
ATOM   1031  N   LYS A 109      57.614  15.322  75.603  1.00 32.56           N  
ATOM   1032  CA  LYS A 109      56.380  14.738  76.105  1.00 35.19           C  
ATOM   1033  C   LYS A 109      56.387  13.273  75.612  1.00 37.43           C  
ATOM   1034  O   LYS A 109      56.110  13.003  74.446  1.00 38.83           O  
ATOM   1035  CB  LYS A 109      55.180  15.511  75.551  1.00 38.14           C  
ATOM   1036  CG  LYS A 109      53.838  15.067  76.127  1.00 52.18           C  
ATOM   1037  CD  LYS A 109      52.757  14.986  75.041  1.00 68.47           C  
ATOM   1038  CE  LYS A 109      52.410  16.357  74.457  1.00 74.97           C  
ATOM   1039  NZ  LYS A 109      51.731  17.234  75.463  1.00 84.40           N  
ATOM   1040  H   LYS A 109      57.683  15.507  74.645  1.00  0.00           H  
ATOM   1041  HZ1 LYS A 109      50.856  16.768  75.778  1.00  0.00           H  
ATOM   1042  HZ2 LYS A 109      52.359  17.374  76.279  1.00  0.00           H  
ATOM   1043  HZ3 LYS A 109      51.501  18.153  75.035  1.00  0.00           H  
ATOM   1044  N   LEU A 110      56.729  12.342  76.502  1.00 35.24           N  
ATOM   1045  CA  LEU A 110      56.836  10.914  76.177  1.00 30.11           C  
ATOM   1046  C   LEU A 110      55.801  10.126  76.952  1.00 30.59           C  
ATOM   1047  O   LEU A 110      55.574  10.421  78.126  1.00 32.61           O  
ATOM   1048  CB  LEU A 110      58.212  10.416  76.608  1.00 30.88           C  
ATOM   1049  CG  LEU A 110      58.969   9.295  75.924  1.00 32.66           C  
ATOM   1050  CD1 LEU A 110      59.797   9.929  74.812  1.00 36.05           C  
ATOM   1051  CD2 LEU A 110      59.871   8.623  76.939  1.00 27.73           C  
ATOM   1052  H   LEU A 110      56.888  12.610  77.432  1.00  0.00           H  
ATOM   1053  N   ASP A 111      55.189   9.113  76.329  1.00 30.65           N  
ATOM   1054  CA  ASP A 111      54.180   8.308  77.042  1.00 29.86           C  
ATOM   1055  C   ASP A 111      54.889   7.505  78.110  1.00 25.58           C  
ATOM   1056  O   ASP A 111      55.907   6.862  77.838  1.00 27.29           O  
ATOM   1057  CB  ASP A 111      53.452   7.330  76.124  1.00 36.20           C  
ATOM   1058  CG  ASP A 111      52.219   6.703  76.790  1.00 46.07           C  
ATOM   1059  OD1 ASP A 111      52.220   6.462  78.023  1.00 50.27           O  
ATOM   1060  OD2 ASP A 111      51.228   6.461  76.070  1.00 54.98           O  
ATOM   1061  H   ASP A 111      55.429   8.898  75.407  1.00  0.00           H  
ATOM   1062  N   LYS A 112      54.335   7.500  79.310  1.00 22.22           N  
ATOM   1063  CA  LYS A 112      54.994   6.764  80.365  1.00 26.08           C  
ATOM   1064  C   LYS A 112      55.063   5.268  80.078  1.00 26.18           C  
ATOM   1065  O   LYS A 112      55.936   4.589  80.629  1.00 25.60           O  
ATOM   1066  CB  LYS A 112      54.373   7.043  81.723  1.00 22.92           C  
ATOM   1067  CG  LYS A 112      53.008   6.531  81.874  1.00 26.38           C  
ATOM   1068  CD  LYS A 112      52.676   6.505  83.326  1.00 32.44           C  
ATOM   1069  CE  LYS A 112      51.356   5.831  83.510  1.00 39.13           C  
ATOM   1070  NZ  LYS A 112      50.360   6.509  82.642  1.00 49.97           N  
ATOM   1071  H   LYS A 112      53.523   8.015  79.488  1.00  0.00           H  
ATOM   1072  HZ1 LYS A 112      50.310   7.514  82.902  1.00  0.00           H  
ATOM   1073  HZ2 LYS A 112      50.627   6.417  81.641  1.00  0.00           H  
ATOM   1074  HZ3 LYS A 112      49.433   6.062  82.790  1.00  0.00           H  
ATOM   1075  N   ARG A 113      54.209   4.786  79.165  1.00 25.48           N  
ATOM   1076  CA  ARG A 113      54.182   3.369  78.768  1.00 29.13           C  
ATOM   1077  C   ARG A 113      55.448   2.895  78.084  1.00 24.39           C  
ATOM   1078  O   ARG A 113      55.748   1.712  78.065  1.00 29.94           O  
ATOM   1079  CB  ARG A 113      52.983   3.077  77.874  1.00 33.99           C  
ATOM   1080  CG  ARG A 113      51.760   2.806  78.692  1.00 55.27           C  
ATOM   1081  CD  ARG A 113      50.481   3.094  77.946  1.00 70.32           C  
ATOM   1082  NE  ARG A 113      49.377   3.206  78.898  1.00 82.37           N  
ATOM   1083  CZ  ARG A 113      49.252   4.191  79.790  1.00 90.78           C  
ATOM   1084  NH1 ARG A 113      50.157   5.172  79.848  1.00 90.77           N  
ATOM   1085  NH2 ARG A 113      48.254   4.162  80.673  1.00 94.55           N  
ATOM   1086  H   ARG A 113      53.592   5.390  78.757  1.00  0.00           H  
ATOM   1087  HE  ARG A 113      48.685   2.513  78.882  1.00  0.00           H  
ATOM   1088 HH11 ARG A 113      50.941   5.183  79.228  1.00  0.00           H  
ATOM   1089 HH12 ARG A 113      50.052   5.899  80.526  1.00  0.00           H  
ATOM   1090 HH21 ARG A 113      47.604   3.402  80.664  1.00  0.00           H  
ATOM   1091 HH22 ARG A 113      48.159   4.896  81.344  1.00  0.00           H  
ATOM   1092  N   LYS A 114      56.218   3.840  77.571  1.00 24.90           N  
ATOM   1093  CA  LYS A 114      57.457   3.541  76.870  1.00 22.70           C  
ATOM   1094  C   LYS A 114      58.641   3.449  77.818  1.00 23.18           C  
ATOM   1095  O   LYS A 114      59.708   2.964  77.438  1.00 28.73           O  
ATOM   1096  CB  LYS A 114      57.701   4.638  75.825  1.00 18.16           C  
ATOM   1097  CG  LYS A 114      56.452   4.949  74.995  1.00 22.85           C  
ATOM   1098  CD  LYS A 114      56.500   6.350  74.390  1.00 36.08           C  
ATOM   1099  CE  LYS A 114      56.887   6.324  72.908  1.00 40.45           C  
ATOM   1100  NZ  LYS A 114      55.828   5.660  72.101  1.00 42.93           N  
ATOM   1101  H   LYS A 114      55.967   4.780  77.670  1.00  0.00           H  
ATOM   1102  HZ1 LYS A 114      55.679   4.691  72.448  1.00  0.00           H  
ATOM   1103  HZ2 LYS A 114      54.942   6.198  72.196  1.00  0.00           H  
ATOM   1104  HZ3 LYS A 114      56.105   5.629  71.099  1.00  0.00           H  
ATOM   1105  N   ILE A 115      58.469   3.959  79.033  1.00 24.00           N  
ATOM   1106  CA  ILE A 115      59.532   3.961  80.029  1.00 26.18           C  
ATOM   1107  C   ILE A 115      59.479   2.595  80.660  1.00 26.43           C  
ATOM   1108  O   ILE A 115      58.655   2.326  81.523  1.00 28.95           O  
ATOM   1109  CB  ILE A 115      59.343   5.138  81.059  1.00 29.66           C  
ATOM   1110  CG1 ILE A 115      59.642   6.479  80.362  1.00 25.12           C  
ATOM   1111  CG2 ILE A 115      60.269   4.973  82.257  1.00 31.07           C  
ATOM   1112  CD1 ILE A 115      59.378   7.670  81.193  1.00 30.31           C  
ATOM   1113  H   ILE A 115      57.596   4.312  79.302  1.00  0.00           H  
ATOM   1114  N   GLU A 116      60.343   1.712  80.187  1.00 25.49           N  
ATOM   1115  CA  GLU A 116      60.344   0.346  80.664  1.00 21.77           C  
ATOM   1116  C   GLU A 116      60.894   0.148  82.062  1.00 25.28           C  
ATOM   1117  O   GLU A 116      61.808  -0.648  82.245  1.00 29.23           O  
ATOM   1118  CB  GLU A 116      61.072  -0.543  79.668  1.00 15.96           C  
ATOM   1119  CG  GLU A 116      60.419  -0.532  78.293  1.00 24.09           C  
ATOM   1120  CD  GLU A 116      60.842  -1.706  77.398  1.00 39.13           C  
ATOM   1121  OE1 GLU A 116      62.068  -1.967  77.219  1.00 34.15           O  
ATOM   1122  OE2 GLU A 116      59.926  -2.378  76.864  1.00 45.24           O  
ATOM   1123  H   GLU A 116      61.000   1.998  79.515  1.00  0.00           H  
ATOM   1124  N   LEU A 117      60.367   0.867  83.054  1.00 22.87           N  
ATOM   1125  CA  LEU A 117      60.839   0.684  84.438  1.00 21.95           C  
ATOM   1126  C   LEU A 117      60.175  -0.600  85.021  1.00 21.80           C  
ATOM   1127  O   LEU A 117      58.984  -0.875  84.801  1.00 29.09           O  
ATOM   1128  CB  LEU A 117      60.545   1.925  85.315  1.00 11.75           C  
ATOM   1129  CG  LEU A 117      61.320   1.999  86.636  1.00 10.78           C  
ATOM   1130  CD1 LEU A 117      62.756   2.449  86.468  1.00 13.97           C  
ATOM   1131  CD2 LEU A 117      60.601   2.921  87.559  1.00  8.73           C  
ATOM   1132  H   LEU A 117      59.627   1.484  82.886  1.00  0.00           H  
ATOM   1133  N   ALA A 118      60.963  -1.438  85.678  1.00 22.92           N  
ATOM   1134  CA  ALA A 118      60.410  -2.661  86.221  1.00 17.79           C  
ATOM   1135  C   ALA A 118      59.913  -2.340  87.606  1.00 20.02           C  
ATOM   1136  O   ALA A 118      58.768  -1.901  87.801  1.00 26.97           O  
ATOM   1137  CB  ALA A 118      61.472  -3.724  86.263  1.00 18.02           C  
ATOM   1138  H   ALA A 118      61.899  -1.206  85.816  1.00  0.00           H  
ATOM   1139  N   ASP A 119      60.788  -2.555  88.572  1.00 20.99           N  
ATOM   1140  CA  ASP A 119      60.458  -2.262  89.959  1.00 27.65           C  
ATOM   1141  C   ASP A 119      60.743  -0.753  90.197  1.00 25.33           C  
ATOM   1142  O   ASP A 119      61.799  -0.233  89.802  1.00 23.56           O  
ATOM   1143  CB  ASP A 119      61.309  -3.148  90.922  1.00 26.10           C  
ATOM   1144  CG  ASP A 119      60.651  -4.502  91.274  1.00 27.73           C  
ATOM   1145  OD1 ASP A 119      59.533  -4.835  90.789  1.00 35.74           O  
ATOM   1146  OD2 ASP A 119      61.271  -5.235  92.083  1.00 28.52           O  
ATOM   1147  H   ASP A 119      61.698  -2.878  88.422  1.00  0.00           H  
ATOM   1148  N   ALA A 120      59.807  -0.080  90.860  1.00 24.82           N  
ATOM   1149  CA  ALA A 120      59.926   1.349  91.190  1.00 23.28           C  
ATOM   1150  C   ALA A 120      61.217   1.707  91.950  1.00 18.69           C  
ATOM   1151  O   ALA A 120      61.533   1.089  92.969  1.00 29.64           O  
ATOM   1152  CB  ALA A 120      58.691   1.801  92.000  1.00 10.85           C  
ATOM   1153  H   ALA A 120      59.007  -0.561  91.143  1.00  0.00           H  
ATOM   1154  N   ILE A 121      61.943   2.707  91.459  1.00 14.98           N  
ATOM   1155  CA  ILE A 121      63.180   3.169  92.094  1.00 16.05           C  
ATOM   1156  C   ILE A 121      62.903   3.600  93.559  1.00 17.79           C  
ATOM   1157  O   ILE A 121      62.062   4.485  93.822  1.00 24.79           O  
ATOM   1158  CB  ILE A 121      63.751   4.382  91.323  1.00 13.76           C  
ATOM   1159  CG1 ILE A 121      64.101   4.018  89.855  1.00 19.89           C  
ATOM   1160  CG2 ILE A 121      64.931   4.931  92.074  1.00 13.19           C  
ATOM   1161  CD1 ILE A 121      64.033   5.175  88.851  1.00 16.72           C  
ATOM   1162  H   ILE A 121      61.619   3.162  90.657  1.00  0.00           H  
ATOM   1163  N   ARG A 122      63.599   2.985  94.509  1.00 19.97           N  
ATOM   1164  CA  ARG A 122      63.395   3.298  95.924  1.00 21.10           C  
ATOM   1165  C   ARG A 122      64.682   3.610  96.629  1.00 23.26           C  
ATOM   1166  O   ARG A 122      64.846   3.239  97.783  1.00 26.17           O  
ATOM   1167  CB  ARG A 122      62.712   2.146  96.656  1.00 22.52           C  
ATOM   1168  CG  ARG A 122      61.293   1.894  96.207  1.00 34.09           C  
ATOM   1169  CD  ARG A 122      60.514   1.057  97.206  1.00 47.52           C  
ATOM   1170  NE  ARG A 122      59.710   1.854  98.131  1.00 52.35           N  
ATOM   1171  CZ  ARG A 122      60.181   2.461  99.215  1.00 53.37           C  
ATOM   1172  NH1 ARG A 122      61.462   2.409  99.525  1.00 53.98           N  
ATOM   1173  NH2 ARG A 122      59.367   3.152  99.985  1.00 58.26           N  
ATOM   1174  H   ARG A 122      64.234   2.283  94.264  1.00  0.00           H  
ATOM   1175  HE  ARG A 122      58.755   1.954  97.936  1.00  0.00           H  
ATOM   1176 HH11 ARG A 122      62.105   1.904  98.954  1.00  0.00           H  
ATOM   1177 HH12 ARG A 122      61.789   2.878 100.345  1.00  0.00           H  
ATOM   1178 HH21 ARG A 122      58.403   3.232  99.744  1.00  0.00           H  
ATOM   1179 HH22 ARG A 122      59.717   3.614 100.802  1.00  0.00           H  
ATOM   1180  N   ALA A 123      65.613   4.252  95.926  1.00 23.60           N  
ATOM   1181  CA  ALA A 123      66.902   4.641  96.503  1.00 20.62           C  
ATOM   1182  C   ALA A 123      67.599   5.774  95.748  1.00 24.37           C  
ATOM   1183  O   ALA A 123      67.471   5.898  94.522  1.00 30.38           O  
ATOM   1184  CB  ALA A 123      67.811   3.459  96.583  1.00 18.46           C  
ATOM   1185  H   ALA A 123      65.450   4.507  94.993  1.00  0.00           H  
ATOM   1186  N   LEU A 124      68.355   6.584  96.479  1.00 23.76           N  
ATOM   1187  CA  LEU A 124      69.086   7.701  95.894  1.00 25.23           C  
ATOM   1188  C   LEU A 124      70.179   7.184  94.942  1.00 24.95           C  
ATOM   1189  O   LEU A 124      70.754   6.134  95.198  1.00 30.58           O  
ATOM   1190  CB  LEU A 124      69.738   8.507  97.026  1.00 21.87           C  
ATOM   1191  CG  LEU A 124      69.182   9.852  97.468  1.00 21.82           C  
ATOM   1192  CD1 LEU A 124      67.668   9.942  97.506  1.00 27.02           C  
ATOM   1193  CD2 LEU A 124      69.712  10.044  98.813  1.00 19.05           C  
ATOM   1194  H   LEU A 124      68.429   6.422  97.443  1.00  0.00           H  
ATOM   1195  N   GLY A 125      70.495   7.941  93.885  1.00 26.88           N  
ATOM   1196  CA  GLY A 125      71.550   7.542  92.943  1.00 23.69           C  
ATOM   1197  C   GLY A 125      71.218   7.699  91.457  1.00 23.23           C  
ATOM   1198  O   GLY A 125      70.358   8.509  91.077  1.00 29.10           O  
ATOM   1199  H   GLY A 125      69.990   8.767  93.734  1.00  0.00           H  
ATOM   1200  N   TYR A 126      71.945   6.982  90.606  1.00 19.79           N  
ATOM   1201  CA  TYR A 126      71.715   6.991  89.161  1.00 18.93           C  
ATOM   1202  C   TYR A 126      71.135   5.668  88.617  1.00 21.04           C  
ATOM   1203  O   TYR A 126      71.627   4.577  88.916  1.00 24.83           O  
ATOM   1204  CB  TYR A 126      73.022   7.236  88.460  1.00 17.24           C  
ATOM   1205  CG  TYR A 126      73.508   8.640  88.564  1.00 30.88           C  
ATOM   1206  CD1 TYR A 126      73.153   9.602  87.594  1.00 31.21           C  
ATOM   1207  CD2 TYR A 126      74.399   9.005  89.567  1.00 31.80           C  
ATOM   1208  CE1 TYR A 126      73.695  10.865  87.620  1.00 27.21           C  
ATOM   1209  CE2 TYR A 126      74.937  10.282  89.600  1.00 37.19           C  
ATOM   1210  CZ  TYR A 126      74.588  11.195  88.624  1.00 34.81           C  
ATOM   1211  OH  TYR A 126      75.178  12.427  88.658  1.00 49.78           O  
ATOM   1212  H   TYR A 126      72.641   6.399  90.937  1.00  0.00           H  
ATOM   1213  HH  TYR A 126      75.042  12.878  87.817  1.00  0.00           H  
ATOM   1214  N   THR A 127      70.183   5.762  87.710  1.00 24.53           N  
ATOM   1215  CA  THR A 127      69.587   4.569  87.134  1.00 22.17           C  
ATOM   1216  C   THR A 127      69.343   4.761  85.660  1.00 22.76           C  
ATOM   1217  O   THR A 127      68.708   5.722  85.262  1.00 29.47           O  
ATOM   1218  CB  THR A 127      68.259   4.318  87.762  1.00 24.06           C  
ATOM   1219  OG1 THR A 127      68.421   4.273  89.179  1.00 26.54           O  
ATOM   1220  CG2 THR A 127      67.661   3.058  87.240  1.00 22.68           C  
ATOM   1221  H   THR A 127      69.856   6.633  87.408  1.00  0.00           H  
ATOM   1222  HG1 THR A 127      69.147   3.692  89.426  1.00  0.00           H  
ATOM   1223  N   ASN A 128      69.871   3.857  84.851  1.00 24.90           N  
ATOM   1224  CA  ASN A 128      69.695   3.894  83.398  1.00 14.46           C  
ATOM   1225  C   ASN A 128      68.424   3.134  83.112  1.00 14.81           C  
ATOM   1226  O   ASN A 128      68.384   1.950  83.376  1.00 25.43           O  
ATOM   1227  CB  ASN A 128      70.873   3.200  82.718  1.00 10.87           C  
ATOM   1228  CG  ASN A 128      72.085   4.063  82.705  1.00  9.41           C  
ATOM   1229  OD1 ASN A 128      71.968   5.237  82.912  1.00 26.38           O  
ATOM   1230  ND2 ASN A 128      73.246   3.505  82.470  1.00 20.25           N  
ATOM   1231  H   ASN A 128      70.362   3.109  85.228  1.00  0.00           H  
ATOM   1232 HD21 ASN A 128      74.026   4.097  82.466  1.00  0.00           H  
ATOM   1233 HD22 ASN A 128      73.279   2.537  82.306  1.00  0.00           H  
ATOM   1234  N   VAL A 129      67.364   3.816  82.686  1.00 19.68           N  
ATOM   1235  CA  VAL A 129      66.079   3.187  82.361  1.00 17.80           C  
ATOM   1236  C   VAL A 129      65.918   3.018  80.825  1.00 23.12           C  
ATOM   1237  O   VAL A 129      66.284   3.914  80.082  1.00 25.74           O  
ATOM   1238  CB  VAL A 129      64.936   4.041  82.954  1.00  9.62           C  
ATOM   1239  CG1 VAL A 129      63.586   3.584  82.426  1.00  4.42           C  
ATOM   1240  CG2 VAL A 129      64.953   3.942  84.478  1.00  8.25           C  
ATOM   1241  H   VAL A 129      67.439   4.785  82.599  1.00  0.00           H  
ATOM   1242  N   PRO A 130      65.456   1.836  80.330  1.00 25.69           N  
ATOM   1243  CA  PRO A 130      65.286   1.636  78.889  1.00 14.32           C  
ATOM   1244  C   PRO A 130      64.007   2.288  78.457  1.00 12.57           C  
ATOM   1245  O   PRO A 130      63.050   2.310  79.222  1.00 11.05           O  
ATOM   1246  CB  PRO A 130      65.132   0.119  78.764  1.00 19.04           C  
ATOM   1247  CG  PRO A 130      65.699  -0.436  79.971  1.00 15.84           C  
ATOM   1248  CD  PRO A 130      65.269   0.548  81.023  1.00 30.14           C  
ATOM   1249  N   VAL A 131      63.983   2.808  77.229  1.00 15.31           N  
ATOM   1250  CA  VAL A 131      62.780   3.456  76.672  1.00 15.51           C  
ATOM   1251  C   VAL A 131      62.533   2.826  75.302  1.00 15.17           C  
ATOM   1252  O   VAL A 131      63.426   2.767  74.463  1.00  9.21           O  
ATOM   1253  CB  VAL A 131      62.914   5.044  76.553  1.00 17.27           C  
ATOM   1254  CG1 VAL A 131      61.563   5.681  76.176  1.00  8.66           C  
ATOM   1255  CG2 VAL A 131      63.451   5.670  77.870  1.00  7.17           C  
ATOM   1256  H   VAL A 131      64.780   2.758  76.664  1.00  0.00           H  
ATOM   1257  N   LYS A 132      61.344   2.257  75.157  1.00 13.58           N  
ATOM   1258  CA  LYS A 132      60.941   1.573  73.958  1.00 14.45           C  
ATOM   1259  C   LYS A 132      60.194   2.581  73.101  1.00 16.55           C  
ATOM   1260  O   LYS A 132      58.982   2.784  73.218  1.00 12.30           O  
ATOM   1261  CB  LYS A 132      60.065   0.362  74.316  1.00 23.36           C  
ATOM   1262  CG  LYS A 132      59.782  -0.662  73.141  1.00 33.89           C  
ATOM   1263  CD  LYS A 132      60.832  -1.806  73.056  1.00 41.67           C  
ATOM   1264  CE  LYS A 132      61.244  -2.194  71.599  1.00 43.40           C  
ATOM   1265  NZ  LYS A 132      62.566  -1.615  71.077  1.00 20.83           N  
ATOM   1266  H   LYS A 132      60.701   2.323  75.896  1.00  0.00           H  
ATOM   1267  HZ1 LYS A 132      63.338  -1.938  71.693  1.00  0.00           H  
ATOM   1268  HZ2 LYS A 132      62.714  -1.973  70.113  1.00  0.00           H  
ATOM   1269  HZ3 LYS A 132      62.520  -0.577  71.071  1.00  0.00           H  
ATOM   1270  N   LEU A 133      60.962   3.265  72.275  1.00 16.78           N  
ATOM   1271  CA  LEU A 133      60.418   4.262  71.399  1.00 16.38           C  
ATOM   1272  C   LEU A 133      59.746   3.618  70.193  1.00 21.30           C  
ATOM   1273  O   LEU A 133      58.838   4.198  69.603  1.00 26.32           O  
ATOM   1274  CB  LEU A 133      61.536   5.169  70.925  1.00 17.14           C  
ATOM   1275  CG  LEU A 133      62.222   5.972  72.014  1.00 15.85           C  
ATOM   1276  CD1 LEU A 133      63.439   6.600  71.435  1.00 12.34           C  
ATOM   1277  CD2 LEU A 133      61.296   7.016  72.573  1.00 13.07           C  
ATOM   1278  H   LEU A 133      61.919   3.059  72.251  1.00  0.00           H  
ATOM   1279  N   HIS A 134      60.131   2.400  69.847  1.00 24.48           N  
ATOM   1280  CA  HIS A 134      59.559   1.778  68.662  1.00 25.05           C  
ATOM   1281  C   HIS A 134      59.949   0.291  68.694  1.00 29.65           C  
ATOM   1282  O   HIS A 134      60.934  -0.058  69.352  1.00 29.65           O  
ATOM   1283  CB  HIS A 134      60.164   2.543  67.464  1.00 24.53           C  
ATOM   1284  CG  HIS A 134      60.194   1.789  66.181  1.00 24.23           C  
ATOM   1285  ND1 HIS A 134      59.153   1.808  65.286  1.00 27.57           N  
ATOM   1286  CD2 HIS A 134      61.147   1.003  65.634  1.00 28.27           C  
ATOM   1287  CE1 HIS A 134      59.461   1.061  64.243  1.00 29.20           C  
ATOM   1288  NE2 HIS A 134      60.666   0.561  64.430  1.00 25.56           N  
ATOM   1289  H   HIS A 134      60.800   1.915  70.378  1.00  0.00           H  
ATOM   1290  HD1 HIS A 134      58.319   2.329  65.373  1.00  0.00           H  
ATOM   1291  HE2 HIS A 134      61.144   0.008  63.768  1.00  0.00           H  
ATOM   1292  N   PRO A 135      59.204  -0.594  67.972  1.00 31.18           N  
ATOM   1293  CA  PRO A 135      59.469  -2.034  67.917  1.00 29.15           C  
ATOM   1294  C   PRO A 135      60.933  -2.382  67.804  1.00 31.44           C  
ATOM   1295  O   PRO A 135      61.386  -3.379  68.369  1.00 37.19           O  
ATOM   1296  CB  PRO A 135      58.695  -2.454  66.692  1.00 30.03           C  
ATOM   1297  CG  PRO A 135      57.452  -1.680  66.866  1.00 23.42           C  
ATOM   1298  CD  PRO A 135      58.005  -0.298  67.162  1.00 34.68           C  
ATOM   1299  N   GLU A 136      61.682  -1.573  67.071  1.00 26.99           N  
ATOM   1300  CA  GLU A 136      63.088  -1.837  66.966  1.00 27.48           C  
ATOM   1301  C   GLU A 136      63.989  -0.656  67.355  1.00 32.91           C  
ATOM   1302  O   GLU A 136      65.138  -0.556  66.878  1.00 35.60           O  
ATOM   1303  CB  GLU A 136      63.424  -2.414  65.594  1.00 34.47           C  
ATOM   1304  CG  GLU A 136      62.984  -1.595  64.439  1.00 46.50           C  
ATOM   1305  CD  GLU A 136      63.244  -2.288  63.125  1.00 57.21           C  
ATOM   1306  OE1 GLU A 136      64.413  -2.589  62.809  1.00 59.03           O  
ATOM   1307  OE2 GLU A 136      62.268  -2.536  62.399  1.00 67.76           O  
ATOM   1308  H   GLU A 136      61.251  -0.888  66.582  1.00  0.00           H  
ATOM   1309  N   VAL A 137      63.476   0.229  68.224  1.00 27.13           N  
ATOM   1310  CA  VAL A 137      64.244   1.376  68.712  1.00 21.29           C  
ATOM   1311  C   VAL A 137      64.021   1.650  70.220  1.00 22.28           C  
ATOM   1312  O   VAL A 137      62.926   2.023  70.651  1.00 21.82           O  
ATOM   1313  CB  VAL A 137      64.032   2.656  67.865  1.00 25.77           C  
ATOM   1314  CG1 VAL A 137      64.882   3.782  68.420  1.00 24.36           C  
ATOM   1315  CG2 VAL A 137      64.417   2.422  66.389  1.00 25.23           C  
ATOM   1316  H   VAL A 137      62.600   0.063  68.610  1.00  0.00           H  
ATOM   1317  N   THR A 138      65.070   1.354  70.998  1.00 18.18           N  
ATOM   1318  CA  THR A 138      65.120   1.519  72.452  1.00 22.28           C  
ATOM   1319  C   THR A 138      66.310   2.431  72.783  1.00 22.21           C  
ATOM   1320  O   THR A 138      67.390   2.293  72.200  1.00 17.26           O  
ATOM   1321  CB  THR A 138      65.334   0.150  73.259  1.00 22.60           C  
ATOM   1322  OG1 THR A 138      64.323  -0.816  72.929  1.00 22.13           O  
ATOM   1323  CG2 THR A 138      65.236   0.402  74.774  1.00 14.29           C  
ATOM   1324  H   THR A 138      65.886   1.024  70.575  1.00  0.00           H  
ATOM   1325  HG1 THR A 138      64.328  -0.967  71.983  1.00  0.00           H  
ATOM   1326  N   ALA A 139      66.088   3.360  73.709  1.00 20.45           N  
ATOM   1327  CA  ALA A 139      67.114   4.291  74.133  1.00 25.50           C  
ATOM   1328  C   ALA A 139      67.296   4.132  75.620  1.00 28.41           C  
ATOM   1329  O   ALA A 139      66.386   3.673  76.325  1.00 33.50           O  
ATOM   1330  CB  ALA A 139      66.685   5.704  73.849  1.00 28.93           C  
ATOM   1331  H   ALA A 139      65.207   3.403  74.137  1.00  0.00           H  
ATOM   1332  N   THR A 140      68.444   4.576  76.104  1.00 22.87           N  
ATOM   1333  CA  THR A 140      68.765   4.524  77.526  1.00 22.35           C  
ATOM   1334  C   THR A 140      68.554   5.910  78.183  1.00 16.73           C  
ATOM   1335  O   THR A 140      69.222   6.874  77.840  1.00 24.91           O  
ATOM   1336  CB  THR A 140      70.237   4.140  77.713  1.00 23.29           C  
ATOM   1337  OG1 THR A 140      70.541   2.944  76.972  1.00 22.68           O  
ATOM   1338  CG2 THR A 140      70.535   3.950  79.166  1.00 23.99           C  
ATOM   1339  H   THR A 140      69.118   4.955  75.510  1.00  0.00           H  
ATOM   1340  HG1 THR A 140      69.982   2.217  77.251  1.00  0.00           H  
ATOM   1341  N   LEU A 141      67.624   6.024  79.106  1.00 13.09           N  
ATOM   1342  CA  LEU A 141      67.395   7.285  79.773  1.00 13.67           C  
ATOM   1343  C   LEU A 141      68.143   7.281  81.104  1.00 14.39           C  
ATOM   1344  O   LEU A 141      67.949   6.384  81.905  1.00 22.29           O  
ATOM   1345  CB  LEU A 141      65.898   7.454  80.025  1.00 12.40           C  
ATOM   1346  CG  LEU A 141      65.457   8.770  80.655  1.00 20.67           C  
ATOM   1347  CD1 LEU A 141      65.850   9.940  79.730  1.00 18.14           C  
ATOM   1348  CD2 LEU A 141      63.964   8.773  80.909  1.00 15.19           C  
ATOM   1349  H   LEU A 141      67.072   5.266  79.321  1.00  0.00           H  
ATOM   1350  N   LYS A 142      69.042   8.235  81.338  1.00 18.62           N  
ATOM   1351  CA  LYS A 142      69.727   8.262  82.628  1.00 15.81           C  
ATOM   1352  C   LYS A 142      68.886   9.052  83.594  1.00 18.42           C  
ATOM   1353  O   LYS A 142      68.504  10.183  83.344  1.00 21.85           O  
ATOM   1354  CB  LYS A 142      71.134   8.822  82.571  1.00 18.60           C  
ATOM   1355  CG  LYS A 142      71.956   8.417  83.800  1.00 39.56           C  
ATOM   1356  CD  LYS A 142      73.447   8.672  83.605  1.00 52.23           C  
ATOM   1357  CE  LYS A 142      74.315   7.679  84.395  1.00 65.17           C  
ATOM   1358  NZ  LYS A 142      74.625   6.402  83.655  1.00 69.74           N  
ATOM   1359  H   LYS A 142      69.233   8.916  80.665  1.00  0.00           H  
ATOM   1360  HZ1 LYS A 142      73.734   5.928  83.407  1.00  0.00           H  
ATOM   1361  HZ2 LYS A 142      75.162   6.614  82.791  1.00  0.00           H  
ATOM   1362  HZ3 LYS A 142      75.184   5.777  84.272  1.00  0.00           H  
ATOM   1363  N   VAL A 143      68.523   8.403  84.678  1.00 20.69           N  
ATOM   1364  CA  VAL A 143      67.698   9.022  85.674  1.00 17.99           C  
ATOM   1365  C   VAL A 143      68.566   9.267  86.919  1.00 22.84           C  
ATOM   1366  O   VAL A 143      69.406   8.439  87.260  1.00 28.35           O  
ATOM   1367  CB  VAL A 143      66.472   8.129  85.912  1.00  9.45           C  
ATOM   1368  CG1 VAL A 143      65.569   8.747  86.865  1.00  8.56           C  
ATOM   1369  CG2 VAL A 143      65.733   7.943  84.627  1.00 11.12           C  
ATOM   1370  H   VAL A 143      68.838   7.491  84.812  1.00  0.00           H  
ATOM   1371  N   HIS A 144      68.468  10.464  87.502  1.00 23.62           N  
ATOM   1372  CA  HIS A 144      69.251  10.811  88.694  1.00 23.71           C  
ATOM   1373  C   HIS A 144      68.368  11.228  89.898  1.00 22.09           C  
ATOM   1374  O   HIS A 144      67.736  12.275  89.869  1.00 23.09           O  
ATOM   1375  CB  HIS A 144      70.235  11.915  88.350  1.00 26.31           C  
ATOM   1376  CG  HIS A 144      71.134  12.304  89.480  1.00 36.69           C  
ATOM   1377  ND1 HIS A 144      71.302  11.525  90.609  1.00 42.07           N  
ATOM   1378  CD2 HIS A 144      71.994  13.343  89.615  1.00 37.48           C  
ATOM   1379  CE1 HIS A 144      72.237  12.055  91.380  1.00 35.01           C  
ATOM   1380  NE2 HIS A 144      72.672  13.158  90.798  1.00 35.90           N  
ATOM   1381  H   HIS A 144      67.853  11.129  87.133  1.00  0.00           H  
ATOM   1382  HD1 HIS A 144      70.827  10.694  90.841  1.00  0.00           H  
ATOM   1383  HE2 HIS A 144      73.394  13.735  91.137  1.00  0.00           H  
ATOM   1384  N   VAL A 145      68.275  10.378  90.917  1.00 16.61           N  
ATOM   1385  CA  VAL A 145      67.469  10.697  92.088  1.00 17.85           C  
ATOM   1386  C   VAL A 145      68.353  11.292  93.200  1.00 23.62           C  
ATOM   1387  O   VAL A 145      69.294  10.643  93.703  1.00 27.48           O  
ATOM   1388  CB  VAL A 145      66.696   9.475  92.601  1.00 14.54           C  
ATOM   1389  CG1 VAL A 145      65.739   9.860  93.735  1.00 15.41           C  
ATOM   1390  CG2 VAL A 145      65.933   8.862  91.492  1.00  9.93           C  
ATOM   1391  H   VAL A 145      68.725   9.511  90.890  1.00  0.00           H  
ATOM   1392  N   THR A 146      68.065  12.552  93.524  1.00 22.56           N  
ATOM   1393  CA  THR A 146      68.779  13.347  94.520  1.00 19.67           C  
ATOM   1394  C   THR A 146      67.908  13.588  95.751  1.00 25.15           C  
ATOM   1395  O   THR A 146      66.705  13.827  95.635  1.00 25.30           O  
ATOM   1396  CB  THR A 146      69.105  14.721  93.924  1.00 21.38           C  
ATOM   1397  OG1 THR A 146      67.919  15.259  93.313  1.00 29.70           O  
ATOM   1398  CG2 THR A 146      70.185  14.611  92.876  1.00 12.56           C  
ATOM   1399  H   THR A 146      67.296  12.994  93.093  1.00  0.00           H  
ATOM   1400  HG1 THR A 146      68.085  16.164  93.039  1.00  0.00           H  
ATOM   1401  N   GLU A 147      68.542  13.588  96.924  1.00 34.32           N  
ATOM   1402  CA  GLU A 147      67.866  13.805  98.216  1.00 32.89           C  
ATOM   1403  C   GLU A 147      67.432  15.255  98.372  1.00 33.54           C  
ATOM   1404  O   GLU A 147      68.239  16.180  98.215  1.00 32.27           O  
ATOM   1405  CB  GLU A 147      68.813  13.437  99.367  1.00 32.09           C  
ATOM   1406  CG  GLU A 147      68.177  13.407 100.767  1.00 39.89           C  
ATOM   1407  CD  GLU A 147      69.113  12.849 101.852  1.00 47.13           C  
ATOM   1408  OE1 GLU A 147      70.330  12.652 101.580  1.00 47.00           O  
ATOM   1409  OE2 GLU A 147      68.623  12.602 102.986  1.00 52.36           O  
ATOM   1410  H   GLU A 147      69.507  13.457  96.936  1.00  0.00           H  
ATOM   1411  N   GLN A 148      66.161  15.474  98.662  1.00 31.18           N  
ATOM   1412  CA  GLN A 148      65.732  16.840  98.842  1.00 37.96           C  
ATOM   1413  C   GLN A 148      65.478  17.166 100.318  1.00 45.93           C  
ATOM   1414  O   GLN A 148      65.668  16.320 101.180  1.00 45.59           O  
ATOM   1415  CB  GLN A 148      64.479  17.099  98.045  1.00 38.02           C  
ATOM   1416  CG  GLN A 148      63.269  16.513  98.685  1.00 37.68           C  
ATOM   1417  CD  GLN A 148      62.020  16.997  98.032  1.00 42.66           C  
ATOM   1418  OE1 GLN A 148      60.925  16.528  98.351  1.00 44.74           O  
ATOM   1419  NE2 GLN A 148      62.161  17.953  97.106  1.00 50.15           N  
ATOM   1420  H   GLN A 148      65.562  14.715  98.803  1.00  0.00           H  
ATOM   1421 HE21 GLN A 148      61.301  18.217  96.713  1.00  0.00           H  
ATOM   1422 HE22 GLN A 148      63.004  18.355  96.831  1.00  0.00           H  
ATOM   1423  N   LYS A 149      64.970  18.379 100.565  1.00 57.97           N  
ATOM   1424  CA  LYS A 149      64.651  18.901 101.897  1.00 62.55           C  
ATOM   1425  C   LYS A 149      65.901  19.291 102.682  1.00 66.47           C  
ATOM   1426  O   LYS A 149      65.955  20.453 103.154  1.00 67.12           O  
ATOM   1427  CB  LYS A 149      63.797  17.914 102.703  1.00 64.86           C  
ATOM   1428  CG  LYS A 149      62.398  17.751 102.168  1.00 73.08           C  
ATOM   1429  CD  LYS A 149      61.781  19.116 101.914  1.00 83.56           C  
ATOM   1430  CE  LYS A 149      60.389  19.017 101.294  1.00 91.12           C  
ATOM   1431  NZ  LYS A 149      59.327  18.618 102.267  1.00 99.29           N  
ATOM   1432  H   LYS A 149      64.847  19.000  99.821  1.00  0.00           H  
ATOM   1433  HZ1 LYS A 149      59.573  17.705 102.699  1.00  0.00           H  
ATOM   1434  HZ2 LYS A 149      59.262  19.339 103.015  1.00  0.00           H  
ATOM   1435  HZ3 LYS A 149      58.413  18.541 101.778  1.00  0.00           H  
TER    1436      LYS A 149                                                      
MASTER      244    0    0    6    6    0    0    6 1435    1    0   12          
END                                                                             
