# Supplementary material for: Semantical and geometrical protein encoding toward enhanced bioactivity and thermostability
Source: eLife. 2025 May 2;13:RP98033. doi: 10.7554/eLife.98033 (PMC12048155; doi:10.7554/eLife.98033)
Supplement: Source code 1. [file elife-98033-code1.zip › ProtSSN-master/data/DDG/DATASET/1DIV-5.45-298.15/1DIV-5.45-298.15.pdb]

MODEL     1                                                                     
ATOM      1  N   MET A   1      27.098   9.251 -27.603  1.00 93.23           N  
ATOM      2  CA  MET A   1      26.558   7.904 -27.445  1.00 93.23           C  
ATOM      3  C   MET A   1      25.411   7.892 -26.439  1.00 93.23           C  
ATOM      4  CB  MET A   1      27.654   6.934 -27.000  1.00 93.23           C  
ATOM      5  O   MET A   1      25.472   8.573 -25.415  1.00 93.23           O  
ATOM      6  CG  MET A   1      27.136   5.750 -26.199  1.00 93.23           C  
ATOM      7  SD  MET A   1      28.491   4.716 -25.518  1.00 93.23           S  
ATOM      8  CE  MET A   1      29.221   4.092 -27.056  1.00 93.23           C  
ATOM      9  N   LYS A   2      24.284   7.210 -26.838  1.00 95.31           N  
ATOM     10  CA  LYS A   2      23.103   7.123 -25.983  1.00 95.31           C  
ATOM     11  C   LYS A   2      23.265   6.029 -24.932  1.00 95.31           C  
ATOM     12  CB  LYS A   2      21.851   6.861 -26.823  1.00 95.31           C  
ATOM     13  O   LYS A   2      23.605   4.890 -25.260  1.00 95.31           O  
ATOM     14  CG  LYS A   2      21.263   8.110 -27.463  1.00 95.31           C  
ATOM     15  CD  LYS A   2      19.930   7.818 -28.138  1.00 95.31           C  
ATOM     16  CE  LYS A   2      19.414   9.027 -28.906  1.00 95.31           C  
ATOM     17  NZ  LYS A   2      18.071   8.769 -29.507  1.00 95.31           N  
ATOM     18  N   VAL A   3      23.029   6.424 -23.728  1.00 96.17           N  
ATOM     19  CA  VAL A   3      23.197   5.473 -22.634  1.00 96.17           C  
ATOM     20  C   VAL A   3      21.945   5.463 -21.760  1.00 96.17           C  
ATOM     21  CB  VAL A   3      24.441   5.806 -21.780  1.00 96.17           C  
ATOM     22  O   VAL A   3      21.191   6.439 -21.734  1.00 96.17           O  
ATOM     23  CG1 VAL A   3      25.712   5.732 -22.624  1.00 96.17           C  
ATOM     24  CG2 VAL A   3      24.297   7.188 -21.145  1.00 96.17           C  
ATOM     25  N   ILE A   4      21.720   4.344 -21.102  1.00 96.32           N  
ATOM     26  CA  ILE A   4      20.682   4.203 -20.087  1.00 96.32           C  
ATOM     27  C   ILE A   4      21.319   4.152 -18.700  1.00 96.32           C  
ATOM     28  CB  ILE A   4      19.822   2.942 -20.329  1.00 96.32           C  
ATOM     29  O   ILE A   4      22.148   3.283 -18.423  1.00 96.32           O  
ATOM     30  CG1 ILE A   4      19.256   2.946 -21.753  1.00 96.32           C  
ATOM     31  CG2 ILE A   4      18.698   2.848 -19.293  1.00 96.32           C  
ATOM     32  CD1 ILE A   4      18.636   1.622 -22.177  1.00 96.32           C  
ATOM     33  N   PHE A   5      20.938   5.035 -17.848  1.00 96.45           N  
ATOM     34  CA  PHE A   5      21.487   5.081 -16.498  1.00 96.45           C  
ATOM     35  C   PHE A   5      20.879   3.987 -15.629  1.00 96.45           C  
ATOM     36  CB  PHE A   5      21.240   6.453 -15.863  1.00 96.45           C  
ATOM     37  O   PHE A   5      19.657   3.835 -15.576  1.00 96.45           O  
ATOM     38  CG  PHE A   5      22.164   7.530 -16.365  1.00 96.45           C  
ATOM     39  CD1 PHE A   5      23.403   7.736 -15.771  1.00 96.45           C  
ATOM     40  CD2 PHE A   5      21.793   8.336 -17.434  1.00 96.45           C  
ATOM     41  CE1 PHE A   5      24.260   8.731 -16.234  1.00 96.45           C  
ATOM     42  CE2 PHE A   5      22.644   9.333 -17.903  1.00 96.45           C  
ATOM     43  CZ  PHE A   5      23.877   9.529 -17.301  1.00 96.45           C  
ATOM     44  N   LEU A   6      21.701   3.217 -15.050  1.00 94.48           N  
ATOM     45  CA  LEU A   6      21.251   2.154 -14.158  1.00 94.48           C  
ATOM     46  C   LEU A   6      21.121   2.666 -12.727  1.00 94.48           C  
ATOM     47  CB  LEU A   6      22.219   0.969 -14.203  1.00 94.48           C  
ATOM     48  O   LEU A   6      20.347   2.121 -11.936  1.00 94.48           O  
ATOM     49  CG  LEU A   6      22.358   0.258 -15.550  1.00 94.48           C  
ATOM     50  CD1 LEU A   6      23.445  -0.809 -15.476  1.00 94.48           C  
ATOM     51  CD2 LEU A   6      21.026  -0.356 -15.970  1.00 94.48           C  
ATOM     52  N   LYS A   7      21.833   3.694 -12.372  1.00 94.29           N  
ATOM     53  CA  LYS A   7      21.800   4.362 -11.074  1.00 94.29           C  
ATOM     54  C   LYS A   7      21.765   5.879 -11.237  1.00 94.29           C  
ATOM     55  CB  LYS A   7      23.007   3.953 -10.229  1.00 94.29           C  
ATOM     56  O   LYS A   7      22.098   6.402 -12.302  1.00 94.29           O  
ATOM     57  CG  LYS A   7      23.077   2.463  -9.930  1.00 94.29           C  
ATOM     58  CD  LYS A   7      24.296   2.119  -9.083  1.00 94.29           C  
ATOM     59  CE  LYS A   7      24.399   0.621  -8.832  1.00 94.29           C  
ATOM     60  NZ  LYS A   7      25.618   0.274  -8.041  1.00 94.29           N  
ATOM     61  N   ASP A   8      21.312   6.463 -10.135  1.00 95.10           N  
ATOM     62  CA  ASP A   8      21.339   7.922 -10.126  1.00 95.10           C  
ATOM     63  C   ASP A   8      22.774   8.445 -10.105  1.00 95.10           C  
ATOM     64  CB  ASP A   8      20.563   8.466  -8.925  1.00 95.10           C  
ATOM     65  O   ASP A   8      23.588   8.006  -9.290  1.00 95.10           O  
ATOM     66  CG  ASP A   8      19.085   8.121  -8.968  1.00 95.10           C  
ATOM     67  OD1 ASP A   8      18.544   7.892 -10.071  1.00 95.10           O  
ATOM     68  OD2 ASP A   8      18.455   8.080  -7.889  1.00 95.10           O  
ATOM     69  N   VAL A   9      23.056   9.330 -11.070  1.00 93.77           N  
ATOM     70  CA  VAL A   9      24.349  10.003 -11.122  1.00 93.77           C  
ATOM     71  C   VAL A   9      24.154  11.510 -10.965  1.00 93.77           C  
ATOM     72  CB  VAL A   9      25.097   9.696 -12.439  1.00 93.77           C  
ATOM     73  O   VAL A   9      23.438  12.134 -11.751  1.00 93.77           O  
ATOM     74  CG1 VAL A   9      26.459  10.386 -12.460  1.00 93.77           C  
ATOM     75  CG2 VAL A   9      25.255   8.188 -12.623  1.00 93.77           C  
ATOM     76  N   LYS A  10      24.691  11.977  -9.921  1.00 92.58           N  
ATOM     77  CA  LYS A  10      24.507  13.385  -9.582  1.00 92.58           C  
ATOM     78  C   LYS A  10      24.911  14.287 -10.745  1.00 92.58           C  
ATOM     79  CB  LYS A  10      25.313  13.747  -8.334  1.00 92.58           C  
ATOM     80  O   LYS A  10      26.034  14.198 -11.246  1.00 92.58           O  
ATOM     81  CG  LYS A  10      24.982  15.116  -7.759  1.00 92.58           C  
ATOM     82  CD  LYS A  10      25.732  15.373  -6.458  1.00 92.58           C  
ATOM     83  CE  LYS A  10      25.440  16.762  -5.908  1.00 92.58           C  
ATOM     84  NZ  LYS A  10      26.087  16.979  -4.580  1.00 92.58           N  
ATOM     85  N   GLY A  11      23.969  15.138 -11.160  1.00 91.50           N  
ATOM     86  CA  GLY A  11      24.231  16.144 -12.176  1.00 91.50           C  
ATOM     87  C   GLY A  11      24.161  15.596 -13.589  1.00 91.50           C  
ATOM     88  O   GLY A  11      24.275  16.349 -14.559  1.00 91.50           O  
ATOM     89  N   LYS A  12      23.993  14.319 -13.733  1.00 91.39           N  
ATOM     90  CA  LYS A  12      24.070  13.753 -15.077  1.00 91.39           C  
ATOM     91  C   LYS A  12      22.750  13.099 -15.475  1.00 91.39           C  
ATOM     92  CB  LYS A  12      25.208  12.735 -15.166  1.00 91.39           C  
ATOM     93  O   LYS A  12      22.261  13.304 -16.587  1.00 91.39           O  
ATOM     94  CG  LYS A  12      26.577  13.304 -14.823  1.00 91.39           C  
ATOM     95  CD  LYS A  12      27.004  14.373 -15.820  1.00 91.39           C  
ATOM     96  CE  LYS A  12      28.372  14.945 -15.477  1.00 91.39           C  
ATOM     97  NZ  LYS A  12      28.689  16.153 -16.295  1.00 91.39           N  
ATOM     98  N   GLY A  13      22.270  12.210 -14.513  1.00 91.71           N  
ATOM     99  CA  GLY A  13      21.017  11.555 -14.852  1.00 91.71           C  
ATOM    100  C   GLY A  13      20.495  10.657 -13.746  1.00 91.71           C  
ATOM    101  O   GLY A  13      21.232  10.311 -12.820  1.00 91.71           O  
ATOM    102  N   LYS A  14      19.173  10.331 -13.877  1.00 94.84           N  
ATOM    103  CA  LYS A  14      18.503   9.445 -12.929  1.00 94.84           C  
ATOM    104  C   LYS A  14      18.406   8.025 -13.479  1.00 94.84           C  
ATOM    105  CB  LYS A  14      17.107   9.974 -12.595  1.00 94.84           C  
ATOM    106  O   LYS A  14      18.584   7.804 -14.678  1.00 94.84           O  
ATOM    107  CG  LYS A  14      17.108  11.321 -11.887  1.00 94.84           C  
ATOM    108  CD  LYS A  14      15.711  11.709 -11.422  1.00 94.84           C  
ATOM    109  CE  LYS A  14      15.717  13.037 -10.676  1.00 94.84           C  
ATOM    110  NZ  LYS A  14      14.359  13.393 -10.167  1.00 94.84           N  
ATOM    111  N   LYS A  15      18.196   7.139 -12.589  1.00 93.58           N  
ATOM    112  CA  LYS A  15      18.024   5.743 -12.982  1.00 93.58           C  
ATOM    113  C   LYS A  15      16.919   5.597 -14.024  1.00 93.58           C  
ATOM    114  CB  LYS A  15      17.711   4.876 -11.761  1.00 93.58           C  
ATOM    115  O   LYS A  15      15.828   6.147 -13.861  1.00 93.58           O  
ATOM    116  CG  LYS A  15      17.568   3.394 -12.075  1.00 93.58           C  
ATOM    117  CD  LYS A  15      17.213   2.591 -10.830  1.00 93.58           C  
ATOM    118  CE  LYS A  15      16.997   1.120 -11.155  1.00 93.58           C  
ATOM    119  NZ  LYS A  15      16.644   0.329  -9.939  1.00 93.58           N  
ATOM    120  N   GLY A  16      17.286   4.978 -15.178  1.00 92.60           N  
ATOM    121  CA  GLY A  16      16.306   4.699 -16.216  1.00 92.60           C  
ATOM    122  C   GLY A  16      16.235   5.781 -17.276  1.00 92.60           C  
ATOM    123  O   GLY A  16      15.530   5.633 -18.277  1.00 92.60           O  
ATOM    124  N   GLU A  17      16.972   6.807 -17.028  1.00 94.37           N  
ATOM    125  CA  GLU A  17      16.986   7.928 -17.963  1.00 94.37           C  
ATOM    126  C   GLU A  17      17.931   7.660 -19.131  1.00 94.37           C  
ATOM    127  CB  GLU A  17      17.386   9.220 -17.247  1.00 94.37           C  
ATOM    128  O   GLU A  17      19.008   7.090 -18.946  1.00 94.37           O  
ATOM    129  CG  GLU A  17      17.130  10.480 -18.062  1.00 94.37           C  
ATOM    130  CD  GLU A  17      17.480  11.758 -17.318  1.00 94.37           C  
ATOM    131  OE1 GLU A  17      17.426  12.850 -17.928  1.00 94.37           O  
ATOM    132  OE2 GLU A  17      17.814  11.667 -16.116  1.00 94.37           O  
ATOM    133  N   ILE A  18      17.444   8.052 -20.288  1.00 94.87           N  
ATOM    134  CA  ILE A  18      18.257   7.914 -21.492  1.00 94.87           C  
ATOM    135  C   ILE A  18      18.861   9.266 -21.864  1.00 94.87           C  
ATOM    136  CB  ILE A  18      17.431   7.353 -22.671  1.00 94.87           C  
ATOM    137  O   ILE A  18      18.139  10.254 -22.021  1.00 94.87           O  
ATOM    138  CG1 ILE A  18      16.772   6.026 -22.278  1.00 94.87           C  
ATOM    139  CG2 ILE A  18      18.310   7.181 -23.913  1.00 94.87           C  
ATOM    140  CD1 ILE A  18      15.675   5.573 -23.232  1.00 94.87           C  
ATOM    141  N   LYS A  19      20.206   9.292 -21.907  1.00 95.00           N  
ATOM    142  CA  LYS A  19      20.876  10.541 -22.257  1.00 95.00           C  
ATOM    143  C   LYS A  19      22.041  10.292 -23.211  1.00 95.00           C  
ATOM    144  CB  LYS A  19      21.372  11.255 -20.999  1.00 95.00           C  
ATOM    145  O   LYS A  19      22.600   9.194 -23.243  1.00 95.00           O  
ATOM    146  CG  LYS A  19      20.311  12.098 -20.307  1.00 95.00           C  
ATOM    147  CD  LYS A  19      20.920  12.997 -19.238  1.00 95.00           C  
ATOM    148  CE  LYS A  19      19.874  13.907 -18.609  1.00 95.00           C  
ATOM    149  NZ  LYS A  19      20.441  14.705 -17.481  1.00 95.00           N  
ATOM    150  N   ASN A  20      22.192  11.424 -23.913  1.00 95.91           N  
ATOM    151  CA  ASN A  20      23.370  11.390 -24.772  1.00 95.91           C  
ATOM    152  C   ASN A  20      24.607  11.914 -24.049  1.00 95.91           C  
ATOM    153  CB  ASN A  20      23.124  12.192 -26.052  1.00 95.91           C  
ATOM    154  O   ASN A  20      24.599  13.029 -23.524  1.00 95.91           O  
ATOM    155  CG  ASN A  20      23.948  11.692 -27.222  1.00 95.91           C  
ATOM    156  ND2 ASN A  20      23.711  12.258 -28.400  1.00 95.91           N  
ATOM    157  OD1 ASN A  20      24.790  10.803 -27.070  1.00 95.91           O  
ATOM    158  N   VAL A  21      25.670  11.019 -24.027  1.00 94.76           N  
ATOM    159  CA  VAL A  21      26.894  11.411 -23.335  1.00 94.76           C  
ATOM    160  C   VAL A  21      28.095  11.211 -24.256  1.00 94.76           C  
ATOM    161  CB  VAL A  21      27.087  10.612 -22.026  1.00 94.76           C  
ATOM    162  O   VAL A  21      27.983  10.569 -25.303  1.00 94.76           O  
ATOM    163  CG1 VAL A  21      25.958  10.908 -21.041  1.00 94.76           C  
ATOM    164  CG2 VAL A  21      27.163   9.115 -22.322  1.00 94.76           C  
ATOM    165  N   ALA A  22      29.188  11.851 -23.841  1.00 96.14           N  
ATOM    166  CA  ALA A  22      30.435  11.665 -24.577  1.00 96.14           C  
ATOM    167  C   ALA A  22      30.894  10.211 -24.520  1.00 96.14           C  
ATOM    168  CB  ALA A  22      31.522  12.585 -24.025  1.00 96.14           C  
ATOM    169  O   ALA A  22      30.747   9.547 -23.492  1.00 96.14           O  
ATOM    170  N   ASP A  23      31.488   9.740 -25.644  1.00 95.41           N  
ATOM    171  CA  ASP A  23      31.901   8.345 -25.755  1.00 95.41           C  
ATOM    172  C   ASP A  23      32.914   7.984 -24.671  1.00 95.41           C  
ATOM    173  CB  ASP A  23      32.491   8.069 -27.140  1.00 95.41           C  
ATOM    174  O   ASP A  23      32.829   6.913 -24.067  1.00 95.41           O  
ATOM    175  CG  ASP A  23      31.452   8.110 -28.246  1.00 95.41           C  
ATOM    176  OD1 ASP A  23      30.264   7.830 -27.978  1.00 95.41           O  
ATOM    177  OD2 ASP A  23      31.825   8.422 -29.398  1.00 95.41           O  
ATOM    178  N   GLY A  24      33.789   8.875 -24.396  1.00 96.16           N  
ATOM    179  CA  GLY A  24      34.800   8.638 -23.379  1.00 96.16           C  
ATOM    180  C   GLY A  24      34.224   8.519 -21.980  1.00 96.16           C  
ATOM    181  O   GLY A  24      34.603   7.625 -21.221  1.00 96.16           O  
ATOM    182  N   TYR A  25      33.324   9.424 -21.790  1.00 95.51           N  
ATOM    183  CA  TYR A  25      32.656   9.423 -20.493  1.00 95.51           C  
ATOM    184  C   TYR A  25      31.854   8.142 -20.295  1.00 95.51           C  
ATOM    185  CB  TYR A  25      31.737  10.640 -20.361  1.00 95.51           C  
ATOM    186  O   TYR A  25      31.899   7.533 -19.223  1.00 95.51           O  
ATOM    187  CG  TYR A  25      31.076  10.758 -19.008  1.00 95.51           C  
ATOM    188  CD1 TYR A  25      29.689  10.737 -18.885  1.00 95.51           C  
ATOM    189  CD2 TYR A  25      31.838  10.892 -17.852  1.00 95.51           C  
ATOM    190  CE1 TYR A  25      29.076  10.847 -17.641  1.00 95.51           C  
ATOM    191  CE2 TYR A  25      31.236  11.002 -16.603  1.00 95.51           C  
ATOM    192  OH  TYR A  25      29.255  11.088 -15.274  1.00 95.51           O  
ATOM    193  CZ  TYR A  25      29.857  10.978 -16.508  1.00 95.51           C  
ATOM    194  N   ALA A  26      31.179   7.675 -21.293  1.00 96.38           N  
ATOM    195  CA  ALA A  26      30.386   6.449 -21.237  1.00 96.38           C  
ATOM    196  C   ALA A  26      31.279   5.227 -21.043  1.00 96.38           C  
ATOM    197  CB  ALA A  26      29.551   6.297 -22.507  1.00 96.38           C  
ATOM    198  O   ALA A  26      31.053   4.423 -20.135  1.00 96.38           O  
ATOM    199  N   ASN A  27      32.347   5.059 -21.814  1.00 96.03           N  
ATOM    200  CA  ASN A  27      33.174   3.857 -21.847  1.00 96.03           C  
ATOM    201  C   ASN A  27      34.138   3.808 -20.665  1.00 96.03           C  
ATOM    202  CB  ASN A  27      33.945   3.772 -23.165  1.00 96.03           C  
ATOM    203  O   ASN A  27      34.348   2.748 -20.073  1.00 96.03           O  
ATOM    204  CG  ASN A  27      33.052   3.438 -24.344  1.00 96.03           C  
ATOM    205  ND2 ASN A  27      32.999   4.336 -25.321  1.00 96.03           N  
ATOM    206  OD1 ASN A  27      32.415   2.382 -24.376  1.00 96.03           O  
ATOM    207  N   ASN A  28      34.665   4.951 -20.279  1.00 96.26           N  
ATOM    208  CA  ASN A  28      35.756   4.960 -19.310  1.00 96.26           C  
ATOM    209  C   ASN A  28      35.238   5.133 -17.885  1.00 96.26           C  
ATOM    210  CB  ASN A  28      36.764   6.060 -19.646  1.00 96.26           C  
ATOM    211  O   ASN A  28      35.953   4.855 -16.921  1.00 96.26           O  
ATOM    212  CG  ASN A  28      37.476   5.818 -20.962  1.00 96.26           C  
ATOM    213  ND2 ASN A  28      37.745   6.891 -21.697  1.00 96.26           N  
ATOM    214  OD1 ASN A  28      37.780   4.676 -21.317  1.00 96.26           O  
ATOM    215  N   PHE A  29      33.999   5.615 -17.796  1.00 94.95           N  
ATOM    216  CA  PHE A  29      33.509   5.913 -16.456  1.00 94.95           C  
ATOM    217  C   PHE A  29      32.177   5.219 -16.200  1.00 94.95           C  
ATOM    218  CB  PHE A  29      33.360   7.425 -16.260  1.00 94.95           C  
ATOM    219  O   PHE A  29      32.076   4.364 -15.318  1.00 94.95           O  
ATOM    220  CG  PHE A  29      32.902   7.816 -14.881  1.00 94.95           C  
ATOM    221  CD1 PHE A  29      31.639   8.359 -14.681  1.00 94.95           C  
ATOM    222  CD2 PHE A  29      33.736   7.640 -13.784  1.00 94.95           C  
ATOM    223  CE1 PHE A  29      31.213   8.722 -13.405  1.00 94.95           C  
ATOM    224  CE2 PHE A  29      33.317   8.000 -12.506  1.00 94.95           C  
ATOM    225  CZ  PHE A  29      32.055   8.542 -12.319  1.00 94.95           C  
ATOM    226  N   LEU A  30      31.129   5.488 -16.982  1.00 96.11           N  
ATOM    227  CA  LEU A  30      29.776   5.022 -16.694  1.00 96.11           C  
ATOM    228  C   LEU A  30      29.689   3.504 -16.806  1.00 96.11           C  
ATOM    229  CB  LEU A  30      28.770   5.674 -17.646  1.00 96.11           C  
ATOM    230  O   LEU A  30      29.265   2.831 -15.863  1.00 96.11           O  
ATOM    231  CG  LEU A  30      28.588   7.187 -17.507  1.00 96.11           C  
ATOM    232  CD1 LEU A  30      27.632   7.705 -18.576  1.00 96.11           C  
ATOM    233  CD2 LEU A  30      28.082   7.539 -16.113  1.00 96.11           C  
ATOM    234  N   PHE A  31      30.161   2.934 -17.884  1.00 95.79           N  
ATOM    235  CA  PHE A  31      30.049   1.501 -18.126  1.00 95.79           C  
ATOM    236  C   PHE A  31      30.966   0.721 -17.191  1.00 95.79           C  
ATOM    237  CB  PHE A  31      30.385   1.172 -19.584  1.00 95.79           C  
ATOM    238  O   PHE A  31      30.578  -0.322 -16.660  1.00 95.79           O  
ATOM    239  CG  PHE A  31      29.392   1.718 -20.574  1.00 95.79           C  
ATOM    240  CD1 PHE A  31      28.114   2.082 -20.168  1.00 95.79           C  
ATOM    241  CD2 PHE A  31      29.736   1.867 -21.911  1.00 95.79           C  
ATOM    242  CE1 PHE A  31      27.192   2.588 -21.082  1.00 95.79           C  
ATOM    243  CE2 PHE A  31      28.820   2.372 -22.830  1.00 95.79           C  
ATOM    244  CZ  PHE A  31      27.548   2.730 -22.413  1.00 95.79           C  
ATOM    245  N   LYS A  32      32.189   1.275 -16.967  1.00 95.42           N  
ATOM    246  CA  LYS A  32      33.169   0.582 -16.136  1.00 95.42           C  
ATOM    247  C   LYS A  32      32.710   0.518 -14.682  1.00 95.42           C  
ATOM    248  CB  LYS A  32      34.532   1.271 -16.226  1.00 95.42           C  
ATOM    249  O   LYS A  32      32.927  -0.486 -14.001  1.00 95.42           O  
ATOM    250  CG  LYS A  32      35.289   0.980 -17.513  1.00 95.42           C  
ATOM    251  CD  LYS A  32      36.729   1.473 -17.438  1.00 95.42           C  
ATOM    252  CE  LYS A  32      37.501   1.140 -18.708  1.00 95.42           C  
ATOM    253  NZ  LYS A  32      38.922   1.592 -18.626  1.00 95.42           N  
ATOM    254  N   GLN A  33      31.949   1.563 -14.287  1.00 94.61           N  
ATOM    255  CA  GLN A  33      31.484   1.630 -12.905  1.00 94.61           C  
ATOM    256  C   GLN A  33      30.091   1.023 -12.764  1.00 94.61           C  
ATOM    257  CB  GLN A  33      31.479   3.076 -12.409  1.00 94.61           C  
ATOM    258  O   GLN A  33      29.529   0.994 -11.667  1.00 94.61           O  
ATOM    259  CG  GLN A  33      32.870   3.676 -12.249  1.00 94.61           C  
ATOM    260  CD  GLN A  33      32.846   5.050 -11.608  1.00 94.61           C  
ATOM    261  NE2 GLN A  33      34.022   5.564 -11.262  1.00 94.61           N  
ATOM    262  OE1 GLN A  33      31.780   5.647 -11.426  1.00 94.61           O  
ATOM    263  N   GLY A  34      29.591   0.606 -13.893  1.00 94.62           N  
ATOM    264  CA  GLY A  34      28.280  -0.022 -13.879  1.00 94.62           C  
ATOM    265  C   GLY A  34      27.150   0.962 -13.642  1.00 94.62           C  
ATOM    266  O   GLY A  34      26.125   0.609 -13.055  1.00 94.62           O  
ATOM    267  N   LEU A  35      27.328   2.176 -14.008  1.00 95.93           N  
ATOM    268  CA  LEU A  35      26.348   3.224 -13.748  1.00 95.93           C  
ATOM    269  C   LEU A  35      25.371   3.356 -14.911  1.00 95.93           C  
ATOM    270  CB  LEU A  35      27.049   4.563 -13.500  1.00 95.93           C  
ATOM    271  O   LEU A  35      24.269   3.885 -14.745  1.00 95.93           O  
ATOM    272  CG  LEU A  35      27.994   4.622 -12.299  1.00 95.93           C  
ATOM    273  CD1 LEU A  35      28.713   5.966 -12.257  1.00 95.93           C  
ATOM    274  CD2 LEU A  35      27.228   4.378 -11.003  1.00 95.93           C  
ATOM    275  N   ALA A  36      25.780   2.924 -16.094  1.00 96.29           N  
ATOM    276  CA  ALA A  36      24.942   3.038 -17.285  1.00 96.29           C  
ATOM    277  C   ALA A  36      25.247   1.922 -18.280  1.00 96.29           C  
ATOM    278  CB  ALA A  36      25.136   4.402 -17.944  1.00 96.29           C  
ATOM    279  O   ALA A  36      26.282   1.258 -18.179  1.00 96.29           O  
ATOM    280  N   ILE A  37      24.298   1.706 -19.135  1.00 95.72           N  
ATOM    281  CA  ILE A  37      24.489   0.757 -20.226  1.00 95.72           C  
ATOM    282  C   ILE A  37      24.159   1.427 -21.557  1.00 95.72           C  
ATOM    283  CB  ILE A  37      23.622  -0.508 -20.033  1.00 95.72           C  
ATOM    284  O   ILE A  37      23.485   2.460 -21.589  1.00 95.72           O  
ATOM    285  CG1 ILE A  37      22.140  -0.129 -19.937  1.00 95.72           C  
ATOM    286  CG2 ILE A  37      24.070  -1.286 -18.792  1.00 95.72           C  
ATOM    287  CD1 ILE A  37      21.192  -1.320 -19.996  1.00 95.72           C  
ATOM    288  N   GLU A  38      24.699   0.854 -22.538  1.00 96.09           N  
ATOM    289  CA  GLU A  38      24.435   1.420 -23.857  1.00 96.09           C  
ATOM    290  C   GLU A  38      22.963   1.277 -24.234  1.00 96.09           C  
ATOM    291  CB  GLU A  38      25.316   0.752 -24.915  1.00 96.09           C  
ATOM    292  O   GLU A  38      22.355   0.231 -24.000  1.00 96.09           O  
ATOM    293  CG  GLU A  38      25.263   1.429 -26.277  1.00 96.09           C  
ATOM    294  CD  GLU A  38      26.206   0.807 -27.294  1.00 96.09           C  
ATOM    295  OE1 GLU A  38      26.253   1.286 -28.450  1.00 96.09           O  
ATOM    296  OE2 GLU A  38      26.902  -0.168 -26.932  1.00 96.09           O  
ATOM    297  N   ALA A  39      22.458   2.338 -24.886  1.00 96.10           N  
ATOM    298  CA  ALA A  39      21.061   2.332 -25.313  1.00 96.10           C  
ATOM    299  C   ALA A  39      20.899   1.609 -26.648  1.00 96.10           C  
ATOM    300  CB  ALA A  39      20.530   3.760 -25.417  1.00 96.10           C  
ATOM    301  O   ALA A  39      20.560   2.229 -27.659  1.00 96.10           O  
ATOM    302  N   THR A  40      21.061   0.304 -26.639  1.00 96.03           N  
ATOM    303  CA  THR A  40      20.816  -0.527 -27.812  1.00 96.03           C  
ATOM    304  C   THR A  40      19.327  -0.823 -27.964  1.00 96.03           C  
ATOM    305  CB  THR A  40      21.600  -1.851 -27.733  1.00 96.03           C  
ATOM    306  O   THR A  40      18.559  -0.674 -27.011  1.00 96.03           O  
ATOM    307  CG2 THR A  40      23.095  -1.596 -27.570  1.00 96.03           C  
ATOM    308  OG1 THR A  40      21.131  -2.611 -26.612  1.00 96.03           O  
ATOM    309  N   PRO A  41      18.905  -1.155 -29.191  1.00 94.67           N  
ATOM    310  CA  PRO A  41      17.488  -1.484 -29.358  1.00 94.67           C  
ATOM    311  C   PRO A  41      17.005  -2.536 -28.362  1.00 94.67           C  
ATOM    312  CB  PRO A  41      17.416  -2.017 -30.791  1.00 94.67           C  
ATOM    313  O   PRO A  41      15.882  -2.445 -27.858  1.00 94.67           O  
ATOM    314  CG  PRO A  41      18.576  -1.385 -31.492  1.00 94.67           C  
ATOM    315  CD  PRO A  41      19.689  -1.201 -30.501  1.00 94.67           C  
ATOM    316  N   ALA A  42      17.838  -3.492 -28.088  1.00 95.71           N  
ATOM    317  CA  ALA A  42      17.478  -4.531 -27.126  1.00 95.71           C  
ATOM    318  C   ALA A  42      17.308  -3.946 -25.726  1.00 95.71           C  
ATOM    319  CB  ALA A  42      18.534  -5.633 -27.113  1.00 95.71           C  
ATOM    320  O   ALA A  42      16.328  -4.242 -25.038  1.00 95.71           O  
ATOM    321  N   ASN A  43      18.219  -3.085 -25.301  1.00 94.71           N  
ATOM    322  CA  ASN A  43      18.167  -2.489 -23.970  1.00 94.71           C  
ATOM    323  C   ASN A  43      17.007  -1.507 -23.840  1.00 94.71           C  
ATOM    324  CB  ASN A  43      19.490  -1.794 -23.642  1.00 94.71           C  
ATOM    325  O   ASN A  43      16.399  -1.396 -22.774  1.00 94.71           O  
ATOM    326  CG  ASN A  43      20.617  -2.775 -23.381  1.00 94.71           C  
ATOM    327  ND2 ASN A  43      21.852  -2.312 -23.528  1.00 94.71           N  
ATOM    328  OD1 ASN A  43      20.378  -3.939 -23.050  1.00 94.71           O  
ATOM    329  N   LEU A  44      16.746  -0.816 -24.916  1.00 94.12           N  
ATOM    330  CA  LEU A  44      15.615   0.105 -24.903  1.00 94.12           C  
ATOM    331  C   LEU A  44      14.300  -0.651 -24.741  1.00 94.12           C  
ATOM    332  CB  LEU A  44      15.585   0.935 -26.189  1.00 94.12           C  
ATOM    333  O   LEU A  44      13.412  -0.209 -24.009  1.00 94.12           O  
ATOM    334  CG  LEU A  44      16.659   2.016 -26.323  1.00 94.12           C  
ATOM    335  CD1 LEU A  44      16.628   2.623 -27.722  1.00 94.12           C  
ATOM    336  CD2 LEU A  44      16.468   3.094 -25.262  1.00 94.12           C  
ATOM    337  N   LYS A  45      14.205  -1.709 -25.437  1.00 94.90           N  
ATOM    338  CA  LYS A  45      13.008  -2.536 -25.317  1.00 94.90           C  
ATOM    339  C   LYS A  45      12.861  -3.089 -23.903  1.00 94.90           C  
ATOM    340  CB  LYS A  45      13.045  -3.683 -26.327  1.00 94.90           C  
ATOM    341  O   LYS A  45      11.756  -3.127 -23.357  1.00 94.90           O  
ATOM    342  CG  LYS A  45      11.706  -4.380 -26.522  1.00 94.90           C  
ATOM    343  CD  LYS A  45      11.780  -5.437 -27.616  1.00 94.90           C  
ATOM    344  CE  LYS A  45      10.459  -6.179 -27.769  1.00 94.90           C  
ATOM    345  NZ  LYS A  45      10.520  -7.201 -28.856  1.00 94.90           N  
ATOM    346  N   ALA A  46      13.919  -3.522 -23.376  1.00 94.11           N  
ATOM    347  CA  ALA A  46      13.904  -4.036 -22.009  1.00 94.11           C  
ATOM    348  C   ALA A  46      13.468  -2.958 -21.021  1.00 94.11           C  
ATOM    349  CB  ALA A  46      15.281  -4.576 -21.628  1.00 94.11           C  
ATOM    350  O   ALA A  46      12.698  -3.228 -20.097  1.00 94.11           O  
ATOM    351  N   LEU A  47      13.980  -1.763 -21.216  1.00 92.67           N  
ATOM    352  CA  LEU A  47      13.610  -0.653 -20.344  1.00 92.67           C  
ATOM    353  C   LEU A  47      12.117  -0.358 -20.443  1.00 92.67           C  
ATOM    354  CB  LEU A  47      14.414   0.600 -20.701  1.00 92.67           C  
ATOM    355  O   LEU A  47      11.452  -0.151 -19.426  1.00 92.67           O  
ATOM    356  CG  LEU A  47      14.184   1.827 -19.818  1.00 92.67           C  
ATOM    357  CD1 LEU A  47      14.712   1.573 -18.410  1.00 92.67           C  
ATOM    358  CD2 LEU A  47      14.846   3.058 -20.429  1.00 92.67           C  
ATOM    359  N   GLU A  48      11.665  -0.375 -21.636  1.00 93.87           N  
ATOM    360  CA  GLU A  48      10.241  -0.131 -21.846  1.00 93.87           C  
ATOM    361  C   GLU A  48       9.392  -1.206 -21.174  1.00 93.87           C  
ATOM    362  CB  GLU A  48       9.921  -0.067 -23.342  1.00 93.87           C  
ATOM    363  O   GLU A  48       8.371  -0.901 -20.554  1.00 93.87           O  
ATOM    364  CG  GLU A  48      10.263   1.268 -23.987  1.00 93.87           C  
ATOM    365  CD  GLU A  48       9.981   1.302 -25.481  1.00 93.87           C  
ATOM    366  OE1 GLU A  48      10.262   2.336 -26.128  1.00 93.87           O  
ATOM    367  OE2 GLU A  48       9.474   0.286 -26.008  1.00 93.87           O  
ATOM    368  N   ALA A  49       9.790  -2.392 -21.359  1.00 94.12           N  
ATOM    369  CA  ALA A  49       9.081  -3.503 -20.729  1.00 94.12           C  
ATOM    370  C   ALA A  49       9.078  -3.361 -19.210  1.00 94.12           C  
ATOM    371  CB  ALA A  49       9.710  -4.834 -21.135  1.00 94.12           C  
ATOM    372  O   ALA A  49       8.061  -3.611 -18.558  1.00 94.12           O  
ATOM    373  N   GLN A  50      10.168  -3.032 -18.713  1.00 92.74           N  
ATOM    374  CA  GLN A  50      10.266  -2.820 -17.273  1.00 92.74           C  
ATOM    375  C   GLN A  50       9.336  -1.699 -16.817  1.00 92.74           C  
ATOM    376  CB  GLN A  50      11.708  -2.502 -16.874  1.00 92.74           C  
ATOM    377  O   GLN A  50       8.657  -1.826 -15.796  1.00 92.74           O  
ATOM    378  CG  GLN A  50      11.935  -2.464 -15.368  1.00 92.74           C  
ATOM    379  CD  GLN A  50      13.403  -2.368 -14.999  1.00 92.74           C  
ATOM    380  NE2 GLN A  50      13.697  -2.465 -13.706  1.00 92.74           N  
ATOM    381  OE1 GLN A  50      14.267  -2.210 -15.867  1.00 92.74           O  
ATOM    382  N   LYS A  51       9.321  -0.630 -17.570  1.00 92.68           N  
ATOM    383  CA  LYS A  51       8.455   0.497 -17.236  1.00 92.68           C  
ATOM    384  C   LYS A  51       6.984   0.094 -17.285  1.00 92.68           C  
ATOM    385  CB  LYS A  51       8.709   1.669 -18.186  1.00 92.68           C  
ATOM    386  O   LYS A  51       6.200   0.478 -16.414  1.00 92.68           O  
ATOM    387  CG  LYS A  51       9.968   2.461 -17.869  1.00 92.68           C  
ATOM    388  CD  LYS A  51      10.100   3.685 -18.766  1.00 92.68           C  
ATOM    389  CE  LYS A  51      11.367   4.472 -18.458  1.00 92.68           C  
ATOM    390  NZ  LYS A  51      11.512   5.660 -19.352  1.00 92.68           N  
ATOM    391  N   GLN A  52       6.699  -0.628 -18.238  1.00 94.45           N  
ATOM    392  CA  GLN A  52       5.318  -1.081 -18.369  1.00 94.45           C  
ATOM    393  C   GLN A  52       4.931  -2.006 -17.220  1.00 94.45           C  
ATOM    394  CB  GLN A  52       5.111  -1.791 -19.708  1.00 94.45           C  
ATOM    395  O   GLN A  52       3.818  -1.921 -16.695  1.00 94.45           O  
ATOM    396  CG  GLN A  52       5.069  -0.849 -20.904  1.00 94.45           C  
ATOM    397  CD  GLN A  52       4.735  -1.561 -22.201  1.00 94.45           C  
ATOM    398  NE2 GLN A  52       4.902  -0.865 -23.320  1.00 94.45           N  
ATOM    399  OE1 GLN A  52       4.331  -2.729 -22.197  1.00 94.45           O  
ATOM    400  N   LYS A  53       5.781  -2.822 -16.919  1.00 95.00           N  
ATOM    401  CA  LYS A  53       5.538  -3.716 -15.791  1.00 95.00           C  
ATOM    402  C   LYS A  53       5.324  -2.928 -14.502  1.00 95.00           C  
ATOM    403  CB  LYS A  53       6.701  -4.694 -15.620  1.00 95.00           C  
ATOM    404  O   LYS A  53       4.404  -3.219 -13.735  1.00 95.00           O  
ATOM    405  CG  LYS A  53       6.463  -5.760 -14.561  1.00 95.00           C  
ATOM    406  CD  LYS A  53       7.646  -6.713 -14.451  1.00 95.00           C  
ATOM    407  CE  LYS A  53       7.455  -7.715 -13.320  1.00 95.00           C  
ATOM    408  NZ  LYS A  53       8.641  -8.608 -13.165  1.00 95.00           N  
ATOM    409  N   GLU A  54       6.153  -1.993 -14.276  1.00 93.26           N  
ATOM    410  CA  GLU A  54       6.032  -1.171 -13.076  1.00 93.26           C  
ATOM    411  C   GLU A  54       4.710  -0.410 -13.059  1.00 93.26           C  
ATOM    412  CB  GLU A  54       7.204  -0.191 -12.975  1.00 93.26           C  
ATOM    413  O   GLU A  54       4.067  -0.294 -12.014  1.00 93.26           O  
ATOM    414  CG  GLU A  54       8.513  -0.841 -12.550  1.00 93.26           C  
ATOM    415  CD  GLU A  54       9.683   0.130 -12.521  1.00 93.26           C  
ATOM    416  OE1 GLU A  54      10.817  -0.295 -12.203  1.00 93.26           O  
ATOM    417  OE2 GLU A  54       9.463   1.326 -12.816  1.00 93.26           O  
ATOM    418  N   GLN A  55       4.381   0.050 -14.190  1.00 93.88           N  
ATOM    419  CA  GLN A  55       3.117   0.770 -14.297  1.00 93.88           C  
ATOM    420  C   GLN A  55       1.933  -0.154 -14.025  1.00 93.88           C  
ATOM    421  CB  GLN A  55       2.978   1.408 -15.680  1.00 93.88           C  
ATOM    422  O   GLN A  55       0.976   0.237 -13.353  1.00 93.88           O  
ATOM    423  CG  GLN A  55       3.868   2.626 -15.888  1.00 93.88           C  
ATOM    424  CD  GLN A  55       3.742   3.214 -17.281  1.00 93.88           C  
ATOM    425  NE2 GLN A  55       4.534   4.243 -17.564  1.00 93.88           N  
ATOM    426  OE1 GLN A  55       2.941   2.747 -18.096  1.00 93.88           O  
ATOM    427  N   ARG A  56       2.010  -1.249 -14.567  1.00 94.66           N  
ATOM    428  CA  ARG A  56       0.942  -2.218 -14.344  1.00 94.66           C  
ATOM    429  C   ARG A  56       0.834  -2.584 -12.868  1.00 94.66           C  
ATOM    430  CB  ARG A  56       1.177  -3.478 -15.181  1.00 94.66           C  
ATOM    431  O   ARG A  56      -0.267  -2.655 -12.319  1.00 94.66           O  
ATOM    432  CG  ARG A  56       0.851  -3.308 -16.656  1.00 94.66           C  
ATOM    433  CD  ARG A  56       0.884  -4.636 -17.398  1.00 94.66           C  
ATOM    434  NE  ARG A  56       2.240  -5.172 -17.485  1.00 94.66           N  
ATOM    435  NH1 ARG A  56       1.695  -6.876 -18.946  1.00 94.66           N  
ATOM    436  NH2 ARG A  56       3.857  -6.626 -18.224  1.00 94.66           N  
ATOM    437  CZ  ARG A  56       2.594  -6.223 -18.218  1.00 94.66           C  
ATOM    438  N   GLN A  57       1.917  -2.792 -12.273  1.00 94.28           N  
ATOM    439  CA  GLN A  57       1.933  -3.129 -10.853  1.00 94.28           C  
ATOM    440  C   GLN A  57       1.380  -1.984 -10.009  1.00 94.28           C  
ATOM    441  CB  GLN A  57       3.352  -3.477 -10.400  1.00 94.28           C  
ATOM    442  O   GLN A  57       0.615  -2.211  -9.070  1.00 94.28           O  
ATOM    443  CG  GLN A  57       3.860  -4.808 -10.937  1.00 94.28           C  
ATOM    444  CD  GLN A  57       5.276  -5.119 -10.490  1.00 94.28           C  
ATOM    445  NE2 GLN A  57       5.739  -6.329 -10.786  1.00 94.28           N  
ATOM    446  OE1 GLN A  57       5.949  -4.279  -9.885  1.00 94.28           O  
ATOM    447  N   ALA A  58       1.818  -0.808 -10.404  1.00 92.67           N  
ATOM    448  CA  ALA A  58       1.328   0.359  -9.676  1.00 92.67           C  
ATOM    449  C   ALA A  58      -0.183   0.506  -9.827  1.00 92.67           C  
ATOM    450  CB  ALA A  58       2.033   1.623 -10.162  1.00 92.67           C  
ATOM    451  O   ALA A  58      -0.882   0.820  -8.861  1.00 92.67           O  
ATOM    452  N   ALA A  59      -0.633   0.268 -10.978  1.00 94.17           N  
ATOM    453  CA  ALA A  59      -2.067   0.366 -11.238  1.00 94.17           C  
ATOM    454  C   ALA A  59      -2.840  -0.691 -10.454  1.00 94.17           C  
ATOM    455  CB  ALA A  59      -2.348   0.228 -12.732  1.00 94.17           C  
ATOM    456  O   ALA A  59      -3.908  -0.409  -9.906  1.00 94.17           O  
ATOM    457  N   GLU A  60      -2.277  -1.829 -10.454  1.00 95.04           N  
ATOM    458  CA  GLU A  60      -2.912  -2.911  -9.709  1.00 95.04           C  
ATOM    459  C   GLU A  60      -2.954  -2.602  -8.215  1.00 95.04           C  
ATOM    460  CB  GLU A  60      -2.179  -4.233  -9.951  1.00 95.04           C  
ATOM    461  O   GLU A  60      -3.969  -2.839  -7.556  1.00 95.04           O  
ATOM    462  CG  GLU A  60      -2.461  -4.853 -11.312  1.00 95.04           C  
ATOM    463  CD  GLU A  60      -1.715  -6.157 -11.544  1.00 95.04           C  
ATOM    464  OE1 GLU A  60      -1.856  -6.750 -12.638  1.00 95.04           O  
ATOM    465  OE2 GLU A  60      -0.984  -6.589 -10.625  1.00 95.04           O  
ATOM    466  N   GLU A  61      -1.927  -2.115  -7.700  1.00 94.19           N  
ATOM    467  CA  GLU A  61      -1.875  -1.743  -6.289  1.00 94.19           C  
ATOM    468  C   GLU A  61      -2.910  -0.670  -5.963  1.00 94.19           C  
ATOM    469  CB  GLU A  61      -0.474  -1.253  -5.914  1.00 94.19           C  
ATOM    470  O   GLU A  61      -3.580  -0.741  -4.930  1.00 94.19           O  
ATOM    471  CG  GLU A  61       0.542  -2.373  -5.738  1.00 94.19           C  
ATOM    472  CD  GLU A  61       1.946  -1.868  -5.441  1.00 94.19           C  
ATOM    473  OE1 GLU A  61       2.895  -2.684  -5.435  1.00 94.19           O  
ATOM    474  OE2 GLU A  61       2.097  -0.647  -5.213  1.00 94.19           O  
ATOM    475  N   LEU A  62      -2.991   0.279  -6.865  1.00 94.49           N  
ATOM    476  CA  LEU A  62      -3.974   1.342  -6.684  1.00 94.49           C  
ATOM    477  C   LEU A  62      -5.392   0.783  -6.720  1.00 94.49           C  
ATOM    478  CB  LEU A  62      -3.807   2.414  -7.764  1.00 94.49           C  
ATOM    479  O   LEU A  62      -6.228   1.148  -5.890  1.00 94.49           O  
ATOM    480  CG  LEU A  62      -4.653   3.678  -7.600  1.00 94.49           C  
ATOM    481  CD1 LEU A  62      -3.882   4.899  -8.090  1.00 94.49           C  
ATOM    482  CD2 LEU A  62      -5.975   3.538  -8.347  1.00 94.49           C  
ATOM    483  N   ALA A  63      -5.573  -0.050  -7.643  1.00 95.17           N  
ATOM    484  CA  ALA A  63      -6.896  -0.657  -7.769  1.00 95.17           C  
ATOM    485  C   ALA A  63      -7.245  -1.474  -6.528  1.00 95.17           C  
ATOM    486  CB  ALA A  63      -6.962  -1.535  -9.016  1.00 95.17           C  
ATOM    487  O   ALA A  63      -8.364  -1.391  -6.017  1.00 95.17           O  
ATOM    488  N   ASN A  64      -6.335  -2.255  -6.058  1.00 94.33           N  
ATOM    489  CA  ASN A  64      -6.548  -3.048  -4.852  1.00 94.33           C  
ATOM    490  C   ASN A  64      -6.831  -2.161  -3.642  1.00 94.33           C  
ATOM    491  CB  ASN A  64      -5.341  -3.948  -4.580  1.00 94.33           C  
ATOM    492  O   ASN A  64      -7.689  -2.483  -2.819  1.00 94.33           O  
ATOM    493  CG  ASN A  64      -5.221  -5.081  -5.580  1.00 94.33           C  
ATOM    494  ND2 ASN A  64      -4.011  -5.602  -5.743  1.00 94.33           N  
ATOM    495  OD1 ASN A  64      -6.208  -5.485  -6.201  1.00 94.33           O  
ATOM    496  N   ALA A  65      -6.103  -1.079  -3.630  1.00 94.40           N  
ATOM    497  CA  ALA A  65      -6.301  -0.143  -2.526  1.00 94.40           C  
ATOM    498  C   ALA A  65      -7.698   0.469  -2.570  1.00 94.40           C  
ATOM    499  CB  ALA A  65      -5.241   0.955  -2.562  1.00 94.40           C  
ATOM    500  O   ALA A  65      -8.344   0.634  -1.532  1.00 94.40           O  
ATOM    501  N   LYS A  66      -8.168   0.772  -3.680  1.00 95.11           N  
ATOM    502  CA  LYS A  66      -9.505   1.339  -3.835  1.00 95.11           C  
ATOM    503  C   LYS A  66     -10.579   0.333  -3.431  1.00 95.11           C  
ATOM    504  CB  LYS A  66      -9.731   1.796  -5.277  1.00 95.11           C  
ATOM    505  O   LYS A  66     -11.573   0.698  -2.800  1.00 95.11           O  
ATOM    506  CG  LYS A  66      -8.998   3.079  -5.642  1.00 95.11           C  
ATOM    507  CD  LYS A  66      -9.336   3.533  -7.056  1.00 95.11           C  
ATOM    508  CE  LYS A  66      -8.618   4.827  -7.415  1.00 95.11           C  
ATOM    509  NZ  LYS A  66      -8.936   5.269  -8.806  1.00 95.11           N  
ATOM    510  N   LYS A  67     -10.333  -0.850  -3.838  1.00 94.61           N  
ATOM    511  CA  LYS A  67     -11.263  -1.910  -3.460  1.00 94.61           C  
ATOM    512  C   LYS A  67     -11.310  -2.086  -1.945  1.00 94.61           C  
ATOM    513  CB  LYS A  67     -10.872  -3.230  -4.128  1.00 94.61           C  
ATOM    514  O   LYS A  67     -12.390  -2.210  -1.363  1.00 94.61           O  
ATOM    515  CG  LYS A  67     -11.204  -3.294  -5.612  1.00 94.61           C  
ATOM    516  CD  LYS A  67     -10.874  -4.660  -6.200  1.00 94.61           C  
ATOM    517  CE  LYS A  67     -11.102  -4.692  -7.705  1.00 94.61           C  
ATOM    518  NZ  LYS A  67     -10.704  -6.003  -8.298  1.00 94.61           N  
ATOM    519  N   LEU A  68     -10.168  -2.102  -1.388  1.00 93.10           N  
ATOM    520  CA  LEU A  68     -10.084  -2.234   0.062  1.00 93.10           C  
ATOM    521  C   LEU A  68     -10.752  -1.051   0.756  1.00 93.10           C  
ATOM    522  CB  LEU A  68      -8.623  -2.342   0.507  1.00 93.10           C  
ATOM    523  O   LEU A  68     -11.412  -1.221   1.784  1.00 93.10           O  
ATOM    524  CG  LEU A  68      -8.385  -2.699   1.975  1.00 93.10           C  
ATOM    525  CD1 LEU A  68      -8.947  -4.083   2.281  1.00 93.10           C  
ATOM    526  CD2 LEU A  68      -6.898  -2.635   2.307  1.00 93.10           C  
ATOM    527  N   LYS A  69     -10.540   0.054   0.167  1.00 94.31           N  
ATOM    528  CA  LYS A  69     -11.189   1.248   0.701  1.00 94.31           C  
ATOM    529  C   LYS A  69     -12.705   1.073   0.751  1.00 94.31           C  
ATOM    530  CB  LYS A  69     -10.831   2.475  -0.139  1.00 94.31           C  
ATOM    531  O   LYS A  69     -13.334   1.362   1.771  1.00 94.31           O  
ATOM    532  CG  LYS A  69     -11.554   3.746   0.282  1.00 94.31           C  
ATOM    533  CD  LYS A  69     -11.213   4.913  -0.636  1.00 94.31           C  
ATOM    534  CE  LYS A  69     -12.019   6.156  -0.284  1.00 94.31           C  
ATOM    535  NZ  LYS A  69     -11.600   7.336  -1.096  1.00 94.31           N  
ATOM    536  N   GLU A  70     -13.232   0.689  -0.236  1.00 94.33           N  
ATOM    537  CA  GLU A  70     -14.676   0.490  -0.311  1.00 94.33           C  
ATOM    538  C   GLU A  70     -15.148  -0.524   0.727  1.00 94.33           C  
ATOM    539  CB  GLU A  70     -15.083   0.034  -1.715  1.00 94.33           C  
ATOM    540  O   GLU A  70     -16.173  -0.320   1.380  1.00 94.33           O  
ATOM    541  CG  GLU A  70     -14.981   1.126  -2.770  1.00 94.33           C  
ATOM    542  CD  GLU A  70     -15.350   0.649  -4.165  1.00 94.33           C  
ATOM    543  OE1 GLU A  70     -15.302   1.461  -5.117  1.00 94.33           O  
ATOM    544  OE2 GLU A  70     -15.690  -0.547  -4.308  1.00 94.33           O  
ATOM    545  N   GLN A  71     -14.424  -1.556   0.870  1.00 92.78           N  
ATOM    546  CA  GLN A  71     -14.772  -2.591   1.838  1.00 92.78           C  
ATOM    547  C   GLN A  71     -14.718  -2.051   3.264  1.00 92.78           C  
ATOM    548  CB  GLN A  71     -13.840  -3.795   1.696  1.00 92.78           C  
ATOM    549  O   GLN A  71     -15.624  -2.299   4.063  1.00 92.78           O  
ATOM    550  CG  GLN A  71     -14.047  -4.585   0.411  1.00 92.78           C  
ATOM    551  CD  GLN A  71     -13.125  -5.785   0.305  1.00 92.78           C  
ATOM    552  NE2 GLN A  71     -13.586  -6.829  -0.376  1.00 92.78           N  
ATOM    553  OE1 GLN A  71     -12.007  -5.774   0.830  1.00 92.78           O  
ATOM    554  N   LEU A  72     -13.685  -1.259   3.459  1.00 93.48           N  
ATOM    555  CA  LEU A  72     -13.468  -0.753   4.809  1.00 93.48           C  
ATOM    556  C   LEU A  72     -14.525   0.282   5.179  1.00 93.48           C  
ATOM    557  CB  LEU A  72     -12.071  -0.139   4.934  1.00 93.48           C  
ATOM    558  O   LEU A  72     -14.986   0.324   6.322  1.00 93.48           O  
ATOM    559  CG  LEU A  72     -10.916  -1.119   5.148  1.00 93.48           C  
ATOM    560  CD1 LEU A  72      -9.580  -0.389   5.069  1.00 93.48           C  
ATOM    561  CD2 LEU A  72     -11.062  -1.833   6.487  1.00 93.48           C  
ATOM    562  N   GLU A  73     -14.936   1.031   4.279  1.00 93.18           N  
ATOM    563  CA  GLU A  73     -15.875   2.118   4.545  1.00 93.18           C  
ATOM    564  C   GLU A  73     -17.279   1.582   4.806  1.00 93.18           C  
ATOM    565  CB  GLU A  73     -15.898   3.106   3.376  1.00 93.18           C  
ATOM    566  O   GLU A  73     -18.098   2.253   5.437  1.00 93.18           O  
ATOM    567  CG  GLU A  73     -14.679   4.015   3.315  1.00 93.18           C  
ATOM    568  CD  GLU A  73     -14.782   5.086   2.241  1.00 93.18           C  
ATOM    569  OE1 GLU A  73     -13.989   6.055   2.271  1.00 93.18           O  
ATOM    570  OE2 GLU A  73     -15.664   4.957   1.363  1.00 93.18           O  
ATOM    571  N   LYS A  74     -17.501   0.379   4.452  1.00 93.16           N  
ATOM    572  CA  LYS A  74     -18.799  -0.250   4.680  1.00 93.16           C  
ATOM    573  C   LYS A  74     -18.835  -0.963   6.029  1.00 93.16           C  
ATOM    574  CB  LYS A  74     -19.122  -1.237   3.557  1.00 93.16           C  
ATOM    575  O   LYS A  74     -19.912  -1.252   6.555  1.00 93.16           O  
ATOM    576  CG  LYS A  74     -19.389  -0.578   2.212  1.00 93.16           C  
ATOM    577  CD  LYS A  74     -19.692  -1.610   1.134  1.00 93.16           C  
ATOM    578  CE  LYS A  74     -19.868  -0.960  -0.231  1.00 93.16           C  
ATOM    579  NZ  LYS A  74     -20.076  -1.975  -1.306  1.00 93.16           N  
ATOM    580  N   LEU A  75     -17.742  -1.108   6.578  1.00 92.67           N  
ATOM    581  CA  LEU A  75     -17.666  -1.903   7.799  1.00 92.67           C  
ATOM    582  C   LEU A  75     -17.678  -1.008   9.033  1.00 92.67           C  
ATOM    583  CB  LEU A  75     -16.404  -2.770   7.795  1.00 92.67           C  
ATOM    584  O   LEU A  75     -17.291   0.161   8.961  1.00 92.67           O  
ATOM    585  CG  LEU A  75     -16.299  -3.811   6.680  1.00 92.67           C  
ATOM    586  CD1 LEU A  75     -14.895  -4.405   6.639  1.00 92.67           C  
ATOM    587  CD2 LEU A  75     -17.343  -4.907   6.871  1.00 92.67           C  
ATOM    588  N   THR A  76     -18.211  -1.508  10.039  1.00 93.60           N  
ATOM    589  CA  THR A  76     -18.163  -0.895  11.362  1.00 93.60           C  
ATOM    590  C   THR A  76     -17.520  -1.840  12.373  1.00 93.60           C  
ATOM    591  CB  THR A  76     -19.570  -0.501  11.847  1.00 93.60           C  
ATOM    592  O   THR A  76     -17.903  -3.008  12.469  1.00 93.60           O  
ATOM    593  CG2 THR A  76     -19.505   0.254  13.170  1.00 93.60           C  
ATOM    594  OG1 THR A  76     -20.191   0.336  10.863  1.00 93.60           O  
ATOM    595  N   VAL A  77     -16.489  -1.302  13.018  1.00 94.21           N  
ATOM    596  CA  VAL A  77     -15.794  -2.085  14.034  1.00 94.21           C  
ATOM    597  C   VAL A  77     -16.309  -1.705  15.421  1.00 94.21           C  
ATOM    598  CB  VAL A  77     -14.264  -1.881  13.960  1.00 94.21           C  
ATOM    599  O   VAL A  77     -16.264  -0.535  15.808  1.00 94.21           O  
ATOM    600  CG1 VAL A  77     -13.559  -2.679  15.055  1.00 94.21           C  
ATOM    601  CG2 VAL A  77     -13.740  -2.280  12.582  1.00 94.21           C  
ATOM    602  N   THR A  78     -16.823  -2.715  16.058  1.00 94.39           N  
ATOM    603  CA  THR A  78     -17.368  -2.507  17.396  1.00 94.39           C  
ATOM    604  C   THR A  78     -16.395  -3.006  18.460  1.00 94.39           C  
ATOM    605  CB  THR A  78     -18.724  -3.216  17.563  1.00 94.39           C  
ATOM    606  O   THR A  78     -15.935  -4.148  18.401  1.00 94.39           O  
ATOM    607  CG2 THR A  78     -19.380  -2.842  18.889  1.00 94.39           C  
ATOM    608  OG1 THR A  78     -19.593  -2.834  16.489  1.00 94.39           O  
ATOM    609  N   ILE A  79     -16.099  -2.074  19.344  1.00 94.61           N  
ATOM    610  CA  ILE A  79     -15.158  -2.404  20.408  1.00 94.61           C  
ATOM    611  C   ILE A  79     -15.801  -2.138  21.767  1.00 94.61           C  
ATOM    612  CB  ILE A  79     -13.844  -1.601  20.270  1.00 94.61           C  
ATOM    613  O   ILE A  79     -16.101  -0.990  22.105  1.00 94.61           O  
ATOM    614  CG1 ILE A  79     -13.226  -1.823  18.885  1.00 94.61           C  
ATOM    615  CG2 ILE A  79     -12.859  -1.984  21.378  1.00 94.61           C  
ATOM    616  CD1 ILE A  79     -12.023  -0.937  18.595  1.00 94.61           C  
ATOM    617  N   PRO A  80     -16.003  -3.300  22.520  1.00 92.47           N  
ATOM    618  CA  PRO A  80     -16.530  -3.118  23.874  1.00 92.47           C  
ATOM    619  C   PRO A  80     -15.465  -2.654  24.865  1.00 92.47           C  
ATOM    620  CB  PRO A  80     -17.047  -4.511  24.242  1.00 92.47           C  
ATOM    621  O   PRO A  80     -14.352  -3.186  24.875  1.00 92.47           O  
ATOM    622  CG  PRO A  80     -16.329  -5.441  23.318  1.00 92.47           C  
ATOM    623  CD  PRO A  80     -15.861  -4.660  22.124  1.00 92.47           C  
ATOM    624  N   ALA A  81     -15.814  -1.532  25.601  1.00 92.66           N  
ATOM    625  CA  ALA A  81     -14.862  -1.009  26.578  1.00 92.66           C  
ATOM    626  C   ALA A  81     -15.577  -0.536  27.840  1.00 92.66           C  
ATOM    627  CB  ALA A  81     -14.050   0.133  25.970  1.00 92.66           C  
ATOM    628  O   ALA A  81     -16.752  -0.163  27.794  1.00 92.66           O  
ATOM    629  N   LYS A  82     -14.894  -0.673  29.057  1.00 92.45           N  
ATOM    630  CA  LYS A  82     -15.418  -0.194  30.333  1.00 92.45           C  
ATOM    631  C   LYS A  82     -15.421   1.331  30.389  1.00 92.45           C  
ATOM    632  CB  LYS A  82     -14.600  -0.759  31.495  1.00 92.45           C  
ATOM    633  O   LYS A  82     -14.436   1.973  30.017  1.00 92.45           O  
ATOM    634  CG  LYS A  82     -14.790  -2.252  31.717  1.00 92.45           C  
ATOM    635  CD  LYS A  82     -14.023  -2.737  32.941  1.00 92.45           C  
ATOM    636  CE  LYS A  82     -14.168  -4.241  33.133  1.00 92.45           C  
ATOM    637  NZ  LYS A  82     -13.324  -4.740  34.259  1.00 92.45           N  
ATOM    638  N   ALA A  83     -16.587   1.792  30.713  1.00 90.43           N  
ATOM    639  CA  ALA A  83     -16.709   3.247  30.738  1.00 90.43           C  
ATOM    640  C   ALA A  83     -17.213   3.732  32.094  1.00 90.43           C  
ATOM    641  CB  ALA A  83     -17.641   3.722  29.626  1.00 90.43           C  
ATOM    642  O   ALA A  83     -17.899   2.997  32.808  1.00 90.43           O  
ATOM    643  N   GLY A  84     -16.653   4.916  32.591  1.00 86.75           N  
ATOM    644  CA  GLY A  84     -17.111   5.552  33.816  1.00 86.75           C  
ATOM    645  C   GLY A  84     -18.296   6.475  33.603  1.00 86.75           C  
ATOM    646  O   GLY A  84     -18.965   6.406  32.570  1.00 86.75           O  
ATOM    647  N   GLU A  85     -18.549   7.228  34.638  1.00 82.90           N  
ATOM    648  CA  GLU A  85     -19.662   8.173  34.614  1.00 82.90           C  
ATOM    649  C   GLU A  85     -19.425   9.279  33.591  1.00 82.90           C  
ATOM    650  CB  GLU A  85     -19.882   8.779  36.003  1.00 82.90           C  
ATOM    651  O   GLU A  85     -18.305   9.775  33.452  1.00 82.90           O  
ATOM    652  CG  GLU A  85     -21.316   8.675  36.499  1.00 82.90           C  
ATOM    653  CD  GLU A  85     -21.517   9.269  37.884  1.00 82.90           C  
ATOM    654  OE1 GLU A  85     -22.671   9.307  38.367  1.00 82.90           O  
ATOM    655  OE2 GLU A  85     -20.511   9.700  38.491  1.00 82.90           O  
ATOM    656  N   GLY A  86     -20.218   9.435  32.599  1.00 81.16           N  
ATOM    657  CA  GLY A  86     -20.135  10.516  31.628  1.00 81.16           C  
ATOM    658  C   GLY A  86     -19.616  10.064  30.276  1.00 81.16           C  
ATOM    659  O   GLY A  86     -19.317  10.891  29.412  1.00 81.16           O  
ATOM    660  N   GLY A  87     -19.388   8.693  30.111  1.00 81.86           N  
ATOM    661  CA  GLY A  87     -19.052   8.192  28.788  1.00 81.86           C  
ATOM    662  C   GLY A  87     -17.558   8.153  28.527  1.00 81.86           C  
ATOM    663  O   GLY A  87     -17.124   7.816  27.423  1.00 81.86           O  
ATOM    664  N   ARG A  88     -16.747   8.481  29.549  1.00 88.12           N  
ATOM    665  CA  ARG A  88     -15.295   8.386  29.438  1.00 88.12           C  
ATOM    666  C   ARG A  88     -14.817   6.963  29.706  1.00 88.12           C  
ATOM    667  CB  ARG A  88     -14.617   9.358  30.406  1.00 88.12           C  
ATOM    668  O   ARG A  88     -15.249   6.329  30.671  1.00 88.12           O  
ATOM    669  CG  ARG A  88     -13.143   9.592  30.113  1.00 88.12           C  
ATOM    670  CD  ARG A  88     -12.579  10.739  30.940  1.00 88.12           C  
ATOM    671  NE  ARG A  88     -11.138  10.882  30.750  1.00 88.12           N  
ATOM    672  NH1 ARG A  88     -11.190  13.178  30.504  1.00 88.12           N  
ATOM    673  NH2 ARG A  88      -9.196  12.053  30.388  1.00 88.12           N  
ATOM    674  CZ  ARG A  88     -10.511  12.037  30.548  1.00 88.12           C  
ATOM    675  N   LEU A  89     -13.924   6.571  28.846  1.00 91.11           N  
ATOM    676  CA  LEU A  89     -13.405   5.213  28.955  1.00 91.11           C  
ATOM    677  C   LEU A  89     -12.333   5.126  30.036  1.00 91.11           C  
ATOM    678  CB  LEU A  89     -12.833   4.748  27.614  1.00 91.11           C  
ATOM    679  O   LEU A  89     -11.577   6.077  30.245  1.00 91.11           O  
ATOM    680  CG  LEU A  89     -13.835   4.585  26.469  1.00 91.11           C  
ATOM    681  CD1 LEU A  89     -13.103   4.308  25.160  1.00 91.11           C  
ATOM    682  CD2 LEU A  89     -14.826   3.469  26.781  1.00 91.11           C  
ATOM    683  N   PHE A  90     -12.355   4.081  30.923  1.00 89.21           N  
ATOM    684  CA  PHE A  90     -11.316   3.822  31.912  1.00 89.21           C  
ATOM    685  C   PHE A  90      -9.966   3.610  31.236  1.00 89.21           C  
ATOM    686  CB  PHE A  90     -11.675   2.600  32.763  1.00 89.21           C  
ATOM    687  O   PHE A  90      -8.928   3.996  31.776  1.00 89.21           O  
ATOM    688  CG  PHE A  90     -12.760   2.861  33.773  1.00 89.21           C  
ATOM    689  CD1 PHE A  90     -12.498   3.601  34.919  1.00 89.21           C  
ATOM    690  CD2 PHE A  90     -14.042   2.367  33.574  1.00 89.21           C  
ATOM    691  CE1 PHE A  90     -13.501   3.844  35.855  1.00 89.21           C  
ATOM    692  CE2 PHE A  90     -15.049   2.606  34.505  1.00 89.21           C  
ATOM    693  CZ  PHE A  90     -14.776   3.344  35.646  1.00 89.21           C  
ATOM    694  N   GLY A  91      -9.966   3.303  29.973  1.00 89.33           N  
ATOM    695  CA  GLY A  91      -8.813   3.145  29.100  1.00 89.33           C  
ATOM    696  C   GLY A  91      -8.948   3.899  27.791  1.00 89.33           C  
ATOM    697  O   GLY A  91      -9.695   4.876  27.705  1.00 89.33           O  
ATOM    698  N   SER A  92      -8.046   3.464  26.906  1.00 91.60           N  
ATOM    699  CA  SER A  92      -8.087   4.068  25.578  1.00 91.60           C  
ATOM    700  C   SER A  92      -8.071   3.003  24.486  1.00 91.60           C  
ATOM    701  CB  SER A  92      -6.908   5.023  25.386  1.00 91.60           C  
ATOM    702  O   SER A  92      -7.629   1.876  24.717  1.00 91.60           O  
ATOM    703  OG  SER A  92      -5.676   4.335  25.517  1.00 91.60           O  
ATOM    704  N   ILE A  93      -8.798   3.320  23.469  1.00 93.42           N  
ATOM    705  CA  ILE A  93      -8.757   2.468  22.285  1.00 93.42           C  
ATOM    706  C   ILE A  93      -7.680   2.969  21.326  1.00 93.42           C  
ATOM    707  CB  ILE A  93     -10.128   2.423  21.574  1.00 93.42           C  
ATOM    708  O   ILE A  93      -7.759   4.093  20.825  1.00 93.42           O  
ATOM    709  CG1 ILE A  93     -11.216   1.939  22.541  1.00 93.42           C  
ATOM    710  CG2 ILE A  93     -10.063   1.531  20.332  1.00 93.42           C  
ATOM    711  CD1 ILE A  93     -11.593   0.475  22.365  1.00 93.42           C  
ATOM    712  N   THR A  94      -6.666   2.102  21.134  1.00 94.81           N  
ATOM    713  CA  THR A  94      -5.517   2.461  20.310  1.00 94.81           C  
ATOM    714  C   THR A  94      -5.664   1.894  18.901  1.00 94.81           C  
ATOM    715  CB  THR A  94      -4.203   1.958  20.935  1.00 94.81           C  
ATOM    716  O   THR A  94      -6.601   1.144  18.622  1.00 94.81           O  
ATOM    717  CG2 THR A  94      -4.027   2.493  22.352  1.00 94.81           C  
ATOM    718  OG1 THR A  94      -4.218   0.525  20.975  1.00 94.81           O  
ATOM    719  N   SER A  95      -4.768   2.299  18.032  1.00 95.07           N  
ATOM    720  CA  SER A  95      -4.747   1.808  16.657  1.00 95.07           C  
ATOM    721  C   SER A  95      -4.538   0.298  16.612  1.00 95.07           C  
ATOM    722  CB  SER A  95      -3.650   2.508  15.854  1.00 95.07           C  
ATOM    723  O   SER A  95      -5.107  -0.388  15.761  1.00 95.07           O  
ATOM    724  OG  SER A  95      -2.423   2.498  16.564  1.00 95.07           O  
ATOM    725  N   LYS A  96      -3.778  -0.171  17.566  1.00 94.43           N  
ATOM    726  CA  LYS A  96      -3.537  -1.608  17.664  1.00 94.43           C  
ATOM    727  C   LYS A  96      -4.832  -2.364  17.951  1.00 94.43           C  
ATOM    728  CB  LYS A  96      -2.504  -1.907  18.751  1.00 94.43           C  
ATOM    729  O   LYS A  96      -5.122  -3.375  17.309  1.00 94.43           O  
ATOM    730  CG  LYS A  96      -2.148  -3.381  18.879  1.00 94.43           C  
ATOM    731  CD  LYS A  96      -1.138  -3.617  19.994  1.00 94.43           C  
ATOM    732  CE  LYS A  96      -0.855  -5.101  20.188  1.00 94.43           C  
ATOM    733  NZ  LYS A  96       0.112  -5.339  21.301  1.00 94.43           N  
ATOM    734  N   GLN A  97      -5.582  -1.842  18.886  1.00 93.48           N  
ATOM    735  CA  GLN A  97      -6.840  -2.479  19.263  1.00 93.48           C  
ATOM    736  C   GLN A  97      -7.841  -2.444  18.111  1.00 93.48           C  
ATOM    737  CB  GLN A  97      -7.436  -1.803  20.498  1.00 93.48           C  
ATOM    738  O   GLN A  97      -8.571  -3.412  17.887  1.00 93.48           O  
ATOM    739  CG  GLN A  97      -6.748  -2.186  21.801  1.00 93.48           C  
ATOM    740  CD  GLN A  97      -7.327  -1.465  23.004  1.00 93.48           C  
ATOM    741  NE2 GLN A  97      -6.919  -1.881  24.198  1.00 93.48           N  
ATOM    742  OE1 GLN A  97      -8.134  -0.540  22.862  1.00 93.48           O  
ATOM    743  N   ILE A  98      -7.850  -1.441  17.423  1.00 94.07           N  
ATOM    744  CA  ILE A  98      -8.737  -1.302  16.274  1.00 94.07           C  
ATOM    745  C   ILE A  98      -8.369  -2.333  15.210  1.00 94.07           C  
ATOM    746  CB  ILE A  98      -8.676   0.124  15.682  1.00 94.07           C  
ATOM    747  O   ILE A  98      -9.241  -3.019  14.672  1.00 94.07           O  
ATOM    748  CG1 ILE A  98      -9.206   1.146  16.695  1.00 94.07           C  
ATOM    749  CG2 ILE A  98      -9.461   0.198  14.369  1.00 94.07           C  
ATOM    750  CD1 ILE A  98      -9.025   2.595  16.264  1.00 94.07           C  
ATOM    751  N   ALA A  99      -7.091  -2.470  14.962  1.00 94.51           N  
ATOM    752  CA  ALA A  99      -6.620  -3.416  13.954  1.00 94.51           C  
ATOM    753  C   ALA A  99      -6.951  -4.852  14.352  1.00 94.51           C  
ATOM    754  CB  ALA A  99      -5.116  -3.260  13.740  1.00 94.51           C  
ATOM    755  O   ALA A  99      -7.392  -5.647  13.520  1.00 94.51           O  
ATOM    756  N   GLU A 100      -6.761  -5.149  15.575  1.00 95.23           N  
ATOM    757  CA  GLU A 100      -7.051  -6.491  16.072  1.00 95.23           C  
ATOM    758  C   GLU A 100      -8.545  -6.793  16.003  1.00 95.23           C  
ATOM    759  CB  GLU A 100      -6.547  -6.653  17.508  1.00 95.23           C  
ATOM    760  O   GLU A 100      -8.944  -7.896  15.620  1.00 95.23           O  
ATOM    761  CG  GLU A 100      -5.031  -6.721  17.624  1.00 95.23           C  
ATOM    762  CD  GLU A 100      -4.542  -6.804  19.061  1.00 95.23           C  
ATOM    763  OE1 GLU A 100      -3.322  -6.984  19.278  1.00 95.23           O  
ATOM    764  OE2 GLU A 100      -5.386  -6.690  19.978  1.00 95.23           O  
ATOM    765  N   SER A 101      -9.305  -5.783  16.394  1.00 93.91           N  
ATOM    766  CA  SER A 101     -10.753  -5.960  16.362  1.00 93.91           C  
ATOM    767  C   SER A 101     -11.260  -6.109  14.932  1.00 93.91           C  
ATOM    768  CB  SER A 101     -11.452  -4.780  17.039  1.00 93.91           C  
ATOM    769  O   SER A 101     -12.180  -6.888  14.672  1.00 93.91           O  
ATOM    770  OG  SER A 101     -11.165  -4.754  18.427  1.00 93.91           O  
ATOM    771  N   LEU A 102     -10.695  -5.392  14.096  1.00 94.21           N  
ATOM    772  CA  LEU A 102     -11.043  -5.499  12.683  1.00 94.21           C  
ATOM    773  C   LEU A 102     -10.742  -6.897  12.153  1.00 94.21           C  
ATOM    774  CB  LEU A 102     -10.280  -4.455  11.863  1.00 94.21           C  
ATOM    775  O   LEU A 102     -11.553  -7.478  11.428  1.00 94.21           O  
ATOM    776  CG  LEU A 102     -10.644  -4.358  10.381  1.00 94.21           C  
ATOM    777  CD1 LEU A 102     -12.060  -3.815  10.217  1.00 94.21           C  
ATOM    778  CD2 LEU A 102      -9.640  -3.482   9.639  1.00 94.21           C  
ATOM    779  N   GLN A 103      -9.647  -7.386  12.494  1.00 94.13           N  
ATOM    780  CA  GLN A 103      -9.280  -8.738  12.087  1.00 94.13           C  
ATOM    781  C   GLN A 103     -10.212  -9.773  12.712  1.00 94.13           C  
ATOM    782  CB  GLN A 103      -7.830  -9.039  12.469  1.00 94.13           C  
ATOM    783  O   GLN A 103     -10.670 -10.694  12.033  1.00 94.13           O  
ATOM    784  CG  GLN A 103      -7.344 -10.407  12.009  1.00 94.13           C  
ATOM    785  CD  GLN A 103      -5.861 -10.614  12.249  1.00 94.13           C  
ATOM    786  NE2 GLN A 103      -5.324 -11.713  11.730  1.00 94.13           N  
ATOM    787  OE1 GLN A 103      -5.202  -9.793  12.895  1.00 94.13           O  
ATOM    788  N   ALA A 104     -10.501  -9.647  13.889  1.00 94.06           N  
ATOM    789  CA  ALA A 104     -11.346 -10.592  14.614  1.00 94.06           C  
ATOM    790  C   ALA A 104     -12.776 -10.568  14.082  1.00 94.06           C  
ATOM    791  CB  ALA A 104     -11.332 -10.280  16.109  1.00 94.06           C  
ATOM    792  O   ALA A 104     -13.399 -11.619  13.911  1.00 94.06           O  
ATOM    793  N   GLN A 105     -13.307  -9.475  13.734  1.00 93.40           N  
ATOM    794  CA  GLN A 105     -14.713  -9.329  13.372  1.00 93.40           C  
ATOM    795  C   GLN A 105     -14.915  -9.512  11.870  1.00 93.40           C  
ATOM    796  CB  GLN A 105     -15.243  -7.964  13.811  1.00 93.40           C  
ATOM    797  O   GLN A 105     -15.901 -10.115  11.440  1.00 93.40           O  
ATOM    798  CG  GLN A 105     -15.314  -7.789  15.322  1.00 93.40           C  
ATOM    799  CD  GLN A 105     -15.872  -6.438  15.731  1.00 93.40           C  
ATOM    800  NE2 GLN A 105     -15.492  -5.974  16.916  1.00 93.40           N  
ATOM    801  OE1 GLN A 105     -16.638  -5.817  14.986  1.00 93.40           O  
ATOM    802  N   HIS A 106     -13.985  -9.077  11.117  1.00 92.53           N  
ATOM    803  CA  HIS A 106     -14.226  -9.060   9.679  1.00 92.53           C  
ATOM    804  C   HIS A 106     -13.170  -9.868   8.932  1.00 92.53           C  
ATOM    805  CB  HIS A 106     -14.252  -7.622   9.157  1.00 92.53           C  
ATOM    806  O   HIS A 106     -13.263 -10.045   7.716  1.00 92.53           O  
ATOM    807  CG  HIS A 106     -15.324  -6.780   9.773  1.00 92.53           C  
ATOM    808  CD2 HIS A 106     -15.255  -5.766  10.667  1.00 92.53           C  
ATOM    809  ND1 HIS A 106     -16.661  -6.946   9.481  1.00 92.53           N  
ATOM    810  CE1 HIS A 106     -17.369  -6.068  10.171  1.00 92.53           C  
ATOM    811  NE2 HIS A 106     -16.540  -5.340  10.899  1.00 92.53           N  
ATOM    812  N   GLY A 107     -12.104 -10.299   9.660  1.00 90.98           N  
ATOM    813  CA  GLY A 107     -11.066 -11.120   9.058  1.00 90.98           C  
ATOM    814  C   GLY A 107     -10.117 -10.330   8.176  1.00 90.98           C  
ATOM    815  O   GLY A 107      -9.487 -10.889   7.276  1.00 90.98           O  
ATOM    816  N   LEU A 108     -10.176  -9.007   8.314  1.00 89.70           N  
ATOM    817  CA  LEU A 108      -9.292  -8.150   7.532  1.00 89.70           C  
ATOM    818  C   LEU A 108      -8.074  -7.733   8.351  1.00 89.70           C  
ATOM    819  CB  LEU A 108     -10.043  -6.908   7.045  1.00 89.70           C  
ATOM    820  O   LEU A 108      -8.215  -7.158   9.432  1.00 89.70           O  
ATOM    821  CG  LEU A 108     -11.095  -7.135   5.958  1.00 89.70           C  
ATOM    822  CD1 LEU A 108     -11.954  -5.887   5.783  1.00 89.70           C  
ATOM    823  CD2 LEU A 108     -10.430  -7.522   4.642  1.00 89.70           C  
ATOM    824  N   LYS A 109      -6.881  -8.081   7.723  1.00 90.91           N  
ATOM    825  CA  LYS A 109      -5.636  -7.712   8.390  1.00 90.91           C  
ATOM    826  C   LYS A 109      -5.162  -6.332   7.943  1.00 90.91           C  
ATOM    827  CB  LYS A 109      -4.550  -8.754   8.116  1.00 90.91           C  
ATOM    828  O   LYS A 109      -4.996  -6.084   6.747  1.00 90.91           O  
ATOM    829  CG  LYS A 109      -3.342  -8.645   9.035  1.00 90.91           C  
ATOM    830  CD  LYS A 109      -2.357  -9.783   8.799  1.00 90.91           C  
ATOM    831  CE  LYS A 109      -1.110  -9.631   9.660  1.00 90.91           C  
ATOM    832  NZ  LYS A 109      -0.174 -10.781   9.486  1.00 90.91           N  
ATOM    833  N   LEU A 110      -5.127  -5.423   8.914  1.00 91.84           N  
ATOM    834  CA  LEU A 110      -4.673  -4.059   8.664  1.00 91.84           C  
ATOM    835  C   LEU A 110      -3.512  -3.695   9.584  1.00 91.84           C  
ATOM    836  CB  LEU A 110      -5.823  -3.067   8.858  1.00 91.84           C  
ATOM    837  O   LEU A 110      -3.543  -3.999  10.779  1.00 91.84           O  
ATOM    838  CG  LEU A 110      -5.543  -1.618   8.458  1.00 91.84           C  
ATOM    839  CD1 LEU A 110      -5.468  -1.491   6.940  1.00 91.84           C  
ATOM    840  CD2 LEU A 110      -6.613  -0.690   9.025  1.00 91.84           C  
ATOM    841  N   ASP A 111      -2.505  -3.094   8.934  1.00 92.58           N  
ATOM    842  CA  ASP A 111      -1.360  -2.629   9.712  1.00 92.58           C  
ATOM    843  C   ASP A 111      -1.736  -1.429  10.578  1.00 92.58           C  
ATOM    844  CB  ASP A 111      -0.195  -2.267   8.789  1.00 92.58           C  
ATOM    845  O   ASP A 111      -2.366  -0.484  10.099  1.00 92.58           O  
ATOM    846  CG  ASP A 111       1.121  -2.110   9.530  1.00 92.58           C  
ATOM    847  OD1 ASP A 111       1.110  -1.732  10.721  1.00 92.58           O  
ATOM    848  OD2 ASP A 111       2.180  -2.362   8.915  1.00 92.58           O  
ATOM    849  N   LYS A 112      -1.392  -1.414  11.818  1.00 91.80           N  
ATOM    850  CA  LYS A 112      -1.734  -0.353  12.762  1.00 91.80           C  
ATOM    851  C   LYS A 112      -1.131   0.981  12.332  1.00 91.80           C  
ATOM    852  CB  LYS A 112      -1.259  -0.714  14.170  1.00 91.80           C  
ATOM    853  O   LYS A 112      -1.649   2.044  12.681  1.00 91.80           O  
ATOM    854  CG  LYS A 112       0.242  -0.939  14.278  1.00 91.80           C  
ATOM    855  CD  LYS A 112       0.646  -1.350  15.688  1.00 91.80           C  
ATOM    856  CE  LYS A 112       2.139  -1.631  15.783  1.00 91.80           C  
ATOM    857  NZ  LYS A 112       2.511  -2.210  17.109  1.00 91.80           N  
ATOM    858  N   ARG A 113      -0.033   0.987  11.544  1.00 93.86           N  
ATOM    859  CA  ARG A 113       0.654   2.203  11.122  1.00 93.86           C  
ATOM    860  C   ARG A 113      -0.144   2.939  10.051  1.00 93.86           C  
ATOM    861  CB  ARG A 113       2.055   1.876  10.600  1.00 93.86           C  
ATOM    862  O   ARG A 113       0.065   4.133   9.824  1.00 93.86           O  
ATOM    863  CG  ARG A 113       2.972   1.257  11.642  1.00 93.86           C  
ATOM    864  CD  ARG A 113       4.325   0.884  11.053  1.00 93.86           C  
ATOM    865  NE  ARG A 113       5.168   0.198  12.029  1.00 93.86           N  
ATOM    866  NH1 ARG A 113       6.868  -0.274  10.537  1.00 93.86           N  
ATOM    867  NH2 ARG A 113       7.039  -0.937  12.725  1.00 93.86           N  
ATOM    868  CZ  ARG A 113       6.356  -0.336  11.761  1.00 93.86           C  
ATOM    869  N   LYS A 114      -1.022   2.146   9.498  1.00 93.48           N  
ATOM    870  CA  LYS A 114      -1.814   2.754   8.432  1.00 93.48           C  
ATOM    871  C   LYS A 114      -3.031   3.480   8.997  1.00 93.48           C  
ATOM    872  CB  LYS A 114      -2.257   1.695   7.422  1.00 93.48           C  
ATOM    873  O   LYS A 114      -3.682   4.252   8.291  1.00 93.48           O  
ATOM    874  CG  LYS A 114      -1.117   1.094   6.613  1.00 93.48           C  
ATOM    875  CD  LYS A 114      -1.634   0.171   5.517  1.00 93.48           C  
ATOM    876  CE  LYS A 114      -0.495  -0.409   4.690  1.00 93.48           C  
ATOM    877  NZ  LYS A 114      -0.999  -1.294   3.597  1.00 93.48           N  
ATOM    878  N   ILE A 115      -3.285   3.238  10.236  1.00 94.49           N  
ATOM    879  CA  ILE A 115      -4.413   3.886  10.896  1.00 94.49           C  
ATOM    880  C   ILE A 115      -3.968   5.221  11.487  1.00 94.49           C  
ATOM    881  CB  ILE A 115      -5.015   2.986  11.999  1.00 94.49           C  
ATOM    882  O   ILE A 115      -3.081   5.264  12.344  1.00 94.49           O  
ATOM    883  CG1 ILE A 115      -5.466   1.645  11.407  1.00 94.49           C  
ATOM    884  CG2 ILE A 115      -6.179   3.694  12.698  1.00 94.49           C  
ATOM    885  CD1 ILE A 115      -5.899   0.623  12.448  1.00 94.49           C  
ATOM    886  N   GLU A 116      -4.629   6.171  10.998  1.00 93.44           N  
ATOM    887  CA  GLU A 116      -4.271   7.515  11.443  1.00 93.44           C  
ATOM    888  C   GLU A 116      -5.104   7.937  12.650  1.00 93.44           C  
ATOM    889  CB  GLU A 116      -4.448   8.523  10.304  1.00 93.44           C  
ATOM    890  O   GLU A 116      -6.278   8.284  12.510  1.00 93.44           O  
ATOM    891  CG  GLU A 116      -3.430   8.370   9.183  1.00 93.44           C  
ATOM    892  CD  GLU A 116      -3.409   9.551   8.226  1.00 93.44           C  
ATOM    893  OE1 GLU A 116      -2.455   9.665   7.424  1.00 93.44           O  
ATOM    894  OE2 GLU A 116      -4.355  10.369   8.279  1.00 93.44           O  
ATOM    895  N   LEU A 117      -4.475   7.762  13.755  1.00 91.94           N  
ATOM    896  CA  LEU A 117      -5.083   8.161  15.019  1.00 91.94           C  
ATOM    897  C   LEU A 117      -4.149   9.073  15.808  1.00 91.94           C  
ATOM    898  CB  LEU A 117      -5.439   6.929  15.856  1.00 91.94           C  
ATOM    899  O   LEU A 117      -3.101   8.631  16.286  1.00 91.94           O  
ATOM    900  CG  LEU A 117      -6.626   7.076  16.808  1.00 91.94           C  
ATOM    901  CD1 LEU A 117      -7.938   7.013  16.034  1.00 91.94           C  
ATOM    902  CD2 LEU A 117      -6.584   5.999  17.887  1.00 91.94           C  
ATOM    903  N   ALA A 118      -4.459  10.420  15.761  1.00 87.05           N  
ATOM    904  CA  ALA A 118      -3.606  11.362  16.481  1.00 87.05           C  
ATOM    905  C   ALA A 118      -3.645  11.100  17.984  1.00 87.05           C  
ATOM    906  CB  ALA A 118      -4.030  12.798  16.184  1.00 87.05           C  
ATOM    907  O   ALA A 118      -2.607  11.121  18.651  1.00 87.05           O  
ATOM    908  N   ASP A 119      -4.907  10.863  18.433  1.00 88.96           N  
ATOM    909  CA  ASP A 119      -5.111  10.548  19.844  1.00 88.96           C  
ATOM    910  C   ASP A 119      -5.957   9.288  20.010  1.00 88.96           C  
ATOM    911  CB  ASP A 119      -5.772  11.724  20.566  1.00 88.96           C  
ATOM    912  O   ASP A 119      -6.814   8.995  19.174  1.00 88.96           O  
ATOM    913  CG  ASP A 119      -4.883  12.954  20.633  1.00 88.96           C  
ATOM    914  OD1 ASP A 119      -3.666  12.815  20.882  1.00 88.96           O  
ATOM    915  OD2 ASP A 119      -5.406  14.073  20.438  1.00 88.96           O  
ATOM    916  N   ALA A 120      -5.596   8.568  21.007  1.00 91.80           N  
ATOM    917  CA  ALA A 120      -6.391   7.375  21.287  1.00 91.80           C  
ATOM    918  C   ALA A 120      -7.837   7.743  21.607  1.00 91.80           C  
ATOM    919  CB  ALA A 120      -5.779   6.586  22.442  1.00 91.80           C  
ATOM    920  O   ALA A 120      -8.124   8.877  21.998  1.00 91.80           O  
ATOM    921  N   ILE A 121      -8.775   6.768  21.353  1.00 93.02           N  
ATOM    922  CA  ILE A 121     -10.197   6.987  21.594  1.00 93.02           C  
ATOM    923  C   ILE A 121     -10.513   6.748  23.068  1.00 93.02           C  
ATOM    924  CB  ILE A 121     -11.068   6.073  20.704  1.00 93.02           C  
ATOM    925  O   ILE A 121     -10.229   5.674  23.604  1.00 93.02           O  
ATOM    926  CG1 ILE A 121     -10.760   6.319  19.222  1.00 93.02           C  
ATOM    927  CG2 ILE A 121     -12.555   6.291  20.997  1.00 93.02           C  
ATOM    928  CD1 ILE A 121     -11.434   5.333  18.278  1.00 93.02           C  
ATOM    929  N   ARG A 122     -11.084   7.780  23.765  1.00 92.22           N  
ATOM    930  CA  ARG A 122     -11.320   7.666  25.201  1.00 92.22           C  
ATOM    931  C   ARG A 122     -12.790   7.898  25.534  1.00 92.22           C  
ATOM    932  CB  ARG A 122     -10.446   8.659  25.970  1.00 92.22           C  
ATOM    933  O   ARG A 122     -13.149   8.063  26.702  1.00 92.22           O  
ATOM    934  CG  ARG A 122      -8.957   8.364  25.884  1.00 92.22           C  
ATOM    935  CD  ARG A 122      -8.136   9.363  26.687  1.00 92.22           C  
ATOM    936  NE  ARG A 122      -6.711   9.050  26.643  1.00 92.22           N  
ATOM    937  NH1 ARG A 122      -6.091  11.043  25.654  1.00 92.22           N  
ATOM    938  NH2 ARG A 122      -4.505   9.469  26.163  1.00 92.22           N  
ATOM    939  CZ  ARG A 122      -5.772   9.855  26.153  1.00 92.22           C  
ATOM    940  N   ALA A 123     -13.608   7.883  24.479  1.00 91.29           N  
ATOM    941  CA  ALA A 123     -15.029   8.117  24.719  1.00 91.29           C  
ATOM    942  C   ALA A 123     -15.885   7.077  24.002  1.00 91.29           C  
ATOM    943  CB  ALA A 123     -15.420   9.523  24.273  1.00 91.29           C  
ATOM    944  O   ALA A 123     -15.462   6.501  22.997  1.00 91.29           O  
ATOM    945  N   LEU A 124     -17.029   6.835  24.579  1.00 92.37           N  
ATOM    946  CA  LEU A 124     -17.996   5.946  23.944  1.00 92.37           C  
ATOM    947  C   LEU A 124     -18.620   6.608  22.720  1.00 92.37           C  
ATOM    948  CB  LEU A 124     -19.090   5.547  24.937  1.00 92.37           C  
ATOM    949  O   LEU A 124     -18.622   7.836  22.606  1.00 92.37           O  
ATOM    950  CG  LEU A 124     -18.649   4.684  26.121  1.00 92.37           C  
ATOM    951  CD1 LEU A 124     -19.762   4.604  27.161  1.00 92.37           C  
ATOM    952  CD2 LEU A 124     -18.250   3.291  25.648  1.00 92.37           C  
ATOM    953  N   GLY A 125     -18.946   5.819  21.741  1.00 92.58           N  
ATOM    954  CA  GLY A 125     -19.613   6.321  20.550  1.00 92.58           C  
ATOM    955  C   GLY A 125     -18.921   5.915  19.263  1.00 92.58           C  
ATOM    956  O   GLY A 125     -18.159   4.946  19.241  1.00 92.58           O  
ATOM    957  N   TYR A 126     -19.317   6.683  18.189  1.00 93.65           N  
ATOM    958  CA  TYR A 126     -18.761   6.434  16.864  1.00 93.65           C  
ATOM    959  C   TYR A 126     -17.622   7.400  16.560  1.00 93.65           C  
ATOM    960  CB  TYR A 126     -19.849   6.556  15.792  1.00 93.65           C  
ATOM    961  O   TYR A 126     -17.727   8.598  16.831  1.00 93.65           O  
ATOM    962  CG  TYR A 126     -20.899   5.475  15.868  1.00 93.65           C  
ATOM    963  CD1 TYR A 126     -20.719   4.254  15.220  1.00 93.65           C  
ATOM    964  CD2 TYR A 126     -22.074   5.671  16.586  1.00 93.65           C  
ATOM    965  CE1 TYR A 126     -21.685   3.256  15.285  1.00 93.65           C  
ATOM    966  CE2 TYR A 126     -23.047   4.680  16.658  1.00 93.65           C  
ATOM    967  OH  TYR A 126     -23.804   2.492  16.074  1.00 93.65           O  
ATOM    968  CZ  TYR A 126     -22.844   3.477  16.006  1.00 93.65           C  
ATOM    969  N   THR A 127     -16.629   6.795  16.133  1.00 93.60           N  
ATOM    970  CA  THR A 127     -15.498   7.610  15.705  1.00 93.60           C  
ATOM    971  C   THR A 127     -15.018   7.186  14.320  1.00 93.60           C  
ATOM    972  CB  THR A 127     -14.331   7.517  16.706  1.00 93.60           C  
ATOM    973  O   THR A 127     -14.871   5.993  14.047  1.00 93.60           O  
ATOM    974  CG2 THR A 127     -13.234   8.521  16.368  1.00 93.60           C  
ATOM    975  OG1 THR A 127     -14.819   7.786  18.026  1.00 93.60           O  
ATOM    976  N   ASN A 128     -14.892   8.208  13.445  1.00 94.26           N  
ATOM    977  CA  ASN A 128     -14.339   7.947  12.121  1.00 94.26           C  
ATOM    978  C   ASN A 128     -12.817   8.059  12.116  1.00 94.26           C  
ATOM    979  CB  ASN A 128     -14.945   8.900  11.088  1.00 94.26           C  
ATOM    980  O   ASN A 128     -12.267   9.110  12.450  1.00 94.26           O  
ATOM    981  CG  ASN A 128     -16.430   8.674  10.885  1.00 94.26           C  
ATOM    982  ND2 ASN A 128     -17.146   9.731  10.520  1.00 94.26           N  
ATOM    983  OD1 ASN A 128     -16.930   7.559  11.056  1.00 94.26           O  
ATOM    984  N   VAL A 129     -12.253   6.930  11.725  1.00 94.38           N  
ATOM    985  CA  VAL A 129     -10.795   6.865  11.748  1.00 94.38           C  
ATOM    986  C   VAL A 129     -10.263   6.700  10.326  1.00 94.38           C  
ATOM    987  CB  VAL A 129     -10.292   5.711  12.643  1.00 94.38           C  
ATOM    988  O   VAL A 129     -10.623   5.749   9.628  1.00 94.38           O  
ATOM    989  CG1 VAL A 129      -8.766   5.679  12.677  1.00 94.38           C  
ATOM    990  CG2 VAL A 129     -10.859   5.846  14.055  1.00 94.38           C  
ATOM    991  N   PRO A 130      -9.424   7.671   9.899  1.00 95.62           N  
ATOM    992  CA  PRO A 130      -8.810   7.545   8.574  1.00 95.62           C  
ATOM    993  C   PRO A 130      -7.729   6.468   8.525  1.00 95.62           C  
ATOM    994  CB  PRO A 130      -8.210   8.932   8.331  1.00 95.62           C  
ATOM    995  O   PRO A 130      -6.917   6.360   9.447  1.00 95.62           O  
ATOM    996  CG  PRO A 130      -8.691   9.763   9.476  1.00 95.62           C  
ATOM    997  CD  PRO A 130      -9.200   8.846  10.550  1.00 95.62           C  
ATOM    998  N   VAL A 131      -7.791   5.690   7.461  1.00 95.52           N  
ATOM    999  CA  VAL A 131      -6.797   4.647   7.230  1.00 95.52           C  
ATOM   1000  C   VAL A 131      -6.097   4.886   5.894  1.00 95.52           C  
ATOM   1001  CB  VAL A 131      -7.436   3.240   7.253  1.00 95.52           C  
ATOM   1002  O   VAL A 131      -6.739   4.884   4.841  1.00 95.52           O  
ATOM   1003  CG1 VAL A 131      -6.370   2.160   7.075  1.00 95.52           C  
ATOM   1004  CG2 VAL A 131      -8.206   3.025   8.555  1.00 95.52           C  
ATOM   1005  N   LYS A 132      -4.790   5.054   5.996  1.00 95.85           N  
ATOM   1006  CA  LYS A 132      -3.998   5.286   4.791  1.00 95.85           C  
ATOM   1007  C   LYS A 132      -3.593   3.968   4.138  1.00 95.85           C  
ATOM   1008  CB  LYS A 132      -2.753   6.112   5.119  1.00 95.85           C  
ATOM   1009  O   LYS A 132      -2.646   3.314   4.580  1.00 95.85           O  
ATOM   1010  CG  LYS A 132      -2.060   6.698   3.897  1.00 95.85           C  
ATOM   1011  CD  LYS A 132      -0.942   7.653   4.293  1.00 95.85           C  
ATOM   1012  CE  LYS A 132      -0.249   8.242   3.072  1.00 95.85           C  
ATOM   1013  NZ  LYS A 132       0.820   9.212   3.455  1.00 95.85           N  
ATOM   1014  N   LEU A 133      -4.230   3.600   2.934  1.00 93.71           N  
ATOM   1015  CA  LEU A 133      -4.004   2.321   2.270  1.00 93.71           C  
ATOM   1016  C   LEU A 133      -2.965   2.459   1.163  1.00 93.71           C  
ATOM   1017  CB  LEU A 133      -5.314   1.779   1.693  1.00 93.71           C  
ATOM   1018  O   LEU A 133      -2.230   1.512   0.874  1.00 93.71           O  
ATOM   1019  CG  LEU A 133      -6.434   1.500   2.696  1.00 93.71           C  
ATOM   1020  CD1 LEU A 133      -7.730   1.165   1.965  1.00 93.71           C  
ATOM   1021  CD2 LEU A 133      -6.038   0.369   3.639  1.00 93.71           C  
ATOM   1022  N   HIS A 134      -2.909   3.595   0.629  1.00 92.80           N  
ATOM   1023  CA  HIS A 134      -2.029   3.980  -0.468  1.00 92.80           C  
ATOM   1024  C   HIS A 134      -1.795   5.487  -0.484  1.00 92.80           C  
ATOM   1025  CB  HIS A 134      -2.612   3.525  -1.807  1.00 92.80           C  
ATOM   1026  O   HIS A 134      -2.587   6.248   0.077  1.00 92.80           O  
ATOM   1027  CG  HIS A 134      -1.633   3.578  -2.937  1.00 92.80           C  
ATOM   1028  CD2 HIS A 134      -0.833   2.622  -3.465  1.00 92.80           C  
ATOM   1029  ND1 HIS A 134      -1.391   4.726  -3.659  1.00 92.80           N  
ATOM   1030  CE1 HIS A 134      -0.483   4.473  -4.586  1.00 92.80           C  
ATOM   1031  NE2 HIS A 134      -0.127   3.203  -4.489  1.00 92.80           N  
ATOM   1032  N   PRO A 135      -0.658   5.895  -1.094  1.00 91.59           N  
ATOM   1033  CA  PRO A 135      -0.392   7.335  -1.105  1.00 91.59           C  
ATOM   1034  C   PRO A 135      -1.562   8.147  -1.657  1.00 91.59           C  
ATOM   1035  CB  PRO A 135       0.835   7.461  -2.011  1.00 91.59           C  
ATOM   1036  O   PRO A 135      -1.798   9.275  -1.216  1.00 91.59           O  
ATOM   1037  CG  PRO A 135       1.531   6.142  -1.897  1.00 91.59           C  
ATOM   1038  CD  PRO A 135       0.495   5.072  -1.705  1.00 91.59           C  
ATOM   1039  N   GLU A 136      -2.296   7.476  -2.452  1.00 91.45           N  
ATOM   1040  CA  GLU A 136      -3.378   8.224  -3.084  1.00 91.45           C  
ATOM   1041  C   GLU A 136      -4.739   7.778  -2.555  1.00 91.45           C  
ATOM   1042  CB  GLU A 136      -3.326   8.063  -4.605  1.00 91.45           C  
ATOM   1043  O   GLU A 136      -5.770   8.339  -2.931  1.00 91.45           O  
ATOM   1044  CG  GLU A 136      -2.061   8.622  -5.240  1.00 91.45           C  
ATOM   1045  CD  GLU A 136      -2.067   8.543  -6.758  1.00 91.45           C  
ATOM   1046  OE1 GLU A 136      -1.298   9.289  -7.407  1.00 91.45           O  
ATOM   1047  OE2 GLU A 136      -2.846   7.730  -7.303  1.00 91.45           O  
ATOM   1048  N   VAL A 137      -4.715   6.812  -1.653  1.00 93.71           N  
ATOM   1049  CA  VAL A 137      -6.009   6.284  -1.234  1.00 93.71           C  
ATOM   1050  C   VAL A 137      -6.085   6.253   0.291  1.00 93.71           C  
ATOM   1051  CB  VAL A 137      -6.259   4.871  -1.809  1.00 93.71           C  
ATOM   1052  O   VAL A 137      -5.269   5.602   0.947  1.00 93.71           O  
ATOM   1053  CG1 VAL A 137      -7.623   4.343  -1.370  1.00 93.71           C  
ATOM   1054  CG2 VAL A 137      -6.154   4.889  -3.332  1.00 93.71           C  
ATOM   1055  N   THR A 138      -7.055   7.040   0.797  1.00 95.64           N  
ATOM   1056  CA  THR A 138      -7.340   7.036   2.227  1.00 95.64           C  
ATOM   1057  C   THR A 138      -8.772   6.581   2.492  1.00 95.64           C  
ATOM   1058  CB  THR A 138      -7.119   8.429   2.845  1.00 95.64           C  
ATOM   1059  O   THR A 138      -9.715   7.100   1.892  1.00 95.64           O  
ATOM   1060  CG2 THR A 138      -7.264   8.387   4.363  1.00 95.64           C  
ATOM   1061  OG1 THR A 138      -5.802   8.889   2.514  1.00 95.64           O  
ATOM   1062  N   ALA A 139      -8.908   5.568   3.383  1.00 95.61           N  
ATOM   1063  CA  ALA A 139     -10.224   5.054   3.755  1.00 95.61           C  
ATOM   1064  C   ALA A 139     -10.640   5.558   5.134  1.00 95.61           C  
ATOM   1065  CB  ALA A 139     -10.227   3.528   3.726  1.00 95.61           C  
ATOM   1066  O   ALA A 139      -9.790   5.911   5.955  1.00 95.61           O  
ATOM   1067  N   THR A 140     -11.970   5.706   5.287  1.00 95.22           N  
ATOM   1068  CA  THR A 140     -12.517   6.077   6.587  1.00 95.22           C  
ATOM   1069  C   THR A 140     -13.200   4.882   7.247  1.00 95.22           C  
ATOM   1070  CB  THR A 140     -13.519   7.239   6.461  1.00 95.22           C  
ATOM   1071  O   THR A 140     -14.184   4.356   6.723  1.00 95.22           O  
ATOM   1072  CG2 THR A 140     -13.931   7.761   7.833  1.00 95.22           C  
ATOM   1073  OG1 THR A 140     -12.914   8.305   5.718  1.00 95.22           O  
ATOM   1074  N   LEU A 141     -12.634   4.468   8.395  1.00 94.91           N  
ATOM   1075  CA  LEU A 141     -13.174   3.347   9.156  1.00 94.91           C  
ATOM   1076  C   LEU A 141     -14.026   3.841  10.321  1.00 94.91           C  
ATOM   1077  CB  LEU A 141     -12.042   2.457   9.678  1.00 94.91           C  
ATOM   1078  O   LEU A 141     -13.593   4.699  11.092  1.00 94.91           O  
ATOM   1079  CG  LEU A 141     -12.463   1.229  10.487  1.00 94.91           C  
ATOM   1080  CD1 LEU A 141     -13.120   0.196   9.578  1.00 94.91           C  
ATOM   1081  CD2 LEU A 141     -11.262   0.628  11.209  1.00 94.91           C  
ATOM   1082  N   LYS A 142     -15.227   3.301  10.386  1.00 94.83           N  
ATOM   1083  CA  LYS A 142     -16.126   3.647  11.483  1.00 94.83           C  
ATOM   1084  C   LYS A 142     -15.895   2.741  12.690  1.00 94.83           C  
ATOM   1085  CB  LYS A 142     -17.584   3.558  11.032  1.00 94.83           C  
ATOM   1086  O   LYS A 142     -16.061   1.523  12.598  1.00 94.83           O  
ATOM   1087  CG  LYS A 142     -18.549   4.356  11.896  1.00 94.83           C  
ATOM   1088  CD  LYS A 142     -19.940   4.410  11.277  1.00 94.83           C  
ATOM   1089  CE  LYS A 142     -20.905   5.216  12.136  1.00 94.83           C  
ATOM   1090  NZ  LYS A 142     -22.263   5.294  11.519  1.00 94.83           N  
ATOM   1091  N   VAL A 143     -15.484   3.365  13.783  1.00 95.27           N  
ATOM   1092  CA  VAL A 143     -15.229   2.638  15.022  1.00 95.27           C  
ATOM   1093  C   VAL A 143     -16.321   2.954  16.041  1.00 95.27           C  
ATOM   1094  CB  VAL A 143     -13.840   2.980  15.606  1.00 95.27           C  
ATOM   1095  O   VAL A 143     -16.538   4.118  16.387  1.00 95.27           O  
ATOM   1096  CG1 VAL A 143     -13.593   2.206  16.899  1.00 95.27           C  
ATOM   1097  CG2 VAL A 143     -12.744   2.682  14.584  1.00 95.27           C  
ATOM   1098  N   HIS A 144     -16.973   1.891  16.412  1.00 94.94           N  
ATOM   1099  CA  HIS A 144     -18.032   2.004  17.409  1.00 94.94           C  
ATOM   1100  C   HIS A 144     -17.585   1.443  18.754  1.00 94.94           C  
ATOM   1101  CB  HIS A 144     -19.295   1.284  16.933  1.00 94.94           C  
ATOM   1102  O   HIS A 144     -17.387   0.233  18.892  1.00 94.94           O  
ATOM   1103  CG  HIS A 144     -20.470   1.471  17.839  1.00 94.94           C  
ATOM   1104  CD2 HIS A 144     -20.748   2.436  18.746  1.00 94.94           C  
ATOM   1105  ND1 HIS A 144     -21.529   0.590  17.875  1.00 94.94           N  
ATOM   1106  CE1 HIS A 144     -22.412   1.009  18.766  1.00 94.94           C  
ATOM   1107  NE2 HIS A 144     -21.962   2.127  19.309  1.00 94.94           N  
ATOM   1108  N   VAL A 145     -17.495   2.390  19.674  1.00 94.94           N  
ATOM   1109  CA  VAL A 145     -17.105   1.988  21.022  1.00 94.94           C  
ATOM   1110  C   VAL A 145     -18.344   1.886  21.909  1.00 94.94           C  
ATOM   1111  CB  VAL A 145     -16.089   2.976  21.637  1.00 94.94           C  
ATOM   1112  O   VAL A 145     -19.074   2.865  22.082  1.00 94.94           O  
ATOM   1113  CG1 VAL A 145     -15.610   2.479  23.000  1.00 94.94           C  
ATOM   1114  CG2 VAL A 145     -14.906   3.181  20.693  1.00 94.94           C  
ATOM   1115  N   THR A 146     -18.567   0.556  22.442  1.00 93.03           N  
ATOM   1116  CA  THR A 146     -19.736   0.303  23.277  1.00 93.03           C  
ATOM   1117  C   THR A 146     -19.318  -0.032  24.706  1.00 93.03           C  
ATOM   1118  CB  THR A 146     -20.592  -0.843  22.708  1.00 93.03           C  
ATOM   1119  O   THR A 146     -18.179  -0.438  24.946  1.00 93.03           O  
ATOM   1120  CG2 THR A 146     -21.125  -0.496  21.322  1.00 93.03           C  
ATOM   1121  OG1 THR A 146     -19.793  -2.029  22.617  1.00 93.03           O  
ATOM   1122  N   GLU A 147     -20.352   0.301  25.618  1.00 89.80           N  
ATOM   1123  CA  GLU A 147     -20.093   0.039  27.030  1.00 89.80           C  
ATOM   1124  C   GLU A 147     -20.207  -1.449  27.346  1.00 89.80           C  
ATOM   1125  CB  GLU A 147     -21.057   0.839  27.911  1.00 89.80           C  
ATOM   1126  O   GLU A 147     -21.172  -2.103  26.944  1.00 89.80           O  
ATOM   1127  CG  GLU A 147     -20.706   0.811  29.391  1.00 89.80           C  
ATOM   1128  CD  GLU A 147     -21.603   1.698  30.238  1.00 89.80           C  
ATOM   1129  OE1 GLU A 147     -21.256   1.972  31.409  1.00 89.80           O  
ATOM   1130  OE2 GLU A 147     -22.663   2.124  29.726  1.00 89.80           O  
ATOM   1131  N   GLN A 148     -19.046  -1.945  27.957  1.00 85.15           N  
ATOM   1132  CA  GLN A 148     -19.028  -3.339  28.388  1.00 85.15           C  
ATOM   1133  C   GLN A 148     -19.698  -3.503  29.749  1.00 85.15           C  
ATOM   1134  CB  GLN A 148     -17.593  -3.866  28.443  1.00 85.15           C  
ATOM   1135  O   GLN A 148     -19.374  -2.785  30.697  1.00 85.15           O  
ATOM   1136  CG  GLN A 148     -17.497  -5.365  28.695  1.00 85.15           C  
ATOM   1137  CD  GLN A 148     -16.066  -5.869  28.703  1.00 85.15           C  
ATOM   1138  NE2 GLN A 148     -15.901  -7.182  28.817  1.00 85.15           N  
ATOM   1139  OE1 GLN A 148     -15.117  -5.084  28.605  1.00 85.15           O  
ATOM   1140  N   LYS A 149     -20.891  -4.139  29.776  1.00 71.41           N  
ATOM   1141  CA  LYS A 149     -21.608  -4.378  31.025  1.00 71.41           C  
ATOM   1142  C   LYS A 149     -20.845  -5.353  31.918  1.00 71.41           C  
ATOM   1143  CB  LYS A 149     -23.012  -4.915  30.744  1.00 71.41           C  
ATOM   1144  O   LYS A 149     -20.210  -6.287  31.426  1.00 71.41           O  
ATOM   1145  CG  LYS A 149     -24.010  -3.846  30.323  1.00 71.41           C  
ATOM   1146  CD  LYS A 149     -25.422  -4.409  30.222  1.00 71.41           C  
ATOM   1147  CE  LYS A 149     -26.416  -3.349  29.766  1.00 71.41           C  
ATOM   1148  NZ  LYS A 149     -27.796  -3.904  29.633  1.00 71.41           N  
TER    1149      LYS A 149                                                      
ENDMDL                                                                          
END                                                                             
