# Supplementary material for: Semantical and geometrical protein encoding toward enhanced bioactivity and thermostability
Source: eLife. 2025 May 2;13:RP98033. doi: 10.7554/eLife.98033 (PMC12048155; doi:10.7554/eLife.98033)
Supplement: Source code 1. [file elife-98033-code1.zip › ProtSSN-master/data/DDG/DATASET/1DIV-5.45-298.15/1DIV-5.45-298.15.tsv]

mutant	score
D23N	-0.58
D8N	-0.3
E17Q	-0.21
E38Q	-0.56
E48Q	0.03
E54Q	0.33
H134Q	-0.34
H144Q	-0.56
K10M	0.05
K14M	0.01
K15M	-0.31
K7M	0.35
