# Supplementary material for: Semantical and geometrical protein encoding toward enhanced bioactivity and thermostability
Source: eLife. 2025 May 2;13:RP98033. doi: 10.7554/eLife.98033 (PMC12048155; doi:10.7554/eLife.98033)
Supplement: Source code 1. [file elife-98033-code1.zip › ProtSSN-master/data/DDG/DATASET/1DIV-5.5-25.0/1DIV-5.5-25.0.pdb]

MODEL     1                                                                     
ATOM      1  N   MET A   1      26.444   9.869 -27.797  1.00 92.49           N  
ATOM      2  CA  MET A   1      25.974   8.504 -27.580  1.00 92.49           C  
ATOM      3  C   MET A   1      24.837   8.474 -26.564  1.00 92.49           C  
ATOM      4  CB  MET A   1      27.121   7.608 -27.108  1.00 92.49           C  
ATOM      5  O   MET A   1      24.870   9.199 -25.569  1.00 92.49           O  
ATOM      6  CG  MET A   1      26.663   6.383 -26.335  1.00 92.49           C  
ATOM      7  SD  MET A   1      28.061   5.465 -25.579  1.00 92.49           S  
ATOM      8  CE  MET A   1      28.907   4.882 -27.075  1.00 92.49           C  
ATOM      9  N   LYS A   2      23.745   7.716 -26.933  1.00 94.61           N  
ATOM     10  CA  LYS A   2      22.576   7.606 -26.065  1.00 94.61           C  
ATOM     11  C   LYS A   2      22.803   6.571 -24.967  1.00 94.61           C  
ATOM     12  CB  LYS A   2      21.334   7.242 -26.879  1.00 94.61           C  
ATOM     13  O   LYS A   2      23.203   5.439 -25.247  1.00 94.61           O  
ATOM     14  CG  LYS A   2      20.707   8.420 -27.611  1.00 94.61           C  
ATOM     15  CD  LYS A   2      19.388   8.032 -28.267  1.00 94.61           C  
ATOM     16  CE  LYS A   2      18.822   9.171 -29.104  1.00 94.61           C  
ATOM     17  NZ  LYS A   2      17.493   8.822 -29.689  1.00 94.61           N  
ATOM     18  N   VAL A   3      22.560   7.010 -23.776  1.00 95.30           N  
ATOM     19  CA  VAL A   3      22.784   6.120 -22.643  1.00 95.30           C  
ATOM     20  C   VAL A   3      21.538   6.081 -21.761  1.00 95.30           C  
ATOM     21  CB  VAL A   3      24.011   6.557 -21.811  1.00 95.30           C  
ATOM     22  O   VAL A   3      20.736   7.018 -21.768  1.00 95.30           O  
ATOM     23  CG1 VAL A   3      25.283   6.505 -22.657  1.00 95.30           C  
ATOM     24  CG2 VAL A   3      23.799   7.960 -21.245  1.00 95.30           C  
ATOM     25  N   ILE A   4      21.367   4.977 -21.065  1.00 95.57           N  
ATOM     26  CA  ILE A   4      20.334   4.822 -20.046  1.00 95.57           C  
ATOM     27  C   ILE A   4      20.970   4.858 -18.658  1.00 95.57           C  
ATOM     28  CB  ILE A   4      19.542   3.510 -20.239  1.00 95.57           C  
ATOM     29  O   ILE A   4      21.842   4.044 -18.347  1.00 95.57           O  
ATOM     30  CG1 ILE A   4      18.971   3.435 -21.660  1.00 95.57           C  
ATOM     31  CG2 ILE A   4      18.428   3.393 -19.195  1.00 95.57           C  
ATOM     32  CD1 ILE A   4      18.420   2.066 -22.034  1.00 95.57           C  
ATOM     33  N   PHE A   5      20.540   5.761 -17.847  1.00 95.76           N  
ATOM     34  CA  PHE A   5      21.086   5.897 -16.502  1.00 95.76           C  
ATOM     35  C   PHE A   5      20.534   4.815 -15.581  1.00 95.76           C  
ATOM     36  CB  PHE A   5      20.772   7.283 -15.930  1.00 95.76           C  
ATOM     37  O   PHE A   5      19.320   4.607 -15.516  1.00 95.76           O  
ATOM     38  CG  PHE A   5      21.644   8.378 -16.482  1.00 95.76           C  
ATOM     39  CD1 PHE A   5      22.866   8.677 -15.892  1.00 95.76           C  
ATOM     40  CD2 PHE A   5      21.240   9.110 -17.591  1.00 95.76           C  
ATOM     41  CE1 PHE A   5      23.675   9.691 -16.401  1.00 95.76           C  
ATOM     42  CE2 PHE A   5      22.043  10.125 -18.105  1.00 95.76           C  
ATOM     43  CZ  PHE A   5      23.259  10.414 -17.508  1.00 95.76           C  
ATOM     44  N   LEU A   6      21.387   4.119 -14.972  1.00 93.82           N  
ATOM     45  CA  LEU A   6      20.992   3.086 -14.022  1.00 93.82           C  
ATOM     46  C   LEU A   6      20.832   3.667 -12.621  1.00 93.82           C  
ATOM     47  CB  LEU A   6      22.021   1.953 -14.003  1.00 93.82           C  
ATOM     48  O   LEU A   6      20.067   3.141 -11.809  1.00 93.82           O  
ATOM     49  CG  LEU A   6      22.192   1.170 -15.306  1.00 93.82           C  
ATOM     50  CD1 LEU A   6      23.340   0.174 -15.179  1.00 93.82           C  
ATOM     51  CD2 LEU A   6      20.896   0.455 -15.674  1.00 93.82           C  
ATOM     52  N   LYS A   7      21.507   4.734 -12.317  1.00 93.34           N  
ATOM     53  CA  LYS A   7      21.443   5.459 -11.052  1.00 93.34           C  
ATOM     54  C   LYS A   7      21.326   6.963 -11.286  1.00 93.34           C  
ATOM     55  CB  LYS A   7      22.675   5.157 -10.197  1.00 93.34           C  
ATOM     56  O   LYS A   7      21.625   7.452 -12.377  1.00 93.34           O  
ATOM     57  CG  LYS A   7      22.821   3.690  -9.820  1.00 93.34           C  
ATOM     58  CD  LYS A   7      24.057   3.454  -8.961  1.00 93.34           C  
ATOM     59  CE  LYS A   7      24.237   1.978  -8.632  1.00 93.34           C  
ATOM     60  NZ  LYS A   7      25.477   1.735  -7.836  1.00 93.34           N  
ATOM     61  N   ASP A   8      20.850   7.566 -10.206  1.00 94.11           N  
ATOM     62  CA  ASP A   8      20.790   9.023 -10.263  1.00 94.11           C  
ATOM     63  C   ASP A   8      22.190   9.632 -10.254  1.00 94.11           C  
ATOM     64  CB  ASP A   8      19.970   9.573  -9.093  1.00 94.11           C  
ATOM     65  O   ASP A   8      23.017   9.288  -9.407  1.00 94.11           O  
ATOM     66  CG  ASP A   8      18.518   9.130  -9.127  1.00 94.11           C  
ATOM     67  OD1 ASP A   8      17.996   8.832 -10.224  1.00 94.11           O  
ATOM     68  OD2 ASP A   8      17.889   9.081  -8.048  1.00 94.11           O  
ATOM     69  N   VAL A   9      22.435  10.473 -11.272  1.00 92.90           N  
ATOM     70  CA  VAL A   9      23.692  11.211 -11.344  1.00 92.90           C  
ATOM     71  C   VAL A   9      23.416  12.710 -11.262  1.00 92.90           C  
ATOM     72  CB  VAL A   9      24.469  10.882 -12.638  1.00 92.90           C  
ATOM     73  O   VAL A   9      22.653  13.253 -12.064  1.00 92.90           O  
ATOM     74  CG1 VAL A   9      25.792  11.644 -12.682  1.00 92.90           C  
ATOM     75  CG2 VAL A   9      24.712   9.378 -12.746  1.00 92.90           C  
ATOM     76  N   LYS A  10      23.931  13.269 -10.251  1.00 91.75           N  
ATOM     77  CA  LYS A  10      23.682  14.685  -9.994  1.00 91.75           C  
ATOM     78  C   LYS A  10      24.038  15.535 -11.211  1.00 91.75           C  
ATOM     79  CB  LYS A  10      24.476  15.157  -8.775  1.00 91.75           C  
ATOM     80  O   LYS A  10      25.161  15.469 -11.715  1.00 91.75           O  
ATOM     81  CG  LYS A  10      24.066  16.530  -8.263  1.00 91.75           C  
ATOM     82  CD  LYS A  10      24.823  16.903  -6.995  1.00 91.75           C  
ATOM     83  CE  LYS A  10      24.465  18.305  -6.522  1.00 91.75           C  
ATOM     84  NZ  LYS A  10      25.147  18.647  -5.238  1.00 91.75           N  
ATOM     85  N   GLY A  11      23.053  16.310 -11.684  1.00 89.62           N  
ATOM     86  CA  GLY A  11      23.267  17.275 -12.750  1.00 89.62           C  
ATOM     87  C   GLY A  11      23.224  16.655 -14.134  1.00 89.62           C  
ATOM     88  O   GLY A  11      23.291  17.364 -15.140  1.00 89.62           O  
ATOM     89  N   LYS A  12      23.114  15.357 -14.210  1.00 90.01           N  
ATOM     90  CA  LYS A  12      23.212  14.733 -15.527  1.00 90.01           C  
ATOM     91  C   LYS A  12      21.925  13.994 -15.882  1.00 90.01           C  
ATOM     92  CB  LYS A  12      24.400  13.771 -15.577  1.00 90.01           C  
ATOM     93  O   LYS A  12      21.425  14.112 -17.002  1.00 90.01           O  
ATOM     94  CG  LYS A  12      25.741  14.427 -15.279  1.00 90.01           C  
ATOM     95  CD  LYS A  12      26.121  15.436 -16.355  1.00 90.01           C  
ATOM     96  CE  LYS A  12      27.465  16.087 -16.062  1.00 90.01           C  
ATOM     97  NZ  LYS A  12      27.718  17.262 -16.949  1.00 90.01           N  
ATOM     98  N   GLY A  13      21.497  13.150 -14.845  1.00 90.48           N  
ATOM     99  CA  GLY A  13      20.274  12.419 -15.138  1.00 90.48           C  
ATOM    100  C   GLY A  13      19.808  11.549 -13.987  1.00 90.48           C  
ATOM    101  O   GLY A  13      20.560  11.306 -13.041  1.00 90.48           O  
ATOM    102  N   LYS A  14      18.492  11.131 -14.109  1.00 93.89           N  
ATOM    103  CA  LYS A  14      17.872  10.257 -13.118  1.00 93.89           C  
ATOM    104  C   LYS A  14      17.850   8.809 -13.599  1.00 93.89           C  
ATOM    105  CB  LYS A  14      16.451  10.726 -12.802  1.00 93.89           C  
ATOM    106  O   LYS A  14      18.054   8.539 -14.784  1.00 93.89           O  
ATOM    107  CG  LYS A  14      16.382  12.103 -12.159  1.00 93.89           C  
ATOM    108  CD  LYS A  14      14.959  12.456 -11.745  1.00 93.89           C  
ATOM    109  CE  LYS A  14      14.893  13.825 -11.081  1.00 93.89           C  
ATOM    110  NZ  LYS A  14      13.506  14.159 -10.637  1.00 93.89           N  
ATOM    111  N   LYS A  15      17.665   7.957 -12.672  1.00 92.58           N  
ATOM    112  CA  LYS A  15      17.572   6.537 -12.996  1.00 92.58           C  
ATOM    113  C   LYS A  15      16.481   6.279 -14.031  1.00 92.58           C  
ATOM    114  CB  LYS A  15      17.303   5.715 -11.735  1.00 92.58           C  
ATOM    115  O   LYS A  15      15.357   6.765 -13.890  1.00 92.58           O  
ATOM    116  CG  LYS A  15      17.254   4.213 -11.974  1.00 92.58           C  
ATOM    117  CD  LYS A  15      16.938   3.453 -10.692  1.00 92.58           C  
ATOM    118  CE  LYS A  15      16.817   1.956 -10.944  1.00 92.58           C  
ATOM    119  NZ  LYS A  15      16.499   1.207  -9.691  1.00 92.58           N  
ATOM    120  N   GLY A  16      16.891   5.641 -15.158  1.00 91.57           N  
ATOM    121  CA  GLY A  16      15.930   5.257 -16.180  1.00 91.57           C  
ATOM    122  C   GLY A  16      15.796   6.283 -17.289  1.00 91.57           C  
ATOM    123  O   GLY A  16      15.091   6.052 -18.273  1.00 91.57           O  
ATOM    124  N   GLU A  17      16.484   7.355 -17.098  1.00 93.53           N  
ATOM    125  CA  GLU A  17      16.435   8.435 -18.079  1.00 93.53           C  
ATOM    126  C   GLU A  17      17.393   8.171 -19.238  1.00 93.53           C  
ATOM    127  CB  GLU A  17      16.765   9.776 -17.419  1.00 93.53           C  
ATOM    128  O   GLU A  17      18.495   7.659 -19.035  1.00 93.53           O  
ATOM    129  CG  GLU A  17      16.431  10.985 -18.282  1.00 93.53           C  
ATOM    130  CD  GLU A  17      16.695  12.310 -17.586  1.00 93.53           C  
ATOM    131  OE1 GLU A  17      16.576  13.372 -18.238  1.00 93.53           O  
ATOM    132  OE2 GLU A  17      17.024  12.287 -16.379  1.00 93.53           O  
ATOM    133  N   ILE A  18      16.878   8.480 -20.414  1.00 93.92           N  
ATOM    134  CA  ILE A  18      17.693   8.333 -21.615  1.00 93.92           C  
ATOM    135  C   ILE A  18      18.221   9.697 -22.051  1.00 93.92           C  
ATOM    136  CB  ILE A  18      16.894   7.675 -22.763  1.00 93.92           C  
ATOM    137  O   ILE A  18      17.445  10.634 -22.254  1.00 93.92           O  
ATOM    138  CG1 ILE A  18      16.300   6.339 -22.304  1.00 93.92           C  
ATOM    139  CG2 ILE A  18      17.780   7.486 -23.998  1.00 93.92           C  
ATOM    140  CD1 ILE A  18      15.212   5.798 -23.221  1.00 93.92           C  
ATOM    141  N   LYS A  19      19.574   9.804 -22.075  1.00 94.09           N  
ATOM    142  CA  LYS A  19      20.174  11.072 -22.480  1.00 94.09           C  
ATOM    143  C   LYS A  19      21.353  10.846 -23.422  1.00 94.09           C  
ATOM    144  CB  LYS A  19      20.627  11.867 -21.255  1.00 94.09           C  
ATOM    145  O   LYS A  19      21.967   9.777 -23.411  1.00 94.09           O  
ATOM    146  CG  LYS A  19      19.519  12.680 -20.601  1.00 94.09           C  
ATOM    147  CD  LYS A  19      20.076  13.659 -19.575  1.00 94.09           C  
ATOM    148  CE  LYS A  19      18.980  14.540 -18.990  1.00 94.09           C  
ATOM    149  NZ  LYS A  19      19.499  15.418 -17.899  1.00 94.09           N  
ATOM    150  N   ASN A  20      21.449  11.945 -24.178  1.00 95.23           N  
ATOM    151  CA  ASN A  20      22.625  11.937 -25.042  1.00 95.23           C  
ATOM    152  C   ASN A  20      23.836  12.552 -24.345  1.00 95.23           C  
ATOM    153  CB  ASN A  20      22.335  12.674 -26.351  1.00 95.23           C  
ATOM    154  O   ASN A  20      23.773  13.687 -23.869  1.00 95.23           O  
ATOM    155  CG  ASN A  20      23.146  12.138 -27.514  1.00 95.23           C  
ATOM    156  ND2 ASN A  20      22.863  12.634 -28.713  1.00 95.23           N  
ATOM    157  OD1 ASN A  20      24.018  11.284 -27.338  1.00 95.23           O  
ATOM    158  N   VAL A  21      24.928  11.714 -24.273  1.00 94.05           N  
ATOM    159  CA  VAL A  21      26.133  12.191 -23.602  1.00 94.05           C  
ATOM    160  C   VAL A  21      27.339  12.019 -24.522  1.00 94.05           C  
ATOM    161  CB  VAL A  21      26.371  11.450 -22.267  1.00 94.05           C  
ATOM    162  O   VAL A  21      27.255  11.335 -25.545  1.00 94.05           O  
ATOM    163  CG1 VAL A  21      25.235  11.729 -21.285  1.00 94.05           C  
ATOM    164  CG2 VAL A  21      26.515   9.949 -22.509  1.00 94.05           C  
ATOM    165  N   ALA A  22      28.390  12.721 -24.134  1.00 95.43           N  
ATOM    166  CA  ALA A  22      29.643  12.574 -24.870  1.00 95.43           C  
ATOM    167  C   ALA A  22      30.180  11.150 -24.761  1.00 95.43           C  
ATOM    168  CB  ALA A  22      30.681  13.571 -24.359  1.00 95.43           C  
ATOM    169  O   ALA A  22      30.076  10.520 -23.705  1.00 95.43           O  
ATOM    170  N   ASP A  23      30.787  10.654 -25.872  1.00 94.53           N  
ATOM    171  CA  ASP A  23      31.266   9.276 -25.939  1.00 94.53           C  
ATOM    172  C   ASP A  23      32.309   9.004 -24.858  1.00 94.53           C  
ATOM    173  CB  ASP A  23      31.851   8.978 -27.321  1.00 94.53           C  
ATOM    174  O   ASP A  23      32.279   7.956 -24.209  1.00 94.53           O  
ATOM    175  CG  ASP A  23      30.795   8.914 -28.411  1.00 94.53           C  
ATOM    176  OD1 ASP A  23      29.636   8.551 -28.116  1.00 94.53           O  
ATOM    177  OD2 ASP A  23      31.126   9.227 -29.575  1.00 94.53           O  
ATOM    178  N   GLY A  24      33.143   9.946 -24.623  1.00 95.59           N  
ATOM    179  CA  GLY A  24      34.180   9.794 -23.614  1.00 95.59           C  
ATOM    180  C   GLY A  24      33.630   9.702 -22.203  1.00 95.59           C  
ATOM    181  O   GLY A  24      34.059   8.855 -21.417  1.00 95.59           O  
ATOM    182  N   TYR A  25      32.691  10.568 -22.034  1.00 94.82           N  
ATOM    183  CA  TYR A  25      32.038  10.588 -20.730  1.00 94.82           C  
ATOM    184  C   TYR A  25      31.293   9.284 -20.473  1.00 94.82           C  
ATOM    185  CB  TYR A  25      31.070  11.771 -20.632  1.00 94.82           C  
ATOM    186  O   TYR A  25      31.378   8.718 -19.381  1.00 94.82           O  
ATOM    187  CG  TYR A  25      30.403  11.898 -19.284  1.00 94.82           C  
ATOM    188  CD1 TYR A  25      29.018  11.804 -19.158  1.00 94.82           C  
ATOM    189  CD2 TYR A  25      31.154  12.115 -18.134  1.00 94.82           C  
ATOM    190  CE1 TYR A  25      28.399  11.923 -17.919  1.00 94.82           C  
ATOM    191  CE2 TYR A  25      30.545  12.235 -16.889  1.00 94.82           C  
ATOM    192  OH  TYR A  25      28.561  12.256 -15.562  1.00 94.82           O  
ATOM    193  CZ  TYR A  25      29.169  12.138 -16.792  1.00 94.82           C  
ATOM    194  N   ALA A  26      30.637   8.757 -21.453  1.00 95.50           N  
ATOM    195  CA  ALA A  26      29.893   7.505 -21.338  1.00 95.50           C  
ATOM    196  C   ALA A  26      30.834   6.328 -21.098  1.00 95.50           C  
ATOM    197  CB  ALA A  26      29.057   7.266 -22.592  1.00 95.50           C  
ATOM    198  O   ALA A  26      30.646   5.556 -20.154  1.00 95.50           O  
ATOM    199  N   ASN A  27      31.905   6.175 -21.848  1.00 95.15           N  
ATOM    200  CA  ASN A  27      32.782   5.009 -21.830  1.00 95.15           C  
ATOM    201  C   ASN A  27      33.745   5.050 -20.647  1.00 95.15           C  
ATOM    202  CB  ASN A  27      33.559   4.901 -23.144  1.00 95.15           C  
ATOM    203  O   ASN A  27      33.984   4.028 -20.001  1.00 95.15           O  
ATOM    204  CG  ASN A  27      32.686   4.468 -24.305  1.00 95.15           C  
ATOM    205  ND2 ASN A  27      32.545   5.339 -25.298  1.00 95.15           N  
ATOM    206  OD1 ASN A  27      32.142   3.361 -24.310  1.00 95.15           O  
ATOM    207  N   ASN A  28      34.229   6.241 -20.313  1.00 95.68           N  
ATOM    208  CA  ASN A  28      35.319   6.331 -19.348  1.00 95.68           C  
ATOM    209  C   ASN A  28      34.795   6.535 -17.929  1.00 95.68           C  
ATOM    210  CB  ASN A  28      36.280   7.460 -19.727  1.00 95.68           C  
ATOM    211  O   ASN A  28      35.518   6.305 -16.957  1.00 95.68           O  
ATOM    212  CG  ASN A  28      36.999   7.199 -21.036  1.00 95.68           C  
ATOM    213  ND2 ASN A  28      37.235   8.256 -21.803  1.00 95.68           N  
ATOM    214  OD1 ASN A  28      37.340   6.057 -21.354  1.00 95.68           O  
ATOM    215  N   PHE A  29      33.542   6.976 -17.867  1.00 94.34           N  
ATOM    216  CA  PHE A  29      33.043   7.306 -16.537  1.00 94.34           C  
ATOM    217  C   PHE A  29      31.748   6.558 -16.244  1.00 94.34           C  
ATOM    218  CB  PHE A  29      32.819   8.816 -16.404  1.00 94.34           C  
ATOM    219  O   PHE A  29      31.687   5.753 -15.312  1.00 94.34           O  
ATOM    220  CG  PHE A  29      32.359   9.243 -15.036  1.00 94.34           C  
ATOM    221  CD1 PHE A  29      31.065   9.706 -14.836  1.00 94.34           C  
ATOM    222  CD2 PHE A  29      33.223   9.183 -13.951  1.00 94.34           C  
ATOM    223  CE1 PHE A  29      30.637  10.102 -13.571  1.00 94.34           C  
ATOM    224  CE2 PHE A  29      32.803   9.577 -12.684  1.00 94.34           C  
ATOM    225  CZ  PHE A  29      31.510  10.038 -12.496  1.00 94.34           C  
ATOM    226  N   LEU A  30      30.700   6.739 -17.043  1.00 95.11           N  
ATOM    227  CA  LEU A  30      29.372   6.219 -16.733  1.00 95.11           C  
ATOM    228  C   LEU A  30      29.360   4.695 -16.783  1.00 95.11           C  
ATOM    229  CB  LEU A  30      28.335   6.783 -17.707  1.00 95.11           C  
ATOM    230  O   LEU A  30      28.971   4.041 -15.813  1.00 95.11           O  
ATOM    231  CG  LEU A  30      28.072   8.287 -17.623  1.00 95.11           C  
ATOM    232  CD1 LEU A  30      27.090   8.715 -18.709  1.00 95.11           C  
ATOM    233  CD2 LEU A  30      27.545   8.661 -16.241  1.00 95.11           C  
ATOM    234  N   PHE A  31      29.856   4.118 -17.849  1.00 95.20           N  
ATOM    235  CA  PHE A  31      29.818   2.671 -18.029  1.00 95.20           C  
ATOM    236  C   PHE A  31      30.778   1.980 -17.068  1.00 95.20           C  
ATOM    237  CB  PHE A  31      30.164   2.299 -19.475  1.00 95.20           C  
ATOM    238  O   PHE A  31      30.451   0.937 -16.499  1.00 95.20           O  
ATOM    239  CG  PHE A  31      29.140   2.752 -20.480  1.00 95.20           C  
ATOM    240  CD1 PHE A  31      27.843   3.055 -20.083  1.00 95.20           C  
ATOM    241  CD2 PHE A  31      29.474   2.874 -21.822  1.00 95.20           C  
ATOM    242  CE1 PHE A  31      26.893   3.474 -21.011  1.00 95.20           C  
ATOM    243  CE2 PHE A  31      28.530   3.292 -22.756  1.00 95.20           C  
ATOM    244  CZ  PHE A  31      27.240   3.591 -22.348  1.00 95.20           C  
ATOM    245  N   LYS A  32      31.958   2.599 -16.862  1.00 94.82           N  
ATOM    246  CA  LYS A  32      32.976   1.996 -16.006  1.00 94.82           C  
ATOM    247  C   LYS A  32      32.522   1.967 -14.549  1.00 94.82           C  
ATOM    248  CB  LYS A  32      34.298   2.754 -16.128  1.00 94.82           C  
ATOM    249  O   LYS A  32      32.791   1.003 -13.829  1.00 94.82           O  
ATOM    250  CG  LYS A  32      35.078   2.439 -17.395  1.00 94.82           C  
ATOM    251  CD  LYS A  32      36.491   3.005 -17.338  1.00 94.82           C  
ATOM    252  CE  LYS A  32      37.291   2.642 -18.581  1.00 94.82           C  
ATOM    253  NZ  LYS A  32      38.691   3.157 -18.509  1.00 94.82           N  
ATOM    254  N   GLN A  33      31.717   2.993 -14.193  1.00 93.91           N  
ATOM    255  CA  GLN A  33      31.249   3.096 -12.815  1.00 93.91           C  
ATOM    256  C   GLN A  33      29.890   2.422 -12.645  1.00 93.91           C  
ATOM    257  CB  GLN A  33      31.166   4.560 -12.383  1.00 93.91           C  
ATOM    258  O   GLN A  33      29.341   2.391 -11.541  1.00 93.91           O  
ATOM    259  CG  GLN A  33      32.523   5.237 -12.244  1.00 93.91           C  
ATOM    260  CD  GLN A  33      32.424   6.638 -11.670  1.00 93.91           C  
ATOM    261  NE2 GLN A  33      33.566   7.215 -11.311  1.00 93.91           N  
ATOM    262  OE1 GLN A  33      31.330   7.199 -11.551  1.00 93.91           O  
ATOM    263  N   GLY A  34      29.402   1.936 -13.750  1.00 93.94           N  
ATOM    264  CA  GLY A  34      28.125   1.242 -13.708  1.00 93.94           C  
ATOM    265  C   GLY A  34      26.946   2.173 -13.498  1.00 93.94           C  
ATOM    266  O   GLY A  34      25.940   1.784 -12.901  1.00 93.94           O  
ATOM    267  N   LEU A  35      27.057   3.388 -13.893  1.00 94.88           N  
ATOM    268  CA  LEU A  35      26.028   4.397 -13.669  1.00 94.88           C  
ATOM    269  C   LEU A  35      25.047   4.441 -14.835  1.00 94.88           C  
ATOM    270  CB  LEU A  35      26.664   5.776 -13.470  1.00 94.88           C  
ATOM    271  O   LEU A  35      23.922   4.925 -14.688  1.00 94.88           O  
ATOM    272  CG  LEU A  35      27.606   5.922 -12.274  1.00 94.88           C  
ATOM    273  CD1 LEU A  35      28.264   7.298 -12.282  1.00 94.88           C  
ATOM    274  CD2 LEU A  35      26.852   5.692 -10.968  1.00 94.88           C  
ATOM    275  N   ALA A  36      25.487   3.971 -16.003  1.00 95.56           N  
ATOM    276  CA  ALA A  36      24.642   3.998 -17.194  1.00 95.56           C  
ATOM    277  C   ALA A  36      24.996   2.857 -18.143  1.00 95.56           C  
ATOM    278  CB  ALA A  36      24.772   5.341 -17.909  1.00 95.56           C  
ATOM    279  O   ALA A  36      26.064   2.252 -18.026  1.00 95.56           O  
ATOM    280  N   ILE A  37      24.049   2.553 -18.992  1.00 94.81           N  
ATOM    281  CA  ILE A  37      24.280   1.564 -20.039  1.00 94.81           C  
ATOM    282  C   ILE A  37      23.928   2.161 -21.400  1.00 94.81           C  
ATOM    283  CB  ILE A  37      23.463   0.276 -19.790  1.00 94.81           C  
ATOM    284  O   ILE A  37      23.215   3.164 -21.478  1.00 94.81           O  
ATOM    285  CG1 ILE A  37      21.967   0.601 -19.708  1.00 94.81           C  
ATOM    286  CG2 ILE A  37      23.941  -0.430 -18.519  1.00 94.81           C  
ATOM    287  CD1 ILE A  37      21.065  -0.625 -19.735  1.00 94.81           C  
ATOM    288  N   GLU A  38      24.492   1.562 -22.349  1.00 95.30           N  
ATOM    289  CA  GLU A  38      24.210   2.054 -23.694  1.00 95.30           C  
ATOM    290  C   GLU A  38      22.750   1.820 -24.073  1.00 95.30           C  
ATOM    291  CB  GLU A  38      25.132   1.385 -24.716  1.00 95.30           C  
ATOM    292  O   GLU A  38      22.198   0.750 -23.806  1.00 95.30           O  
ATOM    293  CG  GLU A  38      25.065   2.005 -26.104  1.00 95.30           C  
ATOM    294  CD  GLU A  38      26.061   1.399 -27.080  1.00 95.30           C  
ATOM    295  OE1 GLU A  38      26.120   1.852 -28.246  1.00 95.30           O  
ATOM    296  OE2 GLU A  38      26.787   0.463 -26.677  1.00 95.30           O  
ATOM    297  N   ALA A  39      22.199   2.838 -24.766  1.00 95.15           N  
ATOM    298  CA  ALA A  39      20.806   2.743 -25.193  1.00 95.15           C  
ATOM    299  C   ALA A  39      20.684   1.957 -26.496  1.00 95.15           C  
ATOM    300  CB  ALA A  39      20.203   4.136 -25.357  1.00 95.15           C  
ATOM    301  O   ALA A  39      20.329   2.518 -27.535  1.00 95.15           O  
ATOM    302  N   THR A  40      20.904   0.661 -26.423  1.00 95.23           N  
ATOM    303  CA  THR A  40      20.703  -0.230 -27.560  1.00 95.23           C  
ATOM    304  C   THR A  40      19.232  -0.614 -27.693  1.00 95.23           C  
ATOM    305  CB  THR A  40      21.559  -1.503 -27.431  1.00 95.23           C  
ATOM    306  O   THR A  40      18.459  -0.470 -26.744  1.00 95.23           O  
ATOM    307  CG2 THR A  40      23.039  -1.160 -27.298  1.00 95.23           C  
ATOM    308  OG1 THR A  40      21.144  -2.235 -26.271  1.00 95.23           O  
ATOM    309  N   PRO A  41      18.823  -1.007 -28.909  1.00 93.83           N  
ATOM    310  CA  PRO A  41      17.426  -1.419 -29.057  1.00 93.83           C  
ATOM    311  C   PRO A  41      17.005  -2.461 -28.023  1.00 93.83           C  
ATOM    312  CB  PRO A  41      17.378  -2.002 -30.471  1.00 93.83           C  
ATOM    313  O   PRO A  41      15.879  -2.419 -27.522  1.00 93.83           O  
ATOM    314  CG  PRO A  41      18.508  -1.344 -31.194  1.00 93.83           C  
ATOM    315  CD  PRO A  41      19.606  -1.064 -30.209  1.00 93.83           C  
ATOM    316  N   ALA A  42      17.890  -3.353 -27.710  1.00 94.88           N  
ATOM    317  CA  ALA A  42      17.592  -4.375 -26.710  1.00 94.88           C  
ATOM    318  C   ALA A  42      17.388  -3.752 -25.333  1.00 94.88           C  
ATOM    319  CB  ALA A  42      18.711  -5.413 -26.661  1.00 94.88           C  
ATOM    320  O   ALA A  42      16.425  -4.077 -24.634  1.00 94.88           O  
ATOM    321  N   ASN A  43      18.246  -2.824 -24.942  1.00 93.86           N  
ATOM    322  CA  ASN A  43      18.164  -2.185 -23.633  1.00 93.86           C  
ATOM    323  C   ASN A  43      16.952  -1.263 -23.535  1.00 93.86           C  
ATOM    324  CB  ASN A  43      19.448  -1.409 -23.333  1.00 93.86           C  
ATOM    325  O   ASN A  43      16.340  -1.146 -22.472  1.00 93.86           O  
ATOM    326  CG  ASN A  43      20.626  -2.318 -23.046  1.00 93.86           C  
ATOM    327  ND2 ASN A  43      21.835  -1.798 -23.227  1.00 93.86           N  
ATOM    328  OD1 ASN A  43      20.453  -3.479 -22.666  1.00 93.86           O  
ATOM    329  N   LEU A  44      16.655  -0.634 -24.622  1.00 93.31           N  
ATOM    330  CA  LEU A  44      15.478   0.227 -24.640  1.00 93.31           C  
ATOM    331  C   LEU A  44      14.204  -0.590 -24.445  1.00 93.31           C  
ATOM    332  CB  LEU A  44      15.402   1.005 -25.956  1.00 93.31           C  
ATOM    333  O   LEU A  44      13.296  -0.169 -23.726  1.00 93.31           O  
ATOM    334  CG  LEU A  44      16.414   2.139 -26.132  1.00 93.31           C  
ATOM    335  CD1 LEU A  44      16.347   2.694 -27.551  1.00 93.31           C  
ATOM    336  CD2 LEU A  44      16.166   3.241 -25.109  1.00 93.31           C  
ATOM    337  N   LYS A  45      14.168  -1.678 -25.104  1.00 94.14           N  
ATOM    338  CA  LYS A  45      13.016  -2.561 -24.951  1.00 94.14           C  
ATOM    339  C   LYS A  45      12.900  -3.071 -23.517  1.00 94.14           C  
ATOM    340  CB  LYS A  45      13.111  -3.741 -25.920  1.00 94.14           C  
ATOM    341  O   LYS A  45      11.799  -3.154 -22.969  1.00 94.14           O  
ATOM    342  CG  LYS A  45      12.705  -3.404 -27.347  1.00 94.14           C  
ATOM    343  CD  LYS A  45      12.647  -4.651 -28.220  1.00 94.14           C  
ATOM    344  CE  LYS A  45      12.337  -4.305 -29.670  1.00 94.14           C  
ATOM    345  NZ  LYS A  45      12.295  -5.523 -30.534  1.00 94.14           N  
ATOM    346  N   ALA A  46      13.983  -3.419 -22.977  1.00 93.25           N  
ATOM    347  CA  ALA A  46      13.997  -3.886 -21.593  1.00 93.25           C  
ATOM    348  C   ALA A  46      13.500  -2.800 -20.643  1.00 93.25           C  
ATOM    349  CB  ALA A  46      15.402  -4.333 -21.197  1.00 93.25           C  
ATOM    350  O   ALA A  46      12.750  -3.083 -19.706  1.00 93.25           O  
ATOM    351  N   LEU A  47      13.932  -1.582 -20.891  1.00 91.96           N  
ATOM    352  CA  LEU A  47      13.497  -0.466 -20.058  1.00 91.96           C  
ATOM    353  C   LEU A  47      11.990  -0.260 -20.169  1.00 91.96           C  
ATOM    354  CB  LEU A  47      14.230   0.818 -20.456  1.00 91.96           C  
ATOM    355  O   LEU A  47      11.313  -0.046 -19.161  1.00 91.96           O  
ATOM    356  CG  LEU A  47      13.949   2.053 -19.599  1.00 91.96           C  
ATOM    357  CD1 LEU A  47      14.526   1.870 -18.199  1.00 91.96           C  
ATOM    358  CD2 LEU A  47      14.519   3.303 -20.259  1.00 91.96           C  
ATOM    359  N   GLU A  48      11.550  -0.356 -21.354  1.00 92.99           N  
ATOM    360  CA  GLU A  48      10.115  -0.204 -21.574  1.00 92.99           C  
ATOM    361  C   GLU A  48       9.328  -1.302 -20.865  1.00 92.99           C  
ATOM    362  CB  GLU A  48       9.796  -0.211 -23.071  1.00 92.99           C  
ATOM    363  O   GLU A  48       8.288  -1.035 -20.259  1.00 92.99           O  
ATOM    364  CG  GLU A  48      10.058   1.119 -23.763  1.00 92.99           C  
ATOM    365  CD  GLU A  48       9.763   1.088 -25.254  1.00 92.99           C  
ATOM    366  OE1 GLU A  48       9.971   2.118 -25.935  1.00 92.99           O  
ATOM    367  OE2 GLU A  48       9.320   0.026 -25.745  1.00 92.99           O  
ATOM    368  N   ALA A  49       9.809  -2.456 -21.009  1.00 93.35           N  
ATOM    369  CA  ALA A  49       9.165  -3.584 -20.341  1.00 93.35           C  
ATOM    370  C   ALA A  49       9.147  -3.388 -18.828  1.00 93.35           C  
ATOM    371  CB  ALA A  49       9.873  -4.889 -20.698  1.00 93.35           C  
ATOM    372  O   ALA A  49       8.144  -3.675 -18.170  1.00 93.35           O  
ATOM    373  N   GLN A  50      10.219  -2.979 -18.348  1.00 91.95           N  
ATOM    374  CA  GLN A  50      10.300  -2.710 -16.916  1.00 91.95           C  
ATOM    375  C   GLN A  50       9.304  -1.631 -16.502  1.00 91.95           C  
ATOM    376  CB  GLN A  50      11.719  -2.292 -16.526  1.00 91.95           C  
ATOM    377  O   GLN A  50       8.633  -1.758 -15.476  1.00 91.95           O  
ATOM    378  CG  GLN A  50      11.933  -2.169 -15.024  1.00 91.95           C  
ATOM    379  CD  GLN A  50      13.399  -2.065 -14.647  1.00 91.95           C  
ATOM    380  NE2 GLN A  50      13.679  -2.081 -13.348  1.00 91.95           N  
ATOM    381  OE1 GLN A  50      14.272  -1.972 -15.515  1.00 91.95           O  
ATOM    382  N   LYS A  51       9.220  -0.591 -17.288  1.00 92.01           N  
ATOM    383  CA  LYS A  51       8.288   0.494 -16.996  1.00 92.01           C  
ATOM    384  C   LYS A  51       6.843   0.004 -17.033  1.00 92.01           C  
ATOM    385  CB  LYS A  51       8.475   1.644 -17.987  1.00 92.01           C  
ATOM    386  O   LYS A  51       6.034   0.376 -16.181  1.00 92.01           O  
ATOM    387  CG  LYS A  51       9.692   2.513 -17.704  1.00 92.01           C  
ATOM    388  CD  LYS A  51       9.756   3.709 -18.645  1.00 92.01           C  
ATOM    389  CE  LYS A  51      10.979   4.574 -18.370  1.00 92.01           C  
ATOM    390  NZ  LYS A  51      11.056   5.738 -19.302  1.00 92.01           N  
ATOM    391  N   GLN A  52       6.602  -0.775 -17.957  1.00 93.77           N  
ATOM    392  CA  GLN A  52       5.250  -1.313 -18.069  1.00 93.77           C  
ATOM    393  C   GLN A  52       4.917  -2.216 -16.885  1.00 93.77           C  
ATOM    394  CB  GLN A  52       5.086  -2.084 -19.380  1.00 93.77           C  
ATOM    395  O   GLN A  52       3.802  -2.175 -16.360  1.00 93.77           O  
ATOM    396  CG  GLN A  52       4.999  -1.193 -20.611  1.00 93.77           C  
ATOM    397  CD  GLN A  52       4.713  -1.972 -21.881  1.00 93.77           C  
ATOM    398  NE2 GLN A  52       4.835  -1.308 -23.025  1.00 93.77           N  
ATOM    399  OE1 GLN A  52       4.386  -3.162 -21.834  1.00 93.77           O  
ATOM    400  N   LYS A  53       5.821  -2.966 -16.556  1.00 94.33           N  
ATOM    401  CA  LYS A  53       5.630  -3.830 -15.395  1.00 94.33           C  
ATOM    402  C   LYS A  53       5.372  -3.009 -14.135  1.00 94.33           C  
ATOM    403  CB  LYS A  53       6.848  -4.733 -15.192  1.00 94.33           C  
ATOM    404  O   LYS A  53       4.474  -3.329 -13.353  1.00 94.33           O  
ATOM    405  CG  LYS A  53       6.670  -5.774 -14.097  1.00 94.33           C  
ATOM    406  CD  LYS A  53       7.905  -6.655 -13.958  1.00 94.33           C  
ATOM    407  CE  LYS A  53       7.770  -7.630 -12.796  1.00 94.33           C  
ATOM    408  NZ  LYS A  53       9.003  -8.453 -12.616  1.00 94.33           N  
ATOM    409  N   GLU A  54       6.140  -2.020 -13.966  1.00 92.49           N  
ATOM    410  CA  GLU A  54       5.971  -1.162 -12.797  1.00 92.49           C  
ATOM    411  C   GLU A  54       4.607  -0.478 -12.807  1.00 92.49           C  
ATOM    412  CB  GLU A  54       7.084  -0.113 -12.733  1.00 92.49           C  
ATOM    413  O   GLU A  54       3.959  -0.357 -11.765  1.00 92.49           O  
ATOM    414  CG  GLU A  54       8.432  -0.672 -12.303  1.00 92.49           C  
ATOM    415  CD  GLU A  54       9.541   0.368 -12.301  1.00 92.49           C  
ATOM    416  OE1 GLU A  54      10.699   0.021 -11.975  1.00 92.49           O  
ATOM    417  OE2 GLU A  54       9.249   1.540 -12.628  1.00 92.49           O  
ATOM    418  N   GLN A  55       4.242  -0.084 -13.943  1.00 93.26           N  
ATOM    419  CA  GLN A  55       2.935   0.553 -14.074  1.00 93.26           C  
ATOM    420  C   GLN A  55       1.811  -0.430 -13.763  1.00 93.26           C  
ATOM    421  CB  GLN A  55       2.756   1.128 -15.480  1.00 93.26           C  
ATOM    422  O   GLN A  55       0.831  -0.073 -13.105  1.00 93.26           O  
ATOM    423  CG  GLN A  55       3.574   2.387 -15.738  1.00 93.26           C  
ATOM    424  CD  GLN A  55       3.402   2.918 -17.148  1.00 93.26           C  
ATOM    425  NE2 GLN A  55       4.119   3.991 -17.469  1.00 93.26           N  
ATOM    426  OE1 GLN A  55       2.633   2.370 -17.944  1.00 93.26           O  
ATOM    427  N   ARG A  56       1.968  -1.548 -14.259  1.00 93.99           N  
ATOM    428  CA  ARG A  56       0.961  -2.572 -13.995  1.00 93.99           C  
ATOM    429  C   ARG A  56       0.877  -2.885 -12.505  1.00 93.99           C  
ATOM    430  CB  ARG A  56       1.271  -3.847 -14.782  1.00 93.99           C  
ATOM    431  O   ARG A  56      -0.218  -3.002 -11.951  1.00 93.99           O  
ATOM    432  CG  ARG A  56       0.932  -3.756 -16.261  1.00 93.99           C  
ATOM    433  CD  ARG A  56       1.059  -5.105 -16.954  1.00 93.99           C  
ATOM    434  NE  ARG A  56       2.452  -5.529 -17.058  1.00 93.99           N  
ATOM    435  NH1 ARG A  56       1.998  -7.435 -18.282  1.00 93.99           N  
ATOM    436  NH2 ARG A  56       4.159  -6.916 -17.721  1.00 93.99           N  
ATOM    437  CZ  ARG A  56       2.866  -6.625 -17.687  1.00 93.99           C  
ATOM    438  N   GLN A  57       1.961  -3.007 -11.902  1.00 93.56           N  
ATOM    439  CA  GLN A  57       2.002  -3.284 -10.470  1.00 93.56           C  
ATOM    440  C   GLN A  57       1.379  -2.144  -9.671  1.00 93.56           C  
ATOM    441  CB  GLN A  57       3.441  -3.523 -10.010  1.00 93.56           C  
ATOM    442  O   GLN A  57       0.634  -2.381  -8.717  1.00 93.56           O  
ATOM    443  CG  GLN A  57       4.030  -4.843 -10.490  1.00 93.56           C  
ATOM    444  CD  GLN A  57       5.463  -5.045 -10.036  1.00 93.56           C  
ATOM    445  NE2 GLN A  57       6.002  -6.233 -10.288  1.00 93.56           N  
ATOM    446  OE1 GLN A  57       6.081  -4.142  -9.465  1.00 93.56           O  
ATOM    447  N   ALA A  58       1.737  -0.962 -10.130  1.00 91.67           N  
ATOM    448  CA  ALA A  58       1.173   0.200  -9.448  1.00 91.67           C  
ATOM    449  C   ALA A  58      -0.345   0.242  -9.599  1.00 91.67           C  
ATOM    450  CB  ALA A  58       1.794   1.487  -9.988  1.00 91.67           C  
ATOM    451  O   ALA A  58      -1.061   0.548  -8.643  1.00 91.67           O  
ATOM    452  N   ALA A  59      -0.777  -0.074 -10.743  1.00 93.45           N  
ATOM    453  CA  ALA A  59      -2.214  -0.082 -11.001  1.00 93.45           C  
ATOM    454  C   ALA A  59      -2.913  -1.158 -10.174  1.00 93.45           C  
ATOM    455  CB  ALA A  59      -2.487  -0.297 -12.487  1.00 93.45           C  
ATOM    456  O   ALA A  59      -3.999  -0.928  -9.635  1.00 93.45           O  
ATOM    457  N   GLU A  60      -2.274  -2.254 -10.121  1.00 94.31           N  
ATOM    458  CA  GLU A  60      -2.832  -3.346  -9.330  1.00 94.31           C  
ATOM    459  C   GLU A  60      -2.896  -2.980  -7.850  1.00 94.31           C  
ATOM    460  CB  GLU A  60      -2.010  -4.623  -9.520  1.00 94.31           C  
ATOM    461  O   GLU A  60      -3.889  -3.265  -7.177  1.00 94.31           O  
ATOM    462  CG  GLU A  60      -2.229  -5.301 -10.865  1.00 94.31           C  
ATOM    463  CD  GLU A  60      -1.397  -6.561 -11.045  1.00 94.31           C  
ATOM    464  OE1 GLU A  60      -1.495  -7.206 -12.113  1.00 94.31           O  
ATOM    465  OE2 GLU A  60      -0.642  -6.906 -10.108  1.00 94.31           O  
ATOM    466  N   GLU A  61      -1.915  -2.384  -7.354  1.00 93.17           N  
ATOM    467  CA  GLU A  61      -1.891  -1.952  -5.960  1.00 93.17           C  
ATOM    468  C   GLU A  61      -2.999  -0.942  -5.676  1.00 93.17           C  
ATOM    469  CB  GLU A  61      -0.528  -1.351  -5.606  1.00 93.17           C  
ATOM    470  O   GLU A  61      -3.659  -1.013  -4.637  1.00 93.17           O  
ATOM    471  CG  GLU A  61       0.574  -2.386  -5.431  1.00 93.17           C  
ATOM    472  CD  GLU A  61       1.935  -1.772  -5.144  1.00 93.17           C  
ATOM    473  OE1 GLU A  61       2.941  -2.515  -5.109  1.00 93.17           O  
ATOM    474  OE2 GLU A  61       1.994  -0.537  -4.952  1.00 93.17           O  
ATOM    475  N   LEU A  62      -3.147  -0.064  -6.629  1.00 93.92           N  
ATOM    476  CA  LEU A  62      -4.200   0.936  -6.491  1.00 93.92           C  
ATOM    477  C   LEU A  62      -5.577   0.280  -6.496  1.00 93.92           C  
ATOM    478  CB  LEU A  62      -4.109   1.970  -7.617  1.00 93.92           C  
ATOM    479  O   LEU A  62      -6.437   0.626  -5.683  1.00 93.92           O  
ATOM    480  CG  LEU A  62      -5.022   3.191  -7.491  1.00 93.92           C  
ATOM    481  CD1 LEU A  62      -4.377   4.404  -8.153  1.00 93.92           C  
ATOM    482  CD2 LEU A  62      -6.388   2.903  -8.104  1.00 93.92           C  
ATOM    483  N   ALA A  63      -5.689  -0.607  -7.384  1.00 94.45           N  
ATOM    484  CA  ALA A  63      -6.966  -1.309  -7.478  1.00 94.45           C  
ATOM    485  C   ALA A  63      -7.256  -2.094  -6.202  1.00 94.45           C  
ATOM    486  CB  ALA A  63      -6.974  -2.241  -8.686  1.00 94.45           C  
ATOM    487  O   ALA A  63      -8.379  -2.074  -5.694  1.00 94.45           O  
ATOM    488  N   ASN A  64      -6.288  -2.787  -5.696  1.00 93.69           N  
ATOM    489  CA  ASN A  64      -6.442  -3.534  -4.452  1.00 93.69           C  
ATOM    490  C   ASN A  64      -6.791  -2.615  -3.285  1.00 93.69           C  
ATOM    491  CB  ASN A  64      -5.171  -4.328  -4.142  1.00 93.69           C  
ATOM    492  O   ASN A  64      -7.622  -2.961  -2.444  1.00 93.69           O  
ATOM    493  CG  ASN A  64      -4.969  -5.498  -5.084  1.00 93.69           C  
ATOM    494  ND2 ASN A  64      -3.723  -5.932  -5.231  1.00 93.69           N  
ATOM    495  OD1 ASN A  64      -5.924  -6.007  -5.676  1.00 93.69           O  
ATOM    496  N   ALA A  65      -6.158  -1.485  -3.338  1.00 93.67           N  
ATOM    497  CA  ALA A  65      -6.424  -0.515  -2.278  1.00 93.67           C  
ATOM    498  C   ALA A  65      -7.861  -0.006  -2.349  1.00 93.67           C  
ATOM    499  CB  ALA A  65      -5.444   0.652  -2.366  1.00 93.67           C  
ATOM    500  O   ALA A  65      -8.517   0.164  -1.319  1.00 93.67           O  
ATOM    501  N   LYS A  66      -8.346   0.204  -3.471  1.00 94.53           N  
ATOM    502  CA  LYS A  66      -9.719   0.666  -3.650  1.00 94.53           C  
ATOM    503  C   LYS A  66     -10.719  -0.393  -3.194  1.00 94.53           C  
ATOM    504  CB  LYS A  66      -9.976   1.033  -5.112  1.00 94.53           C  
ATOM    505  O   LYS A  66     -11.737  -0.068  -2.579  1.00 94.53           O  
ATOM    506  CG  LYS A  66      -9.339   2.347  -5.541  1.00 94.53           C  
ATOM    507  CD  LYS A  66      -9.704   2.703  -6.977  1.00 94.53           C  
ATOM    508  CE  LYS A  66      -9.071   4.020  -7.406  1.00 94.53           C  
ATOM    509  NZ  LYS A  66      -9.410   4.363  -8.819  1.00 94.53           N  
ATOM    510  N   LYS A  67     -10.393  -1.576  -3.540  1.00 94.09           N  
ATOM    511  CA  LYS A  67     -11.243  -2.682  -3.109  1.00 94.09           C  
ATOM    512  C   LYS A  67     -11.283  -2.783  -1.587  1.00 94.09           C  
ATOM    513  CB  LYS A  67     -10.754  -4.001  -3.709  1.00 94.09           C  
ATOM    514  O   LYS A  67     -12.353  -2.957  -0.999  1.00 94.09           O  
ATOM    515  CG  LYS A  67     -11.083  -4.169  -5.185  1.00 94.09           C  
ATOM    516  CD  LYS A  67     -10.657  -5.538  -5.700  1.00 94.09           C  
ATOM    517  CE  LYS A  67     -10.888  -5.669  -7.199  1.00 94.09           C  
ATOM    518  NZ  LYS A  67     -10.395  -6.977  -7.724  1.00 94.09           N  
ATOM    519  N   LEU A  68     -10.139  -2.684  -1.031  1.00 92.43           N  
ATOM    520  CA  LEU A  68     -10.050  -2.736   0.424  1.00 92.43           C  
ATOM    521  C   LEU A  68     -10.802  -1.570   1.057  1.00 92.43           C  
ATOM    522  CB  LEU A  68      -8.586  -2.717   0.872  1.00 92.43           C  
ATOM    523  O   LEU A  68     -11.450  -1.733   2.093  1.00 92.43           O  
ATOM    524  CG  LEU A  68      -8.327  -2.982   2.356  1.00 92.43           C  
ATOM    525  CD1 LEU A  68      -8.780  -4.390   2.729  1.00 92.43           C  
ATOM    526  CD2 LEU A  68      -6.851  -2.785   2.685  1.00 92.43           C  
ATOM    527  N   LYS A  69     -10.677  -0.491   0.412  1.00 93.60           N  
ATOM    528  CA  LYS A  69     -11.407   0.681   0.886  1.00 93.60           C  
ATOM    529  C   LYS A  69     -12.906   0.407   0.948  1.00 93.60           C  
ATOM    530  CB  LYS A  69     -11.130   1.886  -0.014  1.00 93.60           C  
ATOM    531  O   LYS A  69     -13.557   0.709   1.950  1.00 93.60           O  
ATOM    532  CG  LYS A  69     -11.925   3.130   0.356  1.00 93.60           C  
ATOM    533  CD  LYS A  69     -11.656   4.274  -0.613  1.00 93.60           C  
ATOM    534  CE  LYS A  69     -12.520   5.488  -0.300  1.00 93.60           C  
ATOM    535  NZ  LYS A  69     -12.190   6.646  -1.184  1.00 93.60           N  
ATOM    536  N   GLU A  70     -13.410  -0.071  -0.010  1.00 93.64           N  
ATOM    537  CA  GLU A  70     -14.837  -0.373  -0.075  1.00 93.64           C  
ATOM    538  C   GLU A  70     -15.241  -1.363   1.014  1.00 93.64           C  
ATOM    539  CB  GLU A  70     -15.207  -0.926  -1.453  1.00 93.64           C  
ATOM    540  O   GLU A  70     -16.284  -1.201   1.651  1.00 93.64           O  
ATOM    541  CG  GLU A  70     -15.187   0.117  -2.561  1.00 93.64           C  
ATOM    542  CD  GLU A  70     -15.518  -0.455  -3.930  1.00 93.64           C  
ATOM    543  OE1 GLU A  70     -15.537   0.312  -4.919  1.00 93.64           O  
ATOM    544  OE2 GLU A  70     -15.761  -1.679  -4.014  1.00 93.64           O  
ATOM    545  N   GLN A  71     -14.427  -2.326   1.218  1.00 92.31           N  
ATOM    546  CA  GLN A  71     -14.702  -3.334   2.237  1.00 92.31           C  
ATOM    547  C   GLN A  71     -14.681  -2.723   3.635  1.00 92.31           C  
ATOM    548  CB  GLN A  71     -13.691  -4.478   2.149  1.00 92.31           C  
ATOM    549  O   GLN A  71     -15.564  -2.994   4.451  1.00 92.31           O  
ATOM    550  CG  GLN A  71     -13.840  -5.336   0.900  1.00 92.31           C  
ATOM    551  CD  GLN A  71     -12.842  -6.477   0.848  1.00 92.31           C  
ATOM    552  NE2 GLN A  71     -13.254  -7.599   0.269  1.00 92.31           N  
ATOM    553  OE1 GLN A  71     -11.710  -6.351   1.325  1.00 92.31           O  
ATOM    554  N   LEU A  72     -13.721  -1.847   3.781  1.00 92.62           N  
ATOM    555  CA  LEU A  72     -13.531  -1.264   5.104  1.00 92.62           C  
ATOM    556  C   LEU A  72     -14.655  -0.287   5.434  1.00 92.62           C  
ATOM    557  CB  LEU A  72     -12.179  -0.551   5.188  1.00 92.62           C  
ATOM    558  O   LEU A  72     -15.111  -0.222   6.578  1.00 92.62           O  
ATOM    559  CG  LEU A  72     -10.960  -1.437   5.449  1.00 92.62           C  
ATOM    560  CD1 LEU A  72      -9.676  -0.627   5.310  1.00 92.62           C  
ATOM    561  CD2 LEU A  72     -11.049  -2.075   6.832  1.00 92.62           C  
ATOM    562  N   GLU A  73     -15.128   0.402   4.500  1.00 92.16           N  
ATOM    563  CA  GLU A  73     -16.140   1.430   4.724  1.00 92.16           C  
ATOM    564  C   GLU A  73     -17.500   0.809   5.027  1.00 92.16           C  
ATOM    565  CB  GLU A  73     -16.243   2.357   3.509  1.00 92.16           C  
ATOM    566  O   GLU A  73     -18.356   1.447   5.644  1.00 92.16           O  
ATOM    567  CG  GLU A  73     -15.096   3.350   3.394  1.00 92.16           C  
ATOM    568  CD  GLU A  73     -15.280   4.351   2.265  1.00 92.16           C  
ATOM    569  OE1 GLU A  73     -14.557   5.373   2.235  1.00 92.16           O  
ATOM    570  OE2 GLU A  73     -16.157   4.114   1.404  1.00 92.16           O  
ATOM    571  N   LYS A  74     -17.653  -0.423   4.727  1.00 92.25           N  
ATOM    572  CA  LYS A  74     -18.903  -1.126   4.997  1.00 92.25           C  
ATOM    573  C   LYS A  74     -18.882  -1.775   6.378  1.00 92.25           C  
ATOM    574  CB  LYS A  74     -19.167  -2.184   3.925  1.00 92.25           C  
ATOM    575  O   LYS A  74     -19.934  -2.092   6.937  1.00 92.25           O  
ATOM    576  CG  LYS A  74     -19.487  -1.609   2.553  1.00 92.25           C  
ATOM    577  CD  LYS A  74     -19.723  -2.710   1.527  1.00 92.25           C  
ATOM    578  CE  LYS A  74     -19.948  -2.137   0.134  1.00 92.25           C  
ATOM    579  NZ  LYS A  74     -20.086  -3.214  -0.892  1.00 92.25           N  
ATOM    580  N   LEU A  75     -17.766  -1.825   6.926  1.00 91.77           N  
ATOM    581  CA  LEU A  75     -17.627  -2.554   8.182  1.00 91.77           C  
ATOM    582  C   LEU A  75     -17.693  -1.603   9.372  1.00 91.77           C  
ATOM    583  CB  LEU A  75     -16.308  -3.331   8.207  1.00 91.77           C  
ATOM    584  O   LEU A  75     -17.376  -0.418   9.245  1.00 91.77           O  
ATOM    585  CG  LEU A  75     -16.148  -4.430   7.156  1.00 91.77           C  
ATOM    586  CD1 LEU A  75     -14.702  -4.911   7.108  1.00 91.77           C  
ATOM    587  CD2 LEU A  75     -17.094  -5.590   7.447  1.00 91.77           C  
ATOM    588  N   THR A  76     -18.212  -2.085  10.400  1.00 92.85           N  
ATOM    589  CA  THR A  76     -18.209  -1.397  11.686  1.00 92.85           C  
ATOM    590  C   THR A  76     -17.497  -2.234  12.745  1.00 92.85           C  
ATOM    591  CB  THR A  76     -19.642  -1.082  12.154  1.00 92.85           C  
ATOM    592  O   THR A  76     -17.798  -3.417  12.914  1.00 92.85           O  
ATOM    593  CG2 THR A  76     -19.632  -0.235  13.422  1.00 92.85           C  
ATOM    594  OG1 THR A  76     -20.329  -0.366  11.120  1.00 92.85           O  
ATOM    595  N   VAL A  77     -16.500  -1.591  13.351  1.00 93.47           N  
ATOM    596  CA  VAL A  77     -15.744  -2.262  14.403  1.00 93.47           C  
ATOM    597  C   VAL A  77     -16.285  -1.852  15.770  1.00 93.47           C  
ATOM    598  CB  VAL A  77     -14.235  -1.943  14.308  1.00 93.47           C  
ATOM    599  O   VAL A  77     -16.318  -0.664  16.101  1.00 93.47           O  
ATOM    600  CG1 VAL A  77     -13.465  -2.641  15.428  1.00 93.47           C  
ATOM    601  CG2 VAL A  77     -13.688  -2.353  12.943  1.00 93.47           C  
ATOM    602  N   THR A  78     -16.726  -2.870  16.458  1.00 93.83           N  
ATOM    603  CA  THR A  78     -17.286  -2.637  17.785  1.00 93.83           C  
ATOM    604  C   THR A  78     -16.283  -3.019  18.870  1.00 93.83           C  
ATOM    605  CB  THR A  78     -18.592  -3.428  17.987  1.00 93.83           C  
ATOM    606  O   THR A  78     -15.752  -4.131  18.867  1.00 93.83           O  
ATOM    607  CG2 THR A  78     -19.266  -3.049  19.302  1.00 93.83           C  
ATOM    608  OG1 THR A  78     -19.487  -3.146  16.905  1.00 93.83           O  
ATOM    609  N   ILE A  79     -16.050  -2.027  19.703  1.00 94.00           N  
ATOM    610  CA  ILE A  79     -15.089  -2.243  20.779  1.00 94.00           C  
ATOM    611  C   ILE A  79     -15.752  -1.960  22.126  1.00 94.00           C  
ATOM    612  CB  ILE A  79     -13.834  -1.360  20.603  1.00 94.00           C  
ATOM    613  O   ILE A  79     -16.149  -0.826  22.403  1.00 94.00           O  
ATOM    614  CG1 ILE A  79     -13.198  -1.604  19.230  1.00 94.00           C  
ATOM    615  CG2 ILE A  79     -12.828  -1.621  21.727  1.00 94.00           C  
ATOM    616  CD1 ILE A  79     -12.057  -0.651  18.898  1.00 94.00           C  
ATOM    617  N   PRO A  80     -15.857  -3.089  22.943  1.00 91.92           N  
ATOM    618  CA  PRO A  80     -16.399  -2.880  24.287  1.00 91.92           C  
ATOM    619  C   PRO A  80     -15.373  -2.293  25.253  1.00 91.92           C  
ATOM    620  CB  PRO A  80     -16.815  -4.288  24.722  1.00 91.92           C  
ATOM    621  O   PRO A  80     -14.226  -2.744  25.291  1.00 91.92           O  
ATOM    622  CG  PRO A  80     -16.012  -5.207  23.859  1.00 91.92           C  
ATOM    623  CD  PRO A  80     -15.609  -4.464  22.617  1.00 91.92           C  
ATOM    624  N   ALA A  81     -15.811  -1.159  25.923  1.00 91.95           N  
ATOM    625  CA  ALA A  81     -14.901  -0.521  26.871  1.00 91.95           C  
ATOM    626  C   ALA A  81     -15.651  -0.039  28.110  1.00 91.95           C  
ATOM    627  CB  ALA A  81     -14.172   0.644  26.207  1.00 91.95           C  
ATOM    628  O   ALA A  81     -16.855   0.218  28.054  1.00 91.95           O  
ATOM    629  N   LYS A  82     -14.949  -0.044  29.338  1.00 91.67           N  
ATOM    630  CA  LYS A  82     -15.506   0.457  30.591  1.00 91.67           C  
ATOM    631  C   LYS A  82     -15.621   1.979  30.572  1.00 91.67           C  
ATOM    632  CB  LYS A  82     -14.648   0.012  31.777  1.00 91.67           C  
ATOM    633  O   LYS A  82     -14.681   2.673  30.180  1.00 91.67           O  
ATOM    634  CG  LYS A  82     -14.732  -1.477  32.076  1.00 91.67           C  
ATOM    635  CD  LYS A  82     -13.931  -1.843  33.319  1.00 91.67           C  
ATOM    636  CE  LYS A  82     -13.964  -3.342  33.585  1.00 91.67           C  
ATOM    637  NZ  LYS A  82     -13.091  -3.720  34.737  1.00 91.67           N  
ATOM    638  N   ALA A  83     -16.829   2.367  30.848  1.00 89.50           N  
ATOM    639  CA  ALA A  83     -17.055   3.809  30.800  1.00 89.50           C  
ATOM    640  C   ALA A  83     -17.567   4.329  32.140  1.00 89.50           C  
ATOM    641  CB  ALA A  83     -18.039   4.157  29.686  1.00 89.50           C  
ATOM    642  O   ALA A  83     -18.188   3.587  32.905  1.00 89.50           O  
ATOM    643  N   GLY A  84     -17.072   5.573  32.588  1.00 85.95           N  
ATOM    644  CA  GLY A  84     -17.552   6.238  33.789  1.00 85.95           C  
ATOM    645  C   GLY A  84     -18.812   7.050  33.557  1.00 85.95           C  
ATOM    646  O   GLY A  84     -19.510   6.853  32.560  1.00 85.95           O  
ATOM    647  N   GLU A  85     -19.104   7.845  34.557  1.00 82.18           N  
ATOM    648  CA  GLU A  85     -20.287   8.700  34.516  1.00 82.18           C  
ATOM    649  C   GLU A  85     -20.146   9.786  33.453  1.00 82.18           C  
ATOM    650  CB  GLU A  85     -20.539   9.335  35.886  1.00 82.18           C  
ATOM    651  O   GLU A  85     -19.076  10.380  33.302  1.00 82.18           O  
ATOM    652  CG  GLU A  85     -21.994   9.281  36.330  1.00 82.18           C  
ATOM    653  CD  GLU A  85     -22.227   9.900  37.699  1.00 82.18           C  
ATOM    654  OE1 GLU A  85     -23.397   9.979  38.138  1.00 82.18           O  
ATOM    655  OE2 GLU A  85     -21.232  10.310  38.337  1.00 82.18           O  
ATOM    656  N   GLY A  86     -20.937   9.793  32.404  1.00 80.86           N  
ATOM    657  CA  GLY A  86     -20.949  10.826  31.381  1.00 80.86           C  
ATOM    658  C   GLY A  86     -20.406  10.351  30.046  1.00 80.86           C  
ATOM    659  O   GLY A  86     -20.163  11.157  29.146  1.00 80.86           O  
ATOM    660  N   GLY A  87     -20.099   9.001  29.940  1.00 81.56           N  
ATOM    661  CA  GLY A  87     -19.732   8.471  28.636  1.00 81.56           C  
ATOM    662  C   GLY A  87     -18.241   8.532  28.365  1.00 81.56           C  
ATOM    663  O   GLY A  87     -17.790   8.192  27.269  1.00 81.56           O  
ATOM    664  N   ARG A  88     -17.456   8.962  29.370  1.00 87.64           N  
ATOM    665  CA  ARG A  88     -16.001   8.973  29.254  1.00 87.64           C  
ATOM    666  C   ARG A  88     -15.414   7.610  29.601  1.00 87.64           C  
ATOM    667  CB  ARG A  88     -15.397  10.050  30.158  1.00 87.64           C  
ATOM    668  O   ARG A  88     -15.793   7.002  30.605  1.00 87.64           O  
ATOM    669  CG  ARG A  88     -13.961  10.409  29.813  1.00 87.64           C  
ATOM    670  CD  ARG A  88     -13.484  11.633  30.584  1.00 87.64           C  
ATOM    671  NE  ARG A  88     -12.056  11.869  30.392  1.00 87.64           N  
ATOM    672  NH1 ARG A  88     -12.261  14.152  30.107  1.00 87.64           N  
ATOM    673  NH2 ARG A  88     -10.197  13.161  30.009  1.00 87.64           N  
ATOM    674  CZ  ARG A  88     -11.508  13.060  30.170  1.00 87.64           C  
ATOM    675  N   LEU A  89     -14.504   7.219  28.758  1.00 90.39           N  
ATOM    676  CA  LEU A  89     -13.883   5.911  28.936  1.00 90.39           C  
ATOM    677  C   LEU A  89     -12.801   5.964  30.009  1.00 90.39           C  
ATOM    678  CB  LEU A  89     -13.286   5.417  27.616  1.00 90.39           C  
ATOM    679  O   LEU A  89     -12.119   6.981  30.159  1.00 90.39           O  
ATOM    680  CG  LEU A  89     -14.280   5.112  26.494  1.00 90.39           C  
ATOM    681  CD1 LEU A  89     -13.538   4.808  25.197  1.00 90.39           C  
ATOM    682  CD2 LEU A  89     -15.186   3.949  26.883  1.00 90.39           C  
ATOM    683  N   PHE A  90     -12.747   4.959  30.959  1.00 88.38           N  
ATOM    684  CA  PHE A  90     -11.697   4.830  31.962  1.00 88.38           C  
ATOM    685  C   PHE A  90     -10.333   4.669  31.301  1.00 88.38           C  
ATOM    686  CB  PHE A  90     -11.977   3.640  32.885  1.00 88.38           C  
ATOM    687  O   PHE A  90      -9.323   5.144  31.825  1.00 88.38           O  
ATOM    688  CG  PHE A  90     -13.069   3.894  33.889  1.00 88.38           C  
ATOM    689  CD1 PHE A  90     -12.841   4.703  34.995  1.00 88.38           C  
ATOM    690  CD2 PHE A  90     -14.324   3.323  33.726  1.00 88.38           C  
ATOM    691  CE1 PHE A  90     -13.850   4.940  35.926  1.00 88.38           C  
ATOM    692  CE2 PHE A  90     -15.337   3.555  34.652  1.00 88.38           C  
ATOM    693  CZ  PHE A  90     -15.098   4.363  35.751  1.00 88.38           C  
ATOM    694  N   GLY A  91     -10.313   4.366  30.035  1.00 88.81           N  
ATOM    695  CA  GLY A  91      -9.150   4.244  29.170  1.00 88.81           C  
ATOM    696  C   GLY A  91      -9.337   4.912  27.821  1.00 88.81           C  
ATOM    697  O   GLY A  91     -10.156   5.822  27.682  1.00 88.81           O  
ATOM    698  N   SER A  92      -8.384   4.516  26.966  1.00 91.00           N  
ATOM    699  CA  SER A  92      -8.464   5.040  25.607  1.00 91.00           C  
ATOM    700  C   SER A  92      -8.372   3.920  24.576  1.00 91.00           C  
ATOM    701  CB  SER A  92      -7.354   6.063  25.360  1.00 91.00           C  
ATOM    702  O   SER A  92      -7.841   2.846  24.864  1.00 91.00           O  
ATOM    703  OG  SER A  92      -6.078   5.473  25.536  1.00 91.00           O  
ATOM    704  N   ILE A  93      -9.140   4.115  23.552  1.00 92.62           N  
ATOM    705  CA  ILE A  93      -9.036   3.200  22.420  1.00 92.62           C  
ATOM    706  C   ILE A  93      -7.997   3.721  21.429  1.00 92.62           C  
ATOM    707  CB  ILE A  93     -10.399   3.013  21.718  1.00 92.62           C  
ATOM    708  O   ILE A  93      -8.157   4.806  20.866  1.00 92.62           O  
ATOM    709  CG1 ILE A  93     -11.440   2.476  22.707  1.00 92.62           C  
ATOM    710  CG2 ILE A  93     -10.261   2.082  20.510  1.00 92.62           C  
ATOM    711  CD1 ILE A  93     -12.335   1.385  22.134  1.00 92.62           C  
ATOM    712  N   THR A  94      -6.935   2.921  21.284  1.00 94.30           N  
ATOM    713  CA  THR A  94      -5.812   3.314  20.439  1.00 94.30           C  
ATOM    714  C   THR A  94      -5.919   2.666  19.062  1.00 94.30           C  
ATOM    715  CB  THR A  94      -4.467   2.934  21.086  1.00 94.30           C  
ATOM    716  O   THR A  94      -6.805   1.843  18.824  1.00 94.30           O  
ATOM    717  CG2 THR A  94      -4.321   3.568  22.465  1.00 94.30           C  
ATOM    718  OG1 THR A  94      -4.393   1.509  21.217  1.00 94.30           O  
ATOM    719  N   SER A  95      -5.063   3.093  18.167  1.00 94.47           N  
ATOM    720  CA  SER A  95      -5.009   2.538  16.819  1.00 94.47           C  
ATOM    721  C   SER A  95      -4.686   1.048  16.846  1.00 94.47           C  
ATOM    722  CB  SER A  95      -3.970   3.278  15.975  1.00 94.47           C  
ATOM    723  O   SER A  95      -5.203   0.280  16.032  1.00 94.47           O  
ATOM    724  OG  SER A  95      -2.751   3.414  16.685  1.00 94.47           O  
ATOM    725  N   LYS A  96      -3.908   0.694  17.819  1.00 93.75           N  
ATOM    726  CA  LYS A  96      -3.559  -0.714  17.985  1.00 93.75           C  
ATOM    727  C   LYS A  96      -4.792  -1.552  18.313  1.00 93.75           C  
ATOM    728  CB  LYS A  96      -2.505  -0.881  19.080  1.00 93.75           C  
ATOM    729  O   LYS A  96      -5.002  -2.614  17.724  1.00 93.75           O  
ATOM    730  CG  LYS A  96      -2.029  -2.314  19.269  1.00 93.75           C  
ATOM    731  CD  LYS A  96      -0.997  -2.417  20.385  1.00 93.75           C  
ATOM    732  CE  LYS A  96      -0.590  -3.863  20.639  1.00 93.75           C  
ATOM    733  NZ  LYS A  96       0.397  -3.973  21.753  1.00 93.75           N  
ATOM    734  N   GLN A  97      -5.568  -1.040  19.215  1.00 92.84           N  
ATOM    735  CA  GLN A  97      -6.774  -1.749  19.627  1.00 92.84           C  
ATOM    736  C   GLN A  97      -7.775  -1.845  18.479  1.00 92.84           C  
ATOM    737  CB  GLN A  97      -7.419  -1.059  20.830  1.00 92.84           C  
ATOM    738  O   GLN A  97      -8.435  -2.872  18.307  1.00 92.84           O  
ATOM    739  CG  GLN A  97      -6.699  -1.318  22.146  1.00 92.84           C  
ATOM    740  CD  GLN A  97      -7.339  -0.595  23.317  1.00 92.84           C  
ATOM    741  NE2 GLN A  97      -6.870  -0.892  24.524  1.00 92.84           N  
ATOM    742  OE1 GLN A  97      -8.246   0.223  23.138  1.00 92.84           O  
ATOM    743  N   ILE A  98      -7.854  -0.884  17.735  1.00 93.36           N  
ATOM    744  CA  ILE A  98      -8.748  -0.867  16.583  1.00 93.36           C  
ATOM    745  C   ILE A  98      -8.301  -1.917  15.568  1.00 93.36           C  
ATOM    746  CB  ILE A  98      -8.794   0.530  15.924  1.00 93.36           C  
ATOM    747  O   ILE A  98      -9.120  -2.688  15.062  1.00 93.36           O  
ATOM    748  CG1 ILE A  98      -9.396   1.556  16.890  1.00 93.36           C  
ATOM    749  CG2 ILE A  98      -9.584   0.483  14.613  1.00 93.36           C  
ATOM    750  CD1 ILE A  98      -9.326   2.993  16.390  1.00 93.36           C  
ATOM    751  N   ALA A  99      -7.021  -1.969  15.343  1.00 93.77           N  
ATOM    752  CA  ALA A  99      -6.478  -2.923  14.380  1.00 93.77           C  
ATOM    753  C   ALA A  99      -6.700  -4.359  14.846  1.00 93.77           C  
ATOM    754  CB  ALA A  99      -4.990  -2.664  14.155  1.00 93.77           C  
ATOM    755  O   ALA A  99      -7.077  -5.225  14.052  1.00 93.77           O  
ATOM    756  N   GLU A 100      -6.500  -4.585  16.078  1.00 94.68           N  
ATOM    757  CA  GLU A 100      -6.693  -5.918  16.640  1.00 94.68           C  
ATOM    758  C   GLU A 100      -8.162  -6.330  16.589  1.00 94.68           C  
ATOM    759  CB  GLU A 100      -6.181  -5.973  18.082  1.00 94.68           C  
ATOM    760  O   GLU A 100      -8.479  -7.477  16.265  1.00 94.68           O  
ATOM    761  CG  GLU A 100      -4.665  -5.929  18.198  1.00 94.68           C  
ATOM    762  CD  GLU A 100      -4.173  -5.907  19.637  1.00 94.68           C  
ATOM    763  OE1 GLU A 100      -2.942  -5.961  19.859  1.00 94.68           O  
ATOM    764  OE2 GLU A 100      -5.026  -5.835  20.549  1.00 94.68           O  
ATOM    765  N   SER A 101      -8.992  -5.366  16.932  1.00 93.20           N  
ATOM    766  CA  SER A 101     -10.424  -5.647  16.913  1.00 93.20           C  
ATOM    767  C   SER A 101     -10.919  -5.903  15.494  1.00 93.20           C  
ATOM    768  CB  SER A 101     -11.207  -4.489  17.534  1.00 93.20           C  
ATOM    769  O   SER A 101     -11.778  -6.759  15.275  1.00 93.20           O  
ATOM    770  OG  SER A 101     -10.914  -4.367  18.915  1.00 93.20           O  
ATOM    771  N   LEU A 102     -10.407  -5.189  14.622  1.00 93.36           N  
ATOM    772  CA  LEU A 102     -10.744  -5.389  13.216  1.00 93.36           C  
ATOM    773  C   LEU A 102     -10.337  -6.784  12.753  1.00 93.36           C  
ATOM    774  CB  LEU A 102     -10.062  -4.330  12.346  1.00 93.36           C  
ATOM    775  O   LEU A 102     -11.097  -7.457  12.054  1.00 93.36           O  
ATOM    776  CG  LEU A 102     -10.441  -4.323  10.864  1.00 93.36           C  
ATOM    777  CD1 LEU A 102     -11.887  -3.872  10.690  1.00 93.36           C  
ATOM    778  CD2 LEU A 102      -9.496  -3.425  10.074  1.00 93.36           C  
ATOM    779  N   GLN A 103      -9.207  -7.184  13.121  1.00 93.46           N  
ATOM    780  CA  GLN A 103      -8.734  -8.521  12.779  1.00 93.46           C  
ATOM    781  C   GLN A 103      -9.584  -9.594  13.455  1.00 93.46           C  
ATOM    782  CB  GLN A 103      -7.266  -8.690  13.173  1.00 93.46           C  
ATOM    783  O   GLN A 103      -9.966 -10.581  12.822  1.00 93.46           O  
ATOM    784  CG  GLN A 103      -6.671 -10.032  12.769  1.00 93.46           C  
ATOM    785  CD  GLN A 103      -5.183 -10.122  13.049  1.00 93.46           C  
ATOM    786  NE2 GLN A 103      -4.579 -11.250  12.690  1.00 93.46           N  
ATOM    787  OE1 GLN A 103      -4.580  -9.185  13.582  1.00 93.46           O  
ATOM    788  N   ALA A 104      -9.893  -9.438  14.631  1.00 93.22           N  
ATOM    789  CA  ALA A 104     -10.666 -10.408  15.401  1.00 93.22           C  
ATOM    790  C   ALA A 104     -12.093 -10.518  14.870  1.00 93.22           C  
ATOM    791  CB  ALA A 104     -10.680 -10.025  16.879  1.00 93.22           C  
ATOM    792  O   ALA A 104     -12.633 -11.620  14.747  1.00 93.22           O  
ATOM    793  N   GLN A 105     -12.691  -9.494  14.462  1.00 92.52           N  
ATOM    794  CA  GLN A 105     -14.103  -9.473  14.095  1.00 92.52           C  
ATOM    795  C   GLN A 105     -14.289  -9.747  12.606  1.00 92.52           C  
ATOM    796  CB  GLN A 105     -14.735  -8.130  14.465  1.00 92.52           C  
ATOM    797  O   GLN A 105     -15.224 -10.446  12.210  1.00 92.52           O  
ATOM    798  CG  GLN A 105     -14.827  -7.887  15.965  1.00 92.52           C  
ATOM    799  CD  GLN A 105     -15.473  -6.557  16.305  1.00 92.52           C  
ATOM    800  NE2 GLN A 105     -15.158  -6.028  17.483  1.00 92.52           N  
ATOM    801  OE1 GLN A 105     -16.249  -6.009  15.516  1.00 92.52           O  
ATOM    802  N   HIS A 106     -13.393  -9.279  11.826  1.00 91.37           N  
ATOM    803  CA  HIS A 106     -13.636  -9.349  10.389  1.00 91.37           C  
ATOM    804  C   HIS A 106     -12.517 -10.102   9.677  1.00 91.37           C  
ATOM    805  CB  HIS A 106     -13.780  -7.944   9.801  1.00 91.37           C  
ATOM    806  O   HIS A 106     -12.592 -10.336   8.469  1.00 91.37           O  
ATOM    807  CG  HIS A 106     -14.926  -7.170  10.370  1.00 91.37           C  
ATOM    808  CD2 HIS A 106     -14.953  -6.120  11.225  1.00 91.37           C  
ATOM    809  ND1 HIS A 106     -16.240  -7.457  10.069  1.00 91.37           N  
ATOM    810  CE1 HIS A 106     -17.028  -6.613  10.716  1.00 91.37           C  
ATOM    811  NE2 HIS A 106     -16.272  -5.792  11.424  1.00 91.37           N  
ATOM    812  N   GLY A 107     -11.431 -10.422  10.425  1.00 90.16           N  
ATOM    813  CA  GLY A 107     -10.331 -11.192   9.865  1.00 90.16           C  
ATOM    814  C   GLY A 107      -9.446 -10.380   8.938  1.00 90.16           C  
ATOM    815  O   GLY A 107      -8.794 -10.935   8.051  1.00 90.16           O  
ATOM    816  N   LEU A 108      -9.583  -9.057   9.021  1.00 88.67           N  
ATOM    817  CA  LEU A 108      -8.765  -8.179   8.191  1.00 88.67           C  
ATOM    818  C   LEU A 108      -7.579  -7.636   8.981  1.00 88.67           C  
ATOM    819  CB  LEU A 108      -9.604  -7.021   7.646  1.00 88.67           C  
ATOM    820  O   LEU A 108      -7.758  -7.028  10.039  1.00 88.67           O  
ATOM    821  CG  LEU A 108     -10.657  -7.381   6.597  1.00 88.67           C  
ATOM    822  CD1 LEU A 108     -11.602  -6.206   6.369  1.00 88.67           C  
ATOM    823  CD2 LEU A 108      -9.990  -7.798   5.291  1.00 88.67           C  
ATOM    824  N   LYS A 109      -6.363  -7.913   8.365  1.00 89.57           N  
ATOM    825  CA  LYS A 109      -5.148  -7.423   9.010  1.00 89.57           C  
ATOM    826  C   LYS A 109      -4.777  -6.033   8.502  1.00 89.57           C  
ATOM    827  CB  LYS A 109      -3.989  -8.393   8.778  1.00 89.57           C  
ATOM    828  O   LYS A 109      -4.622  -5.828   7.296  1.00 89.57           O  
ATOM    829  CG  LYS A 109      -2.787  -8.148   9.678  1.00 89.57           C  
ATOM    830  CD  LYS A 109      -1.714  -9.212   9.481  1.00 89.57           C  
ATOM    831  CE  LYS A 109      -0.475  -8.919  10.315  1.00 89.57           C  
ATOM    832  NZ  LYS A 109       0.553  -9.994  10.176  1.00 89.57           N  
ATOM    833  N   LEU A 110      -4.836  -5.079   9.422  1.00 90.96           N  
ATOM    834  CA  LEU A 110      -4.476  -3.699   9.112  1.00 90.96           C  
ATOM    835  C   LEU A 110      -3.341  -3.218  10.010  1.00 90.96           C  
ATOM    836  CB  LEU A 110      -5.690  -2.780   9.267  1.00 90.96           C  
ATOM    837  O   LEU A 110      -3.346  -3.476  11.216  1.00 90.96           O  
ATOM    838  CG  LEU A 110      -5.517  -1.340   8.781  1.00 90.96           C  
ATOM    839  CD1 LEU A 110      -5.454  -1.299   7.258  1.00 90.96           C  
ATOM    840  CD2 LEU A 110      -6.651  -0.461   9.299  1.00 90.96           C  
ATOM    841  N   ASP A 111      -2.396  -2.561   9.331  1.00 91.89           N  
ATOM    842  CA  ASP A 111      -1.287  -1.985  10.085  1.00 91.89           C  
ATOM    843  C   ASP A 111      -1.743  -0.774  10.895  1.00 91.89           C  
ATOM    844  CB  ASP A 111      -0.146  -1.590   9.145  1.00 91.89           C  
ATOM    845  O   ASP A 111      -2.447   0.096  10.377  1.00 91.89           O  
ATOM    846  CG  ASP A 111       1.159  -1.327   9.874  1.00 91.89           C  
ATOM    847  OD1 ASP A 111       1.127  -0.935  11.061  1.00 91.89           O  
ATOM    848  OD2 ASP A 111       2.230  -1.510   9.255  1.00 91.89           O  
ATOM    849  N   LYS A 112      -1.387  -0.678  12.123  1.00 91.07           N  
ATOM    850  CA  LYS A 112      -1.795   0.401  13.019  1.00 91.07           C  
ATOM    851  C   LYS A 112      -1.297   1.752  12.515  1.00 91.07           C  
ATOM    852  CB  LYS A 112      -1.278   0.147  14.436  1.00 91.07           C  
ATOM    853  O   LYS A 112      -1.890   2.790  12.817  1.00 91.07           O  
ATOM    854  CG  LYS A 112       0.237   0.041  14.532  1.00 91.07           C  
ATOM    855  CD  LYS A 112       0.687  -0.261  15.956  1.00 91.07           C  
ATOM    856  CE  LYS A 112       2.199  -0.420  16.043  1.00 91.07           C  
ATOM    857  NZ  LYS A 112       2.628  -0.899  17.391  1.00 91.07           N  
ATOM    858  N   ARG A 113      -0.218   1.807  11.716  1.00 92.96           N  
ATOM    859  CA  ARG A 113       0.378   3.048  11.232  1.00 92.96           C  
ATOM    860  C   ARG A 113      -0.469   3.667  10.126  1.00 92.96           C  
ATOM    861  CB  ARG A 113       1.801   2.800  10.727  1.00 92.96           C  
ATOM    862  O   ARG A 113      -0.350   4.860   9.840  1.00 92.96           O  
ATOM    863  CG  ARG A 113       2.758   2.304  11.799  1.00 92.96           C  
ATOM    864  CD  ARG A 113       4.140   2.014  11.230  1.00 92.96           C  
ATOM    865  NE  ARG A 113       5.030   1.445  12.239  1.00 92.96           N  
ATOM    866  NH1 ARG A 113       6.761   1.017  10.771  1.00 92.96           N  
ATOM    867  NH2 ARG A 113       6.978   0.488  12.990  1.00 92.96           N  
ATOM    868  CZ  ARG A 113       6.254   0.985  11.998  1.00 92.96           C  
ATOM    869  N   LYS A 114      -1.282   2.788   9.619  1.00 92.79           N  
ATOM    870  CA  LYS A 114      -2.113   3.283   8.525  1.00 92.79           C  
ATOM    871  C   LYS A 114      -3.381   3.947   9.054  1.00 92.79           C  
ATOM    872  CB  LYS A 114      -2.477   2.146   7.569  1.00 92.79           C  
ATOM    873  O   LYS A 114      -4.088   4.629   8.310  1.00 92.79           O  
ATOM    874  CG  LYS A 114      -1.293   1.588   6.792  1.00 92.79           C  
ATOM    875  CD  LYS A 114      -1.738   0.566   5.753  1.00 92.79           C  
ATOM    876  CE  LYS A 114      -0.558   0.024   4.959  1.00 92.79           C  
ATOM    877  NZ  LYS A 114      -0.993  -0.953   3.917  1.00 92.79           N  
ATOM    878  N   ILE A 115      -3.623   3.750  10.308  1.00 93.72           N  
ATOM    879  CA  ILE A 115      -4.797   4.344  10.938  1.00 93.72           C  
ATOM    880  C   ILE A 115      -4.449   5.731  11.474  1.00 93.72           C  
ATOM    881  CB  ILE A 115      -5.340   3.450  12.076  1.00 93.72           C  
ATOM    882  O   ILE A 115      -3.565   5.872  12.322  1.00 93.72           O  
ATOM    883  CG1 ILE A 115      -5.689   2.057  11.541  1.00 93.72           C  
ATOM    884  CG2 ILE A 115      -6.556   4.102  12.741  1.00 93.72           C  
ATOM    885  CD1 ILE A 115      -6.052   1.050  12.624  1.00 93.72           C  
ATOM    886  N   GLU A 116      -5.161   6.607  10.941  1.00 92.54           N  
ATOM    887  CA  GLU A 116      -4.905   7.991  11.331  1.00 92.54           C  
ATOM    888  C   GLU A 116      -5.779   8.402  12.513  1.00 92.54           C  
ATOM    889  CB  GLU A 116      -5.141   8.934  10.149  1.00 92.54           C  
ATOM    890  O   GLU A 116      -6.980   8.628  12.354  1.00 92.54           O  
ATOM    891  CG  GLU A 116      -4.080   8.837   9.063  1.00 92.54           C  
ATOM    892  CD  GLU A 116      -4.129   9.987   8.070  1.00 92.54           C  
ATOM    893  OE1 GLU A 116      -3.168  10.154   7.286  1.00 92.54           O  
ATOM    894  OE2 GLU A 116      -5.138  10.728   8.077  1.00 92.54           O  
ATOM    895  N   LEU A 117      -5.136   8.347  13.621  1.00 91.01           N  
ATOM    896  CA  LEU A 117      -5.786   8.769  14.857  1.00 91.01           C  
ATOM    897  C   LEU A 117      -4.945   9.811  15.586  1.00 91.01           C  
ATOM    898  CB  LEU A 117      -6.032   7.565  15.771  1.00 91.01           C  
ATOM    899  O   LEU A 117      -3.855   9.505  16.074  1.00 91.01           O  
ATOM    900  CG  LEU A 117      -7.224   7.669  16.724  1.00 91.01           C  
ATOM    901  CD1 LEU A 117      -8.527   7.423  15.971  1.00 91.01           C  
ATOM    902  CD2 LEU A 117      -7.073   6.685  17.879  1.00 91.01           C  
ATOM    903  N   ALA A 118      -5.378  11.132  15.457  1.00 85.76           N  
ATOM    904  CA  ALA A 118      -4.624  12.197  16.113  1.00 85.76           C  
ATOM    905  C   ALA A 118      -4.634  12.022  17.629  1.00 85.76           C  
ATOM    906  CB  ALA A 118      -5.193  13.562  15.734  1.00 85.76           C  
ATOM    907  O   ALA A 118      -3.605  12.196  18.287  1.00 85.76           O  
ATOM    908  N   ASP A 119      -5.856  11.679  18.101  1.00 87.33           N  
ATOM    909  CA  ASP A 119      -6.028  11.422  19.527  1.00 87.33           C  
ATOM    910  C   ASP A 119      -6.775  10.111  19.763  1.00 87.33           C  
ATOM    911  CB  ASP A 119      -6.773  12.579  20.196  1.00 87.33           C  
ATOM    912  O   ASP A 119      -7.592   9.699  18.937  1.00 87.33           O  
ATOM    913  CG  ASP A 119      -5.919  13.826  20.346  1.00 87.33           C  
ATOM    914  OD1 ASP A 119      -4.694  13.704  20.564  1.00 87.33           O  
ATOM    915  OD2 ASP A 119      -6.476  14.940  20.249  1.00 87.33           O  
ATOM    916  N   ALA A 120      -6.352   9.452  20.797  1.00 90.72           N  
ATOM    917  CA  ALA A 120      -7.051   8.217  21.144  1.00 90.72           C  
ATOM    918  C   ALA A 120      -8.521   8.487  21.452  1.00 90.72           C  
ATOM    919  CB  ALA A 120      -6.376   7.540  22.334  1.00 90.72           C  
ATOM    920  O   ALA A 120      -8.896   9.615  21.780  1.00 90.72           O  
ATOM    921  N   ILE A 121      -9.388   7.449  21.259  1.00 91.95           N  
ATOM    922  CA  ILE A 121     -10.824   7.570  21.490  1.00 91.95           C  
ATOM    923  C   ILE A 121     -11.124   7.388  22.977  1.00 91.95           C  
ATOM    924  CB  ILE A 121     -11.620   6.545  20.653  1.00 91.95           C  
ATOM    925  O   ILE A 121     -10.770   6.364  23.566  1.00 91.95           O  
ATOM    926  CG1 ILE A 121     -11.329   6.733  19.160  1.00 91.95           C  
ATOM    927  CG2 ILE A 121     -13.120   6.664  20.938  1.00 91.95           C  
ATOM    928  CD1 ILE A 121     -11.927   5.652  18.271  1.00 91.95           C  
ATOM    929  N   ARG A 122     -11.764   8.415  23.635  1.00 91.51           N  
ATOM    930  CA  ARG A 122     -11.992   8.365  25.075  1.00 91.51           C  
ATOM    931  C   ARG A 122     -13.477   8.490  25.399  1.00 91.51           C  
ATOM    932  CB  ARG A 122     -11.206   9.470  25.784  1.00 91.51           C  
ATOM    933  O   ARG A 122     -13.854   8.628  26.564  1.00 91.51           O  
ATOM    934  CG  ARG A 122      -9.697   9.299  25.707  1.00 91.51           C  
ATOM    935  CD  ARG A 122      -8.966  10.401  26.462  1.00 91.51           C  
ATOM    936  NE  ARG A 122      -7.518  10.226  26.401  1.00 91.51           N  
ATOM    937  NH1 ARG A 122      -7.128  12.152  25.186  1.00 91.51           N  
ATOM    938  NH2 ARG A 122      -5.378  10.806  25.802  1.00 91.51           N  
ATOM    939  CZ  ARG A 122      -6.678  11.062  25.796  1.00 91.51           C  
ATOM    940  N   ALA A 123     -14.288   8.373  24.341  1.00 90.62           N  
ATOM    941  CA  ALA A 123     -15.723   8.511  24.576  1.00 90.62           C  
ATOM    942  C   ALA A 123     -16.499   7.374  23.917  1.00 90.62           C  
ATOM    943  CB  ALA A 123     -16.220   9.859  24.060  1.00 90.62           C  
ATOM    944  O   ALA A 123     -16.036   6.785  22.937  1.00 90.62           O  
ATOM    945  N   LEU A 124     -17.617   7.070  24.515  1.00 91.76           N  
ATOM    946  CA  LEU A 124     -18.514   6.080  23.927  1.00 91.76           C  
ATOM    947  C   LEU A 124     -19.192   6.635  22.679  1.00 91.76           C  
ATOM    948  CB  LEU A 124     -19.571   5.642  24.945  1.00 91.76           C  
ATOM    949  O   LEU A 124     -19.295   7.852  22.512  1.00 91.76           O  
ATOM    950  CG  LEU A 124     -19.062   4.860  26.156  1.00 91.76           C  
ATOM    951  CD1 LEU A 124     -20.155   4.754  27.215  1.00 91.76           C  
ATOM    952  CD2 LEU A 124     -18.583   3.475  25.736  1.00 91.76           C  
ATOM    953  N   GLY A 125     -19.429   5.773  21.738  1.00 91.81           N  
ATOM    954  CA  GLY A 125     -20.136   6.167  20.530  1.00 91.81           C  
ATOM    955  C   GLY A 125     -19.422   5.748  19.258  1.00 91.81           C  
ATOM    956  O   GLY A 125     -18.594   4.835  19.277  1.00 91.81           O  
ATOM    957  N   TYR A 126     -19.887   6.437  18.146  1.00 93.20           N  
ATOM    958  CA  TYR A 126     -19.320   6.164  16.830  1.00 93.20           C  
ATOM    959  C   TYR A 126     -18.248   7.188  16.475  1.00 93.20           C  
ATOM    960  CB  TYR A 126     -20.417   6.165  15.761  1.00 93.20           C  
ATOM    961  O   TYR A 126     -18.432   8.388  16.691  1.00 93.20           O  
ATOM    962  CG  TYR A 126     -21.401   5.028  15.901  1.00 93.20           C  
ATOM    963  CD1 TYR A 126     -21.142   3.783  15.333  1.00 93.20           C  
ATOM    964  CD2 TYR A 126     -22.591   5.198  16.600  1.00 93.20           C  
ATOM    965  CE1 TYR A 126     -22.046   2.734  15.457  1.00 93.20           C  
ATOM    966  CE2 TYR A 126     -23.503   4.156  16.731  1.00 93.20           C  
ATOM    967  OH  TYR A 126     -24.121   1.894  16.284  1.00 93.20           O  
ATOM    968  CZ  TYR A 126     -23.222   2.929  16.157  1.00 93.20           C  
ATOM    969  N   THR A 127     -17.215   6.635  16.078  1.00 93.00           N  
ATOM    970  CA  THR A 127     -16.144   7.504  15.603  1.00 93.00           C  
ATOM    971  C   THR A 127     -15.639   7.044  14.239  1.00 93.00           C  
ATOM    972  CB  THR A 127     -14.972   7.542  16.601  1.00 93.00           C  
ATOM    973  O   THR A 127     -15.423   5.850  14.021  1.00 93.00           O  
ATOM    974  CG2 THR A 127     -13.961   8.619  16.221  1.00 93.00           C  
ATOM    975  OG1 THR A 127     -15.478   7.820  17.913  1.00 93.00           O  
ATOM    976  N   ASN A 128     -15.571   8.034  13.320  1.00 93.64           N  
ATOM    977  CA  ASN A 128     -15.006   7.744  12.007  1.00 93.64           C  
ATOM    978  C   ASN A 128     -13.496   7.961  11.986  1.00 93.64           C  
ATOM    979  CB  ASN A 128     -15.680   8.600  10.932  1.00 93.64           C  
ATOM    980  O   ASN A 128     -13.018   9.061  12.267  1.00 93.64           O  
ATOM    981  CG  ASN A 128     -17.149   8.267  10.756  1.00 93.64           C  
ATOM    982  ND2 ASN A 128     -17.935   9.253  10.340  1.00 93.64           N  
ATOM    983  OD1 ASN A 128     -17.573   7.133  10.994  1.00 93.64           O  
ATOM    984  N   VAL A 129     -12.845   6.863  11.639  1.00 93.75           N  
ATOM    985  CA  VAL A 129     -11.386   6.901  11.652  1.00 93.75           C  
ATOM    986  C   VAL A 129     -10.851   6.702  10.236  1.00 93.75           C  
ATOM    987  CB  VAL A 129     -10.799   5.831  12.599  1.00 93.75           C  
ATOM    988  O   VAL A 129     -11.153   5.698   9.587  1.00 93.75           O  
ATOM    989  CG1 VAL A 129      -9.274   5.906  12.620  1.00 93.75           C  
ATOM    990  CG2 VAL A 129     -11.365   5.998  14.008  1.00 93.75           C  
ATOM    991  N   PRO A 130     -10.080   7.702   9.753  1.00 94.96           N  
ATOM    992  CA  PRO A 130      -9.466   7.553   8.431  1.00 94.96           C  
ATOM    993  C   PRO A 130      -8.304   6.562   8.430  1.00 94.96           C  
ATOM    994  CB  PRO A 130      -8.978   8.967   8.108  1.00 94.96           C  
ATOM    995  O   PRO A 130      -7.482   6.568   9.350  1.00 94.96           O  
ATOM    996  CG  PRO A 130      -9.493   9.814   9.226  1.00 94.96           C  
ATOM    997  CD  PRO A 130      -9.943   8.912  10.340  1.00 94.96           C  
ATOM    998  N   VAL A 131      -8.305   5.723   7.420  1.00 94.90           N  
ATOM    999  CA  VAL A 131      -7.237   4.745   7.240  1.00 94.90           C  
ATOM   1000  C   VAL A 131      -6.560   4.962   5.888  1.00 94.90           C  
ATOM   1001  CB  VAL A 131      -7.769   3.298   7.344  1.00 94.90           C  
ATOM   1002  O   VAL A 131      -7.204   4.864   4.841  1.00 94.90           O  
ATOM   1003  CG1 VAL A 131      -6.626   2.292   7.214  1.00 94.90           C  
ATOM   1004  CG2 VAL A 131      -8.514   3.097   8.662  1.00 94.90           C  
ATOM   1005  N   LYS A 132      -5.274   5.216   5.978  1.00 95.08           N  
ATOM   1006  CA  LYS A 132      -4.504   5.435   4.757  1.00 95.08           C  
ATOM   1007  C   LYS A 132      -4.013   4.115   4.171  1.00 95.08           C  
ATOM   1008  CB  LYS A 132      -3.317   6.360   5.031  1.00 95.08           C  
ATOM   1009  O   LYS A 132      -3.020   3.553   4.638  1.00 95.08           O  
ATOM   1010  CG  LYS A 132      -2.678   6.935   3.775  1.00 95.08           C  
ATOM   1011  CD  LYS A 132      -1.608   7.966   4.113  1.00 95.08           C  
ATOM   1012  CE  LYS A 132      -0.948   8.520   2.858  1.00 95.08           C  
ATOM   1013  NZ  LYS A 132       0.054   9.579   3.181  1.00 95.08           N  
ATOM   1014  N   LEU A 133      -4.631   3.636   3.005  1.00 92.95           N  
ATOM   1015  CA  LEU A 133      -4.313   2.347   2.401  1.00 92.95           C  
ATOM   1016  C   LEU A 133      -3.282   2.506   1.289  1.00 92.95           C  
ATOM   1017  CB  LEU A 133      -5.579   1.687   1.848  1.00 92.95           C  
ATOM   1018  O   LEU A 133      -2.468   1.609   1.058  1.00 92.95           O  
ATOM   1019  CG  LEU A 133      -6.676   1.367   2.864  1.00 92.95           C  
ATOM   1020  CD1 LEU A 133      -7.938   0.894   2.150  1.00 92.95           C  
ATOM   1021  CD2 LEU A 133      -6.193   0.317   3.859  1.00 92.95           C  
ATOM   1022  N   HIS A 134      -3.321   3.627   0.693  1.00 92.07           N  
ATOM   1023  CA  HIS A 134      -2.459   4.021  -0.416  1.00 92.07           C  
ATOM   1024  C   HIS A 134      -2.325   5.538  -0.498  1.00 92.07           C  
ATOM   1025  CB  HIS A 134      -2.998   3.469  -1.737  1.00 92.07           C  
ATOM   1026  O   HIS A 134      -3.169   6.269   0.025  1.00 92.07           O  
ATOM   1027  CG  HIS A 134      -2.015   3.535  -2.861  1.00 92.07           C  
ATOM   1028  CD2 HIS A 134      -1.150   2.611  -3.341  1.00 92.07           C  
ATOM   1029  ND1 HIS A 134      -1.841   4.664  -3.633  1.00 92.07           N  
ATOM   1030  CE1 HIS A 134      -0.910   4.429  -4.542  1.00 92.07           C  
ATOM   1031  NE2 HIS A 134      -0.474   3.190  -4.387  1.00 92.07           N  
ATOM   1032  N   PRO A 135      -1.225   5.984  -1.108  1.00 90.63           N  
ATOM   1033  CA  PRO A 135      -1.057   7.437  -1.182  1.00 90.63           C  
ATOM   1034  C   PRO A 135      -2.269   8.142  -1.786  1.00 90.63           C  
ATOM   1035  CB  PRO A 135       0.174   7.605  -2.078  1.00 90.63           C  
ATOM   1036  O   PRO A 135      -2.586   9.271  -1.402  1.00 90.63           O  
ATOM   1037  CG  PRO A 135       0.944   6.335  -1.910  1.00 90.63           C  
ATOM   1038  CD  PRO A 135      -0.028   5.215  -1.670  1.00 90.63           C  
ATOM   1039  N   GLU A 136      -2.956   7.391  -2.555  1.00 90.72           N  
ATOM   1040  CA  GLU A 136      -4.083   8.029  -3.229  1.00 90.72           C  
ATOM   1041  C   GLU A 136      -5.413   7.522  -2.679  1.00 90.72           C  
ATOM   1042  CB  GLU A 136      -4.012   7.790  -4.739  1.00 90.72           C  
ATOM   1043  O   GLU A 136      -6.477   8.004  -3.073  1.00 90.72           O  
ATOM   1044  CG  GLU A 136      -2.789   8.406  -5.403  1.00 90.72           C  
ATOM   1045  CD  GLU A 136      -2.791   8.262  -6.916  1.00 90.72           C  
ATOM   1046  OE1 GLU A 136      -2.028   8.986  -7.596  1.00 90.72           O  
ATOM   1047  OE2 GLU A 136      -3.562   7.419  -7.426  1.00 90.72           O  
ATOM   1048  N   VAL A 137      -5.327   6.580  -1.751  1.00 92.82           N  
ATOM   1049  CA  VAL A 137      -6.585   5.992  -1.304  1.00 92.82           C  
ATOM   1050  C   VAL A 137      -6.661   6.028   0.220  1.00 92.82           C  
ATOM   1051  CB  VAL A 137      -6.745   4.541  -1.811  1.00 92.82           C  
ATOM   1052  O   VAL A 137      -5.806   5.460   0.904  1.00 92.82           O  
ATOM   1053  CG1 VAL A 137      -8.073   3.948  -1.343  1.00 92.82           C  
ATOM   1054  CG2 VAL A 137      -6.644   4.494  -3.335  1.00 92.82           C  
ATOM   1055  N   THR A 138      -7.670   6.780   0.686  1.00 94.86           N  
ATOM   1056  CA  THR A 138      -7.951   6.826   2.116  1.00 94.86           C  
ATOM   1057  C   THR A 138      -9.346   6.281   2.411  1.00 94.86           C  
ATOM   1058  CB  THR A 138      -7.831   8.261   2.663  1.00 94.86           C  
ATOM   1059  O   THR A 138     -10.325   6.697   1.788  1.00 94.86           O  
ATOM   1060  CG2 THR A 138      -7.964   8.283   4.182  1.00 94.86           C  
ATOM   1061  OG1 THR A 138      -6.555   8.800   2.298  1.00 94.86           O  
ATOM   1062  N   ALA A 139      -9.401   5.312   3.350  1.00 94.94           N  
ATOM   1063  CA  ALA A 139     -10.676   4.724   3.754  1.00 94.94           C  
ATOM   1064  C   ALA A 139     -11.123   5.262   5.110  1.00 94.94           C  
ATOM   1065  CB  ALA A 139     -10.570   3.202   3.798  1.00 94.94           C  
ATOM   1066  O   ALA A 139     -10.299   5.716   5.907  1.00 94.94           O  
ATOM   1067  N   THR A 140     -12.474   5.332   5.249  1.00 94.71           N  
ATOM   1068  CA  THR A 140     -13.041   5.734   6.531  1.00 94.71           C  
ATOM   1069  C   THR A 140     -13.639   4.532   7.258  1.00 94.71           C  
ATOM   1070  CB  THR A 140     -14.121   6.817   6.350  1.00 94.71           C  
ATOM   1071  O   THR A 140     -14.570   3.898   6.758  1.00 94.71           O  
ATOM   1072  CG2 THR A 140     -14.558   7.388   7.695  1.00 94.71           C  
ATOM   1073  OG1 THR A 140     -13.595   7.876   5.541  1.00 94.71           O  
ATOM   1074  N   LEU A 141     -13.052   4.226   8.432  1.00 94.10           N  
ATOM   1075  CA  LEU A 141     -13.507   3.112   9.257  1.00 94.10           C  
ATOM   1076  C   LEU A 141     -14.394   3.605  10.395  1.00 94.10           C  
ATOM   1077  CB  LEU A 141     -12.312   2.340   9.823  1.00 94.10           C  
ATOM   1078  O   LEU A 141     -14.026   4.536  11.116  1.00 94.10           O  
ATOM   1079  CG  LEU A 141     -12.640   1.130  10.699  1.00 94.10           C  
ATOM   1080  CD1 LEU A 141     -13.221   0.004   9.851  1.00 94.10           C  
ATOM   1081  CD2 LEU A 141     -11.397   0.657  11.445  1.00 94.10           C  
ATOM   1082  N   LYS A 142     -15.556   2.977  10.499  1.00 94.12           N  
ATOM   1083  CA  LYS A 142     -16.473   3.316  11.582  1.00 94.12           C  
ATOM   1084  C   LYS A 142     -16.183   2.485  12.829  1.00 94.12           C  
ATOM   1085  CB  LYS A 142     -17.924   3.111  11.142  1.00 94.12           C  
ATOM   1086  O   LYS A 142     -16.257   1.255  12.792  1.00 94.12           O  
ATOM   1087  CG  LYS A 142     -18.933   3.930  11.933  1.00 94.12           C  
ATOM   1088  CD  LYS A 142     -20.325   3.842  11.322  1.00 94.12           C  
ATOM   1089  CE  LYS A 142     -21.341   4.642  12.127  1.00 94.12           C  
ATOM   1090  NZ  LYS A 142     -22.701   4.588  11.512  1.00 94.12           N  
ATOM   1091  N   VAL A 143     -15.818   3.179  13.892  1.00 94.60           N  
ATOM   1092  CA  VAL A 143     -15.515   2.532  15.165  1.00 94.60           C  
ATOM   1093  C   VAL A 143     -16.630   2.818  16.168  1.00 94.60           C  
ATOM   1094  CB  VAL A 143     -14.156   3.001  15.731  1.00 94.60           C  
ATOM   1095  O   VAL A 143     -16.933   3.979  16.455  1.00 94.60           O  
ATOM   1096  CG1 VAL A 143     -13.855   2.306  17.058  1.00 94.60           C  
ATOM   1097  CG2 VAL A 143     -13.040   2.740  14.722  1.00 94.60           C  
ATOM   1098  N   HIS A 144     -17.205   1.730  16.602  1.00 94.38           N  
ATOM   1099  CA  HIS A 144     -18.272   1.816  17.593  1.00 94.38           C  
ATOM   1100  C   HIS A 144     -17.788   1.355  18.964  1.00 94.38           C  
ATOM   1101  CB  HIS A 144     -19.478   0.983  17.155  1.00 94.38           C  
ATOM   1102  O   HIS A 144     -17.494   0.174  19.159  1.00 94.38           O  
ATOM   1103  CG  HIS A 144     -20.663   1.123  18.056  1.00 94.38           C  
ATOM   1104  CD2 HIS A 144     -21.010   2.104  18.922  1.00 94.38           C  
ATOM   1105  ND1 HIS A 144     -21.658   0.172  18.131  1.00 94.38           N  
ATOM   1106  CE1 HIS A 144     -22.568   0.564  19.007  1.00 94.38           C  
ATOM   1107  NE2 HIS A 144     -22.199   1.733  19.501  1.00 94.38           N  
ATOM   1108  N   VAL A 145     -17.774   2.350  19.836  1.00 94.36           N  
ATOM   1109  CA  VAL A 145     -17.357   2.046  21.201  1.00 94.36           C  
ATOM   1110  C   VAL A 145     -18.585   1.894  22.096  1.00 94.36           C  
ATOM   1111  CB  VAL A 145     -16.418   3.137  21.764  1.00 94.36           C  
ATOM   1112  O   VAL A 145     -19.385   2.823  22.224  1.00 94.36           O  
ATOM   1113  CG1 VAL A 145     -15.905   2.745  23.148  1.00 94.36           C  
ATOM   1114  CG2 VAL A 145     -15.253   3.382  20.808  1.00 94.36           C  
ATOM   1115  N   THR A 146     -18.707   0.575  22.688  1.00 92.44           N  
ATOM   1116  CA  THR A 146     -19.854   0.277  23.537  1.00 92.44           C  
ATOM   1117  C   THR A 146     -19.413   0.034  24.978  1.00 92.44           C  
ATOM   1118  CB  THR A 146     -20.627  -0.952  23.021  1.00 92.44           C  
ATOM   1119  O   THR A 146     -18.247  -0.275  25.231  1.00 92.44           O  
ATOM   1120  CG2 THR A 146     -21.184  -0.703  21.623  1.00 92.44           C  
ATOM   1121  OG1 THR A 146     -19.744  -2.080  22.977  1.00 92.44           O  
ATOM   1122  N   GLU A 147     -20.469   0.332  25.877  1.00 88.90           N  
ATOM   1123  CA  GLU A 147     -20.197   0.145  27.300  1.00 88.90           C  
ATOM   1124  C   GLU A 147     -20.192  -1.335  27.671  1.00 88.90           C  
ATOM   1125  CB  GLU A 147     -21.227   0.896  28.147  1.00 88.90           C  
ATOM   1126  O   GLU A 147     -21.098  -2.079  27.290  1.00 88.90           O  
ATOM   1127  CG  GLU A 147     -20.886   0.944  29.630  1.00 88.90           C  
ATOM   1128  CD  GLU A 147     -21.862   1.780  30.443  1.00 88.90           C  
ATOM   1129  OE1 GLU A 147     -21.547   2.119  31.606  1.00 88.90           O  
ATOM   1130  OE2 GLU A 147     -22.950   2.097  29.913  1.00 88.90           O  
ATOM   1131  N   GLN A 148     -18.989  -1.715  28.298  1.00 84.36           N  
ATOM   1132  CA  GLN A 148     -18.862  -3.088  28.776  1.00 84.36           C  
ATOM   1133  C   GLN A 148     -19.565  -3.270  30.118  1.00 84.36           C  
ATOM   1134  CB  GLN A 148     -17.389  -3.481  28.897  1.00 84.36           C  
ATOM   1135  O   GLN A 148     -19.356  -2.485  31.046  1.00 84.36           O  
ATOM   1136  CG  GLN A 148     -17.169  -4.961  29.182  1.00 84.36           C  
ATOM   1137  CD  GLN A 148     -15.700  -5.336  29.236  1.00 84.36           C  
ATOM   1138  NE2 GLN A 148     -15.423  -6.625  29.399  1.00 84.36           N  
ATOM   1139  OE1 GLN A 148     -14.821  -4.474  29.131  1.00 84.36           O  
ATOM   1140  N   LYS A 149     -20.707  -3.994  30.115  1.00 69.37           N  
ATOM   1141  CA  LYS A 149     -21.429  -4.268  31.354  1.00 69.37           C  
ATOM   1142  C   LYS A 149     -20.588  -5.114  32.305  1.00 69.37           C  
ATOM   1143  CB  LYS A 149     -22.754  -4.973  31.058  1.00 69.37           C  
ATOM   1144  O   LYS A 149     -19.837  -5.989  31.868  1.00 69.37           O  
ATOM   1145  CG  LYS A 149     -23.861  -4.040  30.591  1.00 69.37           C  
ATOM   1146  CD  LYS A 149     -25.189  -4.773  30.453  1.00 69.37           C  
ATOM   1147  CE  LYS A 149     -26.289  -3.849  29.949  1.00 69.37           C  
ATOM   1148  NZ  LYS A 149     -27.587  -4.570  29.786  1.00 69.37           N  
TER    1149      LYS A 149                                                      
ENDMDL                                                                          
END                                                                             
