# Supplementary material for: Semantical and geometrical protein encoding toward enhanced bioactivity and thermostability
Source: eLife. 2025 May 2;13:RP98033. doi: 10.7554/eLife.98033 (PMC12048155; doi:10.7554/eLife.98033)
Supplement: Source code 1. [file elife-98033-code1.zip › ProtSSN-master/data/DDG/DATASET/1DIV-5.5-298.15/1DIV-5.5-298.15.detail.json]

{"mutant": ["I4A", "I4V", "L30A", "L30V", "L6A", "L6I", "L6V", "M1A", "M1G", "V21A", "V21I", "V21L", "V3A", "V3I", "V3L"], "score": [-2.22, -0.59, -2.76, -3.62, -3.1, -0.13, -0.41, -1.46, -2.36, -2.33, -0.4, -1.23, -2.55, -0.31, -2.21]}
