# Supplementary material for: Semantical and geometrical protein encoding toward enhanced bioactivity and thermostability
Source: eLife. 2025 May 2;13:RP98033. doi: 10.7554/eLife.98033 (PMC12048155; doi:10.7554/eLife.98033)
Supplement: Source code 1. [file elife-98033-code1.zip › ProtSSN-master/data/DDG/DATASET/1DIV-5.5-298.15/1DIV-5.5-298.15.pdb]

MODEL     1                                                                     
ATOM      1  N   MET A   1      26.663   9.030 -27.768  1.00 92.97           N  
ATOM      2  CA  MET A   1      26.139   7.682 -27.565  1.00 92.97           C  
ATOM      3  C   MET A   1      24.993   7.689 -26.559  1.00 92.97           C  
ATOM      4  CB  MET A   1      27.247   6.741 -27.089  1.00 92.97           C  
ATOM      5  O   MET A   1      25.053   8.391 -25.548  1.00 92.97           O  
ATOM      6  CG  MET A   1      26.731   5.474 -26.426  1.00 92.97           C  
ATOM      7  SD  MET A   1      28.074   4.485 -25.661  1.00 92.97           S  
ATOM      8  CE  MET A   1      28.963   3.947 -27.148  1.00 92.97           C  
ATOM      9  N   LYS A   2      23.876   6.978 -26.949  1.00 95.20           N  
ATOM     10  CA  LYS A   2      22.695   6.905 -26.093  1.00 95.20           C  
ATOM     11  C   LYS A   2      22.859   5.832 -25.020  1.00 95.20           C  
ATOM     12  CB  LYS A   2      21.444   6.625 -26.927  1.00 95.20           C  
ATOM     13  O   LYS A   2      23.197   4.687 -25.327  1.00 95.20           O  
ATOM     14  CG  LYS A   2      20.836   7.865 -27.566  1.00 95.20           C  
ATOM     15  CD  LYS A   2      19.505   7.552 -28.237  1.00 95.20           C  
ATOM     16  CE  LYS A   2      18.961   8.758 -28.992  1.00 95.20           C  
ATOM     17  NZ  LYS A   2      17.614   8.485 -29.576  1.00 95.20           N  
ATOM     18  N   VAL A   3      22.622   6.253 -23.819  1.00 96.08           N  
ATOM     19  CA  VAL A   3      22.802   5.326 -22.706  1.00 96.08           C  
ATOM     20  C   VAL A   3      21.556   5.332 -21.822  1.00 96.08           C  
ATOM     21  CB  VAL A   3      24.051   5.679 -21.869  1.00 96.08           C  
ATOM     22  O   VAL A   3      20.803   6.308 -21.807  1.00 96.08           O  
ATOM     23  CG1 VAL A   3      25.316   5.585 -22.721  1.00 96.08           C  
ATOM     24  CG2 VAL A   3      23.912   7.076 -21.267  1.00 96.08           C  
ATOM     25  N   ILE A   4      21.339   4.221 -21.154  1.00 96.30           N  
ATOM     26  CA  ILE A   4      20.310   4.096 -20.128  1.00 96.30           C  
ATOM     27  C   ILE A   4      20.958   4.072 -18.746  1.00 96.30           C  
ATOM     28  CB  ILE A   4      19.452   2.828 -20.340  1.00 96.30           C  
ATOM     29  O   ILE A   4      21.793   3.210 -18.460  1.00 96.30           O  
ATOM     30  CG1 ILE A   4      18.872   2.806 -21.758  1.00 96.30           C  
ATOM     31  CG2 ILE A   4      18.339   2.747 -19.291  1.00 96.30           C  
ATOM     32  CD1 ILE A   4      18.253   1.473 -22.154  1.00 96.30           C  
ATOM     33  N   PHE A   5      20.574   4.970 -17.902  1.00 96.45           N  
ATOM     34  CA  PHE A   5      21.138   5.047 -16.560  1.00 96.45           C  
ATOM     35  C   PHE A   5      20.537   3.976 -15.658  1.00 96.45           C  
ATOM     36  CB  PHE A   5      20.903   6.435 -15.955  1.00 96.45           C  
ATOM     37  O   PHE A   5      19.314   3.831 -15.586  1.00 96.45           O  
ATOM     38  CG  PHE A   5      21.824   7.495 -16.494  1.00 96.45           C  
ATOM     39  CD1 PHE A   5      23.069   7.714 -15.916  1.00 96.45           C  
ATOM     40  CD2 PHE A   5      21.445   8.275 -17.579  1.00 96.45           C  
ATOM     41  CE1 PHE A   5      23.924   8.695 -16.412  1.00 96.45           C  
ATOM     42  CE2 PHE A   5      22.294   9.258 -18.080  1.00 96.45           C  
ATOM     43  CZ  PHE A   5      23.533   9.466 -17.495  1.00 96.45           C  
ATOM     44  N   LEU A   6      21.368   3.228 -15.065  1.00 94.57           N  
ATOM     45  CA  LEU A   6      20.928   2.189 -14.140  1.00 94.57           C  
ATOM     46  C   LEU A   6      20.819   2.736 -12.721  1.00 94.57           C  
ATOM     47  CB  LEU A   6      21.895   1.002 -14.169  1.00 94.57           C  
ATOM     48  O   LEU A   6      20.057   2.211 -11.906  1.00 94.57           O  
ATOM     49  CG  LEU A   6      22.014   0.257 -15.499  1.00 94.57           C  
ATOM     50  CD1 LEU A   6      23.099  -0.812 -15.412  1.00 94.57           C  
ATOM     51  CD2 LEU A   6      20.676  -0.362 -15.888  1.00 94.57           C  
ATOM     52  N   LYS A   7      21.533   3.778 -12.408  1.00 94.26           N  
ATOM     53  CA  LYS A   7      21.523   4.471 -11.123  1.00 94.26           C  
ATOM     54  C   LYS A   7      21.484   5.985 -11.315  1.00 94.26           C  
ATOM     55  CB  LYS A   7      22.746   4.080 -10.292  1.00 94.26           C  
ATOM     56  O   LYS A   7      21.800   6.487 -12.395  1.00 94.26           O  
ATOM     57  CG  LYS A   7      22.818   2.598  -9.955  1.00 94.26           C  
ATOM     58  CD  LYS A   7      24.048   2.274  -9.117  1.00 94.26           C  
ATOM     59  CE  LYS A   7      24.151   0.783  -8.827  1.00 94.26           C  
ATOM     60  NZ  LYS A   7      25.382   0.454  -8.048  1.00 94.26           N  
ATOM     61  N   ASP A   8      21.053   6.585 -10.212  1.00 95.05           N  
ATOM     62  CA  ASP A   8      21.072   8.044 -10.230  1.00 95.05           C  
ATOM     63  C   ASP A   8      22.503   8.575 -10.222  1.00 95.05           C  
ATOM     64  CB  ASP A   8      20.296   8.606  -9.036  1.00 95.05           C  
ATOM     65  O   ASP A   8      23.322   8.157  -9.400  1.00 95.05           O  
ATOM     66  CG  ASP A   8      18.819   8.255  -9.071  1.00 95.05           C  
ATOM     67  OD1 ASP A   8      18.273   8.021 -10.171  1.00 95.05           O  
ATOM     68  OD2 ASP A   8      18.194   8.216  -7.989  1.00 95.05           O  
ATOM     69  N   VAL A   9      22.774   9.423 -11.214  1.00 93.76           N  
ATOM     70  CA  VAL A   9      24.066  10.099 -11.282  1.00 93.76           C  
ATOM     71  C   VAL A   9      23.867  11.607 -11.156  1.00 93.76           C  
ATOM     72  CB  VAL A   9      24.810   9.768 -12.595  1.00 93.76           C  
ATOM     73  O   VAL A   9      23.141  12.213 -11.947  1.00 93.76           O  
ATOM     74  CG1 VAL A   9      26.173  10.458 -12.632  1.00 93.76           C  
ATOM     75  CG2 VAL A   9      24.969   8.257 -12.751  1.00 93.76           C  
ATOM     76  N   LYS A  10      24.416  12.094 -10.129  1.00 92.65           N  
ATOM     77  CA  LYS A  10      24.240  13.512  -9.830  1.00 92.65           C  
ATOM     78  C   LYS A  10      24.648  14.379 -11.018  1.00 92.65           C  
ATOM     79  CB  LYS A  10      25.048  13.904  -8.593  1.00 92.65           C  
ATOM     80  O   LYS A  10      25.769  14.268 -11.518  1.00 92.65           O  
ATOM     81  CG  LYS A  10      24.716  15.286  -8.049  1.00 92.65           C  
ATOM     82  CD  LYS A  10      25.485  15.582  -6.768  1.00 92.65           C  
ATOM     83  CE  LYS A  10      25.202  16.989  -6.257  1.00 92.65           C  
ATOM     84  NZ  LYS A  10      25.895  17.258  -4.962  1.00 92.65           N  
ATOM     85  N   GLY A  11      23.711  15.220 -11.463  1.00 91.12           N  
ATOM     86  CA  GLY A  11      23.981  16.195 -12.508  1.00 91.12           C  
ATOM     87  C   GLY A  11      23.888  15.612 -13.905  1.00 91.12           C  
ATOM     88  O   GLY A  11      23.990  16.340 -14.895  1.00 91.12           O  
ATOM     89  N   LYS A  12      23.696  14.336 -14.016  1.00 91.02           N  
ATOM     90  CA  LYS A  12      23.753  13.738 -15.347  1.00 91.02           C  
ATOM     91  C   LYS A  12      22.426  13.080 -15.711  1.00 91.02           C  
ATOM     92  CB  LYS A  12      24.885  12.713 -15.427  1.00 91.02           C  
ATOM     93  O   LYS A  12      21.925  13.254 -16.824  1.00 91.02           O  
ATOM     94  CG  LYS A  12      26.262  13.287 -15.126  1.00 91.02           C  
ATOM     95  CD  LYS A  12      26.688  14.301 -16.181  1.00 91.02           C  
ATOM     96  CE  LYS A  12      28.074  14.860 -15.892  1.00 91.02           C  
ATOM     97  NZ  LYS A  12      28.397  16.023 -16.773  1.00 91.02           N  
ATOM     98  N   GLY A  13      21.953  12.218 -14.720  1.00 91.72           N  
ATOM     99  CA  GLY A  13      20.691  11.563 -15.025  1.00 91.72           C  
ATOM    100  C   GLY A  13      20.181  10.693 -13.892  1.00 91.72           C  
ATOM    101  O   GLY A  13      20.923  10.382 -12.959  1.00 91.72           O  
ATOM    102  N   LYS A  14      18.854  10.355 -14.013  1.00 94.91           N  
ATOM    103  CA  LYS A  14      18.190   9.493 -13.040  1.00 94.91           C  
ATOM    104  C   LYS A  14      18.087   8.060 -13.555  1.00 94.91           C  
ATOM    105  CB  LYS A  14      16.798  10.032 -12.706  1.00 94.91           C  
ATOM    106  O   LYS A  14      18.266   7.810 -14.749  1.00 94.91           O  
ATOM    107  CG  LYS A  14      16.808  11.393 -12.027  1.00 94.91           C  
ATOM    108  CD  LYS A  14      15.407  11.814 -11.599  1.00 94.91           C  
ATOM    109  CE  LYS A  14      15.419  13.166 -10.898  1.00 94.91           C  
ATOM    110  NZ  LYS A  14      14.056  13.559 -10.431  1.00 94.91           N  
ATOM    111  N   LYS A  15      17.861   7.203 -12.657  1.00 93.59           N  
ATOM    112  CA  LYS A  15      17.688   5.799 -13.017  1.00 93.59           C  
ATOM    113  C   LYS A  15      16.578   5.628 -14.050  1.00 93.59           C  
ATOM    114  CB  LYS A  15      17.381   4.960 -11.775  1.00 93.59           C  
ATOM    115  O   LYS A  15      15.486   6.178 -13.892  1.00 93.59           O  
ATOM    116  CG  LYS A  15      17.238   3.471 -12.053  1.00 93.59           C  
ATOM    117  CD  LYS A  15      16.887   2.697 -10.789  1.00 93.59           C  
ATOM    118  CE  LYS A  15      16.665   1.219 -11.081  1.00 93.59           C  
ATOM    119  NZ  LYS A  15      16.317   0.457  -9.844  1.00 93.59           N  
ATOM    120  N   GLY A  16      16.943   4.984 -15.184  1.00 92.60           N  
ATOM    121  CA  GLY A  16      15.958   4.680 -16.209  1.00 92.60           C  
ATOM    122  C   GLY A  16      15.874   5.742 -17.289  1.00 92.60           C  
ATOM    123  O   GLY A  16      15.149   5.578 -18.273  1.00 92.60           O  
ATOM    124  N   GLU A  17      16.629   6.774 -17.068  1.00 94.47           N  
ATOM    125  CA  GLU A  17      16.634   7.877 -18.024  1.00 94.47           C  
ATOM    126  C   GLU A  17      17.559   7.582 -19.201  1.00 94.47           C  
ATOM    127  CB  GLU A  17      17.052   9.181 -17.340  1.00 94.47           C  
ATOM    128  O   GLU A  17      18.632   7.001 -19.024  1.00 94.47           O  
ATOM    129  CG  GLU A  17      16.778  10.426 -18.170  1.00 94.47           C  
ATOM    130  CD  GLU A  17      17.129  11.718 -17.448  1.00 94.47           C  
ATOM    131  OE1 GLU A  17      17.070  12.799 -18.076  1.00 94.47           O  
ATOM    132  OE2 GLU A  17      17.466  11.647 -16.245  1.00 94.47           O  
ATOM    133  N   ILE A  18      17.055   7.956 -20.357  1.00 94.90           N  
ATOM    134  CA  ILE A  18      17.845   7.793 -21.573  1.00 94.90           C  
ATOM    135  C   ILE A  18      18.445   9.136 -21.982  1.00 94.90           C  
ATOM    136  CB  ILE A  18      16.994   7.213 -22.725  1.00 94.90           C  
ATOM    137  O   ILE A  18      17.722  10.119 -22.156  1.00 94.90           O  
ATOM    138  CG1 ILE A  18      16.335   5.898 -22.292  1.00 94.90           C  
ATOM    139  CG2 ILE A  18      17.850   7.010 -23.979  1.00 94.90           C  
ATOM    140  CD1 ILE A  18      15.214   5.435 -23.213  1.00 94.90           C  
ATOM    141  N   LYS A  19      19.796   9.156 -22.027  1.00 94.90           N  
ATOM    142  CA  LYS A  19      20.462  10.398 -22.408  1.00 94.90           C  
ATOM    143  C   LYS A  19      21.625  10.129 -23.359  1.00 94.90           C  
ATOM    144  CB  LYS A  19      20.959  11.143 -21.169  1.00 94.90           C  
ATOM    145  O   LYS A  19      22.185   9.031 -23.367  1.00 94.90           O  
ATOM    146  CG  LYS A  19      19.898  12.001 -20.494  1.00 94.90           C  
ATOM    147  CD  LYS A  19      20.508  12.920 -19.443  1.00 94.90           C  
ATOM    148  CE  LYS A  19      19.462  13.844 -18.834  1.00 94.90           C  
ATOM    149  NZ  LYS A  19      20.029  14.666 -17.723  1.00 94.90           N  
ATOM    150  N   ASN A  20      21.785  11.249 -24.090  1.00 95.71           N  
ATOM    151  CA  ASN A  20      22.960  11.198 -24.953  1.00 95.71           C  
ATOM    152  C   ASN A  20      24.201  11.734 -24.244  1.00 95.71           C  
ATOM    153  CB  ASN A  20      22.710  11.975 -26.247  1.00 95.71           C  
ATOM    154  O   ASN A  20      24.191  12.853 -23.729  1.00 95.71           O  
ATOM    155  CG  ASN A  20      23.429  11.373 -27.439  1.00 95.71           C  
ATOM    156  ND2 ASN A  20      23.115  11.865 -28.631  1.00 95.71           N  
ATOM    157  OD1 ASN A  20      24.258  10.472 -27.289  1.00 95.71           O  
ATOM    158  N   VAL A  21      25.266  10.836 -24.211  1.00 94.68           N  
ATOM    159  CA  VAL A  21      26.494  11.237 -23.532  1.00 94.68           C  
ATOM    160  C   VAL A  21      27.689  11.029 -24.460  1.00 94.68           C  
ATOM    161  CB  VAL A  21      26.697  10.452 -22.217  1.00 94.68           C  
ATOM    162  O   VAL A  21      27.570  10.374 -25.498  1.00 94.68           O  
ATOM    163  CG1 VAL A  21      25.577  10.761 -21.225  1.00 94.68           C  
ATOM    164  CG2 VAL A  21      26.770   8.952 -22.496  1.00 94.68           C  
ATOM    165  N   ALA A  22      28.785  11.668 -24.055  1.00 95.98           N  
ATOM    166  CA  ALA A  22      30.028  11.478 -24.799  1.00 95.98           C  
ATOM    167  C   ALA A  22      30.487  10.024 -24.736  1.00 95.98           C  
ATOM    168  CB  ALA A  22      31.118  12.401 -24.260  1.00 95.98           C  
ATOM    169  O   ALA A  22      30.353   9.368 -23.701  1.00 95.98           O  
ATOM    170  N   ASP A  23      31.058   9.540 -25.860  1.00 95.15           N  
ATOM    171  CA  ASP A  23      31.464   8.142 -25.967  1.00 95.15           C  
ATOM    172  C   ASP A  23      32.496   7.786 -24.899  1.00 95.15           C  
ATOM    173  CB  ASP A  23      32.028   7.853 -27.360  1.00 95.15           C  
ATOM    174  O   ASP A  23      32.415   6.723 -24.281  1.00 95.15           O  
ATOM    175  CG  ASP A  23      30.965   7.864 -28.444  1.00 95.15           C  
ATOM    176  OD1 ASP A  23      29.786   7.573 -28.146  1.00 95.15           O  
ATOM    177  OD2 ASP A  23      31.309   8.163 -29.608  1.00 95.15           O  
ATOM    178  N   GLY A  24      33.385   8.672 -24.656  1.00 96.12           N  
ATOM    179  CA  GLY A  24      34.415   8.440 -23.655  1.00 96.12           C  
ATOM    180  C   GLY A  24      33.865   8.344 -22.244  1.00 96.12           C  
ATOM    181  O   GLY A  24      34.254   7.458 -21.480  1.00 96.12           O  
ATOM    182  N   TYR A  25      32.975   9.254 -22.055  1.00 95.38           N  
ATOM    183  CA  TYR A  25      32.329   9.277 -20.748  1.00 95.38           C  
ATOM    184  C   TYR A  25      31.520   8.006 -20.516  1.00 95.38           C  
ATOM    185  CB  TYR A  25      31.421  10.504 -20.618  1.00 95.38           C  
ATOM    186  O   TYR A  25      31.584   7.410 -19.438  1.00 95.38           O  
ATOM    187  CG  TYR A  25      30.773  10.640 -19.261  1.00 95.38           C  
ATOM    188  CD1 TYR A  25      29.387  10.636 -19.126  1.00 95.38           C  
ATOM    189  CD2 TYR A  25      31.546  10.772 -18.113  1.00 95.38           C  
ATOM    190  CE1 TYR A  25      28.785  10.763 -17.878  1.00 95.38           C  
ATOM    191  CE2 TYR A  25      30.955  10.899 -16.860  1.00 95.38           C  
ATOM    192  OH  TYR A  25      28.987  11.019 -15.515  1.00 95.38           O  
ATOM    193  CZ  TYR A  25      29.577  10.893 -16.753  1.00 95.38           C  
ATOM    194  N   ALA A  26      30.834   7.529 -21.497  1.00 96.23           N  
ATOM    195  CA  ALA A  26      30.034   6.310 -21.408  1.00 96.23           C  
ATOM    196  C   ALA A  26      30.921   5.084 -21.210  1.00 96.23           C  
ATOM    197  CB  ALA A  26      29.175   6.145 -22.659  1.00 96.23           C  
ATOM    198  O   ALA A  26      30.705   4.297 -20.285  1.00 96.23           O  
ATOM    199  N   ASN A  27      31.978   4.903 -21.987  1.00 95.91           N  
ATOM    200  CA  ASN A  27      32.802   3.699 -22.012  1.00 95.91           C  
ATOM    201  C   ASN A  27      33.773   3.660 -20.836  1.00 95.91           C  
ATOM    202  CB  ASN A  27      33.564   3.598 -23.335  1.00 95.91           C  
ATOM    203  O   ASN A  27      33.975   2.608 -20.227  1.00 95.91           O  
ATOM    204  CG  ASN A  27      32.664   3.246 -24.503  1.00 95.91           C  
ATOM    205  ND2 ASN A  27      32.625   4.117 -25.504  1.00 95.91           N  
ATOM    206  OD1 ASN A  27      32.009   2.201 -24.505  1.00 95.91           O  
ATOM    207  N   ASN A  28      34.303   4.810 -20.473  1.00 96.06           N  
ATOM    208  CA  ASN A  28      35.401   4.824 -19.512  1.00 96.06           C  
ATOM    209  C   ASN A  28      34.895   5.020 -18.086  1.00 96.06           C  
ATOM    210  CB  ASN A  28      36.414   5.914 -19.871  1.00 96.06           C  
ATOM    211  O   ASN A  28      35.617   4.751 -17.124  1.00 96.06           O  
ATOM    212  CG  ASN A  28      37.116   5.648 -21.188  1.00 96.06           C  
ATOM    213  ND2 ASN A  28      37.402   6.709 -21.933  1.00 96.06           N  
ATOM    214  OD1 ASN A  28      37.398   4.498 -21.534  1.00 96.06           O  
ATOM    215  N   PHE A  29      33.656   5.496 -17.991  1.00 94.82           N  
ATOM    216  CA  PHE A  29      33.180   5.816 -16.651  1.00 94.82           C  
ATOM    217  C   PHE A  29      31.846   5.133 -16.373  1.00 94.82           C  
ATOM    218  CB  PHE A  29      33.040   7.332 -16.476  1.00 94.82           C  
ATOM    219  O   PHE A  29      31.745   4.303 -15.467  1.00 94.82           O  
ATOM    220  CG  PHE A  29      32.618   7.747 -15.093  1.00 94.82           C  
ATOM    221  CD1 PHE A  29      31.356   8.283 -14.867  1.00 94.82           C  
ATOM    222  CD2 PHE A  29      33.484   7.601 -14.017  1.00 94.82           C  
ATOM    223  CE1 PHE A  29      30.963   8.669 -13.588  1.00 94.82           C  
ATOM    224  CE2 PHE A  29      33.099   7.984 -12.736  1.00 94.82           C  
ATOM    225  CZ  PHE A  29      31.838   8.519 -12.523  1.00 94.82           C  
ATOM    226  N   LEU A  30      30.801   5.404 -17.152  1.00 95.89           N  
ATOM    227  CA  LEU A  30      29.450   4.948 -16.846  1.00 95.89           C  
ATOM    228  C   LEU A  30      29.355   3.429 -16.935  1.00 95.89           C  
ATOM    229  CB  LEU A  30      28.438   5.591 -17.799  1.00 95.89           C  
ATOM    230  O   LEU A  30      28.926   2.773 -15.983  1.00 95.89           O  
ATOM    231  CG  LEU A  30      28.263   7.106 -17.681  1.00 95.89           C  
ATOM    232  CD1 LEU A  30      27.299   7.613 -18.748  1.00 95.89           C  
ATOM    233  CD2 LEU A  30      27.772   7.480 -16.287  1.00 95.89           C  
ATOM    234  N   PHE A  31      29.826   2.846 -18.016  1.00 95.64           N  
ATOM    235  CA  PHE A  31      29.709   1.409 -18.234  1.00 95.64           C  
ATOM    236  C   PHE A  31      30.629   0.641 -17.292  1.00 95.64           C  
ATOM    237  CB  PHE A  31      30.036   1.057 -19.689  1.00 95.64           C  
ATOM    238  O   PHE A  31      30.243  -0.393 -16.745  1.00 95.64           O  
ATOM    239  CG  PHE A  31      29.039   1.593 -20.681  1.00 95.64           C  
ATOM    240  CD1 PHE A  31      27.760   1.954 -20.277  1.00 95.64           C  
ATOM    241  CD2 PHE A  31      29.383   1.736 -22.019  1.00 95.64           C  
ATOM    242  CE1 PHE A  31      26.836   2.451 -21.193  1.00 95.64           C  
ATOM    243  CE2 PHE A  31      28.464   2.231 -22.941  1.00 95.64           C  
ATOM    244  CZ  PHE A  31      27.191   2.587 -22.526  1.00 95.64           C  
ATOM    245  N   LYS A  32      31.843   1.197 -17.084  1.00 95.34           N  
ATOM    246  CA  LYS A  32      32.828   0.515 -16.251  1.00 95.34           C  
ATOM    247  C   LYS A  32      32.383   0.476 -14.792  1.00 95.34           C  
ATOM    248  CB  LYS A  32      34.192   1.197 -16.364  1.00 95.34           C  
ATOM    249  O   LYS A  32      32.603  -0.517 -14.096  1.00 95.34           O  
ATOM    250  CG  LYS A  32      34.941   0.874 -17.649  1.00 95.34           C  
ATOM    251  CD  LYS A  32      36.386   1.351 -17.589  1.00 95.34           C  
ATOM    252  CE  LYS A  32      37.154   0.971 -18.847  1.00 95.34           C  
ATOM    253  NZ  LYS A  32      38.586   1.391 -18.771  1.00 95.34           N  
ATOM    254  N   GLN A  33      31.629   1.537 -14.406  1.00 94.58           N  
ATOM    255  CA  GLN A  33      31.174   1.630 -13.023  1.00 94.58           C  
ATOM    256  C   GLN A  33      29.782   1.026 -12.859  1.00 94.58           C  
ATOM    257  CB  GLN A  33      31.173   3.085 -12.554  1.00 94.58           C  
ATOM    258  O   GLN A  33      29.232   1.010 -11.756  1.00 94.58           O  
ATOM    259  CG  GLN A  33      32.564   3.687 -12.410  1.00 94.58           C  
ATOM    260  CD  GLN A  33      32.546   5.064 -11.775  1.00 94.58           C  
ATOM    261  NE2 GLN A  33      33.721   5.561 -11.402  1.00 94.58           N  
ATOM    262  OE1 GLN A  33      31.485   5.678 -11.622  1.00 94.58           O  
ATOM    263  N   GLY A  34      29.271   0.590 -13.968  1.00 94.52           N  
ATOM    264  CA  GLY A  34      27.959  -0.036 -13.930  1.00 94.52           C  
ATOM    265  C   GLY A  34      26.833   0.951 -13.688  1.00 94.52           C  
ATOM    266  O   GLY A  34      25.818   0.606 -13.079  1.00 94.52           O  
ATOM    267  N   LEU A  35      27.005   2.164 -14.074  1.00 95.78           N  
ATOM    268  CA  LEU A  35      26.031   3.219 -13.818  1.00 95.78           C  
ATOM    269  C   LEU A  35      25.043   3.339 -14.974  1.00 95.78           C  
ATOM    270  CB  LEU A  35      26.738   4.559 -13.595  1.00 95.78           C  
ATOM    271  O   LEU A  35      23.950   3.886 -14.808  1.00 95.78           O  
ATOM    272  CG  LEU A  35      27.696   4.630 -12.405  1.00 95.78           C  
ATOM    273  CD1 LEU A  35      28.420   5.972 -12.387  1.00 95.78           C  
ATOM    274  CD2 LEU A  35      26.943   4.405 -11.098  1.00 95.78           C  
ATOM    275  N   ALA A  36      25.442   2.881 -16.152  1.00 96.23           N  
ATOM    276  CA  ALA A  36      24.592   2.979 -17.336  1.00 96.23           C  
ATOM    277  C   ALA A  36      24.879   1.842 -18.312  1.00 96.23           C  
ATOM    278  CB  ALA A  36      24.790   4.329 -18.023  1.00 96.23           C  
ATOM    279  O   ALA A  36      25.909   1.173 -18.210  1.00 96.23           O  
ATOM    280  N   ILE A  37      23.924   1.617 -19.155  1.00 95.60           N  
ATOM    281  CA  ILE A  37      24.096   0.643 -20.227  1.00 95.60           C  
ATOM    282  C   ILE A  37      23.762   1.289 -21.570  1.00 95.60           C  
ATOM    283  CB  ILE A  37      23.218  -0.608 -20.000  1.00 95.60           C  
ATOM    284  O   ILE A  37      23.096   2.326 -21.618  1.00 95.60           O  
ATOM    285  CG1 ILE A  37      21.741  -0.211 -19.890  1.00 95.60           C  
ATOM    286  CG2 ILE A  37      23.674  -1.370 -18.753  1.00 95.60           C  
ATOM    287  CD1 ILE A  37      20.777  -1.388 -19.946  1.00 95.60           C  
ATOM    288  N   GLU A  38      24.291   0.686 -22.553  1.00 96.07           N  
ATOM    289  CA  GLU A  38      24.023   1.224 -23.883  1.00 96.07           C  
ATOM    290  C   GLU A  38      22.549   1.080 -24.250  1.00 96.07           C  
ATOM    291  CB  GLU A  38      24.897   0.530 -24.931  1.00 96.07           C  
ATOM    292  O   GLU A  38      21.940   0.038 -23.998  1.00 96.07           O  
ATOM    293  CG  GLU A  38      24.840   1.178 -26.306  1.00 96.07           C  
ATOM    294  CD  GLU A  38      25.780   0.533 -27.313  1.00 96.07           C  
ATOM    295  OE1 GLU A  38      25.838   0.998 -28.474  1.00 96.07           O  
ATOM    296  OE2 GLU A  38      26.463  -0.445 -26.937  1.00 96.07           O  
ATOM    297  N   ALA A  39      22.058   2.131 -24.911  1.00 96.06           N  
ATOM    298  CA  ALA A  39      20.659   2.120 -25.330  1.00 96.06           C  
ATOM    299  C   ALA A  39      20.487   1.373 -26.650  1.00 96.06           C  
ATOM    300  CB  ALA A  39      20.130   3.546 -25.456  1.00 96.06           C  
ATOM    301  O   ALA A  39      20.148   1.975 -27.671  1.00 96.06           O  
ATOM    302  N   THR A  40      20.642   0.067 -26.608  1.00 96.07           N  
ATOM    303  CA  THR A  40      20.388  -0.786 -27.764  1.00 96.07           C  
ATOM    304  C   THR A  40      18.897  -1.086 -27.897  1.00 96.07           C  
ATOM    305  CB  THR A  40      21.173  -2.107 -27.666  1.00 96.07           C  
ATOM    306  O   THR A  40      18.139  -0.926 -26.938  1.00 96.07           O  
ATOM    307  CG2 THR A  40      22.669  -1.848 -27.528  1.00 96.07           C  
ATOM    308  OG1 THR A  40      20.719  -2.843 -26.524  1.00 96.07           O  
ATOM    309  N   PRO A  41      18.466  -1.422 -29.119  1.00 94.83           N  
ATOM    310  CA  PRO A  41      17.048  -1.757 -29.268  1.00 94.83           C  
ATOM    311  C   PRO A  41      16.577  -2.796 -28.252  1.00 94.83           C  
ATOM    312  CB  PRO A  41      16.964  -2.309 -30.693  1.00 94.83           C  
ATOM    313  O   PRO A  41      15.459  -2.701 -27.741  1.00 94.83           O  
ATOM    314  CG  PRO A  41      18.120  -1.692 -31.411  1.00 94.83           C  
ATOM    315  CD  PRO A  41      19.239  -1.490 -30.429  1.00 94.83           C  
ATOM    316  N   ALA A  42      17.406  -3.742 -27.966  1.00 95.75           N  
ATOM    317  CA  ALA A  42      17.059  -4.764 -26.982  1.00 95.75           C  
ATOM    318  C   ALA A  42      16.900  -4.156 -25.592  1.00 95.75           C  
ATOM    319  CB  ALA A  42      18.119  -5.863 -26.961  1.00 95.75           C  
ATOM    320  O   ALA A  42      15.927  -4.443 -24.889  1.00 95.75           O  
ATOM    321  N   ASN A  43      17.805  -3.298 -25.199  1.00 94.79           N  
ATOM    322  CA  ASN A  43      17.764  -2.678 -23.879  1.00 94.79           C  
ATOM    323  C   ASN A  43      16.603  -1.696 -23.756  1.00 94.79           C  
ATOM    324  CB  ASN A  43      19.089  -1.975 -23.575  1.00 94.79           C  
ATOM    325  O   ASN A  43      16.005  -1.564 -22.687  1.00 94.79           O  
ATOM    326  CG  ASN A  43      20.221  -2.950 -23.314  1.00 94.79           C  
ATOM    327  ND2 ASN A  43      21.453  -2.486 -23.483  1.00 94.79           N  
ATOM    328  OD1 ASN A  43      19.989  -4.110 -22.964  1.00 94.79           O  
ATOM    329  N   LEU A  44      16.338  -1.036 -24.832  1.00 94.34           N  
ATOM    330  CA  LEU A  44      15.207  -0.115 -24.828  1.00 94.34           C  
ATOM    331  C   LEU A  44      13.893  -0.867 -24.645  1.00 94.34           C  
ATOM    332  CB  LEU A  44      15.168   0.693 -26.129  1.00 94.34           C  
ATOM    333  O   LEU A  44      13.009  -0.413 -23.915  1.00 94.34           O  
ATOM    334  CG  LEU A  44      16.240   1.773 -26.288  1.00 94.34           C  
ATOM    335  CD1 LEU A  44      16.197   2.358 -27.695  1.00 94.34           C  
ATOM    336  CD2 LEU A  44      16.055   2.868 -25.242  1.00 94.34           C  
ATOM    337  N   LYS A  45      13.795  -1.935 -25.324  1.00 95.13           N  
ATOM    338  CA  LYS A  45      12.599  -2.761 -25.183  1.00 95.13           C  
ATOM    339  C   LYS A  45      12.460  -3.289 -23.758  1.00 95.13           C  
ATOM    340  CB  LYS A  45      12.630  -3.926 -26.173  1.00 95.13           C  
ATOM    341  O   LYS A  45      11.359  -3.316 -23.205  1.00 95.13           O  
ATOM    342  CG  LYS A  45      11.290  -4.623 -26.352  1.00 95.13           C  
ATOM    343  CD  LYS A  45      11.362  -5.710 -27.416  1.00 95.13           C  
ATOM    344  CE  LYS A  45      10.042  -6.459 -27.543  1.00 95.13           C  
ATOM    345  NZ  LYS A  45      10.093  -7.491 -28.622  1.00 95.13           N  
ATOM    346  N   ALA A  46      13.518  -3.703 -23.221  1.00 94.29           N  
ATOM    347  CA  ALA A  46      13.513  -4.194 -21.845  1.00 94.29           C  
ATOM    348  C   ALA A  46      13.080  -3.099 -20.874  1.00 94.29           C  
ATOM    349  CB  ALA A  46      14.894  -4.723 -21.465  1.00 94.29           C  
ATOM    350  O   ALA A  46      12.320  -3.357 -19.938  1.00 94.29           O  
ATOM    351  N   LEU A  47      13.574  -1.904 -21.095  1.00 93.12           N  
ATOM    352  CA  LEU A  47      13.208  -0.780 -20.240  1.00 93.12           C  
ATOM    353  C   LEU A  47      11.714  -0.489 -20.335  1.00 93.12           C  
ATOM    354  CB  LEU A  47      14.008   0.468 -20.624  1.00 93.12           C  
ATOM    355  O   LEU A  47      11.057  -0.257 -19.317  1.00 93.12           O  
ATOM    356  CG  LEU A  47      13.787   1.708 -19.756  1.00 93.12           C  
ATOM    357  CD1 LEU A  47      14.333   1.475 -18.351  1.00 93.12           C  
ATOM    358  CD2 LEU A  47      14.440   2.930 -20.393  1.00 93.12           C  
ATOM    359  N   GLU A  48      11.263  -0.541 -21.517  1.00 94.08           N  
ATOM    360  CA  GLU A  48       9.837  -0.306 -21.722  1.00 94.08           C  
ATOM    361  C   GLU A  48       8.996  -1.372 -21.026  1.00 94.08           C  
ATOM    362  CB  GLU A  48       9.508  -0.270 -23.217  1.00 94.08           C  
ATOM    363  O   GLU A  48       7.978  -1.058 -20.405  1.00 94.08           O  
ATOM    364  CG  GLU A  48       9.845   1.053 -23.890  1.00 94.08           C  
ATOM    365  CD  GLU A  48       9.543   1.063 -25.380  1.00 94.08           C  
ATOM    366  OE1 GLU A  48       9.811   2.088 -26.047  1.00 94.08           O  
ATOM    367  OE2 GLU A  48       9.032   0.037 -25.884  1.00 94.08           O  
ATOM    368  N   ALA A  49       9.383  -2.549 -21.193  1.00 94.34           N  
ATOM    369  CA  ALA A  49       8.683  -3.651 -20.538  1.00 94.34           C  
ATOM    370  C   ALA A  49       8.691  -3.482 -19.021  1.00 94.34           C  
ATOM    371  CB  ALA A  49       9.313  -4.987 -20.925  1.00 94.34           C  
ATOM    372  O   ALA A  49       7.680  -3.724 -18.358  1.00 94.34           O  
ATOM    373  N   GLN A  50       9.789  -3.145 -18.549  1.00 92.99           N  
ATOM    374  CA  GLN A  50       9.901  -2.906 -17.114  1.00 92.99           C  
ATOM    375  C   GLN A  50       8.972  -1.780 -16.670  1.00 92.99           C  
ATOM    376  CB  GLN A  50      11.345  -2.576 -16.735  1.00 92.99           C  
ATOM    377  O   GLN A  50       8.303  -1.889 -15.641  1.00 92.99           O  
ATOM    378  CG  GLN A  50      11.581  -2.485 -15.233  1.00 92.99           C  
ATOM    379  CD  GLN A  50      13.054  -2.480 -14.870  1.00 92.99           C  
ATOM    380  NE2 GLN A  50      13.347  -2.600 -13.579  1.00 92.99           N  
ATOM    381  OE1 GLN A  50      13.922  -2.370 -15.742  1.00 92.99           O  
ATOM    382  N   LYS A  51       8.945  -0.720 -17.445  1.00 93.15           N  
ATOM    383  CA  LYS A  51       8.077   0.410 -17.127  1.00 93.15           C  
ATOM    384  C   LYS A  51       6.608  -0.001 -17.151  1.00 93.15           C  
ATOM    385  CB  LYS A  51       8.315   1.562 -18.104  1.00 93.15           C  
ATOM    386  O   LYS A  51       5.832   0.396 -16.279  1.00 93.15           O  
ATOM    387  CG  LYS A  51       9.585   2.354 -17.830  1.00 93.15           C  
ATOM    388  CD  LYS A  51       9.707   3.554 -18.760  1.00 93.15           C  
ATOM    389  CE  LYS A  51      10.985   4.338 -18.497  1.00 93.15           C  
ATOM    390  NZ  LYS A  51      11.123   5.501 -19.425  1.00 93.15           N  
ATOM    391  N   GLN A  52       6.310  -0.746 -18.085  1.00 94.81           N  
ATOM    392  CA  GLN A  52       4.930  -1.207 -18.195  1.00 94.81           C  
ATOM    393  C   GLN A  52       4.556  -2.111 -17.024  1.00 94.81           C  
ATOM    394  CB  GLN A  52       4.713  -1.944 -19.517  1.00 94.81           C  
ATOM    395  O   GLN A  52       3.450  -2.017 -16.488  1.00 94.81           O  
ATOM    396  CG  GLN A  52       4.668  -1.028 -20.732  1.00 94.81           C  
ATOM    397  CD  GLN A  52       4.335  -1.768 -22.014  1.00 94.81           C  
ATOM    398  NE2 GLN A  52       4.487  -1.091 -23.147  1.00 94.81           N  
ATOM    399  OE1 GLN A  52       3.944  -2.939 -21.986  1.00 94.81           O  
ATOM    400  N   LYS A  53       5.416  -2.910 -16.716  1.00 95.29           N  
ATOM    401  CA  LYS A  53       5.188  -3.786 -15.570  1.00 95.29           C  
ATOM    402  C   LYS A  53       4.985  -2.978 -14.292  1.00 95.29           C  
ATOM    403  CB  LYS A  53       6.356  -4.758 -15.396  1.00 95.29           C  
ATOM    404  O   LYS A  53       4.074  -3.260 -13.511  1.00 95.29           O  
ATOM    405  CG  LYS A  53       6.138  -5.800 -14.309  1.00 95.29           C  
ATOM    406  CD  LYS A  53       7.326  -6.745 -14.194  1.00 95.29           C  
ATOM    407  CE  LYS A  53       7.154  -7.724 -13.040  1.00 95.29           C  
ATOM    408  NZ  LYS A  53       8.348  -8.607 -12.880  1.00 95.29           N  
ATOM    409  N   GLU A  54       5.799  -2.040 -14.101  1.00 93.88           N  
ATOM    410  CA  GLU A  54       5.689  -1.199 -12.913  1.00 93.88           C  
ATOM    411  C   GLU A  54       4.367  -0.437 -12.895  1.00 93.88           C  
ATOM    412  CB  GLU A  54       6.862  -0.218 -12.838  1.00 93.88           C  
ATOM    413  O   GLU A  54       3.737  -0.301 -11.845  1.00 93.88           O  
ATOM    414  CG  GLU A  54       8.176  -0.861 -12.418  1.00 93.88           C  
ATOM    415  CD  GLU A  54       9.344   0.111 -12.410  1.00 93.88           C  
ATOM    416  OE1 GLU A  54      10.483  -0.310 -12.104  1.00 93.88           O  
ATOM    417  OE2 GLU A  54       9.120   1.305 -12.712  1.00 93.88           O  
ATOM    418  N   GLN A  55       4.025  -0.012 -14.022  1.00 94.18           N  
ATOM    419  CA  GLN A  55       2.759   0.704 -14.129  1.00 94.18           C  
ATOM    420  C   GLN A  55       1.579  -0.216 -13.826  1.00 94.18           C  
ATOM    421  CB  GLN A  55       2.603   1.315 -15.523  1.00 94.18           C  
ATOM    422  O   GLN A  55       0.630   0.185 -13.151  1.00 94.18           O  
ATOM    423  CG  GLN A  55       3.488   2.531 -15.763  1.00 94.18           C  
ATOM    424  CD  GLN A  55       3.343   3.094 -17.165  1.00 94.18           C  
ATOM    425  NE2 GLN A  55       4.109   4.137 -17.467  1.00 94.18           N  
ATOM    426  OE1 GLN A  55       2.550   2.595 -17.970  1.00 94.18           O  
ATOM    427  N   ARG A  56       1.662  -1.320 -14.343  1.00 95.04           N  
ATOM    428  CA  ARG A  56       0.601  -2.290 -14.090  1.00 95.04           C  
ATOM    429  C   ARG A  56       0.512  -2.630 -12.606  1.00 95.04           C  
ATOM    430  CB  ARG A  56       0.830  -3.563 -14.906  1.00 95.04           C  
ATOM    431  O   ARG A  56      -0.583  -2.692 -12.042  1.00 95.04           O  
ATOM    432  CG  ARG A  56       0.482  -3.422 -16.379  1.00 95.04           C  
ATOM    433  CD  ARG A  56       0.489  -4.767 -17.092  1.00 95.04           C  
ATOM    434  NE  ARG A  56       1.833  -5.331 -17.166  1.00 95.04           N  
ATOM    435  NH1 ARG A  56       1.281  -6.983 -18.684  1.00 95.04           N  
ATOM    436  NH2 ARG A  56       3.432  -6.803 -17.911  1.00 95.04           N  
ATOM    437  CZ  ARG A  56       2.179  -6.371 -17.920  1.00 95.04           C  
ATOM    438  N   GLN A  57       1.593  -2.823 -12.017  1.00 94.77           N  
ATOM    439  CA  GLN A  57       1.630  -3.134 -10.592  1.00 94.77           C  
ATOM    440  C   GLN A  57       1.078  -1.978  -9.762  1.00 94.77           C  
ATOM    441  CB  GLN A  57       3.056  -3.464 -10.150  1.00 94.77           C  
ATOM    442  O   GLN A  57       0.327  -2.194  -8.809  1.00 94.77           O  
ATOM    443  CG  GLN A  57       3.563  -4.806 -10.661  1.00 94.77           C  
ATOM    444  CD  GLN A  57       4.989  -5.097 -10.231  1.00 94.77           C  
ATOM    445  NE2 GLN A  57       5.463  -6.303 -10.526  1.00 94.77           N  
ATOM    446  OE1 GLN A  57       5.659  -4.246  -9.638  1.00 94.77           O  
ATOM    447  N   ALA A  58       1.501  -0.804 -10.192  1.00 93.16           N  
ATOM    448  CA  ALA A  58       1.010   0.374  -9.481  1.00 93.16           C  
ATOM    449  C   ALA A  58      -0.504   0.506  -9.619  1.00 93.16           C  
ATOM    450  CB  ALA A  58       1.700   1.634  -9.996  1.00 93.16           C  
ATOM    451  O   ALA A  58      -1.196   0.833  -8.652  1.00 93.16           O  
ATOM    452  N   ALA A  59      -0.965   0.241 -10.762  1.00 94.53           N  
ATOM    453  CA  ALA A  59      -2.402   0.322 -11.010  1.00 94.53           C  
ATOM    454  C   ALA A  59      -3.158  -0.726 -10.199  1.00 94.53           C  
ATOM    455  CB  ALA A  59      -2.695   0.153 -12.499  1.00 94.53           C  
ATOM    456  O   ALA A  59      -4.223  -0.443  -9.646  1.00 94.53           O  
ATOM    457  N   GLU A  60      -2.580  -1.859 -10.177  1.00 95.37           N  
ATOM    458  CA  GLU A  60      -3.199  -2.935  -9.408  1.00 95.37           C  
ATOM    459  C   GLU A  60      -3.231  -2.602  -7.919  1.00 95.37           C  
ATOM    460  CB  GLU A  60      -2.457  -4.255  -9.636  1.00 95.37           C  
ATOM    461  O   GLU A  60      -4.236  -2.841  -7.246  1.00 95.37           O  
ATOM    462  CG  GLU A  60      -2.735  -4.891 -10.989  1.00 95.37           C  
ATOM    463  CD  GLU A  60      -1.979  -6.192 -11.208  1.00 95.37           C  
ATOM    464  OE1 GLU A  60      -2.120  -6.801 -12.292  1.00 95.37           O  
ATOM    465  OE2 GLU A  60      -1.240  -6.605 -10.287  1.00 95.37           O  
ATOM    466  N   GLU A  61      -2.208  -2.087  -7.419  1.00 94.55           N  
ATOM    467  CA  GLU A  61      -2.146  -1.689  -6.016  1.00 94.55           C  
ATOM    468  C   GLU A  61      -3.189  -0.622  -5.698  1.00 94.55           C  
ATOM    469  CB  GLU A  61      -0.747  -1.180  -5.662  1.00 94.55           C  
ATOM    470  O   GLU A  61      -3.849  -0.680  -4.658  1.00 94.55           O  
ATOM    471  CG  GLU A  61       0.293  -2.282  -5.525  1.00 94.55           C  
ATOM    472  CD  GLU A  61       1.693  -1.756  -5.250  1.00 94.55           C  
ATOM    473  OE1 GLU A  61       2.654  -2.558  -5.255  1.00 94.55           O  
ATOM    474  OE2 GLU A  61       1.829  -0.533  -5.027  1.00 94.55           O  
ATOM    475  N   LEU A  62      -3.291   0.296  -6.621  1.00 94.90           N  
ATOM    476  CA  LEU A  62      -4.280   1.354  -6.449  1.00 94.90           C  
ATOM    477  C   LEU A  62      -5.694   0.784  -6.463  1.00 94.90           C  
ATOM    478  CB  LEU A  62      -4.132   2.409  -7.548  1.00 94.90           C  
ATOM    479  O   LEU A  62      -6.526   1.155  -5.631  1.00 94.90           O  
ATOM    480  CG  LEU A  62      -4.989   3.668  -7.400  1.00 94.90           C  
ATOM    481  CD1 LEU A  62      -4.240   4.885  -7.934  1.00 94.90           C  
ATOM    482  CD2 LEU A  62      -6.322   3.495  -8.120  1.00 94.90           C  
ATOM    483  N   ALA A  63      -5.871  -0.067  -7.370  1.00 95.48           N  
ATOM    484  CA  ALA A  63      -7.189  -0.688  -7.474  1.00 95.48           C  
ATOM    485  C   ALA A  63      -7.520  -1.487  -6.217  1.00 95.48           C  
ATOM    486  CB  ALA A  63      -7.257  -1.587  -8.706  1.00 95.48           C  
ATOM    487  O   ALA A  63      -8.637  -1.409  -5.701  1.00 95.48           O  
ATOM    488  N   ASN A  64      -6.591  -2.248  -5.740  1.00 94.73           N  
ATOM    489  CA  ASN A  64      -6.786  -3.017  -4.515  1.00 94.73           C  
ATOM    490  C   ASN A  64      -7.077  -2.109  -3.324  1.00 94.73           C  
ATOM    491  CB  ASN A  64      -5.563  -3.892  -4.231  1.00 94.73           C  
ATOM    492  O   ASN A  64      -7.927  -2.426  -2.490  1.00 94.73           O  
ATOM    493  CG  ASN A  64      -5.431  -5.046  -5.204  1.00 94.73           C  
ATOM    494  ND2 ASN A  64      -4.216  -5.559  -5.355  1.00 94.73           N  
ATOM    495  OD1 ASN A  64      -6.414  -5.473  -5.816  1.00 94.73           O  
ATOM    496  N   ALA A  65      -6.373  -1.018  -3.344  1.00 94.94           N  
ATOM    497  CA  ALA A  65      -6.578  -0.064  -2.257  1.00 94.94           C  
ATOM    498  C   ALA A  65      -7.982   0.533  -2.309  1.00 94.94           C  
ATOM    499  CB  ALA A  65      -5.530   1.044  -2.316  1.00 94.94           C  
ATOM    500  O   ALA A  65      -8.626   0.712  -1.273  1.00 94.94           O  
ATOM    501  N   LYS A  66      -8.456   0.803  -3.427  1.00 95.70           N  
ATOM    502  CA  LYS A  66      -9.799   1.352  -3.591  1.00 95.70           C  
ATOM    503  C   LYS A  66     -10.861   0.342  -3.164  1.00 95.70           C  
ATOM    504  CB  LYS A  66     -10.033   1.776  -5.042  1.00 95.70           C  
ATOM    505  O   LYS A  66     -11.857   0.709  -2.537  1.00 95.70           O  
ATOM    506  CG  LYS A  66      -9.309   3.055  -5.437  1.00 95.70           C  
ATOM    507  CD  LYS A  66      -9.652   3.474  -6.861  1.00 95.70           C  
ATOM    508  CE  LYS A  66      -8.935   4.758  -7.254  1.00 95.70           C  
ATOM    509  NZ  LYS A  66      -9.259   5.167  -8.654  1.00 95.70           N  
ATOM    510  N   LYS A  67     -10.604  -0.847  -3.546  1.00 95.07           N  
ATOM    511  CA  LYS A  67     -11.522  -1.910  -3.147  1.00 95.07           C  
ATOM    512  C   LYS A  67     -11.565  -2.057  -1.629  1.00 95.07           C  
ATOM    513  CB  LYS A  67     -11.118  -3.237  -3.791  1.00 95.07           C  
ATOM    514  O   LYS A  67     -12.642  -2.185  -1.043  1.00 95.07           O  
ATOM    515  CG  LYS A  67     -11.455  -3.334  -5.272  1.00 95.07           C  
ATOM    516  CD  LYS A  67     -11.120  -4.710  -5.832  1.00 95.07           C  
ATOM    517  CE  LYS A  67     -11.354  -4.775  -7.336  1.00 95.07           C  
ATOM    518  NZ  LYS A  67     -10.947  -6.095  -7.903  1.00 95.07           N  
ATOM    519  N   LEU A  68     -10.423  -2.051  -1.069  1.00 93.59           N  
ATOM    520  CA  LEU A  68     -10.336  -2.152   0.384  1.00 93.59           C  
ATOM    521  C   LEU A  68     -11.021  -0.965   1.053  1.00 93.59           C  
ATOM    522  CB  LEU A  68      -8.873  -2.229   0.829  1.00 93.59           C  
ATOM    523  O   LEU A  68     -11.682  -1.123   2.082  1.00 93.59           O  
ATOM    524  CG  LEU A  68      -8.630  -2.535   2.308  1.00 93.59           C  
ATOM    525  CD1 LEU A  68      -9.174  -3.915   2.660  1.00 93.59           C  
ATOM    526  CD2 LEU A  68      -7.144  -2.440   2.636  1.00 93.59           C  
ATOM    527  N   LYS A  69     -10.824   0.136   0.440  1.00 94.80           N  
ATOM    528  CA  LYS A  69     -11.491   1.331   0.950  1.00 94.80           C  
ATOM    529  C   LYS A  69     -13.004   1.137   1.001  1.00 94.80           C  
ATOM    530  CB  LYS A  69     -11.148   2.547   0.087  1.00 94.80           C  
ATOM    531  O   LYS A  69     -13.639   1.437   2.014  1.00 94.80           O  
ATOM    532  CG  LYS A  69     -11.886   3.816   0.486  1.00 94.80           C  
ATOM    533  CD  LYS A  69     -11.553   4.973  -0.447  1.00 94.80           C  
ATOM    534  CE  LYS A  69     -12.359   6.218  -0.106  1.00 94.80           C  
ATOM    535  NZ  LYS A  69     -11.969   7.382  -0.958  1.00 94.80           N  
ATOM    536  N   GLU A  70     -13.525   0.722   0.019  1.00 94.75           N  
ATOM    537  CA  GLU A  70     -14.966   0.502  -0.055  1.00 94.75           C  
ATOM    538  C   GLU A  70     -15.428  -0.492   1.007  1.00 94.75           C  
ATOM    539  CB  GLU A  70     -15.365   0.007  -1.447  1.00 94.75           C  
ATOM    540  O   GLU A  70     -16.456  -0.284   1.655  1.00 94.75           O  
ATOM    541  CG  GLU A  70     -15.255   1.068  -2.532  1.00 94.75           C  
ATOM    542  CD  GLU A  70     -15.617   0.552  -3.916  1.00 94.75           C  
ATOM    543  OE1 GLU A  70     -15.570   1.339  -4.889  1.00 94.75           O  
ATOM    544  OE2 GLU A  70     -15.952  -0.648  -4.027  1.00 94.75           O  
ATOM    545  N   GLN A  71     -14.689  -1.505   1.172  1.00 93.39           N  
ATOM    546  CA  GLN A  71     -15.025  -2.523   2.163  1.00 93.39           C  
ATOM    547  C   GLN A  71     -14.979  -1.951   3.577  1.00 93.39           C  
ATOM    548  CB  GLN A  71     -14.077  -3.718   2.048  1.00 93.39           C  
ATOM    549  O   GLN A  71     -15.884  -2.191   4.379  1.00 93.39           O  
ATOM    550  CG  GLN A  71     -14.263  -4.531   0.774  1.00 93.39           C  
ATOM    551  CD  GLN A  71     -13.324  -5.719   0.694  1.00 93.39           C  
ATOM    552  NE2 GLN A  71     -13.784  -6.797   0.068  1.00 93.39           N  
ATOM    553  OE1 GLN A  71     -12.194  -5.669   1.190  1.00 93.39           O  
ATOM    554  N   LEU A  72     -13.963  -1.141   3.759  1.00 93.86           N  
ATOM    555  CA  LEU A  72     -13.755  -0.603   5.098  1.00 93.86           C  
ATOM    556  C   LEU A  72     -14.828   0.424   5.444  1.00 93.86           C  
ATOM    557  CB  LEU A  72     -12.367   0.034   5.211  1.00 93.86           C  
ATOM    558  O   LEU A  72     -15.296   0.480   6.584  1.00 93.86           O  
ATOM    559  CG  LEU A  72     -11.198  -0.924   5.440  1.00 93.86           C  
ATOM    560  CD1 LEU A  72      -9.873  -0.173   5.361  1.00 93.86           C  
ATOM    561  CD2 LEU A  72     -11.340  -1.629   6.785  1.00 93.86           C  
ATOM    562  N   GLU A  73     -15.245   1.153   4.525  1.00 93.69           N  
ATOM    563  CA  GLU A  73     -16.197   2.232   4.766  1.00 93.69           C  
ATOM    564  C   GLU A  73     -17.597   1.684   5.030  1.00 93.69           C  
ATOM    565  CB  GLU A  73     -16.226   3.200   3.581  1.00 93.69           C  
ATOM    566  O   GLU A  73     -18.428   2.358   5.642  1.00 93.69           O  
ATOM    567  CG  GLU A  73     -15.015   4.118   3.506  1.00 93.69           C  
ATOM    568  CD  GLU A  73     -15.120   5.163   2.407  1.00 93.69           C  
ATOM    569  OE1 GLU A  73     -14.333   6.136   2.417  1.00 93.69           O  
ATOM    570  OE2 GLU A  73     -15.999   5.008   1.529  1.00 93.69           O  
ATOM    571  N   LYS A  74     -17.803   0.477   4.704  1.00 93.45           N  
ATOM    572  CA  LYS A  74     -19.094  -0.163   4.939  1.00 93.45           C  
ATOM    573  C   LYS A  74     -19.130  -0.845   6.303  1.00 93.45           C  
ATOM    574  CB  LYS A  74     -19.399  -1.178   3.837  1.00 93.45           C  
ATOM    575  O   LYS A  74     -20.206  -1.128   6.834  1.00 93.45           O  
ATOM    576  CG  LYS A  74     -19.673  -0.552   2.477  1.00 93.45           C  
ATOM    577  CD  LYS A  74     -19.955  -1.612   1.421  1.00 93.45           C  
ATOM    578  CE  LYS A  74     -20.137  -0.994   0.041  1.00 93.45           C  
ATOM    579  NZ  LYS A  74     -20.317  -2.035  -1.014  1.00 93.45           N  
ATOM    580  N   LEU A  75     -18.040  -0.970   6.860  1.00 92.94           N  
ATOM    581  CA  LEU A  75     -17.960  -1.742   8.095  1.00 92.94           C  
ATOM    582  C   LEU A  75     -17.966  -0.822   9.312  1.00 92.94           C  
ATOM    583  CB  LEU A  75     -16.700  -2.611   8.104  1.00 92.94           C  
ATOM    584  O   LEU A  75     -17.591   0.348   9.212  1.00 92.94           O  
ATOM    585  CG  LEU A  75     -16.602  -3.675   7.010  1.00 92.94           C  
ATOM    586  CD1 LEU A  75     -15.193  -4.254   6.958  1.00 92.94           C  
ATOM    587  CD2 LEU A  75     -17.631  -4.776   7.241  1.00 92.94           C  
ATOM    588  N   THR A  76     -18.482  -1.311  10.340  1.00 93.79           N  
ATOM    589  CA  THR A  76     -18.424  -0.672  11.649  1.00 93.79           C  
ATOM    590  C   THR A  76     -17.763  -1.591  12.672  1.00 93.79           C  
ATOM    591  CB  THR A  76     -19.829  -0.278  12.142  1.00 93.79           C  
ATOM    592  O   THR A  76     -18.136  -2.760  12.797  1.00 93.79           O  
ATOM    593  CG2 THR A  76     -19.754   0.508  13.447  1.00 93.79           C  
ATOM    594  OG1 THR A  76     -20.469   0.530  11.146  1.00 93.79           O  
ATOM    595  N   VAL A  77     -16.732  -1.021  13.301  1.00 94.43           N  
ATOM    596  CA  VAL A  77     -16.021  -1.777  14.327  1.00 94.43           C  
ATOM    597  C   VAL A  77     -16.538  -1.386  15.709  1.00 94.43           C  
ATOM    598  CB  VAL A  77     -14.495  -1.548  14.245  1.00 94.43           C  
ATOM    599  O   VAL A  77     -16.512  -0.209  16.079  1.00 94.43           O  
ATOM    600  CG1 VAL A  77     -13.773  -2.326  15.343  1.00 94.43           C  
ATOM    601  CG2 VAL A  77     -13.970  -1.949  12.867  1.00 94.43           C  
ATOM    602  N   THR A  78     -17.033  -2.391  16.366  1.00 94.61           N  
ATOM    603  CA  THR A  78     -17.581  -2.169  17.700  1.00 94.61           C  
ATOM    604  C   THR A  78     -16.603  -2.642  18.772  1.00 94.61           C  
ATOM    605  CB  THR A  78     -18.929  -2.890  17.878  1.00 94.61           C  
ATOM    606  O   THR A  78     -16.125  -3.777  18.726  1.00 94.61           O  
ATOM    607  CG2 THR A  78     -19.583  -2.515  19.204  1.00 94.61           C  
ATOM    608  OG1 THR A  78     -19.806  -2.523  16.805  1.00 94.61           O  
ATOM    609  N   ILE A  79     -16.332  -1.699  19.652  1.00 94.84           N  
ATOM    610  CA  ILE A  79     -15.389  -2.002  20.723  1.00 94.84           C  
ATOM    611  C   ILE A  79     -16.041  -1.729  22.077  1.00 94.84           C  
ATOM    612  CB  ILE A  79     -14.088  -1.182  20.579  1.00 94.84           C  
ATOM    613  O   ILE A  79     -16.380  -0.586  22.390  1.00 94.84           O  
ATOM    614  CG1 ILE A  79     -13.457  -1.418  19.202  1.00 94.84           C  
ATOM    615  CG2 ILE A  79     -13.103  -1.530  21.699  1.00 94.84           C  
ATOM    616  CD1 ILE A  79     -12.272  -0.511  18.900  1.00 94.84           C  
ATOM    617  N   PRO A  80     -16.198  -2.872  22.848  1.00 92.82           N  
ATOM    618  CA  PRO A  80     -16.726  -2.676  24.200  1.00 92.82           C  
ATOM    619  C   PRO A  80     -15.667  -2.181  25.182  1.00 92.82           C  
ATOM    620  CB  PRO A  80     -17.222  -4.071  24.590  1.00 92.82           C  
ATOM    621  O   PRO A  80     -14.547  -2.699  25.200  1.00 92.82           O  
ATOM    622  CG  PRO A  80     -16.464  -5.007  23.705  1.00 92.82           C  
ATOM    623  CD  PRO A  80     -16.031  -4.258  22.478  1.00 92.82           C  
ATOM    624  N   ALA A  81     -16.038  -1.061  25.903  1.00 93.02           N  
ATOM    625  CA  ALA A  81     -15.092  -0.507  26.868  1.00 93.02           C  
ATOM    626  C   ALA A  81     -15.810  -0.026  28.126  1.00 93.02           C  
ATOM    627  CB  ALA A  81     -14.299   0.637  26.241  1.00 93.02           C  
ATOM    628  O   ALA A  81     -16.997   0.305  28.082  1.00 93.02           O  
ATOM    629  N   LYS A  82     -15.110  -0.101  29.333  1.00 92.65           N  
ATOM    630  CA  LYS A  82     -15.635   0.397  30.601  1.00 92.65           C  
ATOM    631  C   LYS A  82     -15.667   1.922  30.622  1.00 92.65           C  
ATOM    632  CB  LYS A  82     -14.799  -0.125  31.771  1.00 92.65           C  
ATOM    633  O   LYS A  82     -14.692   2.574  30.244  1.00 92.65           O  
ATOM    634  CG  LYS A  82     -14.938  -1.621  32.012  1.00 92.65           C  
ATOM    635  CD  LYS A  82     -14.151  -2.065  33.238  1.00 92.65           C  
ATOM    636  CE  LYS A  82     -14.243  -3.571  33.447  1.00 92.65           C  
ATOM    637  NZ  LYS A  82     -13.392  -4.025  34.588  1.00 92.65           N  
ATOM    638  N   ALA A  83     -16.852   2.371  30.933  1.00 90.94           N  
ATOM    639  CA  ALA A  83     -17.003   3.823  30.922  1.00 90.94           C  
ATOM    640  C   ALA A  83     -17.517   4.332  32.266  1.00 90.94           C  
ATOM    641  CB  ALA A  83     -17.945   4.252  29.799  1.00 90.94           C  
ATOM    642  O   ALA A  83     -18.194   3.603  32.994  1.00 90.94           O  
ATOM    643  N   GLY A  84     -16.987   5.546  32.747  1.00 87.15           N  
ATOM    644  CA  GLY A  84     -17.462   6.204  33.954  1.00 87.15           C  
ATOM    645  C   GLY A  84     -18.669   7.091  33.714  1.00 87.15           C  
ATOM    646  O   GLY A  84     -19.349   6.961  32.694  1.00 87.15           O  
ATOM    647  N   GLU A  85     -18.924   7.885  34.718  1.00 83.67           N  
ATOM    648  CA  GLU A  85     -20.053   8.809  34.661  1.00 83.67           C  
ATOM    649  C   GLU A  85     -19.835   9.882  33.598  1.00 83.67           C  
ATOM    650  CB  GLU A  85     -20.283   9.462  36.027  1.00 83.67           C  
ATOM    651  O   GLU A  85     -18.720  10.379  33.430  1.00 83.67           O  
ATOM    652  CG  GLU A  85     -21.723   9.377  36.514  1.00 83.67           C  
ATOM    653  CD  GLU A  85     -21.933  10.014  37.878  1.00 83.67           C  
ATOM    654  OE1 GLU A  85     -23.092  10.075  38.348  1.00 83.67           O  
ATOM    655  OE2 GLU A  85     -20.930  10.456  38.483  1.00 83.67           O  
ATOM    656  N   GLY A  86     -20.648  10.002  32.617  1.00 82.23           N  
ATOM    657  CA  GLY A  86     -20.588  11.052  31.613  1.00 82.23           C  
ATOM    658  C   GLY A  86     -20.054  10.570  30.277  1.00 82.23           C  
ATOM    659  O   GLY A  86     -19.756  11.377  29.394  1.00 82.23           O  
ATOM    660  N   GLY A  87     -19.798   9.208  30.152  1.00 83.32           N  
ATOM    661  CA  GLY A  87     -19.441   8.678  28.846  1.00 83.32           C  
ATOM    662  C   GLY A  87     -17.945   8.669  28.594  1.00 83.32           C  
ATOM    663  O   GLY A  87     -17.497   8.330  27.496  1.00 83.32           O  
ATOM    664  N   ARG A  88     -17.147   9.036  29.611  1.00 89.36           N  
ATOM    665  CA  ARG A  88     -15.692   8.974  29.509  1.00 89.36           C  
ATOM    666  C   ARG A  88     -15.180   7.572  29.824  1.00 89.36           C  
ATOM    667  CB  ARG A  88     -15.043   9.992  30.448  1.00 89.36           C  
ATOM    668  O   ARG A  88     -15.602   6.957  30.806  1.00 89.36           O  
ATOM    669  CG  ARG A  88     -13.579  10.267  30.142  1.00 89.36           C  
ATOM    670  CD  ARG A  88     -13.048  11.449  30.941  1.00 89.36           C  
ATOM    671  NE  ARG A  88     -11.608  11.613  30.768  1.00 89.36           N  
ATOM    672  NH1 ARG A  88     -11.708  13.883  30.346  1.00 89.36           N  
ATOM    673  NH2 ARG A  88      -9.687  12.802  30.353  1.00 89.36           N  
ATOM    674  CZ  ARG A  88     -11.004  12.766  30.489  1.00 89.36           C  
ATOM    675  N   LEU A  89     -14.261   7.165  28.977  1.00 91.82           N  
ATOM    676  CA  LEU A  89     -13.718   5.819  29.122  1.00 91.82           C  
ATOM    677  C   LEU A  89     -12.646   5.779  30.206  1.00 91.82           C  
ATOM    678  CB  LEU A  89     -13.136   5.329  27.794  1.00 91.82           C  
ATOM    679  O   LEU A  89     -11.911   6.751  30.395  1.00 91.82           O  
ATOM    680  CG  LEU A  89     -14.131   5.132  26.649  1.00 91.82           C  
ATOM    681  CD1 LEU A  89     -13.395   4.770  25.363  1.00 91.82           C  
ATOM    682  CD2 LEU A  89     -15.152   4.058  27.007  1.00 91.82           C  
ATOM    683  N   PHE A  90     -12.650   4.750  31.117  1.00 90.00           N  
ATOM    684  CA  PHE A  90     -11.608   4.531  32.113  1.00 90.00           C  
ATOM    685  C   PHE A  90     -10.257   4.308  31.443  1.00 90.00           C  
ATOM    686  CB  PHE A  90     -11.956   3.334  33.003  1.00 90.00           C  
ATOM    687  O   PHE A  90      -9.219   4.694  31.985  1.00 90.00           O  
ATOM    688  CG  PHE A  90     -13.076   3.603  33.972  1.00 90.00           C  
ATOM    689  CD1 PHE A  90     -12.876   4.422  35.076  1.00 90.00           C  
ATOM    690  CD2 PHE A  90     -14.329   3.036  33.778  1.00 90.00           C  
ATOM    691  CE1 PHE A  90     -13.911   4.674  35.974  1.00 90.00           C  
ATOM    692  CE2 PHE A  90     -15.368   3.282  34.671  1.00 90.00           C  
ATOM    693  CZ  PHE A  90     -15.156   4.100  35.769  1.00 90.00           C  
ATOM    694  N   GLY A  91     -10.244   4.035  30.174  1.00 89.57           N  
ATOM    695  CA  GLY A  91      -9.090   3.872  29.305  1.00 89.57           C  
ATOM    696  C   GLY A  91      -9.236   4.589  27.977  1.00 89.57           C  
ATOM    697  O   GLY A  91      -9.995   5.555  27.867  1.00 89.57           O  
ATOM    698  N   SER A  92      -8.315   4.146  27.099  1.00 91.84           N  
ATOM    699  CA  SER A  92      -8.364   4.718  25.758  1.00 91.84           C  
ATOM    700  C   SER A  92      -8.331   3.630  24.691  1.00 91.84           C  
ATOM    701  CB  SER A  92      -7.201   5.688  25.545  1.00 91.84           C  
ATOM    702  O   SER A  92      -7.861   2.518  24.945  1.00 91.84           O  
ATOM    703  OG  SER A  92      -5.958   5.021  25.688  1.00 91.84           O  
ATOM    704  N   ILE A  93      -9.073   3.894  23.677  1.00 93.86           N  
ATOM    705  CA  ILE A  93      -9.020   3.012  22.516  1.00 93.86           C  
ATOM    706  C   ILE A  93      -7.954   3.508  21.541  1.00 93.86           C  
ATOM    707  CB  ILE A  93     -10.392   2.922  21.811  1.00 93.86           C  
ATOM    708  O   ILE A  93      -8.052   4.621  21.018  1.00 93.86           O  
ATOM    709  CG1 ILE A  93     -11.463   2.427  22.790  1.00 93.86           C  
ATOM    710  CG2 ILE A  93     -10.308   2.011  20.583  1.00 93.86           C  
ATOM    711  CD1 ILE A  93     -11.916   0.995  22.539  1.00 93.86           C  
ATOM    712  N   THR A  94      -6.937   2.648  21.360  1.00 95.05           N  
ATOM    713  CA  THR A  94      -5.797   3.008  20.524  1.00 95.05           C  
ATOM    714  C   THR A  94      -5.936   2.404  19.129  1.00 95.05           C  
ATOM    715  CB  THR A  94      -4.472   2.546  21.156  1.00 95.05           C  
ATOM    716  O   THR A  94      -6.863   1.633  18.871  1.00 95.05           O  
ATOM    717  CG2 THR A  94      -4.298   3.127  22.556  1.00 95.05           C  
ATOM    718  OG1 THR A  94      -4.462   1.116  21.240  1.00 95.05           O  
ATOM    719  N   SER A  95      -5.047   2.805  18.249  1.00 95.25           N  
ATOM    720  CA  SER A  95      -5.020   2.284  16.886  1.00 95.25           C  
ATOM    721  C   SER A  95      -4.785   0.777  16.875  1.00 95.25           C  
ATOM    722  CB  SER A  95      -3.936   2.984  16.066  1.00 95.25           C  
ATOM    723  O   SER A  95      -5.340   0.063  16.037  1.00 95.25           O  
ATOM    724  OG  SER A  95      -2.711   3.020  16.777  1.00 95.25           O  
ATOM    725  N   LYS A  96      -4.027   0.363  17.843  1.00 94.60           N  
ATOM    726  CA  LYS A  96      -3.760  -1.066  17.971  1.00 94.60           C  
ATOM    727  C   LYS A  96      -5.040  -1.840  18.273  1.00 94.60           C  
ATOM    728  CB  LYS A  96      -2.723  -1.322  19.066  1.00 94.60           C  
ATOM    729  O   LYS A  96      -5.309  -2.871  17.653  1.00 94.60           O  
ATOM    730  CG  LYS A  96      -2.331  -2.785  19.217  1.00 94.60           C  
ATOM    731  CD  LYS A  96      -1.311  -2.977  20.332  1.00 94.60           C  
ATOM    732  CE  LYS A  96      -0.987  -4.450  20.546  1.00 94.60           C  
ATOM    733  NZ  LYS A  96      -0.001  -4.645  21.651  1.00 94.60           N  
ATOM    734  N   GLN A  97      -5.789  -1.315  19.183  1.00 93.65           N  
ATOM    735  CA  GLN A  97      -7.036  -1.967  19.571  1.00 93.65           C  
ATOM    736  C   GLN A  97      -8.037  -1.970  18.420  1.00 93.65           C  
ATOM    737  CB  GLN A  97      -7.644  -1.278  20.794  1.00 93.65           C  
ATOM    738  O   GLN A  97      -8.750  -2.953  18.213  1.00 93.65           O  
ATOM    739  CG  GLN A  97      -6.962  -1.640  22.107  1.00 93.65           C  
ATOM    740  CD  GLN A  97      -7.537  -0.889  23.293  1.00 93.65           C  
ATOM    741  NE2 GLN A  97      -7.114  -1.266  24.495  1.00 93.65           N  
ATOM    742  OE1 GLN A  97      -8.353   0.024  23.131  1.00 93.65           O  
ATOM    743  N   ILE A  98      -8.060  -0.986  17.710  1.00 94.45           N  
ATOM    744  CA  ILE A  98      -8.948  -0.883  16.557  1.00 94.45           C  
ATOM    745  C   ILE A  98      -8.562  -1.927  15.512  1.00 94.45           C  
ATOM    746  CB  ILE A  98      -8.911   0.533  15.940  1.00 94.45           C  
ATOM    747  O   ILE A  98      -9.422  -2.637  14.987  1.00 94.45           O  
ATOM    748  CG1 ILE A  98      -9.455   1.564  16.935  1.00 94.45           C  
ATOM    749  CG2 ILE A  98      -9.698   0.571  14.626  1.00 94.45           C  
ATOM    750  CD1 ILE A  98      -9.302   3.008  16.476  1.00 94.45           C  
ATOM    751  N   ALA A  99      -7.281  -2.050  15.273  1.00 94.72           N  
ATOM    752  CA  ALA A  99      -6.792  -3.005  14.282  1.00 94.72           C  
ATOM    753  C   ALA A  99      -7.101  -4.439  14.703  1.00 94.72           C  
ATOM    754  CB  ALA A  99      -5.291  -2.828  14.067  1.00 94.72           C  
ATOM    755  O   ALA A  99      -7.529  -5.255  13.883  1.00 94.72           O  
ATOM    756  N   GLU A 100      -6.916  -4.708  15.934  1.00 95.34           N  
ATOM    757  CA  GLU A 100      -7.188  -6.045  16.454  1.00 95.34           C  
ATOM    758  C   GLU A 100      -8.678  -6.370  16.388  1.00 95.34           C  
ATOM    759  CB  GLU A 100      -6.684  -6.175  17.893  1.00 95.34           C  
ATOM    760  O   GLU A 100      -9.060  -7.484  16.023  1.00 95.34           O  
ATOM    761  CG  GLU A 100      -5.168  -6.211  18.013  1.00 95.34           C  
ATOM    762  CD  GLU A 100      -4.681  -6.260  19.453  1.00 95.34           C  
ATOM    763  OE1 GLU A 100      -3.455  -6.386  19.675  1.00 95.34           O  
ATOM    764  OE2 GLU A 100      -5.532  -6.171  20.366  1.00 95.34           O  
ATOM    765  N   SER A 101      -9.453  -5.368  16.758  1.00 94.06           N  
ATOM    766  CA  SER A 101     -10.898  -5.566  16.729  1.00 94.06           C  
ATOM    767  C   SER A 101     -11.403  -5.752  15.302  1.00 94.06           C  
ATOM    768  CB  SER A 101     -11.615  -4.384  17.382  1.00 94.06           C  
ATOM    769  O   SER A 101     -12.313  -6.547  15.058  1.00 94.06           O  
ATOM    770  OG  SER A 101     -11.321  -4.320  18.768  1.00 94.06           O  
ATOM    771  N   LEU A 102     -10.853  -5.047  14.445  1.00 94.41           N  
ATOM    772  CA  LEU A 102     -11.197  -5.184  13.034  1.00 94.41           C  
ATOM    773  C   LEU A 102     -10.876  -6.587  12.530  1.00 94.41           C  
ATOM    774  CB  LEU A 102     -10.448  -4.145  12.196  1.00 94.41           C  
ATOM    775  O   LEU A 102     -11.678  -7.194  11.817  1.00 94.41           O  
ATOM    776  CG  LEU A 102     -10.814  -4.078  10.712  1.00 94.41           C  
ATOM    777  CD1 LEU A 102     -12.234  -3.552  10.540  1.00 94.41           C  
ATOM    778  CD2 LEU A 102      -9.819  -3.205   9.955  1.00 94.41           C  
ATOM    779  N   GLN A 103      -9.774  -7.065  12.883  1.00 94.30           N  
ATOM    780  CA  GLN A 103      -9.389  -8.420  12.504  1.00 94.30           C  
ATOM    781  C   GLN A 103     -10.308  -9.454  13.148  1.00 94.30           C  
ATOM    782  CB  GLN A 103      -7.935  -8.695  12.894  1.00 94.30           C  
ATOM    783  O   GLN A 103     -10.752 -10.395  12.487  1.00 94.30           O  
ATOM    784  CG  GLN A 103      -7.428 -10.061  12.453  1.00 94.30           C  
ATOM    785  CD  GLN A 103      -5.937 -10.234  12.678  1.00 94.30           C  
ATOM    786  NE2 GLN A 103      -5.400 -11.369  12.243  1.00 94.30           N  
ATOM    787  OE1 GLN A 103      -5.274  -9.355  13.237  1.00 94.30           O  
ATOM    788  N   ALA A 104     -10.597  -9.309  14.325  1.00 94.18           N  
ATOM    789  CA  ALA A 104     -11.430 -10.252  15.066  1.00 94.18           C  
ATOM    790  C   ALA A 104     -12.860 -10.258  14.533  1.00 94.18           C  
ATOM    791  CB  ALA A 104     -11.423  -9.912  16.555  1.00 94.18           C  
ATOM    792  O   ALA A 104     -13.469 -11.320  14.384  1.00 94.18           O  
ATOM    793  N   GLN A 105     -13.398  -9.186  14.162  1.00 93.48           N  
ATOM    794  CA  GLN A 105     -14.805  -9.068  13.796  1.00 93.48           C  
ATOM    795  C   GLN A 105     -15.005  -9.285  12.299  1.00 93.48           C  
ATOM    796  CB  GLN A 105     -15.354  -7.700  14.206  1.00 93.48           C  
ATOM    797  O   GLN A 105     -15.988  -9.900  11.881  1.00 93.48           O  
ATOM    798  CG  GLN A 105     -15.434  -7.496  15.713  1.00 93.48           C  
ATOM    799  CD  GLN A 105     -16.003  -6.142  16.093  1.00 93.48           C  
ATOM    800  NE2 GLN A 105     -15.633  -5.653  17.272  1.00 93.48           N  
ATOM    801  OE1 GLN A 105     -16.769  -5.541  15.333  1.00 93.48           O  
ATOM    802  N   HIS A 106     -14.073  -8.857  11.531  1.00 92.85           N  
ATOM    803  CA  HIS A 106     -14.318  -8.873  10.093  1.00 92.85           C  
ATOM    804  C   HIS A 106     -13.245  -9.672   9.361  1.00 92.85           C  
ATOM    805  CB  HIS A 106     -14.376  -7.446   9.544  1.00 92.85           C  
ATOM    806  O   HIS A 106     -13.333  -9.869   8.146  1.00 92.85           O  
ATOM    807  CG  HIS A 106     -15.461  -6.614  10.149  1.00 92.85           C  
ATOM    808  CD2 HIS A 106     -15.408  -5.582  11.023  1.00 92.85           C  
ATOM    809  ND1 HIS A 106     -16.796  -6.814   9.867  1.00 92.85           N  
ATOM    810  CE1 HIS A 106     -17.518  -5.936  10.544  1.00 92.85           C  
ATOM    811  NE2 HIS A 106     -16.700  -5.177  11.253  1.00 92.85           N  
ATOM    812  N   GLY A 107     -12.176 -10.066  10.083  1.00 91.30           N  
ATOM    813  CA  GLY A 107     -11.121 -10.877   9.496  1.00 91.30           C  
ATOM    814  C   GLY A 107     -10.187 -10.083   8.602  1.00 91.30           C  
ATOM    815  O   GLY A 107      -9.549 -10.644   7.708  1.00 91.30           O  
ATOM    816  N   LEU A 108     -10.261  -8.765   8.727  1.00 90.04           N  
ATOM    817  CA  LEU A 108      -9.395  -7.904   7.929  1.00 90.04           C  
ATOM    818  C   LEU A 108      -8.181  -7.456   8.736  1.00 90.04           C  
ATOM    819  CB  LEU A 108     -10.169  -6.682   7.429  1.00 90.04           C  
ATOM    820  O   LEU A 108      -8.327  -6.864   9.808  1.00 90.04           O  
ATOM    821  CG  LEU A 108     -11.242  -6.945   6.371  1.00 90.04           C  
ATOM    822  CD1 LEU A 108     -12.114  -5.709   6.182  1.00 90.04           C  
ATOM    823  CD2 LEU A 108     -10.601  -7.361   5.051  1.00 90.04           C  
ATOM    824  N   LYS A 109      -6.982  -7.791   8.113  1.00 91.07           N  
ATOM    825  CA  LYS A 109      -5.739  -7.399   8.770  1.00 91.07           C  
ATOM    826  C   LYS A 109      -5.281  -6.020   8.303  1.00 91.07           C  
ATOM    827  CB  LYS A 109      -4.642  -8.433   8.506  1.00 91.07           C  
ATOM    828  O   LYS A 109      -5.125  -5.786   7.103  1.00 91.07           O  
ATOM    829  CG  LYS A 109      -3.428  -8.292   9.412  1.00 91.07           C  
ATOM    830  CD  LYS A 109      -2.422  -9.411   9.175  1.00 91.07           C  
ATOM    831  CE  LYS A 109      -1.164  -9.219  10.013  1.00 91.07           C  
ATOM    832  NZ  LYS A 109      -0.203 -10.349   9.835  1.00 91.07           N  
ATOM    833  N   LEU A 110      -5.252  -5.092   9.258  1.00 92.16           N  
ATOM    834  CA  LEU A 110      -4.814  -3.727   8.987  1.00 92.16           C  
ATOM    835  C   LEU A 110      -3.662  -3.334   9.906  1.00 92.16           C  
ATOM    836  CB  LEU A 110      -5.977  -2.747   9.158  1.00 92.16           C  
ATOM    837  O   LEU A 110      -3.692  -3.623  11.104  1.00 92.16           O  
ATOM    838  CG  LEU A 110      -5.715  -1.302   8.728  1.00 92.16           C  
ATOM    839  CD1 LEU A 110      -5.633  -1.209   7.208  1.00 92.16           C  
ATOM    840  CD2 LEU A 110      -6.801  -0.378   9.268  1.00 92.16           C  
ATOM    841  N   ASP A 111      -2.661  -2.721   9.255  1.00 93.15           N  
ATOM    842  CA  ASP A 111      -1.531  -2.224  10.034  1.00 93.15           C  
ATOM    843  C   ASP A 111      -1.935  -1.017  10.878  1.00 93.15           C  
ATOM    844  CB  ASP A 111      -0.365  -1.856   9.114  1.00 93.15           C  
ATOM    845  O   ASP A 111      -2.589  -0.097  10.382  1.00 93.15           O  
ATOM    846  CG  ASP A 111       0.945  -1.672   9.860  1.00 93.15           C  
ATOM    847  OD1 ASP A 111       0.920  -1.301  11.054  1.00 93.15           O  
ATOM    848  OD2 ASP A 111       2.011  -1.898   9.249  1.00 93.15           O  
ATOM    849  N   LYS A 112      -1.579  -0.975  12.113  1.00 92.24           N  
ATOM    850  CA  LYS A 112      -1.940   0.097  13.036  1.00 92.24           C  
ATOM    851  C   LYS A 112      -1.367   1.434  12.576  1.00 92.24           C  
ATOM    852  CB  LYS A 112      -1.453  -0.224  14.450  1.00 92.24           C  
ATOM    853  O   LYS A 112      -1.907   2.493  12.906  1.00 92.24           O  
ATOM    854  CG  LYS A 112       0.054  -0.409  14.558  1.00 92.24           C  
ATOM    855  CD  LYS A 112       0.471  -0.777  15.976  1.00 92.24           C  
ATOM    856  CE  LYS A 112       1.971  -1.020  16.072  1.00 92.24           C  
ATOM    857  NZ  LYS A 112       2.360  -1.559  17.410  1.00 92.24           N  
ATOM    858  N   ARG A 113      -0.277   1.453  11.782  1.00 94.24           N  
ATOM    859  CA  ARG A 113       0.385   2.675  11.336  1.00 94.24           C  
ATOM    860  C   ARG A 113      -0.432   3.376  10.255  1.00 94.24           C  
ATOM    861  CB  ARG A 113       1.789   2.366  10.813  1.00 94.24           C  
ATOM    862  O   ARG A 113      -0.248   4.569  10.007  1.00 94.24           O  
ATOM    863  CG  ARG A 113       2.726   1.794  11.865  1.00 94.24           C  
ATOM    864  CD  ARG A 113       4.090   1.455  11.282  1.00 94.24           C  
ATOM    865  NE  ARG A 113       4.965   0.841  12.276  1.00 94.24           N  
ATOM    866  NH1 ARG A 113       6.687   0.409  10.799  1.00 94.24           N  
ATOM    867  NH2 ARG A 113       6.889  -0.180  13.005  1.00 94.24           N  
ATOM    868  CZ  ARG A 113       6.178   0.358  12.024  1.00 94.24           C  
ATOM    869  N   LYS A 114      -1.295   2.568   9.717  1.00 93.89           N  
ATOM    870  CA  LYS A 114      -2.100   3.144   8.643  1.00 93.89           C  
ATOM    871  C   LYS A 114      -3.326   3.861   9.200  1.00 93.89           C  
ATOM    872  CB  LYS A 114      -2.530   2.061   7.654  1.00 93.89           C  
ATOM    873  O   LYS A 114      -3.991   4.613   8.484  1.00 93.89           O  
ATOM    874  CG  LYS A 114      -1.383   1.466   6.850  1.00 93.89           C  
ATOM    875  CD  LYS A 114      -1.889   0.506   5.781  1.00 93.89           C  
ATOM    876  CE  LYS A 114      -0.744  -0.068   4.956  1.00 93.89           C  
ATOM    877  NZ  LYS A 114      -1.238  -0.980   3.881  1.00 93.89           N  
ATOM    878  N   ILE A 115      -3.586   3.623  10.429  1.00 94.86           N  
ATOM    879  CA  ILE A 115      -4.720   4.269  11.082  1.00 94.86           C  
ATOM    880  C   ILE A 115      -4.286   5.616  11.656  1.00 94.86           C  
ATOM    881  CB  ILE A 115      -5.313   3.378  12.197  1.00 94.86           C  
ATOM    882  O   ILE A 115      -3.406   5.676  12.518  1.00 94.86           O  
ATOM    883  CG1 ILE A 115      -5.751   2.026  11.622  1.00 94.86           C  
ATOM    884  CG2 ILE A 115      -6.483   4.084  12.888  1.00 94.86           C  
ATOM    885  CD1 ILE A 115      -6.174   1.013  12.678  1.00 94.86           C  
ATOM    886  N   GLU A 116      -4.951   6.557  11.160  1.00 93.68           N  
ATOM    887  CA  GLU A 116      -4.604   7.910  11.585  1.00 93.68           C  
ATOM    888  C   GLU A 116      -5.447   8.346  12.780  1.00 93.68           C  
ATOM    889  CB  GLU A 116      -4.779   8.898  10.429  1.00 93.68           C  
ATOM    890  O   GLU A 116      -6.624   8.681  12.627  1.00 93.68           O  
ATOM    891  CG  GLU A 116      -3.761   8.725   9.312  1.00 93.68           C  
ATOM    892  CD  GLU A 116      -3.778   9.862   8.302  1.00 93.68           C  
ATOM    893  OE1 GLU A 116      -2.825   9.973   7.498  1.00 93.68           O  
ATOM    894  OE2 GLU A 116      -4.751  10.648   8.317  1.00 93.68           O  
ATOM    895  N   LEU A 117      -4.827   8.212  13.888  1.00 92.37           N  
ATOM    896  CA  LEU A 117      -5.446   8.623  15.143  1.00 92.37           C  
ATOM    897  C   LEU A 117      -4.535   9.575  15.912  1.00 92.37           C  
ATOM    898  CB  LEU A 117      -5.771   7.401  16.006  1.00 92.37           C  
ATOM    899  O   LEU A 117      -3.500   9.161  16.438  1.00 92.37           O  
ATOM    900  CG  LEU A 117      -6.970   7.535  16.946  1.00 92.37           C  
ATOM    901  CD1 LEU A 117      -8.272   7.355  16.172  1.00 92.37           C  
ATOM    902  CD2 LEU A 117      -6.874   6.524  18.084  1.00 92.37           C  
ATOM    903  N   ALA A 118      -4.859  10.920  15.812  1.00 87.48           N  
ATOM    904  CA  ALA A 118      -4.029  11.902  16.503  1.00 87.48           C  
ATOM    905  C   ALA A 118      -4.063  11.683  18.013  1.00 87.48           C  
ATOM    906  CB  ALA A 118      -4.487  13.319  16.164  1.00 87.48           C  
ATOM    907  O   ALA A 118      -3.029  11.764  18.682  1.00 87.48           O  
ATOM    908  N   ASP A 119      -5.308  11.413  18.475  1.00 89.50           N  
ATOM    909  CA  ASP A 119      -5.507  11.123  19.891  1.00 89.50           C  
ATOM    910  C   ASP A 119      -6.337   9.855  20.081  1.00 89.50           C  
ATOM    911  CB  ASP A 119      -6.182  12.304  20.592  1.00 89.50           C  
ATOM    912  O   ASP A 119      -7.180   9.528  19.242  1.00 89.50           O  
ATOM    913  CG  ASP A 119      -5.312  13.548  20.628  1.00 89.50           C  
ATOM    914  OD1 ASP A 119      -4.093  13.433  20.880  1.00 89.50           O  
ATOM    915  OD2 ASP A 119      -5.851  14.654  20.406  1.00 89.50           O  
ATOM    916  N   ALA A 120      -5.974   9.159  21.114  1.00 92.27           N  
ATOM    917  CA  ALA A 120      -6.754   7.960  21.414  1.00 92.27           C  
ATOM    918  C   ALA A 120      -8.207   8.313  21.716  1.00 92.27           C  
ATOM    919  CB  ALA A 120      -6.138   7.205  22.590  1.00 92.27           C  
ATOM    920  O   ALA A 120      -8.515   9.452  22.075  1.00 92.27           O  
ATOM    921  N   ILE A 121      -9.129   7.310  21.498  1.00 93.59           N  
ATOM    922  CA  ILE A 121     -10.554   7.506  21.737  1.00 93.59           C  
ATOM    923  C   ILE A 121     -10.863   7.295  23.218  1.00 93.59           C  
ATOM    924  CB  ILE A 121     -11.409   6.554  20.871  1.00 93.59           C  
ATOM    925  O   ILE A 121     -10.570   6.234  23.774  1.00 93.59           O  
ATOM    926  CG1 ILE A 121     -11.110   6.773  19.383  1.00 93.59           C  
ATOM    927  CG2 ILE A 121     -12.899   6.748  21.164  1.00 93.59           C  
ATOM    928  CD1 ILE A 121     -11.766   5.752  18.463  1.00 93.59           C  
ATOM    929  N   ARG A 122     -11.453   8.335  23.885  1.00 92.77           N  
ATOM    930  CA  ARG A 122     -11.676   8.251  25.324  1.00 92.77           C  
ATOM    931  C   ARG A 122     -13.149   8.452  25.663  1.00 92.77           C  
ATOM    932  CB  ARG A 122     -10.823   9.286  26.062  1.00 92.77           C  
ATOM    933  O   ARG A 122     -13.506   8.614  26.832  1.00 92.77           O  
ATOM    934  CG  ARG A 122      -9.327   9.032  25.966  1.00 92.77           C  
ATOM    935  CD  ARG A 122      -8.528  10.073  26.739  1.00 92.77           C  
ATOM    936  NE  ARG A 122      -7.094   9.808  26.673  1.00 92.77           N  
ATOM    937  NH1 ARG A 122      -6.586  11.721  25.482  1.00 92.77           N  
ATOM    938  NH2 ARG A 122      -4.922  10.261  26.078  1.00 92.77           N  
ATOM    939  CZ  ARG A 122      -6.204  10.597  26.078  1.00 92.77           C  
ATOM    940  N   ALA A 123     -13.972   8.400  24.619  1.00 92.17           N  
ATOM    941  CA  ALA A 123     -15.396   8.606  24.870  1.00 92.17           C  
ATOM    942  C   ALA A 123     -16.235   7.540  24.172  1.00 92.17           C  
ATOM    943  CB  ALA A 123     -15.821   9.998  24.412  1.00 92.17           C  
ATOM    944  O   ALA A 123     -15.806   6.958  23.173  1.00 92.17           O  
ATOM    945  N   LEU A 124     -17.363   7.277  24.755  1.00 92.96           N  
ATOM    946  CA  LEU A 124     -18.318   6.367  24.131  1.00 92.96           C  
ATOM    947  C   LEU A 124     -18.950   7.004  22.897  1.00 92.96           C  
ATOM    948  CB  LEU A 124     -19.409   5.969  25.129  1.00 92.96           C  
ATOM    949  O   LEU A 124     -18.964   8.230  22.765  1.00 92.96           O  
ATOM    950  CG  LEU A 124     -18.961   5.120  26.319  1.00 92.96           C  
ATOM    951  CD1 LEU A 124     -20.071   5.043  27.363  1.00 92.96           C  
ATOM    952  CD2 LEU A 124     -18.557   3.723  25.859  1.00 92.96           C  
ATOM    953  N   GLY A 125     -19.264   6.185  21.932  1.00 92.92           N  
ATOM    954  CA  GLY A 125     -19.935   6.666  20.735  1.00 92.92           C  
ATOM    955  C   GLY A 125     -19.239   6.251  19.452  1.00 92.92           C  
ATOM    956  O   GLY A 125     -18.476   5.283  19.439  1.00 92.92           O  
ATOM    957  N   TYR A 126     -19.629   7.017  18.378  1.00 93.94           N  
ATOM    958  CA  TYR A 126     -19.076   6.754  17.055  1.00 93.94           C  
ATOM    959  C   TYR A 126     -17.952   7.731  16.729  1.00 93.94           C  
ATOM    960  CB  TYR A 126     -20.170   6.841  15.986  1.00 93.94           C  
ATOM    961  O   TYR A 126     -18.067   8.930  16.995  1.00 93.94           O  
ATOM    962  CG  TYR A 126     -21.210   5.752  16.092  1.00 93.94           C  
ATOM    963  CD1 TYR A 126     -21.021   4.519  15.472  1.00 93.94           C  
ATOM    964  CD2 TYR A 126     -22.383   5.954  16.811  1.00 93.94           C  
ATOM    965  CE1 TYR A 126     -21.977   3.513  15.565  1.00 93.94           C  
ATOM    966  CE2 TYR A 126     -23.346   4.956  16.910  1.00 93.94           C  
ATOM    967  OH  TYR A 126     -24.084   2.748  16.381  1.00 93.94           O  
ATOM    968  CZ  TYR A 126     -23.134   3.740  16.286  1.00 93.94           C  
ATOM    969  N   THR A 127     -16.962   7.140  16.287  1.00 93.95           N  
ATOM    970  CA  THR A 127     -15.846   7.963  15.834  1.00 93.95           C  
ATOM    971  C   THR A 127     -15.369   7.515  14.455  1.00 93.95           C  
ATOM    972  CB  THR A 127     -14.672   7.911  16.828  1.00 93.95           C  
ATOM    973  O   THR A 127     -15.216   6.318  14.204  1.00 93.95           O  
ATOM    974  CG2 THR A 127     -13.602   8.936  16.470  1.00 93.95           C  
ATOM    975  OG1 THR A 127     -15.159   8.185  18.148  1.00 93.95           O  
ATOM    976  N   ASN A 128     -15.247   8.524  13.561  1.00 94.46           N  
ATOM    977  CA  ASN A 128     -14.693   8.242  12.241  1.00 94.46           C  
ATOM    978  C   ASN A 128     -13.173   8.369  12.231  1.00 94.46           C  
ATOM    979  CB  ASN A 128     -15.310   9.170  11.191  1.00 94.46           C  
ATOM    980  O   ASN A 128     -12.632   9.432  12.543  1.00 94.46           O  
ATOM    981  CG  ASN A 128     -16.790   8.917  10.986  1.00 94.46           C  
ATOM    982  ND2 ASN A 128     -17.519   9.951  10.583  1.00 94.46           N  
ATOM    983  OD1 ASN A 128     -17.276   7.800  11.188  1.00 94.46           O  
ATOM    984  N   VAL A 129     -12.594   7.241  11.851  1.00 94.68           N  
ATOM    985  CA  VAL A 129     -11.135   7.192  11.871  1.00 94.68           C  
ATOM    986  C   VAL A 129     -10.604   7.011  10.451  1.00 94.68           C  
ATOM    987  CB  VAL A 129     -10.618   6.057  12.782  1.00 94.68           C  
ATOM    988  O   VAL A 129     -10.959   6.048   9.767  1.00 94.68           O  
ATOM    989  CG1 VAL A 129      -9.091   6.040  12.810  1.00 94.68           C  
ATOM    990  CG2 VAL A 129     -11.180   6.209  14.195  1.00 94.68           C  
ATOM    991  N   PRO A 130      -9.777   7.979  10.011  1.00 95.76           N  
ATOM    992  CA  PRO A 130      -9.164   7.837   8.688  1.00 95.76           C  
ATOM    993  C   PRO A 130      -8.071   6.771   8.656  1.00 95.76           C  
ATOM    994  CB  PRO A 130      -8.580   9.226   8.419  1.00 95.76           C  
ATOM    995  O   PRO A 130      -7.257   6.688   9.580  1.00 95.76           O  
ATOM    996  CG  PRO A 130      -9.083  10.076   9.540  1.00 95.76           C  
ATOM    997  CD  PRO A 130      -9.562   9.176  10.643  1.00 95.76           C  
ATOM    998  N   VAL A 131      -8.113   5.976   7.605  1.00 95.79           N  
ATOM    999  CA  VAL A 131      -7.111   4.937   7.395  1.00 95.79           C  
ATOM   1000  C   VAL A 131      -6.412   5.157   6.055  1.00 95.79           C  
ATOM   1001  CB  VAL A 131      -7.738   3.526   7.443  1.00 95.79           C  
ATOM   1002  O   VAL A 131      -7.052   5.126   5.001  1.00 95.79           O  
ATOM   1003  CG1 VAL A 131      -6.663   2.452   7.281  1.00 95.79           C  
ATOM   1004  CG2 VAL A 131      -8.503   3.327   8.751  1.00 95.79           C  
ATOM   1005  N   LYS A 132      -5.117   5.339   6.155  1.00 96.03           N  
ATOM   1006  CA  LYS A 132      -4.323   5.555   4.949  1.00 96.03           C  
ATOM   1007  C   LYS A 132      -3.904   4.229   4.321  1.00 96.03           C  
ATOM   1008  CB  LYS A 132      -3.087   6.400   5.265  1.00 96.03           C  
ATOM   1009  O   LYS A 132      -2.948   3.597   4.775  1.00 96.03           O  
ATOM   1010  CG  LYS A 132      -2.388   6.957   4.034  1.00 96.03           C  
ATOM   1011  CD  LYS A 132      -1.250   7.895   4.414  1.00 96.03           C  
ATOM   1012  CE  LYS A 132      -0.535   8.436   3.183  1.00 96.03           C  
ATOM   1013  NZ  LYS A 132       0.543   9.403   3.549  1.00 96.03           N  
ATOM   1014  N   LEU A 133      -4.540   3.828   3.128  1.00 94.17           N  
ATOM   1015  CA  LEU A 133      -4.302   2.539   2.488  1.00 94.17           C  
ATOM   1016  C   LEU A 133      -3.264   2.668   1.377  1.00 94.17           C  
ATOM   1017  CB  LEU A 133      -5.606   1.973   1.920  1.00 94.17           C  
ATOM   1018  O   LEU A 133      -2.510   1.728   1.114  1.00 94.17           O  
ATOM   1019  CG  LEU A 133      -6.723   1.704   2.929  1.00 94.17           C  
ATOM   1020  CD1 LEU A 133      -8.010   1.322   2.205  1.00 94.17           C  
ATOM   1021  CD2 LEU A 133      -6.309   0.609   3.907  1.00 94.17           C  
ATOM   1022  N   HIS A 134      -3.231   3.792   0.829  1.00 93.58           N  
ATOM   1023  CA  HIS A 134      -2.356   4.169  -0.276  1.00 93.58           C  
ATOM   1024  C   HIS A 134      -2.140   5.678  -0.318  1.00 93.58           C  
ATOM   1025  CB  HIS A 134      -2.935   3.684  -1.606  1.00 93.58           C  
ATOM   1026  O   HIS A 134      -2.941   6.439   0.229  1.00 93.58           O  
ATOM   1027  CG  HIS A 134      -1.963   3.746  -2.741  1.00 93.58           C  
ATOM   1028  CD2 HIS A 134      -1.139   2.804  -3.258  1.00 93.58           C  
ATOM   1029  ND1 HIS A 134      -1.758   4.888  -3.484  1.00 93.58           N  
ATOM   1030  CE1 HIS A 134      -0.847   4.646  -4.411  1.00 93.58           C  
ATOM   1031  NE2 HIS A 134      -0.455   3.389  -4.296  1.00 93.58           N  
ATOM   1032  N   PRO A 135      -1.024   6.085  -0.939  1.00 92.10           N  
ATOM   1033  CA  PRO A 135      -0.775   7.528  -0.978  1.00 92.10           C  
ATOM   1034  C   PRO A 135      -1.954   8.315  -1.547  1.00 92.10           C  
ATOM   1035  CB  PRO A 135       0.451   7.649  -1.887  1.00 92.10           C  
ATOM   1036  O   PRO A 135      -2.199   9.451  -1.133  1.00 92.10           O  
ATOM   1037  CG  PRO A 135       1.164   6.344  -1.742  1.00 92.10           C  
ATOM   1038  CD  PRO A 135       0.143   5.262  -1.538  1.00 92.10           C  
ATOM   1039  N   GLU A 136      -2.677   7.619  -2.339  1.00 92.12           N  
ATOM   1040  CA  GLU A 136      -3.770   8.340  -2.984  1.00 92.12           C  
ATOM   1041  C   GLU A 136      -5.124   7.888  -2.446  1.00 92.12           C  
ATOM   1042  CB  GLU A 136      -3.717   8.149  -4.502  1.00 92.12           C  
ATOM   1043  O   GLU A 136      -6.163   8.427  -2.832  1.00 92.12           O  
ATOM   1044  CG  GLU A 136      -2.456   8.704  -5.148  1.00 92.12           C  
ATOM   1045  CD  GLU A 136      -2.451   8.574  -6.663  1.00 92.12           C  
ATOM   1046  OE1 GLU A 136      -1.698   9.317  -7.333  1.00 92.12           O  
ATOM   1047  OE2 GLU A 136      -3.206   7.723  -7.184  1.00 92.12           O  
ATOM   1048  N   VAL A 137      -5.084   6.928  -1.542  1.00 94.26           N  
ATOM   1049  CA  VAL A 137      -6.369   6.390  -1.109  1.00 94.26           C  
ATOM   1050  C   VAL A 137      -6.442   6.390   0.416  1.00 94.26           C  
ATOM   1051  CB  VAL A 137      -6.600   4.962  -1.653  1.00 94.26           C  
ATOM   1052  O   VAL A 137      -5.619   5.759   1.084  1.00 94.26           O  
ATOM   1053  CG1 VAL A 137      -7.957   4.425  -1.202  1.00 94.26           C  
ATOM   1054  CG2 VAL A 137      -6.497   4.950  -3.178  1.00 94.26           C  
ATOM   1055  N   THR A 138      -7.415   7.164   0.905  1.00 95.96           N  
ATOM   1056  CA  THR A 138      -7.697   7.187   2.336  1.00 95.96           C  
ATOM   1057  C   THR A 138      -9.126   6.727   2.613  1.00 95.96           C  
ATOM   1058  CB  THR A 138      -7.485   8.593   2.926  1.00 95.96           C  
ATOM   1059  O   THR A 138     -10.072   7.216   1.994  1.00 95.96           O  
ATOM   1060  CG2 THR A 138      -7.623   8.580   4.444  1.00 95.96           C  
ATOM   1061  OG1 THR A 138      -6.173   9.057   2.580  1.00 95.96           O  
ATOM   1062  N   ALA A 139      -9.251   5.747   3.540  1.00 96.03           N  
ATOM   1063  CA  ALA A 139     -10.562   5.231   3.923  1.00 96.03           C  
ATOM   1064  C   ALA A 139     -10.983   5.762   5.290  1.00 96.03           C  
ATOM   1065  CB  ALA A 139     -10.553   3.704   3.928  1.00 96.03           C  
ATOM   1066  O   ALA A 139     -10.137   6.139   6.104  1.00 96.03           O  
ATOM   1067  N   THR A 140     -12.315   5.899   5.442  1.00 95.56           N  
ATOM   1068  CA  THR A 140     -12.865   6.292   6.734  1.00 95.56           C  
ATOM   1069  C   THR A 140     -13.538   5.105   7.419  1.00 95.56           C  
ATOM   1070  CB  THR A 140     -13.877   7.443   6.584  1.00 95.56           C  
ATOM   1071  O   THR A 140     -14.519   4.561   6.907  1.00 95.56           O  
ATOM   1072  CG2 THR A 140     -14.288   7.995   7.946  1.00 95.56           C  
ATOM   1073  OG1 THR A 140     -13.284   8.496   5.814  1.00 95.56           O  
ATOM   1074  N   LEU A 141     -12.968   4.723   8.570  1.00 95.05           N  
ATOM   1075  CA  LEU A 141     -13.493   3.609   9.353  1.00 95.05           C  
ATOM   1076  C   LEU A 141     -14.345   4.114  10.512  1.00 95.05           C  
ATOM   1077  CB  LEU A 141     -12.349   2.742   9.885  1.00 95.05           C  
ATOM   1078  O   LEU A 141     -13.917   4.988  11.269  1.00 95.05           O  
ATOM   1079  CG  LEU A 141     -12.751   1.528  10.723  1.00 95.05           C  
ATOM   1080  CD1 LEU A 141     -13.417   0.474   9.844  1.00 95.05           C  
ATOM   1081  CD2 LEU A 141     -11.538   0.945  11.439  1.00 95.05           C  
ATOM   1082  N   LYS A 142     -15.541   3.557  10.589  1.00 95.07           N  
ATOM   1083  CA  LYS A 142     -16.440   3.911  11.684  1.00 95.07           C  
ATOM   1084  C   LYS A 142     -16.199   3.024  12.902  1.00 95.07           C  
ATOM   1085  CB  LYS A 142     -17.899   3.801  11.237  1.00 95.07           C  
ATOM   1086  O   LYS A 142     -16.349   1.803  12.828  1.00 95.07           O  
ATOM   1087  CG  LYS A 142     -18.874   4.572  12.113  1.00 95.07           C  
ATOM   1088  CD  LYS A 142     -20.271   4.601  11.505  1.00 95.07           C  
ATOM   1089  CE  LYS A 142     -21.246   5.380  12.377  1.00 95.07           C  
ATOM   1090  NZ  LYS A 142     -22.611   5.428  11.773  1.00 95.07           N  
ATOM   1091  N   VAL A 143     -15.794   3.665  13.988  1.00 95.50           N  
ATOM   1092  CA  VAL A 143     -15.529   2.958  15.237  1.00 95.50           C  
ATOM   1093  C   VAL A 143     -16.624   3.276  16.253  1.00 95.50           C  
ATOM   1094  CB  VAL A 143     -14.143   3.325  15.814  1.00 95.50           C  
ATOM   1095  O   VAL A 143     -16.857   4.443  16.579  1.00 95.50           O  
ATOM   1096  CG1 VAL A 143     -13.887   2.575  17.120  1.00 95.50           C  
ATOM   1097  CG2 VAL A 143     -13.045   3.023  14.796  1.00 95.50           C  
ATOM   1098  N   HIS A 144     -17.248   2.211  16.655  1.00 95.18           N  
ATOM   1099  CA  HIS A 144     -18.307   2.325  17.651  1.00 95.18           C  
ATOM   1100  C   HIS A 144     -17.850   1.788  19.004  1.00 95.18           C  
ATOM   1101  CB  HIS A 144     -19.561   1.582  17.187  1.00 95.18           C  
ATOM   1102  O   HIS A 144     -17.619   0.586  19.153  1.00 95.18           O  
ATOM   1103  CG  HIS A 144     -20.732   1.752  18.102  1.00 95.18           C  
ATOM   1104  CD2 HIS A 144     -21.021   2.718  19.005  1.00 95.18           C  
ATOM   1105  ND1 HIS A 144     -21.775   0.853  18.150  1.00 95.18           N  
ATOM   1106  CE1 HIS A 144     -22.658   1.260  19.046  1.00 95.18           C  
ATOM   1107  NE2 HIS A 144     -22.224   2.389  19.580  1.00 95.18           N  
ATOM   1108  N   VAL A 145     -17.786   2.742  19.907  1.00 95.33           N  
ATOM   1109  CA  VAL A 145     -17.391   2.365  21.260  1.00 95.33           C  
ATOM   1110  C   VAL A 145     -18.629   2.252  22.147  1.00 95.33           C  
ATOM   1111  CB  VAL A 145     -16.394   3.379  21.864  1.00 95.33           C  
ATOM   1112  O   VAL A 145     -19.380   3.218  22.301  1.00 95.33           O  
ATOM   1113  CG1 VAL A 145     -15.907   2.908  23.233  1.00 95.33           C  
ATOM   1114  CG2 VAL A 145     -15.213   3.593  20.918  1.00 95.33           C  
ATOM   1115  N   THR A 146     -18.814   0.936  22.704  1.00 93.43           N  
ATOM   1116  CA  THR A 146     -19.981   0.672  23.538  1.00 93.43           C  
ATOM   1117  C   THR A 146     -19.562   0.359  24.971  1.00 93.43           C  
ATOM   1118  CB  THR A 146     -20.816  -0.494  22.978  1.00 93.43           C  
ATOM   1119  O   THR A 146     -18.420  -0.034  25.218  1.00 93.43           O  
ATOM   1120  CG2 THR A 146     -21.364  -0.163  21.594  1.00 93.43           C  
ATOM   1121  OG1 THR A 146     -19.993  -1.663  22.887  1.00 93.43           O  
ATOM   1122  N   GLU A 147     -20.592   0.688  25.864  1.00 90.37           N  
ATOM   1123  CA  GLU A 147     -20.334   0.445  27.281  1.00 90.37           C  
ATOM   1124  C   GLU A 147     -20.413  -1.043  27.608  1.00 90.37           C  
ATOM   1125  CB  GLU A 147     -21.321   1.229  28.149  1.00 90.37           C  
ATOM   1126  O   GLU A 147     -21.359  -1.724  27.205  1.00 90.37           O  
ATOM   1127  CG  GLU A 147     -20.978   1.218  29.632  1.00 90.37           C  
ATOM   1128  CD  GLU A 147     -21.895   2.098  30.466  1.00 90.37           C  
ATOM   1129  OE1 GLU A 147     -21.560   2.385  31.638  1.00 90.37           O  
ATOM   1130  OE2 GLU A 147     -22.958   2.504  29.944  1.00 90.37           O  
ATOM   1131  N   GLN A 148     -19.242  -1.505  28.251  1.00 85.72           N  
ATOM   1132  CA  GLN A 148     -19.187  -2.896  28.687  1.00 85.72           C  
ATOM   1133  C   GLN A 148     -19.921  -3.087  30.011  1.00 85.72           C  
ATOM   1134  CB  GLN A 148     -17.735  -3.360  28.821  1.00 85.72           C  
ATOM   1135  O   GLN A 148     -19.695  -2.340  30.966  1.00 85.72           O  
ATOM   1136  CG  GLN A 148     -17.588  -4.854  29.073  1.00 85.72           C  
ATOM   1137  CD  GLN A 148     -16.138  -5.295  29.157  1.00 85.72           C  
ATOM   1138  NE2 GLN A 148     -15.922  -6.600  29.285  1.00 85.72           N  
ATOM   1139  OE1 GLN A 148     -15.221  -4.470  29.107  1.00 85.72           O  
ATOM   1140  N   LYS A 149     -21.074  -3.771  29.992  1.00 70.81           N  
ATOM   1141  CA  LYS A 149     -21.828  -4.049  31.211  1.00 70.81           C  
ATOM   1142  C   LYS A 149     -21.032  -4.944  32.157  1.00 70.81           C  
ATOM   1143  CB  LYS A 149     -23.170  -4.701  30.877  1.00 70.81           C  
ATOM   1144  O   LYS A 149     -20.297  -5.828  31.711  1.00 70.81           O  
ATOM   1145  CG  LYS A 149     -24.232  -3.722  30.399  1.00 70.81           C  
ATOM   1146  CD  LYS A 149     -25.586  -4.402  30.237  1.00 70.81           C  
ATOM   1147  CE  LYS A 149     -26.643  -3.430  29.729  1.00 70.81           C  
ATOM   1148  NZ  LYS A 149     -27.960  -4.103  29.523  1.00 70.81           N  
TER    1149      LYS A 149                                                      
ENDMDL                                                                          
END                                                                             
