# Supplementary material for: Semantical and geometrical protein encoding toward enhanced bioactivity and thermostability
Source: eLife. 2025 May 2;13:RP98033. doi: 10.7554/eLife.98033 (PMC12048155; doi:10.7554/eLife.98033)
Supplement: Source code 1. [file elife-98033-code1.zip › ProtSSN-master/data/DDG/DATASET/1DIV-5.5-298.15/1DIV-5.5-298.15.tsv]

mutant	score
I4A	-2.22
I4V	-0.59
L30A	-2.76
L30V	-3.62
L6A	-3.1
L6I	-0.13
L6V	-0.41
M1A	-1.46
M1G	-2.36
V21A	-2.33
V21I	-0.4
V21L	-1.23
V3A	-2.55
V3I	-0.31
V3L	-2.21
