# Supplementary material for: Semantical and geometrical protein encoding toward enhanced bioactivity and thermostability
Source: eLife. 2025 May 2;13:RP98033. doi: 10.7554/eLife.98033 (PMC12048155; doi:10.7554/eLife.98033)
Supplement: Source code 1. [file elife-98033-code1.zip › ProtSSN-master/data/DDG/DATASET/1DIV-8.0-298.15/1DIV-8.0-298.15.detail.json]

{"mutant": ["E100A", "E100G", "H106Q", "I115A", "I121A", "I79A", "I93A", "I98A", "K96A", "K96G", "L102A", "L108A", "L110A", "L117A", "L133A", "L141A", "L72A", "V129A", "V131A", "V137A", "V143A", "V145A"], "score": [-0.98, -1.52, -1.53, -3.52, -2.88, -3.49, -3.19, -4.28, 0.61, -0.2, -2.37, -2.33, -3.21, -0.82, -2.94, -3.56, -3.77, -1.81, -1.93, -2.41, -3.25, -1.92]}
