# Supplementary material for: Semantical and geometrical protein encoding toward enhanced bioactivity and thermostability
Source: eLife. 2025 May 2;13:RP98033. doi: 10.7554/eLife.98033 (PMC12048155; doi:10.7554/eLife.98033)
Supplement: Source code 1. [file elife-98033-code1.zip › ProtSSN-master/data/DDG/DATASET/1DIV-8.0-298.15/1DIV-8.0-298.15.pdb]

MODEL     1                                                                     
ATOM      1  N   MET A   1      26.706   8.834 -28.055  1.00 93.30           N  
ATOM      2  CA  MET A   1      26.215   7.479 -27.820  1.00 93.30           C  
ATOM      3  C   MET A   1      25.061   7.483 -26.823  1.00 93.30           C  
ATOM      4  CB  MET A   1      27.343   6.579 -27.311  1.00 93.30           C  
ATOM      5  O   MET A   1      25.074   8.246 -25.856  1.00 93.30           O  
ATOM      6  CG  MET A   1      27.552   6.649 -25.807  1.00 93.30           C  
ATOM      7  SD  MET A   1      28.987   5.651 -25.250  1.00 93.30           S  
ATOM      8  CE  MET A   1      28.445   3.997 -25.760  1.00 93.30           C  
ATOM      9  N   LYS A   2      23.968   6.717 -27.168  1.00 95.10           N  
ATOM     10  CA  LYS A   2      22.788   6.634 -26.312  1.00 95.10           C  
ATOM     11  C   LYS A   2      22.999   5.632 -25.181  1.00 95.10           C  
ATOM     12  CB  LYS A   2      21.556   6.247 -27.132  1.00 95.10           C  
ATOM     13  O   LYS A   2      23.404   4.493 -25.420  1.00 95.10           O  
ATOM     14  CG  LYS A   2      20.936   7.403 -27.902  1.00 95.10           C  
ATOM     15  CD  LYS A   2      19.623   6.998 -28.559  1.00 95.10           C  
ATOM     16  CE  LYS A   2      19.061   8.117 -29.424  1.00 95.10           C  
ATOM     17  NZ  LYS A   2      17.740   7.749 -30.016  1.00 95.10           N  
ATOM     18  N   VAL A   3      22.733   6.110 -24.010  1.00 95.94           N  
ATOM     19  CA  VAL A   3      22.941   5.253 -22.847  1.00 95.94           C  
ATOM     20  C   VAL A   3      21.679   5.235 -21.986  1.00 95.94           C  
ATOM     21  CB  VAL A   3      24.152   5.719 -22.008  1.00 95.94           C  
ATOM     22  O   VAL A   3      20.876   6.170 -22.031  1.00 95.94           O  
ATOM     23  CG1 VAL A   3      25.437   5.651 -22.831  1.00 95.94           C  
ATOM     24  CG2 VAL A   3      23.924   7.136 -21.484  1.00 95.94           C  
ATOM     25  N   ILE A   4      21.494   4.146 -21.261  1.00 96.18           N  
ATOM     26  CA  ILE A   4      20.454   4.016 -20.247  1.00 96.18           C  
ATOM     27  C   ILE A   4      21.076   4.099 -18.855  1.00 96.18           C  
ATOM     28  CB  ILE A   4      19.670   2.694 -20.406  1.00 96.18           C  
ATOM     29  O   ILE A   4      21.948   3.297 -18.510  1.00 96.18           O  
ATOM     30  CG1 ILE A   4      19.118   2.568 -21.831  1.00 96.18           C  
ATOM     31  CG2 ILE A   4      18.544   2.605 -19.373  1.00 96.18           C  
ATOM     32  CD1 ILE A   4      18.583   1.184 -22.168  1.00 96.18           C  
ATOM     33  N   PHE A   5      20.631   5.029 -18.072  1.00 96.27           N  
ATOM     34  CA  PHE A   5      21.165   5.207 -16.727  1.00 96.27           C  
ATOM     35  C   PHE A   5      20.609   4.150 -15.780  1.00 96.27           C  
ATOM     36  CB  PHE A   5      20.840   6.608 -16.199  1.00 96.27           C  
ATOM     37  O   PHE A   5      19.397   3.934 -15.726  1.00 96.27           O  
ATOM     38  CG  PHE A   5      21.708   7.692 -16.781  1.00 96.27           C  
ATOM     39  CD1 PHE A   5      22.925   8.017 -16.194  1.00 96.27           C  
ATOM     40  CD2 PHE A   5      21.305   8.386 -17.914  1.00 96.27           C  
ATOM     41  CE1 PHE A   5      23.729   9.020 -16.730  1.00 96.27           C  
ATOM     42  CE2 PHE A   5      22.104   9.389 -18.456  1.00 96.27           C  
ATOM     43  CZ  PHE A   5      23.315   9.705 -17.861  1.00 96.27           C  
ATOM     44  N   LEU A   6      21.461   3.470 -15.132  1.00 94.34           N  
ATOM     45  CA  LEU A   6      21.063   2.457 -14.161  1.00 94.34           C  
ATOM     46  C   LEU A   6      20.890   3.070 -12.775  1.00 94.34           C  
ATOM     47  CB  LEU A   6      22.098   1.330 -14.107  1.00 94.34           C  
ATOM     48  O   LEU A   6      20.139   2.546 -11.950  1.00 94.34           O  
ATOM     49  CG  LEU A   6      22.293   0.525 -15.393  1.00 94.34           C  
ATOM     50  CD1 LEU A   6      23.437  -0.469 -15.229  1.00 94.34           C  
ATOM     51  CD2 LEU A   6      21.003  -0.194 -15.774  1.00 94.34           C  
ATOM     52  N   LYS A   7      21.535   4.161 -12.503  1.00 94.14           N  
ATOM     53  CA  LYS A   7      21.453   4.924 -11.261  1.00 94.14           C  
ATOM     54  C   LYS A   7      21.338   6.420 -11.541  1.00 94.14           C  
ATOM     55  CB  LYS A   7      22.672   4.648 -10.380  1.00 94.14           C  
ATOM     56  O   LYS A   7      21.653   6.876 -12.642  1.00 94.14           O  
ATOM     57  CG  LYS A   7      22.818   3.192  -9.963  1.00 94.14           C  
ATOM     58  CD  LYS A   7      24.043   2.983  -9.082  1.00 94.14           C  
ATOM     59  CE  LYS A   7      24.223   1.517  -8.713  1.00 94.14           C  
ATOM     60  NZ  LYS A   7      25.454   1.298  -7.896  1.00 94.14           N  
ATOM     61  N   ASP A   8      20.848   7.063 -10.481  1.00 94.82           N  
ATOM     62  CA  ASP A   8      20.794   8.518 -10.585  1.00 94.82           C  
ATOM     63  C   ASP A   8      22.197   9.121 -10.589  1.00 94.82           C  
ATOM     64  CB  ASP A   8      19.970   9.109  -9.439  1.00 94.82           C  
ATOM     65  O   ASP A   8      23.022   8.792  -9.734  1.00 94.82           O  
ATOM     66  CG  ASP A   8      18.514   8.680  -9.472  1.00 94.82           C  
ATOM     67  OD1 ASP A   8      18.005   8.335 -10.560  1.00 94.82           O  
ATOM     68  OD2 ASP A   8      17.869   8.689  -8.401  1.00 94.82           O  
ATOM     69  N   VAL A   9      22.466   9.936 -11.624  1.00 93.51           N  
ATOM     70  CA  VAL A   9      23.724  10.668 -11.714  1.00 93.51           C  
ATOM     71  C   VAL A   9      23.453  12.170 -11.674  1.00 93.51           C  
ATOM     72  CB  VAL A   9      24.505  10.301 -12.996  1.00 93.51           C  
ATOM     73  O   VAL A   9      22.713  12.696 -12.509  1.00 93.51           O  
ATOM     74  CG1 VAL A   9      25.834  11.052 -13.052  1.00 93.51           C  
ATOM     75  CG2 VAL A   9      24.736   8.793 -13.066  1.00 93.51           C  
ATOM     76  N   LYS A  10      23.955  12.744 -10.659  1.00 92.50           N  
ATOM     77  CA  LYS A  10      23.706  14.166 -10.442  1.00 92.50           C  
ATOM     78  C   LYS A  10      24.081  14.984 -11.674  1.00 92.50           C  
ATOM     79  CB  LYS A  10      24.483  14.667  -9.224  1.00 92.50           C  
ATOM     80  O   LYS A  10      25.212  14.903 -12.159  1.00 92.50           O  
ATOM     81  CG  LYS A  10      24.080  16.060  -8.762  1.00 92.50           C  
ATOM     82  CD  LYS A  10      24.819  16.465  -7.493  1.00 92.50           C  
ATOM     83  CE  LYS A  10      24.467  17.884  -7.069  1.00 92.50           C  
ATOM     84  NZ  LYS A  10      25.120  18.254  -5.777  1.00 92.50           N  
ATOM     85  N   GLY A  11      23.109  15.750 -12.175  1.00 90.81           N  
ATOM     86  CA  GLY A  11      23.344  16.683 -13.266  1.00 90.81           C  
ATOM     87  C   GLY A  11      23.318  16.023 -14.632  1.00 90.81           C  
ATOM     88  O   GLY A  11      23.416  16.700 -15.657  1.00 90.81           O  
ATOM     89  N   LYS A  12      23.184  14.740 -14.678  1.00 90.90           N  
ATOM     90  CA  LYS A  12      23.298  14.075 -15.973  1.00 90.90           C  
ATOM     91  C   LYS A  12      22.017  13.323 -16.321  1.00 90.90           C  
ATOM     92  CB  LYS A  12      24.488  13.113 -15.980  1.00 90.90           C  
ATOM     93  O   LYS A  12      21.526  13.411 -17.448  1.00 90.90           O  
ATOM     94  CG  LYS A  12      25.823  13.778 -15.678  1.00 90.90           C  
ATOM     95  CD  LYS A  12      26.215  14.766 -16.770  1.00 90.90           C  
ATOM     96  CE  LYS A  12      27.561  15.416 -16.480  1.00 90.90           C  
ATOM     97  NZ  LYS A  12      27.827  16.569 -17.391  1.00 90.90           N  
ATOM     98  N   GLY A  13      21.583  12.483 -15.296  1.00 91.39           N  
ATOM     99  CA  GLY A  13      20.366  11.738 -15.578  1.00 91.39           C  
ATOM    100  C   GLY A  13      19.890  10.906 -14.402  1.00 91.39           C  
ATOM    101  O   GLY A  13      20.637  10.690 -13.445  1.00 91.39           O  
ATOM    102  N   LYS A  14      18.578  10.490 -14.515  1.00 94.73           N  
ATOM    103  CA  LYS A  14      17.952   9.648 -13.500  1.00 94.73           C  
ATOM    104  C   LYS A  14      17.921   8.187 -13.940  1.00 94.73           C  
ATOM    105  CB  LYS A  14      16.533  10.134 -13.199  1.00 94.73           C  
ATOM    106  O   LYS A  14      18.122   7.884 -15.118  1.00 94.73           O  
ATOM    107  CG  LYS A  14      16.473  11.527 -12.589  1.00 94.73           C  
ATOM    108  CD  LYS A  14      15.053  11.896 -12.178  1.00 94.73           C  
ATOM    109  CE  LYS A  14      14.996  13.278 -11.543  1.00 94.73           C  
ATOM    110  NZ  LYS A  14      13.613  13.626 -11.097  1.00 94.73           N  
ATOM    111  N   LYS A  15      17.725   7.371 -12.989  1.00 93.37           N  
ATOM    112  CA  LYS A  15      17.625   5.943 -13.274  1.00 93.37           C  
ATOM    113  C   LYS A  15      16.540   5.664 -14.310  1.00 93.37           C  
ATOM    114  CB  LYS A  15      17.340   5.159 -11.992  1.00 93.37           C  
ATOM    115  O   LYS A  15      15.420   6.167 -14.195  1.00 93.37           O  
ATOM    116  CG  LYS A  15      17.271   3.652 -12.190  1.00 93.37           C  
ATOM    117  CD  LYS A  15      16.936   2.932 -10.890  1.00 93.37           C  
ATOM    118  CE  LYS A  15      16.786   1.432 -11.104  1.00 93.37           C  
ATOM    119  NZ  LYS A  15      16.449   0.722  -9.833  1.00 93.37           N  
ATOM    120  N   GLY A  16      16.952   4.980 -15.419  1.00 92.25           N  
ATOM    121  CA  GLY A  16      15.997   4.573 -16.438  1.00 92.25           C  
ATOM    122  C   GLY A  16      15.881   5.567 -17.578  1.00 92.25           C  
ATOM    123  O   GLY A  16      15.194   5.307 -18.568  1.00 92.25           O  
ATOM    124  N   GLU A  17      16.578   6.651 -17.400  1.00 94.23           N  
ATOM    125  CA  GLU A  17      16.543   7.699 -18.416  1.00 94.23           C  
ATOM    126  C   GLU A  17      17.515   7.399 -19.553  1.00 94.23           C  
ATOM    127  CB  GLU A  17      16.864   9.061 -17.795  1.00 94.23           C  
ATOM    128  O   GLU A  17      18.617   6.898 -19.319  1.00 94.23           O  
ATOM    129  CG  GLU A  17      16.542  10.241 -18.700  1.00 94.23           C  
ATOM    130  CD  GLU A  17      16.793  11.588 -18.042  1.00 94.23           C  
ATOM    131  OE1 GLU A  17      16.685  12.629 -18.729  1.00 94.23           O  
ATOM    132  OE2 GLU A  17      17.102  11.603 -16.829  1.00 94.23           O  
ATOM    133  N   ILE A  18      17.019   7.666 -20.745  1.00 94.57           N  
ATOM    134  CA  ILE A  18      17.850   7.485 -21.930  1.00 94.57           C  
ATOM    135  C   ILE A  18      18.383   8.837 -22.398  1.00 94.57           C  
ATOM    136  CB  ILE A  18      17.067   6.794 -23.069  1.00 94.57           C  
ATOM    137  O   ILE A  18      17.609   9.767 -22.640  1.00 94.57           O  
ATOM    138  CG1 ILE A  18      16.474   5.467 -22.581  1.00 94.57           C  
ATOM    139  CG2 ILE A  18      17.968   6.576 -24.288  1.00 94.57           C  
ATOM    140  CD1 ILE A  18      15.412   4.887 -23.504  1.00 94.57           C  
ATOM    141  N   LYS A  19      19.742   8.937 -22.422  1.00 94.74           N  
ATOM    142  CA  LYS A  19      20.346  10.193 -22.858  1.00 94.74           C  
ATOM    143  C   LYS A  19      21.536   9.940 -23.780  1.00 94.74           C  
ATOM    144  CB  LYS A  19      20.785  11.025 -21.652  1.00 94.74           C  
ATOM    145  O   LYS A  19      22.153   8.874 -23.727  1.00 94.74           O  
ATOM    146  CG  LYS A  19      19.669  11.854 -21.033  1.00 94.74           C  
ATOM    147  CD  LYS A  19      20.213  12.861 -20.027  1.00 94.74           C  
ATOM    148  CE  LYS A  19      19.109  13.752 -19.475  1.00 94.74           C  
ATOM    149  NZ  LYS A  19      19.617  14.669 -18.411  1.00 94.74           N  
ATOM    150  N   ASN A  20      21.647  11.017 -24.561  1.00 95.65           N  
ATOM    151  CA  ASN A  20      22.830  10.982 -25.415  1.00 95.65           C  
ATOM    152  C   ASN A  20      24.034  11.622 -24.730  1.00 95.65           C  
ATOM    153  CB  ASN A  20      22.549  11.674 -26.750  1.00 95.65           C  
ATOM    154  O   ASN A  20      23.965  12.770 -24.289  1.00 95.65           O  
ATOM    155  CG  ASN A  20      23.406  11.135 -27.879  1.00 95.65           C  
ATOM    156  ND2 ASN A  20      23.171  11.628 -29.089  1.00 95.65           N  
ATOM    157  OD1 ASN A  20      24.271  10.282 -27.665  1.00 95.65           O  
ATOM    158  N   VAL A  21      25.128  10.785 -24.627  1.00 94.46           N  
ATOM    159  CA  VAL A  21      26.328  11.287 -23.966  1.00 94.46           C  
ATOM    160  C   VAL A  21      27.541  11.080 -24.871  1.00 94.46           C  
ATOM    161  CB  VAL A  21      26.557  10.598 -22.602  1.00 94.46           C  
ATOM    162  O   VAL A  21      27.463  10.358 -25.868  1.00 94.46           O  
ATOM    163  CG1 VAL A  21      25.413  10.914 -21.640  1.00 94.46           C  
ATOM    164  CG2 VAL A  21      26.704   9.089 -22.786  1.00 94.46           C  
ATOM    165  N   ALA A  22      28.605  11.799 -24.510  1.00 95.82           N  
ATOM    166  CA  ALA A  22      29.862  11.620 -25.231  1.00 95.82           C  
ATOM    167  C   ALA A  22      30.391  10.198 -25.068  1.00 95.82           C  
ATOM    168  CB  ALA A  22      30.902  12.629 -24.749  1.00 95.82           C  
ATOM    169  O   ALA A  22      30.270   9.603 -23.994  1.00 95.82           O  
ATOM    170  N   ASP A  23      31.002   9.672 -26.145  1.00 95.07           N  
ATOM    171  CA  ASP A  23      31.482   8.294 -26.155  1.00 95.07           C  
ATOM    172  C   ASP A  23      32.511   8.062 -25.051  1.00 95.07           C  
ATOM    173  CB  ASP A  23      32.085   7.945 -27.517  1.00 95.07           C  
ATOM    174  O   ASP A  23      32.476   7.036 -24.368  1.00 95.07           O  
ATOM    175  CG  ASP A  23      31.047   7.869 -28.623  1.00 95.07           C  
ATOM    176  OD1 ASP A  23      29.864   7.589 -28.332  1.00 95.07           O  
ATOM    177  OD2 ASP A  23      31.416   8.088 -29.798  1.00 95.07           O  
ATOM    178  N   GLY A  24      33.341   9.009 -24.835  1.00 96.08           N  
ATOM    179  CA  GLY A  24      34.363   8.897 -23.807  1.00 96.08           C  
ATOM    180  C   GLY A  24      33.794   8.854 -22.402  1.00 96.08           C  
ATOM    181  O   GLY A  24      34.217   8.038 -21.580  1.00 96.08           O  
ATOM    182  N   TYR A  25      32.853   9.727 -22.278  1.00 95.28           N  
ATOM    183  CA  TYR A  25      32.186   9.792 -20.983  1.00 95.28           C  
ATOM    184  C   TYR A  25      31.439   8.497 -20.688  1.00 95.28           C  
ATOM    185  CB  TYR A  25      31.215  10.976 -20.936  1.00 95.28           C  
ATOM    186  O   TYR A  25      31.511   7.970 -19.576  1.00 95.28           O  
ATOM    187  CG  TYR A  25      30.543  11.158 -19.597  1.00 95.28           C  
ATOM    188  CD1 TYR A  25      29.159  11.067 -19.472  1.00 95.28           C  
ATOM    189  CD2 TYR A  25      31.291  11.422 -18.454  1.00 95.28           C  
ATOM    190  CE1 TYR A  25      28.535  11.236 -18.240  1.00 95.28           C  
ATOM    191  CE2 TYR A  25      30.678  11.592 -17.217  1.00 95.28           C  
ATOM    192  OH  TYR A  25      28.689  11.665 -15.898  1.00 95.28           O  
ATOM    193  CZ  TYR A  25      29.302  11.497 -17.120  1.00 95.28           C  
ATOM    194  N   ALA A  26      30.780   7.926 -21.651  1.00 96.14           N  
ATOM    195  CA  ALA A  26      30.042   6.674 -21.503  1.00 96.14           C  
ATOM    196  C   ALA A  26      30.986   5.512 -21.211  1.00 96.14           C  
ATOM    197  CB  ALA A  26      29.223   6.388 -22.760  1.00 96.14           C  
ATOM    198  O   ALA A  26      30.789   4.771 -20.244  1.00 96.14           O  
ATOM    199  N   ASN A  27      32.065   5.340 -21.944  1.00 95.73           N  
ATOM    200  CA  ASN A  27      32.950   4.182 -21.878  1.00 95.73           C  
ATOM    201  C   ASN A  27      33.898   4.267 -20.685  1.00 95.73           C  
ATOM    202  CB  ASN A  27      33.744   4.038 -23.178  1.00 95.73           C  
ATOM    203  O   ASN A  27      34.137   3.269 -20.003  1.00 95.73           O  
ATOM    204  CG  ASN A  27      32.889   3.560 -24.335  1.00 95.73           C  
ATOM    205  ND2 ASN A  27      32.743   4.402 -25.351  1.00 95.73           N  
ATOM    206  OD1 ASN A  27      32.365   2.444 -24.315  1.00 95.73           O  
ATOM    207  N   ASN A  28      34.382   5.468 -20.389  1.00 96.09           N  
ATOM    208  CA  ASN A  28      35.456   5.600 -19.411  1.00 96.09           C  
ATOM    209  C   ASN A  28      34.909   5.847 -18.008  1.00 96.09           C  
ATOM    210  CB  ASN A  28      36.413   6.724 -19.813  1.00 96.09           C  
ATOM    211  O   ASN A  28      35.620   5.664 -17.018  1.00 96.09           O  
ATOM    212  CG  ASN A  28      37.160   6.423 -21.098  1.00 96.09           C  
ATOM    213  ND2 ASN A  28      37.414   7.457 -21.892  1.00 96.09           N  
ATOM    214  OD1 ASN A  28      37.505   5.272 -21.374  1.00 96.09           O  
ATOM    215  N   PHE A  29      33.646   6.282 -17.969  1.00 94.79           N  
ATOM    216  CA  PHE A  29      33.126   6.660 -16.660  1.00 94.79           C  
ATOM    217  C   PHE A  29      31.827   5.922 -16.360  1.00 94.79           C  
ATOM    218  CB  PHE A  29      32.899   8.173 -16.586  1.00 94.79           C  
ATOM    219  O   PHE A  29      31.753   5.148 -15.404  1.00 94.79           O  
ATOM    220  CG  PHE A  29      32.430   8.652 -15.239  1.00 94.79           C  
ATOM    221  CD1 PHE A  29      31.135   9.124 -15.066  1.00 94.79           C  
ATOM    222  CD2 PHE A  29      33.285   8.629 -14.145  1.00 94.79           C  
ATOM    223  CE1 PHE A  29      30.697   9.567 -13.820  1.00 94.79           C  
ATOM    224  CE2 PHE A  29      32.855   9.071 -12.897  1.00 94.79           C  
ATOM    225  CZ  PHE A  29      31.561   9.540 -12.737  1.00 94.79           C  
ATOM    226  N   LEU A  30      30.783   6.071 -17.173  1.00 95.79           N  
ATOM    227  CA  LEU A  30      29.452   5.559 -16.867  1.00 95.79           C  
ATOM    228  C   LEU A  30      29.443   4.034 -16.864  1.00 95.79           C  
ATOM    229  CB  LEU A  30      28.429   6.085 -17.877  1.00 95.79           C  
ATOM    230  O   LEU A  30      29.040   3.414 -15.877  1.00 95.79           O  
ATOM    231  CG  LEU A  30      28.168   7.592 -17.856  1.00 95.79           C  
ATOM    232  CD1 LEU A  30      27.197   7.978 -18.967  1.00 95.79           C  
ATOM    233  CD2 LEU A  30      27.631   8.023 -16.495  1.00 95.79           C  
ATOM    234  N   PHE A  31      29.958   3.411 -17.895  1.00 95.54           N  
ATOM    235  CA  PHE A  31      29.919   1.960 -18.033  1.00 95.54           C  
ATOM    236  C   PHE A  31      30.866   1.296 -17.040  1.00 95.54           C  
ATOM    237  CB  PHE A  31      30.281   1.544 -19.462  1.00 95.54           C  
ATOM    238  O   PHE A  31      30.529   0.273 -16.441  1.00 95.54           O  
ATOM    239  CG  PHE A  31      29.273   1.974 -20.493  1.00 95.54           C  
ATOM    240  CD1 PHE A  31      27.975   2.301 -20.122  1.00 95.54           C  
ATOM    241  CD2 PHE A  31      29.624   2.052 -21.835  1.00 95.54           C  
ATOM    242  CE1 PHE A  31      27.039   2.700 -21.074  1.00 95.54           C  
ATOM    243  CE2 PHE A  31      28.695   2.449 -22.792  1.00 95.54           C  
ATOM    244  CZ  PHE A  31      27.403   2.772 -22.410  1.00 95.54           C  
ATOM    245  N   LYS A  32      32.061   1.920 -16.840  1.00 95.19           N  
ATOM    246  CA  LYS A  32      33.066   1.341 -15.954  1.00 95.19           C  
ATOM    247  C   LYS A  32      32.597   1.363 -14.502  1.00 95.19           C  
ATOM    248  CB  LYS A  32      34.394   2.088 -16.087  1.00 95.19           C  
ATOM    249  O   LYS A  32      32.861   0.426 -13.745  1.00 95.19           O  
ATOM    250  CG  LYS A  32      35.168   1.754 -17.354  1.00 95.19           C  
ATOM    251  CD  LYS A  32      36.586   2.309 -17.305  1.00 95.19           C  
ATOM    252  CE  LYS A  32      37.385   1.913 -18.540  1.00 95.19           C  
ATOM    253  NZ  LYS A  32      38.789   2.418 -18.476  1.00 95.19           N  
ATOM    254  N   GLN A  33      31.776   2.401 -14.187  1.00 94.37           N  
ATOM    255  CA  GLN A  33      31.290   2.547 -12.819  1.00 94.37           C  
ATOM    256  C   GLN A  33      29.929   1.880 -12.645  1.00 94.37           C  
ATOM    257  CB  GLN A  33      31.204   4.024 -12.434  1.00 94.37           C  
ATOM    258  O   GLN A  33      29.359   1.897 -11.552  1.00 94.37           O  
ATOM    259  CG  GLN A  33      32.560   4.707 -12.307  1.00 94.37           C  
ATOM    260  CD  GLN A  33      32.459   6.113 -11.746  1.00 94.37           C  
ATOM    261  NE2 GLN A  33      33.599   6.686 -11.376  1.00 94.37           N  
ATOM    262  OE1 GLN A  33      31.366   6.679 -11.646  1.00 94.37           O  
ATOM    263  N   GLY A  34      29.452   1.361 -13.743  1.00 94.34           N  
ATOM    264  CA  GLY A  34      28.174   0.669 -13.691  1.00 94.34           C  
ATOM    265  C   GLY A  34      26.993   1.607 -13.527  1.00 94.34           C  
ATOM    266  O   GLY A  34      25.986   1.245 -12.916  1.00 94.34           O  
ATOM    267  N   LEU A  35      27.119   2.801 -13.983  1.00 95.58           N  
ATOM    268  CA  LEU A  35      26.084   3.814 -13.805  1.00 95.58           C  
ATOM    269  C   LEU A  35      25.115   3.813 -14.982  1.00 95.58           C  
ATOM    270  CB  LEU A  35      26.713   5.201 -13.647  1.00 95.58           C  
ATOM    271  O   LEU A  35      23.989   4.303 -14.865  1.00 95.58           O  
ATOM    272  CG  LEU A  35      27.639   5.392 -12.445  1.00 95.58           C  
ATOM    273  CD1 LEU A  35      28.293   6.769 -12.494  1.00 95.58           C  
ATOM    274  CD2 LEU A  35      26.870   5.206 -11.142  1.00 95.58           C  
ATOM    275  N   ALA A  36      25.560   3.314 -16.130  1.00 96.16           N  
ATOM    276  CA  ALA A  36      24.730   3.300 -17.332  1.00 96.16           C  
ATOM    277  C   ALA A  36      25.097   2.128 -18.238  1.00 96.16           C  
ATOM    278  CB  ALA A  36      24.869   4.618 -18.089  1.00 96.16           C  
ATOM    279  O   ALA A  36      26.163   1.527 -18.085  1.00 96.16           O  
ATOM    280  N   ILE A  37      24.170   1.795 -19.078  1.00 95.45           N  
ATOM    281  CA  ILE A  37      24.416   0.776 -20.092  1.00 95.45           C  
ATOM    282  C   ILE A  37      24.075   1.330 -21.474  1.00 95.45           C  
ATOM    283  CB  ILE A  37      23.603  -0.507 -19.813  1.00 95.45           C  
ATOM    284  O   ILE A  37      23.347   2.318 -21.591  1.00 95.45           O  
ATOM    285  CG1 ILE A  37      22.105  -0.187 -19.752  1.00 95.45           C  
ATOM    286  CG2 ILE A  37      24.074  -1.174 -18.518  1.00 95.45           C  
ATOM    287  CD1 ILE A  37      21.208  -1.418 -19.766  1.00 95.45           C  
ATOM    288  N   GLU A  38      24.671   0.715 -22.414  1.00 95.90           N  
ATOM    289  CA  GLU A  38      24.400   1.166 -23.776  1.00 95.90           C  
ATOM    290  C   GLU A  38      22.943   0.923 -24.158  1.00 95.90           C  
ATOM    291  CB  GLU A  38      25.329   0.464 -24.770  1.00 95.90           C  
ATOM    292  O   GLU A  38      22.385  -0.134 -23.857  1.00 95.90           O  
ATOM    293  CG  GLU A  38      25.265   1.034 -26.179  1.00 95.90           C  
ATOM    294  CD  GLU A  38      26.250   0.381 -27.136  1.00 95.90           C  
ATOM    295  OE1 GLU A  38      26.293   0.774 -28.324  1.00 95.90           O  
ATOM    296  OE2 GLU A  38      26.984  -0.530 -26.694  1.00 95.90           O  
ATOM    297  N   ALA A  39      22.391   1.911 -24.886  1.00 95.78           N  
ATOM    298  CA  ALA A  39      21.001   1.803 -25.324  1.00 95.78           C  
ATOM    299  C   ALA A  39      20.892   0.983 -26.606  1.00 95.78           C  
ATOM    300  CB  ALA A  39      20.399   3.191 -25.531  1.00 95.78           C  
ATOM    301  O   ALA A  39      20.531   1.512 -27.660  1.00 95.78           O  
ATOM    302  N   THR A  40      21.130  -0.304 -26.493  1.00 95.77           N  
ATOM    303  CA  THR A  40      20.942  -1.227 -27.606  1.00 95.77           C  
ATOM    304  C   THR A  40      19.473  -1.620 -27.740  1.00 95.77           C  
ATOM    305  CB  THR A  40      21.801  -2.493 -27.434  1.00 95.77           C  
ATOM    306  O   THR A  40      18.694  -1.458 -26.799  1.00 95.77           O  
ATOM    307  CG2 THR A  40      23.278  -2.140 -27.291  1.00 95.77           C  
ATOM    308  OG1 THR A  40      21.374  -3.198 -26.261  1.00 95.77           O  
ATOM    309  N   PRO A  41      19.069  -2.048 -28.956  1.00 94.46           N  
ATOM    310  CA  PRO A  41      17.674  -2.471 -29.101  1.00 94.46           C  
ATOM    311  C   PRO A  41      17.250  -3.482 -28.039  1.00 94.46           C  
ATOM    312  CB  PRO A  41      17.640  -3.099 -30.497  1.00 94.46           C  
ATOM    313  O   PRO A  41      16.121  -3.428 -27.545  1.00 94.46           O  
ATOM    314  CG  PRO A  41      18.771  -2.455 -31.233  1.00 94.46           C  
ATOM    315  CD  PRO A  41      19.861  -2.140 -30.250  1.00 94.46           C  
ATOM    316  N   ALA A  42      18.139  -4.366 -27.692  1.00 95.51           N  
ATOM    317  CA  ALA A  42      17.839  -5.357 -26.662  1.00 95.51           C  
ATOM    318  C   ALA A  42      17.628  -4.690 -25.305  1.00 95.51           C  
ATOM    319  CB  ALA A  42      18.960  -6.389 -26.575  1.00 95.51           C  
ATOM    320  O   ALA A  42      16.664  -4.997 -24.599  1.00 95.51           O  
ATOM    321  N   ASN A  43      18.488  -3.756 -24.938  1.00 94.41           N  
ATOM    322  CA  ASN A  43      18.397  -3.076 -23.651  1.00 94.41           C  
ATOM    323  C   ASN A  43      17.181  -2.156 -23.587  1.00 94.41           C  
ATOM    324  CB  ASN A  43      19.676  -2.284 -23.371  1.00 94.41           C  
ATOM    325  O   ASN A  43      16.564  -2.008 -22.531  1.00 94.41           O  
ATOM    326  CG  ASN A  43      20.858  -3.178 -23.051  1.00 94.41           C  
ATOM    327  ND2 ASN A  43      22.064  -2.657 -23.238  1.00 94.41           N  
ATOM    328  OD1 ASN A  43      20.688  -4.329 -22.639  1.00 94.41           O  
ATOM    329  N   LEU A  44      16.894  -1.556 -24.695  1.00 94.02           N  
ATOM    330  CA  LEU A  44      15.712  -0.702 -24.748  1.00 94.02           C  
ATOM    331  C   LEU A  44      14.442  -1.519 -24.539  1.00 94.02           C  
ATOM    332  CB  LEU A  44      15.644   0.036 -26.087  1.00 94.02           C  
ATOM    333  O   LEU A  44      13.524  -1.080 -23.842  1.00 94.02           O  
ATOM    334  CG  LEU A  44      16.649   1.172 -26.288  1.00 94.02           C  
ATOM    335  CD1 LEU A  44      16.589   1.685 -27.723  1.00 94.02           C  
ATOM    336  CD2 LEU A  44      16.384   2.302 -25.299  1.00 94.02           C  
ATOM    337  N   LYS A  45      14.407  -2.623 -25.168  1.00 94.75           N  
ATOM    338  CA  LYS A  45      13.259  -3.507 -24.996  1.00 94.75           C  
ATOM    339  C   LYS A  45      13.134  -3.971 -23.547  1.00 94.75           C  
ATOM    340  CB  LYS A  45      13.368  -4.717 -25.925  1.00 94.75           C  
ATOM    341  O   LYS A  45      12.029  -4.038 -23.004  1.00 94.75           O  
ATOM    342  CG  LYS A  45      12.075  -5.506 -26.070  1.00 94.75           C  
ATOM    343  CD  LYS A  45      12.219  -6.633 -27.084  1.00 94.75           C  
ATOM    344  CE  LYS A  45      10.947  -7.465 -27.180  1.00 94.75           C  
ATOM    345  NZ  LYS A  45      11.076  -8.560 -28.188  1.00 94.75           N  
ATOM    346  N   ALA A  46      14.208  -4.302 -22.979  1.00 94.02           N  
ATOM    347  CA  ALA A  46      14.214  -4.722 -21.580  1.00 94.02           C  
ATOM    348  C   ALA A  46      13.706  -3.607 -20.671  1.00 94.02           C  
ATOM    349  CB  ALA A  46      15.618  -5.150 -21.159  1.00 94.02           C  
ATOM    350  O   ALA A  46      12.949  -3.861 -19.731  1.00 94.02           O  
ATOM    351  N   LEU A  47      14.134  -2.401 -20.954  1.00 92.66           N  
ATOM    352  CA  LEU A  47      13.691  -1.259 -20.162  1.00 92.66           C  
ATOM    353  C   LEU A  47      12.184  -1.061 -20.291  1.00 92.66           C  
ATOM    354  CB  LEU A  47      14.424   0.013 -20.597  1.00 92.66           C  
ATOM    355  O   LEU A  47      11.498  -0.819 -19.295  1.00 92.66           O  
ATOM    356  CG  LEU A  47      14.129   1.276 -19.787  1.00 92.66           C  
ATOM    357  CD1 LEU A  47      14.689   1.142 -18.374  1.00 92.66           C  
ATOM    358  CD2 LEU A  47      14.707   2.504 -20.482  1.00 92.66           C  
ATOM    359  N   GLU A  48      11.754  -1.191 -21.475  1.00 93.70           N  
ATOM    360  CA  GLU A  48      10.320  -1.047 -21.710  1.00 93.70           C  
ATOM    361  C   GLU A  48       9.529  -2.123 -20.972  1.00 93.70           C  
ATOM    362  CB  GLU A  48      10.013  -1.102 -23.209  1.00 93.70           C  
ATOM    363  O   GLU A  48       8.487  -1.837 -20.378  1.00 93.70           O  
ATOM    364  CG  GLU A  48      10.296   0.200 -23.943  1.00 93.70           C  
ATOM    365  CD  GLU A  48      10.020   0.119 -25.436  1.00 93.70           C  
ATOM    366  OE1 GLU A  48      10.248   1.122 -26.151  1.00 93.70           O  
ATOM    367  OE2 GLU A  48       9.571  -0.955 -25.895  1.00 93.70           O  
ATOM    368  N   ALA A  49       9.998  -3.284 -21.080  1.00 94.19           N  
ATOM    369  CA  ALA A  49       9.349  -4.391 -20.382  1.00 94.19           C  
ATOM    370  C   ALA A  49       9.323  -4.150 -18.876  1.00 94.19           C  
ATOM    371  CB  ALA A  49      10.058  -5.706 -20.695  1.00 94.19           C  
ATOM    372  O   ALA A  49       8.317  -4.418 -18.215  1.00 94.19           O  
ATOM    373  N   GLN A  50      10.388  -3.727 -18.400  1.00 92.80           N  
ATOM    374  CA  GLN A  50      10.463  -3.416 -16.977  1.00 92.80           C  
ATOM    375  C   GLN A  50       9.465  -2.326 -16.598  1.00 92.80           C  
ATOM    376  CB  GLN A  50      11.880  -2.985 -16.595  1.00 92.80           C  
ATOM    377  O   GLN A  50       8.789  -2.425 -15.572  1.00 92.80           O  
ATOM    378  CG  GLN A  50      12.088  -2.814 -15.096  1.00 92.80           C  
ATOM    379  CD  GLN A  50      13.549  -2.643 -14.722  1.00 92.80           C  
ATOM    380  NE2 GLN A  50      13.835  -2.666 -13.425  1.00 92.80           N  
ATOM    381  OE1 GLN A  50      14.412  -2.491 -15.592  1.00 92.80           O  
ATOM    382  N   LYS A  51       9.388  -1.311 -17.421  1.00 92.76           N  
ATOM    383  CA  LYS A  51       8.454  -0.220 -17.163  1.00 92.76           C  
ATOM    384  C   LYS A  51       7.010  -0.714 -17.188  1.00 92.76           C  
ATOM    385  CB  LYS A  51       8.641   0.901 -18.187  1.00 92.76           C  
ATOM    386  O   LYS A  51       6.200  -0.323 -16.345  1.00 92.76           O  
ATOM    387  CG  LYS A  51       9.855   1.780 -17.927  1.00 92.76           C  
ATOM    388  CD  LYS A  51       9.924   2.942 -18.910  1.00 92.76           C  
ATOM    389  CE  LYS A  51      11.151   3.810 -18.665  1.00 92.76           C  
ATOM    390  NZ  LYS A  51      11.237   4.937 -19.642  1.00 92.76           N  
ATOM    391  N   GLN A  52       6.772  -1.514 -18.085  1.00 94.51           N  
ATOM    392  CA  GLN A  52       5.422  -2.059 -18.189  1.00 94.51           C  
ATOM    393  C   GLN A  52       5.086  -2.929 -16.981  1.00 94.51           C  
ATOM    394  CB  GLN A  52       5.268  -2.868 -19.478  1.00 94.51           C  
ATOM    395  O   GLN A  52       3.969  -2.876 -16.463  1.00 94.51           O  
ATOM    396  CG  GLN A  52       5.187  -2.012 -20.735  1.00 94.51           C  
ATOM    397  CD  GLN A  52       4.902  -2.827 -21.982  1.00 94.51           C  
ATOM    398  NE2 GLN A  52       5.046  -2.201 -23.145  1.00 94.51           N  
ATOM    399  OE1 GLN A  52       4.555  -4.010 -21.902  1.00 94.51           O  
ATOM    400  N   LYS A  53       5.991  -3.669 -16.628  1.00 95.20           N  
ATOM    401  CA  LYS A  53       5.798  -4.501 -15.444  1.00 95.20           C  
ATOM    402  C   LYS A  53       5.529  -3.647 -14.209  1.00 95.20           C  
ATOM    403  CB  LYS A  53       7.019  -5.392 -15.209  1.00 95.20           C  
ATOM    404  O   LYS A  53       4.626  -3.946 -13.425  1.00 95.20           O  
ATOM    405  CG  LYS A  53       6.844  -6.397 -14.080  1.00 95.20           C  
ATOM    406  CD  LYS A  53       8.086  -7.262 -13.904  1.00 95.20           C  
ATOM    407  CE  LYS A  53       7.953  -8.195 -12.708  1.00 95.20           C  
ATOM    408  NZ  LYS A  53       9.194  -8.998 -12.492  1.00 95.20           N  
ATOM    409  N   GLU A  54       6.287  -2.655 -14.054  1.00 93.61           N  
ATOM    410  CA  GLU A  54       6.110  -1.766 -12.909  1.00 93.61           C  
ATOM    411  C   GLU A  54       4.744  -1.087 -12.944  1.00 93.61           C  
ATOM    412  CB  GLU A  54       7.220  -0.713 -12.870  1.00 93.61           C  
ATOM    413  O   GLU A  54       4.091  -0.942 -11.908  1.00 93.61           O  
ATOM    414  CG  GLU A  54       8.564  -1.253 -12.402  1.00 93.61           C  
ATOM    415  CD  GLU A  54       9.671  -0.211 -12.429  1.00 93.61           C  
ATOM    416  OE1 GLU A  54      10.827  -0.545 -12.083  1.00 93.61           O  
ATOM    417  OE2 GLU A  54       9.380   0.949 -12.798  1.00 93.61           O  
ATOM    418  N   GLN A  55       4.389  -0.729 -14.097  1.00 94.05           N  
ATOM    419  CA  GLN A  55       3.083  -0.099 -14.252  1.00 94.05           C  
ATOM    420  C   GLN A  55       1.958  -1.076 -13.924  1.00 94.05           C  
ATOM    421  CB  GLN A  55       2.912   0.440 -15.673  1.00 94.05           C  
ATOM    422  O   GLN A  55       0.974  -0.704 -13.280  1.00 94.05           O  
ATOM    423  CG  GLN A  55       3.728   1.694 -15.958  1.00 94.05           C  
ATOM    424  CD  GLN A  55       3.573   2.183 -17.386  1.00 94.05           C  
ATOM    425  NE2 GLN A  55       4.290   3.249 -17.728  1.00 94.05           N  
ATOM    426  OE1 GLN A  55       2.817   1.608 -18.174  1.00 94.05           O  
ATOM    427  N   ARG A  56       2.118  -2.197 -14.384  1.00 94.84           N  
ATOM    428  CA  ARG A  56       1.114  -3.218 -14.104  1.00 94.84           C  
ATOM    429  C   ARG A  56       1.019  -3.497 -12.608  1.00 94.84           C  
ATOM    430  CB  ARG A  56       1.436  -4.510 -14.858  1.00 94.84           C  
ATOM    431  O   ARG A  56      -0.081  -3.601 -12.060  1.00 94.84           O  
ATOM    432  CG  ARG A  56       1.120  -4.451 -16.344  1.00 94.84           C  
ATOM    433  CD  ARG A  56       1.253  -5.817 -17.004  1.00 94.84           C  
ATOM    434  NE  ARG A  56       2.638  -6.279 -17.012  1.00 94.84           N  
ATOM    435  NH1 ARG A  56       2.228  -8.136 -18.324  1.00 94.84           N  
ATOM    436  NH2 ARG A  56       4.352  -7.698 -17.581  1.00 94.84           N  
ATOM    437  CZ  ARG A  56       3.069  -7.370 -17.639  1.00 94.84           C  
ATOM    438  N   GLN A  57       2.100  -3.606 -11.996  1.00 94.58           N  
ATOM    439  CA  GLN A  57       2.129  -3.851 -10.558  1.00 94.58           C  
ATOM    440  C   GLN A  57       1.493  -2.696  -9.790  1.00 94.58           C  
ATOM    441  CB  GLN A  57       3.565  -4.072 -10.079  1.00 94.58           C  
ATOM    442  O   GLN A  57       0.736  -2.916  -8.842  1.00 94.58           O  
ATOM    443  CG  GLN A  57       4.162  -5.402 -10.519  1.00 94.58           C  
ATOM    444  CD  GLN A  57       5.592  -5.587 -10.049  1.00 94.58           C  
ATOM    445  NE2 GLN A  57       6.134  -6.783 -10.254  1.00 94.58           N  
ATOM    446  OE1 GLN A  57       6.206  -4.663  -9.507  1.00 94.58           O  
ATOM    447  N   ALA A  58       1.857  -1.517 -10.263  1.00 92.85           N  
ATOM    448  CA  ALA A  58       1.285  -0.342  -9.611  1.00 92.85           C  
ATOM    449  C   ALA A  58      -0.231  -0.305  -9.778  1.00 92.85           C  
ATOM    450  CB  ALA A  58       1.910   0.934 -10.169  1.00 92.85           C  
ATOM    451  O   ALA A  58      -0.958   0.021  -8.836  1.00 92.85           O  
ATOM    452  N   ALA A  59      -0.657  -0.653 -10.910  1.00 94.41           N  
ATOM    453  CA  ALA A  59      -2.092  -0.667 -11.184  1.00 94.41           C  
ATOM    454  C   ALA A  59      -2.800  -1.726 -10.343  1.00 94.41           C  
ATOM    455  CB  ALA A  59      -2.347  -0.914 -12.669  1.00 94.41           C  
ATOM    456  O   ALA A  59      -3.891  -1.485  -9.821  1.00 94.41           O  
ATOM    457  N   GLU A  60      -2.157  -2.820 -10.270  1.00 95.27           N  
ATOM    458  CA  GLU A  60      -2.725  -3.897  -9.466  1.00 95.27           C  
ATOM    459  C   GLU A  60      -2.805  -3.503  -7.994  1.00 95.27           C  
ATOM    460  CB  GLU A  60      -1.902  -5.178  -9.624  1.00 95.27           C  
ATOM    461  O   GLU A  60      -3.805  -3.777  -7.326  1.00 95.27           O  
ATOM    462  CG  GLU A  60      -2.109  -5.881 -10.957  1.00 95.27           C  
ATOM    463  CD  GLU A  60      -1.279  -7.147 -11.103  1.00 95.27           C  
ATOM    464  OE1 GLU A  60      -1.372  -7.816 -12.158  1.00 95.27           O  
ATOM    465  OE2 GLU A  60      -0.531  -7.473 -10.155  1.00 95.27           O  
ATOM    466  N   GLU A  61      -1.824  -2.915  -7.496  1.00 94.39           N  
ATOM    467  CA  GLU A  61      -1.815  -2.454  -6.110  1.00 94.39           C  
ATOM    468  C   GLU A  61      -2.929  -1.443  -5.858  1.00 94.39           C  
ATOM    469  CB  GLU A  61      -0.458  -1.841  -5.757  1.00 94.39           C  
ATOM    470  O   GLU A  61      -3.605  -1.501  -4.828  1.00 94.39           O  
ATOM    471  CG  GLU A  61       0.641  -2.868  -5.529  1.00 94.39           C  
ATOM    472  CD  GLU A  61       1.993  -2.243  -5.221  1.00 94.39           C  
ATOM    473  OE1 GLU A  61       2.997  -2.985  -5.128  1.00 94.39           O  
ATOM    474  OE2 GLU A  61       2.047  -1.002  -5.070  1.00 94.39           O  
ATOM    475  N   LEU A  62      -3.062  -0.561  -6.819  1.00 94.75           N  
ATOM    476  CA  LEU A  62      -4.119   0.439  -6.712  1.00 94.75           C  
ATOM    477  C   LEU A  62      -5.494  -0.221  -6.725  1.00 94.75           C  
ATOM    478  CB  LEU A  62      -4.016   1.453  -7.854  1.00 94.75           C  
ATOM    479  O   LEU A  62      -6.365   0.133  -5.927  1.00 94.75           O  
ATOM    480  CG  LEU A  62      -4.958   2.655  -7.781  1.00 94.75           C  
ATOM    481  CD1 LEU A  62      -4.309   3.878  -8.421  1.00 94.75           C  
ATOM    482  CD2 LEU A  62      -6.288   2.335  -8.455  1.00 94.75           C  
ATOM    483  N   ALA A  63      -5.604  -1.124  -7.598  1.00 95.26           N  
ATOM    484  CA  ALA A  63      -6.877  -1.832  -7.699  1.00 95.26           C  
ATOM    485  C   ALA A  63      -7.183  -2.597  -6.415  1.00 95.26           C  
ATOM    486  CB  ALA A  63      -6.863  -2.785  -8.892  1.00 95.26           C  
ATOM    487  O   ALA A  63      -8.313  -2.567  -5.921  1.00 95.26           O  
ATOM    488  N   ASN A  64      -6.221  -3.284  -5.889  1.00 94.45           N  
ATOM    489  CA  ASN A  64      -6.392  -4.014  -4.637  1.00 94.45           C  
ATOM    490  C   ASN A  64      -6.757  -3.078  -3.488  1.00 94.45           C  
ATOM    491  CB  ASN A  64      -5.125  -4.802  -4.298  1.00 94.45           C  
ATOM    492  O   ASN A  64      -7.601  -3.412  -2.654  1.00 94.45           O  
ATOM    493  CG  ASN A  64      -4.905  -5.981  -5.225  1.00 94.45           C  
ATOM    494  ND2 ASN A  64      -3.659  -6.427  -5.331  1.00 94.45           N  
ATOM    495  OD1 ASN A  64      -5.847  -6.486  -5.841  1.00 94.45           O  
ATOM    496  N   ALA A  65      -6.120  -1.938  -3.536  1.00 94.50           N  
ATOM    497  CA  ALA A  65      -6.403  -0.954  -2.494  1.00 94.50           C  
ATOM    498  C   ALA A  65      -7.839  -0.447  -2.593  1.00 94.50           C  
ATOM    499  CB  ALA A  65      -5.422   0.213  -2.584  1.00 94.50           C  
ATOM    500  O   ALA A  65      -8.511  -0.265  -1.575  1.00 94.50           O  
ATOM    501  N   LYS A  66      -8.312  -0.248  -3.730  1.00 95.22           N  
ATOM    502  CA  LYS A  66      -9.682   0.213  -3.937  1.00 95.22           C  
ATOM    503  C   LYS A  66     -10.690  -0.840  -3.482  1.00 95.22           C  
ATOM    504  CB  LYS A  66      -9.916   0.562  -5.407  1.00 95.22           C  
ATOM    505  O   LYS A  66     -11.717  -0.507  -2.887  1.00 95.22           O  
ATOM    506  CG  LYS A  66      -9.265   1.866  -5.845  1.00 95.22           C  
ATOM    507  CD  LYS A  66      -9.608   2.205  -7.290  1.00 95.22           C  
ATOM    508  CE  LYS A  66      -8.965   3.514  -7.726  1.00 95.22           C  
ATOM    509  NZ  LYS A  66      -9.285   3.842  -9.148  1.00 95.22           N  
ATOM    510  N   LYS A  67     -10.351  -2.030  -3.808  1.00 94.82           N  
ATOM    511  CA  LYS A  67     -11.210  -3.128  -3.374  1.00 94.82           C  
ATOM    512  C   LYS A  67     -11.267  -3.213  -1.852  1.00 94.82           C  
ATOM    513  CB  LYS A  67     -10.720  -4.455  -3.956  1.00 94.82           C  
ATOM    514  O   LYS A  67     -12.342  -3.382  -1.274  1.00 94.82           O  
ATOM    515  CG  LYS A  67     -11.030  -4.635  -5.434  1.00 94.82           C  
ATOM    516  CD  LYS A  67     -10.599  -6.009  -5.932  1.00 94.82           C  
ATOM    517  CE  LYS A  67     -10.804  -6.150  -7.434  1.00 94.82           C  
ATOM    518  NZ  LYS A  67     -10.301  -7.461  -7.942  1.00 94.82           N  
ATOM    519  N   LEU A  68     -10.134  -3.109  -1.279  1.00 93.22           N  
ATOM    520  CA  LEU A  68     -10.061  -3.142   0.178  1.00 93.22           C  
ATOM    521  C   LEU A  68     -10.825  -1.971   0.788  1.00 93.22           C  
ATOM    522  CB  LEU A  68      -8.603  -3.113   0.643  1.00 93.22           C  
ATOM    523  O   LEU A  68     -11.485  -2.124   1.818  1.00 93.22           O  
ATOM    524  CG  LEU A  68      -8.362  -3.341   2.136  1.00 93.22           C  
ATOM    525  CD1 LEU A  68      -8.817  -4.740   2.538  1.00 93.22           C  
ATOM    526  CD2 LEU A  68      -6.891  -3.133   2.478  1.00 93.22           C  
ATOM    527  N   LYS A  69     -10.695  -0.888   0.133  1.00 94.38           N  
ATOM    528  CA  LYS A  69     -11.436   0.287   0.582  1.00 94.38           C  
ATOM    529  C   LYS A  69     -12.935   0.007   0.628  1.00 94.38           C  
ATOM    530  CB  LYS A  69     -11.153   1.481  -0.330  1.00 94.38           C  
ATOM    531  O   LYS A  69     -13.600   0.314   1.620  1.00 94.38           O  
ATOM    532  CG  LYS A  69     -11.966   2.723   0.006  1.00 94.38           C  
ATOM    533  CD  LYS A  69     -11.691   3.854  -0.976  1.00 94.38           C  
ATOM    534  CE  LYS A  69     -12.576   5.062  -0.701  1.00 94.38           C  
ATOM    535  NZ  LYS A  69     -12.236   6.212  -1.592  1.00 94.38           N  
ATOM    536  N   GLU A  70     -13.421  -0.483  -0.341  1.00 94.46           N  
ATOM    537  CA  GLU A  70     -14.846  -0.790  -0.419  1.00 94.46           C  
ATOM    538  C   GLU A  70     -15.262  -1.766   0.678  1.00 94.46           C  
ATOM    539  CB  GLU A  70     -15.198  -1.364  -1.794  1.00 94.46           C  
ATOM    540  O   GLU A  70     -16.310  -1.595   1.304  1.00 94.46           O  
ATOM    541  CG  GLU A  70     -15.134  -0.344  -2.921  1.00 94.46           C  
ATOM    542  CD  GLU A  70     -15.454  -0.935  -4.285  1.00 94.46           C  
ATOM    543  OE1 GLU A  70     -15.443  -0.186  -5.289  1.00 94.46           O  
ATOM    544  OE2 GLU A  70     -15.719  -2.156  -4.350  1.00 94.46           O  
ATOM    545  N   GLN A  71     -14.460  -2.731   0.897  1.00 92.99           N  
ATOM    546  CA  GLN A  71     -14.748  -3.726   1.925  1.00 92.99           C  
ATOM    547  C   GLN A  71     -14.749  -3.097   3.315  1.00 92.99           C  
ATOM    548  CB  GLN A  71     -13.733  -4.868   1.867  1.00 92.99           C  
ATOM    549  O   GLN A  71     -15.644  -3.360   4.121  1.00 92.99           O  
ATOM    550  CG  GLN A  71     -13.865  -5.747   0.630  1.00 92.99           C  
ATOM    551  CD  GLN A  71     -12.858  -6.882   0.605  1.00 92.99           C  
ATOM    552  NE2 GLN A  71     -13.238  -7.998  -0.007  1.00 92.99           N  
ATOM    553  OE1 GLN A  71     -11.748  -6.756   1.131  1.00 92.99           O  
ATOM    554  N   LEU A  72     -13.782  -2.211   3.474  1.00 93.49           N  
ATOM    555  CA  LEU A  72     -13.618  -1.608   4.792  1.00 93.49           C  
ATOM    556  C   LEU A  72     -14.753  -0.634   5.089  1.00 93.49           C  
ATOM    557  CB  LEU A  72     -12.272  -0.886   4.887  1.00 93.49           C  
ATOM    558  O   LEU A  72     -15.230  -0.557   6.224  1.00 93.49           O  
ATOM    559  CG  LEU A  72     -11.051  -1.761   5.175  1.00 93.49           C  
ATOM    560  CD1 LEU A  72      -9.771  -0.939   5.063  1.00 93.49           C  
ATOM    561  CD2 LEU A  72     -11.164  -2.401   6.554  1.00 93.49           C  
ATOM    562  N   GLU A  73     -15.213   0.025   4.136  1.00 93.21           N  
ATOM    563  CA  GLU A  73     -16.232   1.053   4.326  1.00 93.21           C  
ATOM    564  C   GLU A  73     -17.597   0.432   4.606  1.00 93.21           C  
ATOM    565  CB  GLU A  73     -16.311   1.965   3.099  1.00 93.21           C  
ATOM    566  O   GLU A  73     -18.473   1.079   5.185  1.00 93.21           O  
ATOM    567  CG  GLU A  73     -15.161   2.957   2.995  1.00 93.21           C  
ATOM    568  CD  GLU A  73     -15.313   3.931   1.838  1.00 93.21           C  
ATOM    569  OE1 GLU A  73     -14.586   4.950   1.804  1.00 93.21           O  
ATOM    570  OE2 GLU A  73     -16.165   3.674   0.959  1.00 93.21           O  
ATOM    571  N   LYS A  74     -17.737  -0.802   4.331  1.00 93.20           N  
ATOM    572  CA  LYS A  74     -18.989  -1.508   4.585  1.00 93.20           C  
ATOM    573  C   LYS A  74     -18.995  -2.134   5.976  1.00 93.20           C  
ATOM    574  CB  LYS A  74     -19.222  -2.586   3.525  1.00 93.20           C  
ATOM    575  O   LYS A  74     -20.057  -2.453   6.515  1.00 93.20           O  
ATOM    576  CG  LYS A  74     -19.516  -2.035   2.137  1.00 93.20           C  
ATOM    577  CD  LYS A  74     -19.723  -3.154   1.124  1.00 93.20           C  
ATOM    578  CE  LYS A  74     -19.924  -2.606  -0.282  1.00 93.20           C  
ATOM    579  NZ  LYS A  74     -20.038  -3.701  -1.292  1.00 93.20           N  
ATOM    580  N   LEU A  75     -17.891  -2.172   6.552  1.00 92.74           N  
ATOM    581  CA  LEU A  75     -17.775  -2.883   7.820  1.00 92.74           C  
ATOM    582  C   LEU A  75     -17.853  -1.915   8.996  1.00 92.74           C  
ATOM    583  CB  LEU A  75     -16.462  -3.668   7.877  1.00 92.74           C  
ATOM    584  O   LEU A  75     -17.538  -0.731   8.853  1.00 92.74           O  
ATOM    585  CG  LEU A  75     -16.287  -4.772   6.833  1.00 92.74           C  
ATOM    586  CD1 LEU A  75     -14.846  -5.271   6.826  1.00 92.74           C  
ATOM    587  CD2 LEU A  75     -17.255  -5.920   7.099  1.00 92.74           C  
ATOM    588  N   THR A  76     -18.372  -2.385  10.041  1.00 93.60           N  
ATOM    589  CA  THR A  76     -18.375  -1.682  11.319  1.00 93.60           C  
ATOM    590  C   THR A  76     -17.669  -2.507  12.391  1.00 93.60           C  
ATOM    591  CB  THR A  76     -19.810  -1.361  11.777  1.00 93.60           C  
ATOM    592  O   THR A  76     -17.965  -3.690  12.567  1.00 93.60           O  
ATOM    593  CG2 THR A  76     -19.806  -0.506  13.040  1.00 93.60           C  
ATOM    594  OG1 THR A  76     -20.490  -0.651  10.734  1.00 93.60           O  
ATOM    595  N   VAL A  77     -16.690  -1.850  12.999  1.00 94.19           N  
ATOM    596  CA  VAL A  77     -15.949  -2.505  14.071  1.00 94.19           C  
ATOM    597  C   VAL A  77     -16.516  -2.082  15.425  1.00 94.19           C  
ATOM    598  CB  VAL A  77     -14.441  -2.180  14.000  1.00 94.19           C  
ATOM    599  O   VAL A  77     -16.575  -0.889  15.734  1.00 94.19           O  
ATOM    600  CG1 VAL A  77     -13.688  -2.853  15.146  1.00 94.19           C  
ATOM    601  CG2 VAL A  77     -13.865  -2.612  12.652  1.00 94.19           C  
ATOM    602  N   THR A  78     -16.957  -3.092  16.130  1.00 94.39           N  
ATOM    603  CA  THR A  78     -17.540  -2.843  17.444  1.00 94.39           C  
ATOM    604  C   THR A  78     -16.553  -3.204  18.550  1.00 94.39           C  
ATOM    605  CB  THR A  78     -18.845  -3.637  17.637  1.00 94.39           C  
ATOM    606  O   THR A  78     -16.007  -4.310  18.566  1.00 94.39           O  
ATOM    607  CG2 THR A  78     -19.541  -3.244  18.935  1.00 94.39           C  
ATOM    608  OG1 THR A  78     -19.724  -3.374  16.537  1.00 94.39           O  
ATOM    609  N   ILE A  79     -16.342  -2.202  19.381  1.00 94.58           N  
ATOM    610  CA  ILE A  79     -15.404  -2.398  20.481  1.00 94.58           C  
ATOM    611  C   ILE A  79     -16.095  -2.095  21.809  1.00 94.58           C  
ATOM    612  CB  ILE A  79     -14.148  -1.513  20.317  1.00 94.58           C  
ATOM    613  O   ILE A  79     -16.500  -0.958  22.060  1.00 94.58           O  
ATOM    614  CG1 ILE A  79     -13.480  -1.779  18.963  1.00 94.58           C  
ATOM    615  CG2 ILE A  79     -13.166  -1.750  21.468  1.00 94.58           C  
ATOM    616  CD1 ILE A  79     -12.337  -0.828  18.639  1.00 94.58           C  
ATOM    617  N   PRO A  80     -16.215  -3.212  22.640  1.00 92.57           N  
ATOM    618  CA  PRO A  80     -16.779  -2.980  23.972  1.00 92.57           C  
ATOM    619  C   PRO A  80     -15.770  -2.372  24.943  1.00 92.57           C  
ATOM    620  CB  PRO A  80     -17.197  -4.381  24.426  1.00 92.57           C  
ATOM    621  O   PRO A  80     -14.623  -2.821  25.009  1.00 92.57           O  
ATOM    622  CG  PRO A  80     -16.374  -5.313  23.597  1.00 92.57           C  
ATOM    623  CD  PRO A  80     -15.959  -4.597  22.344  1.00 92.57           C  
ATOM    624  N   ALA A  81     -16.221  -1.224  25.584  1.00 92.66           N  
ATOM    625  CA  ALA A  81     -15.328  -0.567  26.535  1.00 92.66           C  
ATOM    626  C   ALA A  81     -16.098  -0.062  27.752  1.00 92.66           C  
ATOM    627  CB  ALA A  81     -14.589   0.587  25.860  1.00 92.66           C  
ATOM    628  O   ALA A  81     -17.299   0.203  27.668  1.00 92.66           O  
ATOM    629  N   LYS A  82     -15.427  -0.046  28.984  1.00 92.35           N  
ATOM    630  CA  LYS A  82     -16.007   0.481  30.216  1.00 92.35           C  
ATOM    631  C   LYS A  82     -16.118   2.002  30.165  1.00 92.35           C  
ATOM    632  CB  LYS A  82     -15.172   0.057  31.426  1.00 92.35           C  
ATOM    633  O   LYS A  82     -15.175   2.686  29.763  1.00 92.35           O  
ATOM    634  CG  LYS A  82     -15.241  -1.432  31.734  1.00 92.35           C  
ATOM    635  CD  LYS A  82     -14.459  -1.778  32.994  1.00 92.35           C  
ATOM    636  CE  LYS A  82     -14.477  -3.276  33.271  1.00 92.35           C  
ATOM    637  NZ  LYS A  82     -13.627  -3.632  34.446  1.00 92.35           N  
ATOM    638  N   ALA A  83     -17.327   2.404  30.436  1.00 90.41           N  
ATOM    639  CA  ALA A  83     -17.553   3.844  30.358  1.00 90.41           C  
ATOM    640  C   ALA A  83     -18.118   4.383  31.669  1.00 90.41           C  
ATOM    641  CB  ALA A  83     -18.493   4.173  29.201  1.00 90.41           C  
ATOM    642  O   ALA A  83     -18.766   3.651  32.420  1.00 90.41           O  
ATOM    643  N   GLY A  84     -17.652   5.652  32.096  1.00 86.95           N  
ATOM    644  CA  GLY A  84     -18.182   6.341  33.261  1.00 86.95           C  
ATOM    645  C   GLY A  84     -19.432   7.146  32.961  1.00 86.95           C  
ATOM    646  O   GLY A  84     -20.083   6.932  31.936  1.00 86.95           O  
ATOM    647  N   GLU A  85     -19.755   7.964  33.924  1.00 83.57           N  
ATOM    648  CA  GLU A  85     -20.934   8.817  33.809  1.00 83.57           C  
ATOM    649  C   GLU A  85     -20.761   9.851  32.700  1.00 83.57           C  
ATOM    650  CB  GLU A  85     -21.223   9.517  35.139  1.00 83.57           C  
ATOM    651  O   GLU A  85     -19.678  10.417  32.535  1.00 83.57           O  
ATOM    652  CG  GLU A  85     -22.640   9.303  35.651  1.00 83.57           C  
ATOM    653  CD  GLU A  85     -22.909   9.993  36.979  1.00 83.57           C  
ATOM    654  OE1 GLU A  85     -24.064   9.953  37.461  1.00 83.57           O  
ATOM    655  OE2 GLU A  85     -21.957  10.580  37.541  1.00 83.57           O  
ATOM    656  N   GLY A  86     -21.545   9.866  31.687  1.00 81.77           N  
ATOM    657  CA  GLY A  86     -21.524  10.864  30.629  1.00 81.77           C  
ATOM    658  C   GLY A  86     -20.942  10.342  29.329  1.00 81.77           C  
ATOM    659  O   GLY A  86     -20.676  11.116  28.407  1.00 81.77           O  
ATOM    660  N   GLY A  87     -20.612   8.991  29.283  1.00 82.47           N  
ATOM    661  CA  GLY A  87     -20.206   8.411  28.012  1.00 82.47           C  
ATOM    662  C   GLY A  87     -18.709   8.478  27.777  1.00 82.47           C  
ATOM    663  O   GLY A  87     -18.228   8.109  26.703  1.00 82.47           O  
ATOM    664  N   ARG A  88     -17.956   8.938  28.792  1.00 88.70           N  
ATOM    665  CA  ARG A  88     -16.499   8.959  28.710  1.00 88.70           C  
ATOM    666  C   ARG A  88     -15.909   7.607  29.097  1.00 88.70           C  
ATOM    667  CB  ARG A  88     -15.925  10.057  29.610  1.00 88.70           C  
ATOM    668  O   ARG A  88     -16.305   7.016  30.103  1.00 88.70           O  
ATOM    669  CG  ARG A  88     -14.479  10.410  29.304  1.00 88.70           C  
ATOM    670  CD  ARG A  88     -14.031  11.654  30.058  1.00 88.70           C  
ATOM    671  NE  ARG A  88     -12.602  11.903  29.888  1.00 88.70           N  
ATOM    672  NH1 ARG A  88     -12.835  14.160  29.456  1.00 88.70           N  
ATOM    673  NH2 ARG A  88     -10.754  13.201  29.472  1.00 88.70           N  
ATOM    674  CZ  ARG A  88     -12.067  13.087  29.606  1.00 88.70           C  
ATOM    675  N   LEU A  89     -14.973   7.218  28.282  1.00 91.24           N  
ATOM    676  CA  LEU A  89     -14.351   5.917  28.500  1.00 91.24           C  
ATOM    677  C   LEU A  89     -13.297   5.995  29.599  1.00 91.24           C  
ATOM    678  CB  LEU A  89     -13.716   5.403  27.205  1.00 91.24           C  
ATOM    679  O   LEU A  89     -12.627   7.019  29.751  1.00 91.24           O  
ATOM    680  CG  LEU A  89     -14.677   5.088  26.057  1.00 91.24           C  
ATOM    681  CD1 LEU A  89     -13.898   4.728  24.797  1.00 91.24           C  
ATOM    682  CD2 LEU A  89     -15.625   3.959  26.447  1.00 91.24           C  
ATOM    683  N   PHE A  90     -13.250   4.997  30.551  1.00 89.28           N  
ATOM    684  CA  PHE A  90     -12.212   4.895  31.570  1.00 89.28           C  
ATOM    685  C   PHE A  90     -10.839   4.728  30.930  1.00 89.28           C  
ATOM    686  CB  PHE A  90     -12.497   3.722  32.514  1.00 89.28           C  
ATOM    687  O   PHE A  90      -9.838   5.216  31.459  1.00 89.28           O  
ATOM    688  CG  PHE A  90     -13.637   3.971  33.464  1.00 89.28           C  
ATOM    689  CD1 PHE A  90     -13.489   4.841  34.538  1.00 89.28           C  
ATOM    690  CD2 PHE A  90     -14.859   3.335  33.284  1.00 89.28           C  
ATOM    691  CE1 PHE A  90     -14.542   5.073  35.419  1.00 89.28           C  
ATOM    692  CE2 PHE A  90     -15.916   3.562  34.160  1.00 89.28           C  
ATOM    693  CZ  PHE A  90     -15.756   4.431  35.227  1.00 89.28           C  
ATOM    694  N   GLY A  91     -10.799   4.354  29.669  1.00 89.17           N  
ATOM    695  CA  GLY A  91      -9.623   4.214  28.825  1.00 89.17           C  
ATOM    696  C   GLY A  91      -9.789   4.854  27.460  1.00 89.17           C  
ATOM    697  O   GLY A  91     -10.625   5.743  27.282  1.00 89.17           O  
ATOM    698  N   SER A  92      -8.811   4.463  26.634  1.00 91.55           N  
ATOM    699  CA  SER A  92      -8.868   4.963  25.265  1.00 91.55           C  
ATOM    700  C   SER A  92      -8.764   3.825  24.256  1.00 91.55           C  
ATOM    701  CB  SER A  92      -7.752   5.979  25.018  1.00 91.55           C  
ATOM    702  O   SER A  92      -8.239   2.755  24.571  1.00 91.55           O  
ATOM    703  OG  SER A  92      -6.480   5.387  25.220  1.00 91.55           O  
ATOM    704  N   ILE A  93      -9.507   4.003  23.207  1.00 93.46           N  
ATOM    705  CA  ILE A  93      -9.388   3.072  22.090  1.00 93.46           C  
ATOM    706  C   ILE A  93      -8.332   3.575  21.109  1.00 93.46           C  
ATOM    707  CB  ILE A  93     -10.741   2.879  21.369  1.00 93.46           C  
ATOM    708  O   ILE A  93      -8.481   4.649  20.523  1.00 93.46           O  
ATOM    709  CG1 ILE A  93     -11.815   2.422  22.363  1.00 93.46           C  
ATOM    710  CG2 ILE A  93     -10.601   1.881  20.216  1.00 93.46           C  
ATOM    711  CD1 ILE A  93     -11.556   1.048  22.966  1.00 93.46           C  
ATOM    712  N   THR A  94      -7.265   2.775  20.995  1.00 94.78           N  
ATOM    713  CA  THR A  94      -6.129   3.157  20.163  1.00 94.78           C  
ATOM    714  C   THR A  94      -6.214   2.490  18.793  1.00 94.78           C  
ATOM    715  CB  THR A  94      -4.794   2.786  20.835  1.00 94.78           C  
ATOM    716  O   THR A  94      -7.092   1.657  18.556  1.00 94.78           O  
ATOM    717  CG2 THR A  94      -4.673   3.431  22.212  1.00 94.78           C  
ATOM    718  OG1 THR A  94      -4.718   1.362  20.979  1.00 94.78           O  
ATOM    719  N   SER A  95      -5.336   2.911  17.905  1.00 95.02           N  
ATOM    720  CA  SER A  95      -5.262   2.339  16.564  1.00 95.02           C  
ATOM    721  C   SER A  95      -4.941   0.849  16.616  1.00 95.02           C  
ATOM    722  CB  SER A  95      -4.209   3.067  15.728  1.00 95.02           C  
ATOM    723  O   SER A  95      -5.449   0.071  15.805  1.00 95.02           O  
ATOM    724  OG  SER A  95      -3.008   3.230  16.462  1.00 95.02           O  
ATOM    725  N   LYS A  96      -4.173   0.510  17.615  1.00 94.34           N  
ATOM    726  CA  LYS A  96      -3.826  -0.895  17.804  1.00 94.34           C  
ATOM    727  C   LYS A  96      -5.063  -1.728  18.125  1.00 94.34           C  
ATOM    728  CB  LYS A  96      -2.789  -1.047  18.918  1.00 94.34           C  
ATOM    729  O   LYS A  96      -5.265  -2.798  17.546  1.00 94.34           O  
ATOM    730  CG  LYS A  96      -2.315  -2.477  19.132  1.00 94.34           C  
ATOM    731  CD  LYS A  96      -1.301  -2.566  20.265  1.00 94.34           C  
ATOM    732  CE  LYS A  96      -0.897  -4.008  20.543  1.00 94.34           C  
ATOM    733  NZ  LYS A  96       0.077  -4.102  21.671  1.00 94.34           N  
ATOM    734  N   GLN A  97      -5.854  -1.208  19.010  1.00 93.43           N  
ATOM    735  CA  GLN A  97      -7.065  -1.915  19.413  1.00 93.43           C  
ATOM    736  C   GLN A  97      -8.047  -2.030  18.250  1.00 93.43           C  
ATOM    737  CB  GLN A  97      -7.731  -1.208  20.595  1.00 93.43           C  
ATOM    738  O   GLN A  97      -8.699  -3.062  18.081  1.00 93.43           O  
ATOM    739  CG  GLN A  97      -7.033  -1.447  21.927  1.00 93.43           C  
ATOM    740  CD  GLN A  97      -7.690  -0.704  23.075  1.00 93.43           C  
ATOM    741  NE2 GLN A  97      -7.247  -0.987  24.295  1.00 93.43           N  
ATOM    742  OE1 GLN A  97      -8.587   0.118  22.867  1.00 93.43           O  
ATOM    743  N   ILE A  98      -8.114  -1.083  17.494  1.00 94.19           N  
ATOM    744  CA  ILE A  98      -8.992  -1.082  16.329  1.00 94.19           C  
ATOM    745  C   ILE A  98      -8.530  -2.143  15.334  1.00 94.19           C  
ATOM    746  CB  ILE A  98      -9.031   0.307  15.652  1.00 94.19           C  
ATOM    747  O   ILE A  98      -9.340  -2.924  14.829  1.00 94.19           O  
ATOM    748  CG1 ILE A  98      -9.643   1.345  16.600  1.00 94.19           C  
ATOM    749  CG2 ILE A  98      -9.807   0.243  14.334  1.00 94.19           C  
ATOM    750  CD1 ILE A  98      -9.563   2.776  16.084  1.00 94.19           C  
ATOM    751  N   ALA A  99      -7.245  -2.194  15.115  1.00 94.45           N  
ATOM    752  CA  ALA A  99      -6.688  -3.159  14.171  1.00 94.45           C  
ATOM    753  C   ALA A  99      -6.917  -4.590  14.650  1.00 94.45           C  
ATOM    754  CB  ALA A  99      -5.197  -2.902  13.966  1.00 94.45           C  
ATOM    755  O   ALA A  99      -7.284  -5.464  13.861  1.00 94.45           O  
ATOM    756  N   GLU A 100      -6.740  -4.796  15.891  1.00 95.16           N  
ATOM    757  CA  GLU A 100      -6.940  -6.124  16.466  1.00 95.16           C  
ATOM    758  C   GLU A 100      -8.406  -6.540  16.399  1.00 95.16           C  
ATOM    759  CB  GLU A 100      -6.448  -6.162  17.915  1.00 95.16           C  
ATOM    760  O   GLU A 100      -8.717  -7.690  16.082  1.00 95.16           O  
ATOM    761  CG  GLU A 100      -4.933  -6.115  18.051  1.00 95.16           C  
ATOM    762  CD  GLU A 100      -4.462  -6.069  19.496  1.00 95.16           C  
ATOM    763  OE1 GLU A 100      -3.234  -6.118  19.736  1.00 95.16           O  
ATOM    764  OE2 GLU A 100      -5.327  -5.984  20.396  1.00 95.16           O  
ATOM    765  N   SER A 101      -9.237  -5.574  16.718  1.00 93.85           N  
ATOM    766  CA  SER A 101     -10.668  -5.858  16.681  1.00 93.85           C  
ATOM    767  C   SER A 101     -11.141  -6.133  15.258  1.00 93.85           C  
ATOM    768  CB  SER A 101     -11.461  -4.693  17.275  1.00 93.85           C  
ATOM    769  O   SER A 101     -12.001  -6.989  15.039  1.00 93.85           O  
ATOM    770  OG  SER A 101     -11.186  -4.550  18.658  1.00 93.85           O  
ATOM    771  N   LEU A 102     -10.619  -5.434  14.380  1.00 94.24           N  
ATOM    772  CA  LEU A 102     -10.932  -5.653  12.972  1.00 94.24           C  
ATOM    773  C   LEU A 102     -10.518  -7.053  12.534  1.00 94.24           C  
ATOM    774  CB  LEU A 102     -10.236  -4.605  12.099  1.00 94.24           C  
ATOM    775  O   LEU A 102     -11.269  -7.736  11.833  1.00 94.24           O  
ATOM    776  CG  LEU A 102     -10.593  -4.616  10.612  1.00 94.24           C  
ATOM    777  CD1 LEU A 102     -12.039  -4.176  10.411  1.00 94.24           C  
ATOM    778  CD2 LEU A 102      -9.642  -3.720   9.827  1.00 94.24           C  
ATOM    779  N   GLN A 103      -9.399  -7.449  12.922  1.00 94.02           N  
ATOM    780  CA  GLN A 103      -8.925  -8.792  12.606  1.00 94.02           C  
ATOM    781  C   GLN A 103      -9.788  -9.853  13.283  1.00 94.02           C  
ATOM    782  CB  GLN A 103      -7.463  -8.959  13.024  1.00 94.02           C  
ATOM    783  O   GLN A 103     -10.159 -10.849  12.659  1.00 94.02           O  
ATOM    784  CG  GLN A 103      -6.868 -10.311  12.655  1.00 94.02           C  
ATOM    785  CD  GLN A 103      -5.376 -10.387  12.919  1.00 94.02           C  
ATOM    786  NE2 GLN A 103      -4.760 -11.497  12.526  1.00 94.02           N  
ATOM    787  OE1 GLN A 103      -4.781  -9.456  13.471  1.00 94.02           O  
ATOM    788  N   ALA A 104     -10.114  -9.674  14.450  1.00 93.89           N  
ATOM    789  CA  ALA A 104     -10.900 -10.633  15.222  1.00 93.89           C  
ATOM    790  C   ALA A 104     -12.318 -10.750  14.671  1.00 93.89           C  
ATOM    791  CB  ALA A 104     -10.937 -10.229  16.694  1.00 93.89           C  
ATOM    792  O   ALA A 104     -12.856 -11.853  14.553  1.00 93.89           O  
ATOM    793  N   GLN A 105     -12.913  -9.720  14.248  1.00 93.20           N  
ATOM    794  CA  GLN A 105     -14.319  -9.704  13.860  1.00 93.20           C  
ATOM    795  C   GLN A 105     -14.483  -9.997  12.372  1.00 93.20           C  
ATOM    796  CB  GLN A 105     -14.956  -8.356  14.203  1.00 93.20           C  
ATOM    797  O   GLN A 105     -15.413 -10.698  11.970  1.00 93.20           O  
ATOM    798  CG  GLN A 105     -15.073  -8.094  15.699  1.00 93.20           C  
ATOM    799  CD  GLN A 105     -15.724  -6.760  16.011  1.00 93.20           C  
ATOM    800  NE2 GLN A 105     -15.427  -6.216  17.187  1.00 93.20           N  
ATOM    801  OE1 GLN A 105     -16.487  -6.221  15.203  1.00 93.20           O  
ATOM    802  N   HIS A 106     -13.570  -9.551  11.602  1.00 92.49           N  
ATOM    803  CA  HIS A 106     -13.794  -9.640  10.163  1.00 92.49           C  
ATOM    804  C   HIS A 106     -12.665 -10.400   9.476  1.00 92.49           C  
ATOM    805  CB  HIS A 106     -13.933  -8.243   9.555  1.00 92.49           C  
ATOM    806  O   HIS A 106     -12.722 -10.645   8.268  1.00 92.49           O  
ATOM    807  CG  HIS A 106     -15.078  -7.458  10.112  1.00 92.49           C  
ATOM    808  CD2 HIS A 106     -15.103  -6.384  10.936  1.00 92.49           C  
ATOM    809  ND1 HIS A 106     -16.393  -7.758   9.829  1.00 92.49           N  
ATOM    810  CE1 HIS A 106     -17.179  -6.900  10.458  1.00 92.49           C  
ATOM    811  NE2 HIS A 106     -16.421  -6.056  11.137  1.00 92.49           N  
ATOM    812  N   GLY A 107     -11.584 -10.709  10.239  1.00 90.97           N  
ATOM    813  CA  GLY A 107     -10.477 -11.482   9.700  1.00 90.97           C  
ATOM    814  C   GLY A 107      -9.580 -10.678   8.777  1.00 90.97           C  
ATOM    815  O   GLY A 107      -8.918 -11.239   7.902  1.00 90.97           O  
ATOM    816  N   LEU A 108      -9.720  -9.348   8.854  1.00 89.79           N  
ATOM    817  CA  LEU A 108      -8.895  -8.476   8.025  1.00 89.79           C  
ATOM    818  C   LEU A 108      -7.718  -7.922   8.822  1.00 89.79           C  
ATOM    819  CB  LEU A 108      -9.731  -7.324   7.460  1.00 89.79           C  
ATOM    820  O   LEU A 108      -7.911  -7.293   9.865  1.00 89.79           O  
ATOM    821  CG  LEU A 108     -10.774  -7.698   6.406  1.00 89.79           C  
ATOM    822  CD1 LEU A 108     -11.717  -6.526   6.156  1.00 89.79           C  
ATOM    823  CD2 LEU A 108     -10.096  -8.131   5.111  1.00 89.79           C  
ATOM    824  N   LYS A 109      -6.503  -8.214   8.228  1.00 90.53           N  
ATOM    825  CA  LYS A 109      -5.294  -7.719   8.881  1.00 90.53           C  
ATOM    826  C   LYS A 109      -4.909  -6.341   8.352  1.00 90.53           C  
ATOM    827  CB  LYS A 109      -4.137  -8.699   8.682  1.00 90.53           C  
ATOM    828  O   LYS A 109      -4.751  -6.156   7.143  1.00 90.53           O  
ATOM    829  CG  LYS A 109      -2.941  -8.436   9.585  1.00 90.53           C  
ATOM    830  CD  LYS A 109      -1.871  -9.508   9.422  1.00 90.53           C  
ATOM    831  CE  LYS A 109      -0.640  -9.203  10.265  1.00 90.53           C  
ATOM    832  NZ  LYS A 109       0.385 -10.284  10.159  1.00 90.53           N  
ATOM    833  N   LEU A 110      -4.944  -5.374   9.263  1.00 91.66           N  
ATOM    834  CA  LEU A 110      -4.574  -4.002   8.932  1.00 91.66           C  
ATOM    835  C   LEU A 110      -3.457  -3.505   9.844  1.00 91.66           C  
ATOM    836  CB  LEU A 110      -5.789  -3.078   9.043  1.00 91.66           C  
ATOM    837  O   LEU A 110      -3.484  -3.745  11.053  1.00 91.66           O  
ATOM    838  CG  LEU A 110      -5.602  -1.648   8.533  1.00 91.66           C  
ATOM    839  CD1 LEU A 110      -5.526  -1.633   7.010  1.00 91.66           C  
ATOM    840  CD2 LEU A 110      -6.733  -0.752   9.026  1.00 91.66           C  
ATOM    841  N   ASP A 111      -2.488  -2.859   9.171  1.00 92.59           N  
ATOM    842  CA  ASP A 111      -1.398  -2.262   9.937  1.00 92.59           C  
ATOM    843  C   ASP A 111      -1.880  -1.047  10.725  1.00 92.59           C  
ATOM    844  CB  ASP A 111      -0.247  -1.865   9.010  1.00 92.59           C  
ATOM    845  O   ASP A 111      -2.581  -0.188  10.185  1.00 92.59           O  
ATOM    846  CG  ASP A 111       1.041  -1.569   9.758  1.00 92.59           C  
ATOM    847  OD1 ASP A 111       0.981  -1.147  10.933  1.00 92.59           O  
ATOM    848  OD2 ASP A 111       2.126  -1.757   9.166  1.00 92.59           O  
ATOM    849  N   LYS A 112      -1.558  -0.937  11.960  1.00 91.70           N  
ATOM    850  CA  LYS A 112      -1.990   0.149  12.834  1.00 91.70           C  
ATOM    851  C   LYS A 112      -1.491   1.498  12.324  1.00 91.70           C  
ATOM    852  CB  LYS A 112      -1.498  -0.084  14.264  1.00 91.70           C  
ATOM    853  O   LYS A 112      -2.095   2.536  12.604  1.00 91.70           O  
ATOM    854  CG  LYS A 112       0.015  -0.185  14.389  1.00 91.70           C  
ATOM    855  CD  LYS A 112       0.439  -0.478  15.822  1.00 91.70           C  
ATOM    856  CE  LYS A 112       1.949  -0.638  15.938  1.00 91.70           C  
ATOM    857  NZ  LYS A 112       2.352  -1.123  17.292  1.00 91.70           N  
ATOM    858  N   ARG A 113      -0.401   1.551  11.537  1.00 93.76           N  
ATOM    859  CA  ARG A 113       0.192   2.790  11.044  1.00 93.76           C  
ATOM    860  C   ARG A 113      -0.645   3.388   9.918  1.00 93.76           C  
ATOM    861  CB  ARG A 113       1.623   2.547  10.561  1.00 93.76           C  
ATOM    862  O   ARG A 113      -0.530   4.577   9.616  1.00 93.76           O  
ATOM    863  CG  ARG A 113       2.569   2.071  11.653  1.00 93.76           C  
ATOM    864  CD  ARG A 113       3.959   1.776  11.105  1.00 93.76           C  
ATOM    865  NE  ARG A 113       4.836   1.221  12.132  1.00 93.76           N  
ATOM    866  NH1 ARG A 113       6.603   0.821  10.700  1.00 93.76           N  
ATOM    867  NH2 ARG A 113       6.782   0.294  12.923  1.00 93.76           N  
ATOM    868  CZ  ARG A 113       6.072   0.780  11.916  1.00 93.76           C  
ATOM    869  N   LYS A 114      -1.453   2.499   9.410  1.00 93.50           N  
ATOM    870  CA  LYS A 114      -2.274   2.973   8.299  1.00 93.50           C  
ATOM    871  C   LYS A 114      -3.546   3.647   8.804  1.00 93.50           C  
ATOM    872  CB  LYS A 114      -2.629   1.817   7.363  1.00 93.50           C  
ATOM    873  O   LYS A 114      -4.239   4.326   8.044  1.00 93.50           O  
ATOM    874  CG  LYS A 114      -1.440   1.252   6.599  1.00 93.50           C  
ATOM    875  CD  LYS A 114      -1.877   0.210   5.578  1.00 93.50           C  
ATOM    876  CE  LYS A 114      -0.691  -0.344   4.800  1.00 93.50           C  
ATOM    877  NZ  LYS A 114      -1.119  -1.335   3.768  1.00 93.50           N  
ATOM    878  N   ILE A 115      -3.800   3.462  10.052  1.00 94.44           N  
ATOM    879  CA  ILE A 115      -4.979   4.070  10.659  1.00 94.44           C  
ATOM    880  C   ILE A 115      -4.634   5.467  11.170  1.00 94.44           C  
ATOM    881  CB  ILE A 115      -5.534   3.201  11.810  1.00 94.44           C  
ATOM    882  O   ILE A 115      -3.759   5.624  12.024  1.00 94.44           O  
ATOM    883  CG1 ILE A 115      -5.884   1.798  11.299  1.00 94.44           C  
ATOM    884  CG2 ILE A 115      -6.752   3.870  12.453  1.00 94.44           C  
ATOM    885  CD1 ILE A 115      -6.262   0.815  12.398  1.00 94.44           C  
ATOM    886  N   GLU A 116      -5.352   6.335  10.625  1.00 93.31           N  
ATOM    887  CA  GLU A 116      -5.101   7.725  10.993  1.00 93.31           C  
ATOM    888  C   GLU A 116      -5.987   8.156  12.158  1.00 93.31           C  
ATOM    889  CB  GLU A 116      -5.325   8.647   9.792  1.00 93.31           C  
ATOM    890  O   GLU A 116      -7.183   8.397  11.979  1.00 93.31           O  
ATOM    891  CG  GLU A 116      -4.280   8.495   8.696  1.00 93.31           C  
ATOM    892  CD  GLU A 116      -4.351   9.589   7.642  1.00 93.31           C  
ATOM    893  OE1 GLU A 116      -3.402   9.718   6.837  1.00 93.31           O  
ATOM    894  OE2 GLU A 116      -5.365  10.323   7.623  1.00 93.31           O  
ATOM    895  N   LEU A 117      -5.375   8.102  13.275  1.00 91.79           N  
ATOM    896  CA  LEU A 117      -6.038   8.528  14.503  1.00 91.79           C  
ATOM    897  C   LEU A 117      -5.193   9.554  15.250  1.00 91.79           C  
ATOM    898  CB  LEU A 117      -6.317   7.324  15.407  1.00 91.79           C  
ATOM    899  O   LEU A 117      -4.144   9.216  15.804  1.00 91.79           O  
ATOM    900  CG  LEU A 117      -7.485   7.467  16.385  1.00 91.79           C  
ATOM    901  CD1 LEU A 117      -8.813   7.336  15.647  1.00 91.79           C  
ATOM    902  CD2 LEU A 117      -7.381   6.429  17.497  1.00 91.79           C  
ATOM    903  N   ALA A 118      -5.582  10.885  15.079  1.00 86.42           N  
ATOM    904  CA  ALA A 118      -4.812  11.938  15.737  1.00 86.42           C  
ATOM    905  C   ALA A 118      -4.861  11.785  17.254  1.00 86.42           C  
ATOM    906  CB  ALA A 118      -5.332  13.313  15.327  1.00 86.42           C  
ATOM    907  O   ALA A 118      -3.842  11.940  17.933  1.00 86.42           O  
ATOM    908  N   ASP A 119      -6.108  11.471  17.703  1.00 88.54           N  
ATOM    909  CA  ASP A 119      -6.313  11.234  19.129  1.00 88.54           C  
ATOM    910  C   ASP A 119      -7.070   9.929  19.366  1.00 88.54           C  
ATOM    911  CB  ASP A 119      -7.069  12.403  19.764  1.00 88.54           C  
ATOM    912  O   ASP A 119      -7.873   9.511  18.529  1.00 88.54           O  
ATOM    913  CG  ASP A 119      -6.247  13.678  19.826  1.00 88.54           C  
ATOM    914  OD1 ASP A 119      -5.020  13.602  20.052  1.00 88.54           O  
ATOM    915  OD2 ASP A 119      -6.831  14.769  19.650  1.00 88.54           O  
ATOM    916  N   ALA A 120      -6.688   9.286  20.424  1.00 91.74           N  
ATOM    917  CA  ALA A 120      -7.402   8.060  20.768  1.00 91.74           C  
ATOM    918  C   ALA A 120      -8.879   8.340  21.030  1.00 91.74           C  
ATOM    919  CB  ALA A 120      -6.766   7.398  21.988  1.00 91.74           C  
ATOM    920  O   ALA A 120      -9.261   9.479  21.310  1.00 91.74           O  
ATOM    921  N   ILE A 121      -9.734   7.284  20.848  1.00 92.94           N  
ATOM    922  CA  ILE A 121     -11.172   7.409  21.060  1.00 92.94           C  
ATOM    923  C   ILE A 121     -11.490   7.260  22.546  1.00 92.94           C  
ATOM    924  CB  ILE A 121     -11.958   6.364  20.237  1.00 92.94           C  
ATOM    925  O   ILE A 121     -11.134   6.255  23.166  1.00 92.94           O  
ATOM    926  CG1 ILE A 121     -11.651   6.519  18.743  1.00 92.94           C  
ATOM    927  CG2 ILE A 121     -13.461   6.487  20.503  1.00 92.94           C  
ATOM    928  CD1 ILE A 121     -12.230   5.412  17.874  1.00 92.94           C  
ATOM    929  N   ARG A 122     -12.160   8.290  23.162  1.00 92.33           N  
ATOM    930  CA  ARG A 122     -12.396   8.271  24.602  1.00 92.33           C  
ATOM    931  C   ARG A 122     -13.883   8.403  24.915  1.00 92.33           C  
ATOM    932  CB  ARG A 122     -11.614   9.392  25.290  1.00 92.33           C  
ATOM    933  O   ARG A 122     -14.264   8.600  26.070  1.00 92.33           O  
ATOM    934  CG  ARG A 122     -10.105   9.217  25.230  1.00 92.33           C  
ATOM    935  CD  ARG A 122      -9.379  10.328  25.975  1.00 92.33           C  
ATOM    936  NE  ARG A 122      -7.931  10.139  25.947  1.00 92.33           N  
ATOM    937  NH1 ARG A 122      -7.508  11.977  24.613  1.00 92.33           N  
ATOM    938  NH2 ARG A 122      -5.778  10.662  25.342  1.00 92.33           N  
ATOM    939  CZ  ARG A 122      -7.076  10.926  25.300  1.00 92.33           C  
ATOM    940  N   ALA A 123     -14.688   8.258  23.870  1.00 91.66           N  
ATOM    941  CA  ALA A 123     -16.125   8.387  24.100  1.00 91.66           C  
ATOM    942  C   ALA A 123     -16.891   7.246  23.437  1.00 91.66           C  
ATOM    943  CB  ALA A 123     -16.627   9.733  23.583  1.00 91.66           C  
ATOM    944  O   ALA A 123     -16.420   6.659  22.460  1.00 91.66           O  
ATOM    945  N   LEU A 124     -18.010   6.935  24.023  1.00 92.58           N  
ATOM    946  CA  LEU A 124     -18.898   5.941  23.429  1.00 92.58           C  
ATOM    947  C   LEU A 124     -19.545   6.481  22.158  1.00 92.58           C  
ATOM    948  CB  LEU A 124     -19.980   5.524  24.429  1.00 92.58           C  
ATOM    949  O   LEU A 124     -19.635   7.696  21.970  1.00 92.58           O  
ATOM    950  CG  LEU A 124     -19.502   4.761  25.666  1.00 92.58           C  
ATOM    951  CD1 LEU A 124     -20.625   4.660  26.693  1.00 92.58           C  
ATOM    952  CD2 LEU A 124     -19.000   3.375  25.278  1.00 92.58           C  
ATOM    953  N   GLY A 125     -19.782   5.613  21.230  1.00 92.52           N  
ATOM    954  CA  GLY A 125     -20.458   5.996  20.001  1.00 92.52           C  
ATOM    955  C   GLY A 125     -19.716   5.560  18.752  1.00 92.52           C  
ATOM    956  O   GLY A 125     -18.890   4.647  18.801  1.00 92.52           O  
ATOM    957  N   TYR A 126     -20.158   6.226  17.636  1.00 93.71           N  
ATOM    958  CA  TYR A 126     -19.562   5.937  16.337  1.00 93.71           C  
ATOM    959  C   TYR A 126     -18.492   6.964  15.987  1.00 93.71           C  
ATOM    960  CB  TYR A 126     -20.636   5.910  15.245  1.00 93.71           C  
ATOM    961  O   TYR A 126     -18.685   8.165  16.193  1.00 93.71           O  
ATOM    962  CG  TYR A 126     -21.598   4.754  15.369  1.00 93.71           C  
ATOM    963  CD1 TYR A 126     -21.302   3.512  14.811  1.00 93.71           C  
ATOM    964  CD2 TYR A 126     -22.806   4.900  16.044  1.00 93.71           C  
ATOM    965  CE1 TYR A 126     -22.186   2.444  14.921  1.00 93.71           C  
ATOM    966  CE2 TYR A 126     -23.698   3.839  16.160  1.00 93.71           C  
ATOM    967  OH  TYR A 126     -24.259   1.563  15.708  1.00 93.71           O  
ATOM    968  CZ  TYR A 126     -23.380   2.617  15.596  1.00 93.71           C  
ATOM    969  N   THR A 127     -17.445   6.413  15.598  1.00 93.59           N  
ATOM    970  CA  THR A 127     -16.371   7.281  15.126  1.00 93.59           C  
ATOM    971  C   THR A 127     -15.849   6.807  13.772  1.00 93.59           C  
ATOM    972  CB  THR A 127     -15.211   7.335  16.137  1.00 93.59           C  
ATOM    973  O   THR A 127     -15.613   5.613  13.576  1.00 93.59           O  
ATOM    974  CG2 THR A 127     -14.197   8.408  15.753  1.00 93.59           C  
ATOM    975  OG1 THR A 127     -15.733   7.630  17.438  1.00 93.59           O  
ATOM    976  N   ASN A 128     -15.779   7.782  12.828  1.00 94.25           N  
ATOM    977  CA  ASN A 128     -15.196   7.479  11.525  1.00 94.25           C  
ATOM    978  C   ASN A 128     -13.687   7.705  11.520  1.00 94.25           C  
ATOM    979  CB  ASN A 128     -15.863   8.316  10.431  1.00 94.25           C  
ATOM    980  O   ASN A 128     -13.221   8.815  11.782  1.00 94.25           O  
ATOM    981  CG  ASN A 128     -17.324   7.964  10.235  1.00 94.25           C  
ATOM    982  ND2 ASN A 128     -18.111   8.932   9.779  1.00 94.25           N  
ATOM    983  OD1 ASN A 128     -17.742   6.832  10.491  1.00 94.25           O  
ATOM    984  N   VAL A 129     -13.037   6.593  11.216  1.00 94.38           N  
ATOM    985  CA  VAL A 129     -11.579   6.637  11.252  1.00 94.38           C  
ATOM    986  C   VAL A 129     -11.020   6.429   9.846  1.00 94.38           C  
ATOM    987  CB  VAL A 129     -11.003   5.576  12.216  1.00 94.38           C  
ATOM    988  O   VAL A 129     -11.314   5.423   9.197  1.00 94.38           O  
ATOM    989  CG1 VAL A 129      -9.478   5.655  12.257  1.00 94.38           C  
ATOM    990  CG2 VAL A 129     -11.588   5.754  13.616  1.00 94.38           C  
ATOM    991  N   PRO A 130     -10.243   7.420   9.373  1.00 95.50           N  
ATOM    992  CA  PRO A 130      -9.604   7.261   8.064  1.00 95.50           C  
ATOM    993  C   PRO A 130      -8.446   6.266   8.091  1.00 95.50           C  
ATOM    994  CB  PRO A 130      -9.106   8.672   7.741  1.00 95.50           C  
ATOM    995  O   PRO A 130      -7.635   6.281   9.021  1.00 95.50           O  
ATOM    996  CG  PRO A 130      -9.656   9.531   8.833  1.00 95.50           C  
ATOM    997  CD  PRO A 130     -10.104   8.643   9.959  1.00 95.50           C  
ATOM    998  N   VAL A 131      -8.427   5.412   7.084  1.00 95.53           N  
ATOM    999  CA  VAL A 131      -7.358   4.430   6.932  1.00 95.53           C  
ATOM   1000  C   VAL A 131      -6.661   4.630   5.589  1.00 95.53           C  
ATOM   1001  CB  VAL A 131      -7.894   2.985   7.045  1.00 95.53           C  
ATOM   1002  O   VAL A 131      -7.288   4.514   4.533  1.00 95.53           O  
ATOM   1003  CG1 VAL A 131      -6.752   1.976   6.943  1.00 95.53           C  
ATOM   1004  CG2 VAL A 131      -8.659   2.801   8.355  1.00 95.53           C  
ATOM   1005  N   LYS A 132      -5.380   4.896   5.685  1.00 95.69           N  
ATOM   1006  CA  LYS A 132      -4.589   5.103   4.476  1.00 95.69           C  
ATOM   1007  C   LYS A 132      -4.082   3.777   3.916  1.00 95.69           C  
ATOM   1008  CB  LYS A 132      -3.411   6.037   4.758  1.00 95.69           C  
ATOM   1009  O   LYS A 132      -3.091   3.230   4.404  1.00 95.69           O  
ATOM   1010  CG  LYS A 132      -2.745   6.589   3.507  1.00 95.69           C  
ATOM   1011  CD  LYS A 132      -1.696   7.640   3.849  1.00 95.69           C  
ATOM   1012  CE  LYS A 132      -1.021   8.185   2.597  1.00 95.69           C  
ATOM   1013  NZ  LYS A 132      -0.025   9.249   2.924  1.00 95.69           N  
ATOM   1014  N   LEU A 133      -4.685   3.285   2.747  1.00 93.87           N  
ATOM   1015  CA  LEU A 133      -4.358   1.987   2.168  1.00 93.87           C  
ATOM   1016  C   LEU A 133      -3.311   2.130   1.068  1.00 93.87           C  
ATOM   1017  CB  LEU A 133      -5.616   1.318   1.607  1.00 93.87           C  
ATOM   1018  O   LEU A 133      -2.507   1.221   0.847  1.00 93.87           O  
ATOM   1019  CG  LEU A 133      -6.726   1.010   2.614  1.00 93.87           C  
ATOM   1020  CD1 LEU A 133      -7.977   0.524   1.890  1.00 93.87           C  
ATOM   1021  CD2 LEU A 133      -6.254  -0.024   3.631  1.00 93.87           C  
ATOM   1022  N   HIS A 134      -3.329   3.232   0.463  1.00 93.16           N  
ATOM   1023  CA  HIS A 134      -2.460   3.614  -0.646  1.00 93.16           C  
ATOM   1024  C   HIS A 134      -2.332   5.130  -0.749  1.00 93.16           C  
ATOM   1025  CB  HIS A 134      -2.989   3.041  -1.962  1.00 93.16           C  
ATOM   1026  O   HIS A 134      -3.178   5.865  -0.236  1.00 93.16           O  
ATOM   1027  CG  HIS A 134      -1.998   3.094  -3.081  1.00 93.16           C  
ATOM   1028  CD2 HIS A 134      -1.128   2.165  -3.542  1.00 93.16           C  
ATOM   1029  ND1 HIS A 134      -1.821   4.213  -3.866  1.00 93.16           N  
ATOM   1030  CE1 HIS A 134      -0.883   3.968  -4.765  1.00 93.16           C  
ATOM   1031  NE2 HIS A 134      -0.446   2.733  -4.590  1.00 93.16           N  
ATOM   1032  N   PRO A 135      -1.231   5.580  -1.365  1.00 91.86           N  
ATOM   1033  CA  PRO A 135      -1.070   7.032  -1.464  1.00 91.86           C  
ATOM   1034  C   PRO A 135      -2.282   7.719  -2.089  1.00 91.86           C  
ATOM   1035  CB  PRO A 135       0.166   7.189  -2.354  1.00 91.86           C  
ATOM   1036  O   PRO A 135      -2.606   8.854  -1.730  1.00 91.86           O  
ATOM   1037  CG  PRO A 135       0.949   5.933  -2.146  1.00 91.86           C  
ATOM   1038  CD  PRO A 135      -0.013   4.807  -1.900  1.00 91.86           C  
ATOM   1039  N   GLU A 136      -2.952   6.937  -2.858  1.00 91.77           N  
ATOM   1040  CA  GLU A 136      -4.075   7.557  -3.555  1.00 91.77           C  
ATOM   1041  C   GLU A 136      -5.409   7.048  -3.016  1.00 91.77           C  
ATOM   1042  CB  GLU A 136      -3.983   7.298  -5.061  1.00 91.77           C  
ATOM   1043  O   GLU A 136      -6.472   7.503  -3.443  1.00 91.77           O  
ATOM   1044  CG  GLU A 136      -2.750   7.904  -5.715  1.00 91.77           C  
ATOM   1045  CD  GLU A 136      -2.722   7.725  -7.225  1.00 91.77           C  
ATOM   1046  OE1 GLU A 136      -1.935   8.423  -7.904  1.00 91.77           O  
ATOM   1047  OE2 GLU A 136      -3.494   6.881  -7.732  1.00 91.77           O  
ATOM   1048  N   VAL A 137      -5.330   6.142  -2.054  1.00 93.84           N  
ATOM   1049  CA  VAL A 137      -6.589   5.551  -1.614  1.00 93.84           C  
ATOM   1050  C   VAL A 137      -6.685   5.613  -0.091  1.00 93.84           C  
ATOM   1051  CB  VAL A 137      -6.729   4.090  -2.098  1.00 93.84           C  
ATOM   1052  O   VAL A 137      -5.841   5.055   0.614  1.00 93.84           O  
ATOM   1053  CG1 VAL A 137      -8.060   3.495  -1.641  1.00 93.84           C  
ATOM   1054  CG2 VAL A 137      -6.602   4.018  -3.619  1.00 93.84           C  
ATOM   1055  N   THR A 138      -7.706   6.372   0.362  1.00 95.58           N  
ATOM   1056  CA  THR A 138      -8.012   6.440   1.786  1.00 95.58           C  
ATOM   1057  C   THR A 138      -9.413   5.903   2.065  1.00 95.58           C  
ATOM   1058  CB  THR A 138      -7.897   7.882   2.314  1.00 95.58           C  
ATOM   1059  O   THR A 138     -10.379   6.308   1.415  1.00 95.58           O  
ATOM   1060  CG2 THR A 138      -8.063   7.928   3.829  1.00 95.58           C  
ATOM   1061  OG1 THR A 138      -6.611   8.410   1.969  1.00 95.58           O  
ATOM   1062  N   ALA A 139      -9.494   4.947   3.022  1.00 95.67           N  
ATOM   1063  CA  ALA A 139     -10.776   4.365   3.410  1.00 95.67           C  
ATOM   1064  C   ALA A 139     -11.249   4.922   4.749  1.00 95.67           C  
ATOM   1065  CB  ALA A 139     -10.671   2.843   3.477  1.00 95.67           C  
ATOM   1066  O   ALA A 139     -10.439   5.380   5.559  1.00 95.67           O  
ATOM   1067  N   THR A 140     -12.594   4.990   4.878  1.00 95.29           N  
ATOM   1068  CA  THR A 140     -13.187   5.404   6.145  1.00 95.29           C  
ATOM   1069  C   THR A 140     -13.790   4.208   6.876  1.00 95.29           C  
ATOM   1070  CB  THR A 140     -14.269   6.478   5.932  1.00 95.29           C  
ATOM   1071  O   THR A 140     -14.724   3.576   6.378  1.00 95.29           O  
ATOM   1072  CG2 THR A 140     -14.753   7.044   7.263  1.00 95.29           C  
ATOM   1073  OG1 THR A 140     -13.727   7.543   5.141  1.00 95.29           O  
ATOM   1074  N   LEU A 141     -13.214   3.908   8.056  1.00 94.90           N  
ATOM   1075  CA  LEU A 141     -13.678   2.801   8.885  1.00 94.90           C  
ATOM   1076  C   LEU A 141     -14.583   3.303  10.005  1.00 94.90           C  
ATOM   1077  CB  LEU A 141     -12.488   2.040   9.478  1.00 94.90           C  
ATOM   1078  O   LEU A 141     -14.229   4.241  10.722  1.00 94.90           O  
ATOM   1079  CG  LEU A 141     -12.825   0.840  10.364  1.00 94.90           C  
ATOM   1080  CD1 LEU A 141     -13.390  -0.299   9.522  1.00 94.90           C  
ATOM   1081  CD2 LEU A 141     -11.591   0.382  11.135  1.00 94.90           C  
ATOM   1082  N   LYS A 142     -15.736   2.675  10.099  1.00 94.85           N  
ATOM   1083  CA  LYS A 142     -16.674   3.020  11.164  1.00 94.85           C  
ATOM   1084  C   LYS A 142     -16.396   2.209  12.426  1.00 94.85           C  
ATOM   1085  CB  LYS A 142     -18.115   2.793  10.703  1.00 94.85           C  
ATOM   1086  O   LYS A 142     -16.464   0.978  12.408  1.00 94.85           O  
ATOM   1087  CG  LYS A 142     -19.124   3.739  11.338  1.00 94.85           C  
ATOM   1088  CD  LYS A 142     -20.517   3.546  10.753  1.00 94.85           C  
ATOM   1089  CE  LYS A 142     -21.479   4.626  11.229  1.00 94.85           C  
ATOM   1090  NZ  LYS A 142     -22.829   4.479  10.606  1.00 94.85           N  
ATOM   1091  N   VAL A 143     -16.044   2.923  13.486  1.00 95.26           N  
ATOM   1092  CA  VAL A 143     -15.757   2.295  14.771  1.00 95.26           C  
ATOM   1093  C   VAL A 143     -16.885   2.594  15.756  1.00 95.26           C  
ATOM   1094  CB  VAL A 143     -14.405   2.772  15.347  1.00 95.26           C  
ATOM   1095  O   VAL A 143     -17.184   3.758  16.031  1.00 95.26           O  
ATOM   1096  CG1 VAL A 143     -14.121   2.097  16.687  1.00 95.26           C  
ATOM   1097  CG2 VAL A 143     -13.276   2.496  14.356  1.00 95.26           C  
ATOM   1098  N   HIS A 144     -17.461   1.508  16.184  1.00 94.92           N  
ATOM   1099  CA  HIS A 144     -18.540   1.605  17.161  1.00 94.92           C  
ATOM   1100  C   HIS A 144     -18.073   1.163  18.544  1.00 94.92           C  
ATOM   1101  CB  HIS A 144     -19.741   0.767  16.719  1.00 94.92           C  
ATOM   1102  O   HIS A 144     -17.779  -0.016  18.757  1.00 94.92           O  
ATOM   1103  CG  HIS A 144     -20.930   0.903  17.615  1.00 94.92           C  
ATOM   1104  CD2 HIS A 144     -21.294   1.892  18.465  1.00 94.92           C  
ATOM   1105  ND1 HIS A 144     -21.911  -0.062  17.702  1.00 94.92           N  
ATOM   1106  CE1 HIS A 144     -22.829   0.330  18.569  1.00 94.92           C  
ATOM   1107  NE2 HIS A 144     -22.479   1.512  19.047  1.00 94.92           N  
ATOM   1108  N   VAL A 145     -18.070   2.165  19.399  1.00 95.02           N  
ATOM   1109  CA  VAL A 145     -17.675   1.879  20.774  1.00 95.02           C  
ATOM   1110  C   VAL A 145     -18.918   1.740  21.651  1.00 95.02           C  
ATOM   1111  CB  VAL A 145     -16.745   2.976  21.338  1.00 95.02           C  
ATOM   1112  O   VAL A 145     -19.716   2.675  21.760  1.00 95.02           O  
ATOM   1113  CG1 VAL A 145     -16.253   2.602  22.735  1.00 95.02           C  
ATOM   1114  CG2 VAL A 145     -15.565   3.209  20.397  1.00 95.02           C  
ATOM   1115  N   THR A 146     -19.057   0.425  22.258  1.00 93.04           N  
ATOM   1116  CA  THR A 146     -20.222   0.140  23.090  1.00 93.04           C  
ATOM   1117  C   THR A 146     -19.810  -0.073  24.543  1.00 93.04           C  
ATOM   1118  CB  THR A 146     -20.981  -1.100  22.582  1.00 93.04           C  
ATOM   1119  O   THR A 146     -18.649  -0.374  24.827  1.00 93.04           O  
ATOM   1120  CG2 THR A 146     -21.505  -0.883  21.166  1.00 93.04           C  
ATOM   1121  OG1 THR A 146     -20.097  -2.228  22.584  1.00 93.04           O  
ATOM   1122  N   GLU A 147     -20.884   0.235  25.396  1.00 89.52           N  
ATOM   1123  CA  GLU A 147     -20.640   0.075  26.827  1.00 89.52           C  
ATOM   1124  C   GLU A 147     -20.624  -1.399  27.222  1.00 89.52           C  
ATOM   1125  CB  GLU A 147     -21.697   0.826  27.640  1.00 89.52           C  
ATOM   1126  O   GLU A 147     -21.511  -2.161  26.833  1.00 89.52           O  
ATOM   1127  CG  GLU A 147     -21.383   0.913  29.126  1.00 89.52           C  
ATOM   1128  CD  GLU A 147     -22.379   1.761  29.902  1.00 89.52           C  
ATOM   1129  OE1 GLU A 147     -22.085   2.134  31.060  1.00 89.52           O  
ATOM   1130  OE2 GLU A 147     -23.462   2.052  29.347  1.00 89.52           O  
ATOM   1131  N   GLN A 148     -19.443  -1.750  27.891  1.00 85.09           N  
ATOM   1132  CA  GLN A 148     -19.304  -3.113  28.392  1.00 85.09           C  
ATOM   1133  C   GLN A 148     -20.037  -3.288  29.719  1.00 85.09           C  
ATOM   1134  CB  GLN A 148     -17.828  -3.479  28.554  1.00 85.09           C  
ATOM   1135  O   GLN A 148     -19.866  -2.485  30.639  1.00 85.09           O  
ATOM   1136  CG  GLN A 148     -17.591  -4.947  28.881  1.00 85.09           C  
ATOM   1137  CD  GLN A 148     -16.118  -5.296  28.980  1.00 85.09           C  
ATOM   1138  NE2 GLN A 148     -15.823  -6.578  29.169  1.00 85.09           N  
ATOM   1139  OE1 GLN A 148     -15.251  -4.421  28.886  1.00 85.09           O  
ATOM   1140  N   LYS A 149     -21.152  -4.055  29.712  1.00 70.86           N  
ATOM   1141  CA  LYS A 149     -21.903  -4.321  30.935  1.00 70.86           C  
ATOM   1142  C   LYS A 149     -21.079  -5.148  31.918  1.00 70.86           C  
ATOM   1143  CB  LYS A 149     -23.213  -5.042  30.614  1.00 70.86           C  
ATOM   1144  O   LYS A 149     -20.306  -6.018  31.510  1.00 70.86           O  
ATOM   1145  CG  LYS A 149     -24.315  -4.126  30.101  1.00 70.86           C  
ATOM   1146  CD  LYS A 149     -25.635  -4.870  29.950  1.00 70.86           C  
ATOM   1147  CE  LYS A 149     -26.730  -3.962  29.407  1.00 70.86           C  
ATOM   1148  NZ  LYS A 149     -28.019  -4.694  29.228  1.00 70.86           N  
TER    1149      LYS A 149                                                      
ENDMDL                                                                          
END                                                                             
