# Supplementary material for: Semantical and geometrical protein encoding toward enhanced bioactivity and thermostability
Source: eLife. 2025 May 2;13:RP98033. doi: 10.7554/eLife.98033 (PMC12048155; doi:10.7554/eLife.98033)
Supplement: Source code 1. [file elife-98033-code1.zip › ProtSSN-master/data/DDG/DATASET/1DIV-8.0-298.15/1DIV-8.0-298.15.tsv]

mutant	score
E100A	-0.98
E100G	-1.52
H106Q	-1.53
I115A	-3.52
I121A	-2.88
I79A	-3.49
I93A	-3.19
I98A	-4.28
K96A	0.61
K96G	-0.2
L102A	-2.37
L108A	-2.33
L110A	-3.21
L117A	-0.82
L133A	-2.94
L141A	-3.56
L72A	-3.77
V129A	-1.81
V131A	-1.93
V137A	-2.41
V143A	-3.25
V145A	-1.92
