# Supplementary material for: Semantical and geometrical protein encoding toward enhanced bioactivity and thermostability
Source: eLife. 2025 May 2;13:RP98033. doi: 10.7554/eLife.98033 (PMC12048155; doi:10.7554/eLife.98033)
Supplement: Source code 1. [file elife-98033-code1.zip › ProtSSN-master/data/DDG/DATASET/1FKJ-7.5-25.0/1FKJ-7.5-25.0.detail.json]

{"mutant": ["E60A", "E60G", "E61A", "E61G", "F36A", "I56A", "I56D", "I56T", "I76A", "I76V", "I7V", "I91A", "I91V", "L106A", "L50A", "L97A", "R57A", "R57G", "T21A", "T21S", "T21V", "T27A", "T27S", "T27V", "T75A", "T75V", "V101A", "V23A", "V24A", "V2A", "V4A", "V55A", "V63A", "V98A", "W59F", "W59L"], "score": [-1.71, -2.62, -0.73, -2.2, -3.07, -2.04, -2.88, -1.95, -3.36, -0.33, -0.9, -1.33, -0.1, -2.08, -2.22, -3.01, -0.55, -1.89, -1.24, -1.06, 0.56, -1.71, -1.07, 0.58, -2.27, -0.7, -2.39, -2.62, -3.04, -2.18, -2.26, -1.78, -2.56, -1.99, 2.72, 2.35]}
