# Supplementary material for: Semantical and geometrical protein encoding toward enhanced bioactivity and thermostability
Source: eLife. 2025 May 2;13:RP98033. doi: 10.7554/eLife.98033 (PMC12048155; doi:10.7554/eLife.98033)
Supplement: Source code 1. [file elife-98033-code1.zip › ProtSSN-master/data/DDG/DATASET/1FKJ-7.5-25.0/1FKJ-7.5-25.0.ef.pdb]

PARENT N/A
ATOM      1  N   GLY A   1      -6.458   5.867 -10.257  1.00 90.07           N  
ATOM      2  CA  GLY A   1      -5.669   6.486  -9.203  1.00 91.43           C  
ATOM      3  C   GLY A   1      -5.657   5.683  -7.916  1.00 92.41           C  
ATOM      4  O   GLY A   1      -5.809   4.459  -7.941  1.00 91.11           O  
ATOM      5  N   VAL A   2      -5.270   6.332  -6.869  1.00 94.97           N  
ATOM      6  CA  VAL A   2      -5.281   5.705  -5.551  1.00 95.27           C  
ATOM      7  C   VAL A   2      -6.111   6.548  -4.585  1.00 94.77           C  
ATOM      8  CB  VAL A   2      -3.850   5.517  -5.000  1.00 94.53           C  
ATOM      9  O   VAL A   2      -5.963   7.771  -4.534  1.00 93.63           O  
ATOM     10  CG1 VAL A   2      -3.137   6.863  -4.879  1.00 88.01           C  
ATOM     11  CG2 VAL A   2      -3.888   4.806  -3.649  1.00 86.76           C  
ATOM     12  N   GLN A   3      -7.042   5.909  -3.905  1.00 95.39           N  
ATOM     13  CA  GLN A   3      -7.783   6.518  -2.806  1.00 95.43           C  
ATOM     14  C   GLN A   3      -7.200   6.110  -1.456  1.00 95.71           C  
ATOM     15  CB  GLN A   3      -9.262   6.135  -2.877  1.00 93.90           C  
ATOM     16  O   GLN A   3      -6.958   4.926  -1.211  1.00 95.40           O  
ATOM     17  CG  GLN A   3      -9.973   6.656  -4.118  1.00 75.34           C  
ATOM     18  CD  GLN A   3     -11.443   6.280  -4.154  1.00 69.03           C  
ATOM     19  NE2 GLN A   3     -12.158   6.779  -5.156  1.00 55.14           N  
ATOM     20  OE1 GLN A   3     -11.931   5.546  -3.288  1.00 64.26           O  
ATOM     21  N   VAL A   4      -6.994   7.090  -0.602  1.00 95.75           N  
ATOM     22  CA  VAL A   4      -6.451   6.854   0.732  1.00 95.81           C  
ATOM     23  C   VAL A   4      -7.497   7.208   1.786  1.00 95.24           C  
ATOM     24  CB  VAL A   4      -5.158   7.667   0.970  1.00 95.23           C  
ATOM     25  O   VAL A   4      -7.939   8.357   1.871  1.00 94.12           O  
ATOM     26  CG1 VAL A   4      -4.560   7.342   2.337  1.00 92.77           C  
ATOM     27  CG2 VAL A   4      -4.144   7.392  -0.139  1.00 92.31           C  
ATOM     28  N   GLU A   5      -7.940   6.234   2.479  1.00 95.98           N  
ATOM     29  CA  GLU A   5      -8.887   6.427   3.572  1.00 95.94           C  
ATOM     30  C   GLU A   5      -8.257   6.075   4.917  1.00 96.15           C  
ATOM     31  CB  GLU A   5     -10.147   5.587   3.346  1.00 94.65           C  
ATOM     32  O   GLU A   5      -7.849   4.933   5.138  1.00 95.84           O  
ATOM     33  CG  GLU A   5     -11.230   5.810   4.392  1.00 78.91           C  
ATOM     34  CD  GLU A   5     -12.407   4.857   4.249  1.00 71.97           C  
ATOM     35  OE1 GLU A   5     -12.607   4.301   3.146  1.00 67.63           O  
ATOM     36  OE2 GLU A   5     -13.135   4.667   5.249  1.00 66.08           O  
ATOM     37  N   THR A   6      -8.233   6.999   5.819  1.00 95.64           N  
ATOM     38  CA  THR A   6      -7.596   6.795   7.115  1.00 95.75           C  
ATOM     39  C   THR A   6      -8.424   5.852   7.983  1.00 95.59           C  
ATOM     40  CB  THR A   6      -7.392   8.131   7.854  1.00 95.03           C  
ATOM     41  O   THR A   6      -9.629   6.050   8.149  1.00 95.09           O  
ATOM     42  CG2 THR A   6      -6.749   7.911   9.220  1.00 90.45           C  
ATOM     43  OG1 THR A   6      -6.544   8.979   7.070  1.00 89.93           O  
ATOM     44  N   ILE A   7      -7.810   4.847   8.507  1.00 95.74           N  
ATOM     45  CA  ILE A   7      -8.405   3.956   9.497  1.00 95.62           C  
ATOM     46  C   ILE A   7      -8.013   4.410  10.902  1.00 95.30           C  
ATOM     47  CB  ILE A   7      -7.975   2.489   9.269  1.00 95.14           C  
ATOM     48  O   ILE A   7      -8.865   4.512  11.788  1.00 94.45           O  
ATOM     49  CG1 ILE A   7      -8.461   1.998   7.900  1.00 91.28           C  
ATOM     50  CG2 ILE A   7      -8.501   1.591  10.392  1.00 90.64           C  
ATOM     51  CD1 ILE A   7      -7.870   0.660   7.477  1.00 87.31           C  
ATOM     52  N   SER A   8      -6.818   4.727  11.101  1.00 95.54           N  
ATOM     53  CA  SER A   8      -6.265   5.333  12.308  1.00 95.47           C  
ATOM     54  C   SER A   8      -5.228   6.398  11.967  1.00 95.72           C  
ATOM     55  CB  SER A   8      -5.636   4.266  13.205  1.00 94.08           C  
ATOM     56  O   SER A   8      -4.425   6.218  11.049  1.00 95.35           O  
ATOM     57  OG  SER A   8      -4.433   3.778  12.638  1.00 71.63           O  
ATOM     58  N   PRO A   9      -5.262   7.468  12.695  1.00 95.62           N  
ATOM     59  CA  PRO A   9      -4.354   8.564  12.347  1.00 95.70           C  
ATOM     60  C   PRO A   9      -2.905   8.274  12.730  1.00 95.53           C  
ATOM     61  CB  PRO A   9      -4.905   9.746  13.149  1.00 95.11           C  
ATOM     62  O   PRO A   9      -2.649   7.461  13.622  1.00 95.05           O  
ATOM     63  CG  PRO A   9      -5.520   9.130  14.364  1.00 93.01           C  
ATOM     64  CD  PRO A   9      -6.128   7.813  13.975  1.00 91.57           C  
ATOM     65  N   GLY A  10      -2.023   8.893  11.998  1.00 95.96           N  
ATOM     66  CA  GLY A  10      -0.620   8.908  12.380  1.00 95.93           C  
ATOM     67  C   GLY A  10      -0.238  10.129  13.196  1.00 95.78           C  
ATOM     68  O   GLY A  10      -1.094  10.758  13.820  1.00 94.86           O  
ATOM     69  N   ASP A  11       1.102  10.477  13.158  1.00 95.33           N  
ATOM     70  CA  ASP A  11       1.583  11.623  13.924  1.00 95.26           C  
ATOM     71  C   ASP A  11       1.220  12.936  13.235  1.00 94.78           C  
ATOM     72  CB  ASP A  11       3.097  11.536  14.126  1.00 94.33           C  
ATOM     73  O   ASP A  11       1.361  14.011  13.821  1.00 93.54           O  
ATOM     74  CG  ASP A  11       3.873  11.590  12.821  1.00 91.91           C  
ATOM     75  OD1 ASP A  11       3.258  11.802  11.754  1.00 89.47           O  
ATOM     76  OD2 ASP A  11       5.111  11.417  12.861  1.00 88.00           O  
ATOM     77  N   GLY A  12       0.768  12.835  11.957  1.00 94.97           N  
ATOM     78  CA  GLY A  12       0.305  14.012  11.239  1.00 94.78           C  
ATOM     79  C   GLY A  12       1.423  14.976  10.889  1.00 93.86           C  
ATOM     80  O   GLY A  12       1.169  16.078  10.398  1.00 92.05           O  
ATOM     81  N   ARG A  13       2.756  14.558  11.119  1.00 94.84           N  
ATOM     82  CA  ARG A  13       3.878  15.480  10.967  1.00 94.46           C  
ATOM     83  C   ARG A  13       4.957  14.885  10.068  1.00 94.62           C  
ATOM     84  CB  ARG A  13       4.470  15.835  12.332  1.00 91.61           C  
ATOM     85  O   ARG A  13       5.661  15.616   9.368  1.00 93.59           O  
ATOM     86  CG  ARG A  13       3.522  16.611  13.232  1.00 76.26           C  
ATOM     87  CD  ARG A  13       4.138  16.887  14.597  1.00 71.55           C  
ATOM     88  NE  ARG A  13       3.176  17.499  15.509  1.00 66.78           N  
ATOM     89  NH1 ARG A  13       4.625  17.592  17.305  1.00 54.83           N  
ATOM     90  NH2 ARG A  13       2.481  18.374  17.515  1.00 48.23           N  
ATOM     91  CZ  ARG A  13       3.430  17.820  16.774  1.00 64.54           C  
ATOM     92  N   THR A  14       5.196  13.674  10.156  1.00 95.66           N  
ATOM     93  CA  THR A  14       6.286  13.004   9.456  1.00 95.73           C  
ATOM     94  C   THR A  14       5.759  12.220   8.258  1.00 95.90           C  
ATOM     95  CB  THR A  14       7.053  12.056  10.397  1.00 94.74           C  
ATOM     96  O   THR A  14       5.103  11.189   8.424  1.00 95.46           O  
ATOM     97  CG2 THR A  14       8.377  11.620   9.778  1.00 86.50           C  
ATOM     98  OG1 THR A  14       7.315  12.728  11.634  1.00 85.46           O  
ATOM     99  N   PHE A  15       6.058  12.712   7.074  1.00 95.83           N  
ATOM    100  CA  PHE A  15       5.647  12.078   5.827  1.00 95.93           C  
ATOM    101  C   PHE A  15       6.857  11.567   5.054  1.00 95.60           C  
ATOM    102  CB  PHE A  15       4.848  13.059   4.962  1.00 95.44           C  
ATOM    103  O   PHE A  15       7.938  12.156   5.123  1.00 94.99           O  
ATOM    104  CG  PHE A  15       3.537  13.476   5.571  1.00 94.17           C  
ATOM    105  CD1 PHE A  15       2.363  12.801   5.260  1.00 91.84           C  
ATOM    106  CD2 PHE A  15       3.478  14.545   6.456  1.00 91.47           C  
ATOM    107  CE1 PHE A  15       1.148  13.185   5.823  1.00 91.35           C  
ATOM    108  CE2 PHE A  15       2.268  14.935   7.023  1.00 90.84           C  
ATOM    109  CZ  PHE A  15       1.104  14.254   6.704  1.00 89.89           C  
ATOM    110  N   PRO A  16       6.648  10.455   4.380  1.00 95.02           N  
ATOM    111  CA  PRO A  16       7.766   9.946   3.582  1.00 94.92           C  
ATOM    112  C   PRO A  16       8.194  10.915   2.482  1.00 94.34           C  
ATOM    113  CB  PRO A  16       7.212   8.651   2.984  1.00 94.38           C  
ATOM    114  O   PRO A  16       7.349  11.575   1.872  1.00 93.19           O  
ATOM    115  CG  PRO A  16       5.994   8.345   3.795  1.00 92.72           C  
ATOM    116  CD  PRO A  16       5.451   9.633   4.343  1.00 91.52           C  
ATOM    117  N   LYS A  17       9.458  10.900   2.187  1.00 94.10           N  
ATOM    118  CA  LYS A  17      10.056  11.651   1.087  1.00 93.55           C  
ATOM    119  C   LYS A  17      10.728  10.717   0.086  1.00 93.56           C  
ATOM    120  CB  LYS A  17      11.069  12.667   1.618  1.00 91.65           C  
ATOM    121  O   LYS A  17      11.123   9.603   0.436  1.00 92.67           O  
ATOM    122  CG  LYS A  17      10.478  13.682   2.586  1.00 80.83           C  
ATOM    123  CD  LYS A  17      11.535  14.659   3.085  1.00 77.28           C  
ATOM    124  CE  LYS A  17      10.963  15.625   4.114  1.00 68.08           C  
ATOM    125  NZ  LYS A  17      12.011  16.542   4.655  1.00 63.31           N  
ATOM    126  N   ARG A  18      10.813  11.218  -1.062  1.00 92.78           N  
ATOM    127  CA  ARG A  18      11.505  10.448  -2.090  1.00 92.57           C  
ATOM    128  C   ARG A  18      12.890  10.021  -1.616  1.00 92.64           C  
ATOM    129  CB  ARG A  18      11.621  11.259  -3.383  1.00 90.37           C  
ATOM    130  O   ARG A  18      13.635  10.827  -1.053  1.00 91.61           O  
ATOM    131  CG  ARG A  18      12.145  10.460  -4.566  1.00 80.85           C  
ATOM    132  CD  ARG A  18      12.200  11.301  -5.834  1.00 77.58           C  
ATOM    133  NE  ARG A  18      12.728  10.540  -6.963  1.00 72.09           N  
ATOM    134  NH1 ARG A  18      10.658   9.926  -7.784  1.00 59.29           N  
ATOM    135  NH2 ARG A  18      12.568   9.242  -8.851  1.00 54.29           N  
ATOM    136  CZ  ARG A  18      11.983   9.904  -7.863  1.00 68.68           C  
ATOM    137  N   GLY A  19      13.202   8.689  -1.820  1.00 92.98           N  
ATOM    138  CA  GLY A  19      14.504   8.154  -1.453  1.00 92.72           C  
ATOM    139  C   GLY A  19      14.530   7.551  -0.061  1.00 92.69           C  
ATOM    140  O   GLY A  19      15.518   6.928   0.333  1.00 91.71           O  
ATOM    141  N   GLN A  20      13.470   7.765   0.647  1.00 94.91           N  
ATOM    142  CA  GLN A  20      13.383   7.193   1.986  1.00 94.97           C  
ATOM    143  C   GLN A  20      12.773   5.795   1.948  1.00 95.24           C  
ATOM    144  CB  GLN A  20      12.562   8.099   2.906  1.00 93.82           C  
ATOM    145  O   GLN A  20      11.941   5.498   1.088  1.00 94.95           O  
ATOM    146  CG  GLN A  20      13.229   9.433   3.209  1.00 86.07           C  
ATOM    147  CD  GLN A  20      12.447  10.268   4.206  1.00 82.10           C  
ATOM    148  NE2 GLN A  20      13.115  10.702   5.270  1.00 77.73           N  
ATOM    149  OE1 GLN A  20      11.252  10.520   4.022  1.00 80.14           O  
ATOM    150  N   THR A  21      13.259   4.940   2.826  1.00 95.64           N  
ATOM    151  CA  THR A  21      12.703   3.599   2.966  1.00 95.68           C  
ATOM    152  C   THR A  21      11.476   3.615   3.874  1.00 95.84           C  
ATOM    153  CB  THR A  21      13.747   2.617   3.527  1.00 94.90           C  
ATOM    154  O   THR A  21      11.551   4.066   5.019  1.00 95.58           O  
ATOM    155  CG2 THR A  21      13.154   1.222   3.698  1.00 89.67           C  
ATOM    156  OG1 THR A  21      14.859   2.544   2.625  1.00 88.20           O  
ATOM    157  N   CYS A  22      10.390   3.159   3.357  1.00 96.18           N  
ATOM    158  CA  CYS A  22       9.146   3.003   4.103  1.00 96.30           C  
ATOM    159  C   CYS A  22       9.027   1.597   4.678  1.00 96.29           C  
ATOM    160  CB  CYS A  22       7.943   3.302   3.208  1.00 95.84           C  
ATOM    161  O   CYS A  22       9.234   0.612   3.967  1.00 95.98           O  
ATOM    162  SG  CYS A  22       7.961   4.960   2.493  1.00 94.76           S  
ATOM    163  N   VAL A  23       8.790   1.543   5.931  1.00 96.08           N  
ATOM    164  CA  VAL A  23       8.536   0.276   6.610  1.00 96.10           C  
ATOM    165  C   VAL A  23       7.051   0.160   6.948  1.00 96.14           C  
ATOM    166  CB  VAL A  23       9.387   0.138   7.892  1.00 95.54           C  
ATOM    167  O   VAL A  23       6.515   0.973   7.705  1.00 95.87           O  
ATOM    168  CG1 VAL A  23       9.217  -1.250   8.506  1.00 93.28           C  
ATOM    169  CG2 VAL A  23      10.858   0.414   7.587  1.00 93.28           C  
ATOM    170  N   VAL A  24       6.406  -0.875   6.427  1.00 96.27           N  
ATOM    171  CA  VAL A  24       4.954  -0.944   6.546  1.00 96.26           C  
ATOM    172  C   VAL A  24       4.531  -2.368   6.899  1.00 96.18           C  
ATOM    173  CB  VAL A  24       4.255  -0.488   5.245  1.00 95.74           C  
ATOM    174  O   VAL A  24       5.281  -3.320   6.669  1.00 95.77           O  
ATOM    175  CG1 VAL A  24       4.670   0.936   4.881  1.00 88.63           C  
ATOM    176  CG2 VAL A  24       4.575  -1.450   4.103  1.00 88.50           C  
ATOM    177  N   HIS A  25       3.413  -2.489   7.510  1.00 96.38           N  
ATOM    178  CA  HIS A  25       2.596  -3.695   7.454  1.00 96.35           C  
ATOM    179  C   HIS A  25       1.391  -3.502   6.540  1.00 96.41           C  
ATOM    180  CB  HIS A  25       2.132  -4.094   8.856  1.00 95.64           C  
ATOM    181  O   HIS A  25       0.859  -2.395   6.432  1.00 96.13           O  
ATOM    182  CG  HIS A  25       3.089  -4.996   9.570  1.00 90.10           C  
ATOM    183  CD2 HIS A  25       3.689  -4.878  10.778  1.00 78.24           C  
ATOM    184  ND1 HIS A  25       3.531  -6.186   9.034  1.00 75.69           N  
ATOM    185  CE1 HIS A  25       4.364  -6.762   9.884  1.00 79.43           C  
ATOM    186  NE2 HIS A  25       4.476  -5.989  10.951  1.00 80.36           N  
ATOM    187  N   TYR A  26       0.962  -4.698   5.947  1.00 96.23           N  
ATOM    188  CA  TYR A  26      -0.167  -4.552   5.036  1.00 96.31           C  
ATOM    189  C   TYR A  26      -0.919  -5.869   4.882  1.00 96.25           C  
ATOM    190  CB  TYR A  26       0.307  -4.059   3.665  1.00 96.06           C  
ATOM    191  O   TYR A  26      -0.378  -6.937   5.178  1.00 95.94           O  
ATOM    192  CG  TYR A  26       1.028  -5.112   2.858  1.00 95.35           C  
ATOM    193  CD1 TYR A  26       2.401  -5.304   2.997  1.00 93.93           C  
ATOM    194  CD2 TYR A  26       0.339  -5.915   1.956  1.00 93.65           C  
ATOM    195  CE1 TYR A  26       3.070  -6.271   2.254  1.00 92.92           C  
ATOM    196  CE2 TYR A  26       0.998  -6.885   1.208  1.00 92.69           C  
ATOM    197  OH  TYR A  26       3.019  -8.015   0.626  1.00 90.18           O  
ATOM    198  CZ  TYR A  26       2.361  -7.056   1.364  1.00 92.02           C  
ATOM    199  N   THR A  27      -2.043  -5.741   4.434  1.00 95.91           N  
ATOM    200  CA  THR A  27      -2.882  -6.812   3.909  1.00 95.89           C  
ATOM    201  C   THR A  27      -3.507  -6.406   2.577  1.00 95.94           C  
ATOM    202  CB  THR A  27      -3.993  -7.191   4.906  1.00 95.28           C  
ATOM    203  O   THR A  27      -4.137  -5.351   2.477  1.00 95.65           O  
ATOM    204  CG2 THR A  27      -4.837  -8.345   4.376  1.00 90.71           C  
ATOM    205  OG1 THR A  27      -3.398  -7.581   6.150  1.00 89.43           O  
ATOM    206  N   GLY A  28      -3.282  -7.237   1.612  1.00 95.66           N  
ATOM    207  CA  GLY A  28      -3.799  -6.976   0.279  1.00 95.76           C  
ATOM    208  C   GLY A  28      -4.957  -7.880  -0.099  1.00 95.71           C  
ATOM    209  O   GLY A  28      -4.897  -9.094   0.108  1.00 95.31           O  
ATOM    210  N   MET A  29      -5.908  -7.274  -0.693  1.00 95.66           N  
ATOM    211  CA  MET A  29      -7.131  -7.974  -1.073  1.00 95.61           C  
ATOM    212  C   MET A  29      -7.608  -7.529  -2.452  1.00 95.60           C  
ATOM    213  CB  MET A  29      -8.231  -7.737  -0.038  1.00 94.86           C  
ATOM    214  O   MET A  29      -7.291  -6.424  -2.895  1.00 95.18           O  
ATOM    215  CG  MET A  29      -7.892  -8.261   1.348  1.00 89.93           C  
ATOM    216  SD  MET A  29      -9.025  -7.617   2.640  1.00 85.42           S  
ATOM    217  CE  MET A  29      -8.359  -5.941   2.843  1.00 77.26           C  
ATOM    218  N   LEU A  30      -8.358  -8.427  -3.086  1.00 95.54           N  
ATOM    219  CA  LEU A  30      -9.150  -8.028  -4.244  1.00 95.45           C  
ATOM    220  C   LEU A  30     -10.411  -7.288  -3.811  1.00 95.23           C  
ATOM    221  CB  LEU A  30      -9.526  -9.252  -5.084  1.00 94.79           C  
ATOM    222  O   LEU A  30     -10.745  -7.264  -2.624  1.00 94.58           O  
ATOM    223  CG  LEU A  30      -8.364 -10.095  -5.611  1.00 92.73           C  
ATOM    224  CD1 LEU A  30      -8.890 -11.345  -6.308  1.00 89.51           C  
ATOM    225  CD2 LEU A  30      -7.493  -9.275  -6.557  1.00 88.87           C  
ATOM    226  N   GLU A  31     -11.002  -6.743  -4.758  1.00 93.43           N  
ATOM    227  CA  GLU A  31     -12.185  -5.937  -4.475  1.00 92.95           C  
ATOM    228  C   GLU A  31     -13.257  -6.761  -3.766  1.00 92.53           C  
ATOM    229  CB  GLU A  31     -12.750  -5.338  -5.765  1.00 91.17           C  
ATOM    230  O   GLU A  31     -14.022  -6.230  -2.958  1.00 91.17           O  
ATOM    231  CG  GLU A  31     -13.818  -4.279  -5.536  1.00 83.82           C  
ATOM    232  CD  GLU A  31     -14.335  -3.658  -6.824  1.00 80.85           C  
ATOM    233  OE1 GLU A  31     -14.114  -4.242  -7.910  1.00 78.80           O  
ATOM    234  OE2 GLU A  31     -14.964  -2.579  -6.747  1.00 77.27           O  
ATOM    235  N   ASP A  32     -13.301  -8.028  -4.003  1.00 93.49           N  
ATOM    236  CA  ASP A  32     -14.329  -8.868  -3.397  1.00 93.04           C  
ATOM    237  C   ASP A  32     -13.919  -9.310  -1.994  1.00 93.16           C  
ATOM    238  CB  ASP A  32     -14.609 -10.091  -4.273  1.00 91.69           C  
ATOM    239  O   ASP A  32     -14.623 -10.095  -1.355  1.00 92.11           O  
ATOM    240  CG  ASP A  32     -13.386 -10.968  -4.475  1.00 87.36           C  
ATOM    241  OD1 ASP A  32     -12.320 -10.671  -3.894  1.00 85.85           O  
ATOM    242  OD2 ASP A  32     -13.489 -11.964  -5.224  1.00 84.89           O  
ATOM    243  N   GLY A  33     -12.766  -8.869  -1.541  1.00 92.87           N  
ATOM    244  CA  GLY A  33     -12.355  -9.138  -0.172  1.00 92.96           C  
ATOM    245  C   GLY A  33     -11.399 -10.309  -0.055  1.00 92.57           C  
ATOM    246  O   GLY A  33     -10.906 -10.609   1.034  1.00 91.34           O  
ATOM    247  N   LYS A  34     -11.151 -10.989  -1.135  1.00 95.07           N  
ATOM    248  CA  LYS A  34     -10.232 -12.123  -1.109  1.00 94.99           C  
ATOM    249  C   LYS A  34      -8.795 -11.662  -0.879  1.00 95.33           C  
ATOM    250  CB  LYS A  34     -10.324 -12.920  -2.411  1.00 93.47           C  
ATOM    251  O   LYS A  34      -8.242 -10.912  -1.687  1.00 94.90           O  
ATOM    252  CG  LYS A  34      -9.463 -14.174  -2.432  1.00 82.06           C  
ATOM    253  CD  LYS A  34      -9.646 -14.956  -3.727  1.00 76.25           C  
ATOM    254  CE  LYS A  34      -8.687 -16.137  -3.808  1.00 68.90           C  
ATOM    255  NZ  LYS A  34      -8.891 -16.931  -5.056  1.00 64.06           N  
ATOM    256  N   LYS A  35      -8.301 -12.093   0.224  1.00 94.75           N  
ATOM    257  CA  LYS A  35      -6.921 -11.769   0.573  1.00 94.79           C  
ATOM    258  C   LYS A  35      -5.938 -12.497  -0.340  1.00 94.48           C  
ATOM    259  CB  LYS A  35      -6.639 -12.122   2.034  1.00 93.86           C  
ATOM    260  O   LYS A  35      -6.073 -13.700  -0.572  1.00 93.73           O  
ATOM    261  CG  LYS A  35      -5.256 -11.709   2.515  1.00 90.26           C  
ATOM    262  CD  LYS A  35      -5.088 -11.954   4.009  1.00 88.83           C  
ATOM    263  CE  LYS A  35      -4.984 -13.439   4.325  1.00 84.44           C  
ATOM    264  NZ  LYS A  35      -4.637 -13.678   5.758  1.00 79.77           N  
ATOM    265  N   PHE A  36      -4.958 -11.708  -0.800  1.00 94.29           N  
ATOM    266  CA  PHE A  36      -3.981 -12.392  -1.638  1.00 94.38           C  
ATOM    267  C   PHE A  36      -2.580 -12.260  -1.054  1.00 94.09           C  
ATOM    268  CB  PHE A  36      -4.010 -11.835  -3.065  1.00 94.06           C  
ATOM    269  O   PHE A  36      -1.667 -12.990  -1.446  1.00 93.06           O  
ATOM    270  CG  PHE A  36      -3.704 -10.363  -3.148  1.00 93.42           C  
ATOM    271  CD1 PHE A  36      -4.728  -9.433  -3.274  1.00 91.74           C  
ATOM    272  CD2 PHE A  36      -2.392  -9.911  -3.099  1.00 91.66           C  
ATOM    273  CE1 PHE A  36      -4.448  -8.070  -3.351  1.00 90.72           C  
ATOM    274  CE2 PHE A  36      -2.104  -8.551  -3.175  1.00 91.09           C  
ATOM    275  CZ  PHE A  36      -3.133  -7.633  -3.302  1.00 90.14           C  
ATOM    276  N   ASP A  37      -2.334 -11.339  -0.129  1.00 93.65           N  
ATOM    277  CA  ASP A  37      -1.024 -11.182   0.495  1.00 93.92           C  
ATOM    278  C   ASP A  37      -1.127 -10.395   1.800  1.00 94.14           C  
ATOM    279  CB  ASP A  37      -0.053 -10.488  -0.462  1.00 93.11           C  
ATOM    280  O   ASP A  37      -2.034  -9.578   1.968  1.00 93.85           O  
ATOM    281  CG  ASP A  37       1.401 -10.652  -0.054  1.00 89.98           C  
ATOM    282  OD1 ASP A  37       1.714 -11.573   0.731  1.00 88.58           O  
ATOM    283  OD2 ASP A  37       2.240  -9.851  -0.520  1.00 88.39           O  
ATOM    284  N   SER A  38      -0.161 -10.740   2.683  1.00 94.60           N  
ATOM    285  CA  SER A  38      -0.138 -10.036   3.961  1.00 94.80           C  
ATOM    286  C   SER A  38       1.230 -10.145   4.627  1.00 94.55           C  
ATOM    287  CB  SER A  38      -1.215 -10.587   4.897  1.00 94.14           C  
ATOM    288  O   SER A  38       1.725 -11.249   4.864  1.00 93.83           O  
ATOM    289  OG  SER A  38      -1.194  -9.910   6.142  1.00 91.11           O  
ATOM    290  N   SER A  39       1.828  -9.055   4.966  1.00 94.83           N  
ATOM    291  CA  SER A  39       3.071  -9.038   5.730  1.00 94.88           C  
ATOM    292  C   SER A  39       2.835  -9.452   7.179  1.00 94.30           C  
ATOM    293  CB  SER A  39       3.708  -7.648   5.686  1.00 94.49           C  
ATOM    294  O   SER A  39       3.749  -9.938   7.848  1.00 93.12           O  
ATOM    295  OG  SER A  39       2.847  -6.682   6.264  1.00 93.84           O  
ATOM    296  N   ARG A  40       1.704  -9.245   7.608  1.00 93.34           N  
ATOM    297  CA  ARG A  40       1.336  -9.597   8.975  1.00 92.98           C  
ATOM    298  C   ARG A  40       1.361 -11.109   9.178  1.00 92.69           C  
ATOM    299  CB  ARG A  40      -0.050  -9.046   9.318  1.00 91.52           C  
ATOM    300  O   ARG A  40       1.783 -11.593  10.230  1.00 91.65           O  
ATOM    301  CG  ARG A  40      -0.121  -7.527   9.338  1.00 85.11           C  
ATOM    302  CD  ARG A  40      -1.491  -7.033   9.782  1.00 82.82           C  
ATOM    303  NE  ARG A  40      -1.596  -5.580   9.685  1.00 79.32           N  
ATOM    304  NH1 ARG A  40      -0.452  -5.159  11.648  1.00 71.53           N  
ATOM    305  NH2 ARG A  40      -1.254  -3.420  10.387  1.00 68.80           N  
ATOM    306  CZ  ARG A  40      -1.100  -4.723  10.574  1.00 74.89           C  
ATOM    307  N   ASP A  41       0.939 -11.794   8.182  1.00 93.31           N  
ATOM    308  CA  ASP A  41       0.922 -13.251   8.259  1.00 93.12           C  
ATOM    309  C   ASP A  41       2.335 -13.808   8.422  1.00 92.08           C  
ATOM    310  CB  ASP A  41       0.263 -13.848   7.014  1.00 92.31           C  
ATOM    311  O   ASP A  41       2.530 -14.842   9.065  1.00 90.34           O  
ATOM    312  CG  ASP A  41      -1.231 -13.579   6.948  1.00 89.06           C  
ATOM    313  OD1 ASP A  41      -1.821 -13.164   7.968  1.00 86.15           O  
ATOM    314  OD2 ASP A  41      -1.823 -13.789   5.867  1.00 86.63           O  
ATOM    315  N   ARG A  42       3.322 -13.140   7.912  1.00 92.96           N  
ATOM    316  CA  ARG A  42       4.714 -13.574   7.955  1.00 92.05           C  
ATOM    317  C   ARG A  42       5.459 -12.915   9.111  1.00 91.87           C  
ATOM    318  CB  ARG A  42       5.417 -13.259   6.632  1.00 89.83           C  
ATOM    319  O   ARG A  42       6.642 -13.185   9.329  1.00 90.26           O  
ATOM    320  CG  ARG A  42       4.830 -13.987   5.434  1.00 81.20           C  
ATOM    321  CD  ARG A  42       5.641 -13.739   4.170  1.00 78.18           C  
ATOM    322  NE  ARG A  42       5.577 -12.340   3.755  1.00 73.10           N  
ATOM    323  NH1 ARG A  42       3.779 -12.628   2.333  1.00 65.20           N  
ATOM    324  NH2 ARG A  42       4.726 -10.556   2.585  1.00 59.80           N  
ATOM    325  CZ  ARG A  42       4.694 -11.845   2.892  1.00 69.08           C  
ATOM    326  N   ASN A  43       4.656 -12.063   9.830  1.00 92.35           N  
ATOM    327  CA  ASN A  43       5.232 -11.300  10.932  1.00 91.55           C  
ATOM    328  C   ASN A  43       6.539 -10.626  10.524  1.00 90.15           C  
ATOM    329  CB  ASN A  43       5.455 -12.199  12.149  1.00 87.40           C  
ATOM    330  O   ASN A  43       7.518 -10.656  11.272  1.00 85.87           O  
ATOM    331  CG  ASN A  43       5.576 -11.415  13.441  1.00 76.11           C  
ATOM    332  ND2 ASN A  43       6.323 -11.956  14.396  1.00 65.74           N  
ATOM    333  OD1 ASN A  43       5.003 -10.331  13.579  1.00 66.00           O  
ATOM    334  N   LYS A  44       6.556 -10.174   9.336  1.00 94.60           N  
ATOM    335  CA  LYS A  44       7.711  -9.459   8.802  1.00 94.22           C  
ATOM    336  C   LYS A  44       7.277  -8.238   7.997  1.00 94.44           C  
ATOM    337  CB  LYS A  44       8.561 -10.386   7.932  1.00 91.65           C  
ATOM    338  O   LYS A  44       6.647  -8.372   6.946  1.00 93.44           O  
ATOM    339  CG  LYS A  44       9.891  -9.784   7.501  1.00 78.54           C  
ATOM    340  CD  LYS A  44      10.713 -10.771   6.683  1.00 74.73           C  
ATOM    341  CE  LYS A  44      12.024 -10.155   6.215  1.00 66.73           C  
ATOM    342  NZ  LYS A  44      12.837 -11.122   5.418  1.00 61.56           N  
ATOM    343  N   PRO A  45       7.633  -7.069   8.547  1.00 94.99           N  
ATOM    344  CA  PRO A  45       7.246  -5.858   7.820  1.00 95.12           C  
ATOM    345  C   PRO A  45       7.843  -5.796   6.416  1.00 95.03           C  
ATOM    346  CB  PRO A  45       7.794  -4.730   8.697  1.00 94.30           C  
ATOM    347  O   PRO A  45       8.913  -6.359   6.171  1.00 94.52           O  
ATOM    348  CG  PRO A  45       7.954  -5.342  10.051  1.00 91.24           C  
ATOM    349  CD  PRO A  45       8.253  -6.804   9.881  1.00 89.93           C  
ATOM    350  N   PHE A  46       7.119  -5.220   5.504  1.00 95.17           N  
ATOM    351  CA  PHE A  46       7.539  -4.966   4.130  1.00 95.32           C  
ATOM    352  C   PHE A  46       8.245  -3.620   4.020  1.00 95.39           C  
ATOM    353  CB  PHE A  46       6.336  -5.007   3.183  1.00 94.80           C  
ATOM    354  O   PHE A  46       7.794  -2.627   4.595  1.00 95.02           O  
ATOM    355  CG  PHE A  46       6.694  -4.791   1.737  1.00 92.53           C  
ATOM    356  CD1 PHE A  46       7.387  -5.762   1.026  1.00 88.54           C  
ATOM    357  CD2 PHE A  46       6.338  -3.615   1.090  1.00 88.25           C  
ATOM    358  CE1 PHE A  46       7.720  -5.565  -0.312  1.00 88.45           C  
ATOM    359  CE2 PHE A  46       6.667  -3.411  -0.247  1.00 88.22           C  
ATOM    360  CZ  PHE A  46       7.359  -4.386  -0.946  1.00 87.01           C  
ATOM    361  N   LYS A  47       9.433  -3.625   3.382  1.00 95.44           N  
ATOM    362  CA  LYS A  47      10.215  -2.406   3.195  1.00 95.53           C  
ATOM    363  C   LYS A  47      10.340  -2.054   1.716  1.00 95.43           C  
ATOM    364  CB  LYS A  47      11.605  -2.561   3.816  1.00 94.55           C  
ATOM    365  O   LYS A  47      10.561  -2.933   0.879  1.00 94.97           O  
ATOM    366  CG  LYS A  47      11.587  -2.854   5.309  1.00 88.05           C  
ATOM    367  CD  LYS A  47      12.993  -2.860   5.894  1.00 84.66           C  
ATOM    368  CE  LYS A  47      12.977  -3.156   7.388  1.00 79.08           C  
ATOM    369  NZ  LYS A  47      14.316  -2.935   8.011  1.00 71.82           N  
ATOM    370  N   PHE A  48      10.194  -0.798   1.376  1.00 95.57           N  
ATOM    371  CA  PHE A  48      10.434  -0.320   0.020  1.00 95.65           C  
ATOM    372  C   PHE A  48      10.919   1.124   0.032  1.00 95.53           C  
ATOM    373  CB  PHE A  48       9.162  -0.440  -0.826  1.00 95.46           C  
ATOM    374  O   PHE A  48      10.632   1.873   0.969  1.00 95.07           O  
ATOM    375  CG  PHE A  48       8.085   0.539  -0.444  1.00 95.08           C  
ATOM    376  CD1 PHE A  48       7.204   0.255   0.592  1.00 94.21           C  
ATOM    377  CD2 PHE A  48       7.954   1.744  -1.122  1.00 93.97           C  
ATOM    378  CE1 PHE A  48       6.206   1.159   0.947  1.00 93.17           C  
ATOM    379  CE2 PHE A  48       6.959   2.652  -0.773  1.00 92.95           C  
ATOM    380  CZ  PHE A  48       6.085   2.358   0.261  1.00 92.32           C  
ATOM    381  N   MET A  49      11.673   1.458  -0.951  1.00 94.72           N  
ATOM    382  CA  MET A  49      12.154   2.829  -1.100  1.00 94.73           C  
ATOM    383  C   MET A  49      11.209   3.645  -1.976  1.00 94.49           C  
ATOM    384  CB  MET A  49      13.563   2.844  -1.695  1.00 93.59           C  
ATOM    385  O   MET A  49      10.912   3.255  -3.106  1.00 93.71           O  
ATOM    386  CG  MET A  49      14.242   4.202  -1.629  1.00 86.49           C  
ATOM    387  SD  MET A  49      15.976   4.151  -2.227  1.00 82.49           S  
ATOM    388  CE  MET A  49      16.781   3.362  -0.805  1.00 76.56           C  
ATOM    389  N   LEU A  50      10.751   4.736  -1.404  1.00 94.45           N  
ATOM    390  CA  LEU A  50       9.824   5.591  -2.137  1.00 94.36           C  
ATOM    391  C   LEU A  50      10.518   6.254  -3.322  1.00 93.54           C  
ATOM    392  CB  LEU A  50       9.236   6.660  -1.212  1.00 93.25           C  
ATOM    393  O   LEU A  50      11.624   6.781  -3.184  1.00 92.00           O  
ATOM    394  CG  LEU A  50       8.014   7.414  -1.739  1.00 87.84           C  
ATOM    395  CD1 LEU A  50       6.807   6.485  -1.809  1.00 79.49           C  
ATOM    396  CD2 LEU A  50       7.713   8.625  -0.862  1.00 79.16           C  
ATOM    397  N   GLY A  51       9.870   6.301  -4.454  1.00 90.89           N  
ATOM    398  CA  GLY A  51      10.363   7.004  -5.627  1.00 90.56           C  
ATOM    399  C   GLY A  51      11.268   6.153  -6.497  1.00 89.59           C  
ATOM    400  O   GLY A  51      11.781   6.622  -7.515  1.00 87.37           O  
ATOM    401  N   LYS A  52      11.444   4.926  -6.106  1.00 92.19           N  
ATOM    402  CA  LYS A  52      12.342   4.064  -6.871  1.00 91.37           C  
ATOM    403  C   LYS A  52      11.558   3.047  -7.695  1.00 90.57           C  
ATOM    404  CB  LYS A  52      13.317   3.343  -5.939  1.00 89.64           C  
ATOM    405  O   LYS A  52      12.138   2.115  -8.256  1.00 88.38           O  
ATOM    406  CG  LYS A  52      14.344   4.259  -5.289  1.00 82.21           C  
ATOM    407  CD  LYS A  52      15.313   4.829  -6.316  1.00 78.51           C  
ATOM    408  CE  LYS A  52      16.397   5.671  -5.656  1.00 71.99           C  
ATOM    409  NZ  LYS A  52      17.299   6.303  -6.665  1.00 67.11           N  
ATOM    410  N   GLN A  53      10.214   3.247  -7.706  1.00 89.75           N  
ATOM    411  CA  GLN A  53       9.340   2.377  -8.487  1.00 89.97           C  
ATOM    412  C   GLN A  53       9.516   0.916  -8.083  1.00 90.08           C  
ATOM    413  CB  GLN A  53       9.612   2.544  -9.983  1.00 85.62           C  
ATOM    414  O   GLN A  53       9.470   0.022  -8.930  1.00 87.86           O  
ATOM    415  CG  GLN A  53       9.264   3.925 -10.520  1.00 73.39           C  
ATOM    416  CD  GLN A  53       9.470   4.041 -12.019  1.00 69.44           C  
ATOM    417  NE2 GLN A  53       9.582   5.271 -12.509  1.00 59.63           N  
ATOM    418  OE1 GLN A  53       9.529   3.033 -12.730  1.00 66.85           O  
ATOM    419  N   GLU A  54       9.771   0.638  -6.809  1.00 92.93           N  
ATOM    420  CA  GLU A  54       9.904  -0.718  -6.283  1.00 93.10           C  
ATOM    421  C   GLU A  54       8.537  -1.360  -6.062  1.00 92.76           C  
ATOM    422  CB  GLU A  54      10.701  -0.712  -4.976  1.00 92.36           C  
ATOM    423  O   GLU A  54       8.437  -2.578  -5.902  1.00 91.69           O  
ATOM    424  CG  GLU A  54      12.160  -0.315  -5.147  1.00 89.68           C  
ATOM    425  CD  GLU A  54      12.933  -0.295  -3.839  1.00 86.35           C  
ATOM    426  OE1 GLU A  54      12.301  -0.325  -2.759  1.00 86.02           O  
ATOM    427  OE2 GLU A  54      14.183  -0.248  -3.894  1.00 85.77           O  
ATOM    428  N   VAL A  55       7.505  -0.534  -6.072  1.00 94.49           N  
ATOM    429  CA  VAL A  55       6.137  -0.986  -5.843  1.00 94.64           C  
ATOM    430  C   VAL A  55       5.212  -0.392  -6.903  1.00 94.59           C  
ATOM    431  CB  VAL A  55       5.642  -0.605  -4.430  1.00 94.22           C  
ATOM    432  O   VAL A  55       5.612   0.501  -7.654  1.00 94.03           O  
ATOM    433  CG1 VAL A  55       6.439  -1.347  -3.360  1.00 92.00           C  
ATOM    434  CG2 VAL A  55       5.738   0.905  -4.221  1.00 91.55           C  
ATOM    435  N   ILE A  56       3.975  -0.993  -6.978  1.00 94.76           N  
ATOM    436  CA  ILE A  56       3.019  -0.482  -7.954  1.00 94.96           C  
ATOM    437  C   ILE A  56       2.787   1.009  -7.717  1.00 95.09           C  
ATOM    438  CB  ILE A  56       1.680  -1.249  -7.890  1.00 94.52           C  
ATOM    439  O   ILE A  56       2.989   1.506  -6.606  1.00 94.74           O  
ATOM    440  CG1 ILE A  56       1.094  -1.184  -6.474  1.00 92.21           C  
ATOM    441  CG2 ILE A  56       1.868  -2.702  -8.338  1.00 91.87           C  
ATOM    442  CD1 ILE A  56      -0.282  -1.822  -6.344  1.00 89.63           C  
ATOM    443  N   ARG A  57       2.452   1.709  -8.722  1.00 94.69           N  
ATOM    444  CA  ARG A  57       2.255   3.154  -8.688  1.00 94.71           C  
ATOM    445  C   ARG A  57       1.311   3.551  -7.558  1.00 94.93           C  
ATOM    446  CB  ARG A  57       1.710   3.655 -10.027  1.00 93.56           C  
ATOM    447  O   ARG A  57       1.524   4.566  -6.891  1.00 94.50           O  
ATOM    448  CG  ARG A  57       1.574   5.167 -10.110  1.00 85.22           C  
ATOM    449  CD  ARG A  57       1.203   5.624 -11.514  1.00 79.01           C  
ATOM    450  NE  ARG A  57       1.015   7.070 -11.578  1.00 75.92           N  
ATOM    451  NH1 ARG A  57       0.503   7.112 -13.831  1.00 58.76           N  
ATOM    452  NH2 ARG A  57       0.542   9.060 -12.624  1.00 52.53           N  
ATOM    453  CZ  ARG A  57       0.687   7.744 -12.677  1.00 71.66           C  
ATOM    454  N   GLY A  58       0.199   2.867  -7.336  1.00 95.30           N  
ATOM    455  CA  GLY A  58      -0.754   3.149  -6.274  1.00 95.44           C  
ATOM    456  C   GLY A  58      -0.117   3.194  -4.898  1.00 95.63           C  
ATOM    457  O   GLY A  58      -0.506   4.005  -4.055  1.00 95.31           O  
ATOM    458  N   TRP A  59       0.886   2.296  -4.634  1.00 95.80           N  
ATOM    459  CA  TRP A  59       1.637   2.303  -3.383  1.00 95.84           C  
ATOM    460  C   TRP A  59       2.536   3.532  -3.296  1.00 95.58           C  
ATOM    461  CB  TRP A  59       2.477   1.030  -3.252  1.00 95.14           C  
ATOM    462  O   TRP A  59       2.591   4.196  -2.258  1.00 94.77           O  
ATOM    463  CG  TRP A  59       1.757  -0.109  -2.594  1.00 90.32           C  
ATOM    464  CD1 TRP A  59       0.670  -0.785  -3.075  1.00 80.82           C  
ATOM    465  CD2 TRP A  59       2.072  -0.703  -1.331  1.00 81.27           C  
ATOM    466  CE2 TRP A  59       1.134  -1.735  -1.109  1.00 82.55           C  
ATOM    467  CE3 TRP A  59       3.059  -0.463  -0.365  1.00 80.05           C  
ATOM    468  NE1 TRP A  59       0.290  -1.764  -2.186  1.00 88.04           N  
ATOM    469  CH2 TRP A  59       2.129  -2.270   0.971  1.00 82.57           C  
ATOM    470  CZ2 TRP A  59       1.153  -2.526   0.042  1.00 85.62           C  
ATOM    471  CZ3 TRP A  59       3.076  -1.252   0.779  1.00 83.24           C  
ATOM    472  N   GLU A  60       3.195   3.867  -4.357  1.00 95.27           N  
ATOM    473  CA  GLU A  60       4.086   5.024  -4.356  1.00 95.03           C  
ATOM    474  C   GLU A  60       3.332   6.301  -3.994  1.00 95.08           C  
ATOM    475  CB  GLU A  60       4.764   5.182  -5.719  1.00 93.51           C  
ATOM    476  O   GLU A  60       3.779   7.070  -3.140  1.00 94.47           O  
ATOM    477  CG  GLU A  60       5.851   4.152  -5.988  1.00 82.81           C  
ATOM    478  CD  GLU A  60       7.244   4.640  -5.623  1.00 78.31           C  
ATOM    479  OE1 GLU A  60       7.421   5.859  -5.397  1.00 73.01           O  
ATOM    480  OE2 GLU A  60       8.167   3.797  -5.564  1.00 71.86           O  
ATOM    481  N   GLU A  61       2.203   6.457  -4.581  1.00 94.81           N  
ATOM    482  CA  GLU A  61       1.431   7.676  -4.362  1.00 94.75           C  
ATOM    483  C   GLU A  61       0.651   7.608  -3.052  1.00 95.01           C  
ATOM    484  CB  GLU A  61       0.475   7.925  -5.531  1.00 93.61           C  
ATOM    485  O   GLU A  61       0.550   8.602  -2.331  1.00 94.62           O  
ATOM    486  CG  GLU A  61       1.175   8.305  -6.828  1.00 85.24           C  
ATOM    487  CD  GLU A  61       0.214   8.730  -7.927  1.00 80.56           C  
ATOM    488  OE1 GLU A  61      -0.945   9.086  -7.615  1.00 77.17           O  
ATOM    489  OE2 GLU A  61       0.623   8.705  -9.109  1.00 74.97           O  
ATOM    490  N   GLY A  62       0.071   6.493  -2.783  1.00 95.90           N  
ATOM    491  CA  GLY A  62      -0.747   6.352  -1.590  1.00 95.93           C  
ATOM    492  C   GLY A  62       0.045   6.492  -0.303  1.00 96.11           C  
ATOM    493  O   GLY A  62      -0.329   7.266   0.580  1.00 95.85           O  
ATOM    494  N   VAL A  63       1.187   5.755  -0.163  1.00 96.14           N  
ATOM    495  CA  VAL A  63       1.968   5.753   1.069  1.00 96.12           C  
ATOM    496  C   VAL A  63       2.616   7.121   1.273  1.00 95.93           C  
ATOM    497  CB  VAL A  63       3.049   4.648   1.054  1.00 95.77           C  
ATOM    498  O   VAL A  63       2.798   7.565   2.409  1.00 95.37           O  
ATOM    499  CG1 VAL A  63       3.968   4.776   2.267  1.00 93.84           C  
ATOM    500  CG2 VAL A  63       2.399   3.267   1.015  1.00 93.56           C  
ATOM    501  N   ALA A  64       2.876   7.818   0.214  1.00 95.55           N  
ATOM    502  CA  ALA A  64       3.454   9.156   0.303  1.00 95.41           C  
ATOM    503  C   ALA A  64       2.523  10.108   1.048  1.00 95.26           C  
ATOM    504  CB  ALA A  64       3.759   9.698  -1.092  1.00 94.69           C  
ATOM    505  O   ALA A  64       2.965  11.129   1.580  1.00 94.60           O  
ATOM    506  N   GLN A  65       1.265   9.815   1.065  1.00 95.63           N  
ATOM    507  CA  GLN A  65       0.270  10.680   1.689  1.00 95.52           C  
ATOM    508  C   GLN A  65       0.104  10.349   3.169  1.00 95.60           C  
ATOM    509  CB  GLN A  65      -1.074  10.560   0.970  1.00 94.60           C  
ATOM    510  O   GLN A  65      -0.608  11.050   3.892  1.00 95.06           O  
ATOM    511  CG  GLN A  65      -1.041  11.029  -0.478  1.00 89.39           C  
ATOM    512  CD  GLN A  65      -2.344  10.766  -1.210  1.00 83.55           C  
ATOM    513  NE2 GLN A  65      -2.244  10.320  -2.458  1.00 77.53           N  
ATOM    514  OE1 GLN A  65      -3.432  10.960  -0.659  1.00 81.21           O  
ATOM    515  N   MET A  66       0.680   9.278   3.617  1.00 96.21           N  
ATOM    516  CA  MET A  66       0.474   8.782   4.974  1.00 96.26           C  
ATOM    517  C   MET A  66       1.556   9.303   5.914  1.00 96.06           C  
ATOM    518  CB  MET A  66       0.458   7.253   4.993  1.00 96.08           C  
ATOM    519  O   MET A  66       2.728   9.377   5.539  1.00 95.62           O  
ATOM    520  CG  MET A  66      -0.671   6.642   4.178  1.00 95.56           C  
ATOM    521  SD  MET A  66      -0.530   4.818   4.039  1.00 95.29           S  
ATOM    522  CE  MET A  66      -0.718   4.348   5.782  1.00 92.61           C  
ATOM    523  N   SER A  67       1.127   9.693   7.079  1.00 96.34           N  
ATOM    524  CA  SER A  67       2.118  10.053   8.087  1.00 96.32           C  
ATOM    525  C   SER A  67       2.522   8.843   8.923  1.00 96.41           C  
ATOM    526  CB  SER A  67       1.579  11.156   8.999  1.00 95.75           C  
ATOM    527  O   SER A  67       1.772   7.870   9.019  1.00 96.14           O  
ATOM    528  OG  SER A  67       0.430  10.712   9.700  1.00 90.91           O  
ATOM    529  N   VAL A  68       3.654   8.881   9.509  1.00 96.30           N  
ATOM    530  CA  VAL A  68       4.155   7.774  10.317  1.00 96.29           C  
ATOM    531  C   VAL A  68       3.134   7.418  11.395  1.00 96.24           C  
ATOM    532  CB  VAL A  68       5.516   8.115  10.965  1.00 95.72           C  
ATOM    533  O   VAL A  68       2.593   8.302  12.063  1.00 95.88           O  
ATOM    534  CG1 VAL A  68       5.883   7.080  12.027  1.00 92.44           C  
ATOM    535  CG2 VAL A  68       6.607   8.201   9.899  1.00 92.41           C  
ATOM    536  N   GLY A  69       2.872   6.187  11.536  1.00 95.66           N  
ATOM    537  CA  GLY A  69       1.912   5.709  12.518  1.00 95.64           C  
ATOM    538  C   GLY A  69       0.503   5.593  11.968  1.00 95.61           C  
ATOM    539  O   GLY A  69      -0.384   5.049  12.629  1.00 95.10           O  
ATOM    540  N   GLN A  70       0.337   6.116  10.784  1.00 96.72           N  
ATOM    541  CA  GLN A  70      -0.998   6.085  10.196  1.00 96.71           C  
ATOM    542  C   GLN A  70      -1.328   4.698   9.652  1.00 96.68           C  
ATOM    543  CB  GLN A  70      -1.119   7.128   9.083  1.00 96.34           C  
ATOM    544  O   GLN A  70      -0.462   4.024   9.091  1.00 96.41           O  
ATOM    545  CG  GLN A  70      -2.519   7.239   8.494  1.00 94.00           C  
ATOM    546  CD  GLN A  70      -2.638   8.351   7.469  1.00 90.60           C  
ATOM    547  NE2 GLN A  70      -3.619   8.236   6.580  1.00 89.54           N  
ATOM    548  OE1 GLN A  70      -1.854   9.306   7.475  1.00 89.92           O  
ATOM    549  N   ARG A  71      -2.530   4.286   9.892  1.00 96.89           N  
ATOM    550  CA  ARG A  71      -3.134   3.137   9.225  1.00 96.88           C  
ATOM    551  C   ARG A  71      -4.234   3.578   8.265  1.00 96.86           C  
ATOM    552  CB  ARG A  71      -3.699   2.155  10.253  1.00 96.36           C  
ATOM    553  O   ARG A  71      -5.121   4.347   8.639  1.00 96.63           O  
ATOM    554  CG  ARG A  71      -4.231   0.866   9.646  1.00 92.37           C  
ATOM    555  CD  ARG A  71      -4.696  -0.112  10.716  1.00 89.38           C  
ATOM    556  NE  ARG A  71      -5.303  -1.304  10.130  1.00 86.20           N  
ATOM    557  NH1 ARG A  71      -6.208  -2.070  12.113  1.00 74.22           N  
ATOM    558  NH2 ARG A  71      -6.515  -3.254  10.174  1.00 71.01           N  
ATOM    559  CZ  ARG A  71      -6.007  -2.206  10.807  1.00 78.43           C  
ATOM    560  N   ALA A  72      -4.164   3.059   7.014  1.00 96.68           N  
ATOM    561  CA  ALA A  72      -5.087   3.547   5.992  1.00 96.65           C  
ATOM    562  C   ALA A  72      -5.498   2.424   5.044  1.00 96.66           C  
ATOM    563  CB  ALA A  72      -4.455   4.695   5.210  1.00 96.33           C  
ATOM    564  O   ALA A  72      -4.752   1.462   4.850  1.00 96.42           O  
ATOM    565  N   LYS A  73      -6.691   2.559   4.515  1.00 96.24           N  
ATOM    566  CA  LYS A  73      -7.159   1.748   3.395  1.00 96.22           C  
ATOM    567  C   LYS A  73      -6.827   2.408   2.060  1.00 96.20           C  
ATOM    568  CB  LYS A  73      -8.666   1.507   3.499  1.00 95.68           C  
ATOM    569  O   LYS A  73      -7.238   3.542   1.803  1.00 95.92           O  
ATOM    570  CG  LYS A  73      -9.223   0.591   2.420  1.00 91.99           C  
ATOM    571  CD  LYS A  73     -10.723   0.382   2.583  1.00 88.15           C  
ATOM    572  CE  LYS A  73     -11.320  -0.347   1.387  1.00 80.84           C  
ATOM    573  NZ  LYS A  73     -12.809  -0.430   1.476  1.00 72.16           N  
ATOM    574  N   LEU A  74      -6.049   1.731   1.286  1.00 96.27           N  
ATOM    575  CA  LEU A  74      -5.759   2.160  -0.078  1.00 96.25           C  
ATOM    576  C   LEU A  74      -6.618   1.397  -1.082  1.00 96.12           C  
ATOM    577  CB  LEU A  74      -4.276   1.958  -0.400  1.00 95.81           C  
ATOM    578  O   LEU A  74      -6.609   0.164  -1.102  1.00 95.71           O  
ATOM    579  CG  LEU A  74      -3.279   2.579   0.580  1.00 93.25           C  
ATOM    580  CD1 LEU A  74      -1.858   2.449   0.043  1.00 85.22           C  
ATOM    581  CD2 LEU A  74      -3.626   4.041   0.841  1.00 84.40           C  
ATOM    582  N   THR A  75      -7.402   2.103  -1.842  1.00 96.04           N  
ATOM    583  CA  THR A  75      -8.095   1.526  -2.989  1.00 96.04           C  
ATOM    584  C   THR A  75      -7.442   1.969  -4.295  1.00 95.97           C  
ATOM    585  CB  THR A  75      -9.584   1.919  -2.997  1.00 95.65           C  
ATOM    586  O   THR A  75      -7.420   3.160  -4.611  1.00 95.66           O  
ATOM    587  CG2 THR A  75     -10.338   1.196  -4.108  1.00 94.24           C  
ATOM    588  OG1 THR A  75     -10.170   1.575  -1.735  1.00 93.71           O  
ATOM    589  N   ILE A  76      -6.916   1.004  -5.000  1.00 95.78           N  
ATOM    590  CA  ILE A  76      -6.046   1.282  -6.138  1.00 95.80           C  
ATOM    591  C   ILE A  76      -6.701   0.781  -7.423  1.00 95.54           C  
ATOM    592  CB  ILE A  76      -4.655   0.634  -5.957  1.00 95.56           C  
ATOM    593  O   ILE A  76      -7.031  -0.402  -7.539  1.00 95.02           O  
ATOM    594  CG1 ILE A  76      -4.004   1.121  -4.658  1.00 94.69           C  
ATOM    595  CG2 ILE A  76      -3.760   0.932  -7.164  1.00 94.53           C  
ATOM    596  CD1 ILE A  76      -2.689   0.428  -4.326  1.00 93.39           C  
ATOM    597  N   SER A  77      -6.840   1.715  -8.386  1.00 95.27           N  
ATOM    598  CA  SER A  77      -7.424   1.375  -9.679  1.00 95.25           C  
ATOM    599  C   SER A  77      -6.482   0.498 -10.497  1.00 95.28           C  
ATOM    600  CB  SER A  77      -7.764   2.642 -10.465  1.00 94.61           C  
ATOM    601  O   SER A  77      -5.266   0.529 -10.298  1.00 94.91           O  
ATOM    602  OG  SER A  77      -6.584   3.316 -10.867  1.00 89.68           O  
ATOM    603  N   PRO A  78      -6.998  -0.212 -11.443  1.00 94.62           N  
ATOM    604  CA  PRO A  78      -6.182  -1.146 -12.222  1.00 94.63           C  
ATOM    605  C   PRO A  78      -4.979  -0.473 -12.879  1.00 94.21           C  
ATOM    606  CB  PRO A  78      -7.159  -1.670 -13.278  1.00 93.99           C  
ATOM    607  O   PRO A  78      -3.883  -1.040 -12.896  1.00 93.44           O  
ATOM    608  CG  PRO A  78      -8.502  -1.596 -12.626  1.00 92.61           C  
ATOM    609  CD  PRO A  78      -8.541  -0.376 -11.753  1.00 91.74           C  
ATOM    610  N   ASP A  79      -5.156   0.717 -13.342  1.00 94.30           N  
ATOM    611  CA  ASP A  79      -4.071   1.379 -14.059  1.00 93.96           C  
ATOM    612  C   ASP A  79      -2.954   1.794 -13.104  1.00 94.05           C  
ATOM    613  CB  ASP A  79      -4.594   2.599 -14.819  1.00 92.13           C  
ATOM    614  O   ASP A  79      -1.822   2.033 -13.529  1.00 93.20           O  
ATOM    615  CG  ASP A  79      -5.537   2.233 -15.952  1.00 80.11           C  
ATOM    616  OD1 ASP A  79      -5.402   1.131 -16.525  1.00 69.16           O  
ATOM    617  OD2 ASP A  79      -6.420   3.056 -16.277  1.00 77.01           O  
ATOM    618  N   TYR A  80      -3.182   1.858 -11.846  1.00 94.65           N  
ATOM    619  CA  TYR A  80      -2.178   2.179 -10.837  1.00 94.88           C  
ATOM    620  C   TYR A  80      -1.674   0.916 -10.148  1.00 94.89           C  
ATOM    621  CB  TYR A  80      -2.751   3.148  -9.798  1.00 94.30           C  
ATOM    622  O   TYR A  80      -0.866   0.989  -9.219  1.00 94.36           O  
ATOM    623  CG  TYR A  80      -2.690   4.596 -10.220  1.00 92.49           C  
ATOM    624  CD1 TYR A  80      -2.152   5.565  -9.376  1.00 88.60           C  
ATOM    625  CD2 TYR A  80      -3.169   4.998 -11.462  1.00 88.28           C  
ATOM    626  CE1 TYR A  80      -2.096   6.901  -9.759  1.00 88.14           C  
ATOM    627  CE2 TYR A  80      -3.118   6.331 -11.856  1.00 88.32           C  
ATOM    628  OH  TYR A  80      -2.526   8.594 -11.384  1.00 82.30           O  
ATOM    629  CZ  TYR A  80      -2.580   7.273 -10.999  1.00 86.62           C  
ATOM    630  N   ALA A  81      -2.208  -0.238 -10.616  1.00 95.35           N  
ATOM    631  CA  ALA A  81      -1.804  -1.529 -10.065  1.00 95.19           C  
ATOM    632  C   ALA A  81      -1.164  -2.407 -11.137  1.00 94.98           C  
ATOM    633  CB  ALA A  81      -3.003  -2.242  -9.444  1.00 94.59           C  
ATOM    634  O   ALA A  81      -0.085  -2.090 -11.644  1.00 93.55           O  
ATOM    635  N   TYR A  82      -1.847  -3.530 -11.550  1.00 93.86           N  
ATOM    636  CA  TYR A  82      -1.235  -4.469 -12.484  1.00 93.68           C  
ATOM    637  C   TYR A  82      -1.911  -4.399 -13.848  1.00 92.96           C  
ATOM    638  CB  TYR A  82      -1.309  -5.897 -11.937  1.00 93.23           C  
ATOM    639  O   TYR A  82      -1.558  -5.149 -14.762  1.00 91.42           O  
ATOM    640  CG  TYR A  82      -0.515  -6.104 -10.670  1.00 92.72           C  
ATOM    641  CD1 TYR A  82       0.866  -6.276 -10.710  1.00 90.97           C  
ATOM    642  CD2 TYR A  82      -1.145  -6.128  -9.430  1.00 90.65           C  
ATOM    643  CE1 TYR A  82       1.602  -6.469  -9.546  1.00 89.84           C  
ATOM    644  CE2 TYR A  82      -0.419  -6.320  -8.258  1.00 90.06           C  
ATOM    645  OH  TYR A  82       1.675  -6.679  -7.170  1.00 87.40           O  
ATOM    646  CZ  TYR A  82       0.951  -6.489  -8.326  1.00 89.05           C  
ATOM    647  N   GLY A  83      -2.761  -3.431 -14.013  1.00 93.35           N  
ATOM    648  CA  GLY A  83      -3.371  -3.054 -15.278  1.00 93.38           C  
ATOM    649  C   GLY A  83      -4.015  -4.222 -16.002  1.00 93.46           C  
ATOM    650  O   GLY A  83      -4.659  -5.067 -15.377  1.00 92.41           O  
ATOM    651  N   ALA A  84      -3.868  -4.313 -17.314  1.00 93.27           N  
ATOM    652  CA  ALA A  84      -4.537  -5.253 -18.210  1.00 93.12           C  
ATOM    653  C   ALA A  84      -3.913  -6.643 -18.112  1.00 92.42           C  
ATOM    654  CB  ALA A  84      -4.480  -4.748 -19.649  1.00 91.83           C  
ATOM    655  O   ALA A  84      -4.578  -7.648 -18.369  1.00 90.90           O  
ATOM    656  N   THR A  85      -2.741  -6.745 -17.693  1.00 92.25           N  
ATOM    657  CA  THR A  85      -2.034  -8.021 -17.665  1.00 91.56           C  
ATOM    658  C   THR A  85      -2.281  -8.748 -16.346  1.00 91.75           C  
ATOM    659  CB  THR A  85      -0.520  -7.825 -17.870  1.00 89.10           C  
ATOM    660  O   THR A  85      -2.344  -9.979 -16.312  1.00 90.42           O  
ATOM    661  CG2 THR A  85       0.193  -9.165 -18.020  1.00 74.29           C  
ATOM    662  OG1 THR A  85      -0.301  -7.045 -19.052  1.00 75.67           O  
ATOM    663  N   GLY A  86      -2.513  -7.924 -15.298  1.00 92.89           N  
ATOM    664  CA  GLY A  86      -2.582  -8.535 -13.980  1.00 93.11           C  
ATOM    665  C   GLY A  86      -1.264  -9.137 -13.531  1.00 91.64           C  
ATOM    666  O   GLY A  86      -0.200  -8.743 -14.013  1.00 88.95           O  
ATOM    667  N   HIS A  87      -1.291  -9.920 -12.504  1.00 92.11           N  
ATOM    668  CA  HIS A  87      -0.195 -10.755 -12.025  1.00 91.92           C  
ATOM    669  C   HIS A  87      -0.581 -12.230 -12.034  1.00 91.92           C  
ATOM    670  CB  HIS A  87       0.224 -10.330 -10.616  1.00 89.31           C  
ATOM    671  O   HIS A  87      -1.452 -12.653 -11.270  1.00 90.37           O  
ATOM    672  CG  HIS A  87       1.537 -10.902 -10.183  1.00 79.89           C  
ATOM    673  CD2 HIS A  87       2.696 -10.299  -9.829  1.00 71.69           C  
ATOM    674  ND1 HIS A  87       1.760 -12.258 -10.081  1.00 70.96           N  
ATOM    675  CE1 HIS A  87       3.003 -12.465  -9.680  1.00 72.64           C  
ATOM    676  NE2 HIS A  87       3.593 -11.292  -9.520  1.00 73.41           N  
ATOM    677  N   PRO A  88       0.060 -13.001 -12.991  1.00 89.09           N  
ATOM    678  CA  PRO A  88      -0.420 -14.359 -13.257  1.00 89.77           C  
ATOM    679  C   PRO A  88      -0.555 -15.196 -11.987  1.00 89.64           C  
ATOM    680  CB  PRO A  88       0.654 -14.939 -14.181  1.00 85.71           C  
ATOM    681  O   PRO A  88       0.383 -15.269 -11.189  1.00 87.22           O  
ATOM    682  CG  PRO A  88       1.263 -13.750 -14.851  1.00 78.01           C  
ATOM    683  CD  PRO A  88       1.187 -12.581 -13.911  1.00 75.78           C  
ATOM    684  N   GLY A  89      -1.672 -15.720 -11.797  1.00 89.90           N  
ATOM    685  CA  GLY A  89      -1.934 -16.646 -10.707  1.00 90.13           C  
ATOM    686  C   GLY A  89      -2.379 -15.956  -9.432  1.00 89.96           C  
ATOM    687  O   GLY A  89      -2.837 -16.611  -8.493  1.00 88.21           O  
ATOM    688  N   ILE A  90      -2.266 -14.612  -9.459  1.00 91.78           N  
ATOM    689  CA  ILE A  90      -2.548 -13.972  -8.179  1.00 92.04           C  
ATOM    690  C   ILE A  90      -3.531 -12.822  -8.383  1.00 92.31           C  
ATOM    691  CB  ILE A  90      -1.255 -13.458  -7.507  1.00 89.62           C  
ATOM    692  O   ILE A  90      -4.593 -12.786  -7.757  1.00 91.23           O  
ATOM    693  CG1 ILE A  90      -0.269 -14.613  -7.292  1.00 79.58           C  
ATOM    694  CG2 ILE A  90      -1.575 -12.759  -6.183  1.00 78.69           C  
ATOM    695  CD1 ILE A  90       1.094 -14.175  -6.774  1.00 74.68           C  
ATOM    696  N   ILE A  91      -3.205 -11.946  -9.269  1.00 93.97           N  
ATOM    697  CA  ILE A  91      -4.027 -10.766  -9.516  1.00 94.39           C  
ATOM    698  C   ILE A  91      -4.651 -10.853 -10.907  1.00 94.24           C  
ATOM    699  CB  ILE A  91      -3.204  -9.465  -9.378  1.00 93.57           C  
ATOM    700  O   ILE A  91      -3.939 -10.854 -11.914  1.00 93.43           O  
ATOM    701  CG1 ILE A  91      -2.436  -9.457  -8.051  1.00 89.72           C  
ATOM    702  CG2 ILE A  91      -4.113  -8.237  -9.492  1.00 88.98           C  
ATOM    703  CD1 ILE A  91      -3.321  -9.616  -6.822  1.00 85.49           C  
ATOM    704  N   PRO A  92      -5.930 -10.971 -11.070  1.00 94.48           N  
ATOM    705  CA  PRO A  92      -6.565 -10.981 -12.389  1.00 94.55           C  
ATOM    706  C   PRO A  92      -6.378  -9.666 -13.144  1.00 94.70           C  
ATOM    707  CB  PRO A  92      -8.043 -11.220 -12.068  1.00 93.81           C  
ATOM    708  O   PRO A  92      -6.107  -8.631 -12.530  1.00 94.36           O  
ATOM    709  CG  PRO A  92      -8.054 -11.691 -10.649  1.00 91.65           C  
ATOM    710  CD  PRO A  92      -6.839 -11.145  -9.956  1.00 91.00           C  
ATOM    711  N   PRO A  93      -6.560  -9.744 -14.425  1.00 94.13           N  
ATOM    712  CA  PRO A  93      -6.548  -8.506 -15.207  1.00 94.28           C  
ATOM    713  C   PRO A  93      -7.616  -7.512 -14.755  1.00 94.26           C  
ATOM    714  CB  PRO A  93      -6.820  -8.987 -16.634  1.00 93.51           C  
ATOM    715  O   PRO A  93      -8.710  -7.916 -14.355  1.00 93.66           O  
ATOM    716  CG  PRO A  93      -6.387 -10.418 -16.643  1.00 91.12           C  
ATOM    717  CD  PRO A  93      -6.645 -11.003 -15.285  1.00 89.87           C  
ATOM    718  N   HIS A  94      -7.245  -6.184 -14.802  1.00 94.33           N  
ATOM    719  CA  HIS A  94      -8.138  -5.053 -14.574  1.00 94.40           C  
ATOM    720  C   HIS A  94      -8.702  -5.074 -13.157  1.00 94.09           C  
ATOM    721  CB  HIS A  94      -9.278  -5.057 -15.593  1.00 93.13           C  
ATOM    722  O   HIS A  94      -9.801  -4.571 -12.915  1.00 92.90           O  
ATOM    723  CG  HIS A  94      -8.822  -4.866 -17.005  1.00 88.70           C  
ATOM    724  CD2 HIS A  94      -8.795  -5.721 -18.054  1.00 82.34           C  
ATOM    725  ND1 HIS A  94      -8.314  -3.671 -17.467  1.00 81.40           N  
ATOM    726  CE1 HIS A  94      -7.995  -3.800 -18.744  1.00 82.34           C  
ATOM    727  NE2 HIS A  94      -8.277  -5.034 -19.124  1.00 83.08           N  
ATOM    728  N   ALA A  95      -7.943  -5.685 -12.297  1.00 94.60           N  
ATOM    729  CA  ALA A  95      -8.423  -5.795 -10.922  1.00 94.79           C  
ATOM    730  C   ALA A  95      -8.149  -4.512 -10.142  1.00 95.11           C  
ATOM    731  CB  ALA A  95      -7.772  -6.987 -10.225  1.00 94.11           C  
ATOM    732  O   ALA A  95      -7.085  -3.905 -10.287  1.00 94.90           O  
ATOM    733  N   THR A  96      -9.128  -4.057  -9.442  1.00 95.26           N  
ATOM    734  CA  THR A  96      -8.946  -3.069  -8.385  1.00 95.38           C  
ATOM    735  C   THR A  96      -8.422  -3.728  -7.113  1.00 95.45           C  
ATOM    736  CB  THR A  96     -10.262  -2.330  -8.079  1.00 94.73           C  
ATOM    737  O   THR A  96      -8.954  -4.749  -6.672  1.00 95.17           O  
ATOM    738  CG2 THR A  96     -10.072  -1.305  -6.966  1.00 91.24           C  
ATOM    739  OG1 THR A  96     -10.712  -1.657  -9.262  1.00 90.50           O  
ATOM    740  N   LEU A  97      -7.402  -3.146  -6.543  1.00 95.54           N  
ATOM    741  CA  LEU A  97      -6.784  -3.725  -5.355  1.00 95.64           C  
ATOM    742  C   LEU A  97      -7.080  -2.878  -4.121  1.00 95.65           C  
ATOM    743  CB  LEU A  97      -5.271  -3.856  -5.547  1.00 95.18           C  
ATOM    744  O   LEU A  97      -7.167  -1.651  -4.211  1.00 95.37           O  
ATOM    745  CG  LEU A  97      -4.809  -4.643  -6.774  1.00 93.30           C  
ATOM    746  CD1 LEU A  97      -3.287  -4.726  -6.809  1.00 89.02           C  
ATOM    747  CD2 LEU A  97      -5.426  -6.037  -6.780  1.00 88.62           C  
ATOM    748  N   VAL A  98      -7.261  -3.526  -3.035  1.00 96.04           N  
ATOM    749  CA  VAL A  98      -7.491  -2.876  -1.750  1.00 96.07           C  
ATOM    750  C   VAL A  98      -6.415  -3.303  -0.754  1.00 96.10           C  
ATOM    751  CB  VAL A  98      -8.894  -3.203  -1.191  1.00 95.58           C  
ATOM    752  O   VAL A  98      -6.179  -4.498  -0.561  1.00 95.85           O  
ATOM    753  CG1 VAL A  98      -9.110  -2.521   0.159  1.00 92.89           C  
ATOM    754  CG2 VAL A  98      -9.975  -2.781  -2.185  1.00 92.72           C  
ATOM    755  N   PHE A  99      -5.802  -2.301  -0.183  1.00 95.95           N  
ATOM    756  CA  PHE A  99      -4.768  -2.591   0.804  1.00 96.04           C  
ATOM    757  C   PHE A  99      -5.095  -1.935   2.140  1.00 95.90           C  
ATOM    758  CB  PHE A  99      -3.400  -2.115   0.306  1.00 95.86           C  
ATOM    759  O   PHE A  99      -5.550  -0.790   2.180  1.00 95.54           O  
ATOM    760  CG  PHE A  99      -2.890  -2.875  -0.889  1.00 95.46           C  
ATOM    761  CD1 PHE A  99      -2.092  -4.001  -0.724  1.00 94.53           C  
ATOM    762  CD2 PHE A  99      -3.209  -2.464  -2.176  1.00 94.26           C  
ATOM    763  CE1 PHE A  99      -1.619  -4.707  -1.828  1.00 93.71           C  
ATOM    764  CE2 PHE A  99      -2.740  -3.165  -3.284  1.00 93.70           C  
ATOM    765  CZ  PHE A  99      -1.944  -4.285  -3.107  1.00 93.18           C  
ATOM    766  N   ASP A 100      -4.979  -2.688   3.159  1.00 96.12           N  
ATOM    767  CA  ASP A 100      -4.825  -2.158   4.510  1.00 96.15           C  
ATOM    768  C   ASP A 100      -3.352  -1.947   4.853  1.00 96.17           C  
ATOM    769  CB  ASP A 100      -5.473  -3.094   5.532  1.00 95.59           C  
ATOM    770  O   ASP A 100      -2.598  -2.911   4.996  1.00 95.90           O  
ATOM    771  CG  ASP A 100      -5.448  -2.539   6.945  1.00 92.16           C  
ATOM    772  OD1 ASP A 100      -4.569  -1.706   7.258  1.00 85.96           O  
ATOM    773  OD2 ASP A 100      -6.312  -2.940   7.755  1.00 88.11           O  
ATOM    774  N   VAL A 101      -2.970  -0.689   5.031  1.00 96.68           N  
ATOM    775  CA  VAL A 101      -1.549  -0.388   5.171  1.00 96.65           C  
ATOM    776  C   VAL A 101      -1.315   0.417   6.448  1.00 96.60           C  
ATOM    777  CB  VAL A 101      -1.010   0.386   3.947  1.00 96.20           C  
ATOM    778  O   VAL A 101      -2.067   1.347   6.750  1.00 96.25           O  
ATOM    779  CG1 VAL A 101       0.478   0.691   4.114  1.00 89.54           C  
ATOM    780  CG2 VAL A 101      -1.256  -0.406   2.665  1.00 89.35           C  
ATOM    781  N   GLU A 102      -0.324   0.063   7.154  1.00 96.71           N  
ATOM    782  CA  GLU A 102       0.166   0.818   8.303  1.00 96.63           C  
ATOM    783  C   GLU A 102       1.623   1.232   8.111  1.00 96.65           C  
ATOM    784  CB  GLU A 102       0.018  -0.001   9.588  1.00 95.94           C  
ATOM    785  O   GLU A 102       2.501   0.380   7.961  1.00 96.34           O  
ATOM    786  CG  GLU A 102       0.374   0.768  10.852  1.00 89.75           C  
ATOM    787  CD  GLU A 102       0.215  -0.056  12.120  1.00 83.89           C  
ATOM    788  OE1 GLU A 102      -0.145  -1.251  12.026  1.00 80.87           O  
ATOM    789  OE2 GLU A 102       0.451   0.499  13.216  1.00 80.06           O  
ATOM    790  N   LEU A 103       1.851   2.509   8.103  1.00 96.32           N  
ATOM    791  CA  LEU A 103       3.211   3.026   7.996  1.00 96.33           C  
ATOM    792  C   LEU A 103       3.891   3.053   9.361  1.00 96.15           C  
ATOM    793  CB  LEU A 103       3.205   4.431   7.389  1.00 96.11           C  
ATOM    794  O   LEU A 103       3.554   3.880  10.211  1.00 95.66           O  
ATOM    795  CG  LEU A 103       4.566   5.114   7.246  1.00 95.50           C  
ATOM    796  CD1 LEU A 103       5.496   4.267   6.383  1.00 94.08           C  
ATOM    797  CD2 LEU A 103       4.405   6.510   6.655  1.00 93.75           C  
ATOM    798  N   LEU A 104       4.867   2.150   9.562  1.00 95.93           N  
ATOM    799  CA  LEU A 104       5.464   1.964  10.880  1.00 95.84           C  
ATOM    800  C   LEU A 104       6.557   2.997  11.132  1.00 95.63           C  
ATOM    801  CB  LEU A 104       6.039   0.551  11.013  1.00 95.47           C  
ATOM    802  O   LEU A 104       6.575   3.644  12.182  1.00 95.05           O  
ATOM    803  CG  LEU A 104       5.064  -0.603  10.777  1.00 94.02           C  
ATOM    804  CD1 LEU A 104       5.802  -1.937  10.824  1.00 90.96           C  
ATOM    805  CD2 LEU A 104       3.939  -0.572  11.806  1.00 90.38           C  
ATOM    806  N   LYS A 105       7.375   3.157  10.244  1.00 95.36           N  
ATOM    807  CA  LYS A 105       8.483   4.098  10.379  1.00 95.37           C  
ATOM    808  C   LYS A 105       9.159   4.348   9.033  1.00 95.55           C  
ATOM    809  CB  LYS A 105       9.506   3.582  11.391  1.00 94.82           C  
ATOM    810  O   LYS A 105       8.820   3.708   8.035  1.00 95.32           O  
ATOM    811  CG  LYS A 105      10.177   2.279  10.983  1.00 92.45           C  
ATOM    812  CD  LYS A 105      11.189   1.821  12.026  1.00 90.45           C  
ATOM    813  CE  LYS A 105      11.880   0.530  11.606  1.00 85.33           C  
ATOM    814  NZ  LYS A 105      13.016   0.190  12.515  1.00 81.21           N  
ATOM    815  N   LEU A 106      10.023   5.326   9.014  1.00 95.41           N  
ATOM    816  CA  LEU A 106      10.855   5.679   7.869  1.00 95.25           C  
ATOM    817  C   LEU A 106      12.331   5.456   8.179  1.00 93.93           C  
ATOM    818  CB  LEU A 106      10.621   7.137   7.465  1.00 94.73           C  
ATOM    819  O   LEU A 106      12.775   5.692   9.305  1.00 91.91           O  
ATOM    820  CG  LEU A 106       9.173   7.537   7.178  1.00 93.53           C  
ATOM    821  CD1 LEU A 106       9.075   9.041   6.945  1.00 91.03           C  
ATOM    822  CD2 LEU A 106       8.633   6.768   5.977  1.00 90.54           C  
ATOM    823  N   GLU A 107      12.949   4.989   7.060  1.00 92.23           N  
ATOM    824  CA  GLU A 107      14.387   4.770   7.181  1.00 90.80           C  
ATOM    825  C   GLU A 107      15.145   5.442   6.040  1.00 88.18           C  
ATOM    826  CB  GLU A 107      14.702   3.272   7.211  1.00 89.20           C  
ATOM    827  O   GLU A 107      14.641   5.530   4.919  1.00 84.36           O  
ATOM    828  CG  GLU A 107      14.062   2.533   8.378  1.00 86.92           C  
ATOM    829  CD  GLU A 107      14.364   1.042   8.381  1.00 86.56           C  
ATOM    830  OE1 GLU A 107      14.898   0.529   7.372  1.00 82.78           O  
ATOM    831  OE2 GLU A 107      14.062   0.383   9.401  1.00 83.89           O  
TER     832      GLU A 107
END
