# Supplementary material for: Semantical and geometrical protein encoding toward enhanced bioactivity and thermostability
Source: eLife. 2025 May 2;13:RP98033. doi: 10.7554/eLife.98033 (PMC12048155; doi:10.7554/eLife.98033)
Supplement: Source code 1. [file elife-98033-code1.zip › ProtSSN-master/data/DDG/DATASET/1FKJ-7.5-25.0/1FKJ-7.5-25.0.exp.pdb]

HEADER    ROTAMASE                                18-AUG-95   1FKJ              
TITLE     ATOMIC STRUCTURE OF FKBP12-FK506, AN IMMUNOPHILIN IMMUNOSUPPRESSANT   
TITLE    2 COMPLEX                                                              
COMPND    MOL_ID: 1;                                                            
COMPND   2 MOLECULE: FK506 BINDING PROTEIN;                                     
COMPND   3 CHAIN: A;                                                            
COMPND   4 SYNONYM: FKBP12;                                                     
COMPND   5 EC: 5.2.1.8;                                                         
COMPND   6 ENGINEERED: YES;                                                     
COMPND   7 OTHER_DETAILS: MR 12,000 DALTONS                                     
SOURCE    MOL_ID: 1;                                                            
SOURCE   2 ORGANISM_SCIENTIFIC: HOMO SAPIENS;                                   
SOURCE   3 ORGANISM_COMMON: HUMAN;                                              
SOURCE   4 ORGANISM_TAXID: 9606;                                                
SOURCE   5 EXPRESSION_SYSTEM: ESCHERICHIA COLI;                                 
SOURCE   6 EXPRESSION_SYSTEM_TAXID: 562                                         
KEYWDS    FK506 BINDING PROTEIN, FKBP12, CIS-TRANS PROLYL-ISOMERASE, ROTAMASE   
EXPDTA    X-RAY DIFFRACTION                                                     
AUTHOR    K.P.WILSON,M.D.SINTCHAK,J.A.THOMSON,M.A.NAVIA                         
REVDAT   3   13-JUL-11 1FKJ    1       VERSN                                    
REVDAT   2   24-FEB-09 1FKJ    1       VERSN                                    
REVDAT   1   07-DEC-95 1FKJ    0                                                
JRNL        AUTH   K.P.WILSON,M.M.YAMASHITA,M.D.SINTCHAK,S.H.ROTSTEIN,          
JRNL        AUTH 2 M.A.MURCKO,J.BOGER,J.A.THOMSON,M.J.FITZGIBBON,J.R.BLACK,     
JRNL        AUTH 3 M.A.NAVIA                                                    
JRNL        TITL   COMPARATIVE X-RAY STRUCTURES OF THE MAJOR BINDING PROTEIN    
JRNL        TITL 2 FOR THE IMMUNOSUPPRESSANT FK506 (TACROLIMUS) IN UNLIGANDED   
JRNL        TITL 3 FORM AND IN COMPLEX WITH FK506 AND RAPAMYCIN.                
JRNL        REF    ACTA CRYSTALLOGR.,SECT.D      V.  51   511 1995              
JRNL        REFN                   ISSN 0907-4449                               
JRNL        PMID   15299838                                                     
JRNL        DOI    10.1107/S0907444994014514                                    
REMARK   1                                                                      
REMARK   1 REFERENCE 1                                                          
REMARK   1  AUTH   J.P.GRIFFITH,J.L.KIM,E.E.KIM,M.D.SINTCHAK,J.A.THOMSON,       
REMARK   1  AUTH 2 M.J.FITZGIBBON,M.A.FLEMING,P.R.CARON,K.HSIAO,M.A.NAVIA       
REMARK   1  TITL   X-RAY STRUCTURE OF CALCINEURIN INHIBITED BY THE              
REMARK   1  TITL 2 IMMUNOPHILIN-IMMUNOSUPPRESSANT FKBP12-FK506 COMPLEX          
REMARK   1  REF    CELL(CAMBRIDGE,MASS.)         V.  82   507 1995              
REMARK   1  REFN                   ISSN 0092-8674                               
REMARK   1 REFERENCE 2                                                          
REMARK   1  AUTH   J.ROTONDA,J.J.BURBAUM,H.K.CHAN,A.I.MARCY,J.W.BECKER          
REMARK   1  TITL   IMPROVED CALCINEURIN INHIBITION BY YEAST FKBP12-DRUG         
REMARK   1  TITL 2 COMPLEXES. CRYSTALLOGRAPHIC AND FUNCTIONAL ANALYSIS          
REMARK   1  REF    J.BIOL.CHEM.                  V. 268  7607 1993              
REMARK   1  REFN                   ISSN 0021-9258                               
REMARK   1 REFERENCE 3                                                          
REMARK   1  AUTH   J.W.BECKER,J.ROTONDA,B.M.MCKEEVER,H.K.CHAN,A.I.MARCY,        
REMARK   1  AUTH 2 G.WIEDERRECHT,J.D.HERMES,J.P.SPRINGER                        
REMARK   1  TITL   FK-506-BINDING PROTEIN: THREE-DIMENSIONAL STRUCTURE OF THE   
REMARK   1  TITL 2 COMPLEX WITH THE ANTAGONIST L-685,818                        
REMARK   1  REF    J.MOL.BIOL.                   V. 268 11335 1993              
REMARK   1  REFN                   ISSN 0022-2836                               
REMARK   1 REFERENCE 4                                                          
REMARK   1  AUTH   G.D.VAN DUYNE,R.F.STANDAERT,P.A.KARPLUS,S.L.SCHREIBER,       
REMARK   1  AUTH 2 J.CLARDY                                                     
REMARK   1  TITL   ATOMIC STRUCTURES OF HUMAN IMMUNOPHILIN FKBP-12 COMPLEXES    
REMARK   1  TITL 2 WITH FK506 AND RAPAMYCIN                                     
REMARK   1  REF    J.MOL.BIOL.                   V. 229   105 1993              
REMARK   1  REFN                   ISSN 0022-2836                               
REMARK   1 REFERENCE 5                                                          
REMARK   1  AUTH   G.D.VAN DUYNE,R.F.STANDAERT,S.L.SCHREIBER,J.CLARDY           
REMARK   1  TITL   ATOMIC STRUCTURE OF THE RAPAMYCIN HUMAN IMMUNOPHILIN FKBP-12 
REMARK   1  TITL 2 COMPLEX                                                      
REMARK   1  REF    J.AM.CHEM.SOC.                V. 113  7433 1991              
REMARK   1  REFN                   ISSN 0002-7863                               
REMARK   1 REFERENCE 6                                                          
REMARK   1  AUTH   G.D.VAN DUYNE,R.F.STANDAERT,P.A.KARPLUS,S.L.SCHREIBER,       
REMARK   1  AUTH 2 J.CLARDY                                                     
REMARK   1  TITL   ATOMIC STRUCTURE OF FKBP-FK506, AN                           
REMARK   1  TITL 2 IMMUNOPHILIN-IMMUNOSUPPRESSANT COMPLEX                       
REMARK   1  REF    SCIENCE                       V. 252   839 1991              
REMARK   1  REFN                   ISSN 0036-8075                               
REMARK   2                                                                      
REMARK   2 RESOLUTION.    1.70 ANGSTROMS.                                       
REMARK   3                                                                      
REMARK   3 REFINEMENT.                                                          
REMARK   3   PROGRAM     : X-PLOR                                               
REMARK   3   AUTHORS     : BRUNGER                                              
REMARK   3                                                                      
REMARK   3  DATA USED IN REFINEMENT.                                            
REMARK   3   RESOLUTION RANGE HIGH (ANGSTROMS) : 1.70                           
REMARK   3   RESOLUTION RANGE LOW  (ANGSTROMS) : 7.00                           
REMARK   3   DATA CUTOFF            (SIGMA(F)) : 2.000                          
REMARK   3   DATA CUTOFF HIGH         (ABS(F)) : NULL                           
REMARK   3   DATA CUTOFF LOW          (ABS(F)) : NULL                           
REMARK   3   COMPLETENESS (WORKING+TEST)   (%) : NULL                           
REMARK   3   NUMBER OF REFLECTIONS             : 8631                           
REMARK   3                                                                      
REMARK   3  FIT TO DATA USED IN REFINEMENT.                                     
REMARK   3   CROSS-VALIDATION METHOD          : NULL                            
REMARK   3   FREE R VALUE TEST SET SELECTION  : NULL                            
REMARK   3   R VALUE            (WORKING SET) : 0.162                           
REMARK   3   FREE R VALUE                     : NULL                            
REMARK   3   FREE R VALUE TEST SET SIZE   (%) : NULL                            
REMARK   3   FREE R VALUE TEST SET COUNT      : NULL                            
REMARK   3   ESTIMATED ERROR OF FREE R VALUE  : NULL                            
REMARK   3                                                                      
REMARK   3  FIT IN THE HIGHEST RESOLUTION BIN.                                  
REMARK   3   TOTAL NUMBER OF BINS USED           : NULL                         
REMARK   3   BIN RESOLUTION RANGE HIGH       (A) : NULL                         
REMARK   3   BIN RESOLUTION RANGE LOW        (A) : NULL                         
REMARK   3   BIN COMPLETENESS (WORKING+TEST) (%) : NULL                         
REMARK   3   REFLECTIONS IN BIN    (WORKING SET) : NULL                         
REMARK   3   BIN R VALUE           (WORKING SET) : NULL                         
REMARK   3   BIN FREE R VALUE                    : NULL                         
REMARK   3   BIN FREE R VALUE TEST SET SIZE  (%) : NULL                         
REMARK   3   BIN FREE R VALUE TEST SET COUNT     : NULL                         
REMARK   3   ESTIMATED ERROR OF BIN FREE R VALUE : NULL                         
REMARK   3                                                                      
REMARK   3  NUMBER OF NON-HYDROGEN ATOMS USED IN REFINEMENT.                    
REMARK   3   PROTEIN ATOMS            : 832                                     
REMARK   3   NUCLEIC ACID ATOMS       : 0                                       
REMARK   3   HETEROGEN ATOMS          : 57                                      
REMARK   3   SOLVENT ATOMS            : 97                                      
REMARK   3                                                                      
REMARK   3  B VALUES.                                                           
REMARK   3   FROM WILSON PLOT           (A**2) : NULL                           
REMARK   3   MEAN B VALUE      (OVERALL, A**2) : NULL                           
REMARK   3   OVERALL ANISOTROPIC B VALUE.                                       
REMARK   3    B11 (A**2) : NULL                                                 
REMARK   3    B22 (A**2) : NULL                                                 
REMARK   3    B33 (A**2) : NULL                                                 
REMARK   3    B12 (A**2) : NULL                                                 
REMARK   3    B13 (A**2) : NULL                                                 
REMARK   3    B23 (A**2) : NULL                                                 
REMARK   3                                                                      
REMARK   3  ESTIMATED COORDINATE ERROR.                                         
REMARK   3   ESD FROM LUZZATI PLOT        (A) : NULL                            
REMARK   3   ESD FROM SIGMAA              (A) : NULL                            
REMARK   3   LOW RESOLUTION CUTOFF        (A) : NULL                            
REMARK   3                                                                      
REMARK   3  CROSS-VALIDATED ESTIMATED COORDINATE ERROR.                         
REMARK   3   ESD FROM C-V LUZZATI PLOT    (A) : NULL                            
REMARK   3   ESD FROM C-V SIGMAA          (A) : NULL                            
REMARK   3                                                                      
REMARK   3  RMS DEVIATIONS FROM IDEAL VALUES.                                   
REMARK   3   BOND LENGTHS                 (A) : 0.014                           
REMARK   3   BOND ANGLES            (DEGREES) : 2.87                            
REMARK   3   DIHEDRAL ANGLES        (DEGREES) : NULL                            
REMARK   3   IMPROPER ANGLES        (DEGREES) : NULL                            
REMARK   3                                                                      
REMARK   3  ISOTROPIC THERMAL MODEL : NULL                                      
REMARK   3                                                                      
REMARK   3  ISOTROPIC THERMAL FACTOR RESTRAINTS.    RMS    SIGMA                
REMARK   3   MAIN-CHAIN BOND              (A**2) : NULL  ; NULL                 
REMARK   3   MAIN-CHAIN ANGLE             (A**2) : NULL  ; NULL                 
REMARK   3   SIDE-CHAIN BOND              (A**2) : NULL  ; NULL                 
REMARK   3   SIDE-CHAIN ANGLE             (A**2) : NULL  ; NULL                 
REMARK   3                                                                      
REMARK   3  NCS MODEL : NULL                                                    
REMARK   3                                                                      
REMARK   3  NCS RESTRAINTS.                         RMS   SIGMA/WEIGHT          
REMARK   3   GROUP  1  POSITIONAL            (A) : NULL  ; NULL                 
REMARK   3   GROUP  1  B-FACTOR           (A**2) : NULL  ; NULL                 
REMARK   3                                                                      
REMARK   3  PARAMETER FILE  1  : NULL                                           
REMARK   3  TOPOLOGY FILE  1   : NULL                                           
REMARK   3                                                                      
REMARK   3  OTHER REFINEMENT REMARKS: NULL                                      
REMARK   4                                                                      
REMARK   4 1FKJ COMPLIES WITH FORMAT V. 3.30, 13-JUL-11                         
REMARK 100                                                                      
REMARK 100 THIS ENTRY HAS BEEN PROCESSED BY BNL.                                
REMARK 200                                                                      
REMARK 200 EXPERIMENTAL DETAILS                                                 
REMARK 200  EXPERIMENT TYPE                : X-RAY DIFFRACTION                  
REMARK 200  DATE OF DATA COLLECTION        : NULL                               
REMARK 200  TEMPERATURE           (KELVIN) : NULL                               
REMARK 200  PH                             : NULL                               
REMARK 200  NUMBER OF CRYSTALS USED        : NULL                               
REMARK 200                                                                      
REMARK 200  SYNCHROTRON              (Y/N) : N                                  
REMARK 200  RADIATION SOURCE               : NULL                               
REMARK 200  BEAMLINE                       : NULL                               
REMARK 200  X-RAY GENERATOR MODEL          : NULL                               
REMARK 200  MONOCHROMATIC OR LAUE    (M/L) : M                                  
REMARK 200  WAVELENGTH OR RANGE        (A) : 1.54                               
REMARK 200  MONOCHROMATOR                  : NULL                               
REMARK 200  OPTICS                         : NULL                               
REMARK 200                                                                      
REMARK 200  DETECTOR TYPE                  : IMAGE PLATE                        
REMARK 200  DETECTOR MANUFACTURER          : NULL                               
REMARK 200  INTENSITY-INTEGRATION SOFTWARE : MANUFACTURER SUPPLIED (MSC)        
REMARK 200  DATA SCALING SOFTWARE          : NULL                               
REMARK 200                                                                      
REMARK 200  NUMBER OF UNIQUE REFLECTIONS   : NULL                               
REMARK 200  RESOLUTION RANGE HIGH      (A) : NULL                               
REMARK 200  RESOLUTION RANGE LOW       (A) : NULL                               
REMARK 200  REJECTION CRITERIA  (SIGMA(I)) : NULL                               
REMARK 200                                                                      
REMARK 200 OVERALL.                                                             
REMARK 200  COMPLETENESS FOR RANGE     (%) : NULL                               
REMARK 200  DATA REDUNDANCY                : NULL                               
REMARK 200  R MERGE                    (I) : NULL                               
REMARK 200  R SYM                      (I) : NULL                               
REMARK 200  <I/SIGMA(I)> FOR THE DATA SET  : NULL                               
REMARK 200                                                                      
REMARK 200 IN THE HIGHEST RESOLUTION SHELL.                                     
REMARK 200  HIGHEST RESOLUTION SHELL, RANGE HIGH (A) : NULL                     
REMARK 200  HIGHEST RESOLUTION SHELL, RANGE LOW  (A) : NULL                     
REMARK 200  COMPLETENESS FOR SHELL     (%) : NULL                               
REMARK 200  DATA REDUNDANCY IN SHELL       : NULL                               
REMARK 200  R MERGE FOR SHELL          (I) : NULL                               
REMARK 200  R SYM FOR SHELL            (I) : NULL                               
REMARK 200  <I/SIGMA(I)> FOR SHELL         : NULL                               
REMARK 200                                                                      
REMARK 200 DIFFRACTION PROTOCOL: NULL                                           
REMARK 200 METHOD USED TO DETERMINE THE STRUCTURE: NULL                         
REMARK 200 SOFTWARE USED: X-PLOR                                                
REMARK 200 STARTING MODEL: NULL                                                 
REMARK 200                                                                      
REMARK 200 REMARK: NULL                                                         
REMARK 280                                                                      
REMARK 280 CRYSTAL                                                              
REMARK 280 SOLVENT CONTENT, VS   (%): 38.02                                     
REMARK 280 MATTHEWS COEFFICIENT, VM (ANGSTROMS**3/DA): 1.98                     
REMARK 280                                                                      
REMARK 280 CRYSTALLIZATION CONDITIONS: NULL                                     
REMARK 290                                                                      
REMARK 290 CRYSTALLOGRAPHIC SYMMETRY                                            
REMARK 290 SYMMETRY OPERATORS FOR SPACE GROUP: P 42 21 2                        
REMARK 290                                                                      
REMARK 290      SYMOP   SYMMETRY                                                
REMARK 290     NNNMMM   OPERATOR                                                
REMARK 290       1555   X,Y,Z                                                   
REMARK 290       2555   -X,-Y,Z                                                 
REMARK 290       3555   -Y+1/2,X+1/2,Z+1/2                                      
REMARK 290       4555   Y+1/2,-X+1/2,Z+1/2                                      
REMARK 290       5555   -X+1/2,Y+1/2,-Z+1/2                                     
REMARK 290       6555   X+1/2,-Y+1/2,-Z+1/2                                     
REMARK 290       7555   Y,X,-Z                                                  
REMARK 290       8555   -Y,-X,-Z                                                
REMARK 290                                                                      
REMARK 290     WHERE NNN -> OPERATOR NUMBER                                     
REMARK 290           MMM -> TRANSLATION VECTOR                                  
REMARK 290                                                                      
REMARK 290 CRYSTALLOGRAPHIC SYMMETRY TRANSFORMATIONS                            
REMARK 290 THE FOLLOWING TRANSFORMATIONS OPERATE ON THE ATOM/HETATM             
REMARK 290 RECORDS IN THIS ENTRY TO PRODUCE CRYSTALLOGRAPHICALLY                
REMARK 290 RELATED MOLECULES.                                                   
REMARK 290   SMTRY1   1  1.000000  0.000000  0.000000        0.00000            
REMARK 290   SMTRY2   1  0.000000  1.000000  0.000000        0.00000            
REMARK 290   SMTRY3   1  0.000000  0.000000  1.000000        0.00000            
REMARK 290   SMTRY1   2 -1.000000  0.000000  0.000000        0.00000            
REMARK 290   SMTRY2   2  0.000000 -1.000000  0.000000        0.00000            
REMARK 290   SMTRY3   2  0.000000  0.000000  1.000000        0.00000            
REMARK 290   SMTRY1   3  0.000000 -1.000000  0.000000       29.05000            
REMARK 290   SMTRY2   3  1.000000  0.000000  0.000000       29.05000            
REMARK 290   SMTRY3   3  0.000000  0.000000  1.000000       27.85000            
REMARK 290   SMTRY1   4  0.000000  1.000000  0.000000       29.05000            
REMARK 290   SMTRY2   4 -1.000000  0.000000  0.000000       29.05000            
REMARK 290   SMTRY3   4  0.000000  0.000000  1.000000       27.85000            
REMARK 290   SMTRY1   5 -1.000000  0.000000  0.000000       29.05000            
REMARK 290   SMTRY2   5  0.000000  1.000000  0.000000       29.05000            
REMARK 290   SMTRY3   5  0.000000  0.000000 -1.000000       27.85000            
REMARK 290   SMTRY1   6  1.000000  0.000000  0.000000       29.05000            
REMARK 290   SMTRY2   6  0.000000 -1.000000  0.000000       29.05000            
REMARK 290   SMTRY3   6  0.000000  0.000000 -1.000000       27.85000            
REMARK 290   SMTRY1   7  0.000000  1.000000  0.000000        0.00000            
REMARK 290   SMTRY2   7  1.000000  0.000000  0.000000        0.00000            
REMARK 290   SMTRY3   7  0.000000  0.000000 -1.000000        0.00000            
REMARK 290   SMTRY1   8  0.000000 -1.000000  0.000000        0.00000            
REMARK 290   SMTRY2   8 -1.000000  0.000000  0.000000        0.00000            
REMARK 290   SMTRY3   8  0.000000  0.000000 -1.000000        0.00000            
REMARK 290                                                                      
REMARK 290 REMARK: NULL                                                         
REMARK 300                                                                      
REMARK 300 BIOMOLECULE: 1, 2                                                    
REMARK 300 SEE REMARK 350 FOR THE AUTHOR PROVIDED AND/OR PROGRAM                
REMARK 300 GENERATED ASSEMBLY INFORMATION FOR THE STRUCTURE IN                  
REMARK 300 THIS ENTRY. THE REMARK MAY ALSO PROVIDE INFORMATION ON               
REMARK 300 BURIED SURFACE AREA.                                                 
REMARK 350                                                                      
REMARK 350 COORDINATES FOR A COMPLETE MULTIMER REPRESENTING THE KNOWN           
REMARK 350 BIOLOGICALLY SIGNIFICANT OLIGOMERIZATION STATE OF THE                
REMARK 350 MOLECULE CAN BE GENERATED BY APPLYING BIOMT TRANSFORMATIONS          
REMARK 350 GIVEN BELOW.  BOTH NON-CRYSTALLOGRAPHIC AND                          
REMARK 350 CRYSTALLOGRAPHIC OPERATIONS ARE GIVEN.                               
REMARK 350                                                                      
REMARK 350 BIOMOLECULE: 1                                                       
REMARK 350 AUTHOR DETERMINED BIOLOGICAL UNIT: DIMERIC                           
REMARK 350 SOFTWARE DETERMINED QUATERNARY STRUCTURE: DIMERIC                    
REMARK 350 SOFTWARE USED: PQS                                                   
REMARK 350 APPLY THE FOLLOWING TO CHAINS: A                                     
REMARK 350   BIOMT1   1  1.000000  0.000000  0.000000        0.00000            
REMARK 350   BIOMT2   1  0.000000  1.000000  0.000000        0.00000            
REMARK 350   BIOMT3   1  0.000000  0.000000  1.000000        0.00000            
REMARK 350   BIOMT1   2  0.000000  1.000000  0.000000        0.00000            
REMARK 350   BIOMT2   2  1.000000  0.000000  0.000000        0.00000            
REMARK 350   BIOMT3   2  0.000000  0.000000 -1.000000       55.70000            
REMARK 350                                                                      
REMARK 350 BIOMOLECULE: 2                                                       
REMARK 350 SOFTWARE DETERMINED QUATERNARY STRUCTURE: TETRAMERIC                 
REMARK 350 SOFTWARE USED: PISA                                                  
REMARK 350 TOTAL BURIED SURFACE AREA: 9710 ANGSTROM**2                          
REMARK 350 SURFACE AREA OF THE COMPLEX: 17910 ANGSTROM**2                       
REMARK 350 CHANGE IN SOLVENT FREE ENERGY: -50.0 KCAL/MOL                        
REMARK 350 APPLY THE FOLLOWING TO CHAINS: A                                     
REMARK 350   BIOMT1   1  1.000000  0.000000  0.000000        0.00000            
REMARK 350   BIOMT2   1  0.000000  1.000000  0.000000        0.00000            
REMARK 350   BIOMT3   1  0.000000  0.000000  1.000000        0.00000            
REMARK 350   BIOMT1   2 -1.000000  0.000000  0.000000       58.10000            
REMARK 350   BIOMT2   2  0.000000 -1.000000  0.000000       58.10000            
REMARK 350   BIOMT3   2  0.000000  0.000000  1.000000        0.00000            
REMARK 350   BIOMT1   3  0.000000  1.000000  0.000000        0.00000            
REMARK 350   BIOMT2   3  1.000000  0.000000  0.000000        0.00000            
REMARK 350   BIOMT3   3  0.000000  0.000000 -1.000000       55.70000            
REMARK 350   BIOMT1   4  0.000000 -1.000000  0.000000       58.10000            
REMARK 350   BIOMT2   4 -1.000000  0.000000  0.000000       58.10000            
REMARK 350   BIOMT3   4  0.000000  0.000000 -1.000000       55.70000            
REMARK 500                                                                      
REMARK 500 GEOMETRY AND STEREOCHEMISTRY                                         
REMARK 500 SUBTOPIC: COVALENT BOND LENGTHS                                      
REMARK 500                                                                      
REMARK 500 THE STEREOCHEMICAL PARAMETERS OF THE FOLLOWING RESIDUES              
REMARK 500 HAVE VALUES WHICH DEVIATE FROM EXPECTED VALUES BY MORE               
REMARK 500 THAN 6*RMSD (M=MODEL NUMBER; RES=RESIDUE NAME; C=CHAIN               
REMARK 500 IDENTIFIER; SSEQ=SEQUENCE NUMBER; I=INSERTION CODE).                 
REMARK 500                                                                      
REMARK 500 STANDARD TABLE:                                                      
REMARK 500 FORMAT: (10X,I3,1X,2(A3,1X,A1,I4,A1,1X,A4,3X),1X,F6.3)               
REMARK 500                                                                      
REMARK 500 EXPECTED VALUES PROTEIN: ENGH AND HUBER, 1999                        
REMARK 500 EXPECTED VALUES NUCLEIC ACID: CLOWNEY ET AL 1996                     
REMARK 500                                                                      
REMARK 500  M RES CSSEQI ATM1   RES CSSEQI ATM2   DEVIATION                     
REMARK 500    HIS A  25   NE2   HIS A  25   CD2    -0.067                       
REMARK 500                                                                      
REMARK 500 REMARK: NULL                                                         
REMARK 500                                                                      
REMARK 500 GEOMETRY AND STEREOCHEMISTRY                                         
REMARK 500 SUBTOPIC: COVALENT BOND ANGLES                                       
REMARK 500                                                                      
REMARK 500 THE STEREOCHEMICAL PARAMETERS OF THE FOLLOWING RESIDUES              
REMARK 500 HAVE VALUES WHICH DEVIATE FROM EXPECTED VALUES BY MORE               
REMARK 500 THAN 6*RMSD (M=MODEL NUMBER; RES=RESIDUE NAME; C=CHAIN               
REMARK 500 IDENTIFIER; SSEQ=SEQUENCE NUMBER; I=INSERTION CODE).                 
REMARK 500                                                                      
REMARK 500 STANDARD TABLE:                                                      
REMARK 500 FORMAT: (10X,I3,1X,A3,1X,A1,I4,A1,3(1X,A4,2X),12X,F5.1)              
REMARK 500                                                                      
REMARK 500 EXPECTED VALUES PROTEIN: ENGH AND HUBER, 1999                        
REMARK 500 EXPECTED VALUES NUCLEIC ACID: CLOWNEY ET AL 1996                     
REMARK 500                                                                      
REMARK 500  M RES CSSEQI ATM1   ATM2   ATM3                                     
REMARK 500    TRP A  59   CD1 -  CG  -  CD2 ANGL. DEV. =   6.7 DEGREES          
REMARK 500    TRP A  59   CG  -  CD1 -  NE1 ANGL. DEV. =  -6.2 DEGREES          
REMARK 500    TRP A  59   CE2 -  CD2 -  CG  ANGL. DEV. =  -5.1 DEGREES          
REMARK 500                                                                      
REMARK 500 REMARK: NULL                                                         
REMARK 500                                                                      
REMARK 500 GEOMETRY AND STEREOCHEMISTRY                                         
REMARK 500 SUBTOPIC: TORSION ANGLES                                             
REMARK 500                                                                      
REMARK 500 TORSION ANGLES OUTSIDE THE EXPECTED RAMACHANDRAN REGIONS:            
REMARK 500 (M=MODEL NUMBER; RES=RESIDUE NAME; C=CHAIN IDENTIFIER;               
REMARK 500 SSEQ=SEQUENCE NUMBER; I=INSERTION CODE).                             
REMARK 500                                                                      
REMARK 500 STANDARD TABLE:                                                      
REMARK 500 FORMAT:(10X,I3,1X,A3,1X,A1,I4,A1,4X,F7.2,3X,F7.2)                    
REMARK 500                                                                      
REMARK 500 EXPECTED VALUES: GJ KLEYWEGT AND TA JONES (1996). PHI/PSI-           
REMARK 500 CHOLOGY: RAMACHANDRAN REVISITED. STRUCTURE 4, 1395 - 1400            
REMARK 500                                                                      
REMARK 500  M RES CSSEQI        PSI       PHI                                   
REMARK 500    ARG A  13      -25.18   -147.26                                   
REMARK 500    ALA A  81     -116.13   -141.11                                   
REMARK 500    ILE A  90      -49.98   -131.51                                   
REMARK 500                                                                      
REMARK 500 REMARK: NULL                                                         
REMARK 800                                                                      
REMARK 800 SITE                                                                 
REMARK 800 SITE_IDENTIFIER: AC1                                                 
REMARK 800 EVIDENCE_CODE: SOFTWARE                                              
REMARK 800 SITE_DESCRIPTION: BINDING SITE FOR RESIDUE FK5 A 108                 
DBREF  1FKJ A    1   107  UNP    P62942   FKB1A_HUMAN      1    107             
SEQRES   1 A  107  GLY VAL GLN VAL GLU THR ILE SER PRO GLY ASP GLY ARG          
SEQRES   2 A  107  THR PHE PRO LYS ARG GLY GLN THR CYS VAL VAL HIS TYR          
SEQRES   3 A  107  THR GLY MET LEU GLU ASP GLY LYS LYS PHE ASP SER SER          
SEQRES   4 A  107  ARG ASP ARG ASN LYS PRO PHE LYS PHE MET LEU GLY LYS          
SEQRES   5 A  107  GLN GLU VAL ILE ARG GLY TRP GLU GLU GLY VAL ALA GLN          
SEQRES   6 A  107  MET SER VAL GLY GLN ARG ALA LYS LEU THR ILE SER PRO          
SEQRES   7 A  107  ASP TYR ALA TYR GLY ALA THR GLY HIS PRO GLY ILE ILE          
SEQRES   8 A  107  PRO PRO HIS ALA THR LEU VAL PHE ASP VAL GLU LEU LEU          
SEQRES   9 A  107  LYS LEU GLU                                                  
HET    FK5  A 108      57                                                       
HETNAM     FK5 8-DEETHYL-8-[BUT-3-ENYL]-ASCOMYCIN                               
HETSYN     FK5 K506                                                             
FORMUL   2  FK5    C44 H69 N O12                                                
FORMUL   3  HOH   *97(H2 O)                                                     
HELIX    1   1 ARG A   40  ARG A   42  5                                   3    
HELIX    2   2 ARG A   57  GLN A   65  1                                   9    
HELIX    3   3 PRO A   78  TYR A   80  5                                   3    
SHEET    1   A 5 PHE A  46  MET A  49  0                                        
SHEET    2   A 5 THR A  21  LEU A  30 -1  N  VAL A  24   O  PHE A  46           
SHEET    3   A 5 LEU A  97  LEU A 106 -1  N  LYS A 105   O  VAL A  23           
SHEET    4   A 5 ARG A  71  ILE A  76 -1  N  ILE A  76   O  LEU A  97           
SHEET    5   A 5 VAL A   2  SER A   8 -1  N  SER A   8   O  ARG A  71           
SHEET    1   B 2 THR A  27  MET A  29  0                                        
SHEET    2   B 2 LYS A  35  SER A  38 -1  N  ASP A  37   O  GLY A  28           
SITE     1 AC1 21 TYR A  26  PHE A  36  ASP A  37  ARG A  42                    
SITE     2 AC1 21 PHE A  46  GLU A  54  VAL A  55  ILE A  56                    
SITE     3 AC1 21 TRP A  59  ALA A  81  TYR A  82  THR A  85                    
SITE     4 AC1 21 GLY A  86  HIS A  87  PRO A  88  ILE A  91                    
SITE     5 AC1 21 PHE A  99  HOH A 119  HOH A 122  HOH A 137                    
SITE     6 AC1 21 HOH A 199                                                     
CRYST1   58.100   58.100   55.700  90.00  90.00  90.00 P 42 21 2     8          
ORIGX1      1.000000  0.000000  0.000000        0.00000                         
ORIGX2      0.000000  1.000000  0.000000        0.00000                         
ORIGX3      0.000000  0.000000  1.000000        0.00000                         
SCALE1      0.017212  0.000000  0.000000        0.00000                         
SCALE2      0.000000  0.017212  0.000000        0.00000                         
SCALE3      0.000000  0.000000  0.017953        0.00000                         
ATOM      1  N   GLY A   1       9.297  17.206  21.418  1.00 13.98           N  
ATOM      2  CA  GLY A   1       9.657  17.528  20.049  1.00 13.26           C  
ATOM      3  C   GLY A   1       9.449  19.022  19.913  1.00 12.68           C  
ATOM      4  O   GLY A   1       9.628  19.717  20.909  1.00 11.57           O  
ATOM      5  N   VAL A   2       9.070  19.535  18.751  1.00 11.31           N  
ATOM      6  CA  VAL A   2       8.841  20.966  18.539  1.00 10.88           C  
ATOM      7  C   VAL A   2       7.514  21.098  17.808  1.00  9.15           C  
ATOM      8  O   VAL A   2       7.276  20.313  16.894  1.00 11.20           O  
ATOM      9  CB  VAL A   2      10.033  21.598  17.687  1.00 12.15           C  
ATOM     10  CG1 VAL A   2      10.150  21.020  16.280  1.00 12.93           C  
ATOM     11  CG2 VAL A   2       9.783  23.098  17.526  1.00 12.18           C  
ATOM     12  N   GLN A   3       6.649  22.016  18.167  1.00  8.41           N  
ATOM     13  CA  GLN A   3       5.409  22.275  17.443  1.00 11.79           C  
ATOM     14  C   GLN A   3       5.574  23.643  16.837  1.00  9.33           C  
ATOM     15  O   GLN A   3       6.098  24.528  17.508  1.00  8.55           O  
ATOM     16  CB  GLN A   3       4.204  22.346  18.347  1.00 14.61           C  
ATOM     17  CG  GLN A   3       3.932  21.068  19.116  1.00 21.90           C  
ATOM     18  CD  GLN A   3       3.054  21.440  20.286  1.00 27.16           C  
ATOM     19  OE1 GLN A   3       3.505  21.533  21.436  1.00 28.92           O  
ATOM     20  NE2 GLN A   3       1.784  21.737  19.999  1.00 29.59           N  
ATOM     21  N   VAL A   4       5.144  23.845  15.600  1.00  9.76           N  
ATOM     22  CA  VAL A   4       5.320  25.107  14.890  1.00  9.46           C  
ATOM     23  C   VAL A   4       3.930  25.610  14.624  1.00 10.61           C  
ATOM     24  O   VAL A   4       3.169  24.882  13.974  1.00 13.66           O  
ATOM     25  CB  VAL A   4       6.052  24.899  13.527  1.00 10.02           C  
ATOM     26  CG1 VAL A   4       6.204  26.225  12.773  1.00 10.72           C  
ATOM     27  CG2 VAL A   4       7.392  24.284  13.791  1.00 10.19           C  
ATOM     28  N   GLU A   5       3.540  26.793  15.084  1.00  8.93           N  
ATOM     29  CA  GLU A   5       2.224  27.337  14.784  1.00  9.15           C  
ATOM     30  C   GLU A   5       2.439  28.685  14.121  1.00 10.23           C  
ATOM     31  O   GLU A   5       3.112  29.543  14.713  1.00  9.76           O  
ATOM     32  CB  GLU A   5       1.447  27.494  16.057  1.00 11.80           C  
ATOM     33  CG  GLU A   5       1.215  26.094  16.569  1.00 15.57           C  
ATOM     34  CD  GLU A   5       0.716  25.970  17.991  1.00 19.74           C  
ATOM     35  OE1 GLU A   5       1.096  26.752  18.872  1.00 19.93           O  
ATOM     36  OE2 GLU A   5      -0.058  25.039  18.195  1.00 23.17           O  
ATOM     37  N   THR A   6       1.883  28.888  12.907  1.00  9.13           N  
ATOM     38  CA  THR A   6       2.175  30.093  12.127  1.00  7.85           C  
ATOM     39  C   THR A   6       1.349  31.319  12.474  1.00  8.70           C  
ATOM     40  O   THR A   6       0.116  31.258  12.532  1.00  8.90           O  
ATOM     41  CB  THR A   6       1.993  29.784  10.640  1.00  8.24           C  
ATOM     42  OG1 THR A   6       2.940  28.761  10.330  1.00  9.07           O  
ATOM     43  CG2 THR A   6       2.236  30.977   9.753  1.00  8.14           C  
ATOM     44  N   ILE A   7       2.056  32.419  12.708  1.00  8.29           N  
ATOM     45  CA  ILE A   7       1.456  33.717  12.969  1.00  8.73           C  
ATOM     46  C   ILE A   7       1.289  34.432  11.626  1.00  8.51           C  
ATOM     47  O   ILE A   7       0.206  34.945  11.338  1.00  8.94           O  
ATOM     48  CB  ILE A   7       2.379  34.526  13.938  1.00  8.35           C  
ATOM     49  CG1 ILE A   7       2.338  33.902  15.321  1.00  9.56           C  
ATOM     50  CG2 ILE A   7       1.922  35.970  14.041  1.00  8.30           C  
ATOM     51  CD1 ILE A   7       3.389  34.509  16.259  1.00  9.70           C  
ATOM     52  N   SER A   8       2.327  34.539  10.804  1.00  8.50           N  
ATOM     53  CA  SER A   8       2.202  35.175   9.482  1.00 10.11           C  
ATOM     54  C   SER A   8       2.902  34.258   8.489  1.00  8.53           C  
ATOM     55  O   SER A   8       3.982  33.750   8.815  1.00  8.00           O  
ATOM     56  CB  SER A   8       2.896  36.541   9.412  1.00 12.13           C  
ATOM     57  OG  SER A   8       2.296  37.441  10.332  1.00 21.01           O  
ATOM     58  N   PRO A   9       2.381  33.943   7.314  1.00  8.03           N  
ATOM     59  CA  PRO A   9       3.005  32.996   6.418  1.00  7.37           C  
ATOM     60  C   PRO A   9       4.292  33.507   5.779  1.00  8.82           C  
ATOM     61  O   PRO A   9       4.494  34.720   5.658  1.00 10.65           O  
ATOM     62  CB  PRO A   9       1.900  32.685   5.440  1.00  8.33           C  
ATOM     63  CG  PRO A   9       1.022  33.891   5.434  1.00  8.18           C  
ATOM     64  CD  PRO A   9       1.050  34.353   6.858  1.00  8.61           C  
ATOM     65  N   GLY A  10       5.177  32.605   5.352  1.00  8.51           N  
ATOM     66  CA  GLY A  10       6.386  33.011   4.665  1.00  8.38           C  
ATOM     67  C   GLY A  10       6.133  32.877   3.173  1.00 10.31           C  
ATOM     68  O   GLY A  10       4.992  32.771   2.709  1.00 10.76           O  
ATOM     69  N   ASP A  11       7.188  32.817   2.380  1.00  9.54           N  
ATOM     70  CA  ASP A  11       6.982  32.746   0.959  1.00  9.01           C  
ATOM     71  C   ASP A  11       6.609  31.367   0.465  1.00  9.40           C  
ATOM     72  O   ASP A  11       6.491  31.204  -0.739  1.00 10.80           O  
ATOM     73  CB  ASP A  11       8.232  33.235   0.258  1.00  9.28           C  
ATOM     74  CG  ASP A  11       9.474  32.368   0.272  1.00 11.53           C  
ATOM     75  OD1 ASP A  11       9.541  31.327   0.900  1.00 10.38           O  
ATOM     76  OD2 ASP A  11      10.410  32.749  -0.402  1.00 14.76           O  
ATOM     77  N   GLY A  12       6.541  30.329   1.303  1.00  9.30           N  
ATOM     78  CA  GLY A  12       6.172  28.990   0.879  1.00 10.79           C  
ATOM     79  C   GLY A  12       7.126  28.287  -0.083  1.00 12.41           C  
ATOM     80  O   GLY A  12       6.736  27.287  -0.711  1.00 11.10           O  
ATOM     81  N   ARG A  13       8.370  28.764  -0.274  1.00 12.36           N  
ATOM     82  CA  ARG A  13       9.277  28.080  -1.172  1.00 15.06           C  
ATOM     83  C   ARG A  13      10.729  28.160  -0.766  1.00 15.02           C  
ATOM     84  O   ARG A  13      11.479  27.267  -1.165  1.00 15.76           O  
ATOM     85  CB  ARG A  13       9.094  28.625  -2.588  1.00 18.61           C  
ATOM     86  CG  ARG A  13       9.620  29.997  -2.768  1.00 23.49           C  
ATOM     87  CD  ARG A  13       9.230  30.612  -4.075  1.00 28.80           C  
ATOM     88  NE  ARG A  13      10.046  31.809  -4.182  1.00 32.29           N  
ATOM     89  CZ  ARG A  13      11.149  31.807  -4.939  1.00 35.22           C  
ATOM     90  NH1 ARG A  13      11.473  30.761  -5.731  1.00 36.19           N  
ATOM     91  NH2 ARG A  13      11.913  32.899  -4.934  1.00 37.07           N  
ATOM     92  N   THR A  14      11.202  29.161  -0.009  1.00 11.99           N  
ATOM     93  CA  THR A  14      12.603  29.198   0.410  1.00 11.69           C  
ATOM     94  C   THR A  14      12.729  28.710   1.871  1.00 12.26           C  
ATOM     95  O   THR A  14      12.454  29.459   2.831  1.00 10.32           O  
ATOM     96  CB  THR A  14      13.114  30.659   0.258  1.00 13.47           C  
ATOM     97  OG1 THR A  14      12.668  31.179  -1.005  1.00 12.69           O  
ATOM     98  CG2 THR A  14      14.633  30.716   0.363  1.00 14.08           C  
ATOM     99  N   PHE A  15      13.097  27.439   2.023  1.00  8.89           N  
ATOM    100  CA  PHE A  15      13.258  26.800   3.317  1.00 11.10           C  
ATOM    101  C   PHE A  15      14.743  26.647   3.606  1.00 13.40           C  
ATOM    102  O   PHE A  15      15.504  26.429   2.639  1.00 12.20           O  
ATOM    103  CB  PHE A  15      12.597  25.427   3.302  1.00 10.82           C  
ATOM    104  CG  PHE A  15      11.089  25.527   3.236  1.00 11.63           C  
ATOM    105  CD1 PHE A  15      10.451  25.719   2.020  1.00 11.70           C  
ATOM    106  CD2 PHE A  15      10.349  25.448   4.392  1.00 11.03           C  
ATOM    107  CE1 PHE A  15       9.075  25.834   1.961  1.00 11.18           C  
ATOM    108  CE2 PHE A  15       8.972  25.564   4.324  1.00 10.22           C  
ATOM    109  CZ  PHE A  15       8.337  25.756   3.117  1.00 11.52           C  
ATOM    110  N   PRO A  16      15.198  26.772   4.881  1.00 13.32           N  
ATOM    111  CA  PRO A  16      16.594  26.681   5.319  1.00 14.96           C  
ATOM    112  C   PRO A  16      17.245  25.366   4.983  1.00 16.69           C  
ATOM    113  O   PRO A  16      16.672  24.302   5.202  1.00 15.99           O  
ATOM    114  CB  PRO A  16      16.539  26.907   6.793  1.00 14.13           C  
ATOM    115  CG  PRO A  16      15.362  27.821   6.945  1.00 13.18           C  
ATOM    116  CD  PRO A  16      14.381  27.124   6.047  1.00 12.91           C  
ATOM    117  N   LYS A  17      18.441  25.461   4.443  1.00 20.83           N  
ATOM    118  CA  LYS A  17      19.228  24.301   4.105  1.00 26.49           C  
ATOM    119  C   LYS A  17      20.461  24.365   4.989  1.00 28.18           C  
ATOM    120  O   LYS A  17      20.834  25.459   5.432  1.00 28.05           O  
ATOM    121  CB  LYS A  17      19.617  24.355   2.616  1.00 28.75           C  
ATOM    122  CG  LYS A  17      18.441  24.105   1.683  1.00 32.64           C  
ATOM    123  CD  LYS A  17      18.007  22.631   1.799  1.00 36.34           C  
ATOM    124  CE  LYS A  17      16.633  22.244   1.216  1.00 38.31           C  
ATOM    125  NZ  LYS A  17      15.558  22.414   2.194  1.00 39.19           N  
ATOM    126  N   ARG A  18      21.119  23.232   5.275  1.00 30.73           N  
ATOM    127  CA  ARG A  18      22.320  23.228   6.114  1.00 32.32           C  
ATOM    128  C   ARG A  18      23.403  24.045   5.466  1.00 31.28           C  
ATOM    129  O   ARG A  18      23.485  24.084   4.238  1.00 30.09           O  
ATOM    130  CB  ARG A  18      22.812  21.807   6.329  1.00 34.68           C  
ATOM    131  CG  ARG A  18      21.853  21.230   7.362  1.00 39.30           C  
ATOM    132  CD  ARG A  18      21.909  19.731   7.527  1.00 41.73           C  
ATOM    133  NE  ARG A  18      23.215  19.321   7.990  1.00 43.83           N  
ATOM    134  CZ  ARG A  18      23.375  18.208   8.689  1.00 44.74           C  
ATOM    135  NH1 ARG A  18      22.349  17.425   9.028  1.00 44.59           N  
ATOM    136  NH2 ARG A  18      24.609  17.897   9.065  1.00 47.05           N  
ATOM    137  N   GLY A  19      24.159  24.772   6.277  1.00 31.18           N  
ATOM    138  CA  GLY A  19      25.224  25.587   5.738  1.00 29.49           C  
ATOM    139  C   GLY A  19      24.733  26.942   5.254  1.00 29.32           C  
ATOM    140  O   GLY A  19      25.502  27.712   4.672  1.00 30.66           O  
ATOM    141  N   GLN A  20      23.467  27.296   5.410  1.00 27.08           N  
ATOM    142  CA  GLN A  20      23.054  28.643   5.070  1.00 25.77           C  
ATOM    143  C   GLN A  20      23.039  29.393   6.377  1.00 22.52           C  
ATOM    144  O   GLN A  20      22.895  28.759   7.414  1.00 22.42           O  
ATOM    145  CB  GLN A  20      21.660  28.685   4.507  1.00 27.10           C  
ATOM    146  CG  GLN A  20      21.637  28.236   3.077  1.00 28.94           C  
ATOM    147  CD  GLN A  20      20.241  28.397   2.526  1.00 30.54           C  
ATOM    148  OE1 GLN A  20      19.341  27.618   2.835  1.00 30.28           O  
ATOM    149  NE2 GLN A  20      19.982  29.433   1.739  1.00 32.17           N  
ATOM    150  N   THR A  21      23.170  30.688   6.442  1.00 19.92           N  
ATOM    151  CA  THR A  21      23.022  31.353   7.706  1.00 17.49           C  
ATOM    152  C   THR A  21      21.577  31.830   7.825  1.00 15.25           C  
ATOM    153  O   THR A  21      21.076  32.541   6.956  1.00 13.11           O  
ATOM    154  CB  THR A  21      24.054  32.495   7.747  1.00 18.07           C  
ATOM    155  OG1 THR A  21      25.330  31.844   7.842  1.00 19.50           O  
ATOM    156  CG2 THR A  21      23.832  33.481   8.893  1.00 17.21           C  
ATOM    157  N   CYS A  22      20.865  31.425   8.872  1.00 11.57           N  
ATOM    158  CA  CYS A  22      19.524  31.943   9.114  1.00 10.59           C  
ATOM    159  C   CYS A  22      19.614  33.227   9.928  1.00  9.49           C  
ATOM    160  O   CYS A  22      20.308  33.260  10.945  1.00  9.38           O  
ATOM    161  CB  CYS A  22      18.678  30.950   9.896  1.00 11.15           C  
ATOM    162  SG  CYS A  22      18.559  29.311   9.138  1.00 14.18           S  
ATOM    163  N   VAL A  23      18.952  34.299   9.493  1.00  8.48           N  
ATOM    164  CA  VAL A  23      18.897  35.559  10.224  1.00  8.96           C  
ATOM    165  C   VAL A  23      17.481  35.661  10.801  1.00  8.77           C  
ATOM    166  O   VAL A  23      16.479  35.657  10.059  1.00  7.90           O  
ATOM    167  CB  VAL A  23      19.182  36.740   9.266  1.00 10.35           C  
ATOM    168  CG1 VAL A  23      19.214  38.039  10.070  1.00  9.30           C  
ATOM    169  CG2 VAL A  23      20.506  36.548   8.562  1.00  8.03           C  
ATOM    170  N   VAL A  24      17.345  35.756  12.116  1.00  7.02           N  
ATOM    171  CA  VAL A  24      16.032  35.774  12.758  1.00  7.76           C  
ATOM    172  C   VAL A  24      15.875  36.846  13.839  1.00  8.83           C  
ATOM    173  O   VAL A  24      16.845  37.426  14.367  1.00 10.07           O  
ATOM    174  CB  VAL A  24      15.674  34.388  13.451  1.00  7.65           C  
ATOM    175  CG1 VAL A  24      15.794  33.225  12.471  1.00  5.90           C  
ATOM    176  CG2 VAL A  24      16.594  34.147  14.642  1.00  7.75           C  
ATOM    177  N   HIS A  25      14.627  37.170  14.174  1.00  8.93           N  
ATOM    178  CA  HIS A  25      14.348  37.924  15.389  1.00  7.74           C  
ATOM    179  C   HIS A  25      13.571  36.951  16.253  1.00  7.07           C  
ATOM    180  O   HIS A  25      12.815  36.145  15.706  1.00  6.21           O  
ATOM    181  CB  HIS A  25      13.508  39.158  15.119  1.00  7.04           C  
ATOM    182  CG  HIS A  25      14.358  40.410  15.179  1.00  9.57           C  
ATOM    183  ND1 HIS A  25      15.253  40.772  16.105  1.00  8.85           N  
ATOM    184  CD2 HIS A  25      14.285  41.423  14.246  1.00 11.57           C  
ATOM    185  CE1 HIS A  25      15.709  41.959  15.760  1.00 11.89           C  
ATOM    186  NE2 HIS A  25      15.126  42.337  14.651  1.00 12.11           N  
ATOM    187  N   TYR A  26      13.758  36.953  17.574  1.00  6.57           N  
ATOM    188  CA  TYR A  26      13.078  36.005  18.460  1.00  4.89           C  
ATOM    189  C   TYR A  26      12.798  36.681  19.784  1.00  5.78           C  
ATOM    190  O   TYR A  26      13.519  37.641  20.137  1.00  6.15           O  
ATOM    191  CB  TYR A  26      13.931  34.730  18.754  1.00  5.38           C  
ATOM    192  CG  TYR A  26      15.140  34.900  19.666  1.00  4.90           C  
ATOM    193  CD1 TYR A  26      16.349  35.257  19.113  1.00  6.11           C  
ATOM    194  CD2 TYR A  26      15.019  34.745  21.040  1.00  7.05           C  
ATOM    195  CE1 TYR A  26      17.446  35.470  19.925  1.00  7.21           C  
ATOM    196  CE2 TYR A  26      16.114  34.963  21.857  1.00  6.75           C  
ATOM    197  CZ  TYR A  26      17.322  35.323  21.294  1.00  8.01           C  
ATOM    198  OH  TYR A  26      18.438  35.561  22.105  1.00  9.17           O  
ATOM    199  N   THR A  27      11.752  36.176  20.451  1.00  6.59           N  
ATOM    200  CA  THR A  27      11.433  36.461  21.846  1.00  4.92           C  
ATOM    201  C   THR A  27      11.189  35.083  22.476  1.00  6.94           C  
ATOM    202  O   THR A  27      10.426  34.249  21.940  1.00  6.91           O  
ATOM    203  CB  THR A  27      10.186  37.282  21.945  1.00  4.16           C  
ATOM    204  OG1 THR A  27      10.463  38.533  21.329  1.00  7.56           O  
ATOM    205  CG2 THR A  27       9.765  37.508  23.362  1.00  4.00           C  
ATOM    206  N   GLY A  28      11.893  34.782  23.570  1.00  5.48           N  
ATOM    207  CA  GLY A  28      11.767  33.517  24.250  1.00  5.45           C  
ATOM    208  C   GLY A  28      10.933  33.727  25.492  1.00  7.29           C  
ATOM    209  O   GLY A  28      11.142  34.679  26.272  1.00  7.18           O  
ATOM    210  N   MET A  29      10.016  32.800  25.746  1.00  7.54           N  
ATOM    211  CA  MET A  29       9.066  32.933  26.846  1.00  9.57           C  
ATOM    212  C   MET A  29       8.838  31.583  27.470  1.00  9.47           C  
ATOM    213  O   MET A  29       9.050  30.568  26.800  1.00  7.50           O  
ATOM    214  CB  MET A  29       7.700  33.391  26.372  1.00 11.26           C  
ATOM    215  CG  MET A  29       7.678  34.740  25.671  1.00 15.86           C  
ATOM    216  SD  MET A  29       6.176  34.877  24.680  1.00 18.40           S  
ATOM    217  CE  MET A  29       6.750  34.092  23.205  1.00 14.27           C  
ATOM    218  N   LEU A  30       8.446  31.568  28.751  1.00  9.95           N  
ATOM    219  CA  LEU A  30       7.976  30.358  29.401  1.00 10.62           C  
ATOM    220  C   LEU A  30       6.556  30.102  28.927  1.00 10.86           C  
ATOM    221  O   LEU A  30       5.948  30.955  28.256  1.00 10.06           O  
ATOM    222  CB  LEU A  30       8.006  30.564  30.891  1.00 13.98           C  
ATOM    223  CG  LEU A  30       9.170  29.916  31.618  1.00 17.69           C  
ATOM    224  CD1 LEU A  30      10.490  30.202  30.974  1.00 18.40           C  
ATOM    225  CD2 LEU A  30       9.162  30.459  33.038  1.00 19.85           C  
ATOM    226  N   GLU A  31       5.934  28.993  29.306  1.00 11.84           N  
ATOM    227  CA  GLU A  31       4.602  28.658  28.823  1.00 14.88           C  
ATOM    228  C   GLU A  31       3.512  29.593  29.266  1.00 13.70           C  
ATOM    229  O   GLU A  31       2.420  29.621  28.697  1.00 15.03           O  
ATOM    230  CB  GLU A  31       4.209  27.265  29.261  1.00 17.60           C  
ATOM    231  CG  GLU A  31       4.362  26.276  28.154  1.00 20.73           C  
ATOM    232  CD  GLU A  31       3.332  26.381  27.042  1.00 24.88           C  
ATOM    233  OE1 GLU A  31       2.160  26.696  27.296  1.00 27.63           O  
ATOM    234  OE2 GLU A  31       3.716  26.110  25.903  1.00 26.85           O  
ATOM    235  N   ASP A  32       3.791  30.338  30.333  1.00 10.98           N  
ATOM    236  CA  ASP A  32       2.815  31.332  30.779  1.00 11.97           C  
ATOM    237  C   ASP A  32       3.033  32.719  30.163  1.00 11.76           C  
ATOM    238  O   ASP A  32       2.448  33.713  30.602  1.00 12.29           O  
ATOM    239  CB  ASP A  32       2.860  31.432  32.299  1.00 12.20           C  
ATOM    240  CG  ASP A  32       4.178  31.891  32.917  1.00 16.22           C  
ATOM    241  OD1 ASP A  32       5.220  31.886  32.258  1.00 16.13           O  
ATOM    242  OD2 ASP A  32       4.145  32.265  34.088  1.00 19.44           O  
ATOM    243  N   GLY A  33       3.950  32.829  29.206  1.00  9.79           N  
ATOM    244  CA  GLY A  33       4.160  34.065  28.505  1.00  8.94           C  
ATOM    245  C   GLY A  33       5.239  34.894  29.136  1.00 10.09           C  
ATOM    246  O   GLY A  33       5.544  35.951  28.594  1.00 11.18           O  
ATOM    247  N   LYS A  34       5.855  34.509  30.242  1.00 10.25           N  
ATOM    248  CA  LYS A  34       6.892  35.377  30.788  1.00 11.70           C  
ATOM    249  C   LYS A  34       8.168  35.380  29.964  1.00 10.54           C  
ATOM    250  O   LYS A  34       8.827  34.345  29.760  1.00  8.35           O  
ATOM    251  CB  LYS A  34       7.230  34.967  32.199  1.00 15.38           C  
ATOM    252  CG  LYS A  34       6.332  35.660  33.202  1.00 20.53           C  
ATOM    253  CD  LYS A  34       7.022  35.818  34.555  1.00 24.19           C  
ATOM    254  CE  LYS A  34       7.219  34.540  35.393  1.00 27.76           C  
ATOM    255  NZ  LYS A  34       8.238  33.619  34.904  1.00 30.29           N  
ATOM    256  N   LYS A  35       8.514  36.577  29.518  1.00  9.84           N  
ATOM    257  CA  LYS A  35       9.646  36.748  28.633  1.00 10.32           C  
ATOM    258  C   LYS A  35      10.978  36.591  29.366  1.00  9.79           C  
ATOM    259  O   LYS A  35      11.168  37.132  30.457  1.00 11.27           O  
ATOM    260  CB  LYS A  35       9.506  38.130  27.982  1.00 11.36           C  
ATOM    261  CG  LYS A  35      10.626  38.478  27.015  1.00 14.45           C  
ATOM    262  CD  LYS A  35      10.345  39.754  26.250  1.00 16.47           C  
ATOM    263  CE  LYS A  35      10.528  41.005  27.105  1.00 19.21           C  
ATOM    264  NZ  LYS A  35      10.333  42.188  26.295  1.00 18.96           N  
ATOM    265  N   PHE A  36      11.919  35.809  28.877  1.00  7.08           N  
ATOM    266  CA  PHE A  36      13.224  35.797  29.510  1.00  7.50           C  
ATOM    267  C   PHE A  36      14.313  36.377  28.622  1.00  8.31           C  
ATOM    268  O   PHE A  36      15.399  36.678  29.133  1.00  7.68           O  
ATOM    269  CB  PHE A  36      13.590  34.383  29.921  1.00  6.87           C  
ATOM    270  CG  PHE A  36      13.571  33.337  28.827  1.00  7.16           C  
ATOM    271  CD1 PHE A  36      14.636  33.217  27.938  1.00  7.26           C  
ATOM    272  CD2 PHE A  36      12.474  32.505  28.730  1.00  7.48           C  
ATOM    273  CE1 PHE A  36      14.588  32.263  26.955  1.00  5.54           C  
ATOM    274  CE2 PHE A  36      12.446  31.555  27.741  1.00  8.19           C  
ATOM    275  CZ  PHE A  36      13.493  31.440  26.863  1.00  7.94           C  
ATOM    276  N   ASP A  37      14.065  36.533  27.292  1.00  8.26           N  
ATOM    277  CA  ASP A  37      15.043  37.099  26.353  1.00  8.91           C  
ATOM    278  C   ASP A  37      14.410  37.529  25.037  1.00  9.25           C  
ATOM    279  O   ASP A  37      13.345  37.009  24.687  1.00  9.29           O  
ATOM    280  CB  ASP A  37      16.137  36.071  26.049  1.00  8.72           C  
ATOM    281  CG  ASP A  37      17.345  36.534  25.256  1.00  9.49           C  
ATOM    282  OD1 ASP A  37      17.591  37.747  25.140  1.00 10.55           O  
ATOM    283  OD2 ASP A  37      18.036  35.649  24.756  1.00  8.24           O  
ATOM    284  N   SER A  38      15.001  38.502  24.335  1.00  8.43           N  
ATOM    285  CA  SER A  38      14.492  38.911  23.044  1.00  8.66           C  
ATOM    286  C   SER A  38      15.577  39.628  22.249  1.00  9.96           C  
ATOM    287  O   SER A  38      16.219  40.557  22.754  1.00  9.26           O  
ATOM    288  CB  SER A  38      13.284  39.849  23.241  1.00  9.44           C  
ATOM    289  OG  SER A  38      12.847  40.365  21.986  1.00 10.66           O  
ATOM    290  N   SER A  39      15.788  39.238  20.993  1.00  8.05           N  
ATOM    291  CA  SER A  39      16.713  39.942  20.136  1.00  8.83           C  
ATOM    292  C   SER A  39      16.064  41.257  19.704  1.00 10.11           C  
ATOM    293  O   SER A  39      16.754  42.211  19.330  1.00 12.61           O  
ATOM    294  CB  SER A  39      17.035  39.129  18.880  1.00  9.15           C  
ATOM    295  OG  SER A  39      15.907  38.876  18.011  1.00  6.54           O  
ATOM    296  N   ARG A  40      14.732  41.350  19.683  1.00 11.19           N  
ATOM    297  CA  ARG A  40      14.060  42.550  19.211  1.00 14.28           C  
ATOM    298  C   ARG A  40      14.371  43.673  20.179  1.00 15.78           C  
ATOM    299  O   ARG A  40      14.633  44.799  19.755  1.00 17.70           O  
ATOM    300  CB  ARG A  40      12.548  42.315  19.131  1.00 14.98           C  
ATOM    301  CG  ARG A  40      12.142  41.190  18.166  1.00 16.96           C  
ATOM    302  CD  ARG A  40      10.612  40.911  18.069  1.00 19.69           C  
ATOM    303  NE  ARG A  40      10.289  39.900  17.053  1.00 20.03           N  
ATOM    304  CZ  ARG A  40       9.900  38.633  17.340  1.00 21.74           C  
ATOM    305  NH1 ARG A  40       9.728  38.221  18.605  1.00 19.95           N  
ATOM    306  NH2 ARG A  40       9.661  37.751  16.347  1.00 18.60           N  
ATOM    307  N   ASP A  41      14.459  43.371  21.475  1.00 17.00           N  
ATOM    308  CA  ASP A  41      14.815  44.377  22.464  1.00 17.85           C  
ATOM    309  C   ASP A  41      16.208  44.931  22.321  1.00 17.62           C  
ATOM    310  O   ASP A  41      16.479  46.024  22.798  1.00 19.64           O  
ATOM    311  CB  ASP A  41      14.676  43.801  23.842  1.00 20.09           C  
ATOM    312  CG  ASP A  41      13.232  43.516  24.220  1.00 23.01           C  
ATOM    313  OD1 ASP A  41      12.308  44.107  23.646  1.00 24.65           O  
ATOM    314  OD2 ASP A  41      13.043  42.694  25.117  1.00 25.98           O  
ATOM    315  N   ARG A  42      17.121  44.197  21.687  1.00 16.35           N  
ATOM    316  CA  ARG A  42      18.481  44.645  21.431  1.00 16.48           C  
ATOM    317  C   ARG A  42      18.579  45.277  20.044  1.00 16.58           C  
ATOM    318  O   ARG A  42      19.658  45.727  19.660  1.00 19.64           O  
ATOM    319  CB  ARG A  42      19.469  43.475  21.464  1.00 15.31           C  
ATOM    320  CG  ARG A  42      19.526  42.759  22.780  1.00 13.98           C  
ATOM    321  CD  ARG A  42      20.642  41.739  22.787  1.00 13.02           C  
ATOM    322  NE  ARG A  42      20.350  40.573  21.967  1.00 14.10           N  
ATOM    323  CZ  ARG A  42      19.756  39.481  22.467  1.00 12.83           C  
ATOM    324  NH1 ARG A  42      19.281  39.428  23.705  1.00 13.25           N  
ATOM    325  NH2 ARG A  42      19.587  38.425  21.686  1.00 12.31           N  
ATOM    326  N   ASN A  43      17.507  45.312  19.251  1.00 15.98           N  
ATOM    327  CA  ASN A  43      17.496  45.775  17.862  1.00 19.02           C  
ATOM    328  C   ASN A  43      18.592  45.157  16.994  1.00 17.95           C  
ATOM    329  O   ASN A  43      19.181  45.795  16.127  1.00 18.65           O  
ATOM    330  CB  ASN A  43      17.602  47.316  17.836  1.00 19.47           C  
ATOM    331  CG  ASN A  43      16.396  47.944  18.510  1.00 21.19           C  
ATOM    332  OD1 ASN A  43      15.297  48.026  17.962  1.00 24.37           O  
ATOM    333  ND2 ASN A  43      16.543  48.388  19.736  1.00 20.13           N  
ATOM    334  N   LYS A  44      18.881  43.873  17.183  1.00 17.85           N  
ATOM    335  CA  LYS A  44      19.964  43.215  16.470  1.00 17.83           C  
ATOM    336  C   LYS A  44      19.501  41.802  16.203  1.00 15.51           C  
ATOM    337  O   LYS A  44      19.263  41.052  17.146  1.00 14.52           O  
ATOM    338  CB  LYS A  44      21.231  43.187  17.327  1.00 21.72           C  
ATOM    339  CG  LYS A  44      22.362  42.327  16.759  1.00 26.15           C  
ATOM    340  CD  LYS A  44      23.739  42.955  17.003  1.00 30.74           C  
ATOM    341  CE  LYS A  44      24.888  41.932  17.144  1.00 32.98           C  
ATOM    342  NZ  LYS A  44      25.100  41.077  15.979  1.00 35.48           N  
ATOM    343  N   PRO A  45      19.300  41.402  14.953  1.00 15.44           N  
ATOM    344  CA  PRO A  45      18.926  40.045  14.597  1.00 13.62           C  
ATOM    345  C   PRO A  45      19.945  39.045  15.101  1.00 12.02           C  
ATOM    346  O   PRO A  45      21.126  39.371  15.264  1.00 12.53           O  
ATOM    347  CB  PRO A  45      18.823  40.052  13.092  1.00 13.94           C  
ATOM    348  CG  PRO A  45      18.757  41.507  12.690  1.00 16.11           C  
ATOM    349  CD  PRO A  45      19.593  42.194  13.755  1.00 15.42           C  
ATOM    350  N   PHE A  46      19.491  37.817  15.302  1.00 10.44           N  
ATOM    351  CA  PHE A  46      20.359  36.743  15.723  1.00  9.41           C  
ATOM    352  C   PHE A  46      20.652  35.909  14.476  1.00  9.38           C  
ATOM    353  O   PHE A  46      19.750  35.647  13.677  1.00  9.16           O  
ATOM    354  CB  PHE A  46      19.635  35.928  16.793  1.00  7.64           C  
ATOM    355  CG  PHE A  46      20.349  34.647  17.167  1.00  9.06           C  
ATOM    356  CD1 PHE A  46      21.575  34.689  17.780  1.00  8.96           C  
ATOM    357  CD2 PHE A  46      19.778  33.451  16.845  1.00  8.20           C  
ATOM    358  CE1 PHE A  46      22.224  33.503  18.056  1.00 10.59           C  
ATOM    359  CE2 PHE A  46      20.424  32.281  17.119  1.00  9.83           C  
ATOM    360  CZ  PHE A  46      21.651  32.304  17.725  1.00 11.21           C  
ATOM    361  N   LYS A  47      21.879  35.459  14.289  1.00  8.49           N  
ATOM    362  CA  LYS A  47      22.240  34.656  13.139  1.00 10.57           C  
ATOM    363  C   LYS A  47      22.815  33.330  13.598  1.00 10.66           C  
ATOM    364  O   LYS A  47      23.517  33.271  14.625  1.00 11.70           O  
ATOM    365  CB  LYS A  47      23.275  35.353  12.308  1.00 13.31           C  
ATOM    366  CG  LYS A  47      22.799  36.646  11.694  1.00 15.49           C  
ATOM    367  CD  LYS A  47      23.925  37.221  10.833  1.00 18.62           C  
ATOM    368  CE  LYS A  47      23.490  38.458  10.087  1.00 20.76           C  
ATOM    369  NZ  LYS A  47      24.506  38.806   9.110  1.00 22.49           N  
ATOM    370  N   PHE A  48      22.522  32.253  12.862  1.00  9.17           N  
ATOM    371  CA  PHE A  48      23.027  30.937  13.190  1.00  8.87           C  
ATOM    372  C   PHE A  48      22.969  30.050  11.960  1.00 10.81           C  
ATOM    373  O   PHE A  48      22.207  30.355  11.034  1.00 10.08           O  
ATOM    374  CB  PHE A  48      22.205  30.318  14.323  1.00 10.36           C  
ATOM    375  CG  PHE A  48      20.809  29.838  13.955  1.00 11.36           C  
ATOM    376  CD1 PHE A  48      19.774  30.750  13.840  1.00 12.27           C  
ATOM    377  CD2 PHE A  48      20.607  28.492  13.715  1.00 11.46           C  
ATOM    378  CE1 PHE A  48      18.525  30.302  13.474  1.00 14.91           C  
ATOM    379  CE2 PHE A  48      19.351  28.047  13.347  1.00 14.10           C  
ATOM    380  CZ  PHE A  48      18.315  28.951  13.226  1.00 14.83           C  
ATOM    381  N   MET A  49      23.752  28.970  11.936  1.00 12.17           N  
ATOM    382  CA  MET A  49      23.752  28.012  10.848  1.00 14.61           C  
ATOM    383  C   MET A  49      23.246  26.666  11.321  1.00 14.66           C  
ATOM    384  O   MET A  49      23.476  26.214  12.466  1.00 13.89           O  
ATOM    385  CB  MET A  49      25.110  27.772  10.310  1.00 16.60           C  
ATOM    386  CG  MET A  49      25.763  29.021   9.829  1.00 20.64           C  
ATOM    387  SD  MET A  49      27.236  28.473   8.941  1.00 26.32           S  
ATOM    388  CE  MET A  49      26.741  28.890   7.307  1.00 24.38           C  
ATOM    389  N   LEU A  50      22.474  26.056  10.429  1.00 15.01           N  
ATOM    390  CA  LEU A  50      21.885  24.761  10.676  1.00 15.82           C  
ATOM    391  C   LEU A  50      22.981  23.716  10.486  1.00 16.49           C  
ATOM    392  O   LEU A  50      23.898  23.888   9.671  1.00 16.56           O  
ATOM    393  CB  LEU A  50      20.765  24.598   9.674  1.00 18.00           C  
ATOM    394  CG  LEU A  50      19.346  24.293  10.047  1.00 19.91           C  
ATOM    395  CD1 LEU A  50      18.773  25.277  11.017  1.00 19.96           C  
ATOM    396  CD2 LEU A  50      18.569  24.288   8.744  1.00 19.06           C  
ATOM    397  N   GLY A  51      22.959  22.679  11.305  1.00 15.94           N  
ATOM    398  CA  GLY A  51      23.827  21.519  11.119  1.00 17.35           C  
ATOM    399  C   GLY A  51      25.067  21.543  11.995  1.00 18.23           C  
ATOM    400  O   GLY A  51      25.847  20.587  11.946  1.00 18.89           O  
ATOM    401  N   LYS A  52      25.257  22.547  12.861  1.00 17.20           N  
ATOM    402  CA  LYS A  52      26.517  22.681  13.578  1.00 16.39           C  
ATOM    403  C   LYS A  52      26.415  22.624  15.094  1.00 15.79           C  
ATOM    404  O   LYS A  52      27.359  23.060  15.762  1.00 15.53           O  
ATOM    405  CB  LYS A  52      27.167  24.001  13.200  1.00 18.93           C  
ATOM    406  CG  LYS A  52      27.560  24.112  11.739  1.00 24.00           C  
ATOM    407  CD  LYS A  52      28.475  25.315  11.580  1.00 26.33           C  
ATOM    408  CE  LYS A  52      29.011  25.368  10.170  1.00 29.72           C  
ATOM    409  NZ  LYS A  52      30.073  26.348  10.094  1.00 32.18           N  
ATOM    410  N   GLN A  53      25.290  22.124  15.652  1.00 13.42           N  
ATOM    411  CA  GLN A  53      24.954  22.169  17.084  1.00 13.45           C  
ATOM    412  C   GLN A  53      25.080  23.563  17.701  1.00 13.67           C  
ATOM    413  O   GLN A  53      25.393  23.780  18.879  1.00 15.22           O  
ATOM    414  CB  GLN A  53      25.819  21.192  17.919  1.00 13.95           C  
ATOM    415  CG  GLN A  53      25.526  19.716  17.714  1.00 13.01           C  
ATOM    416  CD  GLN A  53      26.485  18.845  18.518  1.00 14.53           C  
ATOM    417  OE1 GLN A  53      27.687  18.799  18.250  1.00 14.80           O  
ATOM    418  NE2 GLN A  53      26.026  18.127  19.523  1.00 13.15           N  
ATOM    419  N   GLU A  54      24.736  24.552  16.885  1.00 11.82           N  
ATOM    420  CA  GLU A  54      24.779  25.948  17.293  1.00 13.08           C  
ATOM    421  C   GLU A  54      23.554  26.391  18.086  1.00 12.50           C  
ATOM    422  O   GLU A  54      23.580  27.464  18.708  1.00 13.92           O  
ATOM    423  CB  GLU A  54      24.859  26.871  16.105  1.00 14.95           C  
ATOM    424  CG  GLU A  54      26.237  27.062  15.533  1.00 19.14           C  
ATOM    425  CD  GLU A  54      26.231  27.947  14.289  1.00 21.84           C  
ATOM    426  OE1 GLU A  54      25.568  28.976  14.264  1.00 18.91           O  
ATOM    427  OE2 GLU A  54      26.897  27.596  13.324  1.00 25.99           O  
ATOM    428  N   VAL A  55      22.430  25.669  18.019  1.00 10.26           N  
ATOM    429  CA  VAL A  55      21.236  26.060  18.750  1.00  9.02           C  
ATOM    430  C   VAL A  55      20.645  24.794  19.344  1.00  8.69           C  
ATOM    431  O   VAL A  55      21.044  23.681  18.973  1.00  8.93           O  
ATOM    432  CB  VAL A  55      20.172  26.718  17.850  1.00  9.92           C  
ATOM    433  CG1 VAL A  55      20.610  28.132  17.477  1.00 10.70           C  
ATOM    434  CG2 VAL A  55      19.994  25.894  16.563  1.00 10.76           C  
ATOM    435  N   ILE A  56      19.727  24.949  20.289  1.00  6.65           N  
ATOM    436  CA  ILE A  56      19.025  23.812  20.855  1.00  6.61           C  
ATOM    437  C   ILE A  56      18.307  23.092  19.720  1.00  7.46           C  
ATOM    438  O   ILE A  56      17.900  23.688  18.700  1.00  5.17           O  
ATOM    439  CB  ILE A  56      18.026  24.283  21.937  1.00  6.20           C  
ATOM    440  CG1 ILE A  56      17.072  25.378  21.467  1.00  6.00           C  
ATOM    441  CG2 ILE A  56      18.885  24.757  23.087  1.00  7.01           C  
ATOM    442  CD1 ILE A  56      15.991  25.774  22.495  1.00  7.02           C  
ATOM    443  N   ARG A  57      18.132  21.794  19.880  1.00  6.94           N  
ATOM    444  CA  ARG A  57      17.576  20.982  18.805  1.00  8.63           C  
ATOM    445  C   ARG A  57      16.176  21.410  18.368  1.00  7.31           C  
ATOM    446  O   ARG A  57      15.793  21.260  17.198  1.00  7.98           O  
ATOM    447  CB  ARG A  57      17.602  19.519  19.284  1.00  9.42           C  
ATOM    448  CG  ARG A  57      17.332  18.488  18.193  1.00 11.82           C  
ATOM    449  CD  ARG A  57      18.423  18.600  17.171  1.00 16.58           C  
ATOM    450  NE  ARG A  57      18.163  17.670  16.094  1.00 21.86           N  
ATOM    451  CZ  ARG A  57      19.151  17.208  15.331  1.00 25.53           C  
ATOM    452  NH1 ARG A  57      20.421  17.599  15.497  1.00 27.45           N  
ATOM    453  NH2 ARG A  57      18.859  16.320  14.381  1.00 27.72           N  
ATOM    454  N   GLY A  58      15.396  21.981  19.295  1.00  7.76           N  
ATOM    455  CA  GLY A  58      14.040  22.430  19.030  1.00  6.79           C  
ATOM    456  C   GLY A  58      14.033  23.498  17.964  1.00  6.22           C  
ATOM    457  O   GLY A  58      13.117  23.546  17.140  1.00  8.95           O  
ATOM    458  N   TRP A  59      15.059  24.352  17.960  1.00  5.07           N  
ATOM    459  CA  TRP A  59      15.248  25.382  16.932  1.00  7.88           C  
ATOM    460  C   TRP A  59      15.750  24.799  15.609  1.00  8.83           C  
ATOM    461  O   TRP A  59      15.257  25.152  14.551  1.00  7.35           O  
ATOM    462  CB  TRP A  59      16.267  26.440  17.369  1.00  7.20           C  
ATOM    463  CG  TRP A  59      15.675  27.646  18.065  1.00  7.82           C  
ATOM    464  CD1 TRP A  59      14.916  27.560  19.212  1.00  6.94           C  
ATOM    465  CD2 TRP A  59      15.854  28.936  17.637  1.00  7.62           C  
ATOM    466  NE1 TRP A  59      14.633  28.810  19.498  1.00  6.73           N  
ATOM    467  CE2 TRP A  59      15.159  29.660  18.591  1.00  7.74           C  
ATOM    468  CE3 TRP A  59      16.516  29.561  16.593  1.00  9.22           C  
ATOM    469  CZ2 TRP A  59      15.105  31.039  18.526  1.00  8.27           C  
ATOM    470  CZ3 TRP A  59      16.462  30.944  16.534  1.00  9.14           C  
ATOM    471  CH2 TRP A  59      15.764  31.670  17.492  1.00  9.16           C  
ATOM    472  N   GLU A  60      16.718  23.896  15.615  1.00 10.11           N  
ATOM    473  CA  GLU A  60      17.228  23.206  14.431  1.00 13.14           C  
ATOM    474  C   GLU A  60      16.051  22.539  13.693  1.00 12.98           C  
ATOM    475  O   GLU A  60      15.872  22.740  12.494  1.00 14.64           O  
ATOM    476  CB  GLU A  60      18.232  22.226  14.987  1.00 15.58           C  
ATOM    477  CG  GLU A  60      19.030  21.358  14.072  1.00 19.73           C  
ATOM    478  CD  GLU A  60      20.359  21.964  13.665  1.00 21.38           C  
ATOM    479  OE1 GLU A  60      20.936  22.802  14.360  1.00 21.96           O  
ATOM    480  OE2 GLU A  60      20.844  21.537  12.633  1.00 24.37           O  
ATOM    481  N   GLU A  61      15.172  21.804  14.371  1.00  9.53           N  
ATOM    482  CA  GLU A  61      14.014  21.207  13.720  1.00 11.83           C  
ATOM    483  C   GLU A  61      12.867  22.143  13.413  1.00 10.11           C  
ATOM    484  O   GLU A  61      12.104  21.862  12.482  1.00 11.38           O  
ATOM    485  CB  GLU A  61      13.374  20.097  14.547  1.00 14.88           C  
ATOM    486  CG  GLU A  61      14.297  19.008  15.018  1.00 22.28           C  
ATOM    487  CD  GLU A  61      15.085  18.447  13.861  1.00 27.35           C  
ATOM    488  OE1 GLU A  61      14.465  17.974  12.894  1.00 30.51           O  
ATOM    489  OE2 GLU A  61      16.314  18.517  13.927  1.00 30.56           O  
ATOM    490  N   GLY A  62      12.633  23.169  14.232  1.00  7.20           N  
ATOM    491  CA  GLY A  62      11.507  24.077  14.049  1.00  8.23           C  
ATOM    492  C   GLY A  62      11.789  25.092  12.949  1.00  8.73           C  
ATOM    493  O   GLY A  62      10.943  25.281  12.085  1.00  7.68           O  
ATOM    494  N   VAL A  63      12.968  25.715  12.878  1.00  8.17           N  
ATOM    495  CA  VAL A  63      13.246  26.727  11.851  1.00  8.97           C  
ATOM    496  C   VAL A  63      13.384  26.084  10.467  1.00 10.21           C  
ATOM    497  O   VAL A  63      13.008  26.690   9.462  1.00  9.70           O  
ATOM    498  CB  VAL A  63      14.515  27.505  12.249  1.00  9.33           C  
ATOM    499  CG1 VAL A  63      14.938  28.515  11.174  1.00 12.15           C  
ATOM    500  CG2 VAL A  63      14.191  28.271  13.546  1.00  9.02           C  
ATOM    501  N   ALA A  64      13.798  24.813  10.384  1.00  8.85           N  
ATOM    502  CA  ALA A  64      13.867  24.092   9.121  1.00  9.97           C  
ATOM    503  C   ALA A  64      12.515  23.962   8.428  1.00  9.79           C  
ATOM    504  O   ALA A  64      12.444  23.682   7.224  1.00 10.15           O  
ATOM    505  CB  ALA A  64      14.399  22.697   9.371  1.00  8.40           C  
ATOM    506  N   GLN A  65      11.430  24.108   9.197  1.00  8.85           N  
ATOM    507  CA  GLN A  65      10.061  24.008   8.721  1.00  9.01           C  
ATOM    508  C   GLN A  65       9.490  25.388   8.377  1.00  9.64           C  
ATOM    509  O   GLN A  65       8.285  25.494   8.083  1.00 11.77           O  
ATOM    510  CB  GLN A  65       9.149  23.379   9.795  1.00  8.96           C  
ATOM    511  CG  GLN A  65       9.490  21.935   9.999  1.00 13.57           C  
ATOM    512  CD  GLN A  65       8.671  21.261  11.073  1.00 16.01           C  
ATOM    513  OE1 GLN A  65       7.478  21.007  10.905  1.00 19.14           O  
ATOM    514  NE2 GLN A  65       9.268  20.921  12.204  1.00 15.54           N  
ATOM    515  N   MET A  66      10.286  26.456   8.425  1.00  7.50           N  
ATOM    516  CA  MET A  66       9.776  27.783   8.158  1.00  8.55           C  
ATOM    517  C   MET A  66      10.320  28.290   6.832  1.00  7.58           C  
ATOM    518  O   MET A  66      11.436  27.940   6.455  1.00  9.62           O  
ATOM    519  CB  MET A  66      10.191  28.768   9.277  1.00  8.27           C  
ATOM    520  CG  MET A  66       9.531  28.455  10.626  1.00  8.82           C  
ATOM    521  SD  MET A  66      10.204  29.461  11.966  1.00 11.11           S  
ATOM    522  CE  MET A  66       9.621  31.056  11.501  1.00 10.76           C  
ATOM    523  N   SER A  67       9.559  29.086   6.107  1.00  6.27           N  
ATOM    524  CA  SER A  67      10.057  29.671   4.886  1.00  6.68           C  
ATOM    525  C   SER A  67      10.335  31.146   5.127  1.00  7.57           C  
ATOM    526  O   SER A  67       9.848  31.755   6.098  1.00  6.01           O  
ATOM    527  CB  SER A  67       9.026  29.478   3.789  1.00  6.35           C  
ATOM    528  OG  SER A  67       7.692  29.938   4.034  1.00  6.79           O  
ATOM    529  N   VAL A  68      11.151  31.765   4.269  1.00  6.86           N  
ATOM    530  CA  VAL A  68      11.568  33.156   4.467  1.00  7.31           C  
ATOM    531  C   VAL A  68      10.392  34.107   4.556  1.00  7.89           C  
ATOM    532  O   VAL A  68       9.509  34.051   3.692  1.00  8.97           O  
ATOM    533  CB  VAL A  68      12.507  33.557   3.317  1.00  9.15           C  
ATOM    534  CG1 VAL A  68      12.948  35.020   3.433  1.00 11.40           C  
ATOM    535  CG2 VAL A  68      13.760  32.732   3.431  1.00 10.87           C  
ATOM    536  N   GLY A  69      10.392  34.932   5.614  1.00  6.38           N  
ATOM    537  CA  GLY A  69       9.375  35.914   5.906  1.00  6.70           C  
ATOM    538  C   GLY A  69       8.350  35.404   6.920  1.00  8.43           C  
ATOM    539  O   GLY A  69       7.542  36.191   7.442  1.00  9.17           O  
ATOM    540  N   GLN A  70       8.344  34.107   7.231  1.00  6.27           N  
ATOM    541  CA  GLN A  70       7.377  33.534   8.165  1.00  5.84           C  
ATOM    542  C   GLN A  70       7.663  33.947   9.602  1.00  5.91           C  
ATOM    543  O   GLN A  70       8.833  34.121  10.002  1.00  4.56           O  
ATOM    544  CB  GLN A  70       7.422  32.023   8.049  1.00  6.19           C  
ATOM    545  CG  GLN A  70       6.384  31.264   8.865  1.00  7.39           C  
ATOM    546  CD  GLN A  70       6.361  29.801   8.442  1.00 10.34           C  
ATOM    547  OE1 GLN A  70       6.983  29.401   7.451  1.00 10.36           O  
ATOM    548  NE2 GLN A  70       5.657  28.907   9.102  1.00 10.89           N  
ATOM    549  N   ARG A  71       6.565  34.114  10.355  1.00  3.97           N  
ATOM    550  CA  ARG A  71       6.673  34.417  11.776  1.00  5.09           C  
ATOM    551  C   ARG A  71       5.920  33.267  12.430  1.00  6.56           C  
ATOM    552  O   ARG A  71       4.760  33.017  12.065  1.00  5.81           O  
ATOM    553  CB  ARG A  71       6.006  35.766  12.128  1.00  5.53           C  
ATOM    554  CG  ARG A  71       6.337  36.123  13.585  1.00  6.46           C  
ATOM    555  CD  ARG A  71       5.894  37.533  13.832  1.00  9.81           C  
ATOM    556  NE  ARG A  71       6.061  37.831  15.234  1.00 14.57           N  
ATOM    557  CZ  ARG A  71       6.236  39.072  15.695  1.00 17.71           C  
ATOM    558  NH1 ARG A  71       6.104  40.140  14.894  1.00 18.24           N  
ATOM    559  NH2 ARG A  71       6.477  39.256  17.002  1.00 18.96           N  
ATOM    560  N   ALA A  72       6.520  32.525  13.362  1.00  5.90           N  
ATOM    561  CA  ALA A  72       5.849  31.387  13.962  1.00  6.19           C  
ATOM    562  C   ALA A  72       6.164  31.291  15.444  1.00  7.33           C  
ATOM    563  O   ALA A  72       7.143  31.861  15.932  1.00  7.33           O  
ATOM    564  CB  ALA A  72       6.298  30.093  13.303  1.00  7.29           C  
ATOM    565  N   LYS A  73       5.309  30.582  16.181  1.00  6.99           N  
ATOM    566  CA  LYS A  73       5.553  30.303  17.564  1.00  7.96           C  
ATOM    567  C   LYS A  73       6.130  28.904  17.594  1.00  8.16           C  
ATOM    568  O   LYS A  73       5.502  27.988  17.037  1.00  8.27           O  
ATOM    569  CB  LYS A  73       4.242  30.362  18.305  1.00 12.25           C  
ATOM    570  CG  LYS A  73       4.307  31.527  19.288  1.00 18.29           C  
ATOM    571  CD  LYS A  73       3.001  32.293  19.402  1.00 20.78           C  
ATOM    572  CE  LYS A  73       3.116  33.382  20.452  1.00 23.29           C  
ATOM    573  NZ  LYS A  73       4.229  34.279  20.166  1.00 26.58           N  
ATOM    574  N   LEU A  74       7.274  28.656  18.201  1.00  4.41           N  
ATOM    575  CA  LEU A  74       7.832  27.317  18.281  1.00  5.91           C  
ATOM    576  C   LEU A  74       7.607  26.836  19.719  1.00  6.50           C  
ATOM    577  O   LEU A  74       8.038  27.567  20.602  1.00  9.58           O  
ATOM    578  CB  LEU A  74       9.355  27.323  17.985  1.00  5.28           C  
ATOM    579  CG  LEU A  74       9.944  27.800  16.656  1.00  9.31           C  
ATOM    580  CD1 LEU A  74      11.423  27.402  16.569  1.00  9.40           C  
ATOM    581  CD2 LEU A  74       9.230  27.162  15.500  1.00 10.86           C  
ATOM    582  N   THR A  75       6.970  25.707  20.050  1.00  6.96           N  
ATOM    583  CA  THR A  75       6.839  25.247  21.434  1.00  4.44           C  
ATOM    584  C   THR A  75       7.743  24.035  21.527  1.00  6.63           C  
ATOM    585  O   THR A  75       7.586  23.048  20.812  1.00  7.27           O  
ATOM    586  CB  THR A  75       5.374  24.875  21.747  1.00  6.53           C  
ATOM    587  OG1 THR A  75       4.643  26.083  21.582  1.00  6.75           O  
ATOM    588  CG2 THR A  75       5.169  24.306  23.154  1.00  5.47           C  
ATOM    589  N   ILE A  76       8.697  24.071  22.441  1.00  5.40           N  
ATOM    590  CA  ILE A  76       9.771  23.100  22.459  1.00  5.39           C  
ATOM    591  C   ILE A  76       9.730  22.357  23.783  1.00  4.39           C  
ATOM    592  O   ILE A  76       9.757  22.993  24.845  1.00  4.77           O  
ATOM    593  CB  ILE A  76      11.095  23.889  22.261  1.00  4.70           C  
ATOM    594  CG1 ILE A  76      11.168  24.546  20.876  1.00  5.71           C  
ATOM    595  CG2 ILE A  76      12.240  22.911  22.392  1.00  4.35           C  
ATOM    596  CD1 ILE A  76      12.221  25.637  20.728  1.00  6.88           C  
ATOM    597  N   SER A  77       9.654  21.032  23.726  1.00  4.74           N  
ATOM    598  CA  SER A  77       9.682  20.206  24.926  1.00  7.00           C  
ATOM    599  C   SER A  77      11.048  20.280  25.637  1.00  7.98           C  
ATOM    600  O   SER A  77      12.061  20.453  24.943  1.00  8.14           O  
ATOM    601  CB  SER A  77       9.367  18.791  24.485  1.00  8.02           C  
ATOM    602  OG  SER A  77      10.363  18.324  23.571  1.00  9.13           O  
ATOM    603  N   PRO A  78      11.200  20.069  26.965  1.00  7.08           N  
ATOM    604  CA  PRO A  78      12.469  20.196  27.680  1.00  6.65           C  
ATOM    605  C   PRO A  78      13.597  19.356  27.080  1.00  5.88           C  
ATOM    606  O   PRO A  78      14.753  19.741  27.029  1.00  6.64           O  
ATOM    607  CB  PRO A  78      12.148  19.776  29.078  1.00  8.04           C  
ATOM    608  CG  PRO A  78      10.698  20.059  29.217  1.00  8.01           C  
ATOM    609  CD  PRO A  78      10.115  19.718  27.865  1.00  8.06           C  
ATOM    610  N   ASP A  79      13.344  18.157  26.595  1.00  7.55           N  
ATOM    611  CA  ASP A  79      14.403  17.329  26.017  1.00 10.36           C  
ATOM    612  C   ASP A  79      15.018  17.926  24.744  1.00 10.36           C  
ATOM    613  O   ASP A  79      16.148  17.619  24.357  1.00  8.00           O  
ATOM    614  CB  ASP A  79      13.845  15.909  25.742  1.00 14.59           C  
ATOM    615  CG  ASP A  79      12.562  15.796  24.900  1.00 18.15           C  
ATOM    616  OD1 ASP A  79      11.613  16.533  25.143  1.00 19.47           O  
ATOM    617  OD2 ASP A  79      12.500  14.932  24.025  1.00 20.02           O  
ATOM    618  N   TYR A  80      14.279  18.815  24.086  1.00  8.08           N  
ATOM    619  CA  TYR A  80      14.781  19.454  22.891  1.00  7.23           C  
ATOM    620  C   TYR A  80      15.313  20.841  23.240  1.00  7.21           C  
ATOM    621  O   TYR A  80      15.612  21.631  22.340  1.00  6.10           O  
ATOM    622  CB  TYR A  80      13.631  19.512  21.839  1.00  6.97           C  
ATOM    623  CG  TYR A  80      13.558  18.225  21.036  1.00  9.39           C  
ATOM    624  CD1 TYR A  80      13.284  17.036  21.674  1.00 10.52           C  
ATOM    625  CD2 TYR A  80      13.856  18.229  19.694  1.00 11.02           C  
ATOM    626  CE1 TYR A  80      13.331  15.844  20.979  1.00 12.31           C  
ATOM    627  CE2 TYR A  80      13.904  17.036  18.996  1.00 12.40           C  
ATOM    628  CZ  TYR A  80      13.650  15.849  19.648  1.00 13.29           C  
ATOM    629  OH  TYR A  80      13.772  14.640  18.992  1.00 15.74           O  
ATOM    630  N   ALA A  81      15.428  21.145  24.537  1.00  6.45           N  
ATOM    631  CA  ALA A  81      15.918  22.421  25.017  1.00  6.70           C  
ATOM    632  C   ALA A  81      16.797  22.160  26.247  1.00  6.14           C  
ATOM    633  O   ALA A  81      17.803  21.462  26.109  1.00  5.49           O  
ATOM    634  CB  ALA A  81      14.752  23.336  25.396  1.00  6.58           C  
ATOM    635  N   TYR A  82      16.531  22.585  27.480  1.00  5.90           N  
ATOM    636  CA  TYR A  82      17.497  22.447  28.574  1.00  6.32           C  
ATOM    637  C   TYR A  82      17.203  21.352  29.596  1.00  5.49           C  
ATOM    638  O   TYR A  82      17.842  21.274  30.662  1.00  7.75           O  
ATOM    639  CB  TYR A  82      17.628  23.830  29.251  1.00  5.39           C  
ATOM    640  CG  TYR A  82      18.088  24.882  28.239  1.00  7.37           C  
ATOM    641  CD1 TYR A  82      19.381  24.882  27.755  1.00  7.43           C  
ATOM    642  CD2 TYR A  82      17.173  25.814  27.792  1.00  6.60           C  
ATOM    643  CE1 TYR A  82      19.747  25.827  26.815  1.00  8.58           C  
ATOM    644  CE2 TYR A  82      17.533  26.752  26.853  1.00  9.04           C  
ATOM    645  CZ  TYR A  82      18.817  26.750  26.372  1.00  8.12           C  
ATOM    646  OH  TYR A  82      19.155  27.688  25.418  1.00  8.49           O  
ATOM    647  N   GLY A  83      16.209  20.513  29.259  1.00  4.42           N  
ATOM    648  CA  GLY A  83      15.831  19.311  29.997  1.00  5.21           C  
ATOM    649  C   GLY A  83      15.632  19.518  31.491  1.00  5.09           C  
ATOM    650  O   GLY A  83      15.075  20.504  31.993  1.00  5.72           O  
ATOM    651  N   ALA A  84      16.125  18.525  32.226  1.00  5.97           N  
ATOM    652  CA  ALA A  84      15.997  18.540  33.659  1.00  6.47           C  
ATOM    653  C   ALA A  84      16.904  19.558  34.364  1.00  6.66           C  
ATOM    654  O   ALA A  84      16.709  19.801  35.563  1.00  7.50           O  
ATOM    655  CB  ALA A  84      16.282  17.106  34.167  1.00  4.83           C  
ATOM    656  N   THR A  85      17.909  20.127  33.696  1.00  5.80           N  
ATOM    657  CA  THR A  85      18.823  21.038  34.369  1.00  5.64           C  
ATOM    658  C   THR A  85      18.258  22.446  34.325  1.00  5.08           C  
ATOM    659  O   THR A  85      18.231  23.156  35.327  1.00  6.16           O  
ATOM    660  CB  THR A  85      20.213  21.042  33.673  1.00  6.37           C  
ATOM    661  OG1 THR A  85      20.632  19.695  33.635  1.00  5.64           O  
ATOM    662  CG2 THR A  85      21.268  21.927  34.397  1.00  6.23           C  
ATOM    663  N   GLY A  86      17.808  22.879  33.135  1.00  6.35           N  
ATOM    664  CA  GLY A  86      17.390  24.253  32.938  1.00  6.82           C  
ATOM    665  C   GLY A  86      18.599  25.060  32.496  1.00  7.31           C  
ATOM    666  O   GLY A  86      19.617  24.497  32.109  1.00  7.02           O  
ATOM    667  N   HIS A  87      18.560  26.378  32.525  1.00  7.94           N  
ATOM    668  CA  HIS A  87      19.724  27.176  32.150  1.00  8.57           C  
ATOM    669  C   HIS A  87      19.956  28.087  33.350  1.00  9.93           C  
ATOM    670  O   HIS A  87      19.001  28.773  33.746  1.00  8.75           O  
ATOM    671  CB  HIS A  87      19.439  28.024  30.897  1.00  8.88           C  
ATOM    672  CG  HIS A  87      20.631  28.903  30.479  1.00 10.41           C  
ATOM    673  ND1 HIS A  87      21.653  28.550  29.700  1.00 10.35           N  
ATOM    674  CD2 HIS A  87      20.824  30.219  30.841  1.00  9.24           C  
ATOM    675  CE1 HIS A  87      22.448  29.587  29.580  1.00 10.10           C  
ATOM    676  NE2 HIS A  87      21.941  30.583  30.264  1.00 10.49           N  
ATOM    677  N   PRO A  88      21.146  28.161  33.957  1.00 11.18           N  
ATOM    678  CA  PRO A  88      21.364  28.768  35.256  1.00 13.44           C  
ATOM    679  C   PRO A  88      20.844  30.180  35.426  1.00 15.02           C  
ATOM    680  O   PRO A  88      21.102  31.090  34.632  1.00 15.40           O  
ATOM    681  CB  PRO A  88      22.876  28.674  35.484  1.00 12.80           C  
ATOM    682  CG  PRO A  88      23.441  28.475  34.127  1.00 12.27           C  
ATOM    683  CD  PRO A  88      22.386  27.555  33.504  1.00 12.28           C  
ATOM    684  N   GLY A  89      19.934  30.220  36.375  1.00 15.68           N  
ATOM    685  CA  GLY A  89      19.355  31.461  36.807  1.00 17.48           C  
ATOM    686  C   GLY A  89      18.459  32.090  35.777  1.00 17.74           C  
ATOM    687  O   GLY A  89      18.178  33.280  35.943  1.00 19.16           O  
ATOM    688  N   ILE A  90      18.017  31.389  34.728  1.00 13.89           N  
ATOM    689  CA  ILE A  90      17.087  31.985  33.765  1.00 14.01           C  
ATOM    690  C   ILE A  90      15.946  31.002  33.547  1.00 14.38           C  
ATOM    691  O   ILE A  90      14.761  31.382  33.624  1.00 16.12           O  
ATOM    692  CB  ILE A  90      17.735  32.290  32.353  1.00 14.54           C  
ATOM    693  CG1 ILE A  90      19.012  33.155  32.448  1.00 16.13           C  
ATOM    694  CG2 ILE A  90      16.711  33.044  31.497  1.00 12.60           C  
ATOM    695  CD1 ILE A  90      18.889  34.567  33.059  1.00 15.39           C  
ATOM    696  N   ILE A  91      16.264  29.736  33.268  1.00 12.32           N  
ATOM    697  CA  ILE A  91      15.217  28.768  32.937  1.00 10.73           C  
ATOM    698  C   ILE A  91      15.186  27.655  33.975  1.00  8.98           C  
ATOM    699  O   ILE A  91      16.247  27.075  34.222  1.00  7.83           O  
ATOM    700  CB  ILE A  91      15.483  28.217  31.502  1.00  9.00           C  
ATOM    701  CG1 ILE A  91      15.301  29.365  30.487  1.00 10.45           C  
ATOM    702  CG2 ILE A  91      14.465  27.102  31.154  1.00  7.91           C  
ATOM    703  CD1 ILE A  91      15.723  29.011  29.076  1.00 10.01           C  
ATOM    704  N   PRO A  92      14.039  27.346  34.603  1.00  7.78           N  
ATOM    705  CA  PRO A  92      13.898  26.276  35.572  1.00  7.97           C  
ATOM    706  C   PRO A  92      14.043  24.894  34.936  1.00  7.59           C  
ATOM    707  O   PRO A  92      13.900  24.760  33.705  1.00  5.55           O  
ATOM    708  CB  PRO A  92      12.529  26.506  36.192  1.00  7.64           C  
ATOM    709  CG  PRO A  92      11.768  27.066  35.026  1.00  9.63           C  
ATOM    710  CD  PRO A  92      12.774  28.058  34.446  1.00  7.90           C  
ATOM    711  N   PRO A  93      14.345  23.839  35.723  1.00  6.60           N  
ATOM    712  CA  PRO A  93      14.135  22.447  35.369  1.00  7.10           C  
ATOM    713  C   PRO A  93      12.795  22.138  34.698  1.00  6.19           C  
ATOM    714  O   PRO A  93      11.738  22.596  35.152  1.00  6.27           O  
ATOM    715  CB  PRO A  93      14.300  21.710  36.700  1.00  7.02           C  
ATOM    716  CG  PRO A  93      15.371  22.495  37.384  1.00  6.65           C  
ATOM    717  CD  PRO A  93      14.845  23.909  37.088  1.00  8.25           C  
ATOM    718  N   HIS A  94      12.844  21.273  33.677  1.00  6.39           N  
ATOM    719  CA  HIS A  94      11.682  20.676  33.003  1.00  8.34           C  
ATOM    720  C   HIS A  94      10.809  21.738  32.334  1.00  8.78           C  
ATOM    721  O   HIS A  94       9.579  21.611  32.305  1.00 11.50           O  
ATOM    722  CB  HIS A  94      10.789  19.859  34.004  1.00  9.42           C  
ATOM    723  CG  HIS A  94      11.600  18.802  34.739  1.00 10.46           C  
ATOM    724  ND1 HIS A  94      12.118  17.686  34.240  1.00 12.54           N  
ATOM    725  CD2 HIS A  94      11.994  18.917  36.050  1.00 11.70           C  
ATOM    726  CE1 HIS A  94      12.827  17.128  35.192  1.00 11.99           C  
ATOM    727  NE2 HIS A  94      12.751  17.875  36.275  1.00 12.75           N  
ATOM    728  N   ALA A  95      11.401  22.774  31.747  1.00  5.63           N  
ATOM    729  CA  ALA A  95      10.559  23.827  31.203  1.00  6.76           C  
ATOM    730  C   ALA A  95      10.247  23.696  29.718  1.00  8.56           C  
ATOM    731  O   ALA A  95      11.170  23.497  28.908  1.00  7.56           O  
ATOM    732  CB  ALA A  95      11.219  25.193  31.447  1.00  6.90           C  
ATOM    733  N   THR A  96       8.960  23.736  29.325  1.00  5.87           N  
ATOM    734  CA  THR A  96       8.645  23.845  27.906  1.00  7.65           C  
ATOM    735  C   THR A  96       8.851  25.319  27.503  1.00  7.56           C  
ATOM    736  O   THR A  96       8.474  26.234  28.252  1.00  5.96           O  
ATOM    737  CB  THR A  96       7.219  23.405  27.704  1.00  7.83           C  
ATOM    738  OG1 THR A  96       7.243  21.987  27.931  1.00 11.37           O  
ATOM    739  CG2 THR A  96       6.670  23.766  26.328  1.00  7.43           C  
ATOM    740  N   LEU A  97       9.532  25.578  26.389  1.00  5.91           N  
ATOM    741  CA  LEU A  97       9.851  26.930  25.959  1.00  6.36           C  
ATOM    742  C   LEU A  97       9.005  27.332  24.746  1.00  8.03           C  
ATOM    743  O   LEU A  97       8.712  26.495  23.869  1.00  7.34           O  
ATOM    744  CB  LEU A  97      11.330  26.988  25.601  1.00  7.31           C  
ATOM    745  CG  LEU A  97      12.355  26.672  26.693  1.00  9.76           C  
ATOM    746  CD1 LEU A  97      13.742  26.923  26.126  1.00  8.91           C  
ATOM    747  CD2 LEU A  97      12.141  27.544  27.922  1.00 11.21           C  
ATOM    748  N   VAL A  98       8.595  28.600  24.673  1.00  7.33           N  
ATOM    749  CA  VAL A  98       7.823  29.125  23.555  1.00  6.82           C  
ATOM    750  C   VAL A  98       8.655  30.221  22.929  1.00  7.54           C  
ATOM    751  O   VAL A  98       9.034  31.182  23.618  1.00  7.97           O  
ATOM    752  CB  VAL A  98       6.483  29.751  23.999  1.00  6.79           C  
ATOM    753  CG1 VAL A  98       5.685  30.294  22.788  1.00  6.52           C  
ATOM    754  CG2 VAL A  98       5.698  28.668  24.744  1.00  7.67           C  
ATOM    755  N   PHE A  99       8.994  30.102  21.646  1.00  5.69           N  
ATOM    756  CA  PHE A  99       9.722  31.146  20.962  1.00  6.72           C  
ATOM    757  C   PHE A  99       8.878  31.791  19.871  1.00  8.25           C  
ATOM    758  O   PHE A  99       8.217  31.085  19.108  1.00  8.89           O  
ATOM    759  CB  PHE A  99      10.974  30.563  20.354  1.00  6.86           C  
ATOM    760  CG  PHE A  99      12.039  30.304  21.408  1.00  7.04           C  
ATOM    761  CD1 PHE A  99      12.095  29.074  22.036  1.00  7.96           C  
ATOM    762  CD2 PHE A  99      12.991  31.272  21.669  1.00  7.08           C  
ATOM    763  CE1 PHE A  99      13.116  28.808  22.920  1.00  7.34           C  
ATOM    764  CE2 PHE A  99      14.014  31.003  22.558  1.00  7.55           C  
ATOM    765  CZ  PHE A  99      14.067  29.770  23.173  1.00  6.70           C  
ATOM    766  N   ASP A 100       8.811  33.118  19.820  1.00  7.75           N  
ATOM    767  CA  ASP A 100       8.166  33.835  18.727  1.00  7.51           C  
ATOM    768  C   ASP A 100       9.335  34.122  17.779  1.00  6.16           C  
ATOM    769  O   ASP A 100      10.167  34.977  18.078  1.00  6.83           O  
ATOM    770  CB  ASP A 100       7.546  35.136  19.282  1.00  7.97           C  
ATOM    771  CG  ASP A 100       6.831  36.018  18.279  1.00 10.66           C  
ATOM    772  OD1 ASP A 100       7.138  35.972  17.098  1.00  9.41           O  
ATOM    773  OD2 ASP A 100       5.969  36.782  18.686  1.00 13.43           O  
ATOM    774  N   VAL A 101       9.417  33.470  16.639  1.00  5.47           N  
ATOM    775  CA  VAL A 101      10.554  33.600  15.741  1.00  6.32           C  
ATOM    776  C   VAL A 101      10.099  34.154  14.385  1.00  6.89           C  
ATOM    777  O   VAL A 101       9.070  33.741  13.836  1.00  4.74           O  
ATOM    778  CB  VAL A 101      11.206  32.183  15.589  1.00  8.51           C  
ATOM    779  CG1 VAL A 101      12.411  32.277  14.648  1.00  8.42           C  
ATOM    780  CG2 VAL A 101      11.730  31.652  16.914  1.00  7.12           C  
ATOM    781  N   GLU A 102      10.858  35.071  13.811  1.00  6.46           N  
ATOM    782  CA  GLU A 102      10.583  35.619  12.507  1.00  9.32           C  
ATOM    783  C   GLU A 102      11.793  35.294  11.652  1.00  8.95           C  
ATOM    784  O   GLU A 102      12.891  35.721  12.021  1.00  7.28           O  
ATOM    785  CB  GLU A 102      10.392  37.122  12.639  1.00 12.60           C  
ATOM    786  CG  GLU A 102       9.930  37.715  11.349  1.00 19.44           C  
ATOM    787  CD  GLU A 102       9.290  39.084  11.491  1.00 22.53           C  
ATOM    788  OE1 GLU A 102       9.947  39.996  11.977  1.00 25.35           O  
ATOM    789  OE2 GLU A 102       8.125  39.235  11.118  1.00 26.47           O  
ATOM    790  N   LEU A 103      11.661  34.558  10.551  1.00  7.86           N  
ATOM    791  CA  LEU A 103      12.807  34.254   9.718  1.00  9.11           C  
ATOM    792  C   LEU A 103      12.946  35.379   8.688  1.00 10.98           C  
ATOM    793  O   LEU A 103      12.188  35.466   7.712  1.00 10.56           O  
ATOM    794  CB  LEU A 103      12.608  32.906   9.032  1.00  7.61           C  
ATOM    795  CG  LEU A 103      13.725  32.511   8.035  1.00  9.31           C  
ATOM    796  CD1 LEU A 103      15.125  32.462   8.674  1.00  7.98           C  
ATOM    797  CD2 LEU A 103      13.325  31.172   7.461  1.00  9.23           C  
ATOM    798  N   LEU A 104      13.933  36.249   8.896  1.00 10.47           N  
ATOM    799  CA  LEU A 104      14.075  37.426   8.057  1.00 11.64           C  
ATOM    800  C   LEU A 104      14.800  37.139   6.762  1.00 12.96           C  
ATOM    801  O   LEU A 104      14.374  37.686   5.743  1.00 12.46           O  
ATOM    802  CB  LEU A 104      14.838  38.555   8.787  1.00 11.59           C  
ATOM    803  CG  LEU A 104      14.395  38.978  10.183  1.00 12.22           C  
ATOM    804  CD1 LEU A 104      15.380  39.933  10.841  1.00 14.23           C  
ATOM    805  CD2 LEU A 104      13.065  39.646  10.053  1.00 13.68           C  
ATOM    806  N   LYS A 105      15.841  36.321   6.722  1.00 14.72           N  
ATOM    807  CA  LYS A 105      16.643  36.165   5.524  1.00 18.13           C  
ATOM    808  C   LYS A 105      17.530  34.947   5.672  1.00 17.93           C  
ATOM    809  O   LYS A 105      17.761  34.471   6.789  1.00 16.97           O  
ATOM    810  CB  LYS A 105      17.451  37.461   5.384  1.00 22.54           C  
ATOM    811  CG  LYS A 105      18.401  37.760   4.241  1.00 28.05           C  
ATOM    812  CD  LYS A 105      18.993  39.147   4.522  1.00 31.63           C  
ATOM    813  CE  LYS A 105      19.635  39.219   5.919  1.00 34.61           C  
ATOM    814  NZ  LYS A 105      20.218  40.514   6.234  1.00 37.67           N  
ATOM    815  N   LEU A 106      18.000  34.427   4.553  1.00 17.09           N  
ATOM    816  CA  LEU A 106      18.969  33.359   4.507  1.00 18.38           C  
ATOM    817  C   LEU A 106      20.138  33.919   3.698  1.00 22.81           C  
ATOM    818  O   LEU A 106      19.939  34.519   2.617  1.00 22.41           O  
ATOM    819  CB  LEU A 106      18.391  32.150   3.811  1.00 16.67           C  
ATOM    820  CG  LEU A 106      17.228  31.424   4.472  1.00 17.92           C  
ATOM    821  CD1 LEU A 106      16.780  30.249   3.616  1.00 19.39           C  
ATOM    822  CD2 LEU A 106      17.674  30.887   5.822  1.00 17.94           C  
ATOM    823  N   GLU A 107      21.314  33.757   4.309  1.00 25.53           N  
ATOM    824  CA  GLU A 107      22.619  34.153   3.802  1.00 30.47           C  
ATOM    825  C   GLU A 107      23.510  32.907   3.599  1.00 32.84           C  
ATOM    826  O   GLU A 107      24.678  33.027   3.232  1.00 35.92           O  
ATOM    827  CB  GLU A 107      23.300  35.081   4.793  1.00 30.35           C  
ATOM    828  CG  GLU A 107      22.573  36.389   5.053  1.00 32.65           C  
ATOM    829  CD  GLU A 107      23.216  37.279   6.115  1.00 33.53           C  
ATOM    830  OE1 GLU A 107      23.858  36.766   7.034  1.00 33.93           O  
ATOM    831  OE2 GLU A 107      23.058  38.497   6.030  1.00 34.89           O  
ATOM    832  OXT GLU A 107      23.058  31.783   3.813  1.00 35.48           O  
TER     833      GLU A 107                                                      
HETATM  834  C1  FK5 A 108      19.949  28.568  21.857  1.00  6.98           C  
HETATM  835  C2  FK5 A 108      18.568  29.218  21.970  1.00  6.27           C  
HETATM  836  C3  FK5 A 108      17.964  29.385  20.574  1.00  6.51           C  
HETATM  837  C4  FK5 A 108      18.601  30.521  19.741  1.00  6.40           C  
HETATM  838  C5  FK5 A 108      18.415  31.830  20.474  1.00  5.73           C  
HETATM  839  C6  FK5 A 108      19.035  31.693  21.862  1.00  4.15           C  
HETATM  840  C8  FK5 A 108      17.851  30.621  23.859  1.00  5.94           C  
HETATM  841  C9  FK5 A 108      17.676  31.834  24.546  1.00  6.76           C  
HETATM  842  C10 FK5 A 108      18.801  32.356  25.503  1.00  5.82           C  
HETATM  843  C11 FK5 A 108      19.456  31.256  26.382  1.00  7.78           C  
HETATM  844  C12 FK5 A 108      20.815  31.750  26.990  1.00  9.19           C  
HETATM  845  C13 FK5 A 108      21.717  32.449  25.922  1.00  9.10           C  
HETATM  846  C14 FK5 A 108      20.920  33.571  25.237  1.00  9.26           C  
HETATM  847  C15 FK5 A 108      21.593  34.502  24.165  1.00  8.63           C  
HETATM  848  C16 FK5 A 108      22.372  33.745  23.045  1.00  8.27           C  
HETATM  849  C17 FK5 A 108      22.953  34.547  21.834  1.00  9.32           C  
HETATM  850  C18 FK5 A 108      24.421  35.099  22.062  1.00  9.14           C  
HETATM  851  C19 FK5 A 108      25.460  33.954  21.902  1.00  9.94           C  
HETATM  852  C20 FK5 A 108      25.966  33.352  23.026  1.00  9.31           C  
HETATM  853  C21 FK5 A 108      27.014  32.209  23.143  1.00 10.82           C  
HETATM  854  C22 FK5 A 108      26.232  30.858  23.278  1.00 10.37           C  
HETATM  855  C23 FK5 A 108      26.069  30.036  21.976  1.00 10.41           C  
HETATM  856  C24 FK5 A 108      24.856  29.092  22.033  1.00  9.24           C  
HETATM  857  C25 FK5 A 108      23.440  29.778  22.123  1.00  8.06           C  
HETATM  858  C26 FK5 A 108      22.356  28.681  22.369  1.00  7.84           C  
HETATM  859  C27 FK5 A 108      22.556  27.857  23.672  1.00 10.03           C  
HETATM  860  C28 FK5 A 108      22.729  26.520  23.525  1.00 10.40           C  
HETATM  861  C29 FK5 A 108      23.355  25.568  24.559  1.00 13.26           C  
HETATM  862  C30 FK5 A 108      22.523  24.253  24.438  1.00 13.98           C  
HETATM  863  C31 FK5 A 108      23.130  23.136  25.286  1.00 14.91           C  
HETATM  864  C32 FK5 A 108      24.607  22.941  24.866  1.00 15.37           C  
HETATM  865  C33 FK5 A 108      25.466  24.221  25.017  1.00 14.96           C  
HETATM  866  C34 FK5 A 108      24.853  25.370  24.176  1.00 13.98           C  
HETATM  867  C35 FK5 A 108      18.475  30.707  27.445  1.00  6.91           C  
HETATM  868  C36 FK5 A 108      22.005  35.668  21.322  1.00  9.15           C  
HETATM  869  C37 FK5 A 108      25.928  33.684  20.437  1.00 10.56           C  
HETATM  870  C38 FK5 A 108      27.922  32.514  24.417  1.00 11.18           C  
HETATM  871  C39 FK5 A 108      28.894  31.377  24.743  1.00 14.89           C  
HETATM  872  C40 FK5 A 108      29.736  30.826  23.846  1.00 14.73           C  
HETATM  873  C41 FK5 A 108      23.047  30.603  20.842  1.00  7.88           C  
HETATM  874  C42 FK5 A 108      22.464  28.537  25.044  1.00  6.75           C  
HETATM  875  C43 FK5 A 108      24.070  32.136  26.629  1.00 13.04           C  
HETATM  876  C44 FK5 A 108      21.810  36.765  25.210  1.00  8.77           C  
HETATM  877  C45 FK5 A 108      21.434  21.447  25.907  1.00 15.72           C  
HETATM  878  N7  FK5 A 108      18.444  30.544  22.615  1.00  5.19           N  
HETATM  879  O1  FK5 A 108      21.027  29.295  22.381  1.00  8.14           O  
HETATM  880  O2  FK5 A 108      20.133  27.538  21.287  1.00  8.71           O  
HETATM  881  O3  FK5 A 108      17.438  29.618  24.457  1.00  6.75           O  
HETATM  882  O4  FK5 A 108      16.721  32.566  24.306  1.00  6.94           O  
HETATM  883  O5  FK5 A 108      19.784  32.946  24.608  1.00  8.22           O  
HETATM  884  O6  FK5 A 108      18.277  33.391  26.367  1.00  5.34           O  
HETATM  885  O7  FK5 A 108      22.924  33.019  26.551  1.00 10.93           O  
HETATM  886  O8  FK5 A 108      22.457  35.505  24.791  1.00 10.18           O  
HETATM  887  O9  FK5 A 108      25.973  30.364  24.376  1.00  9.44           O  
HETATM  888  O10 FK5 A 108      24.910  28.163  20.936  1.00 12.91           O  
HETATM  889  O11 FK5 A 108      22.382  21.937  24.951  1.00 14.51           O  
HETATM  890  O12 FK5 A 108      25.184  21.863  25.625  1.00 18.43           O  
HETATM  891  O   HOH A 109       8.188  36.359   2.493  1.00 15.95           O  
HETATM  892  O   HOH A 110       1.777  36.721   2.808  1.00 18.68           O  
HETATM  893  O   HOH A 111       3.968  35.378   2.697  1.00 43.67           O  
HETATM  894  O   HOH A 112       1.911  27.840   7.722  1.00 33.69           O  
HETATM  895  O   HOH A 113       5.495  38.110   7.142  1.00 28.74           O  
HETATM  896  O   HOH A 114      23.232  24.296  14.379  1.00  8.59           O  
HETATM  897  O   HOH A 115      21.365  21.415  17.333  1.00 14.38           O  
HETATM  898  O   HOH A 116      23.106  38.633  17.837  1.00 20.08           O  
HETATM  899  O   HOH A 117      10.238  14.899  22.502  1.00 25.59           O  
HETATM  900  O   HOH A 118      22.090  46.298  22.628  1.00 27.95           O  
HETATM  901  O   HOH A 119      24.811  35.580  26.016  1.00 19.12           O  
HETATM  902  O   HOH A 120       3.734  31.162  26.126  1.00 27.62           O  
HETATM  903  O   HOH A 121      14.096  23.771  28.794  1.00  6.37           O  
HETATM  904  O   HOH A 122      28.312  31.698  28.725  1.00 24.05           O  
HETATM  905  O   HOH A 123       4.908  34.799  37.682  1.00 46.90           O  
HETATM  906  O   HOH A 124      10.903  35.828  -6.286  1.00 48.37           O  
HETATM  907  O   HOH A 125      14.226  29.830  -6.242  1.00 55.64           O  
HETATM  908  O   HOH A 126      17.263  27.615   0.936  1.00 24.57           O  
HETATM  909  O   HOH A 127      16.569  35.162   2.046  1.00 29.99           O  
HETATM  910  O   HOH A 128       7.953  19.072   8.426  1.00 47.71           O  
HETATM  911  O   HOH A 129       5.452  39.426   9.598  1.00 49.85           O  
HETATM  912  O   HOH A 130      19.844  19.946  10.311  1.00 45.20           O  
HETATM  913  O   HOH A 131      19.346  42.452   8.931  1.00 50.39           O  
HETATM  914  O   HOH A 132      30.134  28.301  12.051  1.00 37.73           O  
HETATM  915  O   HOH A 133      27.599  44.178  18.830  1.00 52.48           O  
HETATM  916  O   HOH A 134      23.133  20.521  14.465  1.00 20.82           O  
HETATM  917  O   HOH A 135      13.162  47.622  19.877  1.00 53.97           O  
HETATM  918  O   HOH A 136      20.745  39.361  18.970  1.00 22.67           O  
HETATM  919  O   HOH A 137      31.911  32.233  20.817  1.00 26.60           O  
HETATM  920  O   HOH A 138      18.649  51.288  22.239  1.00 35.59           O  
HETATM  921  O   HOH A 139       6.981  38.809  30.714  1.00 26.11           O  
HETATM  922  O   HOH A 140      -5.229  43.410  27.826  1.00 53.82           O  
HETATM  923  O   HOH A 141      10.114  16.936  32.437  1.00 45.59           O  
HETATM  924  O   HOH A 142      14.541  23.162  31.364  1.00  6.46           O  
HETATM  925  O   HOH A 143       2.235  33.358  25.723  1.00 40.24           O  
HETATM  926  O   HOH A 144      14.022  34.250  33.577  1.00 28.52           O  
HETATM  927  O   HOH A 145      13.190  29.906  -3.433  1.00 36.21           O  
HETATM  928  O   HOH A 146       8.742  35.590  -2.276  1.00 32.33           O  
HETATM  929  O   HOH A 147       7.941  24.751  -1.579  1.00 29.64           O  
HETATM  930  O   HOH A 148      15.992  27.173  -1.382  1.00 42.23           O  
HETATM  931  O   HOH A 149      11.269  35.323  -1.491  1.00 34.58           O  
HETATM  932  O   HOH A 150      14.127  22.386   5.166  1.00 31.08           O  
HETATM  933  O   HOH A 151       3.031  30.081   2.693  1.00 27.09           O  
HETATM  934  O   HOH A 152       5.676  26.381   7.454  1.00 22.12           O  
HETATM  935  O   HOH A 153      26.072  31.097   5.042  1.00 36.33           O  
HETATM  936  O   HOH A 154       3.276  37.215   5.902  1.00 22.20           O  
HETATM  937  O   HOH A 155      10.079  19.705   6.740  1.00 28.86           O  
HETATM  938  O   HOH A 156      -1.220  32.781   8.408  1.00 39.66           O  
HETATM  939  O   HOH A 157      17.164  41.579   7.443  1.00 30.29           O  
HETATM  940  O   HOH A 158      21.750  26.572   7.719  1.00 30.19           O  
HETATM  941  O   HOH A 159      -0.454  37.662   8.530  1.00 34.40           O  
HETATM  942  O   HOH A 160       3.534  39.879  11.480  1.00 38.57           O  
HETATM  943  O   HOH A 161      23.029  15.633  14.212  1.00 43.43           O  
HETATM  944  O   HOH A 162      10.776  44.276  10.236  1.00 37.29           O  
HETATM  945  O   HOH A 163       2.685  26.074  10.699  1.00 26.62           O  
HETATM  946  O   HOH A 164      -4.859  36.093  11.320  1.00 42.92           O  
HETATM  947  O   HOH A 165      15.043  15.980  11.172  1.00 31.68           O  
HETATM  948  O   HOH A 166       2.130  22.785   7.546  1.00 34.43           O  
HETATM  949  O   HOH A 167      13.471  43.572  11.168  1.00 34.43           O  
HETATM  950  O   HOH A 168      18.404  12.927  12.733  1.00 32.47           O  
HETATM  951  O   HOH A 169      31.591  24.848  13.594  1.00 32.25           O  
HETATM  952  O   HOH A 170       0.829  39.762  11.085  1.00 41.83           O  
HETATM  953  O   HOH A 171      12.635  15.643  13.855  1.00 30.56           O  
HETATM  954  O   HOH A 172       7.554  19.422  14.169  1.00 25.60           O  
HETATM  955  O   HOH A 173       4.421  21.578  14.112  1.00 36.26           O  
HETATM  956  O   HOH A 174       9.343  39.730  14.488  1.00 25.82           O  
HETATM  957  O   HOH A 175      27.205  51.523  14.081  1.00 28.74           O  
HETATM  958  O   HOH A 176      29.271  31.655  20.250  1.00 37.78           O  
HETATM  959  O   HOH A 177      23.481  17.804  12.527  1.00 39.28           O  
HETATM  960  O   HOH A 178      28.660  19.586  15.737  1.00 35.53           O  
HETATM  961  O   HOH A 179      24.042  36.936  15.983  1.00 20.10           O  
HETATM  962  O   HOH A 180      26.025  34.067  16.420  1.00 43.83           O  
HETATM  963  O   HOH A 181      28.061  35.706  16.557  1.00 38.50           O  
HETATM  964  O   HOH A 182      10.044  17.993  14.489  1.00 34.55           O  
HETATM  965  O   HOH A 183      29.449  16.427  18.324  1.00 35.80           O  
HETATM  966  O   HOH A 184       1.374  22.302  16.596  1.00 39.51           O  
HETATM  967  O   HOH A 185       4.000  26.401  18.921  1.00 15.86           O  
HETATM  968  O   HOH A 186      25.135  31.275  16.226  1.00 28.48           O  
HETATM  969  O   HOH A 187      26.823  45.860  20.762  1.00 40.31           O  
HETATM  970  O   HOH A 188       6.352  37.826  21.479  1.00 27.02           O  
HETATM  971  O   HOH A 189      14.891  48.607  21.986  1.00 35.56           O  
HETATM  972  O   HOH A 190       6.236  20.722  21.987  1.00 23.54           O  
HETATM  973  O   HOH A 191       2.114  29.119  25.113  1.00 35.64           O  
HETATM  974  O   HOH A 192      18.435  19.394  24.057  1.00 13.16           O  
HETATM  975  O   HOH A 193      24.303  47.525  23.494  1.00 34.68           O  
HETATM  976  O   HOH A 194       4.315  21.299  24.137  1.00 44.05           O  
HETATM  977  O   HOH A 195      16.867  40.885  25.413  1.00 39.69           O  
HETATM  978  O   HOH A 196      13.621  12.577  22.468  1.00 37.48           O  
HETATM  979  O   HOH A 197      19.016  19.186  26.616  1.00 37.33           O  
HETATM  980  O   HOH A 198      27.311  25.340  28.383  1.00 30.85           O  
HETATM  981  O   HOH A 199      22.754  26.752  27.985  1.00 30.10           O  
HETATM  982  O   HOH A 200      17.826  37.803  29.199  1.00 34.71           O  
HETATM  983  O   HOH A 201      21.976  18.609  31.837  1.00 48.09           O  
HETATM  984  O   HOH A 202       7.376  23.055  31.673  1.00 24.98           O  
HETATM  985  O   HOH A 203       1.106  35.010  32.688  1.00 11.95           O  
HETATM  986  O   HOH A 204      18.836  21.922  37.800  1.00 15.31           O  
HETATM  987  O   HOH A 205      22.105  33.127  37.400  1.00 38.37           O  
CONECT  834  835  879  880                                                      
CONECT  835  834  836  878                                                      
CONECT  836  835  837                                                           
CONECT  837  836  838                                                           
CONECT  838  837  839                                                           
CONECT  839  838  878                                                           
CONECT  840  841  878  881                                                      
CONECT  841  840  842  882                                                      
CONECT  842  841  843  883  884                                                 
CONECT  843  842  844  867                                                      
CONECT  844  843  845                                                           
CONECT  845  844  846  885                                                      
CONECT  846  845  847  883                                                      
CONECT  847  846  848  886                                                      
CONECT  848  847  849                                                           
CONECT  849  848  850  868                                                      
CONECT  850  849  851                                                           
CONECT  851  850  852  869                                                      
CONECT  852  851  853                                                           
CONECT  853  852  854  870                                                      
CONECT  854  853  855  887                                                      
CONECT  855  854  856                                                           
CONECT  856  855  857  888                                                      
CONECT  857  856  858  873                                                      
CONECT  858  857  859  879                                                      
CONECT  859  858  860  874                                                      
CONECT  860  859  861                                                           
CONECT  861  860  862  866                                                      
CONECT  862  861  863                                                           
CONECT  863  862  864  889                                                      
CONECT  864  863  865  890                                                      
CONECT  865  864  866                                                           
CONECT  866  861  865                                                           
CONECT  867  843                                                                
CONECT  868  849                                                                
CONECT  869  851                                                                
CONECT  870  853  871                                                           
CONECT  871  870  872                                                           
CONECT  872  871                                                                
CONECT  873  857                                                                
CONECT  874  859                                                                
CONECT  875  885                                                                
CONECT  876  886                                                                
CONECT  877  889                                                                
CONECT  878  835  839  840                                                      
CONECT  879  834  858                                                           
CONECT  880  834                                                                
CONECT  881  840                                                                
CONECT  882  841                                                                
CONECT  883  842  846                                                           
CONECT  884  842                                                                
CONECT  885  845  875                                                           
CONECT  886  847  876                                                           
CONECT  887  854                                                                
CONECT  888  856                                                                
CONECT  889  863  877                                                           
CONECT  890  864                                                                
MASTER      344    0    1    3    7    0    6    6  986    1   57    9          
END                                                                             
