# Supplementary material for: Semantical and geometrical protein encoding toward enhanced bioactivity and thermostability
Source: eLife. 2025 May 2;13:RP98033. doi: 10.7554/eLife.98033 (PMC12048155; doi:10.7554/eLife.98033)
Supplement: Source code 1. [file elife-98033-code1.zip › ProtSSN-master/data/DDG/DATASET/1FKJ-7.5-25.0/1FKJ-7.5-25.0.pdb]

MODEL     1                                                                     
ATOM      1  N   GLY A   1       3.378   6.398  13.775  1.00 96.82           N  
ATOM      2  CA  GLY A   1       4.345   6.428  12.688  1.00 96.82           C  
ATOM      3  C   GLY A   1       4.122   5.334  11.661  1.00 96.82           C  
ATOM      4  O   GLY A   1       2.986   4.913  11.431  1.00 96.82           O  
ATOM      5  N   VAL A   2       5.263   5.056  10.824  1.00 98.34           N  
ATOM      6  CA  VAL A   2       5.130   3.994   9.832  1.00 98.34           C  
ATOM      7  C   VAL A   2       6.267   2.988   9.996  1.00 98.34           C  
ATOM      8  CB  VAL A   2       5.121   4.559   8.394  1.00 98.34           C  
ATOM      9  O   VAL A   2       7.422   3.373  10.192  1.00 98.34           O  
ATOM     10  CG1 VAL A   2       6.429   5.288   8.092  1.00 98.34           C  
ATOM     11  CG2 VAL A   2       4.885   3.438   7.383  1.00 98.34           C  
ATOM     12  N   GLN A   3       5.878   1.747  10.108  1.00 98.54           N  
ATOM     13  CA  GLN A   3       6.810   0.624  10.074  1.00 98.54           C  
ATOM     14  C   GLN A   3       6.813  -0.047   8.704  1.00 98.54           C  
ATOM     15  CB  GLN A   3       6.462  -0.396  11.158  1.00 98.54           C  
ATOM     16  O   GLN A   3       5.757  -0.421   8.188  1.00 98.54           O  
ATOM     17  CG  GLN A   3       6.639   0.128  12.577  1.00 98.54           C  
ATOM     18  CD  GLN A   3       6.260  -0.893  13.632  1.00 98.54           C  
ATOM     19  NE2 GLN A   3       6.358  -0.502  14.898  1.00 98.54           N  
ATOM     20  OE1 GLN A   3       5.882  -2.025  13.313  1.00 98.54           O  
ATOM     21  N   VAL A   4       8.000  -0.192   8.123  1.00 98.55           N  
ATOM     22  CA  VAL A   4       8.139  -0.800   6.805  1.00 98.55           C  
ATOM     23  C   VAL A   4       8.800  -2.171   6.935  1.00 98.55           C  
ATOM     24  CB  VAL A   4       8.957   0.097   5.849  1.00 98.55           C  
ATOM     25  O   VAL A   4       9.925  -2.280   7.428  1.00 98.55           O  
ATOM     26  CG1 VAL A   4       9.025  -0.520   4.454  1.00 98.55           C  
ATOM     27  CG2 VAL A   4       8.353   1.499   5.788  1.00 98.55           C  
ATOM     28  N   GLU A   5       8.052  -3.192   6.593  1.00 98.60           N  
ATOM     29  CA  GLU A   5       8.561  -4.560   6.567  1.00 98.60           C  
ATOM     30  C   GLU A   5       8.606  -5.105   5.142  1.00 98.60           C  
ATOM     31  CB  GLU A   5       7.705  -5.470   7.451  1.00 98.60           C  
ATOM     32  O   GLU A   5       7.575  -5.189   4.471  1.00 98.60           O  
ATOM     33  CG  GLU A   5       8.268  -6.874   7.617  1.00 98.60           C  
ATOM     34  CD  GLU A   5       7.353  -7.799   8.404  1.00 98.60           C  
ATOM     35  OE1 GLU A   5       7.614  -9.022   8.443  1.00 98.60           O  
ATOM     36  OE2 GLU A   5       6.366  -7.295   8.985  1.00 98.60           O  
ATOM     37  N   THR A   6       9.816  -5.508   4.796  1.00 98.64           N  
ATOM     38  CA  THR A   6      10.002  -6.014   3.440  1.00 98.64           C  
ATOM     39  C   THR A   6       9.389  -7.403   3.293  1.00 98.64           C  
ATOM     40  CB  THR A   6      11.494  -6.065   3.063  1.00 98.64           C  
ATOM     41  O   THR A   6       9.660  -8.296   4.099  1.00 98.64           O  
ATOM     42  CG2 THR A   6      11.688  -6.632   1.661  1.00 98.64           C  
ATOM     43  OG1 THR A   6      12.039  -4.740   3.110  1.00 98.64           O  
ATOM     44  N   ILE A   7       8.520  -7.560   2.250  1.00 98.66           N  
ATOM     45  CA  ILE A   7       7.995  -8.860   1.848  1.00 98.66           C  
ATOM     46  C   ILE A   7       8.884  -9.462   0.761  1.00 98.66           C  
ATOM     47  CB  ILE A   7       6.537  -8.751   1.348  1.00 98.66           C  
ATOM     48  O   ILE A   7       9.267 -10.631   0.841  1.00 98.66           O  
ATOM     49  CG1 ILE A   7       5.611  -8.322   2.492  1.00 98.66           C  
ATOM     50  CG2 ILE A   7       6.074 -10.077   0.738  1.00 98.66           C  
ATOM     51  CD1 ILE A   7       4.214  -7.921   2.040  1.00 98.66           C  
ATOM     52  N   SER A   8       9.148  -8.693  -0.264  1.00 98.60           N  
ATOM     53  CA  SER A   8      10.133  -9.023  -1.288  1.00 98.60           C  
ATOM     54  C   SER A   8      10.971  -7.805  -1.663  1.00 98.60           C  
ATOM     55  CB  SER A   8       9.446  -9.582  -2.534  1.00 98.60           C  
ATOM     56  O   SER A   8      10.449  -6.694  -1.766  1.00 98.60           O  
ATOM     57  OG  SER A   8       8.578  -8.618  -3.105  1.00 98.60           O  
ATOM     58  N   PRO A   9      12.243  -8.114  -1.817  1.00 98.55           N  
ATOM     59  CA  PRO A   9      13.143  -6.984  -2.061  1.00 98.55           C  
ATOM     60  C   PRO A   9      12.967  -6.379  -3.452  1.00 98.55           C  
ATOM     61  CB  PRO A   9      14.535  -7.603  -1.906  1.00 98.55           C  
ATOM     62  O   PRO A   9      12.547  -7.073  -4.382  1.00 98.55           O  
ATOM     63  CG  PRO A   9      14.358  -9.039  -2.280  1.00 98.55           C  
ATOM     64  CD  PRO A   9      12.980  -9.473  -1.868  1.00 98.55           C  
ATOM     65  N   GLY A  10      13.203  -5.059  -3.596  1.00 98.44           N  
ATOM     66  CA  GLY A  10      13.334  -4.397  -4.884  1.00 98.44           C  
ATOM     67  C   GLY A  10      14.762  -4.361  -5.394  1.00 98.44           C  
ATOM     68  O   GLY A  10      15.507  -5.331  -5.239  1.00 98.44           O  
ATOM     69  N   ASP A  11      15.043  -3.284  -6.067  1.00 98.35           N  
ATOM     70  CA  ASP A  11      16.375  -3.199  -6.659  1.00 98.35           C  
ATOM     71  C   ASP A  11      17.392  -2.673  -5.649  1.00 98.35           C  
ATOM     72  CB  ASP A  11      16.355  -2.304  -7.900  1.00 98.35           C  
ATOM     73  O   ASP A  11      18.598  -2.692  -5.907  1.00 98.35           O  
ATOM     74  CG  ASP A  11      15.962  -0.870  -7.591  1.00 98.35           C  
ATOM     75  OD1 ASP A  11      15.898  -0.499  -6.399  1.00 98.35           O  
ATOM     76  OD2 ASP A  11      15.712  -0.106  -8.547  1.00 98.35           O  
ATOM     77  N   GLY A  12      16.995  -2.135  -4.576  1.00 97.98           N  
ATOM     78  CA  GLY A  12      17.849  -1.666  -3.496  1.00 97.98           C  
ATOM     79  C   GLY A  12      18.665  -0.442  -3.869  1.00 97.98           C  
ATOM     80  O   GLY A  12      19.605  -0.077  -3.160  1.00 97.98           O  
ATOM     81  N   ARG A  13      18.365   0.214  -4.967  1.00 97.99           N  
ATOM     82  CA  ARG A  13      19.194   1.332  -5.405  1.00 97.99           C  
ATOM     83  C   ARG A  13      18.334   2.517  -5.833  1.00 97.99           C  
ATOM     84  CB  ARG A  13      20.108   0.905  -6.556  1.00 97.99           C  
ATOM     85  O   ARG A  13      18.751   3.670  -5.707  1.00 97.99           O  
ATOM     86  CG  ARG A  13      19.364   0.362  -7.765  1.00 97.99           C  
ATOM     87  CD  ARG A  13      20.320  -0.156  -8.830  1.00 97.99           C  
ATOM     88  NE  ARG A  13      20.089  -1.568  -9.121  1.00 97.99           N  
ATOM     89  NH1 ARG A  13      21.797  -1.741 -10.668  1.00 97.99           N  
ATOM     90  NH2 ARG A  13      20.500  -3.566 -10.176  1.00 97.99           N  
ATOM     91  CZ  ARG A  13      20.796  -2.288  -9.988  1.00 97.99           C  
ATOM     92  N   THR A  14      17.240   2.231  -6.405  1.00 98.34           N  
ATOM     93  CA  THR A  14      16.391   3.309  -6.902  1.00 98.34           C  
ATOM     94  C   THR A  14      15.285   3.632  -5.901  1.00 98.34           C  
ATOM     95  CB  THR A  14      15.766   2.946  -8.262  1.00 98.34           C  
ATOM     96  O   THR A  14      14.317   2.880  -5.774  1.00 98.34           O  
ATOM     97  CG2 THR A  14      15.098   4.159  -8.901  1.00 98.34           C  
ATOM     98  OG1 THR A  14      16.791   2.462  -9.138  1.00 98.34           O  
ATOM     99  N   PHE A  15      15.359   4.773  -5.233  1.00 98.47           N  
ATOM    100  CA  PHE A  15      14.401   5.218  -4.228  1.00 98.47           C  
ATOM    101  C   PHE A  15      13.683   6.481  -4.686  1.00 98.47           C  
ATOM    102  CB  PHE A  15      15.103   5.470  -2.889  1.00 98.47           C  
ATOM    103  O   PHE A  15      14.265   7.314  -5.384  1.00 98.47           O  
ATOM    104  CG  PHE A  15      15.797   4.257  -2.330  1.00 98.47           C  
ATOM    105  CD1 PHE A  15      15.127   3.387  -1.479  1.00 98.47           C  
ATOM    106  CD2 PHE A  15      17.119   3.987  -2.656  1.00 98.47           C  
ATOM    107  CE1 PHE A  15      15.766   2.263  -0.959  1.00 98.47           C  
ATOM    108  CE2 PHE A  15      17.765   2.866  -2.141  1.00 98.47           C  
ATOM    109  CZ  PHE A  15      17.087   2.006  -1.292  1.00 98.47           C  
ATOM    110  N   PRO A  16      12.305   6.549  -4.280  1.00 98.42           N  
ATOM    111  CA  PRO A  16      11.555   7.750  -4.655  1.00 98.42           C  
ATOM    112  C   PRO A  16      12.174   9.030  -4.099  1.00 98.42           C  
ATOM    113  CB  PRO A  16      10.171   7.505  -4.049  1.00 98.42           C  
ATOM    114  O   PRO A  16      12.691   9.034  -2.978  1.00 98.42           O  
ATOM    115  CG  PRO A  16      10.062   6.019  -3.932  1.00 98.42           C  
ATOM    116  CD  PRO A  16      11.422   5.465  -3.617  1.00 98.42           C  
ATOM    117  N   LYS A  17      12.097  10.126  -4.862  1.00 97.56           N  
ATOM    118  CA  LYS A  17      12.510  11.462  -4.443  1.00 97.56           C  
ATOM    119  C   LYS A  17      11.340  12.440  -4.490  1.00 97.56           C  
ATOM    120  CB  LYS A  17      13.654  11.971  -5.322  1.00 97.56           C  
ATOM    121  O   LYS A  17      10.394  12.248  -5.257  1.00 97.56           O  
ATOM    122  CG  LYS A  17      14.912  11.118  -5.255  1.00 97.56           C  
ATOM    123  CD  LYS A  17      15.996  11.647  -6.185  1.00 97.56           C  
ATOM    124  CE  LYS A  17      17.229  10.754  -6.174  1.00 97.56           C  
ATOM    125  NZ  LYS A  17      18.269  11.232  -7.133  1.00 97.56           N  
ATOM    126  N   ARG A  18      11.461  13.449  -3.622  1.00 96.98           N  
ATOM    127  CA  ARG A  18      10.428  14.479  -3.613  1.00 96.98           C  
ATOM    128  C   ARG A  18      10.199  15.036  -5.014  1.00 96.98           C  
ATOM    129  CB  ARG A  18      10.804  15.611  -2.654  1.00 96.98           C  
ATOM    130  O   ARG A  18      11.154  15.295  -5.749  1.00 96.98           O  
ATOM    131  CG  ARG A  18      10.678  15.241  -1.185  1.00 96.98           C  
ATOM    132  CD  ARG A  18      11.068  16.398  -0.276  1.00 96.98           C  
ATOM    133  NE  ARG A  18       9.932  17.273  -0.000  1.00 96.98           N  
ATOM    134  NH1 ARG A  18      10.221  17.270   2.292  1.00 96.98           N  
ATOM    135  NH2 ARG A  18       8.506  18.464   1.350  1.00 96.98           N  
ATOM    136  CZ  ARG A  18       9.556  17.667   1.213  1.00 96.98           C  
ATOM    137  N   GLY A  19       8.860  15.090  -5.457  1.00 97.01           N  
ATOM    138  CA  GLY A  19       8.494  15.615  -6.762  1.00 97.01           C  
ATOM    139  C   GLY A  19       8.324  14.534  -7.814  1.00 97.01           C  
ATOM    140  O   GLY A  19       7.791  14.792  -8.895  1.00 97.01           O  
ATOM    141  N   GLN A  20       8.790  13.312  -7.493  1.00 97.86           N  
ATOM    142  CA  GLN A  20       8.633  12.192  -8.415  1.00 97.86           C  
ATOM    143  C   GLN A  20       7.272  11.523  -8.241  1.00 97.86           C  
ATOM    144  CB  GLN A  20       9.751  11.168  -8.212  1.00 97.86           C  
ATOM    145  O   GLN A  20       6.710  11.523  -7.144  1.00 97.86           O  
ATOM    146  CG  GLN A  20      11.104  11.621  -8.744  1.00 97.86           C  
ATOM    147  CD  GLN A  20      12.176  10.557  -8.604  1.00 97.86           C  
ATOM    148  NE2 GLN A  20      12.895  10.293  -9.689  1.00 97.86           N  
ATOM    149  OE1 GLN A  20      12.356   9.976  -7.528  1.00 97.86           O  
ATOM    150  N   THR A  21       6.858  11.033  -9.345  1.00 98.52           N  
ATOM    151  CA  THR A  21       5.610  10.280  -9.285  1.00 98.52           C  
ATOM    152  C   THR A  21       5.880   8.805  -9.006  1.00 98.52           C  
ATOM    153  CB  THR A  21       4.810  10.420 -10.593  1.00 98.52           C  
ATOM    154  O   THR A  21       6.650   8.163  -9.724  1.00 98.52           O  
ATOM    155  CG2 THR A  21       3.523   9.603 -10.541  1.00 98.52           C  
ATOM    156  OG1 THR A  21       4.480  11.799 -10.800  1.00 98.52           O  
ATOM    157  N   CYS A  22       5.243   8.342  -7.963  1.00 98.72           N  
ATOM    158  CA  CYS A  22       5.302   6.930  -7.604  1.00 98.72           C  
ATOM    159  C   CYS A  22       4.107   6.172  -8.170  1.00 98.72           C  
ATOM    160  CB  CYS A  22       5.350   6.764  -6.085  1.00 98.72           C  
ATOM    161  O   CYS A  22       2.968   6.627  -8.056  1.00 98.72           O  
ATOM    162  SG  CYS A  22       6.716   7.646  -5.299  1.00 98.72           S  
ATOM    163  N   VAL A  23       4.418   5.071  -8.803  1.00 98.74           N  
ATOM    164  CA  VAL A  23       3.383   4.168  -9.294  1.00 98.74           C  
ATOM    165  C   VAL A  23       3.384   2.883  -8.469  1.00 98.74           C  
ATOM    166  CB  VAL A  23       3.579   3.840 -10.791  1.00 98.74           C  
ATOM    167  O   VAL A  23       4.383   2.161  -8.434  1.00 98.74           O  
ATOM    168  CG1 VAL A  23       2.408   3.014 -11.321  1.00 98.74           C  
ATOM    169  CG2 VAL A  23       3.741   5.124 -11.602  1.00 98.74           C  
ATOM    170  N   VAL A  24       2.217   2.552  -7.832  1.00 98.75           N  
ATOM    171  CA  VAL A  24       2.203   1.441  -6.886  1.00 98.75           C  
ATOM    172  C   VAL A  24       0.935   0.613  -7.080  1.00 98.75           C  
ATOM    173  CB  VAL A  24       2.296   1.938  -5.425  1.00 98.75           C  
ATOM    174  O   VAL A  24      -0.085   1.128  -7.545  1.00 98.75           O  
ATOM    175  CG1 VAL A  24       3.586   2.727  -5.205  1.00 98.75           C  
ATOM    176  CG2 VAL A  24       1.078   2.790  -5.074  1.00 98.75           C  
ATOM    177  N   HIS A  25       1.079  -0.596  -6.760  1.00 98.76           N  
ATOM    178  CA  HIS A  25      -0.076  -1.383  -6.343  1.00 98.76           C  
ATOM    179  C   HIS A  25      -0.132  -1.520  -4.825  1.00 98.76           C  
ATOM    180  CB  HIS A  25      -0.045  -2.767  -6.995  1.00 98.76           C  
ATOM    181  O   HIS A  25       0.907  -1.546  -4.162  1.00 98.76           O  
ATOM    182  CG  HIS A  25      -0.732  -2.820  -8.322  1.00 98.76           C  
ATOM    183  CD2 HIS A  25      -0.288  -3.223  -9.537  1.00 98.76           C  
ATOM    184  ND1 HIS A  25      -2.039  -2.423  -8.501  1.00 98.76           N  
ATOM    185  CE1 HIS A  25      -2.371  -2.580  -9.772  1.00 98.76           C  
ATOM    186  NE2 HIS A  25      -1.326  -3.064 -10.421  1.00 98.76           N  
ATOM    187  N   TYR A  26      -1.446  -1.657  -4.304  1.00 98.76           N  
ATOM    188  CA  TYR A  26      -1.569  -1.806  -2.859  1.00 98.76           C  
ATOM    189  C   TYR A  26      -2.881  -2.489  -2.491  1.00 98.76           C  
ATOM    190  CB  TYR A  26      -1.480  -0.442  -2.168  1.00 98.76           C  
ATOM    191  O   TYR A  26      -3.822  -2.511  -3.288  1.00 98.76           O  
ATOM    192  CG  TYR A  26      -2.704   0.420  -2.365  1.00 98.76           C  
ATOM    193  CD1 TYR A  26      -2.808   1.276  -3.459  1.00 98.76           C  
ATOM    194  CD2 TYR A  26      -3.758   0.380  -1.459  1.00 98.76           C  
ATOM    195  CE1 TYR A  26      -3.933   2.074  -3.644  1.00 98.76           C  
ATOM    196  CE2 TYR A  26      -4.887   1.173  -1.634  1.00 98.76           C  
ATOM    197  OH  TYR A  26      -6.081   2.801  -2.906  1.00 98.76           O  
ATOM    198  CZ  TYR A  26      -4.966   2.014  -2.728  1.00 98.76           C  
ATOM    199  N   THR A  27      -2.887  -3.083  -1.378  1.00 98.70           N  
ATOM    200  CA  THR A  27      -4.075  -3.507  -0.647  1.00 98.70           C  
ATOM    201  C   THR A  27      -4.050  -2.973   0.783  1.00 98.70           C  
ATOM    202  CB  THR A  27      -4.199  -5.042  -0.622  1.00 98.70           C  
ATOM    203  O   THR A  27      -3.089  -3.204   1.520  1.00 98.70           O  
ATOM    204  CG2 THR A  27      -5.454  -5.480   0.126  1.00 98.70           C  
ATOM    205  OG1 THR A  27      -4.262  -5.531  -1.967  1.00 98.70           O  
ATOM    206  N   GLY A  28      -5.087  -2.247   1.162  1.00 98.56           N  
ATOM    207  CA  GLY A  28      -5.201  -1.718   2.511  1.00 98.56           C  
ATOM    208  C   GLY A  28      -6.157  -2.509   3.384  1.00 98.56           C  
ATOM    209  O   GLY A  28      -7.275  -2.820   2.965  1.00 98.56           O  
ATOM    210  N   MET A  29      -5.711  -2.747   4.616  1.00 98.45           N  
ATOM    211  CA  MET A  29      -6.502  -3.527   5.563  1.00 98.45           C  
ATOM    212  C   MET A  29      -6.513  -2.868   6.938  1.00 98.45           C  
ATOM    213  CB  MET A  29      -5.960  -4.953   5.671  1.00 98.45           C  
ATOM    214  O   MET A  29      -5.581  -2.143   7.290  1.00 98.45           O  
ATOM    215  CG  MET A  29      -5.962  -5.712   4.353  1.00 98.45           C  
ATOM    216  SD  MET A  29      -4.920  -7.221   4.409  1.00 98.45           S  
ATOM    217  CE  MET A  29      -3.269  -6.469   4.433  1.00 98.45           C  
ATOM    218  N   LEU A  30      -7.614  -3.193   7.667  1.00 97.61           N  
ATOM    219  CA  LEU A  30      -7.627  -2.880   9.092  1.00 97.61           C  
ATOM    220  C   LEU A  30      -6.855  -3.928   9.886  1.00 97.61           C  
ATOM    221  CB  LEU A  30      -9.066  -2.791   9.607  1.00 97.61           C  
ATOM    222  O   LEU A  30      -6.459  -4.960   9.339  1.00 97.61           O  
ATOM    223  CG  LEU A  30      -9.959  -1.739   8.947  1.00 97.61           C  
ATOM    224  CD1 LEU A  30     -11.397  -1.885   9.432  1.00 97.61           C  
ATOM    225  CD2 LEU A  30      -9.433  -0.336   9.231  1.00 97.61           C  
ATOM    226  N   GLU A  31      -6.668  -3.633  11.176  1.00 93.77           N  
ATOM    227  CA  GLU A  31      -5.852  -4.522  11.998  1.00 93.77           C  
ATOM    228  C   GLU A  31      -6.494  -5.901  12.123  1.00 93.77           C  
ATOM    229  CB  GLU A  31      -5.630  -3.918  13.386  1.00 93.77           C  
ATOM    230  O   GLU A  31      -5.799  -6.899  12.327  1.00 93.77           O  
ATOM    231  CG  GLU A  31      -4.436  -2.978  13.464  1.00 93.77           C  
ATOM    232  CD  GLU A  31      -4.156  -2.478  14.872  1.00 93.77           C  
ATOM    233  OE1 GLU A  31      -3.031  -2.688  15.379  1.00 93.77           O  
ATOM    234  OE2 GLU A  31      -5.070  -1.871  15.474  1.00 93.77           O  
ATOM    235  N   ASP A  32      -7.738  -5.918  11.899  1.00 93.92           N  
ATOM    236  CA  ASP A  32      -8.433  -7.196  12.022  1.00 93.92           C  
ATOM    237  C   ASP A  32      -8.427  -7.954  10.696  1.00 93.92           C  
ATOM    238  CB  ASP A  32      -9.871  -6.982  12.499  1.00 93.92           C  
ATOM    239  O   ASP A  32      -9.033  -9.021  10.582  1.00 93.92           O  
ATOM    240  CG  ASP A  32     -10.695  -6.143  11.539  1.00 93.92           C  
ATOM    241  OD1 ASP A  32     -10.201  -5.812  10.439  1.00 93.92           O  
ATOM    242  OD2 ASP A  32     -11.848  -5.807  11.886  1.00 93.92           O  
ATOM    243  N   GLY A  33      -7.764  -7.350   9.668  1.00 95.00           N  
ATOM    244  CA  GLY A  33      -7.610  -8.049   8.401  1.00 95.00           C  
ATOM    245  C   GLY A  33      -8.667  -7.672   7.380  1.00 95.00           C  
ATOM    246  O   GLY A  33      -8.602  -8.100   6.226  1.00 95.00           O  
ATOM    247  N   LYS A  34      -9.638  -6.937   7.787  1.00 96.87           N  
ATOM    248  CA  LYS A  34     -10.669  -6.522   6.840  1.00 96.87           C  
ATOM    249  C   LYS A  34     -10.108  -5.548   5.808  1.00 96.87           C  
ATOM    250  CB  LYS A  34     -11.849  -5.885   7.576  1.00 96.87           C  
ATOM    251  O   LYS A  34      -9.605  -4.480   6.164  1.00 96.87           O  
ATOM    252  CG  LYS A  34     -13.039  -5.571   6.682  1.00 96.87           C  
ATOM    253  CD  LYS A  34     -14.188  -4.962   7.474  1.00 96.87           C  
ATOM    254  CE  LYS A  34     -15.335  -4.541   6.565  1.00 96.87           C  
ATOM    255  NZ  LYS A  34     -16.480  -3.977   7.341  1.00 96.87           N  
ATOM    256  N   LYS A  35     -10.261  -6.013   4.624  1.00 97.95           N  
ATOM    257  CA  LYS A  35      -9.816  -5.185   3.507  1.00 97.95           C  
ATOM    258  C   LYS A  35     -10.771  -4.017   3.274  1.00 97.95           C  
ATOM    259  CB  LYS A  35      -9.692  -6.022   2.234  1.00 97.95           C  
ATOM    260  O   LYS A  35     -11.990  -4.198   3.268  1.00 97.95           O  
ATOM    261  CG  LYS A  35      -9.127  -5.260   1.044  1.00 97.95           C  
ATOM    262  CD  LYS A  35      -8.878  -6.182  -0.143  1.00 97.95           C  
ATOM    263  CE  LYS A  35     -10.182  -6.706  -0.728  1.00 97.95           C  
ATOM    264  NZ  LYS A  35      -9.941  -7.724  -1.794  1.00 97.95           N  
ATOM    265  N   PHE A  36     -10.208  -2.729   3.056  1.00 97.26           N  
ATOM    266  CA  PHE A  36     -11.096  -1.597   2.819  1.00 97.26           C  
ATOM    267  C   PHE A  36     -10.826  -0.974   1.454  1.00 97.26           C  
ATOM    268  CB  PHE A  36     -10.932  -0.544   3.919  1.00 97.26           C  
ATOM    269  O   PHE A  36     -11.636  -0.193   0.951  1.00 97.26           O  
ATOM    270  CG  PHE A  36      -9.518  -0.056   4.086  1.00 97.26           C  
ATOM    271  CD1 PHE A  36      -8.722  -0.531   5.120  1.00 97.26           C  
ATOM    272  CD2 PHE A  36      -8.986   0.880   3.208  1.00 97.26           C  
ATOM    273  CE1 PHE A  36      -7.413  -0.081   5.278  1.00 97.26           C  
ATOM    274  CE2 PHE A  36      -7.679   1.334   3.359  1.00 97.26           C  
ATOM    275  CZ  PHE A  36      -6.894   0.853   4.395  1.00 97.26           C  
ATOM    276  N   ASP A  37      -9.633  -1.244   0.890  1.00 97.40           N  
ATOM    277  CA  ASP A  37      -9.282  -0.693  -0.416  1.00 97.40           C  
ATOM    278  C   ASP A  37      -8.183  -1.518  -1.082  1.00 97.40           C  
ATOM    279  CB  ASP A  37      -8.838   0.765  -0.282  1.00 97.40           C  
ATOM    280  O   ASP A  37      -7.335  -2.098  -0.400  1.00 97.40           O  
ATOM    281  CG  ASP A  37      -8.881   1.521  -1.598  1.00 97.40           C  
ATOM    282  OD1 ASP A  37      -9.519   1.038  -2.558  1.00 97.40           O  
ATOM    283  OD2 ASP A  37      -8.269   2.608  -1.676  1.00 97.40           O  
ATOM    284  N   SER A  38      -8.262  -1.631  -2.539  1.00 98.39           N  
ATOM    285  CA  SER A  38      -7.207  -2.352  -3.243  1.00 98.39           C  
ATOM    286  C   SER A  38      -7.110  -1.908  -4.699  1.00 98.39           C  
ATOM    287  CB  SER A  38      -7.453  -3.860  -3.177  1.00 98.39           C  
ATOM    288  O   SER A  38      -8.066  -2.053  -5.463  1.00 98.39           O  
ATOM    289  OG  SER A  38      -6.514  -4.558  -3.977  1.00 98.39           O  
ATOM    290  N   SER A  39      -5.938  -1.404  -5.008  1.00 98.55           N  
ATOM    291  CA  SER A  39      -5.686  -1.083  -6.409  1.00 98.55           C  
ATOM    292  C   SER A  39      -5.580  -2.347  -7.255  1.00 98.55           C  
ATOM    293  CB  SER A  39      -4.406  -0.257  -6.548  1.00 98.55           C  
ATOM    294  O   SER A  39      -5.882  -2.327  -8.451  1.00 98.55           O  
ATOM    295  OG  SER A  39      -3.274  -1.015  -6.159  1.00 98.55           O  
ATOM    296  N   ARG A  40      -5.213  -3.381  -6.783  1.00 98.18           N  
ATOM    297  CA  ARG A  40      -5.083  -4.656  -7.482  1.00 98.18           C  
ATOM    298  C   ARG A  40      -6.446  -5.184  -7.915  1.00 98.18           C  
ATOM    299  CB  ARG A  40      -4.379  -5.686  -6.596  1.00 98.18           C  
ATOM    300  O   ARG A  40      -6.588  -5.721  -9.016  1.00 98.18           O  
ATOM    301  CG  ARG A  40      -2.957  -5.304  -6.216  1.00 98.18           C  
ATOM    302  CD  ARG A  40      -2.347  -6.300  -5.241  1.00 98.18           C  
ATOM    303  NE  ARG A  40      -1.064  -5.832  -4.724  1.00 98.18           N  
ATOM    304  NH1 ARG A  40       0.149  -6.451  -6.591  1.00 98.18           N  
ATOM    305  NH2 ARG A  40       1.200  -5.457  -4.813  1.00 98.18           N  
ATOM    306  CZ  ARG A  40       0.092  -5.914  -5.377  1.00 98.18           C  
ATOM    307  N   ASP A  41      -7.388  -4.990  -7.015  1.00 97.98           N  
ATOM    308  CA  ASP A  41      -8.742  -5.438  -7.326  1.00 97.98           C  
ATOM    309  C   ASP A  41      -9.325  -4.651  -8.497  1.00 97.98           C  
ATOM    310  CB  ASP A  41      -9.647  -5.302  -6.099  1.00 97.98           C  
ATOM    311  O   ASP A  41     -10.098  -5.192  -9.291  1.00 97.98           O  
ATOM    312  CG  ASP A  41      -9.339  -6.324  -5.019  1.00 97.98           C  
ATOM    313  OD1 ASP A  41      -8.535  -7.248  -5.266  1.00 97.98           O  
ATOM    314  OD2 ASP A  41      -9.907  -6.205  -3.912  1.00 97.98           O  
ATOM    315  N   ARG A  42      -8.884  -3.488  -8.575  1.00 97.90           N  
ATOM    316  CA  ARG A  42      -9.381  -2.638  -9.652  1.00 97.90           C  
ATOM    317  C   ARG A  42      -8.524  -2.782 -10.905  1.00 97.90           C  
ATOM    318  CB  ARG A  42      -9.418  -1.174  -9.207  1.00 97.90           C  
ATOM    319  O   ARG A  42      -8.813  -2.169 -11.935  1.00 97.90           O  
ATOM    320  CG  ARG A  42     -10.380  -0.902  -8.062  1.00 97.90           C  
ATOM    321  CD  ARG A  42     -10.476   0.585  -7.747  1.00 97.90           C  
ATOM    322  NE  ARG A  42      -9.230   1.097  -7.184  1.00 97.90           N  
ATOM    323  NH1 ARG A  42      -9.674   0.398  -5.028  1.00 97.90           N  
ATOM    324  NH2 ARG A  42      -7.720   1.499  -5.501  1.00 97.90           N  
ATOM    325  CZ  ARG A  42      -8.878   0.997  -5.905  1.00 97.90           C  
ATOM    326  N   ASN A  43      -7.462  -3.435 -10.853  1.00 96.31           N  
ATOM    327  CA  ASN A  43      -6.548  -3.684 -11.963  1.00 96.31           C  
ATOM    328  C   ASN A  43      -5.975  -2.384 -12.520  1.00 96.31           C  
ATOM    329  CB  ASN A  43      -7.250  -4.473 -13.070  1.00 96.31           C  
ATOM    330  O   ASN A  43      -5.821  -2.239 -13.734  1.00 96.31           O  
ATOM    331  CG  ASN A  43      -7.439  -5.935 -12.716  1.00 96.31           C  
ATOM    332  ND2 ASN A  43      -8.503  -6.538 -13.232  1.00 96.31           N  
ATOM    333  OD1 ASN A  43      -6.635  -6.518 -11.984  1.00 96.31           O  
ATOM    334  N   LYS A  44      -5.809  -1.527 -11.678  1.00 98.21           N  
ATOM    335  CA  LYS A  44      -5.221  -0.242 -12.045  1.00 98.21           C  
ATOM    336  C   LYS A  44      -4.289   0.269 -10.950  1.00 98.21           C  
ATOM    337  CB  LYS A  44      -6.316   0.789 -12.323  1.00 98.21           C  
ATOM    338  O   LYS A  44      -4.724   0.522  -9.825  1.00 98.21           O  
ATOM    339  CG  LYS A  44      -5.795   2.122 -12.840  1.00 98.21           C  
ATOM    340  CD  LYS A  44      -6.932   3.091 -13.136  1.00 98.21           C  
ATOM    341  CE  LYS A  44      -6.411   4.430 -13.639  1.00 98.21           C  
ATOM    342  NZ  LYS A  44      -7.522   5.391 -13.908  1.00 98.21           N  
ATOM    343  N   PRO A  45      -2.978   0.554 -11.327  1.00 98.48           N  
ATOM    344  CA  PRO A  45      -2.059   1.104 -10.327  1.00 98.48           C  
ATOM    345  C   PRO A  45      -2.448   2.511  -9.880  1.00 98.48           C  
ATOM    346  CB  PRO A  45      -0.712   1.114 -11.054  1.00 98.48           C  
ATOM    347  O   PRO A  45      -3.137   3.227 -10.612  1.00 98.48           O  
ATOM    348  CG  PRO A  45      -0.850   0.086 -12.130  1.00 98.48           C  
ATOM    349  CD  PRO A  45      -2.278   0.071 -12.595  1.00 98.48           C  
ATOM    350  N   PHE A  46      -2.056   2.781  -8.713  1.00 98.59           N  
ATOM    351  CA  PHE A  46      -2.301   4.094  -8.128  1.00 98.59           C  
ATOM    352  C   PHE A  46      -1.070   4.983  -8.261  1.00 98.59           C  
ATOM    353  CB  PHE A  46      -2.698   3.963  -6.655  1.00 98.59           C  
ATOM    354  O   PHE A  46       0.054   4.535  -8.023  1.00 98.59           O  
ATOM    355  CG  PHE A  46      -2.963   5.281  -5.978  1.00 98.59           C  
ATOM    356  CD1 PHE A  46      -2.127   5.739  -4.967  1.00 98.59           C  
ATOM    357  CD2 PHE A  46      -4.048   6.061  -6.353  1.00 98.59           C  
ATOM    358  CE1 PHE A  46      -2.369   6.958  -4.339  1.00 98.59           C  
ATOM    359  CE2 PHE A  46      -4.297   7.281  -5.729  1.00 98.59           C  
ATOM    360  CZ  PHE A  46      -3.457   7.727  -4.722  1.00 98.59           C  
ATOM    361  N   LYS A  47      -1.291   6.220  -8.659  1.00 98.39           N  
ATOM    362  CA  LYS A  47      -0.194   7.168  -8.835  1.00 98.39           C  
ATOM    363  C   LYS A  47      -0.313   8.333  -7.857  1.00 98.39           C  
ATOM    364  CB  LYS A  47      -0.162   7.691 -10.272  1.00 98.39           C  
ATOM    365  O   LYS A  47      -1.406   8.859  -7.639  1.00 98.39           O  
ATOM    366  CG  LYS A  47       0.007   6.603 -11.323  1.00 98.39           C  
ATOM    367  CD  LYS A  47       0.016   7.184 -12.731  1.00 98.39           C  
ATOM    368  CE  LYS A  47       0.134   6.092 -13.786  1.00 98.39           C  
ATOM    369  NZ  LYS A  47       0.178   6.658 -15.167  1.00 98.39           N  
ATOM    370  N   PHE A  48       0.801   8.639  -7.375  1.00 98.50           N  
ATOM    371  CA  PHE A  48       0.852   9.833  -6.540  1.00 98.50           C  
ATOM    372  C   PHE A  48       2.244  10.453  -6.566  1.00 98.50           C  
ATOM    373  CB  PHE A  48       0.452   9.501  -5.099  1.00 98.50           C  
ATOM    374  O   PHE A  48       3.235   9.757  -6.799  1.00 98.50           O  
ATOM    375  CG  PHE A  48       1.468   8.670  -4.363  1.00 98.50           C  
ATOM    376  CD1 PHE A  48       1.467   7.285  -4.478  1.00 98.50           C  
ATOM    377  CD2 PHE A  48       2.424   9.273  -3.557  1.00 98.50           C  
ATOM    378  CE1 PHE A  48       2.406   6.512  -3.798  1.00 98.50           C  
ATOM    379  CE2 PHE A  48       3.366   8.508  -2.875  1.00 98.50           C  
ATOM    380  CZ  PHE A  48       3.354   7.127  -2.996  1.00 98.50           C  
ATOM    381  N   MET A  49       2.249  11.797  -6.318  1.00 98.34           N  
ATOM    382  CA  MET A  49       3.521  12.511  -6.260  1.00 98.34           C  
ATOM    383  C   MET A  49       4.042  12.579  -4.828  1.00 98.34           C  
ATOM    384  CB  MET A  49       3.373  13.922  -6.830  1.00 98.34           C  
ATOM    385  O   MET A  49       3.324  13.006  -3.922  1.00 98.34           O  
ATOM    386  CG  MET A  49       4.695  14.648  -7.021  1.00 98.34           C  
ATOM    387  SD  MET A  49       4.483  16.303  -7.785  1.00 98.34           S  
ATOM    388  CE  MET A  49       3.783  15.828  -9.390  1.00 98.34           C  
ATOM    389  N   LEU A  50       5.306  12.168  -4.701  1.00 98.32           N  
ATOM    390  CA  LEU A  50       5.913  12.201  -3.375  1.00 98.32           C  
ATOM    391  C   LEU A  50       6.229  13.634  -2.958  1.00 98.32           C  
ATOM    392  CB  LEU A  50       7.190  11.357  -3.348  1.00 98.32           C  
ATOM    393  O   LEU A  50       6.808  14.398  -3.734  1.00 98.32           O  
ATOM    394  CG  LEU A  50       7.794  11.085  -1.969  1.00 98.32           C  
ATOM    395  CD1 LEU A  50       6.899  10.140  -1.175  1.00 98.32           C  
ATOM    396  CD2 LEU A  50       9.200  10.510  -2.105  1.00 98.32           C  
ATOM    397  N   GLY A  51       5.804  13.968  -1.750  1.00 97.37           N  
ATOM    398  CA  GLY A  51       6.139  15.261  -1.175  1.00 97.37           C  
ATOM    399  C   GLY A  51       5.069  16.311  -1.403  1.00 97.37           C  
ATOM    400  O   GLY A  51       5.206  17.452  -0.957  1.00 97.37           O  
ATOM    401  N   LYS A  52       3.928  15.954  -1.984  1.00 96.88           N  
ATOM    402  CA  LYS A  52       2.871  16.920  -2.269  1.00 96.88           C  
ATOM    403  C   LYS A  52       1.657  16.686  -1.374  1.00 96.88           C  
ATOM    404  CB  LYS A  52       2.460  16.848  -3.740  1.00 96.88           C  
ATOM    405  O   LYS A  52       0.598  17.280  -1.588  1.00 96.88           O  
ATOM    406  CG  LYS A  52       3.524  17.348  -4.705  1.00 96.88           C  
ATOM    407  CD  LYS A  52       3.721  18.854  -4.589  1.00 96.88           C  
ATOM    408  CE  LYS A  52       4.729  19.368  -5.608  1.00 96.88           C  
ATOM    409  NZ  LYS A  52       5.001  20.826  -5.432  1.00 96.88           N  
ATOM    410  N   GLN A  53       1.866  15.779  -0.431  1.00 94.73           N  
ATOM    411  CA  GLN A  53       0.844  15.471   0.563  1.00 94.73           C  
ATOM    412  C   GLN A  53      -0.462  15.046  -0.103  1.00 94.73           C  
ATOM    413  CB  GLN A  53       0.601  16.675   1.475  1.00 94.73           C  
ATOM    414  O   GLN A  53      -1.542  15.484   0.300  1.00 94.73           O  
ATOM    415  CG  GLN A  53       1.807  17.060   2.320  1.00 94.73           C  
ATOM    416  CD  GLN A  53       1.537  18.250   3.221  1.00 94.73           C  
ATOM    417  NE2 GLN A  53       2.210  18.292   4.366  1.00 94.73           N  
ATOM    418  OE1 GLN A  53       0.731  19.126   2.890  1.00 94.73           O  
ATOM    419  N   GLU A  54      -0.417  14.311  -1.102  1.00 95.85           N  
ATOM    420  CA  GLU A  54      -1.570  13.760  -1.807  1.00 95.85           C  
ATOM    421  C   GLU A  54      -2.085  12.497  -1.121  1.00 95.85           C  
ATOM    422  CB  GLU A  54      -1.215  13.458  -3.265  1.00 95.85           C  
ATOM    423  O   GLU A  54      -3.201  12.049  -1.391  1.00 95.85           O  
ATOM    424  CG  GLU A  54      -0.942  14.700  -4.101  1.00 95.85           C  
ATOM    425  CD  GLU A  54      -0.691  14.393  -5.568  1.00 95.85           C  
ATOM    426  OE1 GLU A  54      -0.670  15.336  -6.391  1.00 95.85           O  
ATOM    427  OE2 GLU A  54      -0.515  13.199  -5.898  1.00 95.85           O  
ATOM    428  N   VAL A  55      -1.226  11.899  -0.369  1.00 97.58           N  
ATOM    429  CA  VAL A  55      -1.549  10.674   0.355  1.00 97.58           C  
ATOM    430  C   VAL A  55      -1.283  10.870   1.846  1.00 97.58           C  
ATOM    431  CB  VAL A  55      -0.741   9.470  -0.177  1.00 97.58           C  
ATOM    432  O   VAL A  55      -0.737  11.897   2.256  1.00 97.58           O  
ATOM    433  CG1 VAL A  55      -1.144   9.141  -1.613  1.00 97.58           C  
ATOM    434  CG2 VAL A  55       0.758   9.753  -0.091  1.00 97.58           C  
ATOM    435  N   ILE A  56      -1.674   9.955   2.675  1.00 97.86           N  
ATOM    436  CA  ILE A  56      -1.477  10.019   4.119  1.00 97.86           C  
ATOM    437  C   ILE A  56       0.017  10.025   4.436  1.00 97.86           C  
ATOM    438  CB  ILE A  56      -2.173   8.841   4.837  1.00 97.86           C  
ATOM    439  O   ILE A  56       0.827   9.531   3.648  1.00 97.86           O  
ATOM    440  CG1 ILE A  56      -1.644   7.504   4.306  1.00 97.86           C  
ATOM    441  CG2 ILE A  56      -3.693   8.932   4.675  1.00 97.86           C  
ATOM    442  CD1 ILE A  56      -2.200   6.286   5.031  1.00 97.86           C  
ATOM    443  N   ARG A  57       0.374  10.593   5.521  1.00 98.02           N  
ATOM    444  CA  ARG A  57       1.763  10.780   5.930  1.00 98.02           C  
ATOM    445  C   ARG A  57       2.504   9.448   5.975  1.00 98.02           C  
ATOM    446  CB  ARG A  57       1.834  11.466   7.296  1.00 98.02           C  
ATOM    447  O   ARG A  57       3.681   9.374   5.616  1.00 98.02           O  
ATOM    448  CG  ARG A  57       1.524  12.954   7.255  1.00 98.02           C  
ATOM    449  CD  ARG A  57       1.760  13.617   8.605  1.00 98.02           C  
ATOM    450  NE  ARG A  57       1.117  14.925   8.682  1.00 98.02           N  
ATOM    451  NH1 ARG A  57       1.769  15.347  10.858  1.00 98.02           N  
ATOM    452  NH2 ARG A  57       0.518  16.888   9.713  1.00 98.02           N  
ATOM    453  CZ  ARG A  57       1.136  15.717   9.751  1.00 98.02           C  
ATOM    454  N   GLY A  58       1.810   8.427   6.437  1.00 98.43           N  
ATOM    455  CA  GLY A  58       2.414   7.105   6.476  1.00 98.43           C  
ATOM    456  C   GLY A  58       2.951   6.653   5.131  1.00 98.43           C  
ATOM    457  O   GLY A  58       4.059   6.120   5.045  1.00 98.43           O  
ATOM    458  N   TRP A  59       2.169   6.925   4.100  1.00 98.38           N  
ATOM    459  CA  TRP A  59       2.607   6.575   2.753  1.00 98.38           C  
ATOM    460  C   TRP A  59       3.759   7.467   2.305  1.00 98.38           C  
ATOM    461  CB  TRP A  59       1.444   6.686   1.763  1.00 98.38           C  
ATOM    462  O   TRP A  59       4.720   6.992   1.695  1.00 98.38           O  
ATOM    463  CG  TRP A  59       0.651   5.423   1.610  1.00 98.38           C  
ATOM    464  CD1 TRP A  59       0.162   4.631   2.610  1.00 98.38           C  
ATOM    465  CD2 TRP A  59       0.261   4.804   0.380  1.00 98.38           C  
ATOM    466  CE2 TRP A  59      -0.464   3.638   0.711  1.00 98.38           C  
ATOM    467  CE3 TRP A  59       0.454   5.122  -0.971  1.00 98.38           C  
ATOM    468  NE1 TRP A  59      -0.511   3.556   2.077  1.00 98.38           N  
ATOM    469  CH2 TRP A  59      -0.794   3.124  -1.575  1.00 98.38           C  
ATOM    470  CZ2 TRP A  59      -0.998   2.789  -0.262  1.00 98.38           C  
ATOM    471  CZ3 TRP A  59      -0.077   4.276  -1.937  1.00 98.38           C  
ATOM    472  N   GLU A  60       3.669   8.738   2.606  1.00 97.58           N  
ATOM    473  CA  GLU A  60       4.742   9.655   2.233  1.00 97.58           C  
ATOM    474  C   GLU A  60       6.088   9.176   2.770  1.00 97.58           C  
ATOM    475  CB  GLU A  60       4.445  11.067   2.744  1.00 97.58           C  
ATOM    476  O   GLU A  60       7.094   9.212   2.058  1.00 97.58           O  
ATOM    477  CG  GLU A  60       3.312  11.763   2.002  1.00 97.58           C  
ATOM    478  CD  GLU A  60       3.743  12.356   0.670  1.00 97.58           C  
ATOM    479  OE1 GLU A  60       2.865  12.732  -0.139  1.00 97.58           O  
ATOM    480  OE2 GLU A  60       4.968  12.443   0.432  1.00 97.58           O  
ATOM    481  N   GLU A  61       6.080   8.699   3.920  1.00 98.11           N  
ATOM    482  CA  GLU A  61       7.326   8.302   4.568  1.00 98.11           C  
ATOM    483  C   GLU A  61       7.664   6.845   4.270  1.00 98.11           C  
ATOM    484  CB  GLU A  61       7.240   8.523   6.081  1.00 98.11           C  
ATOM    485  O   GLU A  61       8.820   6.513   3.998  1.00 98.11           O  
ATOM    486  CG  GLU A  61       7.112   9.986   6.482  1.00 98.11           C  
ATOM    487  CD  GLU A  61       7.184  10.204   7.985  1.00 98.11           C  
ATOM    488  OE1 GLU A  61       6.814  11.303   8.457  1.00 98.11           O  
ATOM    489  OE2 GLU A  61       7.614   9.268   8.696  1.00 98.11           O  
ATOM    490  N   GLY A  62       6.735   6.029   4.284  1.00 98.43           N  
ATOM    491  CA  GLY A  62       6.964   4.609   4.072  1.00 98.43           C  
ATOM    492  C   GLY A  62       7.403   4.280   2.658  1.00 98.43           C  
ATOM    493  O   GLY A  62       8.392   3.571   2.458  1.00 98.43           O  
ATOM    494  N   VAL A  63       6.714   4.810   1.690  1.00 98.55           N  
ATOM    495  CA  VAL A  63       7.024   4.510   0.297  1.00 98.55           C  
ATOM    496  C   VAL A  63       8.372   5.123  -0.076  1.00 98.55           C  
ATOM    497  CB  VAL A  63       5.922   5.027  -0.655  1.00 98.55           C  
ATOM    498  O   VAL A  63       9.107   4.569  -0.898  1.00 98.55           O  
ATOM    499  CG1 VAL A  63       6.348   4.866  -2.113  1.00 98.55           C  
ATOM    500  CG2 VAL A  63       4.607   4.295  -0.395  1.00 98.55           C  
ATOM    501  N   ALA A  64       8.707   6.200   0.481  1.00 98.23           N  
ATOM    502  CA  ALA A  64       9.990   6.847   0.221  1.00 98.23           C  
ATOM    503  C   ALA A  64      11.152   5.942   0.618  1.00 98.23           C  
ATOM    504  CB  ALA A  64      10.076   8.177   0.966  1.00 98.23           C  
ATOM    505  O   ALA A  64      12.280   6.130   0.155  1.00 98.23           O  
ATOM    506  N   GLN A  65      10.931   4.948   1.514  1.00 98.18           N  
ATOM    507  CA  GLN A  65      11.965   4.039   1.997  1.00 98.18           C  
ATOM    508  C   GLN A  65      12.071   2.804   1.108  1.00 98.18           C  
ATOM    509  CB  GLN A  65      11.682   3.623   3.442  1.00 98.18           C  
ATOM    510  O   GLN A  65      12.975   1.983   1.282  1.00 98.18           O  
ATOM    511  CG  GLN A  65      11.657   4.787   4.423  1.00 98.18           C  
ATOM    512  CD  GLN A  65      11.318   4.355   5.837  1.00 98.18           C  
ATOM    513  NE2 GLN A  65      10.396   5.071   6.471  1.00 98.18           N  
ATOM    514  OE1 GLN A  65      11.881   3.385   6.356  1.00 98.18           O  
ATOM    515  N   MET A  66      11.127   2.646   0.205  1.00 98.68           N  
ATOM    516  CA  MET A  66      11.073   1.463  -0.648  1.00 98.68           C  
ATOM    517  C   MET A  66      11.882   1.674  -1.923  1.00 98.68           C  
ATOM    518  CB  MET A  66       9.624   1.119  -1.000  1.00 98.68           C  
ATOM    519  O   MET A  66      11.977   2.795  -2.425  1.00 98.68           O  
ATOM    520  CG  MET A  66       8.767   0.769   0.206  1.00 98.68           C  
ATOM    521  SD  MET A  66       7.000   0.540  -0.230  1.00 98.68           S  
ATOM    522  CE  MET A  66       7.118  -0.935  -1.279  1.00 98.68           C  
ATOM    523  N   SER A  67      12.450   0.634  -2.383  1.00 98.71           N  
ATOM    524  CA  SER A  67      13.123   0.684  -3.677  1.00 98.71           C  
ATOM    525  C   SER A  67      12.230   0.139  -4.786  1.00 98.71           C  
ATOM    526  CB  SER A  67      14.433  -0.104  -3.632  1.00 98.71           C  
ATOM    527  O   SER A  67      11.292  -0.616  -4.520  1.00 98.71           O  
ATOM    528  OG  SER A  67      14.184  -1.479  -3.397  1.00 98.71           O  
ATOM    529  N   VAL A  68      12.444   0.650  -5.952  1.00 98.76           N  
ATOM    530  CA  VAL A  68      11.638   0.228  -7.093  1.00 98.76           C  
ATOM    531  C   VAL A  68      11.626  -1.296  -7.182  1.00 98.76           C  
ATOM    532  CB  VAL A  68      12.163   0.834  -8.414  1.00 98.76           C  
ATOM    533  O   VAL A  68      12.676  -1.938  -7.103  1.00 98.76           O  
ATOM    534  CG1 VAL A  68      11.488   0.177  -9.616  1.00 98.76           C  
ATOM    535  CG2 VAL A  68      11.941   2.346  -8.433  1.00 98.76           C  
ATOM    536  N   GLY A  69      10.383  -1.889  -7.326  1.00 98.70           N  
ATOM    537  CA  GLY A  69      10.192  -3.328  -7.420  1.00 98.70           C  
ATOM    538  C   GLY A  69       9.947  -3.987  -6.076  1.00 98.70           C  
ATOM    539  O   GLY A  69       9.532  -5.146  -6.013  1.00 98.70           O  
ATOM    540  N   GLN A  70      10.159  -3.248  -5.042  1.00 98.86           N  
ATOM    541  CA  GLN A  70       9.983  -3.799  -3.702  1.00 98.86           C  
ATOM    542  C   GLN A  70       8.504  -3.957  -3.363  1.00 98.86           C  
ATOM    543  CB  GLN A  70      10.668  -2.911  -2.662  1.00 98.86           C  
ATOM    544  O   GLN A  70       7.678  -3.134  -3.764  1.00 98.86           O  
ATOM    545  CG  GLN A  70      10.568  -3.442  -1.239  1.00 98.86           C  
ATOM    546  CD  GLN A  70      11.185  -2.505  -0.218  1.00 98.86           C  
ATOM    547  NE2 GLN A  70      11.210  -2.932   1.040  1.00 98.86           N  
ATOM    548  OE1 GLN A  70      11.637  -1.407  -0.557  1.00 98.86           O  
ATOM    549  N   ARG A  71       8.141  -5.071  -2.708  1.00 98.87           N  
ATOM    550  CA  ARG A  71       6.851  -5.266  -2.054  1.00 98.87           C  
ATOM    551  C   ARG A  71       7.002  -5.272  -0.537  1.00 98.87           C  
ATOM    552  CB  ARG A  71       6.203  -6.571  -2.521  1.00 98.87           C  
ATOM    553  O   ARG A  71       7.818  -6.018   0.009  1.00 98.87           O  
ATOM    554  CG  ARG A  71       4.776  -6.760  -2.030  1.00 98.87           C  
ATOM    555  CD  ARG A  71       4.153  -8.033  -2.586  1.00 98.87           C  
ATOM    556  NE  ARG A  71       2.811  -8.253  -2.053  1.00 98.87           N  
ATOM    557  NH1 ARG A  71       2.644 -10.430  -2.808  1.00 98.87           N  
ATOM    558  NH2 ARG A  71       0.911  -9.478  -1.648  1.00 98.87           N  
ATOM    559  CZ  ARG A  71       2.125  -9.386  -2.171  1.00 98.87           C  
ATOM    560  N   ALA A  72       6.288  -4.443   0.107  1.00 98.80           N  
ATOM    561  CA  ALA A  72       6.465  -4.284   1.548  1.00 98.80           C  
ATOM    562  C   ALA A  72       5.119  -4.144   2.254  1.00 98.80           C  
ATOM    563  CB  ALA A  72       7.347  -3.074   1.846  1.00 98.80           C  
ATOM    564  O   ALA A  72       4.133  -3.724   1.645  1.00 98.80           O  
ATOM    565  N   LYS A  73       5.160  -4.547   3.531  1.00 98.71           N  
ATOM    566  CA  LYS A  73       4.065  -4.278   4.458  1.00 98.71           C  
ATOM    567  C   LYS A  73       4.312  -2.992   5.241  1.00 98.71           C  
ATOM    568  CB  LYS A  73       3.877  -5.451   5.422  1.00 98.71           C  
ATOM    569  O   LYS A  73       5.327  -2.862   5.928  1.00 98.71           O  
ATOM    570  CG  LYS A  73       2.750  -5.254   6.425  1.00 98.71           C  
ATOM    571  CD  LYS A  73       2.642  -6.433   7.383  1.00 98.71           C  
ATOM    572  CE  LYS A  73       1.604  -6.179   8.469  1.00 98.71           C  
ATOM    573  NZ  LYS A  73       1.535  -7.308   9.443  1.00 98.71           N  
ATOM    574  N   LEU A  74       3.342  -2.105   5.096  1.00 98.71           N  
ATOM    575  CA  LEU A  74       3.387  -0.875   5.879  1.00 98.71           C  
ATOM    576  C   LEU A  74       2.345  -0.901   6.992  1.00 98.71           C  
ATOM    577  CB  LEU A  74       3.160   0.342   4.979  1.00 98.71           C  
ATOM    578  O   LEU A  74       1.145  -0.988   6.723  1.00 98.71           O  
ATOM    579  CG  LEU A  74       4.151   0.530   3.830  1.00 98.71           C  
ATOM    580  CD1 LEU A  74       3.710   1.681   2.932  1.00 98.71           C  
ATOM    581  CD2 LEU A  74       5.556   0.775   4.370  1.00 98.71           C  
ATOM    582  N   THR A  75       2.833  -0.797   8.211  1.00 98.66           N  
ATOM    583  CA  THR A  75       1.956  -0.622   9.363  1.00 98.66           C  
ATOM    584  C   THR A  75       1.962   0.830   9.832  1.00 98.66           C  
ATOM    585  CB  THR A  75       2.372  -1.542  10.527  1.00 98.66           C  
ATOM    586  O   THR A  75       2.988   1.335  10.292  1.00 98.66           O  
ATOM    587  CG2 THR A  75       1.374  -1.459  11.677  1.00 98.66           C  
ATOM    588  OG1 THR A  75       2.434  -2.895  10.059  1.00 98.66           O  
ATOM    589  N   ILE A  76       0.759   1.449   9.729  1.00 98.72           N  
ATOM    590  CA  ILE A  76       0.701   2.896   9.906  1.00 98.72           C  
ATOM    591  C   ILE A  76      -0.178   3.234  11.108  1.00 98.72           C  
ATOM    592  CB  ILE A  76       0.169   3.601   8.638  1.00 98.72           C  
ATOM    593  O   ILE A  76      -1.348   2.847  11.158  1.00 98.72           O  
ATOM    594  CG1 ILE A  76       0.991   3.187   7.412  1.00 98.72           C  
ATOM    595  CG2 ILE A  76       0.184   5.122   8.819  1.00 98.72           C  
ATOM    596  CD1 ILE A  76       0.464   3.743   6.097  1.00 98.72           C  
ATOM    597  N   SER A  77       0.414   3.976  12.050  1.00 98.45           N  
ATOM    598  CA  SER A  77      -0.341   4.400  13.224  1.00 98.45           C  
ATOM    599  C   SER A  77      -1.405   5.428  12.855  1.00 98.45           C  
ATOM    600  CB  SER A  77       0.596   4.982  14.284  1.00 98.45           C  
ATOM    601  O   SER A  77      -1.281   6.122  11.844  1.00 98.45           O  
ATOM    602  OG  SER A  77       1.266   6.128  13.788  1.00 98.45           O  
ATOM    603  N   PRO A  78      -2.417   5.512  13.619  1.00 98.13           N  
ATOM    604  CA  PRO A  78      -3.545   6.386  13.286  1.00 98.13           C  
ATOM    605  C   PRO A  78      -3.122   7.836  13.061  1.00 98.13           C  
ATOM    606  CB  PRO A  78      -4.455   6.267  14.511  1.00 98.13           C  
ATOM    607  O   PRO A  78      -3.678   8.517  12.196  1.00 98.13           O  
ATOM    608  CG  PRO A  78      -4.092   4.957  15.132  1.00 98.13           C  
ATOM    609  CD  PRO A  78      -2.641   4.685  14.857  1.00 98.13           C  
ATOM    610  N   ASP A  79      -2.172   8.400  13.811  1.00 97.91           N  
ATOM    611  CA  ASP A  79      -1.761   9.795  13.680  1.00 97.91           C  
ATOM    612  C   ASP A  79      -1.059  10.037  12.346  1.00 97.91           C  
ATOM    613  CB  ASP A  79      -0.843  10.194  14.838  1.00 97.91           C  
ATOM    614  O   ASP A  79      -0.956  11.178  11.891  1.00 97.91           O  
ATOM    615  CG  ASP A  79       0.375   9.297  14.966  1.00 97.91           C  
ATOM    616  OD1 ASP A  79       0.218   8.058  15.016  1.00 97.91           O  
ATOM    617  OD2 ASP A  79       1.503   9.834  15.020  1.00 97.91           O  
ATOM    618  N   TYR A  80      -0.621   9.009  11.644  1.00 98.33           N  
ATOM    619  CA  TYR A  80       0.002   9.102  10.328  1.00 98.33           C  
ATOM    620  C   TYR A  80      -0.946   8.612   9.240  1.00 98.33           C  
ATOM    621  CB  TYR A  80       1.302   8.294  10.291  1.00 98.33           C  
ATOM    622  O   TYR A  80      -0.542   8.440   8.088  1.00 98.33           O  
ATOM    623  CG  TYR A  80       2.505   9.056  10.792  1.00 98.33           C  
ATOM    624  CD1 TYR A  80       3.618   9.254   9.978  1.00 98.33           C  
ATOM    625  CD2 TYR A  80       2.532   9.579  12.080  1.00 98.33           C  
ATOM    626  CE1 TYR A  80       4.729   9.953  10.436  1.00 98.33           C  
ATOM    627  CE2 TYR A  80       3.638  10.280  12.549  1.00 98.33           C  
ATOM    628  OH  TYR A  80       5.827  11.156  12.180  1.00 98.33           O  
ATOM    629  CZ  TYR A  80       4.730  10.463  11.721  1.00 98.33           C  
ATOM    630  N   ALA A  81      -2.114   8.276   9.647  1.00 97.78           N  
ATOM    631  CA  ALA A  81      -3.155   7.836   8.721  1.00 97.78           C  
ATOM    632  C   ALA A  81      -4.367   8.761   8.778  1.00 97.78           C  
ATOM    633  CB  ALA A  81      -3.570   6.400   9.030  1.00 97.78           C  
ATOM    634  O   ALA A  81      -4.289   9.922   8.372  1.00 97.78           O  
ATOM    635  N   TYR A  82      -5.535   8.207   9.317  1.00 97.44           N  
ATOM    636  CA  TYR A  82      -6.761   8.995   9.268  1.00 97.44           C  
ATOM    637  C   TYR A  82      -7.135   9.509  10.653  1.00 97.44           C  
ATOM    638  CB  TYR A  82      -7.912   8.165   8.691  1.00 97.44           C  
ATOM    639  O   TYR A  82      -8.199  10.104  10.835  1.00 97.44           O  
ATOM    640  CG  TYR A  82      -7.746   7.834   7.228  1.00 97.44           C  
ATOM    641  CD1 TYR A  82      -8.167   8.722   6.240  1.00 97.44           C  
ATOM    642  CD2 TYR A  82      -7.171   6.632   6.830  1.00 97.44           C  
ATOM    643  CE1 TYR A  82      -8.019   8.419   4.890  1.00 97.44           C  
ATOM    644  CE2 TYR A  82      -7.017   6.319   5.483  1.00 97.44           C  
ATOM    645  OH  TYR A  82      -7.294   6.914   3.188  1.00 97.44           O  
ATOM    646  CZ  TYR A  82      -7.443   7.218   4.522  1.00 97.44           C  
ATOM    647  N   GLY A  83      -6.356   9.281  11.627  1.00 96.85           N  
ATOM    648  CA  GLY A  83      -6.442   9.914  12.933  1.00 96.85           C  
ATOM    649  C   GLY A  83      -7.714   9.565  13.683  1.00 96.85           C  
ATOM    650  O   GLY A  83      -8.289   8.495  13.475  1.00 96.85           O  
ATOM    651  N   ALA A  84      -8.088  10.423  14.590  1.00 97.14           N  
ATOM    652  CA  ALA A  84      -9.184  10.213  15.532  1.00 97.14           C  
ATOM    653  C   ALA A  84     -10.533  10.239  14.820  1.00 97.14           C  
ATOM    654  CB  ALA A  84      -9.147  11.268  16.635  1.00 97.14           C  
ATOM    655  O   ALA A  84     -11.510   9.664  15.305  1.00 97.14           O  
ATOM    656  N   THR A  85     -10.476  10.913  13.677  1.00 96.42           N  
ATOM    657  CA  THR A  85     -11.734  11.066  12.955  1.00 96.42           C  
ATOM    658  C   THR A  85     -12.011   9.844  12.085  1.00 96.42           C  
ATOM    659  CB  THR A  85     -11.724  12.332  12.078  1.00 96.42           C  
ATOM    660  O   THR A  85     -13.157   9.408  11.963  1.00 96.42           O  
ATOM    661  CG2 THR A  85     -13.076  12.547  11.407  1.00 96.42           C  
ATOM    662  OG1 THR A  85     -11.422  13.470  12.895  1.00 96.42           O  
ATOM    663  N   GLY A  86     -10.929   9.309  11.581  1.00 96.38           N  
ATOM    664  CA  GLY A  86     -11.111   8.244  10.608  1.00 96.38           C  
ATOM    665  C   GLY A  86     -11.641   8.737   9.275  1.00 96.38           C  
ATOM    666  O   GLY A  86     -11.408   9.886   8.895  1.00 96.38           O  
ATOM    667  N   HIS A  87     -12.241   7.807   8.451  1.00 95.62           N  
ATOM    668  CA  HIS A  87     -12.922   8.093   7.194  1.00 95.62           C  
ATOM    669  C   HIS A  87     -14.322   7.488   7.175  1.00 95.62           C  
ATOM    670  CB  HIS A  87     -12.108   7.567   6.011  1.00 95.62           C  
ATOM    671  O   HIS A  87     -14.474   6.265   7.160  1.00 95.62           O  
ATOM    672  CG  HIS A  87     -12.488   8.179   4.700  1.00 95.62           C  
ATOM    673  CD2 HIS A  87     -13.251   7.706   3.686  1.00 95.62           C  
ATOM    674  ND1 HIS A  87     -12.066   9.432   4.314  1.00 95.62           N  
ATOM    675  CE1 HIS A  87     -12.555   9.705   3.115  1.00 95.62           C  
ATOM    676  NE2 HIS A  87     -13.277   8.674   2.712  1.00 95.62           N  
ATOM    677  N   PRO A  88     -15.206   8.363   7.318  1.00 93.85           N  
ATOM    678  CA  PRO A  88     -16.588   7.920   7.515  1.00 93.85           C  
ATOM    679  C   PRO A  88     -16.976   6.769   6.588  1.00 93.85           C  
ATOM    680  CB  PRO A  88     -17.409   9.174   7.201  1.00 93.85           C  
ATOM    681  O   PRO A  88     -16.771   6.853   5.375  1.00 93.85           O  
ATOM    682  CG  PRO A  88     -16.474  10.313   7.446  1.00 93.85           C  
ATOM    683  CD  PRO A  88     -15.081   9.870   7.102  1.00 93.85           C  
ATOM    684  N   GLY A  89     -17.458   5.689   7.195  1.00 92.66           N  
ATOM    685  CA  GLY A  89     -18.008   4.558   6.465  1.00 92.66           C  
ATOM    686  C   GLY A  89     -16.962   3.530   6.080  1.00 92.66           C  
ATOM    687  O   GLY A  89     -17.296   2.391   5.747  1.00 92.66           O  
ATOM    688  N   ILE A  90     -15.699   3.854   6.209  1.00 94.63           N  
ATOM    689  CA  ILE A  90     -14.683   2.953   5.678  1.00 94.63           C  
ATOM    690  C   ILE A  90     -13.623   2.685   6.745  1.00 94.63           C  
ATOM    691  CB  ILE A  90     -14.026   3.528   4.403  1.00 94.63           C  
ATOM    692  O   ILE A  90     -13.341   1.530   7.073  1.00 94.63           O  
ATOM    693  CG1 ILE A  90     -15.079   3.736   3.308  1.00 94.63           C  
ATOM    694  CG2 ILE A  90     -12.901   2.611   3.915  1.00 94.63           C  
ATOM    695  CD1 ILE A  90     -14.558   4.468   2.080  1.00 94.63           C  
ATOM    696  N   ILE A  91     -13.108   3.839   7.327  1.00 96.83           N  
ATOM    697  CA  ILE A  91     -12.030   3.709   8.301  1.00 96.83           C  
ATOM    698  C   ILE A  91     -12.494   4.233   9.657  1.00 96.83           C  
ATOM    699  CB  ILE A  91     -10.760   4.461   7.842  1.00 96.83           C  
ATOM    700  O   ILE A  91     -12.818   5.415   9.796  1.00 96.83           O  
ATOM    701  CG1 ILE A  91     -10.311   3.958   6.465  1.00 96.83           C  
ATOM    702  CG2 ILE A  91      -9.639   4.307   8.874  1.00 96.83           C  
ATOM    703  CD1 ILE A  91      -8.994   4.555   5.988  1.00 96.83           C  
ATOM    704  N   PRO A  92     -12.528   3.430  10.673  1.00 96.75           N  
ATOM    705  CA  PRO A  92     -12.917   3.873  12.014  1.00 96.75           C  
ATOM    706  C   PRO A  92     -11.906   4.835  12.634  1.00 96.75           C  
ATOM    707  CB  PRO A  92     -12.988   2.567  12.810  1.00 96.75           C  
ATOM    708  O   PRO A  92     -10.746   4.872  12.215  1.00 96.75           O  
ATOM    709  CG  PRO A  92     -12.711   1.494  11.808  1.00 96.75           C  
ATOM    710  CD  PRO A  92     -12.261   2.139  10.529  1.00 96.75           C  
ATOM    711  N   PRO A  93     -12.372   5.541  13.642  1.00 97.48           N  
ATOM    712  CA  PRO A  93     -11.457   6.414  14.379  1.00 97.48           C  
ATOM    713  C   PRO A  93     -10.328   5.644  15.061  1.00 97.48           C  
ATOM    714  CB  PRO A  93     -12.365   7.083  15.415  1.00 97.48           C  
ATOM    715  O   PRO A  93     -10.539   4.526  15.538  1.00 97.48           O  
ATOM    716  CG  PRO A  93     -13.732   7.033  14.813  1.00 97.48           C  
ATOM    717  CD  PRO A  93     -13.861   5.760  14.027  1.00 97.48           C  
ATOM    718  N   HIS A  94      -9.066   6.224  15.029  1.00 97.17           N  
ATOM    719  CA  HIS A  94      -7.886   5.727  15.727  1.00 97.17           C  
ATOM    720  C   HIS A  94      -7.459   4.366  15.187  1.00 97.17           C  
ATOM    721  CB  HIS A  94      -8.153   5.634  17.231  1.00 97.17           C  
ATOM    722  O   HIS A  94      -6.971   3.520  15.940  1.00 97.17           O  
ATOM    723  CG  HIS A  94      -8.518   6.943  17.857  1.00 97.17           C  
ATOM    724  CD2 HIS A  94      -9.678   7.371  18.408  1.00 97.17           C  
ATOM    725  ND1 HIS A  94      -7.630   7.992  17.961  1.00 97.17           N  
ATOM    726  CE1 HIS A  94      -8.231   9.011  18.553  1.00 97.17           C  
ATOM    727  NE2 HIS A  94      -9.474   8.660  18.834  1.00 97.17           N  
ATOM    728  N   ALA A  95      -7.772   4.150  14.007  1.00 97.89           N  
ATOM    729  CA  ALA A  95      -7.457   2.846  13.429  1.00 97.89           C  
ATOM    730  C   ALA A  95      -6.008   2.791  12.955  1.00 97.89           C  
ATOM    731  CB  ALA A  95      -8.404   2.534  12.272  1.00 97.89           C  
ATOM    732  O   ALA A  95      -5.523   3.724  12.310  1.00 97.89           O  
ATOM    733  N   THR A  96      -5.337   1.707  13.337  1.00 98.38           N  
ATOM    734  CA  THR A  96      -4.078   1.337  12.700  1.00 98.38           C  
ATOM    735  C   THR A  96      -4.331   0.657  11.358  1.00 98.38           C  
ATOM    736  CB  THR A  96      -3.248   0.406  13.603  1.00 98.38           C  
ATOM    737  O   THR A  96      -5.174  -0.238  11.258  1.00 98.38           O  
ATOM    738  CG2 THR A  96      -1.950  -0.010  12.918  1.00 98.38           C  
ATOM    739  OG1 THR A  96      -2.934   1.088  14.823  1.00 98.38           O  
ATOM    740  N   LEU A  97      -3.589   1.090  10.380  1.00 98.49           N  
ATOM    741  CA  LEU A  97      -3.788   0.542   9.043  1.00 98.49           C  
ATOM    742  C   LEU A  97      -2.591  -0.303   8.618  1.00 98.49           C  
ATOM    743  CB  LEU A  97      -4.019   1.667   8.031  1.00 98.49           C  
ATOM    744  O   LEU A  97      -1.452   0.002   8.978  1.00 98.49           O  
ATOM    745  CG  LEU A  97      -5.140   2.654   8.358  1.00 98.49           C  
ATOM    746  CD1 LEU A  97      -5.276   3.690   7.247  1.00 98.49           C  
ATOM    747  CD2 LEU A  97      -6.457   1.916   8.573  1.00 98.49           C  
ATOM    748  N   VAL A  98      -2.895  -1.330   7.885  1.00 98.67           N  
ATOM    749  CA  VAL A  98      -1.872  -2.196   7.309  1.00 98.67           C  
ATOM    750  C   VAL A  98      -1.995  -2.198   5.787  1.00 98.67           C  
ATOM    751  CB  VAL A  98      -1.974  -3.638   7.854  1.00 98.67           C  
ATOM    752  O   VAL A  98      -3.072  -2.455   5.245  1.00 98.67           O  
ATOM    753  CG1 VAL A  98      -0.878  -4.519   7.258  1.00 98.67           C  
ATOM    754  CG2 VAL A  98      -1.893  -3.637   9.380  1.00 98.67           C  
ATOM    755  N   PHE A  99      -0.872  -1.880   5.219  1.00 98.84           N  
ATOM    756  CA  PHE A  99      -0.859  -1.862   3.761  1.00 98.84           C  
ATOM    757  C   PHE A  99       0.149  -2.867   3.216  1.00 98.84           C  
ATOM    758  CB  PHE A  99      -0.535  -0.458   3.242  1.00 98.84           C  
ATOM    759  O   PHE A  99       1.257  -2.990   3.743  1.00 98.84           O  
ATOM    760  CG  PHE A  99      -1.662   0.525   3.405  1.00 98.84           C  
ATOM    761  CD1 PHE A  99      -2.580   0.728   2.382  1.00 98.84           C  
ATOM    762  CD2 PHE A  99      -1.804   1.248   4.583  1.00 98.84           C  
ATOM    763  CE1 PHE A  99      -3.624   1.638   2.530  1.00 98.84           C  
ATOM    764  CE2 PHE A  99      -2.845   2.158   4.738  1.00 98.84           C  
ATOM    765  CZ  PHE A  99      -3.753   2.353   3.711  1.00 98.84           C  
ATOM    766  N   ASP A 100      -0.285  -3.563   2.156  1.00 98.69           N  
ATOM    767  CA  ASP A 100       0.559  -4.321   1.237  1.00 98.69           C  
ATOM    768  C   ASP A 100       0.851  -3.518  -0.029  1.00 98.69           C  
ATOM    769  CB  ASP A 100      -0.103  -5.652   0.876  1.00 98.69           C  
ATOM    770  O   ASP A 100      -0.009  -3.394  -0.903  1.00 98.69           O  
ATOM    771  CG  ASP A 100       0.771  -6.528  -0.005  1.00 98.69           C  
ATOM    772  OD1 ASP A 100       1.746  -6.019  -0.597  1.00 98.69           O  
ATOM    773  OD2 ASP A 100       0.479  -7.739  -0.110  1.00 98.69           O  
ATOM    774  N   VAL A 101       2.087  -3.069  -0.087  1.00 98.80           N  
ATOM    775  CA  VAL A 101       2.415  -2.126  -1.151  1.00 98.80           C  
ATOM    776  C   VAL A 101       3.523  -2.702  -2.030  1.00 98.80           C  
ATOM    777  CB  VAL A 101       2.845  -0.755  -0.582  1.00 98.80           C  
ATOM    778  O   VAL A 101       4.475  -3.302  -1.526  1.00 98.80           O  
ATOM    779  CG1 VAL A 101       3.190   0.214  -1.712  1.00 98.80           C  
ATOM    780  CG2 VAL A 101       1.745  -0.177   0.305  1.00 98.80           C  
ATOM    781  N   GLU A 102       3.310  -2.533  -3.302  1.00 98.82           N  
ATOM    782  CA  GLU A 102       4.356  -2.807  -4.282  1.00 98.82           C  
ATOM    783  C   GLU A 102       4.692  -1.559  -5.095  1.00 98.82           C  
ATOM    784  CB  GLU A 102       3.935  -3.945  -5.216  1.00 98.82           C  
ATOM    785  O   GLU A 102       3.821  -0.991  -5.757  1.00 98.82           O  
ATOM    786  CG  GLU A 102       5.037  -4.407  -6.158  1.00 98.82           C  
ATOM    787  CD  GLU A 102       4.611  -5.551  -7.064  1.00 98.82           C  
ATOM    788  OE1 GLU A 102       5.491  -6.220  -7.652  1.00 98.82           O  
ATOM    789  OE2 GLU A 102       3.387  -5.779  -7.188  1.00 98.82           O  
ATOM    790  N   LEU A 103       5.982  -1.163  -5.011  1.00 98.83           N  
ATOM    791  CA  LEU A 103       6.457  -0.044  -5.818  1.00 98.83           C  
ATOM    792  C   LEU A 103       6.868  -0.515  -7.210  1.00 98.83           C  
ATOM    793  CB  LEU A 103       7.637   0.649  -5.132  1.00 98.83           C  
ATOM    794  O   LEU A 103       7.918  -1.140  -7.373  1.00 98.83           O  
ATOM    795  CG  LEU A 103       8.202   1.883  -5.838  1.00 98.83           C  
ATOM    796  CD1 LEU A 103       7.116   2.939  -6.011  1.00 98.83           C  
ATOM    797  CD2 LEU A 103       9.386   2.448  -5.061  1.00 98.83           C  
ATOM    798  N   LEU A 104       6.107  -0.084  -8.177  1.00 98.58           N  
ATOM    799  CA  LEU A 104       6.276  -0.617  -9.524  1.00 98.58           C  
ATOM    800  C   LEU A 104       7.338   0.166 -10.288  1.00 98.58           C  
ATOM    801  CB  LEU A 104       4.950  -0.579 -10.287  1.00 98.58           C  
ATOM    802  O   LEU A 104       8.224  -0.425 -10.910  1.00 98.58           O  
ATOM    803  CG  LEU A 104       3.775  -1.315  -9.641  1.00 98.58           C  
ATOM    804  CD1 LEU A 104       2.513  -1.138 -10.479  1.00 98.58           C  
ATOM    805  CD2 LEU A 104       4.102  -2.794  -9.465  1.00 98.58           C  
ATOM    806  N   LYS A 105       7.166   1.463 -10.274  1.00 98.49           N  
ATOM    807  CA  LYS A 105       8.108   2.311 -10.998  1.00 98.49           C  
ATOM    808  C   LYS A 105       8.032   3.756 -10.514  1.00 98.49           C  
ATOM    809  CB  LYS A 105       7.839   2.249 -12.503  1.00 98.49           C  
ATOM    810  O   LYS A 105       7.132   4.114  -9.750  1.00 98.49           O  
ATOM    811  CG  LYS A 105       6.499   2.838 -12.917  1.00 98.49           C  
ATOM    812  CD  LYS A 105       6.281   2.730 -14.421  1.00 98.49           C  
ATOM    813  CE  LYS A 105       4.929   3.294 -14.834  1.00 98.49           C  
ATOM    814  NZ  LYS A 105       4.700   3.166 -16.304  1.00 98.49           N  
ATOM    815  N   LEU A 106       9.025   4.552 -10.973  1.00 98.37           N  
ATOM    816  CA  LEU A 106       9.082   5.989 -10.732  1.00 98.37           C  
ATOM    817  C   LEU A 106       9.021   6.764 -12.045  1.00 98.37           C  
ATOM    818  CB  LEU A 106      10.359   6.355  -9.970  1.00 98.37           C  
ATOM    819  O   LEU A 106       9.638   6.365 -13.035  1.00 98.37           O  
ATOM    820  CG  LEU A 106      10.567   5.658  -8.624  1.00 98.37           C  
ATOM    821  CD1 LEU A 106      11.928   6.028  -8.042  1.00 98.37           C  
ATOM    822  CD2 LEU A 106       9.448   6.021  -7.654  1.00 98.37           C  
ATOM    823  N   GLU A 107       8.229   7.831 -12.124  1.00 96.78           N  
ATOM    824  CA  GLU A 107       8.165   8.705 -13.291  1.00 96.78           C  
ATOM    825  C   GLU A 107       8.813  10.057 -13.006  1.00 96.78           C  
ATOM    826  CB  GLU A 107       6.714   8.902 -13.738  1.00 96.78           C  
ATOM    827  O   GLU A 107       8.853  10.501 -11.856  1.00 96.78           O  
ATOM    828  CG  GLU A 107       6.007   7.609 -14.119  1.00 96.78           C  
ATOM    829  CD  GLU A 107       4.552   7.813 -14.510  1.00 96.78           C  
ATOM    830  OE1 GLU A 107       3.899   6.840 -14.949  1.00 96.78           O  
ATOM    831  OE2 GLU A 107       4.062   8.957 -14.377  1.00 96.78           O  
TER     832      GLU A 107                                                      
ENDMDL                                                                          
END                                                                             
