# Supplementary material for: Semantical and geometrical protein encoding toward enhanced bioactivity and thermostability
Source: eLife. 2025 May 2;13:RP98033. doi: 10.7554/eLife.98033 (PMC12048155; doi:10.7554/eLife.98033)
Supplement: Source code 1. [file elife-98033-code1.zip › ProtSSN-master/data/DDG/DATASET/1FKJ-7.5-25.0/1FKJ-7.5-25.0.tsv]

mutant	score
E60A	-1.71
E60G	-2.62
E61A	-0.73
E61G	-2.2
F36A	-3.07
I56A	-2.04
I56D	-2.88
I56T	-1.95
I76A	-3.36
I76V	-0.33
I7V	-0.9
I91A	-1.33
I91V	-0.1
L106A	-2.08
L50A	-2.22
L97A	-3.01
R57A	-0.55
R57G	-1.89
T21A	-1.24
T21S	-1.06
T21V	0.56
T27A	-1.71
T27S	-1.07
T27V	0.58
T75A	-2.27
T75V	-0.7
V101A	-2.39
V23A	-2.62
V24A	-3.04
V2A	-2.18
V4A	-2.26
V55A	-1.78
V63A	-2.56
V98A	-1.99
W59F	2.72
W59L	2.35
