# Supplementary material for: Semantical and geometrical protein encoding toward enhanced bioactivity and thermostability
Source: eLife. 2025 May 2;13:RP98033. doi: 10.7554/eLife.98033 (PMC12048155; doi:10.7554/eLife.98033)
Supplement: Source code 1. [file elife-98033-code1.zip › ProtSSN-master/data/DDG/DATASET/1FXA-7.5-298.15/1FXA-7.5-298.15.detail.json]

{"mutant": ["E94D", "E94K", "E94Q", "E95K", "F65A", "F65I", "F65W", "F65Y", "R42A", "R42H", "T48A"], "score": [-1.1, -0.4, 0.6, 1.0, -1.0, -0.9, -0.6, -0.5, -2.4, -1.4, 0.1]}
