# Supplementary material for: Semantical and geometrical protein encoding toward enhanced bioactivity and thermostability
Source: eLife. 2025 May 2;13:RP98033. doi: 10.7554/eLife.98033 (PMC12048155; doi:10.7554/eLife.98033)
Supplement: Source code 1. [file elife-98033-code1.zip › ProtSSN-master/data/DDG/DATASET/1FXA-7.5-298.15/1FXA-7.5-298.15.ef.pdb]

PARENT N/A
ATOM      1  N   ALA A   1      -1.295  -7.069  17.392  1.00 87.45           N  
ATOM      2  CA  ALA A   1       0.077  -6.758  16.998  1.00 88.97           C  
ATOM      3  C   ALA A   1       0.123  -5.523  16.103  1.00 90.77           C  
ATOM      4  CB  ALA A   1       0.710  -7.951  16.287  1.00 85.10           C  
ATOM      5  O   ALA A   1      -0.851  -5.210  15.414  1.00 89.28           O  
ATOM      6  N   THR A   2       1.132  -4.701  16.277  1.00 94.36           N  
ATOM      7  CA  THR A   2       1.380  -3.557  15.407  1.00 94.56           C  
ATOM      8  C   THR A   2       2.655  -3.762  14.593  1.00 94.68           C  
ATOM      9  CB  THR A   2       1.489  -2.252  16.217  1.00 92.13           C  
ATOM     10  O   THR A   2       3.588  -4.426  15.049  1.00 93.90           O  
ATOM     11  CG2 THR A   2       0.220  -1.999  17.024  1.00 71.94           C  
ATOM     12  OG1 THR A   2       2.602  -2.345  17.114  1.00 70.16           O  
ATOM     13  N   PHE A   3       2.644  -3.286  13.392  1.00 95.69           N  
ATOM     14  CA  PHE A   3       3.800  -3.400  12.511  1.00 95.98           C  
ATOM     15  C   PHE A   3       4.261  -2.025  12.043  1.00 95.86           C  
ATOM     16  CB  PHE A   3       3.472  -4.284  11.304  1.00 95.64           C  
ATOM     17  O   PHE A   3       3.450  -1.109  11.893  1.00 95.47           O  
ATOM     18  CG  PHE A   3       3.114  -5.699  11.667  1.00 94.52           C  
ATOM     19  CD1 PHE A   3       4.091  -6.592  12.087  1.00 92.29           C  
ATOM     20  CD2 PHE A   3       1.798  -6.137  11.588  1.00 92.15           C  
ATOM     21  CE1 PHE A   3       3.762  -7.904  12.424  1.00 92.12           C  
ATOM     22  CE2 PHE A   3       1.462  -7.445  11.922  1.00 91.86           C  
ATOM     23  CZ  PHE A   3       2.445  -8.327  12.340  1.00 91.09           C  
ATOM     24  N   LYS A   4       5.511  -1.945  11.900  1.00 95.91           N  
ATOM     25  CA  LYS A   4       6.092  -0.748  11.298  1.00 95.96           C  
ATOM     26  C   LYS A   4       5.951  -0.773   9.779  1.00 96.09           C  
ATOM     27  CB  LYS A   4       7.565  -0.614  11.685  1.00 95.09           C  
ATOM     28  O   LYS A   4       6.350  -1.742   9.129  1.00 95.86           O  
ATOM     29  CG  LYS A   4       8.203   0.696  11.247  1.00 85.63           C  
ATOM     30  CD  LYS A   4       9.660   0.783  11.685  1.00 78.90           C  
ATOM     31  CE  LYS A   4      10.341   2.023  11.123  1.00 70.59           C  
ATOM     32  NZ  LYS A   4      11.769   2.113  11.550  1.00 61.66           N  
ATOM     33  N   VAL A   5       5.408   0.251   9.202  1.00 95.91           N  
ATOM     34  CA  VAL A   5       5.244   0.409   7.761  1.00 96.05           C  
ATOM     35  C   VAL A   5       5.977   1.664   7.291  1.00 95.91           C  
ATOM     36  CB  VAL A   5       3.752   0.483   7.364  1.00 95.72           C  
ATOM     37  O   VAL A   5       5.710   2.765   7.779  1.00 95.52           O  
ATOM     38  CG1 VAL A   5       3.604   0.752   5.867  1.00 94.23           C  
ATOM     39  CG2 VAL A   5       3.033  -0.807   7.752  1.00 93.92           C  
ATOM     40  N   THR A   6       6.937   1.475   6.473  1.00 96.10           N  
ATOM     41  CA  THR A   6       7.667   2.581   5.865  1.00 96.15           C  
ATOM     42  C   THR A   6       7.109   2.902   4.481  1.00 96.18           C  
ATOM     43  CB  THR A   6       9.170   2.264   5.754  1.00 95.73           C  
ATOM     44  O   THR A   6       7.084   2.039   3.601  1.00 95.95           O  
ATOM     45  CG2 THR A   6       9.944   3.455   5.198  1.00 93.18           C  
ATOM     46  OG1 THR A   6       9.681   1.941   7.053  1.00 91.76           O  
ATOM     47  N   LEU A   7       6.670   4.087   4.275  1.00 95.92           N  
ATOM     48  CA  LEU A   7       6.082   4.561   3.026  1.00 95.99           C  
ATOM     49  C   LEU A   7       7.034   5.507   2.303  1.00 95.67           C  
ATOM     50  CB  LEU A   7       4.750   5.265   3.295  1.00 95.67           C  
ATOM     51  O   LEU A   7       7.392   6.561   2.834  1.00 95.08           O  
ATOM     52  CG  LEU A   7       3.702   4.463   4.068  1.00 94.68           C  
ATOM     53  CD1 LEU A   7       2.566   5.373   4.521  1.00 92.12           C  
ATOM     54  CD2 LEU A   7       3.169   3.317   3.214  1.00 91.70           C  
ATOM     55  N   ILE A   8       7.415   5.152   1.147  1.00 95.47           N  
ATOM     56  CA  ILE A   8       8.395   5.919   0.386  1.00 95.40           C  
ATOM     57  C   ILE A   8       7.728   6.537  -0.840  1.00 95.17           C  
ATOM     58  CB  ILE A   8       9.592   5.040  -0.040  1.00 94.84           C  
ATOM     59  O   ILE A   8       7.237   5.820  -1.715  1.00 94.56           O  
ATOM     60  CG1 ILE A   8      10.239   4.387   1.186  1.00 91.48           C  
ATOM     61  CG2 ILE A   8      10.616   5.867  -0.824  1.00 91.04           C  
ATOM     62  CD1 ILE A   8      11.296   3.345   0.847  1.00 86.55           C  
ATOM     63  N   ASN A   9       7.638   7.786  -0.869  1.00 93.98           N  
ATOM     64  CA  ASN A   9       7.298   8.525  -2.080  1.00 94.11           C  
ATOM     65  C   ASN A   9       8.548   8.970  -2.835  1.00 93.68           C  
ATOM     66  CB  ASN A   9       6.422   9.734  -1.744  1.00 93.12           C  
ATOM     67  O   ASN A   9       9.163   9.979  -2.485  1.00 92.63           O  
ATOM     68  CG  ASN A   9       5.881  10.425  -2.980  1.00 89.17           C  
ATOM     69  ND2 ASN A   9       4.807  11.187  -2.812  1.00 85.77           N  
ATOM     70  OD1 ASN A   9       6.424  10.275  -4.078  1.00 85.13           O  
ATOM     71  N   GLU A  10       8.919   8.325  -3.880  1.00 93.18           N  
ATOM     72  CA  GLU A  10      10.162   8.576  -4.604  1.00 92.96           C  
ATOM     73  C   GLU A  10      10.127   9.930  -5.306  1.00 92.54           C  
ATOM     74  CB  GLU A  10      10.427   7.463  -5.621  1.00 91.41           C  
ATOM     75  O   GLU A  10      11.136  10.638  -5.351  1.00 91.23           O  
ATOM     76  CG  GLU A  10      10.764   6.120  -4.989  1.00 83.86           C  
ATOM     77  CD  GLU A  10      11.083   5.040  -6.010  1.00 80.04           C  
ATOM     78  OE1 GLU A  10      10.196   4.692  -6.822  1.00 77.93           O  
ATOM     79  OE2 GLU A  10      12.228   4.536  -5.996  1.00 76.03           O  
ATOM     80  N   ALA A  11       9.000  10.261  -5.827  1.00 91.26           N  
ATOM     81  CA  ALA A  11       8.872  11.513  -6.568  1.00 90.98           C  
ATOM     82  C   ALA A  11       9.136  12.714  -5.665  1.00 90.89           C  
ATOM     83  CB  ALA A  11       7.485  11.619  -7.198  1.00 89.89           C  
ATOM     84  O   ALA A  11       9.814  13.663  -6.066  1.00 89.86           O  
ATOM     85  N   GLU A  12       8.681  12.653  -4.493  1.00 91.34           N  
ATOM     86  CA  GLU A  12       8.832  13.766  -3.560  1.00 90.95           C  
ATOM     87  C   GLU A  12      10.076  13.594  -2.693  1.00 90.80           C  
ATOM     88  CB  GLU A  12       7.590  13.899  -2.676  1.00 89.12           C  
ATOM     89  O   GLU A  12      10.466  14.512  -1.968  1.00 89.34           O  
ATOM     90  CG  GLU A  12       6.350  14.367  -3.424  1.00 79.60           C  
ATOM     91  CD  GLU A  12       5.152  14.595  -2.517  1.00 74.51           C  
ATOM     92  OE1 GLU A  12       5.297  14.480  -1.279  1.00 71.79           O  
ATOM     93  OE2 GLU A  12       4.058  14.891  -3.048  1.00 68.98           O  
ATOM     94  N   GLY A  13      10.605  12.319  -2.768  1.00 92.03           N  
ATOM     95  CA  GLY A  13      11.780  12.056  -1.953  1.00 92.12           C  
ATOM     96  C   GLY A  13      11.475  11.996  -0.468  1.00 91.62           C  
ATOM     97  O   GLY A  13      12.311  12.369   0.359  1.00 90.06           O  
ATOM     98  N   THR A  14      10.266  11.638  -0.128  1.00 92.39           N  
ATOM     99  CA  THR A  14       9.874  11.585   1.276  1.00 92.39           C  
ATOM    100  C   THR A  14       9.720  10.140   1.741  1.00 92.62           C  
ATOM    101  CB  THR A  14       8.559  12.349   1.518  1.00 90.91           C  
ATOM    102  O   THR A  14       9.478   9.244   0.930  1.00 91.90           O  
ATOM    103  CG2 THR A  14       8.670  13.797   1.052  1.00 81.04           C  
ATOM    104  OG1 THR A  14       7.501  11.706   0.797  1.00 81.31           O  
ATOM    105  N   LYS A  15       9.883  10.010   2.944  1.00 93.74           N  
ATOM    106  CA  LYS A  15       9.762   8.743   3.659  1.00 93.76           C  
ATOM    107  C   LYS A  15       8.997   8.922   4.967  1.00 93.35           C  
ATOM    108  CB  LYS A  15      11.143   8.148   3.937  1.00 92.19           C  
ATOM    109  O   LYS A  15       9.328   9.795   5.772  1.00 92.08           O  
ATOM    110  CG  LYS A  15      11.107   6.820   4.678  1.00 83.56           C  
ATOM    111  CD  LYS A  15      12.507   6.254   4.878  1.00 79.02           C  
ATOM    112  CE  LYS A  15      12.491   5.024   5.776  1.00 73.51           C  
ATOM    113  NZ  LYS A  15      13.852   4.427   5.923  1.00 64.51           N  
ATOM    114  N   HIS A  16       8.038   8.129   5.144  1.00 93.89           N  
ATOM    115  CA  HIS A  16       7.249   8.175   6.369  1.00 93.84           C  
ATOM    116  C   HIS A  16       7.170   6.801   7.026  1.00 94.02           C  
ATOM    117  CB  HIS A  16       5.841   8.700   6.081  1.00 92.13           C  
ATOM    118  O   HIS A  16       6.947   5.796   6.347  1.00 93.35           O  
ATOM    119  CG  HIS A  16       5.821  10.084   5.514  1.00 79.96           C  
ATOM    120  CD2 HIS A  16       5.742  10.519   4.235  1.00 68.51           C  
ATOM    121  ND1 HIS A  16       5.890  11.212   6.303  1.00 65.28           N  
ATOM    122  CE1 HIS A  16       5.854  12.284   5.531  1.00 66.82           C  
ATOM    123  NE2 HIS A  16       5.764  11.892   4.272  1.00 64.26           N  
ATOM    124  N   GLU A  17       7.346   6.821   8.260  1.00 94.82           N  
ATOM    125  CA  GLU A  17       7.183   5.596   9.037  1.00 94.90           C  
ATOM    126  C   GLU A  17       5.959   5.677   9.944  1.00 94.76           C  
ATOM    127  CB  GLU A  17       8.437   5.315   9.869  1.00 93.56           C  
ATOM    128  O   GLU A  17       5.815   6.625  10.719  1.00 94.12           O  
ATOM    129  CG  GLU A  17       9.680   5.040   9.035  1.00 84.45           C  
ATOM    130  CD  GLU A  17      10.898   4.685   9.873  1.00 80.28           C  
ATOM    131  OE1 GLU A  17      10.885   4.936  11.100  1.00 77.25           O  
ATOM    132  OE2 GLU A  17      11.873   4.151   9.299  1.00 75.55           O  
ATOM    133  N   ILE A  18       5.124   4.741   9.852  1.00 95.23           N  
ATOM    134  CA  ILE A  18       3.911   4.704  10.661  1.00 95.28           C  
ATOM    135  C   ILE A  18       3.796   3.349  11.357  1.00 95.22           C  
ATOM    136  CB  ILE A  18       2.653   4.975   9.806  1.00 94.87           C  
ATOM    137  O   ILE A  18       4.445   2.381  10.955  1.00 94.74           O  
ATOM    138  CG1 ILE A  18       2.498   3.898   8.726  1.00 92.99           C  
ATOM    139  CG2 ILE A  18       2.716   6.372   9.180  1.00 92.69           C  
ATOM    140  CD1 ILE A  18       1.217   4.016   7.913  1.00 90.32           C  
ATOM    141  N   GLU A  19       2.987   3.278  12.402  1.00 94.94           N  
ATOM    142  CA  GLU A  19       2.614   2.036  13.073  1.00 94.89           C  
ATOM    143  C   GLU A  19       1.197   1.612  12.700  1.00 95.01           C  
ATOM    144  CB  GLU A  19       2.736   2.187  14.591  1.00 93.27           C  
ATOM    145  O   GLU A  19       0.248   2.381  12.865  1.00 94.51           O  
ATOM    146  CG  GLU A  19       4.160   2.418  15.074  1.00 78.30           C  
ATOM    147  CD  GLU A  19       5.036   1.179  14.971  1.00 72.79           C  
ATOM    148  OE1 GLU A  19       4.553   0.067  15.280  1.00 66.25           O  
ATOM    149  OE2 GLU A  19       6.216   1.323  14.580  1.00 65.06           O  
ATOM    150  N   VAL A  20       1.098   0.418  12.247  1.00 95.38           N  
ATOM    151  CA  VAL A  20      -0.194  -0.041  11.749  1.00 95.56           C  
ATOM    152  C   VAL A  20      -0.610  -1.313  12.486  1.00 95.35           C  
ATOM    153  CB  VAL A  20      -0.159  -0.296  10.226  1.00 95.24           C  
ATOM    154  O   VAL A  20       0.113  -2.312  12.469  1.00 94.82           O  
ATOM    155  CG1 VAL A  20      -1.550  -0.653   9.705  1.00 94.21           C  
ATOM    156  CG2 VAL A  20       0.392   0.927   9.494  1.00 93.99           C  
ATOM    157  N   PRO A  21      -1.748  -1.301  13.185  1.00 94.98           N  
ATOM    158  CA  PRO A  21      -2.254  -2.565  13.724  1.00 94.99           C  
ATOM    159  C   PRO A  21      -2.477  -3.620  12.643  1.00 94.96           C  
ATOM    160  CB  PRO A  21      -3.579  -2.165  14.377  1.00 94.40           C  
ATOM    161  O   PRO A  21      -2.742  -3.279  11.488  1.00 94.57           O  
ATOM    162  CG  PRO A  21      -3.466  -0.691  14.598  1.00 93.04           C  
ATOM    163  CD  PRO A  21      -2.629  -0.106  13.497  1.00 92.50           C  
ATOM    164  N   ASP A  22      -2.392  -4.756  13.006  1.00 92.99           N  
ATOM    165  CA  ASP A  22      -2.465  -5.874  12.072  1.00 92.96           C  
ATOM    166  C   ASP A  22      -3.890  -6.069  11.559  1.00 91.39           C  
ATOM    167  CB  ASP A  22      -1.964  -7.160  12.732  1.00 91.43           C  
ATOM    168  O   ASP A  22      -4.134  -6.911  10.692  1.00 88.44           O  
ATOM    169  CG  ASP A  22      -2.805  -7.581  13.924  1.00 87.64           C  
ATOM    170  OD1 ASP A  22      -3.663  -6.792  14.375  1.00 83.92           O  
ATOM    171  OD2 ASP A  22      -2.606  -8.712  14.419  1.00 83.98           O  
ATOM    172  N   ASP A  23      -4.947  -5.407  12.061  1.00 93.73           N  
ATOM    173  CA  ASP A  23      -6.332  -5.498  11.609  1.00 93.38           C  
ATOM    174  C   ASP A  23      -6.811  -4.167  11.033  1.00 92.87           C  
ATOM    175  CB  ASP A  23      -7.244  -5.933  12.758  1.00 91.57           C  
ATOM    176  O   ASP A  23      -8.015  -3.910  10.968  1.00 91.26           O  
ATOM    177  CG  ASP A  23      -7.253  -4.948  13.913  1.00 85.41           C  
ATOM    178  OD1 ASP A  23      -6.352  -4.085  13.986  1.00 80.81           O  
ATOM    179  OD2 ASP A  23      -8.167  -5.038  14.761  1.00 82.77           O  
ATOM    180  N   GLU A  24      -5.885  -3.333  10.699  1.00 94.98           N  
ATOM    181  CA  GLU A  24      -6.202  -2.039  10.102  1.00 95.04           C  
ATOM    182  C   GLU A  24      -5.551  -1.890   8.730  1.00 95.12           C  
ATOM    183  CB  GLU A  24      -5.758  -0.899  11.022  1.00 94.27           C  
ATOM    184  O   GLU A  24      -4.418  -2.330   8.523  1.00 94.71           O  
ATOM    185  CG  GLU A  24      -6.289   0.466  10.609  1.00 89.77           C  
ATOM    186  CD  GLU A  24      -5.971   1.562  11.613  1.00 85.92           C  
ATOM    187  OE1 GLU A  24      -5.420   1.254  12.694  1.00 84.80           O  
ATOM    188  OE2 GLU A  24      -6.275   2.739  11.316  1.00 83.84           O  
ATOM    189  N   TYR A  25      -6.281  -1.314   7.771  1.00 95.47           N  
ATOM    190  CA  TYR A  25      -5.725  -1.062   6.446  1.00 95.70           C  
ATOM    191  C   TYR A  25      -4.617  -0.017   6.509  1.00 95.82           C  
ATOM    192  CB  TYR A  25      -6.822  -0.601   5.481  1.00 95.21           C  
ATOM    193  O   TYR A  25      -4.721   0.962   7.252  1.00 95.63           O  
ATOM    194  CG  TYR A  25      -7.859  -1.660   5.191  1.00 93.57           C  
ATOM    195  CD1 TYR A  25      -7.486  -2.980   4.950  1.00 89.84           C  
ATOM    196  CD2 TYR A  25      -9.212  -1.341   5.157  1.00 89.63           C  
ATOM    197  CE1 TYR A  25      -8.438  -3.958   4.681  1.00 89.79           C  
ATOM    198  CE2 TYR A  25     -10.172  -2.311   4.889  1.00 89.52           C  
ATOM    199  OH  TYR A  25     -10.723  -4.579   4.387  1.00 82.52           O  
ATOM    200  CZ  TYR A  25      -9.776  -3.615   4.653  1.00 88.52           C  
ATOM    201  N   ILE A  26      -3.626  -0.180   5.797  1.00 96.07           N  
ATOM    202  CA  ILE A  26      -2.450   0.683   5.800  1.00 96.17           C  
ATOM    203  C   ILE A  26      -2.859   2.113   5.455  1.00 96.08           C  
ATOM    204  CB  ILE A  26      -1.376   0.179   4.810  1.00 95.93           C  
ATOM    205  O   ILE A  26      -2.410   3.066   6.098  1.00 95.77           O  
ATOM    206  CG1 ILE A  26      -0.752  -1.126   5.317  1.00 94.76           C  
ATOM    207  CG2 ILE A  26      -0.303   1.249   4.586  1.00 94.48           C  
ATOM    208  CD1 ILE A  26       0.072  -1.865   4.272  1.00 92.88           C  
ATOM    209  N   LEU A  27      -3.758   2.274   4.475  1.00 96.08           N  
ATOM    210  CA  LEU A  27      -4.203   3.602   4.067  1.00 96.07           C  
ATOM    211  C   LEU A  27      -4.896   4.321   5.221  1.00 95.92           C  
ATOM    212  CB  LEU A  27      -5.150   3.506   2.868  1.00 95.54           C  
ATOM    213  O   LEU A  27      -4.653   5.507   5.454  1.00 95.47           O  
ATOM    214  CG  LEU A  27      -5.673   4.830   2.310  1.00 92.44           C  
ATOM    215  CD1 LEU A  27      -5.578   4.838   0.788  1.00 83.38           C  
ATOM    216  CD2 LEU A  27      -7.110   5.070   2.762  1.00 82.37           C  
ATOM    217  N   ASP A  28      -5.783   3.639   5.946  1.00 95.32           N  
ATOM    218  CA  ASP A  28      -6.490   4.240   7.073  1.00 95.28           C  
ATOM    219  C   ASP A  28      -5.516   4.668   8.168  1.00 95.23           C  
ATOM    220  CB  ASP A  28      -7.523   3.263   7.640  1.00 94.53           C  
ATOM    221  O   ASP A  28      -5.627   5.771   8.708  1.00 94.76           O  
ATOM    222  CG  ASP A  28      -8.678   3.002   6.689  1.00 90.41           C  
ATOM    223  OD1 ASP A  28      -8.983   3.874   5.847  1.00 84.68           O  
ATOM    224  OD2 ASP A  28      -9.289   1.916   6.784  1.00 86.58           O  
ATOM    225  N   ALA A  29      -4.566   3.810   8.453  1.00 95.44           N  
ATOM    226  CA  ALA A  29      -3.577   4.132   9.478  1.00 95.48           C  
ATOM    227  C   ALA A  29      -2.710   5.313   9.051  1.00 95.40           C  
ATOM    228  CB  ALA A  29      -2.703   2.915   9.775  1.00 95.14           C  
ATOM    229  O   ALA A  29      -2.367   6.168   9.872  1.00 94.99           O  
ATOM    230  N   ALA A  30      -2.307   5.332   7.801  1.00 95.49           N  
ATOM    231  CA  ALA A  30      -1.510   6.446   7.292  1.00 95.49           C  
ATOM    232  C   ALA A  30      -2.248   7.771   7.464  1.00 95.21           C  
ATOM    233  CB  ALA A  30      -1.160   6.222   5.823  1.00 95.09           C  
ATOM    234  O   ALA A  30      -1.676   8.747   7.954  1.00 94.56           O  
ATOM    235  N   GLU A  31      -3.504   7.824   7.121  1.00 94.70           N  
ATOM    236  CA  GLU A  31      -4.323   9.027   7.236  1.00 94.45           C  
ATOM    237  C   GLU A  31      -4.448   9.473   8.690  1.00 94.13           C  
ATOM    238  CB  GLU A  31      -5.712   8.791   6.637  1.00 93.09           C  
ATOM    239  O   GLU A  31      -4.342  10.663   8.991  1.00 93.19           O  
ATOM    240  CG  GLU A  31      -6.594  10.031   6.621  1.00 83.78           C  
ATOM    241  CD  GLU A  31      -7.936   9.804   5.945  1.00 79.23           C  
ATOM    242  OE1 GLU A  31      -8.120   8.746   5.300  1.00 76.83           O  
ATOM    243  OE2 GLU A  31      -8.812  10.690   6.061  1.00 75.23           O  
ATOM    244  N   GLU A  32      -4.647   8.555   9.550  1.00 94.01           N  
ATOM    245  CA  GLU A  32      -4.775   8.855  10.973  1.00 93.79           C  
ATOM    246  C   GLU A  32      -3.492   9.470  11.525  1.00 93.54           C  
ATOM    247  CB  GLU A  32      -5.132   7.590  11.759  1.00 92.75           C  
ATOM    248  O   GLU A  32      -3.532  10.253  12.476  1.00 92.57           O  
ATOM    249  CG  GLU A  32      -6.572   7.136  11.571  1.00 86.28           C  
ATOM    250  CD  GLU A  32      -6.880   5.818  12.264  1.00 81.14           C  
ATOM    251  OE1 GLU A  32      -6.001   5.290  12.982  1.00 79.05           O  
ATOM    252  OE2 GLU A  32      -8.010   5.309  12.086  1.00 77.23           O  
ATOM    253  N   GLN A  33      -2.405   9.071  10.869  1.00 94.32           N  
ATOM    254  CA  GLN A  33      -1.116   9.515  11.388  1.00 94.02           C  
ATOM    255  C   GLN A  33      -0.547  10.653  10.546  1.00 93.08           C  
ATOM    256  CB  GLN A  33      -0.125   8.351  11.435  1.00 93.23           C  
ATOM    257  O   GLN A  33       0.644  10.960  10.630  1.00 91.00           O  
ATOM    258  CG  GLN A  33      -0.509   7.256  12.422  1.00 90.04           C  
ATOM    259  CD  GLN A  33       0.567   6.197  12.571  1.00 86.44           C  
ATOM    260  NE2 GLN A  33       0.171   4.932  12.475  1.00 85.43           N  
ATOM    261  OE1 GLN A  33       1.744   6.512  12.769  1.00 85.14           O  
ATOM    262  N   GLY A  34      -1.329  11.260   9.770  1.00 92.66           N  
ATOM    263  CA  GLY A  34      -1.020  12.531   9.135  1.00 92.11           C  
ATOM    264  C   GLY A  34      -0.381  12.375   7.768  1.00 91.51           C  
ATOM    265  O   GLY A  34       0.147  13.340   7.210  1.00 89.57           O  
ATOM    266  N   TYR A  35      -0.445  11.169   7.232  1.00 92.48           N  
ATOM    267  CA  TYR A  35       0.111  10.927   5.906  1.00 92.25           C  
ATOM    268  C   TYR A  35      -0.984  10.552   4.915  1.00 91.54           C  
ATOM    269  CB  TYR A  35       1.168   9.820   5.959  1.00 90.48           C  
ATOM    270  O   TYR A  35      -1.685   9.554   5.103  1.00 89.55           O  
ATOM    271  CG  TYR A  35       1.863   9.580   4.641  1.00 83.01           C  
ATOM    272  CD1 TYR A  35       2.567  10.601   4.006  1.00 75.57           C  
ATOM    273  CD2 TYR A  35       1.818   8.333   4.028  1.00 75.62           C  
ATOM    274  CE1 TYR A  35       3.207  10.385   2.790  1.00 75.97           C  
ATOM    275  CE2 TYR A  35       2.455   8.106   2.812  1.00 75.23           C  
ATOM    276  OH  TYR A  35       3.778   8.917   0.999  1.00 58.44           O  
ATOM    277  CZ  TYR A  35       3.146   9.136   2.202  1.00 74.60           C  
ATOM    278  N   ASP A  36      -1.106  11.383   3.945  1.00 91.36           N  
ATOM    279  CA  ASP A  36      -2.174  11.214   2.964  1.00 91.46           C  
ATOM    280  C   ASP A  36      -1.691  10.408   1.760  1.00 91.40           C  
ATOM    281  CB  ASP A  36      -2.704  12.574   2.508  1.00 88.95           C  
ATOM    282  O   ASP A  36      -0.820  10.860   1.013  1.00 90.09           O  
ATOM    283  CG  ASP A  36      -3.485  13.300   3.590  1.00 79.88           C  
ATOM    284  OD1 ASP A  36      -4.131  12.633   4.426  1.00 73.41           O  
ATOM    285  OD2 ASP A  36      -3.456  14.549   3.604  1.00 78.78           O  
ATOM    286  N   LEU A  37      -2.250   9.288   1.529  1.00 94.05           N  
ATOM    287  CA  LEU A  37      -2.005   8.473   0.344  1.00 94.24           C  
ATOM    288  C   LEU A  37      -3.118   8.659  -0.683  1.00 93.85           C  
ATOM    289  CB  LEU A  37      -1.887   6.995   0.724  1.00 93.55           C  
ATOM    290  O   LEU A  37      -4.266   8.923  -0.319  1.00 92.95           O  
ATOM    291  CG  LEU A  37      -0.652   6.601   1.537  1.00 90.81           C  
ATOM    292  CD1 LEU A  37      -0.771   5.158   2.014  1.00 85.93           C  
ATOM    293  CD2 LEU A  37       0.615   6.795   0.711  1.00 85.87           C  
ATOM    294  N   PRO A  38      -2.763   8.613  -1.874  1.00 94.15           N  
ATOM    295  CA  PRO A  38      -3.833   8.656  -2.873  1.00 94.29           C  
ATOM    296  C   PRO A  38      -4.864   7.546  -2.682  1.00 94.48           C  
ATOM    297  CB  PRO A  38      -3.085   8.485  -4.198  1.00 93.46           C  
ATOM    298  O   PRO A  38      -4.517   6.443  -2.253  1.00 94.14           O  
ATOM    299  CG  PRO A  38      -1.659   8.792  -3.874  1.00 90.05           C  
ATOM    300  CD  PRO A  38      -1.412   8.449  -2.433  1.00 88.57           C  
ATOM    301  N   PHE A  39      -6.152   7.873  -3.000  1.00 94.49           N  
ATOM    302  CA  PHE A  39      -7.232   6.893  -2.999  1.00 94.57           C  
ATOM    303  C   PHE A  39      -8.403   7.378  -3.846  1.00 93.95           C  
ATOM    304  CB  PHE A  39      -7.701   6.609  -1.569  1.00 93.94           C  
ATOM    305  O   PHE A  39      -8.494   8.564  -4.167  1.00 92.76           O  
ATOM    306  CG  PHE A  39      -8.307   7.802  -0.880  1.00 92.63           C  
ATOM    307  CD1 PHE A  39      -7.508   8.699  -0.182  1.00 90.32           C  
ATOM    308  CD2 PHE A  39      -9.676   8.027  -0.932  1.00 90.09           C  
ATOM    309  CE1 PHE A  39      -8.066   9.804   0.457  1.00 89.67           C  
ATOM    310  CE2 PHE A  39     -10.242   9.129  -0.297  1.00 89.63           C  
ATOM    311  CZ  PHE A  39      -9.435  10.016   0.398  1.00 88.57           C  
ATOM    312  N   SER A  40      -9.225   6.376  -4.282  1.00 95.30           N  
ATOM    313  CA  SER A  40     -10.465   6.679  -4.988  1.00 94.85           C  
ATOM    314  C   SER A  40     -11.600   5.771  -4.527  1.00 94.66           C  
ATOM    315  CB  SER A  40     -10.271   6.540  -6.499  1.00 93.79           C  
ATOM    316  O   SER A  40     -12.415   6.163  -3.689  1.00 93.04           O  
ATOM    317  OG  SER A  40     -11.495   6.744  -7.184  1.00 79.97           O  
ATOM    318  N   CYS A  41     -11.546   4.515  -4.687  1.00 95.23           N  
ATOM    319  CA  CYS A  41     -12.670   3.615  -4.457  1.00 95.16           C  
ATOM    320  C   CYS A  41     -12.674   3.103  -3.022  1.00 94.61           C  
ATOM    321  CB  CYS A  41     -12.621   2.437  -5.429  1.00 94.29           C  
ATOM    322  O   CYS A  41     -13.735   2.815  -2.464  1.00 93.26           O  
ATOM    323  SG  CYS A  41     -11.295   1.261  -5.081  1.00 94.87           S  
ATOM    324  N   ARG A  42     -11.452   2.928  -2.439  1.00 93.74           N  
ATOM    325  CA  ARG A  42     -11.215   2.409  -1.096  1.00 93.85           C  
ATOM    326  C   ARG A  42     -11.855   1.036  -0.919  1.00 92.95           C  
ATOM    327  CB  ARG A  42     -11.755   3.377  -0.042  1.00 92.13           C  
ATOM    328  O   ARG A  42     -12.308   0.692   0.174  1.00 90.79           O  
ATOM    329  CG  ARG A  42     -10.950   4.661   0.084  1.00 87.90           C  
ATOM    330  CD  ARG A  42     -11.384   5.483   1.290  1.00 85.45           C  
ATOM    331  NE  ARG A  42     -10.492   6.616   1.520  1.00 82.86           N  
ATOM    332  NH1 ARG A  42     -10.467   6.395   3.819  1.00 72.41           N  
ATOM    333  NH2 ARG A  42      -9.265   8.066   2.811  1.00 70.11           N  
ATOM    334  CZ  ARG A  42     -10.077   7.023   2.716  1.00 80.42           C  
ATOM    335  N   ALA A  43     -11.919   0.280  -1.924  1.00 95.24           N  
ATOM    336  CA  ALA A  43     -12.615  -1.004  -1.892  1.00 95.11           C  
ATOM    337  C   ALA A  43     -11.843  -2.066  -2.669  1.00 94.91           C  
ATOM    338  CB  ALA A  43     -14.027  -0.858  -2.455  1.00 94.13           C  
ATOM    339  O   ALA A  43     -12.372  -3.144  -2.952  1.00 93.83           O  
ATOM    340  N   GLY A  44     -10.592  -1.750  -3.015  1.00 95.10           N  
ATOM    341  CA  GLY A  44      -9.762  -2.700  -3.739  1.00 95.30           C  
ATOM    342  C   GLY A  44     -10.222  -2.927  -5.167  1.00 94.84           C  
ATOM    343  O   GLY A  44      -9.960  -3.982  -5.749  1.00 93.38           O  
ATOM    344  N   ALA A  45     -10.939  -1.873  -5.741  1.00 95.69           N  
ATOM    345  CA  ALA A  45     -11.542  -2.041  -7.060  1.00 95.48           C  
ATOM    346  C   ALA A  45     -10.917  -1.088  -8.075  1.00 95.20           C  
ATOM    347  CB  ALA A  45     -13.051  -1.821  -6.987  1.00 94.51           C  
ATOM    348  O   ALA A  45     -11.434  -0.924  -9.183  1.00 94.13           O  
ATOM    349  N   CYS A  46      -9.872  -0.491  -7.723  1.00 95.61           N  
ATOM    350  CA  CYS A  46      -9.124   0.407  -8.595  1.00 95.64           C  
ATOM    351  C   CYS A  46      -7.637   0.380  -8.258  1.00 95.71           C  
ATOM    352  CB  CYS A  46      -9.657   1.834  -8.478  1.00 95.02           C  
ATOM    353  O   CYS A  46      -7.212  -0.351  -7.362  1.00 95.30           O  
ATOM    354  SG  CYS A  46      -9.109   2.697  -6.988  1.00 95.88           S  
ATOM    355  N   SER A  47      -6.860   1.259  -8.901  1.00 94.75           N  
ATOM    356  CA  SER A  47      -5.414   1.217  -8.710  1.00 94.95           C  
ATOM    357  C   SER A  47      -4.905   2.497  -8.056  1.00 94.84           C  
ATOM    358  CB  SER A  47      -4.702   0.999 -10.046  1.00 94.12           C  
ATOM    359  O   SER A  47      -3.701   2.658  -7.848  1.00 94.15           O  
ATOM    360  OG  SER A  47      -5.057   2.009 -10.975  1.00 90.09           O  
ATOM    361  N   THR A  48      -5.743   3.420  -7.719  1.00 95.47           N  
ATOM    362  CA  THR A  48      -5.338   4.760  -7.308  1.00 95.61           C  
ATOM    363  C   THR A  48      -4.445   4.699  -6.072  1.00 95.73           C  
ATOM    364  CB  THR A  48      -6.561   5.649  -7.018  1.00 94.93           C  
ATOM    365  O   THR A  48      -3.498   5.479  -5.945  1.00 95.46           O  
ATOM    366  CG2 THR A  48      -6.136   7.063  -6.639  1.00 89.74           C  
ATOM    367  OG1 THR A  48      -7.390   5.707  -8.185  1.00 88.91           O  
ATOM    368  N   CYS A  49      -4.617   3.735  -5.262  1.00 95.50           N  
ATOM    369  CA  CYS A  49      -3.873   3.631  -4.012  1.00 95.65           C  
ATOM    370  C   CYS A  49      -2.686   2.687  -4.161  1.00 95.50           C  
ATOM    371  CB  CYS A  49      -4.784   3.146  -2.884  1.00 95.19           C  
ATOM    372  O   CYS A  49      -2.097   2.262  -3.165  1.00 94.92           O  
ATOM    373  SG  CYS A  49      -5.304   1.426  -3.058  1.00 95.07           S  
ATOM    374  N   ALA A  50      -2.352   2.327  -5.289  1.00 96.12           N  
ATOM    375  CA  ALA A  50      -1.362   1.286  -5.557  1.00 96.19           C  
ATOM    376  C   ALA A  50       0.004   1.671  -4.996  1.00 96.26           C  
ATOM    377  CB  ALA A  50      -1.262   1.020  -7.057  1.00 95.70           C  
ATOM    378  O   ALA A  50       0.419   2.828  -5.094  1.00 96.06           O  
ATOM    379  N   GLY A  51       0.688   0.754  -4.378  1.00 96.48           N  
ATOM    380  CA  GLY A  51       2.095   0.786  -4.013  1.00 96.44           C  
ATOM    381  C   GLY A  51       2.863  -0.432  -4.489  1.00 96.42           C  
ATOM    382  O   GLY A  51       2.282  -1.349  -5.074  1.00 96.07           O  
ATOM    383  N   LYS A  52       4.122  -0.451  -4.257  1.00 96.65           N  
ATOM    384  CA  LYS A  52       5.007  -1.571  -4.565  1.00 96.58           C  
ATOM    385  C   LYS A  52       5.792  -2.007  -3.331  1.00 96.63           C  
ATOM    386  CB  LYS A  52       5.969  -1.201  -5.695  1.00 95.89           C  
ATOM    387  O   LYS A  52       6.507  -1.203  -2.728  1.00 96.35           O  
ATOM    388  CG  LYS A  52       6.857  -2.349  -6.152  1.00 89.50           C  
ATOM    389  CD  LYS A  52       6.071  -3.378  -6.954  1.00 83.41           C  
ATOM    390  CE  LYS A  52       6.982  -4.454  -7.529  1.00 75.66           C  
ATOM    391  NZ  LYS A  52       6.220  -5.445  -8.348  1.00 68.00           N  
ATOM    392  N   LEU A  53       5.665  -3.234  -2.961  1.00 96.53           N  
ATOM    393  CA  LEU A  53       6.364  -3.795  -1.810  1.00 96.38           C  
ATOM    394  C   LEU A  53       7.863  -3.883  -2.074  1.00 96.15           C  
ATOM    395  CB  LEU A  53       5.812  -5.182  -1.471  1.00 95.31           C  
ATOM    396  O   LEU A  53       8.287  -4.427  -3.097  1.00 95.39           O  
ATOM    397  CG  LEU A  53       4.468  -5.217  -0.740  1.00 84.97           C  
ATOM    398  CD1 LEU A  53       3.908  -6.636  -0.729  1.00 70.99           C  
ATOM    399  CD2 LEU A  53       4.618  -4.685   0.681  1.00 70.09           C  
ATOM    400  N   VAL A  54       8.645  -3.280  -1.180  1.00 96.36           N  
ATOM    401  CA  VAL A  54      10.098  -3.412  -1.206  1.00 96.18           C  
ATOM    402  C   VAL A  54      10.530  -4.544  -0.277  1.00 96.00           C  
ATOM    403  CB  VAL A  54      10.795  -2.094  -0.801  1.00 95.63           C  
ATOM    404  O   VAL A  54      11.437  -5.312  -0.605  1.00 95.30           O  
ATOM    405  CG1 VAL A  54      12.308  -2.287  -0.717  1.00 89.14           C  
ATOM    406  CG2 VAL A  54      10.449  -0.982  -1.790  1.00 88.46           C  
ATOM    407  N   SER A  55       9.895  -4.608   0.831  1.00 95.76           N  
ATOM    408  CA  SER A  55      10.130  -5.686   1.786  1.00 95.83           C  
ATOM    409  C   SER A  55       8.909  -5.919   2.669  1.00 96.01           C  
ATOM    410  CB  SER A  55      11.348  -5.375   2.657  1.00 95.29           C  
ATOM    411  O   SER A  55       8.070  -5.029   2.825  1.00 95.83           O  
ATOM    412  OG  SER A  55      11.070  -4.307   3.547  1.00 88.85           O  
ATOM    413  N   GLY A  56       8.855  -7.082   3.211  1.00 96.31           N  
ATOM    414  CA  GLY A  56       7.767  -7.440   4.107  1.00 96.29           C  
ATOM    415  C   GLY A  56       6.606  -8.110   3.396  1.00 96.20           C  
ATOM    416  O   GLY A  56       6.691  -8.412   2.204  1.00 95.71           O  
ATOM    417  N   THR A  57       5.472  -8.327   4.198  1.00 95.85           N  
ATOM    418  CA  THR A  57       4.311  -9.025   3.658  1.00 95.88           C  
ATOM    419  C   THR A  57       3.019  -8.335   4.082  1.00 95.99           C  
ATOM    420  CB  THR A  57       4.283 -10.497   4.111  1.00 95.00           C  
ATOM    421  O   THR A  57       2.963  -7.705   5.141  1.00 95.72           O  
ATOM    422  CG2 THR A  57       5.501 -11.255   3.593  1.00 84.69           C  
ATOM    423  OG1 THR A  57       4.275 -10.549   5.543  1.00 83.46           O  
ATOM    424  N   VAL A  58       2.022  -8.453   3.213  1.00 96.23           N  
ATOM    425  CA  VAL A  58       0.713  -7.858   3.466  1.00 96.21           C  
ATOM    426  C   VAL A  58      -0.386  -8.857   3.113  1.00 95.95           C  
ATOM    427  CB  VAL A  58       0.521  -6.549   2.669  1.00 95.65           C  
ATOM    428  O   VAL A  58      -0.161  -9.787   2.334  1.00 95.26           O  
ATOM    429  CG1 VAL A  58       1.595  -5.528   3.039  1.00 89.70           C  
ATOM    430  CG2 VAL A  58       0.543  -6.831   1.168  1.00 89.32           C  
ATOM    431  N   ASP A  59      -1.471  -8.730   3.686  1.00 95.71           N  
ATOM    432  CA  ASP A  59      -2.700  -9.421   3.305  1.00 95.66           C  
ATOM    433  C   ASP A  59      -3.647  -8.486   2.558  1.00 95.57           C  
ATOM    434  CB  ASP A  59      -3.395  -9.998   4.540  1.00 94.97           C  
ATOM    435  O   ASP A  59      -4.163  -7.526   3.133  1.00 95.00           O  
ATOM    436  CG  ASP A  59      -4.655 -10.775   4.202  1.00 91.76           C  
ATOM    437  OD1 ASP A  59      -5.022 -10.854   3.010  1.00 88.34           O  
ATOM    438  OD2 ASP A  59      -5.289 -11.312   5.137  1.00 88.78           O  
ATOM    439  N   GLN A  60      -3.941  -8.713   1.324  1.00 94.96           N  
ATOM    440  CA  GLN A  60      -4.894  -7.947   0.528  1.00 94.76           C  
ATOM    441  C   GLN A  60      -5.909  -8.865  -0.147  1.00 93.51           C  
ATOM    442  CB  GLN A  60      -4.165  -7.108  -0.523  1.00 93.22           C  
ATOM    443  O   GLN A  60      -6.142  -8.761  -1.354  1.00 89.88           O  
ATOM    444  CG  GLN A  60      -3.195  -7.907  -1.383  1.00 88.29           C  
ATOM    445  CD  GLN A  60      -2.458  -7.046  -2.391  1.00 83.21           C  
ATOM    446  NE2 GLN A  60      -1.172  -7.322  -2.579  1.00 82.90           N  
ATOM    447  OE1 GLN A  60      -3.039  -6.141  -2.997  1.00 82.78           O  
ATOM    448  N   SER A  61      -6.444  -9.859   0.573  1.00 92.90           N  
ATOM    449  CA  SER A  61      -7.347 -10.881   0.052  1.00 92.79           C  
ATOM    450  C   SER A  61      -8.664 -10.269  -0.413  1.00 92.04           C  
ATOM    451  CB  SER A  61      -7.618 -11.949   1.112  1.00 90.78           C  
ATOM    452  O   SER A  61      -9.380 -10.864  -1.221  1.00 90.02           O  
ATOM    453  OG  SER A  61      -8.115 -11.361   2.302  1.00 78.06           O  
ATOM    454  N   ASP A  62      -8.924  -9.060  -0.021  1.00 92.00           N  
ATOM    455  CA  ASP A  62     -10.191  -8.420  -0.362  1.00 91.81           C  
ATOM    456  C   ASP A  62     -10.063  -7.595  -1.640  1.00 91.77           C  
ATOM    457  CB  ASP A  62     -10.672  -7.535   0.790  1.00 89.22           C  
ATOM    458  O   ASP A  62     -11.042  -7.009  -2.107  1.00 90.05           O  
ATOM    459  CG  ASP A  62     -11.110  -8.331   2.007  1.00 80.48           C  
ATOM    460  OD1 ASP A  62     -11.432  -9.530   1.868  1.00 74.73           O  
ATOM    461  OD2 ASP A  62     -11.137  -7.752   3.114  1.00 77.26           O  
ATOM    462  N   GLN A  63      -8.902  -7.598  -2.181  1.00 93.63           N  
ATOM    463  CA  GLN A  63      -8.782  -6.777  -3.382  1.00 93.71           C  
ATOM    464  C   GLN A  63      -9.343  -7.502  -4.602  1.00 93.36           C  
ATOM    465  CB  GLN A  63      -7.323  -6.390  -3.625  1.00 92.15           C  
ATOM    466  O   GLN A  63      -9.310  -8.733  -4.668  1.00 91.89           O  
ATOM    467  CG  GLN A  63      -6.488  -7.500  -4.249  1.00 86.80           C  
ATOM    468  CD  GLN A  63      -6.561  -7.509  -5.764  1.00 84.23           C  
ATOM    469  NE2 GLN A  63      -6.132  -8.610  -6.372  1.00 83.97           N  
ATOM    470  OE1 GLN A  63      -7.000  -6.535  -6.383  1.00 83.30           O  
ATOM    471  N   SER A  64      -9.754  -6.725  -5.699  1.00 94.37           N  
ATOM    472  CA  SER A  64     -10.331  -7.323  -6.900  1.00 94.17           C  
ATOM    473  C   SER A  64      -9.724  -6.720  -8.163  1.00 93.68           C  
ATOM    474  CB  SER A  64     -11.849  -7.138  -6.915  1.00 92.56           C  
ATOM    475  O   SER A  64     -10.034  -7.154  -9.274  1.00 92.13           O  
ATOM    476  OG  SER A  64     -12.187  -5.765  -7.004  1.00 79.49           O  
ATOM    477  N   PHE A  65      -8.816  -5.898  -8.063  1.00 95.10           N  
ATOM    478  CA  PHE A  65      -8.284  -5.157  -9.201  1.00 95.23           C  
ATOM    479  C   PHE A  65      -7.015  -5.816  -9.729  1.00 95.22           C  
ATOM    480  CB  PHE A  65      -7.997  -3.704  -8.810  1.00 94.81           C  
ATOM    481  O   PHE A  65      -6.897  -6.074 -10.929  1.00 94.64           O  
ATOM    482  CG  PHE A  65      -7.412  -2.880  -9.925  1.00 93.53           C  
ATOM    483  CD1 PHE A  65      -8.228  -2.342 -10.913  1.00 90.71           C  
ATOM    484  CD2 PHE A  65      -6.045  -2.643  -9.986  1.00 90.62           C  
ATOM    485  CE1 PHE A  65      -7.689  -1.579 -11.947  1.00 90.15           C  
ATOM    486  CE2 PHE A  65      -5.499  -1.882 -11.015  1.00 90.23           C  
ATOM    487  CZ  PHE A  65      -6.323  -1.352 -11.995  1.00 89.18           C  
ATOM    488  N   LEU A  66      -6.060  -5.998  -8.840  1.00 95.14           N  
ATOM    489  CA  LEU A  66      -4.767  -6.528  -9.259  1.00 95.26           C  
ATOM    490  C   LEU A  66      -4.894  -7.979  -9.710  1.00 94.82           C  
ATOM    491  CB  LEU A  66      -3.750  -6.422  -8.120  1.00 95.00           C  
ATOM    492  O   LEU A  66      -5.583  -8.775  -9.068  1.00 94.05           O  
ATOM    493  CG  LEU A  66      -3.422  -5.010  -7.633  1.00 94.31           C  
ATOM    494  CD1 LEU A  66      -2.596  -5.070  -6.352  1.00 92.72           C  
ATOM    495  CD2 LEU A  66      -2.683  -4.230  -8.715  1.00 92.31           C  
ATOM    496  N   ASP A  67      -4.253  -8.275 -10.807  1.00 94.43           N  
ATOM    497  CA  ASP A  67      -4.198  -9.672 -11.226  1.00 94.52           C  
ATOM    498  C   ASP A  67      -3.038 -10.403 -10.553  1.00 94.76           C  
ATOM    499  CB  ASP A  67      -4.071  -9.772 -12.747  1.00 93.42           C  
ATOM    500  O   ASP A  67      -2.245  -9.790  -9.835  1.00 94.36           O  
ATOM    501  CG  ASP A  67      -2.788  -9.154 -13.276  1.00 88.79           C  
ATOM    502  OD1 ASP A  67      -1.792  -9.078 -12.525  1.00 85.72           O  
ATOM    503  OD2 ASP A  67      -2.774  -8.737 -14.455  1.00 85.78           O  
ATOM    504  N   ASP A  68      -2.975 -11.679 -10.767  1.00 93.41           N  
ATOM    505  CA  ASP A  68      -2.012 -12.519 -10.062  1.00 93.66           C  
ATOM    506  C   ASP A  68      -0.579 -12.105 -10.388  1.00 93.94           C  
ATOM    507  CB  ASP A  68      -2.227 -13.993 -10.414  1.00 92.16           C  
ATOM    508  O   ASP A  68       0.293 -12.127  -9.516  1.00 93.50           O  
ATOM    509  CG  ASP A  68      -3.498 -14.567  -9.815  1.00 85.18           C  
ATOM    510  OD1 ASP A  68      -4.061 -13.957  -8.880  1.00 80.68           O  
ATOM    511  OD2 ASP A  68      -3.940 -15.640 -10.279  1.00 83.39           O  
ATOM    512  N   ASP A  69      -0.276 -11.774 -11.574  1.00 94.50           N  
ATOM    513  CA  ASP A  69       1.064 -11.371 -11.990  1.00 94.45           C  
ATOM    514  C   ASP A  69       1.504 -10.100 -11.268  1.00 94.59           C  
ATOM    515  CB  ASP A  69       1.114 -11.159 -13.505  1.00 92.93           C  
ATOM    516  O   ASP A  69       2.654  -9.992 -10.837  1.00 93.96           O  
ATOM    517  CG  ASP A  69       1.056 -12.459 -14.288  1.00 82.39           C  
ATOM    518  OD1 ASP A  69       1.362 -13.528 -13.718  1.00 73.51           O  
ATOM    519  OD2 ASP A  69       0.703 -12.413 -15.486  1.00 81.21           O  
ATOM    520  N   GLN A  70       0.568  -9.178 -11.099  1.00 95.53           N  
ATOM    521  CA  GLN A  70       0.858  -7.916 -10.426  1.00 95.70           C  
ATOM    522  C   GLN A  70       1.096  -8.131  -8.934  1.00 95.70           C  
ATOM    523  CB  GLN A  70      -0.283  -6.920 -10.638  1.00 95.18           C  
ATOM    524  O   GLN A  70       1.988  -7.515  -8.348  1.00 95.35           O  
ATOM    525  CG  GLN A  70      -0.391  -6.402 -12.066  1.00 92.91           C  
ATOM    526  CD  GLN A  70      -1.667  -5.619 -12.312  1.00 90.06           C  
ATOM    527  NE2 GLN A  70      -1.595  -4.632 -13.197  1.00 89.52           N  
ATOM    528  OE1 GLN A  70      -2.709  -5.900 -11.711  1.00 89.02           O  
ATOM    529  N   ILE A  71       0.338  -9.032  -8.354  1.00 95.48           N  
ATOM    530  CA  ILE A  71       0.529  -9.369  -6.948  1.00 95.49           C  
ATOM    531  C   ILE A  71       1.891 -10.034  -6.757  1.00 95.24           C  
ATOM    532  CB  ILE A  71      -0.596 -10.293  -6.429  1.00 94.73           C  
ATOM    533  O   ILE A  71       2.627  -9.700  -5.826  1.00 94.59           O  
ATOM    534  CG1 ILE A  71      -1.940  -9.555  -6.439  1.00 90.01           C  
ATOM    535  CG2 ILE A  71      -0.266 -10.811  -5.026  1.00 89.81           C  
ATOM    536  CD1 ILE A  71      -3.131 -10.434  -6.085  1.00 84.50           C  
ATOM    537  N   GLU A  72       2.243 -10.918  -7.694  1.00 95.01           N  
ATOM    538  CA  GLU A  72       3.529 -11.607  -7.633  1.00 94.80           C  
ATOM    539  C   GLU A  72       4.687 -10.633  -7.829  1.00 94.84           C  
ATOM    540  CB  GLU A  72       3.594 -12.719  -8.683  1.00 93.21           C  
ATOM    541  O   GLU A  72       5.774 -10.835  -7.283  1.00 94.11           O  
ATOM    542  CG  GLU A  72       2.758 -13.942  -8.335  1.00 80.80           C  
ATOM    543  CD  GLU A  72       2.768 -15.004  -9.423  1.00 74.90           C  
ATOM    544  OE1 GLU A  72       3.521 -14.854 -10.412  1.00 72.36           O  
ATOM    545  OE2 GLU A  72       2.016 -15.995  -9.286  1.00 69.02           O  
ATOM    546  N   ALA A  73       4.395  -9.582  -8.558  1.00 95.34           N  
ATOM    547  CA  ALA A  73       5.412  -8.566  -8.816  1.00 95.14           C  
ATOM    548  C   ALA A  73       5.554  -7.618  -7.629  1.00 95.07           C  
ATOM    549  CB  ALA A  73       5.072  -7.782 -10.081  1.00 94.42           C  
ATOM    550  O   ALA A  73       6.435  -6.755  -7.618  1.00 94.34           O  
ATOM    551  N   GLY A  74       4.602  -7.782  -6.598  1.00 95.68           N  
ATOM    552  CA  GLY A  74       4.781  -7.032  -5.366  1.00 95.83           C  
ATOM    553  C   GLY A  74       3.858  -5.833  -5.258  1.00 95.97           C  
ATOM    554  O   GLY A  74       3.987  -5.024  -4.336  1.00 95.54           O  
ATOM    555  N   TYR A  75       2.890  -5.611  -6.163  1.00 96.72           N  
ATOM    556  CA  TYR A  75       1.978  -4.476  -6.072  1.00 96.76           C  
ATOM    557  C   TYR A  75       0.940  -4.697  -4.978  1.00 96.71           C  
ATOM    558  CB  TYR A  75       1.279  -4.239  -7.414  1.00 96.47           C  
ATOM    559  O   TYR A  75       0.500  -5.826  -4.750  1.00 96.43           O  
ATOM    560  CG  TYR A  75       2.194  -3.706  -8.489  1.00 95.47           C  
ATOM    561  CD1 TYR A  75       2.507  -2.350  -8.556  1.00 93.33           C  
ATOM    562  CD2 TYR A  75       2.747  -4.556  -9.441  1.00 92.93           C  
ATOM    563  CE1 TYR A  75       3.348  -1.853  -9.546  1.00 92.12           C  
ATOM    564  CE2 TYR A  75       3.589  -4.070 -10.436  1.00 91.36           C  
ATOM    565  OH  TYR A  75       4.717  -2.234 -11.462  1.00 88.74           O  
ATOM    566  CZ  TYR A  75       3.884  -2.720 -10.480  1.00 90.87           C  
ATOM    567  N   VAL A  76       0.608  -3.622  -4.413  1.00 96.72           N  
ATOM    568  CA  VAL A  76      -0.285  -3.663  -3.260  1.00 96.69           C  
ATOM    569  C   VAL A  76      -1.299  -2.524  -3.350  1.00 96.76           C  
ATOM    570  CB  VAL A  76       0.499  -3.574  -1.931  1.00 95.57           C  
ATOM    571  O   VAL A  76      -0.962  -1.417  -3.776  1.00 96.40           O  
ATOM    572  CG1 VAL A  76      -0.458  -3.513  -0.742  1.00 69.92           C  
ATOM    573  CG2 VAL A  76       1.452  -4.760  -1.794  1.00 70.80           C  
ATOM    574  N   LEU A  77      -2.516  -2.747  -3.001  1.00 96.56           N  
ATOM    575  CA  LEU A  77      -3.543  -1.731  -2.799  1.00 96.57           C  
ATOM    576  C   LEU A  77      -3.684  -1.387  -1.320  1.00 96.55           C  
ATOM    577  CB  LEU A  77      -4.887  -2.210  -3.353  1.00 96.24           C  
ATOM    578  O   LEU A  77      -4.279  -2.149  -0.555  1.00 96.22           O  
ATOM    579  CG  LEU A  77      -4.914  -2.588  -4.835  1.00 94.81           C  
ATOM    580  CD1 LEU A  77      -6.309  -3.055  -5.239  1.00 90.99           C  
ATOM    581  CD2 LEU A  77      -4.469  -1.410  -5.695  1.00 90.61           C  
ATOM    582  N   THR A  78      -3.179  -0.279  -0.948  1.00 96.51           N  
ATOM    583  CA  THR A  78      -3.015   0.060   0.462  1.00 96.53           C  
ATOM    584  C   THR A  78      -4.372   0.242   1.136  1.00 96.49           C  
ATOM    585  CB  THR A  78      -2.179   1.342   0.633  1.00 96.18           C  
ATOM    586  O   THR A  78      -4.481   0.146   2.360  1.00 96.18           O  
ATOM    587  CG2 THR A  78      -0.742   1.126   0.169  1.00 94.38           C  
ATOM    588  OG1 THR A  78      -2.766   2.396  -0.139  1.00 93.17           O  
ATOM    589  N   CYS A  79      -5.433   0.436   0.355  1.00 96.37           N  
ATOM    590  CA  CYS A  79      -6.749   0.733   0.908  1.00 96.29           C  
ATOM    591  C   CYS A  79      -7.443  -0.540   1.377  1.00 96.04           C  
ATOM    592  CB  CYS A  79      -7.617   1.446  -0.128  1.00 95.88           C  
ATOM    593  O   CYS A  79      -8.442  -0.478   2.097  1.00 95.34           O  
ATOM    594  SG  CYS A  79      -8.147   0.385  -1.490  1.00 94.67           S  
ATOM    595  N   VAL A  80      -6.942  -1.698   1.031  1.00 96.25           N  
ATOM    596  CA  VAL A  80      -7.509  -2.961   1.492  1.00 96.13           C  
ATOM    597  C   VAL A  80      -6.387  -3.918   1.888  1.00 95.88           C  
ATOM    598  CB  VAL A  80      -8.405  -3.608   0.412  1.00 95.35           C  
ATOM    599  O   VAL A  80      -6.544  -5.138   1.803  1.00 94.94           O  
ATOM    600  CG1 VAL A  80      -9.676  -2.788   0.201  1.00 89.26           C  
ATOM    601  CG2 VAL A  80      -7.636  -3.755  -0.900  1.00 89.19           C  
ATOM    602  N   ALA A  81      -5.258  -3.428   2.226  1.00 96.54           N  
ATOM    603  CA  ALA A  81      -4.129  -4.258   2.638  1.00 96.48           C  
ATOM    604  C   ALA A  81      -3.843  -4.095   4.128  1.00 96.39           C  
ATOM    605  CB  ALA A  81      -2.887  -3.910   1.820  1.00 96.05           C  
ATOM    606  O   ALA A  81      -3.780  -2.972   4.635  1.00 95.96           O  
ATOM    607  N   TYR A  82      -3.660  -5.187   4.813  1.00 95.42           N  
ATOM    608  CA  TYR A  82      -3.145  -5.272   6.175  1.00 95.43           C  
ATOM    609  C   TYR A  82      -1.678  -5.686   6.178  1.00 95.37           C  
ATOM    610  CB  TYR A  82      -3.969  -6.265   7.000  1.00 94.15           C  
ATOM    611  O   TYR A  82      -1.277  -6.580   5.430  1.00 94.77           O  
ATOM    612  CG  TYR A  82      -5.448  -5.961   7.015  1.00 86.66           C  
ATOM    613  CD1 TYR A  82      -5.958  -4.926   7.796  1.00 77.08           C  
ATOM    614  CD2 TYR A  82      -6.337  -6.709   6.251  1.00 76.84           C  
ATOM    615  CE1 TYR A  82      -7.320  -4.644   7.814  1.00 77.83           C  
ATOM    616  CE2 TYR A  82      -7.701  -6.435   6.261  1.00 76.24           C  
ATOM    617  OH  TYR A  82      -9.531  -5.128   7.059  1.00 57.73           O  
ATOM    618  CZ  TYR A  82      -8.182  -5.403   7.045  1.00 76.67           C  
ATOM    619  N   PRO A  83      -0.875  -5.068   6.980  1.00 95.98           N  
ATOM    620  CA  PRO A  83       0.474  -5.618   7.128  1.00 95.96           C  
ATOM    621  C   PRO A  83       0.501  -6.901   7.956  1.00 95.67           C  
ATOM    622  CB  PRO A  83       1.237  -4.495   7.835  1.00 95.66           C  
ATOM    623  O   PRO A  83      -0.264  -7.038   8.913  1.00 95.13           O  
ATOM    624  CG  PRO A  83       0.209  -3.798   8.665  1.00 95.09           C  
ATOM    625  CD  PRO A  83      -1.102  -3.836   7.933  1.00 94.39           C  
ATOM    626  N   THR A  84       1.292  -7.891   7.576  1.00 95.93           N  
ATOM    627  CA  THR A  84       1.473  -9.113   8.353  1.00 95.82           C  
ATOM    628  C   THR A  84       2.916  -9.240   8.832  1.00 95.57           C  
ATOM    629  CB  THR A  84       1.090 -10.358   7.532  1.00 95.02           C  
ATOM    630  O   THR A  84       3.303 -10.271   9.386  1.00 94.65           O  
ATOM    631  CG2 THR A  84      -0.381 -10.323   7.133  1.00 87.91           C  
ATOM    632  OG1 THR A  84       1.894 -10.407   6.347  1.00 86.26           O  
ATOM    633  N   SER A  85       3.727  -8.293   8.548  1.00 95.48           N  
ATOM    634  CA  SER A  85       5.086  -8.028   9.009  1.00 95.62           C  
ATOM    635  C   SER A  85       5.430  -6.546   8.896  1.00 95.77           C  
ATOM    636  CB  SER A  85       6.094  -8.856   8.210  1.00 95.14           C  
ATOM    637  O   SER A  85       4.647  -5.762   8.356  1.00 95.56           O  
ATOM    638  OG  SER A  85       6.263  -8.322   6.908  1.00 91.75           O  
ATOM    639  N   ASP A  86       6.601  -6.147   9.386  1.00 95.87           N  
ATOM    640  CA  ASP A  86       7.088  -4.822   9.016  1.00 96.03           C  
ATOM    641  C   ASP A  86       7.265  -4.704   7.504  1.00 95.97           C  
ATOM    642  CB  ASP A  86       8.409  -4.517   9.726  1.00 95.59           C  
ATOM    643  O   ASP A  86       7.779  -5.621   6.861  1.00 95.69           O  
ATOM    644  CG  ASP A  86       8.256  -4.386  11.231  1.00 93.75           C  
ATOM    645  OD1 ASP A  86       7.109  -4.337  11.726  1.00 90.56           O  
ATOM    646  OD2 ASP A  86       9.292  -4.327  11.928  1.00 91.24           O  
ATOM    647  N   VAL A  87       6.850  -3.600   6.968  1.00 95.76           N  
ATOM    648  CA  VAL A  87       6.800  -3.520   5.512  1.00 95.77           C  
ATOM    649  C   VAL A  87       7.399  -2.195   5.046  1.00 95.83           C  
ATOM    650  CB  VAL A  87       5.354  -3.665   4.985  1.00 94.56           C  
ATOM    651  O   VAL A  87       7.350  -1.196   5.768  1.00 95.39           O  
ATOM    652  CG1 VAL A  87       4.788  -5.040   5.334  1.00 70.58           C  
ATOM    653  CG2 VAL A  87       4.467  -2.558   5.552  1.00 71.06           C  
ATOM    654  N   VAL A  88       8.070  -2.224   3.975  1.00 96.27           N  
ATOM    655  CA  VAL A  88       8.477  -1.042   3.223  1.00 96.32           C  
ATOM    656  C   VAL A  88       7.749  -1.007   1.881  1.00 96.33           C  
ATOM    657  CB  VAL A  88      10.006  -1.009   3.001  1.00 95.86           C  
ATOM    658  O   VAL A  88       7.803  -1.971   1.113  1.00 96.11           O  
ATOM    659  CG1 VAL A  88      10.413   0.245   2.230  1.00 93.79           C  
ATOM    660  CG2 VAL A  88      10.740  -1.081   4.339  1.00 93.70           C  
ATOM    661  N   ILE A  89       7.129   0.088   1.591  1.00 96.60           N  
ATOM    662  CA  ILE A  89       6.308   0.223   0.393  1.00 96.60           C  
ATOM    663  C   ILE A  89       6.695   1.495  -0.357  1.00 96.49           C  
ATOM    664  CB  ILE A  89       4.802   0.241   0.738  1.00 96.24           C  
ATOM    665  O   ILE A  89       6.763   2.575   0.234  1.00 96.11           O  
ATOM    666  CG1 ILE A  89       4.388  -1.084   1.390  1.00 92.11           C  
ATOM    667  CG2 ILE A  89       3.965   0.521  -0.513  1.00 91.67           C  
ATOM    668  CD1 ILE A  89       2.953  -1.101   1.899  1.00 85.56           C  
ATOM    669  N   GLN A  90       6.957   1.365  -1.675  1.00 96.21           N  
ATOM    670  CA  GLN A  90       6.949   2.530  -2.554  1.00 96.17           C  
ATOM    671  C   GLN A  90       5.524   2.931  -2.924  1.00 96.17           C  
ATOM    672  CB  GLN A  90       7.762   2.253  -3.820  1.00 95.43           C  
ATOM    673  O   GLN A  90       4.777   2.133  -3.494  1.00 95.85           O  
ATOM    674  CG  GLN A  90       9.248   2.041  -3.563  1.00 88.32           C  
ATOM    675  CD  GLN A  90      10.002   1.606  -4.805  1.00 81.67           C  
ATOM    676  NE2 GLN A  90      11.311   1.834  -4.814  1.00 72.48           N  
ATOM    677  OE1 GLN A  90       9.414   1.069  -5.749  1.00 78.52           O  
ATOM    678  N   THR A  91       5.216   4.183  -2.614  1.00 95.88           N  
ATOM    679  CA  THR A  91       3.852   4.645  -2.848  1.00 95.95           C  
ATOM    680  C   THR A  91       3.735   5.314  -4.215  1.00 95.65           C  
ATOM    681  CB  THR A  91       3.400   5.628  -1.752  1.00 95.47           C  
ATOM    682  O   THR A  91       4.719   5.412  -4.950  1.00 94.96           O  
ATOM    683  CG2 THR A  91       3.581   5.025  -0.363  1.00 93.04           C  
ATOM    684  OG1 THR A  91       4.177   6.829  -1.845  1.00 92.27           O  
ATOM    685  N   HIS A  92       2.504   5.778  -4.537  1.00 94.80           N  
ATOM    686  CA  HIS A  92       2.237   6.522  -5.763  1.00 94.94           C  
ATOM    687  C   HIS A  92       2.668   5.730  -6.993  1.00 94.63           C  
ATOM    688  CB  HIS A  92       2.948   7.876  -5.734  1.00 94.27           C  
ATOM    689  O   HIS A  92       3.407   6.241  -7.838  1.00 93.68           O  
ATOM    690  CG  HIS A  92       2.478   8.778  -4.638  1.00 92.66           C  
ATOM    691  CD2 HIS A  92       1.671   9.864  -4.665  1.00 88.41           C  
ATOM    692  ND1 HIS A  92       2.845   8.603  -3.321  1.00 86.48           N  
ATOM    693  CE1 HIS A  92       2.282   9.545  -2.584  1.00 88.92           C  
ATOM    694  NE2 HIS A  92       1.564  10.324  -3.376  1.00 89.95           N  
ATOM    695  N   LYS A  93       2.054   4.445  -7.135  1.00 95.20           N  
ATOM    696  CA  LYS A  93       2.476   3.559  -8.216  1.00 95.22           C  
ATOM    697  C   LYS A  93       1.322   3.265  -9.169  1.00 95.10           C  
ATOM    698  CB  LYS A  93       3.035   2.252  -7.651  1.00 94.59           C  
ATOM    699  O   LYS A  93       1.369   2.297  -9.931  1.00 94.36           O  
ATOM    700  CG  LYS A  93       4.356   2.412  -6.912  1.00 92.36           C  
ATOM    701  CD  LYS A  93       5.458   2.911  -7.838  1.00 89.04           C  
ATOM    702  CE  LYS A  93       6.789   3.035  -7.109  1.00 85.21           C  
ATOM    703  NZ  LYS A  93       7.870   3.533  -8.011  1.00 79.18           N  
ATOM    704  N   GLU A  94       0.261   4.085  -9.093  1.00 95.26           N  
ATOM    705  CA  GLU A  94      -0.885   3.870  -9.972  1.00 95.32           C  
ATOM    706  C   GLU A  94      -0.453   3.797 -11.434  1.00 94.70           C  
ATOM    707  CB  GLU A  94      -1.921   4.981  -9.785  1.00 94.60           C  
ATOM    708  O   GLU A  94      -0.892   2.912 -12.172  1.00 93.59           O  
ATOM    709  CG  GLU A  94      -3.158   4.822 -10.658  1.00 91.62           C  
ATOM    710  CD  GLU A  94      -4.225   5.870 -10.384  1.00 88.62           C  
ATOM    711  OE1 GLU A  94      -3.925   6.878  -9.704  1.00 87.85           O  
ATOM    712  OE2 GLU A  94      -5.369   5.681 -10.852  1.00 88.45           O  
ATOM    713  N   GLU A  95       0.427   4.635 -11.848  1.00 94.16           N  
ATOM    714  CA  GLU A  95       0.799   4.747 -13.255  1.00 94.03           C  
ATOM    715  C   GLU A  95       1.566   3.513 -13.723  1.00 94.02           C  
ATOM    716  CB  GLU A  95       1.636   6.007 -13.491  1.00 91.95           C  
ATOM    717  O   GLU A  95       1.548   3.178 -14.909  1.00 93.04           O  
ATOM    718  CG  GLU A  95       0.860   7.303 -13.309  1.00 78.47           C  
ATOM    719  CD  GLU A  95       1.652   8.538 -13.707  1.00 72.37           C  
ATOM    720  OE1 GLU A  95       2.845   8.405 -14.064  1.00 69.51           O  
ATOM    721  OE2 GLU A  95       1.077   9.648 -13.661  1.00 66.65           O  
ATOM    722  N   ASP A  96       2.224   2.861 -12.854  1.00 93.31           N  
ATOM    723  CA  ASP A  96       2.966   1.650 -13.193  1.00 93.39           C  
ATOM    724  C   ASP A  96       2.035   0.569 -13.735  1.00 92.64           C  
ATOM    725  CB  ASP A  96       3.727   1.127 -11.973  1.00 92.93           C  
ATOM    726  O   ASP A  96       2.485  -0.380 -14.380  1.00 91.30           O  
ATOM    727  CG  ASP A  96       4.895   2.013 -11.577  1.00 91.32           C  
ATOM    728  OD1 ASP A  96       5.133   3.043 -12.245  1.00 89.24           O  
ATOM    729  OD2 ASP A  96       5.585   1.678 -10.590  1.00 88.81           O  
ATOM    730  N   LEU A  97       0.771   0.600 -13.354  1.00 93.36           N  
ATOM    731  CA  LEU A  97      -0.149  -0.496 -13.641  1.00 92.94           C  
ATOM    732  C   LEU A  97      -0.864  -0.271 -14.969  1.00 89.73           C  
ATOM    733  CB  LEU A  97      -1.174  -0.644 -12.514  1.00 92.55           C  
ATOM    734  O   LEU A  97      -1.594  -1.145 -15.441  1.00 84.87           O  
ATOM    735  CG  LEU A  97      -0.638  -1.139 -11.170  1.00 92.12           C  
ATOM    736  CD1 LEU A  97      -1.724  -1.052 -10.102  1.00 89.15           C  
ATOM    737  CD2 LEU A  97      -0.117  -2.567 -11.295  1.00 88.69           C  
ATOM    738  N   TYR A  98      -0.462   0.881 -15.529  1.00 88.04           N  
ATOM    739  CA  TYR A  98      -0.991   1.173 -16.857  1.00 86.86           C  
ATOM    740  C   TYR A  98       0.125   1.203 -17.894  1.00 83.61           C  
ATOM    741  CB  TYR A  98      -1.739   2.509 -16.856  1.00 84.48           C  
ATOM    742  O   TYR A  98      -0.053   0.735 -19.021  1.00 79.05           O  
ATOM    743  CG  TYR A  98      -2.932   2.536 -15.930  1.00 81.44           C  
ATOM    744  CD1 TYR A  98      -4.103   1.853 -16.251  1.00 77.39           C  
ATOM    745  CD2 TYR A  98      -2.890   3.245 -14.735  1.00 77.12           C  
ATOM    746  CE1 TYR A  98      -5.205   1.877 -15.403  1.00 75.84           C  
ATOM    747  CE2 TYR A  98      -3.986   3.276 -13.879  1.00 73.84           C  
ATOM    748  OH  TYR A  98      -6.225   2.616 -13.377  1.00 65.52           O  
ATOM    749  CZ  TYR A  98      -5.137   2.590 -14.221  1.00 74.42           C  
TER     750      TYR A  98
END
