# Supplementary material for: Semantical and geometrical protein encoding toward enhanced bioactivity and thermostability
Source: eLife. 2025 May 2;13:RP98033. doi: 10.7554/eLife.98033 (PMC12048155; doi:10.7554/eLife.98033)
Supplement: Source code 1. [file elife-98033-code1.zip › ProtSSN-master/data/DDG/DATASET/1FXA-7.5-298.15/1FXA-7.5-298.15.exp.pdb]

HEADER    ELECTRON TRANSPORT                      09-JAN-91   1FXA              
TITLE     CRYSTALLIZATION AND STRUCTURE DETERMINATION TO 2.5-ANGSTROMS          
TITLE    2 RESOLUTION OF THE OXIDIZED [2FE-2S] FERREDOXIN ISOLATED FROM ANABAENA
TITLE    3 7120                                                                 
COMPND    MOL_ID: 1;                                                            
COMPND   2 MOLECULE: [2FE-2S] FERREDOXIN;                                       
COMPND   3 CHAIN: A, B;                                                         
COMPND   4 ENGINEERED: YES                                                      
SOURCE    MOL_ID: 1;                                                            
SOURCE   2 ORGANISM_SCIENTIFIC: NOSTOC SP.;                                     
SOURCE   3 ORGANISM_TAXID: 103690;                                              
SOURCE   4 STRAIN: PCC 7120                                                     
KEYWDS    ELECTRON TRANSPORT                                                    
EXPDTA    X-RAY DIFFRACTION                                                     
AUTHOR    W.R.RYPNIEWSKI,D.R.BREITER,M.M.BENNING,G.WESENBERG,B.-H.OH,           
AUTHOR   2 J.L.MARKLEY,I.RAYMENT,H.M.HOLDEN                                     
REVDAT   5   13-JUL-11 1FXA    1       VERSN                                    
REVDAT   4   24-FEB-09 1FXA    1       VERSN                                    
REVDAT   3   01-APR-03 1FXA    1       JRNL                                     
REVDAT   2   15-JAN-93 1FXA    1       JRNL                                     
REVDAT   1   15-JUL-92 1FXA    0                                                
JRNL        AUTH   W.R.RYPNIEWSKI,D.R.BREITER,M.M.BENNING,G.WESENBERG,B.H.OH,   
JRNL        AUTH 2 J.L.MARKLEY,I.RAYMENT,H.M.HOLDEN                             
JRNL        TITL   CRYSTALLIZATION AND STRUCTURE DETERMINATION TO 2.5-A         
JRNL        TITL 2 RESOLUTION OF THE OXIDIZED [2FE-2S] FERREDOXIN ISOLATED FROM 
JRNL        TITL 3 ANABAENA 7120.                                               
JRNL        REF    BIOCHEMISTRY                  V.  30  4126 1991              
JRNL        REFN                   ISSN 0006-2960                               
JRNL        PMID   1902376                                                      
JRNL        DOI    10.1021/BI00231A003                                          
REMARK   2                                                                      
REMARK   2 RESOLUTION.    2.50 ANGSTROMS.                                       
REMARK   3                                                                      
REMARK   3 REFINEMENT.                                                          
REMARK   3   PROGRAM     : TNT                                                  
REMARK   3   AUTHORS     : TRONRUD,TEN EYCK,MATTHEWS                            
REMARK   3                                                                      
REMARK   3  DATA USED IN REFINEMENT.                                            
REMARK   3   RESOLUTION RANGE HIGH (ANGSTROMS) : 2.50                           
REMARK   3   RESOLUTION RANGE LOW  (ANGSTROMS) : 30.00                          
REMARK   3   DATA CUTOFF            (SIGMA(F)) : NULL                           
REMARK   3   COMPLETENESS FOR RANGE        (%) : NULL                           
REMARK   3   NUMBER OF REFLECTIONS             : NULL                           
REMARK   3                                                                      
REMARK   3  USING DATA ABOVE SIGMA CUTOFF.                                      
REMARK   3   CROSS-VALIDATION METHOD          : NULL                            
REMARK   3   FREE R VALUE TEST SET SELECTION  : NULL                            
REMARK   3   R VALUE     (WORKING + TEST SET) : 0.187                           
REMARK   3   R VALUE            (WORKING SET) : NULL                            
REMARK   3   FREE R VALUE                     : NULL                            
REMARK   3   FREE R VALUE TEST SET SIZE   (%) : NULL                            
REMARK   3   FREE R VALUE TEST SET COUNT      : NULL                            
REMARK   3                                                                      
REMARK   3  USING ALL DATA, NO SIGMA CUTOFF.                                    
REMARK   3   R VALUE   (WORKING + TEST SET, NO CUTOFF) : NULL                   
REMARK   3   R VALUE          (WORKING SET, NO CUTOFF) : NULL                   
REMARK   3   FREE R VALUE                  (NO CUTOFF) : NULL                   
REMARK   3   FREE R VALUE TEST SET SIZE (%, NO CUTOFF) : NULL                   
REMARK   3   FREE R VALUE TEST SET COUNT   (NO CUTOFF) : NULL                   
REMARK   3   TOTAL NUMBER OF REFLECTIONS   (NO CUTOFF) : NULL                   
REMARK   3                                                                      
REMARK   3  NUMBER OF NON-HYDROGEN ATOMS USED IN REFINEMENT.                    
REMARK   3   PROTEIN ATOMS            : 1500                                    
REMARK   3   NUCLEIC ACID ATOMS       : 0                                       
REMARK   3   HETEROGEN ATOMS          : 8                                       
REMARK   3   SOLVENT ATOMS            : 234                                     
REMARK   3                                                                      
REMARK   3  WILSON B VALUE (FROM FCALC, A**2) : NULL                            
REMARK   3                                                                      
REMARK   3  RMS DEVIATIONS FROM IDEAL VALUES.    RMS    WEIGHT  COUNT           
REMARK   3   BOND LENGTHS                 (A) : 0.014 ; NULL  ; NULL            
REMARK   3   BOND ANGLES            (DEGREES) : 2.600 ; NULL  ; NULL            
REMARK   3   TORSION ANGLES         (DEGREES) : NULL  ; NULL  ; NULL            
REMARK   3   PSEUDOROTATION ANGLES  (DEGREES) : NULL  ; NULL  ; NULL            
REMARK   3   TRIGONAL CARBON PLANES       (A) : NULL  ; NULL  ; NULL            
REMARK   3   GENERAL PLANES               (A) : NULL  ; NULL  ; NULL            
REMARK   3   ISOTROPIC THERMAL FACTORS (A**2) : NULL  ; NULL  ; NULL            
REMARK   3   NON-BONDED CONTACTS          (A) : NULL  ; NULL  ; NULL            
REMARK   3                                                                      
REMARK   3  INCORRECT CHIRAL-CENTERS (COUNT) : NULL                             
REMARK   3                                                                      
REMARK   3  BULK SOLVENT MODELING.                                              
REMARK   3   METHOD USED : NULL                                                 
REMARK   3   KSOL        : NULL                                                 
REMARK   3   BSOL        : NULL                                                 
REMARK   3                                                                      
REMARK   3  RESTRAINT LIBRARIES.                                                
REMARK   3   STEREOCHEMISTRY : NULL                                             
REMARK   3   ISOTROPIC THERMAL FACTOR RESTRAINTS : NULL                         
REMARK   3                                                                      
REMARK   3  OTHER REFINEMENT REMARKS: NULL                                      
REMARK   4                                                                      
REMARK   4 1FXA COMPLIES WITH FORMAT V. 3.30, 13-JUL-11                         
REMARK 100                                                                      
REMARK 100 THIS ENTRY HAS BEEN PROCESSED BY BNL.                                
REMARK 200                                                                      
REMARK 200 EXPERIMENTAL DETAILS                                                 
REMARK 200  EXPERIMENT TYPE                : X-RAY DIFFRACTION                  
REMARK 200  DATE OF DATA COLLECTION        : NULL                               
REMARK 200  TEMPERATURE           (KELVIN) : NULL                               
REMARK 200  PH                             : NULL                               
REMARK 200  NUMBER OF CRYSTALS USED        : NULL                               
REMARK 200                                                                      
REMARK 200  SYNCHROTRON              (Y/N) : NULL                               
REMARK 200  RADIATION SOURCE               : NULL                               
REMARK 200  BEAMLINE                       : NULL                               
REMARK 200  X-RAY GENERATOR MODEL          : NULL                               
REMARK 200  MONOCHROMATIC OR LAUE    (M/L) : NULL                               
REMARK 200  WAVELENGTH OR RANGE        (A) : NULL                               
REMARK 200  MONOCHROMATOR                  : NULL                               
REMARK 200  OPTICS                         : NULL                               
REMARK 200                                                                      
REMARK 200  DETECTOR TYPE                  : NULL                               
REMARK 200  DETECTOR MANUFACTURER          : NULL                               
REMARK 200  INTENSITY-INTEGRATION SOFTWARE : NULL                               
REMARK 200  DATA SCALING SOFTWARE          : NULL                               
REMARK 200                                                                      
REMARK 200  NUMBER OF UNIQUE REFLECTIONS   : NULL                               
REMARK 200  RESOLUTION RANGE HIGH      (A) : NULL                               
REMARK 200  RESOLUTION RANGE LOW       (A) : NULL                               
REMARK 200  REJECTION CRITERIA  (SIGMA(I)) : NULL                               
REMARK 200                                                                      
REMARK 200 OVERALL.                                                             
REMARK 200  COMPLETENESS FOR RANGE     (%) : NULL                               
REMARK 200  DATA REDUNDANCY                : NULL                               
REMARK 200  R MERGE                    (I) : NULL                               
REMARK 200  R SYM                      (I) : NULL                               
REMARK 200  <I/SIGMA(I)> FOR THE DATA SET  : NULL                               
REMARK 200                                                                      
REMARK 200 IN THE HIGHEST RESOLUTION SHELL.                                     
REMARK 200  HIGHEST RESOLUTION SHELL, RANGE HIGH (A) : NULL                     
REMARK 200  HIGHEST RESOLUTION SHELL, RANGE LOW  (A) : NULL                     
REMARK 200  COMPLETENESS FOR SHELL     (%) : NULL                               
REMARK 200  DATA REDUNDANCY IN SHELL       : NULL                               
REMARK 200  R MERGE FOR SHELL          (I) : NULL                               
REMARK 200  R SYM FOR SHELL            (I) : NULL                               
REMARK 200  <I/SIGMA(I)> FOR SHELL         : NULL                               
REMARK 200                                                                      
REMARK 200 DIFFRACTION PROTOCOL: NULL                                           
REMARK 200 METHOD USED TO DETERMINE THE STRUCTURE: NULL                         
REMARK 200 SOFTWARE USED: NULL                                                  
REMARK 200 STARTING MODEL: NULL                                                 
REMARK 200                                                                      
REMARK 200 REMARK: NULL                                                         
REMARK 280                                                                      
REMARK 280 CRYSTAL                                                              
REMARK 280 SOLVENT CONTENT, VS   (%): 49.79                                     
REMARK 280 MATTHEWS COEFFICIENT, VM (ANGSTROMS**3/DA): 2.45                     
REMARK 280                                                                      
REMARK 280 CRYSTALLIZATION CONDITIONS: NULL                                     
REMARK 290                                                                      
REMARK 290 CRYSTALLOGRAPHIC SYMMETRY                                            
REMARK 290 SYMMETRY OPERATORS FOR SPACE GROUP: P 21 21 21                       
REMARK 290                                                                      
REMARK 290      SYMOP   SYMMETRY                                                
REMARK 290     NNNMMM   OPERATOR                                                
REMARK 290       1555   X,Y,Z                                                   
REMARK 290       2555   -X+1/2,-Y,Z+1/2                                         
REMARK 290       3555   -X,Y+1/2,-Z+1/2                                         
REMARK 290       4555   X+1/2,-Y+1/2,-Z                                         
REMARK 290                                                                      
REMARK 290     WHERE NNN -> OPERATOR NUMBER                                     
REMARK 290           MMM -> TRANSLATION VECTOR                                  
REMARK 290                                                                      
REMARK 290 CRYSTALLOGRAPHIC SYMMETRY TRANSFORMATIONS                            
REMARK 290 THE FOLLOWING TRANSFORMATIONS OPERATE ON THE ATOM/HETATM             
REMARK 290 RECORDS IN THIS ENTRY TO PRODUCE CRYSTALLOGRAPHICALLY                
REMARK 290 RELATED MOLECULES.                                                   
REMARK 290   SMTRY1   1  1.000000  0.000000  0.000000        0.00000            
REMARK 290   SMTRY2   1  0.000000  1.000000  0.000000        0.00000            
REMARK 290   SMTRY3   1  0.000000  0.000000  1.000000        0.00000            
REMARK 290   SMTRY1   2 -1.000000  0.000000  0.000000       18.71000            
REMARK 290   SMTRY2   2  0.000000 -1.000000  0.000000        0.00000            
REMARK 290   SMTRY3   2  0.000000  0.000000  1.000000       73.56000            
REMARK 290   SMTRY1   3 -1.000000  0.000000  0.000000        0.00000            
REMARK 290   SMTRY2   3  0.000000  1.000000  0.000000       19.06000            
REMARK 290   SMTRY3   3  0.000000  0.000000 -1.000000       73.56000            
REMARK 290   SMTRY1   4  1.000000  0.000000  0.000000       18.71000            
REMARK 290   SMTRY2   4  0.000000 -1.000000  0.000000       19.06000            
REMARK 290   SMTRY3   4  0.000000  0.000000 -1.000000        0.00000            
REMARK 290                                                                      
REMARK 290 REMARK: NULL                                                         
REMARK 300                                                                      
REMARK 300 BIOMOLECULE: 1, 2                                                    
REMARK 300 SEE REMARK 350 FOR THE AUTHOR PROVIDED AND/OR PROGRAM                
REMARK 300 GENERATED ASSEMBLY INFORMATION FOR THE STRUCTURE IN                  
REMARK 300 THIS ENTRY. THE REMARK MAY ALSO PROVIDE INFORMATION ON               
REMARK 300 BURIED SURFACE AREA.                                                 
REMARK 350                                                                      
REMARK 350 COORDINATES FOR A COMPLETE MULTIMER REPRESENTING THE KNOWN           
REMARK 350 BIOLOGICALLY SIGNIFICANT OLIGOMERIZATION STATE OF THE                
REMARK 350 MOLECULE CAN BE GENERATED BY APPLYING BIOMT TRANSFORMATIONS          
REMARK 350 GIVEN BELOW.  BOTH NON-CRYSTALLOGRAPHIC AND                          
REMARK 350 CRYSTALLOGRAPHIC OPERATIONS ARE GIVEN.                               
REMARK 350                                                                      
REMARK 350 BIOMOLECULE: 1                                                       
REMARK 350 AUTHOR DETERMINED BIOLOGICAL UNIT: MONOMERIC                         
REMARK 350 APPLY THE FOLLOWING TO CHAINS: A                                     
REMARK 350   BIOMT1   1  1.000000  0.000000  0.000000        0.00000            
REMARK 350   BIOMT2   1  0.000000  1.000000  0.000000        0.00000            
REMARK 350   BIOMT3   1  0.000000  0.000000  1.000000        0.00000            
REMARK 350                                                                      
REMARK 350 BIOMOLECULE: 2                                                       
REMARK 350 AUTHOR DETERMINED BIOLOGICAL UNIT: MONOMERIC                         
REMARK 350 APPLY THE FOLLOWING TO CHAINS: B                                     
REMARK 350   BIOMT1   1  1.000000  0.000000  0.000000        0.00000            
REMARK 350   BIOMT2   1  0.000000  1.000000  0.000000        0.00000            
REMARK 350   BIOMT3   1  0.000000  0.000000  1.000000        0.00000            
REMARK 500                                                                      
REMARK 500 GEOMETRY AND STEREOCHEMISTRY                                         
REMARK 500 SUBTOPIC: CLOSE CONTACTS                                             
REMARK 500                                                                      
REMARK 500 THE FOLLOWING ATOMS THAT ARE RELATED BY CRYSTALLOGRAPHIC             
REMARK 500 SYMMETRY ARE IN CLOSE CONTACT.  AN ATOM LOCATED WITHIN 0.15          
REMARK 500 ANGSTROMS OF A SYMMETRY RELATED ATOM IS ASSUMED TO BE ON A           
REMARK 500 SPECIAL POSITION AND IS, THEREFORE, LISTED IN REMARK 375             
REMARK 500 INSTEAD OF REMARK 500.  ATOMS WITH NON-BLANK ALTERNATE               
REMARK 500 LOCATION INDICATORS ARE NOT INCLUDED IN THE CALCULATIONS.            
REMARK 500                                                                      
REMARK 500 DISTANCE CUTOFF:                                                     
REMARK 500 2.2 ANGSTROMS FOR CONTACTS NOT INVOLVING HYDROGEN ATOMS              
REMARK 500 1.6 ANGSTROMS FOR CONTACTS INVOLVING HYDROGEN ATOMS                  
REMARK 500                                                                      
REMARK 500  ATM1  RES C  SSEQI   ATM2  RES C  SSEQI  SSYMOP   DISTANCE          
REMARK 500   O    TYR A    98     NZ   LYS B    15     1455     1.64            
REMARK 500   OD2  ASP A    67     OE2  GLU B    10     1455     2.11            
REMARK 500                                                                      
REMARK 500 REMARK: NULL                                                         
REMARK 500                                                                      
REMARK 500 GEOMETRY AND STEREOCHEMISTRY                                         
REMARK 500 SUBTOPIC: COVALENT BOND ANGLES                                       
REMARK 500                                                                      
REMARK 500 THE STEREOCHEMICAL PARAMETERS OF THE FOLLOWING RESIDUES              
REMARK 500 HAVE VALUES WHICH DEVIATE FROM EXPECTED VALUES BY MORE               
REMARK 500 THAN 6*RMSD (M=MODEL NUMBER; RES=RESIDUE NAME; C=CHAIN               
REMARK 500 IDENTIFIER; SSEQ=SEQUENCE NUMBER; I=INSERTION CODE).                 
REMARK 500                                                                      
REMARK 500 STANDARD TABLE:                                                      
REMARK 500 FORMAT: (10X,I3,1X,A3,1X,A1,I4,A1,3(1X,A4,2X),12X,F5.1)              
REMARK 500                                                                      
REMARK 500 EXPECTED VALUES PROTEIN: ENGH AND HUBER, 1999                        
REMARK 500 EXPECTED VALUES NUCLEIC ACID: CLOWNEY ET AL 1996                     
REMARK 500                                                                      
REMARK 500  M RES CSSEQI ATM1   ATM2   ATM3                                     
REMARK 500    GLU A  12   CB  -  CA  -  C   ANGL. DEV. = -12.5 DEGREES          
REMARK 500    GLU A  12   CB  -  CG  -  CD  ANGL. DEV. = -16.7 DEGREES          
REMARK 500    GLU A  17   CB  -  CG  -  CD  ANGL. DEV. = -16.4 DEGREES          
REMARK 500    ASP A  22   CB  -  CG  -  OD1 ANGL. DEV. =   6.1 DEGREES          
REMARK 500    ASP A  22   CB  -  CG  -  OD2 ANGL. DEV. =  -6.1 DEGREES          
REMARK 500    ASP A  23   CB  -  CG  -  OD1 ANGL. DEV. =   5.4 DEGREES          
REMARK 500    ASP A  23   CB  -  CG  -  OD2 ANGL. DEV. =  -6.7 DEGREES          
REMARK 500    ASP A  28   CB  -  CG  -  OD1 ANGL. DEV. =  -5.7 DEGREES          
REMARK 500    ASP A  28   CB  -  CG  -  OD2 ANGL. DEV. =   5.5 DEGREES          
REMARK 500    TYR A  35   CB  -  CG  -  CD1 ANGL. DEV. =  -3.9 DEGREES          
REMARK 500    PHE A  65   CB  -  CG  -  CD1 ANGL. DEV. =  -7.5 DEGREES          
REMARK 500    PHE A  65   CG  -  CD1 -  CE1 ANGL. DEV. =  -7.5 DEGREES          
REMARK 500    PHE A  65   CZ  -  CE2 -  CD2 ANGL. DEV. =  -7.7 DEGREES          
REMARK 500    GLU A  72   N   -  CA  -  CB  ANGL. DEV. =  12.7 DEGREES          
REMARK 500    TYR A  75   CB  -  CG  -  CD1 ANGL. DEV. =  -7.0 DEGREES          
REMARK 500    TYR A  75   CG  -  CD2 -  CE2 ANGL. DEV. =  -6.3 DEGREES          
REMARK 500    TYR A  75   CD1 -  CE1 -  CZ  ANGL. DEV. =  -6.5 DEGREES          
REMARK 500    TYR A  82   CG  -  CD1 -  CE1 ANGL. DEV. =  -6.2 DEGREES          
REMARK 500    ASP A  86   CB  -  CG  -  OD2 ANGL. DEV. =  -6.1 DEGREES          
REMARK 500    TYR A  98   CB  -  CG  -  CD2 ANGL. DEV. =   4.6 DEGREES          
REMARK 500    TYR A  98   CB  -  CG  -  CD1 ANGL. DEV. =  -7.8 DEGREES          
REMARK 500    TYR A  98   CG  -  CD2 -  CE2 ANGL. DEV. =  -9.2 DEGREES          
REMARK 500    TYR A  98   CD1 -  CE1 -  CZ  ANGL. DEV. =  -6.1 DEGREES          
REMARK 500    TYR A  98   CZ  -  CE2 -  CD2 ANGL. DEV. =   6.7 DEGREES          
REMARK 500    ASP B  22   CB  -  CG  -  OD2 ANGL. DEV. =  -6.0 DEGREES          
REMARK 500    ASP B  23   CB  -  CG  -  OD1 ANGL. DEV. =   5.4 DEGREES          
REMARK 500    ASP B  23   CB  -  CG  -  OD2 ANGL. DEV. =  -6.4 DEGREES          
REMARK 500    TYR B  25   CB  -  CG  -  CD2 ANGL. DEV. =  -7.5 DEGREES          
REMARK 500    TYR B  35   CG  -  CD1 -  CE1 ANGL. DEV. =   5.0 DEGREES          
REMARK 500    PHE B  39   CB  -  CG  -  CD2 ANGL. DEV. =  -4.8 DEGREES          
REMARK 500    PHE B  39   CG  -  CD1 -  CE1 ANGL. DEV. =  -7.3 DEGREES          
REMARK 500    LEU B  53   CB  -  CA  -  C   ANGL. DEV. = -11.7 DEGREES          
REMARK 500    ASP B  62   CB  -  CG  -  OD1 ANGL. DEV. =  -6.5 DEGREES          
REMARK 500    ASP B  62   CB  -  CG  -  OD2 ANGL. DEV. =   6.4 DEGREES          
REMARK 500    ASP B  68   CB  -  CG  -  OD2 ANGL. DEV. =  -5.9 DEGREES          
REMARK 500    TYR B  75   CG  -  CD2 -  CE2 ANGL. DEV. =  -6.1 DEGREES          
REMARK 500    TYR B  75   CD1 -  CE1 -  CZ  ANGL. DEV. =  -6.1 DEGREES          
REMARK 500    ASP B  86   CB  -  CG  -  OD1 ANGL. DEV. =   5.5 DEGREES          
REMARK 500    ASP B  86   CB  -  CG  -  OD2 ANGL. DEV. =  -6.6 DEGREES          
REMARK 500    ILE B  89   CB  -  CA  -  C   ANGL. DEV. = -14.3 DEGREES          
REMARK 500    ASP B  96   CB  -  CG  -  OD1 ANGL. DEV. =  -6.2 DEGREES          
REMARK 500    ASP B  96   CB  -  CG  -  OD2 ANGL. DEV. =   5.5 DEGREES          
REMARK 500                                                                      
REMARK 500 REMARK: NULL                                                         
REMARK 500                                                                      
REMARK 500 GEOMETRY AND STEREOCHEMISTRY                                         
REMARK 500 SUBTOPIC: TORSION ANGLES                                             
REMARK 500                                                                      
REMARK 500 TORSION ANGLES OUTSIDE THE EXPECTED RAMACHANDRAN REGIONS:            
REMARK 500 (M=MODEL NUMBER; RES=RESIDUE NAME; C=CHAIN IDENTIFIER;               
REMARK 500 SSEQ=SEQUENCE NUMBER; I=INSERTION CODE).                             
REMARK 500                                                                      
REMARK 500 STANDARD TABLE:                                                      
REMARK 500 FORMAT:(10X,I3,1X,A3,1X,A1,I4,A1,4X,F7.2,3X,F7.2)                    
REMARK 500                                                                      
REMARK 500 EXPECTED VALUES: GJ KLEYWEGT AND TA JONES (1996). PHI/PSI-           
REMARK 500 CHOLOGY: RAMACHANDRAN REVISITED. STRUCTURE 4, 1395 - 1400            
REMARK 500                                                                      
REMARK 500  M RES CSSEQI        PSI       PHI                                   
REMARK 500    SER A  40      -76.49   -133.84                                   
REMARK 500    SER A  64       -2.39   -144.54                                   
REMARK 500    SER B  40      -71.49   -136.89                                   
REMARK 500    SER B  85     -176.98   -171.07                                   
REMARK 500                                                                      
REMARK 500 REMARK: NULL                                                         
REMARK 500                                                                      
REMARK 500 GEOMETRY AND STEREOCHEMISTRY                                         
REMARK 500 SUBTOPIC: CHIRAL CENTERS                                             
REMARK 500                                                                      
REMARK 500 UNEXPECTED CONFIGURATION OF THE FOLLOWING CHIRAL                     
REMARK 500 CENTER(S) USING IMPROPER CA--C--CB--N CHIRALITY                      
REMARK 500 FOR AMINO ACIDS AND C1'--O4'--N1(N9)--C2' FOR                        
REMARK 500 NUCLEIC ACIDS OR EQUIVALENT ANGLE                                    
REMARK 500 M=MODEL NUMBER; RES=RESIDUE NAME; C=CHAIN                            
REMARK 500 IDENTIFIER; SSEQ=SEQUENCE NUMBER; I=INSERTION CODE                   
REMARK 500                                                                      
REMARK 500 STANDARD TABLE:                                                      
REMARK 500 FORMAT: (10X,I3,1X,A3,1X,A1,I4,A1,6X,F5.1,6X,A1,10X,A1,3X,A16)       
REMARK 500                                                                      
REMARK 500  M RES CSSEQI    IMPROPER   EXPECTED   FOUND DETAILS                 
REMARK 500    GLU A  72        24.8      L          L   OUTSIDE RANGE           
REMARK 500    GLU B  12        24.4      L          L   OUTSIDE RANGE           
REMARK 500    ASP B  68        24.3      L          L   OUTSIDE RANGE           
REMARK 500                                                                      
REMARK 500 REMARK: NULL                                                         
REMARK 525                                                                      
REMARK 525 SOLVENT                                                              
REMARK 525                                                                      
REMARK 525 THE SOLVENT MOLECULES HAVE CHAIN IDENTIFIERS THAT                    
REMARK 525 INDICATE THE POLYMER CHAIN WITH WHICH THEY ARE MOST                  
REMARK 525 CLOSELY ASSOCIATED. THE REMARK LISTS ALL THE SOLVENT                 
REMARK 525 MOLECULES WHICH ARE MORE THAN 5A AWAY FROM THE                       
REMARK 525 NEAREST POLYMER CHAIN (M = MODEL NUMBER;                             
REMARK 525 RES=RESIDUE NAME; C=CHAIN IDENTIFIER; SSEQ=SEQUENCE                  
REMARK 525 NUMBER; I=INSERTION CODE):                                           
REMARK 525                                                                      
REMARK 525  M RES CSSEQI                                                        
REMARK 525    HOH A 119        DISTANCE =  6.04 ANGSTROMS                       
REMARK 525    HOH A 139        DISTANCE =  6.45 ANGSTROMS                       
REMARK 525    HOH A 146        DISTANCE =  5.67 ANGSTROMS                       
REMARK 525    HOH A 157        DISTANCE =  5.51 ANGSTROMS                       
REMARK 525    HOH A 185        DISTANCE =  5.41 ANGSTROMS                       
REMARK 525    HOH A 187        DISTANCE =  7.08 ANGSTROMS                       
REMARK 525    HOH A 192        DISTANCE =  6.29 ANGSTROMS                       
REMARK 525    HOH A 205        DISTANCE =  5.48 ANGSTROMS                       
REMARK 525    HOH A 210        DISTANCE =  5.42 ANGSTROMS                       
REMARK 525    HOH A 216        DISTANCE =  7.20 ANGSTROMS                       
REMARK 525    HOH B 154        DISTANCE =  5.13 ANGSTROMS                       
REMARK 525    HOH B 156        DISTANCE =  5.34 ANGSTROMS                       
REMARK 525    HOH B 167        DISTANCE =  7.78 ANGSTROMS                       
REMARK 525    HOH B 170        DISTANCE =  8.03 ANGSTROMS                       
REMARK 525    HOH B 176        DISTANCE =  7.57 ANGSTROMS                       
REMARK 525    HOH B 185        DISTANCE =  5.37 ANGSTROMS                       
REMARK 620                                                                      
REMARK 620 METAL COORDINATION                                                   
REMARK 620 (M=MODEL NUMBER; RES=RESIDUE NAME; C=CHAIN IDENTIFIER;               
REMARK 620 SSEQ=SEQUENCE NUMBER; I=INSERTION CODE):                             
REMARK 620                                                                      
REMARK 620 COORDINATION ANGLES FOR:  M RES CSSEQI METAL                         
REMARK 620                             FES A 100  FE1                           
REMARK 620 N RES CSSEQI ATOM                                                    
REMARK 620 1 CYS A  46   SG                                                     
REMARK 620 2 FES A 100   S1  111.1                                              
REMARK 620 3 FES A 100   S2  112.6 104.3                                        
REMARK 620 4 CYS A  41   SG  111.5 113.2 103.7                                  
REMARK 620 N                    1     2     3                                   
REMARK 620                                                                      
REMARK 620 COORDINATION ANGLES FOR:  M RES CSSEQI METAL                         
REMARK 620                             FES A 100  FE2                           
REMARK 620 N RES CSSEQI ATOM                                                    
REMARK 620 1 CYS A  49   SG                                                     
REMARK 620 2 FES A 100   S1  128.4                                              
REMARK 620 3 FES A 100   S2  103.9 104.3                                        
REMARK 620 4 CYS A  79   SG  100.2 109.2 110.2                                  
REMARK 620 N                    1     2     3                                   
REMARK 620                                                                      
REMARK 620 COORDINATION ANGLES FOR:  M RES CSSEQI METAL                         
REMARK 620                             FES B 100  FE2                           
REMARK 620 N RES CSSEQI ATOM                                                    
REMARK 620 1 CYS B  79   SG                                                     
REMARK 620 2 FES B 100   S1  113.4                                              
REMARK 620 3 FES B 100   S2  105.2 104.7                                        
REMARK 620 4 CYS B  49   SG  112.8 112.8 107.1                                  
REMARK 620 N                    1     2     3                                   
REMARK 620                                                                      
REMARK 620 COORDINATION ANGLES FOR:  M RES CSSEQI METAL                         
REMARK 620                             FES B 100  FE1                           
REMARK 620 N RES CSSEQI ATOM                                                    
REMARK 620 1 CYS B  41   SG                                                     
REMARK 620 2 FES B 100   S1  120.8                                              
REMARK 620 3 FES B 100   S2  103.4 104.7                                        
REMARK 620 4 CYS B  46   SG   99.3 111.9 117.1                                  
REMARK 620 N                    1     2     3                                   
REMARK 800                                                                      
REMARK 800 SITE                                                                 
REMARK 800 SITE_IDENTIFIER: AC1                                                 
REMARK 800 EVIDENCE_CODE: SOFTWARE                                              
REMARK 800 SITE_DESCRIPTION: BINDING SITE FOR RESIDUE FES A 100                 
REMARK 800                                                                      
REMARK 800 SITE_IDENTIFIER: AC2                                                 
REMARK 800 EVIDENCE_CODE: SOFTWARE                                              
REMARK 800 SITE_DESCRIPTION: BINDING SITE FOR RESIDUE FES B 100                 
DBREF  1FXA A    1    98  UNP    P0A3C7   FER1_ANASP       1     98             
DBREF  1FXA B    1    98  UNP    P0A3C7   FER1_ANASP       1     98             
SEQRES   1 A   98  ALA THR PHE LYS VAL THR LEU ILE ASN GLU ALA GLU GLY          
SEQRES   2 A   98  THR LYS HIS GLU ILE GLU VAL PRO ASP ASP GLU TYR ILE          
SEQRES   3 A   98  LEU ASP ALA ALA GLU GLU GLN GLY TYR ASP LEU PRO PHE          
SEQRES   4 A   98  SER CYS ARG ALA GLY ALA CYS SER THR CYS ALA GLY LYS          
SEQRES   5 A   98  LEU VAL SER GLY THR VAL ASP GLN SER ASP GLN SER PHE          
SEQRES   6 A   98  LEU ASP ASP ASP GLN ILE GLU ALA GLY TYR VAL LEU THR          
SEQRES   7 A   98  CYS VAL ALA TYR PRO THR SER ASP VAL VAL ILE GLN THR          
SEQRES   8 A   98  HIS LYS GLU GLU ASP LEU TYR                                  
SEQRES   1 B   98  ALA THR PHE LYS VAL THR LEU ILE ASN GLU ALA GLU GLY          
SEQRES   2 B   98  THR LYS HIS GLU ILE GLU VAL PRO ASP ASP GLU TYR ILE          
SEQRES   3 B   98  LEU ASP ALA ALA GLU GLU GLN GLY TYR ASP LEU PRO PHE          
SEQRES   4 B   98  SER CYS ARG ALA GLY ALA CYS SER THR CYS ALA GLY LYS          
SEQRES   5 B   98  LEU VAL SER GLY THR VAL ASP GLN SER ASP GLN SER PHE          
SEQRES   6 B   98  LEU ASP ASP ASP GLN ILE GLU ALA GLY TYR VAL LEU THR          
SEQRES   7 B   98  CYS VAL ALA TYR PRO THR SER ASP VAL VAL ILE GLN THR          
SEQRES   8 B   98  HIS LYS GLU GLU ASP LEU TYR                                  
HET    FES  A 100       4                                                       
HET    FES  B 100       4                                                       
HETNAM     FES FE2/S2 (INORGANIC) CLUSTER                                       
FORMUL   3  FES    2(FE2 S2)                                                    
FORMUL   5  HOH   *234(H2 O)                                                    
HELIX    1  AA ILE A   26  GLU A   32  1                                   7    
HELIX    2  BA ASP A   68  ALA A   73  1                                   6    
HELIX    3  CA GLU A   94  TYR A   98  1                                   5    
HELIX    4  AB ILE B   26  GLU B   32  1                                   7    
HELIX    5  BB ASP B   68  ALA B   73  1                                   6    
HELIX    6  CB GLU B   94  TYR B   98  1                                   5    
SHEET    1  AA 4 THR A  14  VAL A  20  0                                        
SHEET    2  AA 4 ALA A   1  ASN A   9 -1                                        
SHEET    3  AA 4 VAL A  87  THR A  91  1                                        
SHEET    4  AA 4 GLY A  51  VAL A  54 -1                                        
SHEET    1  AB 4 THR B  14  VAL B  20  0                                        
SHEET    2  AB 4 ALA B   1  ASN B   9 -1                                        
SHEET    3  AB 4 VAL B  87  THR B  91  1                                        
SHEET    4  AB 4 GLY B  51  VAL B  54 -1                                        
LINK        FE1  FES A 100                 SG  CYS A  46     1555   1555  2.28  
LINK        FE1  FES A 100                 SG  CYS A  41     1555   1555  2.37  
LINK        FE2  FES A 100                 SG  CYS A  49     1555   1555  3.10  
LINK        FE2  FES A 100                 SG  CYS A  79     1555   1555  2.33  
LINK         SG  CYS B  79                FE2  FES B 100     1555   1555  2.10  
LINK        FE1  FES B 100                 SG  CYS B  41     1555   1555  2.33  
LINK        FE2  FES B 100                 SG  CYS B  49     1555   1555  2.22  
LINK        FE1  FES B 100                 SG  CYS B  46     1555   1555  2.35  
SITE     1 AC1  9 SER A  40  CYS A  41  ARG A  42  GLY A  44                    
SITE     2 AC1  9 ALA A  45  CYS A  46  CYS A  49  LEU A  77                    
SITE     3 AC1  9 CYS A  79                                                     
SITE     1 AC2  8 SER B  40  CYS B  41  ARG B  42  GLY B  44                    
SITE     2 AC2  8 ALA B  45  CYS B  46  CYS B  49  CYS B  79                    
CRYST1   37.420   38.120  147.120  90.00  90.00  90.00 P 21 21 21    8          
ORIGX1      1.000000  0.000000  0.000000        0.00000                         
ORIGX2      0.000000  1.000000  0.000000        0.00000                         
ORIGX3      0.000000  0.000000  1.000000        0.00000                         
SCALE1      0.026724  0.000000  0.000000        0.00000                         
SCALE2      0.000000  0.026233  0.000000        0.00000                         
SCALE3      0.000000  0.000000  0.006797        0.00000                         
ATOM      1  N   ALA A   1       9.498  -7.265  39.961  1.00 21.78           N  
ATOM      2  CA  ALA A   1       9.962  -7.494  38.609  1.00 24.94           C  
ATOM      3  C   ALA A   1      11.015  -6.459  38.193  1.00 13.78           C  
ATOM      4  O   ALA A   1      11.003  -5.336  38.690  1.00 13.09           O  
ATOM      5  CB  ALA A   1       8.769  -7.491  37.661  1.00 24.15           C  
ATOM      6  N   THR A   2      11.931  -6.840  37.288  1.00 18.75           N  
ATOM      7  CA  THR A   2      13.007  -6.002  36.744  1.00 16.14           C  
ATOM      8  C   THR A   2      12.952  -6.158  35.237  1.00 26.11           C  
ATOM      9  O   THR A   2      13.125  -7.270  34.747  1.00 22.85           O  
ATOM     10  CB  THR A   2      14.396  -6.467  37.214  1.00 15.48           C  
ATOM     11  OG1 THR A   2      14.392  -6.666  38.610  1.00 17.88           O  
ATOM     12  CG2 THR A   2      15.468  -5.454  36.828  1.00 16.24           C  
ATOM     13  N   PHE A   3      12.666  -5.080  34.507  1.00 15.78           N  
ATOM     14  CA  PHE A   3      12.548  -5.161  33.066  1.00 16.01           C  
ATOM     15  C   PHE A   3      13.759  -4.720  32.337  1.00 23.16           C  
ATOM     16  O   PHE A   3      14.472  -3.831  32.780  1.00 13.88           O  
ATOM     17  CB  PHE A   3      11.407  -4.252  32.569  1.00 14.55           C  
ATOM     18  CG  PHE A   3      10.152  -4.790  33.137  1.00 18.49           C  
ATOM     19  CD1 PHE A   3       9.687  -6.026  32.709  1.00 14.64           C  
ATOM     20  CD2 PHE A   3       9.483  -4.147  34.176  1.00 21.55           C  
ATOM     21  CE1 PHE A   3       8.543  -6.554  33.302  1.00 20.86           C  
ATOM     22  CE2 PHE A   3       8.307  -4.641  34.743  1.00 18.39           C  
ATOM     23  CZ  PHE A   3       7.838  -5.874  34.297  1.00 16.18           C  
ATOM     24  N   LYS A   4      13.954  -5.330  31.194  1.00 11.37           N  
ATOM     25  CA  LYS A   4      15.069  -4.961  30.378  1.00 10.39           C  
ATOM     26  C   LYS A   4      14.646  -3.793  29.514  1.00 17.82           C  
ATOM     27  O   LYS A   4      13.608  -3.831  28.854  1.00 18.03           O  
ATOM     28  CB  LYS A   4      15.500  -6.113  29.519  1.00 14.79           C  
ATOM     29  CG  LYS A   4      16.505  -5.724  28.457  1.00 25.27           C  
ATOM     30  CD  LYS A   4      17.037  -6.965  27.751  1.00 62.96           C  
ATOM     31  CE  LYS A   4      16.290  -7.364  26.480  1.00 59.30           C  
ATOM     32  NZ  LYS A   4      15.936  -8.794  26.436  1.00 87.11           N  
ATOM     33  N   VAL A   5      15.447  -2.739  29.543  1.00 13.89           N  
ATOM     34  CA  VAL A   5      15.163  -1.539  28.766  1.00 15.86           C  
ATOM     35  C   VAL A   5      16.316  -1.266  27.770  1.00 10.62           C  
ATOM     36  O   VAL A   5      17.473  -1.072  28.164  1.00 17.17           O  
ATOM     37  CB  VAL A   5      14.732  -0.307  29.633  1.00 19.83           C  
ATOM     38  CG1 VAL A   5      14.449   0.925  28.772  1.00 13.28           C  
ATOM     39  CG2 VAL A   5      13.512  -0.615  30.508  1.00 11.57           C  
ATOM     40  N   THR A   6      15.993  -1.260  26.469  1.00 15.12           N  
ATOM     41  CA  THR A   6      16.964  -1.007  25.415  1.00 13.71           C  
ATOM     42  C   THR A   6      16.802   0.410  24.920  1.00 10.57           C  
ATOM     43  O   THR A   6      15.741   0.788  24.432  1.00 12.32           O  
ATOM     44  CB  THR A   6      16.796  -1.964  24.220  1.00 13.36           C  
ATOM     45  OG1 THR A   6      16.987  -3.295  24.647  1.00 15.33           O  
ATOM     46  CG2 THR A   6      17.789  -1.623  23.114  1.00 23.45           C  
ATOM     47  N   LEU A   7      17.858   1.183  25.059  1.00 13.97           N  
ATOM     48  CA  LEU A   7      17.855   2.551  24.632  1.00 20.24           C  
ATOM     49  C   LEU A   7      18.623   2.674  23.340  1.00 13.36           C  
ATOM     50  O   LEU A   7      19.772   2.242  23.236  1.00 16.40           O  
ATOM     51  CB  LEU A   7      18.488   3.447  25.706  1.00 13.37           C  
ATOM     52  CG  LEU A   7      17.837   3.286  27.077  1.00 15.52           C  
ATOM     53  CD1 LEU A   7      18.776   3.790  28.168  1.00 40.07           C  
ATOM     54  CD2 LEU A   7      16.531   4.068  27.122  1.00 17.41           C  
ATOM     55  N   ILE A   8      17.941   3.280  22.364  1.00 14.86           N  
ATOM     56  CA  ILE A   8      18.426   3.532  21.011  1.00 20.75           C  
ATOM     57  C   ILE A   8      18.539   5.028  20.670  1.00 12.59           C  
ATOM     58  O   ILE A   8      17.564   5.773  20.634  1.00 14.79           O  
ATOM     59  CB  ILE A   8      17.595   2.763  19.950  1.00 15.50           C  
ATOM     60  CG1 ILE A   8      17.816   1.266  20.122  1.00 12.38           C  
ATOM     61  CG2 ILE A   8      17.950   3.171  18.518  1.00 15.02           C  
ATOM     62  CD1 ILE A   8      16.689   0.420  19.542  1.00 17.32           C  
ATOM     63  N   ASN A   9      19.740   5.459  20.322  1.00 12.53           N  
ATOM     64  CA  ASN A   9      19.954   6.815  19.903  1.00 19.44           C  
ATOM     65  C   ASN A   9      20.202   6.682  18.374  1.00 12.61           C  
ATOM     66  O   ASN A   9      21.316   6.405  17.960  1.00 20.31           O  
ATOM     67  CB  ASN A   9      21.139   7.453  20.630  1.00 18.45           C  
ATOM     68  CG  ASN A   9      21.158   8.901  20.260  1.00 30.16           C  
ATOM     69  OD1 ASN A   9      20.434   9.296  19.337  1.00 31.53           O  
ATOM     70  ND2 ASN A   9      21.946   9.701  20.969  1.00 28.14           N  
ATOM     71  N   GLU A  10      19.169   6.823  17.525  1.00 21.02           N  
ATOM     72  CA  GLU A  10      19.227   6.707  16.062  1.00 36.80           C  
ATOM     73  C   GLU A  10      20.158   7.678  15.384  1.00 38.41           C  
ATOM     74  O   GLU A  10      20.751   7.397  14.352  1.00 39.25           O  
ATOM     75  CB  GLU A  10      17.827   6.962  15.521  1.00 58.50           C  
ATOM     76  CG  GLU A  10      16.973   5.713  15.321  1.00 33.95           C  
ATOM     77  CD  GLU A  10      16.063   5.973  14.166  1.00100.00           C  
ATOM     78  OE1 GLU A  10      15.019   6.583  14.290  1.00 48.34           O  
ATOM     79  OE2 GLU A  10      16.540   5.574  13.009  1.00100.00           O  
ATOM     80  N   ALA A  11      20.317   8.817  15.977  1.00 43.08           N  
ATOM     81  CA  ALA A  11      21.204   9.744  15.345  1.00 38.28           C  
ATOM     82  C   ALA A  11      22.675   9.461  15.542  1.00 33.69           C  
ATOM     83  O   ALA A  11      23.510   9.912  14.772  1.00 50.02           O  
ATOM     84  CB  ALA A  11      20.893  11.129  15.858  1.00 47.39           C  
ATOM     85  N   GLU A  12      23.026   8.749  16.576  1.00 26.64           N  
ATOM     86  CA  GLU A  12      24.418   8.500  16.730  1.00 22.19           C  
ATOM     87  C   GLU A  12      24.616   7.100  16.412  1.00 17.83           C  
ATOM     88  O   GLU A  12      25.724   6.624  16.191  1.00 46.70           O  
ATOM     89  CB  GLU A  12      24.750   8.432  18.165  1.00 25.13           C  
ATOM     90  CG  GLU A  12      24.264   9.685  18.796  1.00 37.60           C  
ATOM     91  CD  GLU A  12      25.520  10.375  18.834  1.00 66.95           C  
ATOM     92  OE1 GLU A  12      26.360   9.739  19.599  1.00100.00           O  
ATOM     93  OE2 GLU A  12      25.761  11.353  18.172  1.00100.00           O  
ATOM     94  N   GLY A  13      23.489   6.435  16.436  1.00 20.76           N  
ATOM     95  CA  GLY A  13      23.478   5.023  16.156  1.00 32.27           C  
ATOM     96  C   GLY A  13      24.091   4.199  17.294  1.00 26.88           C  
ATOM     97  O   GLY A  13      24.968   3.366  17.056  1.00 22.57           O  
ATOM     98  N   THR A  14      23.612   4.435  18.531  1.00 19.81           N  
ATOM     99  CA  THR A  14      24.043   3.757  19.757  1.00 17.23           C  
ATOM    100  C   THR A  14      22.874   2.972  20.342  1.00 15.14           C  
ATOM    101  O   THR A  14      21.713   3.260  20.065  1.00 17.28           O  
ATOM    102  CB  THR A  14      24.614   4.753  20.803  1.00 16.98           C  
ATOM    103  OG1 THR A  14      23.589   5.593  21.301  1.00 20.82           O  
ATOM    104  CG2 THR A  14      25.701   5.611  20.166  1.00 32.57           C  
ATOM    105  N   LYS A  15      23.196   1.986  21.154  1.00 13.91           N  
ATOM    106  CA  LYS A  15      22.218   1.153  21.800  1.00 14.94           C  
ATOM    107  C   LYS A  15      22.768   0.805  23.167  1.00 23.55           C  
ATOM    108  O   LYS A  15      23.907   0.359  23.280  1.00 15.97           O  
ATOM    109  CB  LYS A  15      22.052  -0.132  21.008  1.00 13.19           C  
ATOM    110  CG  LYS A  15      21.079  -1.098  21.653  1.00 12.39           C  
ATOM    111  CD  LYS A  15      20.892  -2.359  20.834  1.00 12.47           C  
ATOM    112  CE  LYS A  15      19.991  -2.127  19.635  1.00 19.41           C  
ATOM    113  NZ  LYS A  15      19.905  -3.295  18.749  1.00 24.88           N  
ATOM    114  N   HIS A  16      21.995   1.008  24.207  1.00 11.37           N  
ATOM    115  CA  HIS A  16      22.484   0.668  25.518  1.00 19.02           C  
ATOM    116  C   HIS A  16      21.414  -0.168  26.174  1.00 18.93           C  
ATOM    117  O   HIS A  16      20.244   0.152  26.012  1.00 17.26           O  
ATOM    118  CB  HIS A  16      22.643   1.912  26.414  1.00 12.90           C  
ATOM    119  CG  HIS A  16      23.498   2.974  25.824  1.00 12.66           C  
ATOM    120  ND1 HIS A  16      24.789   2.702  25.419  1.00 18.80           N  
ATOM    121  CD2 HIS A  16      23.238   4.284  25.594  1.00 13.70           C  
ATOM    122  CE1 HIS A  16      25.288   3.835  24.949  1.00 16.05           C  
ATOM    123  NE2 HIS A  16      24.382   4.806  25.038  1.00 15.57           N  
ATOM    124  N   GLU A  17      21.768  -1.202  26.934  1.00 11.50           N  
ATOM    125  CA  GLU A  17      20.750  -1.978  27.619  1.00 10.54           C  
ATOM    126  C   GLU A  17      20.811  -1.786  29.122  1.00 19.32           C  
ATOM    127  O   GLU A  17      21.883  -1.853  29.709  1.00 16.87           O  
ATOM    128  CB  GLU A  17      20.937  -3.434  27.457  1.00 15.05           C  
ATOM    129  CG  GLU A  17      19.576  -4.034  27.389  1.00 88.95           C  
ATOM    130  CD  GLU A  17      19.907  -5.175  26.575  1.00100.00           C  
ATOM    131  OE1 GLU A  17      20.377  -6.165  27.075  1.00 64.50           O  
ATOM    132  OE2 GLU A  17      19.799  -4.935  25.296  1.00100.00           O  
ATOM    133  N   ILE A  18      19.680  -1.561  29.772  1.00 18.51           N  
ATOM    134  CA  ILE A  18      19.700  -1.391  31.213  1.00 17.16           C  
ATOM    135  C   ILE A  18      18.623  -2.269  31.816  1.00 14.57           C  
ATOM    136  O   ILE A  18      17.721  -2.727  31.122  1.00 12.68           O  
ATOM    137  CB  ILE A  18      19.524   0.059  31.639  1.00  9.57           C  
ATOM    138  CG1 ILE A  18      18.223   0.565  31.031  1.00  8.45           C  
ATOM    139  CG2 ILE A  18      20.700   0.894  31.143  1.00 11.49           C  
ATOM    140  CD1 ILE A  18      17.715   1.857  31.658  1.00 16.55           C  
ATOM    141  N   GLU A  19      18.733  -2.502  33.101  1.00  9.27           N  
ATOM    142  CA  GLU A  19      17.765  -3.302  33.794  1.00  6.16           C  
ATOM    143  C   GLU A  19      17.053  -2.348  34.692  1.00 10.41           C  
ATOM    144  O   GLU A  19      17.687  -1.632  35.456  1.00 14.50           O  
ATOM    145  CB  GLU A  19      18.435  -4.438  34.554  1.00 13.29           C  
ATOM    146  CG  GLU A  19      19.055  -5.452  33.570  1.00 22.37           C  
ATOM    147  CD  GLU A  19      18.061  -6.139  32.664  1.00 40.59           C  
ATOM    148  OE1 GLU A  19      16.998  -6.565  33.304  1.00 47.16           O  
ATOM    149  OE2 GLU A  19      18.239  -6.299  31.466  1.00 93.78           O  
ATOM    150  N   VAL A  20      15.746  -2.291  34.573  1.00 11.91           N  
ATOM    151  CA  VAL A  20      15.016  -1.338  35.383  1.00 13.58           C  
ATOM    152  C   VAL A  20      13.977  -1.919  36.375  1.00 12.81           C  
ATOM    153  O   VAL A  20      13.058  -2.627  35.956  1.00 15.77           O  
ATOM    154  CB  VAL A  20      14.368  -0.295  34.429  1.00 16.14           C  
ATOM    155  CG1 VAL A  20      13.710   0.826  35.227  1.00 17.29           C  
ATOM    156  CG2 VAL A  20      15.377   0.294  33.444  1.00 14.15           C  
ATOM    157  N   PRO A  21      14.050  -1.639  37.679  1.00 16.04           N  
ATOM    158  CA  PRO A  21      13.014  -2.153  38.548  1.00 16.08           C  
ATOM    159  C   PRO A  21      11.683  -1.613  38.073  1.00 22.56           C  
ATOM    160  O   PRO A  21      11.610  -0.562  37.433  1.00 19.33           O  
ATOM    161  CB  PRO A  21      13.294  -1.600  39.941  1.00 13.16           C  
ATOM    162  CG  PRO A  21      14.682  -0.974  39.884  1.00 13.16           C  
ATOM    163  CD  PRO A  21      15.038  -0.815  38.417  1.00 19.73           C  
ATOM    164  N   ASP A  22      10.634  -2.347  38.409  1.00 19.74           N  
ATOM    165  CA  ASP A  22       9.293  -1.963  38.029  1.00 14.56           C  
ATOM    166  C   ASP A  22       8.800  -0.768  38.798  1.00 16.16           C  
ATOM    167  O   ASP A  22       7.739  -0.229  38.511  1.00 19.09           O  
ATOM    168  CB  ASP A  22       8.275  -3.107  38.206  1.00 16.41           C  
ATOM    169  CG  ASP A  22       8.235  -3.717  39.586  1.00 28.55           C  
ATOM    170  OD1 ASP A  22       8.635  -3.163  40.595  1.00 24.90           O  
ATOM    171  OD2 ASP A  22       7.726  -4.925  39.578  1.00 39.60           O  
ATOM    172  N   ASP A  23       9.546  -0.349  39.777  1.00 12.68           N  
ATOM    173  CA  ASP A  23       9.057   0.771  40.498  1.00 13.09           C  
ATOM    174  C   ASP A  23      10.065   1.899  40.522  1.00 22.64           C  
ATOM    175  O   ASP A  23      10.100   2.723  41.434  1.00 18.05           O  
ATOM    176  CB  ASP A  23       8.689   0.301  41.871  1.00 18.46           C  
ATOM    177  CG  ASP A  23       9.963  -0.212  42.420  1.00 40.38           C  
ATOM    178  OD1 ASP A  23      10.849  -0.682  41.738  1.00 35.41           O  
ATOM    179  OD2 ASP A  23      10.056   0.006  43.695  1.00 36.72           O  
ATOM    180  N   GLU A  24      10.875   1.942  39.461  1.00 11.24           N  
ATOM    181  CA  GLU A  24      11.887   2.968  39.244  1.00 10.95           C  
ATOM    182  C   GLU A  24      11.683   3.622  37.857  1.00 16.29           C  
ATOM    183  O   GLU A  24      11.440   2.910  36.885  1.00 15.10           O  
ATOM    184  CB  GLU A  24      13.312   2.398  39.359  1.00 17.18           C  
ATOM    185  CG  GLU A  24      14.330   3.548  39.368  1.00 19.81           C  
ATOM    186  CD  GLU A  24      15.759   3.119  39.535  1.00 13.25           C  
ATOM    187  OE1 GLU A  24      16.086   1.988  39.843  1.00 25.92           O  
ATOM    188  OE2 GLU A  24      16.613   4.087  39.311  1.00 17.08           O  
ATOM    189  N   TYR A  25      11.755   4.943  37.718  1.00 13.78           N  
ATOM    190  CA  TYR A  25      11.572   5.570  36.418  1.00 22.54           C  
ATOM    191  C   TYR A  25      12.751   5.281  35.506  1.00 13.89           C  
ATOM    192  O   TYR A  25      13.888   5.271  35.960  1.00 13.21           O  
ATOM    193  CB  TYR A  25      11.649   7.029  36.698  1.00 14.19           C  
ATOM    194  CG  TYR A  25      10.482   7.576  37.387  1.00 13.26           C  
ATOM    195  CD1 TYR A  25       9.183   7.246  37.010  1.00 12.75           C  
ATOM    196  CD2 TYR A  25      10.685   8.625  38.277  1.00 15.19           C  
ATOM    197  CE1 TYR A  25       8.074   7.855  37.599  1.00 20.80           C  
ATOM    198  CE2 TYR A  25       9.590   9.269  38.850  1.00 17.48           C  
ATOM    199  CZ  TYR A  25       8.291   8.906  38.491  1.00 20.07           C  
ATOM    200  OH  TYR A  25       7.233   9.510  39.113  1.00 25.68           O  
ATOM    201  N   ILE A  26      12.499   5.053  34.237  1.00 12.45           N  
ATOM    202  CA  ILE A  26      13.567   4.769  33.310  1.00 10.41           C  
ATOM    203  C   ILE A  26      14.787   5.702  33.424  1.00 14.34           C  
ATOM    204  O   ILE A  26      15.928   5.251  33.480  1.00 14.84           O  
ATOM    205  CB  ILE A  26      13.005   4.729  31.892  1.00 13.05           C  
ATOM    206  CG1 ILE A  26      12.144   3.482  31.700  1.00 15.74           C  
ATOM    207  CG2 ILE A  26      14.141   4.746  30.879  1.00  9.03           C  
ATOM    208  CD1 ILE A  26      11.161   3.594  30.539  1.00 17.29           C  
ATOM    209  N   LEU A  27      14.569   7.009  33.453  1.00  9.14           N  
ATOM    210  CA  LEU A  27      15.675   7.958  33.543  1.00 11.11           C  
ATOM    211  C   LEU A  27      16.634   7.722  34.698  1.00 10.09           C  
ATOM    212  O   LEU A  27      17.856   7.717  34.559  1.00 11.54           O  
ATOM    213  CB  LEU A  27      15.133   9.405  33.547  1.00  8.93           C  
ATOM    214  CG  LEU A  27      16.198  10.498  33.600  1.00  8.92           C  
ATOM    215  CD1 LEU A  27      17.088  10.427  32.366  1.00 15.22           C  
ATOM    216  CD2 LEU A  27      15.546  11.875  33.694  1.00 16.50           C  
ATOM    217  N   ASP A  28      16.042   7.531  35.846  1.00 11.10           N  
ATOM    218  CA  ASP A  28      16.808   7.307  37.032  1.00 10.77           C  
ATOM    219  C   ASP A  28      17.725   6.112  36.895  1.00  9.17           C  
ATOM    220  O   ASP A  28      18.904   6.166  37.228  1.00 14.86           O  
ATOM    221  CB  ASP A  28      15.862   7.155  38.239  1.00 11.34           C  
ATOM    222  CG  ASP A  28      15.253   8.467  38.664  1.00 20.82           C  
ATOM    223  OD1 ASP A  28      16.087   9.210  39.349  1.00 64.48           O  
ATOM    224  OD2 ASP A  28      14.128   8.821  38.362  1.00 32.55           O  
ATOM    225  N   ALA A  29      17.154   5.024  36.408  1.00 10.96           N  
ATOM    226  CA  ALA A  29      17.902   3.804  36.230  1.00  9.55           C  
ATOM    227  C   ALA A  29      18.997   3.953  35.197  1.00 17.57           C  
ATOM    228  O   ALA A  29      20.097   3.443  35.390  1.00 11.86           O  
ATOM    229  CB  ALA A  29      16.993   2.626  35.928  1.00 13.13           C  
ATOM    230  N   ALA A  30      18.725   4.655  34.097  1.00 10.88           N  
ATOM    231  CA  ALA A  30      19.745   4.851  33.062  1.00  5.22           C  
ATOM    232  C   ALA A  30      21.028   5.522  33.609  1.00  9.66           C  
ATOM    233  O   ALA A  30      22.172   5.117  33.349  1.00 13.57           O  
ATOM    234  CB  ALA A  30      19.161   5.704  31.945  1.00 10.82           C  
ATOM    235  N   GLU A  31      20.775   6.586  34.381  1.00 10.17           N  
ATOM    236  CA  GLU A  31      21.783   7.400  35.026  1.00 10.57           C  
ATOM    237  C   GLU A  31      22.606   6.601  36.001  1.00 12.38           C  
ATOM    238  O   GLU A  31      23.820   6.734  36.032  1.00 11.83           O  
ATOM    239  CB  GLU A  31      21.162   8.568  35.779  1.00 11.06           C  
ATOM    240  CG  GLU A  31      20.811   9.722  34.852  1.00 11.56           C  
ATOM    241  CD  GLU A  31      19.915  10.660  35.577  1.00 39.53           C  
ATOM    242  OE1 GLU A  31      19.496  10.442  36.695  1.00 16.52           O  
ATOM    243  OE2 GLU A  31      19.627  11.723  34.875  1.00 16.27           O  
ATOM    244  N   GLU A  32      21.958   5.767  36.801  1.00 11.19           N  
ATOM    245  CA  GLU A  32      22.685   4.962  37.764  1.00  7.08           C  
ATOM    246  C   GLU A  32      23.584   3.987  37.105  1.00 12.87           C  
ATOM    247  O   GLU A  32      24.624   3.616  37.628  1.00 13.44           O  
ATOM    248  CB  GLU A  32      21.749   4.094  38.575  1.00 13.49           C  
ATOM    249  CG  GLU A  32      20.924   5.000  39.457  1.00 14.57           C  
ATOM    250  CD  GLU A  32      19.795   4.316  40.125  1.00 31.70           C  
ATOM    251  OE1 GLU A  32      19.520   3.127  39.651  1.00 29.21           O  
ATOM    252  OE2 GLU A  32      19.173   4.868  41.007  1.00 25.40           O  
ATOM    253  N   GLN A  33      23.118   3.569  35.962  1.00  9.64           N  
ATOM    254  CA  GLN A  33      23.842   2.623  35.187  1.00  8.70           C  
ATOM    255  C   GLN A  33      24.877   3.255  34.276  1.00 16.61           C  
ATOM    256  O   GLN A  33      25.558   2.545  33.541  1.00 16.21           O  
ATOM    257  CB  GLN A  33      22.914   1.609  34.534  1.00 10.10           C  
ATOM    258  CG  GLN A  33      22.330   0.715  35.634  1.00 11.42           C  
ATOM    259  CD  GLN A  33      21.181  -0.138  35.169  1.00 17.56           C  
ATOM    260  OE1 GLN A  33      21.336  -0.965  34.263  1.00 15.07           O  
ATOM    261  NE2 GLN A  33      20.026   0.051  35.798  1.00 14.91           N  
ATOM    262  N   GLY A  34      25.057   4.576  34.316  1.00 17.56           N  
ATOM    263  CA  GLY A  34      26.102   5.160  33.487  1.00 18.40           C  
ATOM    264  C   GLY A  34      25.712   5.819  32.200  1.00 10.53           C  
ATOM    265  O   GLY A  34      26.561   6.220  31.413  1.00 16.15           O  
ATOM    266  N   TYR A  35      24.432   5.923  31.994  1.00  7.20           N  
ATOM    267  CA  TYR A  35      23.966   6.523  30.784  1.00 17.43           C  
ATOM    268  C   TYR A  35      23.201   7.810  31.037  1.00 16.07           C  
ATOM    269  O   TYR A  35      22.084   7.790  31.546  1.00 24.69           O  
ATOM    270  CB  TYR A  35      23.127   5.472  30.003  1.00 12.92           C  
ATOM    271  CG  TYR A  35      23.844   4.133  29.811  1.00 13.92           C  
ATOM    272  CD1 TYR A  35      24.934   4.116  28.940  1.00 23.60           C  
ATOM    273  CD2 TYR A  35      23.446   2.943  30.440  1.00 21.63           C  
ATOM    274  CE1 TYR A  35      25.610   2.917  28.731  1.00 20.38           C  
ATOM    275  CE2 TYR A  35      24.146   1.748  30.287  1.00 22.47           C  
ATOM    276  CZ  TYR A  35      25.221   1.756  29.401  1.00 13.79           C  
ATOM    277  OH  TYR A  35      25.916   0.602  29.175  1.00 19.99           O  
ATOM    278  N   ASP A  36      23.809   8.926  30.671  1.00 10.24           N  
ATOM    279  CA  ASP A  36      23.203  10.225  30.822  1.00 12.45           C  
ATOM    280  C   ASP A  36      22.190  10.426  29.683  1.00 26.17           C  
ATOM    281  O   ASP A  36      22.473  10.098  28.536  1.00 20.93           O  
ATOM    282  CB  ASP A  36      24.343  11.272  30.780  1.00 19.09           C  
ATOM    283  CG  ASP A  36      25.228  11.231  32.005  1.00 23.49           C  
ATOM    284  OD1 ASP A  36      24.872  10.758  33.071  1.00 23.92           O  
ATOM    285  OD2 ASP A  36      26.402  11.783  31.814  1.00 28.39           O  
ATOM    286  N   LEU A  37      21.012  10.958  29.974  1.00 12.06           N  
ATOM    287  CA  LEU A  37      20.022  11.193  28.945  1.00  7.93           C  
ATOM    288  C   LEU A  37      19.591  12.613  29.127  1.00 15.42           C  
ATOM    289  O   LEU A  37      19.825  13.166  30.193  1.00 14.43           O  
ATOM    290  CB  LEU A  37      18.789  10.310  29.146  1.00  6.13           C  
ATOM    291  CG  LEU A  37      19.053   8.883  28.717  1.00 16.80           C  
ATOM    292  CD1 LEU A  37      17.841   8.015  29.028  1.00 16.51           C  
ATOM    293  CD2 LEU A  37      19.359   8.844  27.227  1.00 23.58           C  
ATOM    294  N   PRO A  38      18.960  13.209  28.141  1.00 16.09           N  
ATOM    295  CA  PRO A  38      18.490  14.584  28.240  1.00 15.85           C  
ATOM    296  C   PRO A  38      17.286  14.738  29.190  1.00  7.10           C  
ATOM    297  O   PRO A  38      16.414  13.872  29.259  1.00 18.52           O  
ATOM    298  CB  PRO A  38      18.022  14.932  26.822  1.00 20.68           C  
ATOM    299  CG  PRO A  38      17.974  13.628  26.033  1.00 22.93           C  
ATOM    300  CD  PRO A  38      18.836  12.636  26.785  1.00 20.33           C  
ATOM    301  N   PHE A  39      17.241  15.861  29.918  1.00  9.69           N  
ATOM    302  CA  PHE A  39      16.174  16.196  30.865  1.00 13.23           C  
ATOM    303  C   PHE A  39      16.273  17.672  31.258  1.00 10.52           C  
ATOM    304  O   PHE A  39      17.343  18.278  31.150  1.00 14.36           O  
ATOM    305  CB  PHE A  39      16.132  15.314  32.164  1.00 12.56           C  
ATOM    306  CG  PHE A  39      17.298  15.574  33.128  1.00 11.82           C  
ATOM    307  CD1 PHE A  39      17.294  16.587  34.094  1.00 14.10           C  
ATOM    308  CD2 PHE A  39      18.466  14.814  33.010  1.00 10.74           C  
ATOM    309  CE1 PHE A  39      18.422  16.795  34.896  1.00 12.40           C  
ATOM    310  CE2 PHE A  39      19.596  14.992  33.810  1.00 12.75           C  
ATOM    311  CZ  PHE A  39      19.568  16.009  34.764  1.00 11.97           C  
ATOM    312  N   SER A  40      15.153  18.225  31.731  1.00 11.99           N  
ATOM    313  CA  SER A  40      15.053  19.609  32.167  1.00 12.91           C  
ATOM    314  C   SER A  40      14.317  19.716  33.526  1.00 14.22           C  
ATOM    315  O   SER A  40      14.904  19.914  34.600  1.00 17.16           O  
ATOM    316  CB  SER A  40      14.383  20.434  31.068  1.00 21.41           C  
ATOM    317  OG  SER A  40      13.934  21.678  31.571  1.00 38.78           O  
ATOM    318  N   CYS A  41      12.990  19.572  33.419  1.00 14.96           N  
ATOM    319  CA  CYS A  41      12.023  19.631  34.508  1.00 16.58           C  
ATOM    320  C   CYS A  41      12.018  18.398  35.398  1.00 31.64           C  
ATOM    321  O   CYS A  41      11.722  18.488  36.588  1.00 17.73           O  
ATOM    322  CB  CYS A  41      10.599  19.970  34.010  1.00 17.24           C  
ATOM    323  SG  CYS A  41       9.654  18.509  33.509  1.00 15.52           S  
ATOM    324  N   ARG A  42      12.353  17.246  34.831  1.00 12.12           N  
ATOM    325  CA  ARG A  42      12.375  16.023  35.599  1.00 13.03           C  
ATOM    326  C   ARG A  42      11.092  15.802  36.305  1.00 17.32           C  
ATOM    327  O   ARG A  42      11.045  15.128  37.323  1.00 16.39           O  
ATOM    328  CB  ARG A  42      13.444  16.036  36.661  1.00 20.36           C  
ATOM    329  CG  ARG A  42      14.316  14.830  36.480  1.00 25.11           C  
ATOM    330  CD  ARG A  42      15.633  14.966  37.210  1.00 22.91           C  
ATOM    331  NE  ARG A  42      15.889  13.615  37.557  1.00 21.48           N  
ATOM    332  CZ  ARG A  42      16.759  12.858  36.948  1.00 14.74           C  
ATOM    333  NH1 ARG A  42      17.553  13.302  35.986  1.00 13.77           N  
ATOM    334  NH2 ARG A  42      16.889  11.606  37.372  1.00 13.86           N  
ATOM    335  N   ALA A  43      10.054  16.385  35.765  1.00 17.19           N  
ATOM    336  CA  ALA A  43       8.813  16.220  36.434  1.00 22.87           C  
ATOM    337  C   ALA A  43       7.626  15.944  35.552  1.00 24.48           C  
ATOM    338  O   ALA A  43       6.513  16.173  36.001  1.00 20.13           O  
ATOM    339  CB  ALA A  43       8.546  17.434  37.303  1.00 21.07           C  
ATOM    340  N   GLY A  44       7.800  15.466  34.330  1.00 15.22           N  
ATOM    341  CA  GLY A  44       6.654  15.163  33.485  1.00 13.34           C  
ATOM    342  C   GLY A  44       5.897  16.328  32.905  1.00 18.76           C  
ATOM    343  O   GLY A  44       4.781  16.181  32.424  1.00 20.42           O  
ATOM    344  N   ALA A  45       6.525  17.476  32.942  1.00 13.92           N  
ATOM    345  CA  ALA A  45       5.870  18.639  32.416  1.00 11.34           C  
ATOM    346  C   ALA A  45       6.590  19.327  31.263  1.00 15.86           C  
ATOM    347  O   ALA A  45       6.327  20.499  31.017  1.00 21.44           O  
ATOM    348  CB  ALA A  45       5.602  19.629  33.539  1.00 16.94           C  
ATOM    349  N   CYS A  46       7.494  18.658  30.550  1.00 12.99           N  
ATOM    350  CA  CYS A  46       8.204  19.289  29.435  1.00 18.30           C  
ATOM    351  C   CYS A  46       8.419  18.246  28.349  1.00 19.59           C  
ATOM    352  O   CYS A  46       7.869  17.154  28.441  1.00 20.07           O  
ATOM    353  CB  CYS A  46       9.505  20.018  29.858  1.00 24.45           C  
ATOM    354  SG  CYS A  46      10.966  18.950  29.924  1.00 18.21           S  
ATOM    355  N   SER A  47       9.201  18.541  27.330  1.00 16.28           N  
ATOM    356  CA  SER A  47       9.393  17.557  26.295  1.00 17.14           C  
ATOM    357  C   SER A  47      10.864  17.174  26.144  1.00 18.84           C  
ATOM    358  O   SER A  47      11.250  16.387  25.284  1.00 17.74           O  
ATOM    359  CB  SER A  47       8.756  18.078  25.013  1.00 19.48           C  
ATOM    360  OG  SER A  47       9.405  19.263  24.596  1.00 24.35           O  
ATOM    361  N   THR A  48      11.690  17.730  27.014  1.00 14.95           N  
ATOM    362  CA  THR A  48      13.108  17.436  26.952  1.00 10.27           C  
ATOM    363  C   THR A  48      13.512  15.951  26.972  1.00 12.07           C  
ATOM    364  O   THR A  48      14.327  15.516  26.159  1.00 11.22           O  
ATOM    365  CB  THR A  48      13.954  18.232  27.975  1.00 12.63           C  
ATOM    366  OG1 THR A  48      13.579  19.595  27.973  1.00 17.98           O  
ATOM    367  CG2 THR A  48      15.441  18.096  27.654  1.00 15.05           C  
ATOM    368  N   CYS A  49      12.962  15.196  27.928  1.00  8.04           N  
ATOM    369  CA  CYS A  49      13.193  13.778  28.197  1.00 10.96           C  
ATOM    370  C   CYS A  49      12.545  12.784  27.213  1.00 13.18           C  
ATOM    371  O   CYS A  49      12.742  11.579  27.355  1.00 17.26           O  
ATOM    372  CB  CYS A  49      12.555  13.525  29.591  1.00 16.04           C  
ATOM    373  SG  CYS A  49      11.061  12.501  29.525  1.00 44.05           S  
ATOM    374  N   ALA A  50      11.748  13.259  26.242  1.00 12.77           N  
ATOM    375  CA  ALA A  50      11.005  12.437  25.277  1.00 14.16           C  
ATOM    376  C   ALA A  50      11.682  11.310  24.537  1.00  9.52           C  
ATOM    377  O   ALA A  50      12.722  11.485  23.927  1.00 14.09           O  
ATOM    378  CB  ALA A  50      10.317  13.315  24.234  1.00 14.18           C  
ATOM    379  N   GLY A  51      11.046  10.173  24.538  1.00 12.55           N  
ATOM    380  CA  GLY A  51      11.556   9.060  23.804  1.00 13.51           C  
ATOM    381  C   GLY A  51      10.324   8.566  23.054  1.00 13.35           C  
ATOM    382  O   GLY A  51       9.223   9.071  23.279  1.00 12.41           O  
ATOM    383  N   LYS A  52      10.477   7.575  22.177  1.00 14.71           N  
ATOM    384  CA  LYS A  52       9.356   7.005  21.423  1.00 17.36           C  
ATOM    385  C   LYS A  52       9.401   5.500  21.561  1.00  9.15           C  
ATOM    386  O   LYS A  52      10.439   4.901  21.302  1.00 16.58           O  
ATOM    387  CB  LYS A  52       9.434   7.373  19.955  1.00 17.98           C  
ATOM    388  CG  LYS A  52       8.150   7.134  19.171  1.00 16.42           C  
ATOM    389  CD  LYS A  52       8.448   7.131  17.675  1.00 53.93           C  
ATOM    390  CE  LYS A  52       7.257   6.965  16.742  1.00 53.29           C  
ATOM    391  NZ  LYS A  52       6.066   7.706  17.181  1.00 87.41           N  
ATOM    392  N   LEU A  53       8.327   4.862  21.958  1.00 16.45           N  
ATOM    393  CA  LEU A  53       8.385   3.427  22.111  1.00  8.99           C  
ATOM    394  C   LEU A  53       8.477   2.640  20.827  1.00 29.98           C  
ATOM    395  O   LEU A  53       7.762   2.947  19.881  1.00 17.96           O  
ATOM    396  CB  LEU A  53       7.071   2.977  22.736  1.00 18.50           C  
ATOM    397  CG  LEU A  53       6.998   3.348  24.191  1.00 25.32           C  
ATOM    398  CD1 LEU A  53       5.611   3.001  24.712  1.00 21.67           C  
ATOM    399  CD2 LEU A  53       8.048   2.541  24.941  1.00 22.23           C  
ATOM    400  N   VAL A  54       9.306   1.602  20.788  1.00 16.55           N  
ATOM    401  CA  VAL A  54       9.419   0.760  19.603  1.00 21.12           C  
ATOM    402  C   VAL A  54       8.621  -0.487  19.916  1.00 24.64           C  
ATOM    403  O   VAL A  54       7.845  -1.006  19.119  1.00 18.35           O  
ATOM    404  CB  VAL A  54      10.866   0.420  19.313  1.00 15.34           C  
ATOM    405  CG1 VAL A  54      10.965  -0.660  18.244  1.00 23.14           C  
ATOM    406  CG2 VAL A  54      11.636   1.668  18.897  1.00 14.53           C  
ATOM    407  N   SER A  55       8.804  -0.924  21.139  1.00 13.46           N  
ATOM    408  CA  SER A  55       8.095  -2.070  21.628  1.00 17.17           C  
ATOM    409  C   SER A  55       8.044  -2.064  23.146  1.00 19.10           C  
ATOM    410  O   SER A  55       8.885  -1.438  23.793  1.00 22.23           O  
ATOM    411  CB  SER A  55       8.672  -3.377  21.125  1.00 15.09           C  
ATOM    412  OG  SER A  55       9.945  -3.590  21.702  1.00 20.71           O  
ATOM    413  N   GLY A  56       7.060  -2.784  23.709  1.00 21.48           N  
ATOM    414  CA  GLY A  56       6.867  -2.907  25.158  1.00 14.47           C  
ATOM    415  C   GLY A  56       5.950  -1.828  25.706  1.00 19.92           C  
ATOM    416  O   GLY A  56       5.537  -0.940  24.968  1.00 21.54           O  
ATOM    417  N   THR A  57       5.616  -1.858  26.986  1.00 19.14           N  
ATOM    418  CA  THR A  57       4.733  -0.819  27.500  1.00 14.19           C  
ATOM    419  C   THR A  57       5.286  -0.081  28.720  1.00 23.35           C  
ATOM    420  O   THR A  57       6.182  -0.585  29.391  1.00 15.28           O  
ATOM    421  CB  THR A  57       3.450  -1.517  27.961  1.00 14.15           C  
ATOM    422  OG1 THR A  57       3.806  -2.579  28.822  1.00 16.77           O  
ATOM    423  CG2 THR A  57       2.698  -2.069  26.759  1.00 26.81           C  
ATOM    424  N   VAL A  58       4.743   1.087  29.062  1.00 18.37           N  
ATOM    425  CA  VAL A  58       5.224   1.776  30.248  1.00 15.22           C  
ATOM    426  C   VAL A  58       4.066   2.326  30.974  1.00 13.07           C  
ATOM    427  O   VAL A  58       2.954   2.313  30.477  1.00 17.78           O  
ATOM    428  CB  VAL A  58       6.053   3.012  29.951  1.00 15.25           C  
ATOM    429  CG1 VAL A  58       7.299   2.601  29.186  1.00 21.19           C  
ATOM    430  CG2 VAL A  58       5.235   4.000  29.128  1.00 17.12           C  
ATOM    431  N   ASP A  59       4.362   2.838  32.117  1.00 14.09           N  
ATOM    432  CA  ASP A  59       3.329   3.461  32.843  1.00 16.28           C  
ATOM    433  C   ASP A  59       3.816   4.858  33.051  1.00 20.52           C  
ATOM    434  O   ASP A  59       4.744   5.095  33.813  1.00 16.13           O  
ATOM    435  CB  ASP A  59       3.071   2.842  34.192  1.00 12.21           C  
ATOM    436  CG  ASP A  59       2.196   3.726  35.028  1.00 22.98           C  
ATOM    437  OD1 ASP A  59       1.973   4.915  34.524  1.00 37.02           O  
ATOM    438  OD2 ASP A  59       1.693   3.337  36.060  1.00 50.10           O  
ATOM    439  N   GLN A  60       3.206   5.795  32.373  1.00 10.84           N  
ATOM    440  CA  GLN A  60       3.672   7.143  32.585  1.00 16.13           C  
ATOM    441  C   GLN A  60       2.594   8.075  33.124  1.00 16.66           C  
ATOM    442  O   GLN A  60       2.570   9.255  32.781  1.00 19.53           O  
ATOM    443  CB  GLN A  60       4.331   7.737  31.327  1.00 14.28           C  
ATOM    444  CG  GLN A  60       3.354   7.961  30.158  1.00 19.25           C  
ATOM    445  CD  GLN A  60       4.076   8.358  28.882  1.00 18.91           C  
ATOM    446  OE1 GLN A  60       5.023   9.159  28.912  1.00 16.12           O  
ATOM    447  NE2 GLN A  60       3.644   7.792  27.758  1.00 21.05           N  
ATOM    448  N   SER A  61       1.695   7.557  33.964  1.00 21.85           N  
ATOM    449  CA  SER A  61       0.585   8.325  34.527  1.00 21.44           C  
ATOM    450  C   SER A  61       0.913   9.610  35.239  1.00 14.97           C  
ATOM    451  O   SER A  61       0.050  10.452  35.464  1.00 29.81           O  
ATOM    452  CB  SER A  61      -0.391   7.477  35.317  1.00 24.19           C  
ATOM    453  OG  SER A  61       0.315   6.666  36.233  1.00 38.62           O  
ATOM    454  N   ASP A  62       2.160   9.752  35.590  1.00 15.24           N  
ATOM    455  CA  ASP A  62       2.601  10.937  36.266  1.00 10.97           C  
ATOM    456  C   ASP A  62       2.930  12.065  35.275  1.00 26.97           C  
ATOM    457  O   ASP A  62       3.281  13.151  35.716  1.00 26.64           O  
ATOM    458  CB  ASP A  62       3.919  10.608  37.004  1.00 22.07           C  
ATOM    459  CG  ASP A  62       3.764   9.825  38.278  1.00 53.90           C  
ATOM    460  OD1 ASP A  62       2.738   9.816  38.928  1.00 36.06           O  
ATOM    461  OD2 ASP A  62       4.848   9.173  38.621  1.00 31.17           O  
ATOM    462  N   GLN A  63       2.879  11.830  33.957  1.00 27.30           N  
ATOM    463  CA  GLN A  63       3.220  12.861  33.002  1.00 15.83           C  
ATOM    464  C   GLN A  63       2.084  13.785  32.777  1.00 23.19           C  
ATOM    465  O   GLN A  63       0.934  13.449  33.018  1.00 16.53           O  
ATOM    466  CB  GLN A  63       3.730  12.253  31.691  1.00 12.38           C  
ATOM    467  CG  GLN A  63       2.585  11.686  30.848  1.00 20.77           C  
ATOM    468  CD  GLN A  63       2.083  12.751  29.909  1.00 18.89           C  
ATOM    469  OE1 GLN A  63       2.878  13.560  29.411  1.00 17.42           O  
ATOM    470  NE2 GLN A  63       0.774  12.776  29.691  1.00 15.79           N  
ATOM    471  N   SER A  64       2.401  14.941  32.298  1.00 18.34           N  
ATOM    472  CA  SER A  64       1.313  15.812  32.093  1.00 21.96           C  
ATOM    473  C   SER A  64       1.536  16.637  30.884  1.00 22.90           C  
ATOM    474  O   SER A  64       0.692  17.425  30.500  1.00 30.72           O  
ATOM    475  CB  SER A  64       1.110  16.703  33.291  1.00 28.56           C  
ATOM    476  OG  SER A  64       2.229  17.552  33.447  1.00 31.30           O  
ATOM    477  N   PHE A  65       2.652  16.475  30.268  1.00 18.73           N  
ATOM    478  CA  PHE A  65       2.824  17.287  29.123  1.00 25.49           C  
ATOM    479  C   PHE A  65       2.235  16.737  27.838  1.00 23.57           C  
ATOM    480  O   PHE A  65       1.737  17.500  27.006  1.00 25.20           O  
ATOM    481  CB  PHE A  65       4.282  17.297  28.877  1.00 19.17           C  
ATOM    482  CG  PHE A  65       4.621  18.206  27.782  1.00 17.40           C  
ATOM    483  CD1 PHE A  65       4.766  19.519  28.188  1.00 43.17           C  
ATOM    484  CD2 PHE A  65       4.854  17.722  26.497  1.00 24.46           C  
ATOM    485  CE1 PHE A  65       5.145  20.372  27.163  1.00 39.26           C  
ATOM    486  CE2 PHE A  65       5.251  18.568  25.463  1.00 25.04           C  
ATOM    487  CZ  PHE A  65       5.368  19.888  25.876  1.00 47.57           C  
ATOM    488  N   LEU A  66       2.323  15.414  27.630  1.00 21.53           N  
ATOM    489  CA  LEU A  66       1.818  14.788  26.406  1.00 20.13           C  
ATOM    490  C   LEU A  66       0.306  14.694  26.334  1.00 27.36           C  
ATOM    491  O   LEU A  66      -0.343  14.399  27.346  1.00 20.58           O  
ATOM    492  CB  LEU A  66       2.414  13.376  26.191  1.00 15.67           C  
ATOM    493  CG  LEU A  66       3.934  13.349  26.198  1.00 14.12           C  
ATOM    494  CD1 LEU A  66       4.427  11.908  26.253  1.00 15.68           C  
ATOM    495  CD2 LEU A  66       4.468  14.036  24.948  1.00 20.51           C  
ATOM    496  N   ASP A  67      -0.249  14.840  25.128  1.00 17.83           N  
ATOM    497  CA  ASP A  67      -1.682  14.712  24.887  1.00 13.28           C  
ATOM    498  C   ASP A  67      -1.989  13.230  24.516  1.00 18.76           C  
ATOM    499  O   ASP A  67      -1.059  12.454  24.282  1.00 18.33           O  
ATOM    500  CB  ASP A  67      -2.234  15.751  23.881  1.00 28.58           C  
ATOM    501  CG  ASP A  67      -1.863  15.488  22.447  1.00 24.39           C  
ATOM    502  OD1 ASP A  67      -1.640  14.372  22.014  1.00 21.42           O  
ATOM    503  OD2 ASP A  67      -1.810  16.578  21.719  1.00 34.17           O  
ATOM    504  N   ASP A  68      -3.287  12.821  24.504  1.00 19.60           N  
ATOM    505  CA  ASP A  68      -3.727  11.436  24.202  1.00 20.31           C  
ATOM    506  C   ASP A  68      -3.207  10.862  22.907  1.00 18.77           C  
ATOM    507  O   ASP A  68      -2.822   9.702  22.783  1.00 21.95           O  
ATOM    508  CB  ASP A  68      -5.222  11.204  24.457  1.00 30.05           C  
ATOM    509  CG  ASP A  68      -5.444  11.399  25.920  1.00 50.11           C  
ATOM    510  OD1 ASP A  68      -4.624  11.062  26.754  1.00100.00           O  
ATOM    511  OD2 ASP A  68      -6.554  12.032  26.197  1.00100.00           O  
ATOM    512  N   ASP A  69      -3.210  11.770  21.965  1.00 21.66           N  
ATOM    513  CA  ASP A  69      -2.745  11.497  20.651  1.00 28.78           C  
ATOM    514  C   ASP A  69      -1.254  11.248  20.652  1.00 13.35           C  
ATOM    515  O   ASP A  69      -0.778  10.353  19.966  1.00 18.06           O  
ATOM    516  CB  ASP A  69      -3.165  12.585  19.638  1.00 23.79           C  
ATOM    517  CG  ASP A  69      -4.629  12.541  19.264  1.00 20.61           C  
ATOM    518  OD1 ASP A  69      -5.241  11.504  19.080  1.00 65.55           O  
ATOM    519  OD2 ASP A  69      -5.164  13.732  19.147  1.00 23.62           O  
ATOM    520  N   GLN A  70      -0.503  12.027  21.406  1.00 20.11           N  
ATOM    521  CA  GLN A  70       0.909  11.781  21.386  1.00 15.80           C  
ATOM    522  C   GLN A  70       1.275  10.516  22.090  1.00 18.48           C  
ATOM    523  O   GLN A  70       2.126   9.756  21.652  1.00 19.51           O  
ATOM    524  CB  GLN A  70       1.699  12.945  21.931  1.00 12.32           C  
ATOM    525  CG  GLN A  70       1.362  14.157  21.077  1.00 15.65           C  
ATOM    526  CD  GLN A  70       1.717  15.387  21.840  1.00 17.38           C  
ATOM    527  OE1 GLN A  70       2.307  16.316  21.282  1.00 24.84           O  
ATOM    528  NE2 GLN A  70       1.355  15.401  23.118  1.00 16.67           N  
ATOM    529  N   ILE A  71       0.622  10.287  23.178  1.00 16.49           N  
ATOM    530  CA  ILE A  71       0.919   9.093  23.868  1.00 14.61           C  
ATOM    531  C   ILE A  71       0.571   7.929  22.990  1.00 21.61           C  
ATOM    532  O   ILE A  71       1.246   6.898  22.973  1.00 20.50           O  
ATOM    533  CB  ILE A  71      -0.120   8.986  24.949  1.00 22.14           C  
ATOM    534  CG1 ILE A  71      -0.044  10.112  25.967  1.00 23.72           C  
ATOM    535  CG2 ILE A  71      -0.084   7.601  25.578  1.00 19.60           C  
ATOM    536  CD1 ILE A  71       1.209  10.069  26.829  1.00 20.85           C  
ATOM    537  N   GLU A  72      -0.557   8.061  22.291  1.00 24.89           N  
ATOM    538  CA  GLU A  72      -0.921   6.926  21.477  1.00 33.84           C  
ATOM    539  C   GLU A  72       0.060   6.694  20.363  1.00 24.52           C  
ATOM    540  O   GLU A  72       0.234   5.569  19.901  1.00 28.23           O  
ATOM    541  CB  GLU A  72      -2.295   6.767  20.824  1.00 31.80           C  
ATOM    542  CG  GLU A  72      -3.585   7.425  21.300  1.00 87.11           C  
ATOM    543  CD  GLU A  72      -4.595   6.925  20.294  1.00100.00           C  
ATOM    544  OE1 GLU A  72      -4.071   6.055  19.460  1.00100.00           O  
ATOM    545  OE2 GLU A  72      -5.761   7.274  20.261  1.00100.00           O  
ATOM    546  N   ALA A  73       0.692   7.765  19.917  1.00 19.18           N  
ATOM    547  CA  ALA A  73       1.663   7.615  18.866  1.00 21.28           C  
ATOM    548  C   ALA A  73       2.931   6.941  19.413  1.00 25.24           C  
ATOM    549  O   ALA A  73       3.819   6.577  18.641  1.00 19.20           O  
ATOM    550  CB  ALA A  73       1.972   8.934  18.181  1.00 16.87           C  
ATOM    551  N   GLY A  74       3.052   6.744  20.734  1.00 18.39           N  
ATOM    552  CA  GLY A  74       4.246   6.081  21.246  1.00 10.88           C  
ATOM    553  C   GLY A  74       5.210   6.940  22.041  1.00 12.87           C  
ATOM    554  O   GLY A  74       6.213   6.450  22.553  1.00 17.50           O  
ATOM    555  N   TYR A  75       4.916   8.214  22.152  1.00 11.96           N  
ATOM    556  CA  TYR A  75       5.785   9.097  22.893  1.00 11.87           C  
ATOM    557  C   TYR A  75       5.780   8.785  24.380  1.00  8.60           C  
ATOM    558  O   TYR A  75       4.774   8.336  24.920  1.00 18.58           O  
ATOM    559  CB  TYR A  75       5.404  10.533  22.545  1.00 14.65           C  
ATOM    560  CG  TYR A  75       5.847  10.747  21.121  1.00 31.67           C  
ATOM    561  CD1 TYR A  75       7.214  10.514  20.908  1.00 19.64           C  
ATOM    562  CD2 TYR A  75       4.981  11.052  20.068  1.00 31.56           C  
ATOM    563  CE1 TYR A  75       7.842  10.670  19.674  1.00 66.52           C  
ATOM    564  CE2 TYR A  75       5.599  11.254  18.839  1.00 36.43           C  
ATOM    565  CZ  TYR A  75       6.962  11.003  18.646  1.00 36.34           C  
ATOM    566  OH  TYR A  75       7.456  11.233  17.381  1.00 45.75           O  
ATOM    567  N   VAL A  76       6.894   9.011  25.043  1.00 14.57           N  
ATOM    568  CA  VAL A  76       6.985   8.727  26.447  1.00  9.61           C  
ATOM    569  C   VAL A  76       7.925   9.746  27.068  1.00 13.38           C  
ATOM    570  O   VAL A  76       8.907  10.106  26.430  1.00 14.09           O  
ATOM    571  CB  VAL A  76       7.627   7.336  26.545  1.00 18.93           C  
ATOM    572  CG1 VAL A  76       8.223   7.099  27.924  1.00 15.57           C  
ATOM    573  CG2 VAL A  76       6.633   6.237  26.193  1.00 19.98           C  
ATOM    574  N   LEU A  77       7.666  10.219  28.292  1.00 10.48           N  
ATOM    575  CA  LEU A  77       8.554  11.169  28.984  1.00 19.57           C  
ATOM    576  C   LEU A  77       9.429  10.269  29.884  1.00  9.89           C  
ATOM    577  O   LEU A  77       8.943   9.743  30.878  1.00 16.56           O  
ATOM    578  CB  LEU A  77       7.728  12.206  29.789  1.00 15.57           C  
ATOM    579  CG  LEU A  77       6.793  13.046  28.910  1.00 11.85           C  
ATOM    580  CD1 LEU A  77       6.189  14.207  29.694  1.00 14.09           C  
ATOM    581  CD2 LEU A  77       7.587  13.599  27.734  1.00 13.73           C  
ATOM    582  N   THR A  78      10.673  10.018  29.526  1.00 12.59           N  
ATOM    583  CA  THR A  78      11.475   9.123  30.313  1.00  9.87           C  
ATOM    584  C   THR A  78      11.703   9.462  31.761  1.00 17.26           C  
ATOM    585  O   THR A  78      11.947   8.580  32.579  1.00 17.73           O  
ATOM    586  CB  THR A  78      12.767   8.814  29.579  1.00 11.06           C  
ATOM    587  OG1 THR A  78      13.511  10.012  29.501  1.00 11.03           O  
ATOM    588  CG2 THR A  78      12.441   8.331  28.171  1.00 14.58           C  
ATOM    589  N   CYS A  79      11.619  10.727  32.095  1.00 11.17           N  
ATOM    590  CA  CYS A  79      11.839  11.078  33.473  1.00 10.62           C  
ATOM    591  C   CYS A  79      10.696  10.633  34.394  1.00 16.27           C  
ATOM    592  O   CYS A  79      10.879  10.646  35.603  1.00 13.57           O  
ATOM    593  CB  CYS A  79      12.077  12.590  33.627  1.00 13.01           C  
ATOM    594  SG  CYS A  79      10.526  13.519  33.555  1.00 15.00           S  
ATOM    595  N   VAL A  80       9.501  10.243  33.895  1.00  9.56           N  
ATOM    596  CA  VAL A  80       8.383   9.826  34.785  1.00 11.06           C  
ATOM    597  C   VAL A  80       7.742   8.509  34.354  1.00  9.15           C  
ATOM    598  O   VAL A  80       6.600   8.207  34.702  1.00 16.78           O  
ATOM    599  CB  VAL A  80       7.276  10.894  34.943  1.00 18.49           C  
ATOM    600  CG1 VAL A  80       7.760  12.097  35.747  1.00 19.62           C  
ATOM    601  CG2 VAL A  80       6.780  11.350  33.574  1.00 16.30           C  
ATOM    602  N   ALA A  81       8.489   7.737  33.574  1.00 13.96           N  
ATOM    603  CA  ALA A  81       7.994   6.479  33.065  1.00 11.62           C  
ATOM    604  C   ALA A  81       8.597   5.215  33.661  1.00 10.30           C  
ATOM    605  O   ALA A  81       9.812   5.007  33.644  1.00 14.25           O  
ATOM    606  CB  ALA A  81       8.093   6.451  31.546  1.00 14.74           C  
ATOM    607  N   TYR A  82       7.701   4.361  34.177  1.00 15.75           N  
ATOM    608  CA  TYR A  82       8.046   3.072  34.752  1.00 10.64           C  
ATOM    609  C   TYR A  82       7.831   2.048  33.680  1.00 16.44           C  
ATOM    610  O   TYR A  82       6.797   2.045  33.017  1.00 17.05           O  
ATOM    611  CB  TYR A  82       7.075   2.587  35.837  1.00 13.17           C  
ATOM    612  CG  TYR A  82       7.104   3.435  37.034  1.00 13.43           C  
ATOM    613  CD1 TYR A  82       8.254   3.418  37.813  1.00 21.53           C  
ATOM    614  CD2 TYR A  82       6.056   4.327  37.242  1.00 13.06           C  
ATOM    615  CE1 TYR A  82       8.210   4.220  38.950  1.00 21.01           C  
ATOM    616  CE2 TYR A  82       6.031   5.181  38.336  1.00 18.84           C  
ATOM    617  CZ  TYR A  82       7.137   5.086  39.177  1.00 18.70           C  
ATOM    618  OH  TYR A  82       7.190   5.905  40.268  1.00 25.56           O  
ATOM    619  N   PRO A  83       8.767   1.147  33.541  1.00 18.61           N  
ATOM    620  CA  PRO A  83       8.530   0.158  32.526  1.00 18.54           C  
ATOM    621  C   PRO A  83       7.498  -0.853  33.089  1.00 28.62           C  
ATOM    622  O   PRO A  83       7.492  -1.141  34.285  1.00 17.86           O  
ATOM    623  CB  PRO A  83       9.871  -0.598  32.402  1.00 20.67           C  
ATOM    624  CG  PRO A  83      10.657  -0.307  33.669  1.00 18.42           C  
ATOM    625  CD  PRO A  83      10.125   1.033  34.141  1.00 12.85           C  
ATOM    626  N   THR A  84       6.647  -1.428  32.242  1.00 21.95           N  
ATOM    627  CA  THR A  84       5.725  -2.428  32.748  1.00 13.54           C  
ATOM    628  C   THR A  84       5.839  -3.729  31.960  1.00 17.84           C  
ATOM    629  O   THR A  84       4.981  -4.599  32.040  1.00 18.17           O  
ATOM    630  CB  THR A  84       4.257  -2.021  32.870  1.00 22.13           C  
ATOM    631  OG1 THR A  84       3.731  -1.807  31.577  1.00 31.46           O  
ATOM    632  CG2 THR A  84       4.118  -0.762  33.712  1.00 19.06           C  
ATOM    633  N   SER A  85       6.900  -3.849  31.197  1.00 16.30           N  
ATOM    634  CA  SER A  85       7.205  -4.993  30.370  1.00 20.18           C  
ATOM    635  C   SER A  85       8.575  -4.616  29.858  1.00 22.14           C  
ATOM    636  O   SER A  85       8.998  -3.497  30.123  1.00 19.82           O  
ATOM    637  CB  SER A  85       6.228  -5.134  29.208  1.00 17.70           C  
ATOM    638  OG  SER A  85       6.649  -4.323  28.129  1.00 21.84           O  
ATOM    639  N   ASP A  86       9.290  -5.502  29.151  1.00 19.20           N  
ATOM    640  CA  ASP A  86      10.632  -5.212  28.592  1.00 14.96           C  
ATOM    641  C   ASP A  86      10.416  -4.075  27.594  1.00 24.47           C  
ATOM    642  O   ASP A  86       9.352  -4.029  26.992  1.00 21.07           O  
ATOM    643  CB  ASP A  86      11.228  -6.490  27.980  1.00 15.81           C  
ATOM    644  CG  ASP A  86      11.893  -7.372  28.997  1.00 30.35           C  
ATOM    645  OD1 ASP A  86      12.011  -7.076  30.172  1.00 30.97           O  
ATOM    646  OD2 ASP A  86      12.360  -8.473  28.466  1.00 25.28           O  
ATOM    647  N   VAL A  87      11.280  -3.100  27.423  1.00 12.95           N  
ATOM    648  CA  VAL A  87      10.867  -2.043  26.515  1.00 13.10           C  
ATOM    649  C   VAL A  87      11.961  -1.676  25.592  1.00 22.16           C  
ATOM    650  O   VAL A  87      13.106  -1.775  25.989  1.00 16.22           O  
ATOM    651  CB  VAL A  87      10.651  -0.795  27.403  1.00 18.96           C  
ATOM    652  CG1 VAL A  87      10.835   0.522  26.652  1.00 21.17           C  
ATOM    653  CG2 VAL A  87       9.307  -0.832  28.119  1.00 16.60           C  
ATOM    654  N   VAL A  88      11.638  -1.258  24.391  1.00 14.02           N  
ATOM    655  CA  VAL A  88      12.647  -0.831  23.443  1.00 12.25           C  
ATOM    656  C   VAL A  88      12.236   0.592  23.114  1.00 10.87           C  
ATOM    657  O   VAL A  88      11.148   0.815  22.577  1.00 12.72           O  
ATOM    658  CB  VAL A  88      12.730  -1.699  22.200  1.00 14.72           C  
ATOM    659  CG1 VAL A  88      13.716  -1.070  21.224  1.00 13.46           C  
ATOM    660  CG2 VAL A  88      13.171  -3.117  22.554  1.00 13.96           C  
ATOM    661  N   ILE A  89      13.077   1.556  23.477  1.00 13.46           N  
ATOM    662  CA  ILE A  89      12.750   2.947  23.252  1.00 13.10           C  
ATOM    663  C   ILE A  89      13.834   3.774  22.610  1.00  8.61           C  
ATOM    664  O   ILE A  89      15.005   3.661  22.958  1.00 16.44           O  
ATOM    665  CB  ILE A  89      12.448   3.576  24.614  1.00 21.41           C  
ATOM    666  CG1 ILE A  89      12.212   5.075  24.491  1.00 26.70           C  
ATOM    667  CG2 ILE A  89      13.608   3.310  25.568  1.00 14.82           C  
ATOM    668  CD1 ILE A  89      11.014   5.541  25.310  1.00 24.56           C  
ATOM    669  N   GLN A  90      13.419   4.633  21.689  1.00 10.45           N  
ATOM    670  CA  GLN A  90      14.334   5.532  21.020  1.00  8.73           C  
ATOM    671  C   GLN A  90      14.368   6.813  21.813  1.00  7.04           C  
ATOM    672  O   GLN A  90      13.340   7.413  22.108  1.00 17.93           O  
ATOM    673  CB  GLN A  90      13.858   5.879  19.626  1.00 15.89           C  
ATOM    674  CG  GLN A  90      13.927   4.659  18.725  1.00 16.65           C  
ATOM    675  CD  GLN A  90      13.135   4.920  17.479  1.00 58.69           C  
ATOM    676  OE1 GLN A  90      12.237   5.770  17.460  1.00 39.62           O  
ATOM    677  NE2 GLN A  90      13.483   4.195  16.424  1.00 33.23           N  
ATOM    678  N   THR A  91      15.554   7.222  22.164  1.00 10.30           N  
ATOM    679  CA  THR A  91      15.726   8.408  22.947  1.00 12.62           C  
ATOM    680  C   THR A  91      15.970   9.650  22.112  1.00 27.56           C  
ATOM    681  O   THR A  91      16.090   9.586  20.886  1.00 16.65           O  
ATOM    682  CB  THR A  91      16.926   8.151  23.871  1.00 10.19           C  
ATOM    683  OG1 THR A  91      18.086   7.929  23.092  1.00 18.43           O  
ATOM    684  CG2 THR A  91      16.648   6.931  24.741  1.00 10.42           C  
ATOM    685  N   HIS A  92      16.093  10.786  22.810  1.00 13.62           N  
ATOM    686  CA  HIS A  92      16.360  12.076  22.190  1.00 16.31           C  
ATOM    687  C   HIS A  92      15.351  12.391  21.110  1.00 16.87           C  
ATOM    688  O   HIS A  92      15.720  12.814  20.018  1.00 21.13           O  
ATOM    689  CB  HIS A  92      17.736  12.018  21.505  1.00 10.56           C  
ATOM    690  CG  HIS A  92      18.895  11.803  22.424  1.00 13.18           C  
ATOM    691  ND1 HIS A  92      19.144  10.583  23.041  1.00 24.45           N  
ATOM    692  CD2 HIS A  92      19.870  12.671  22.795  1.00 14.91           C  
ATOM    693  CE1 HIS A  92      20.246  10.739  23.770  1.00 18.81           C  
ATOM    694  NE2 HIS A  92      20.704  11.983  23.644  1.00 18.55           N  
ATOM    695  N   LYS A  93      14.074  12.181  21.403  1.00 18.79           N  
ATOM    696  CA  LYS A  93      13.005  12.402  20.433  1.00 19.40           C  
ATOM    697  C   LYS A  93      12.203  13.663  20.499  1.00 13.92           C  
ATOM    698  O   LYS A  93      11.205  13.825  19.810  1.00 22.62           O  
ATOM    699  CB  LYS A  93      11.991  11.299  20.555  1.00 11.77           C  
ATOM    700  CG  LYS A  93      12.520  10.030  19.957  1.00 22.96           C  
ATOM    701  CD  LYS A  93      12.479  10.046  18.457  1.00 36.03           C  
ATOM    702  CE  LYS A  93      13.492   9.049  17.943  1.00 88.86           C  
ATOM    703  NZ  LYS A  93      13.774   9.218  16.517  1.00 68.23           N  
ATOM    704  N   GLU A  94      12.620  14.529  21.343  1.00 19.71           N  
ATOM    705  CA  GLU A  94      11.908  15.737  21.496  1.00 21.90           C  
ATOM    706  C   GLU A  94      11.530  16.499  20.230  1.00 24.32           C  
ATOM    707  O   GLU A  94      10.439  17.059  20.159  1.00 28.02           O  
ATOM    708  CB  GLU A  94      12.803  16.611  22.354  1.00 14.21           C  
ATOM    709  CG  GLU A  94      12.026  17.832  22.799  1.00 41.47           C  
ATOM    710  CD  GLU A  94      12.836  18.772  23.624  1.00 25.62           C  
ATOM    711  OE1 GLU A  94      14.049  18.878  23.554  1.00 29.79           O  
ATOM    712  OE2 GLU A  94      12.070  19.469  24.423  1.00 41.89           O  
ATOM    713  N   GLU A  95      12.447  16.571  19.245  1.00 29.48           N  
ATOM    714  CA  GLU A  95      12.245  17.299  17.991  1.00 35.53           C  
ATOM    715  C   GLU A  95      11.101  16.783  17.128  1.00 32.91           C  
ATOM    716  O   GLU A  95      10.536  17.532  16.321  1.00 33.74           O  
ATOM    717  CB  GLU A  95      13.525  17.537  17.192  1.00 27.87           C  
ATOM    718  CG  GLU A  95      14.536  18.540  17.767  1.00 46.65           C  
ATOM    719  CD  GLU A  95      15.812  17.999  17.235  1.00100.00           C  
ATOM    720  OE1 GLU A  95      15.811  16.929  16.655  1.00100.00           O  
ATOM    721  OE2 GLU A  95      16.892  18.714  17.462  1.00 91.83           O  
ATOM    722  N   ASP A  96      10.763  15.477  17.359  1.00 24.82           N  
ATOM    723  CA  ASP A  96       9.674  14.744  16.687  1.00 30.73           C  
ATOM    724  C   ASP A  96       8.343  15.361  16.988  1.00 49.64           C  
ATOM    725  O   ASP A  96       7.357  15.008  16.360  1.00 42.28           O  
ATOM    726  CB  ASP A  96       9.633  13.192  16.780  1.00 34.00           C  
ATOM    727  CG  ASP A  96      10.659  12.627  15.850  1.00 52.29           C  
ATOM    728  OD1 ASP A  96      11.659  13.251  15.550  1.00 65.41           O  
ATOM    729  OD2 ASP A  96      10.390  11.418  15.424  1.00 73.32           O  
ATOM    730  N   LEU A  97       8.273  16.313  17.898  1.00 32.97           N  
ATOM    731  CA  LEU A  97       6.938  16.895  18.154  1.00 44.01           C  
ATOM    732  C   LEU A  97       6.511  18.260  17.482  1.00 73.59           C  
ATOM    733  O   LEU A  97       5.328  18.642  17.390  1.00100.00           O  
ATOM    734  CB  LEU A  97       6.777  17.048  19.700  1.00 46.87           C  
ATOM    735  CG  LEU A  97       7.233  15.875  20.576  1.00 34.35           C  
ATOM    736  CD1 LEU A  97       7.052  16.243  22.044  1.00 36.17           C  
ATOM    737  CD2 LEU A  97       6.370  14.664  20.251  1.00 28.55           C  
ATOM    738  N   TYR A  98       7.542  18.981  17.005  1.00 44.65           N  
ATOM    739  CA  TYR A  98       7.606  20.310  16.400  1.00 46.97           C  
ATOM    740  C   TYR A  98       7.937  20.173  14.924  1.00 39.98           C  
ATOM    741  O   TYR A  98       7.757  19.043  14.410  1.00 78.16           O  
ATOM    742  CB  TYR A  98       8.708  21.105  17.246  1.00 55.78           C  
ATOM    743  CG  TYR A  98       8.543  20.956  18.771  1.00 49.57           C  
ATOM    744  CD1 TYR A  98       8.126  19.678  19.157  1.00 81.85           C  
ATOM    745  CD2 TYR A  98       8.772  21.958  19.714  1.00 50.41           C  
ATOM    746  CE1 TYR A  98       7.794  19.299  20.441  1.00100.00           C  
ATOM    747  CE2 TYR A  98       8.548  21.515  21.014  1.00100.00           C  
ATOM    748  CZ  TYR A  98       8.035  20.279  21.390  1.00100.00           C  
ATOM    749  OH  TYR A  98       7.790  19.986  22.712  1.00100.00           O  
ATOM    750  OXT TYR A  98       8.412  21.171  14.339  1.00100.00           O  
TER     751      TYR A  98                                                      
ATOM    752  N   ALA B   1      47.473  38.084   3.323  1.00 21.45           N  
ATOM    753  CA  ALA B   1      47.966  36.858   3.915  1.00 21.39           C  
ATOM    754  C   ALA B   1      46.962  35.730   3.767  1.00 14.78           C  
ATOM    755  O   ALA B   1      45.780  35.947   3.536  1.00 19.63           O  
ATOM    756  CB  ALA B   1      48.348  37.076   5.370  1.00 26.84           C  
ATOM    757  N   THR B   2      47.449  34.528   3.910  1.00 16.69           N  
ATOM    758  CA  THR B   2      46.600  33.382   3.799  1.00 19.04           C  
ATOM    759  C   THR B   2      46.848  32.558   5.010  1.00 18.88           C  
ATOM    760  O   THR B   2      47.993  32.357   5.381  1.00 34.48           O  
ATOM    761  CB  THR B   2      47.037  32.532   2.612  1.00 35.19           C  
ATOM    762  OG1 THR B   2      47.281  33.361   1.497  1.00 24.67           O  
ATOM    763  CG2 THR B   2      45.962  31.503   2.289  1.00 21.94           C  
ATOM    764  N   PHE B   3      45.811  32.063   5.628  1.00 19.86           N  
ATOM    765  CA  PHE B   3      46.032  31.265   6.803  1.00 12.74           C  
ATOM    766  C   PHE B   3      45.588  29.839   6.631  1.00 18.79           C  
ATOM    767  O   PHE B   3      44.728  29.549   5.807  1.00 24.65           O  
ATOM    768  CB  PHE B   3      45.127  31.809   7.904  1.00 14.70           C  
ATOM    769  CG  PHE B   3      45.498  33.199   8.267  1.00  9.73           C  
ATOM    770  CD1 PHE B   3      46.654  33.447   8.999  1.00 26.48           C  
ATOM    771  CD2 PHE B   3      44.702  34.286   7.911  1.00 20.01           C  
ATOM    772  CE1 PHE B   3      47.014  34.748   9.351  1.00 31.51           C  
ATOM    773  CE2 PHE B   3      45.031  35.592   8.277  1.00 27.34           C  
ATOM    774  CZ  PHE B   3      46.209  35.829   8.989  1.00 21.16           C  
ATOM    775  N   LYS B   4      46.133  28.954   7.454  1.00 12.98           N  
ATOM    776  CA  LYS B   4      45.752  27.563   7.417  1.00 19.15           C  
ATOM    777  C   LYS B   4      44.630  27.357   8.412  1.00 39.25           C  
ATOM    778  O   LYS B   4      44.707  27.768   9.568  1.00 25.36           O  
ATOM    779  CB  LYS B   4      46.930  26.665   7.789  1.00 28.14           C  
ATOM    780  CG  LYS B   4      46.660  25.197   8.158  1.00 34.68           C  
ATOM    781  CD  LYS B   4      47.956  24.358   8.152  1.00 49.83           C  
ATOM    782  CE  LYS B   4      48.144  23.317   9.268  1.00100.00           C  
ATOM    783  NZ  LYS B   4      48.879  23.794  10.456  1.00100.00           N  
ATOM    784  N   VAL B   5      43.592  26.705   7.922  1.00 22.94           N  
ATOM    785  CA  VAL B   5      42.429  26.394   8.707  1.00 14.06           C  
ATOM    786  C   VAL B   5      42.147  24.916   8.686  1.00 21.23           C  
ATOM    787  O   VAL B   5      41.828  24.337   7.651  1.00 31.33           O  
ATOM    788  CB  VAL B   5      41.182  27.133   8.236  1.00 19.15           C  
ATOM    789  CG1 VAL B   5      39.962  26.657   9.018  1.00 15.93           C  
ATOM    790  CG2 VAL B   5      41.362  28.635   8.413  1.00 15.60           C  
ATOM    791  N   THR B   6      42.264  24.316   9.849  1.00 21.56           N  
ATOM    792  CA  THR B   6      42.003  22.915   9.972  1.00 12.03           C  
ATOM    793  C   THR B   6      40.584  22.723  10.446  1.00 21.64           C  
ATOM    794  O   THR B   6      40.180  23.268  11.470  1.00 22.93           O  
ATOM    795  CB  THR B   6      42.990  22.249  10.934  1.00 25.04           C  
ATOM    796  OG1 THR B   6      44.298  22.632  10.571  1.00 20.70           O  
ATOM    797  CG2 THR B   6      42.852  20.733  10.858  1.00 27.23           C  
ATOM    798  N   LEU B   7      39.833  21.945   9.673  1.00 24.73           N  
ATOM    799  CA  LEU B   7      38.450  21.647   9.977  1.00 14.08           C  
ATOM    800  C   LEU B   7      38.329  20.276  10.541  1.00 18.36           C  
ATOM    801  O   LEU B   7      38.858  19.325   9.976  1.00 25.32           O  
ATOM    802  CB  LEU B   7      37.547  21.700   8.756  1.00 18.36           C  
ATOM    803  CG  LEU B   7      37.785  22.985   8.022  1.00 30.67           C  
ATOM    804  CD1 LEU B   7      37.050  22.954   6.691  1.00 33.15           C  
ATOM    805  CD2 LEU B   7      37.272  24.129   8.882  1.00 38.56           C  
ATOM    806  N   ILE B   8      37.619  20.199  11.655  1.00 17.37           N  
ATOM    807  CA  ILE B   8      37.407  18.946  12.328  1.00 19.59           C  
ATOM    808  C   ILE B   8      35.963  18.662  12.612  1.00 19.99           C  
ATOM    809  O   ILE B   8      35.240  19.453  13.215  1.00 28.54           O  
ATOM    810  CB  ILE B   8      38.218  18.751  13.612  1.00 25.78           C  
ATOM    811  CG1 ILE B   8      39.656  19.229  13.468  1.00 25.22           C  
ATOM    812  CG2 ILE B   8      38.175  17.299  14.076  1.00 22.03           C  
ATOM    813  CD1 ILE B   8      40.053  20.197  14.576  1.00100.00           C  
ATOM    814  N   ASN B   9      35.627  17.472  12.132  1.00 23.26           N  
ATOM    815  CA  ASN B   9      34.354  16.828  12.250  1.00 27.42           C  
ATOM    816  C   ASN B   9      34.563  15.684  13.195  1.00 41.26           C  
ATOM    817  O   ASN B   9      34.994  14.597  12.832  1.00 29.16           O  
ATOM    818  CB  ASN B   9      33.779  16.307  10.952  1.00 24.94           C  
ATOM    819  CG  ASN B   9      32.339  15.946  11.194  1.00 22.33           C  
ATOM    820  OD1 ASN B   9      31.968  15.464  12.275  1.00 42.85           O  
ATOM    821  ND2 ASN B   9      31.508  16.218  10.196  1.00 25.94           N  
ATOM    822  N   GLU B  10      34.250  15.996  14.429  1.00 33.67           N  
ATOM    823  CA  GLU B  10      34.410  15.068  15.505  1.00 48.30           C  
ATOM    824  C   GLU B  10      33.600  13.825  15.452  1.00 27.46           C  
ATOM    825  O   GLU B  10      34.131  12.763  15.706  1.00 36.72           O  
ATOM    826  CB  GLU B  10      34.237  15.693  16.875  1.00 20.76           C  
ATOM    827  CG  GLU B  10      35.449  16.489  17.348  1.00 25.91           C  
ATOM    828  CD  GLU B  10      35.268  16.813  18.791  1.00 58.57           C  
ATOM    829  OE1 GLU B  10      34.213  17.555  19.015  1.00 42.27           O  
ATOM    830  OE2 GLU B  10      36.008  16.395  19.658  1.00 34.31           O  
ATOM    831  N   ALA B  11      32.338  13.935  15.156  1.00 33.69           N  
ATOM    832  CA  ALA B  11      31.558  12.751  15.101  1.00 49.33           C  
ATOM    833  C   ALA B  11      32.130  11.893  13.997  1.00 65.14           C  
ATOM    834  O   ALA B  11      32.534  10.761  14.253  1.00100.00           O  
ATOM    835  CB  ALA B  11      30.149  13.154  14.749  1.00100.00           C  
ATOM    836  N   GLU B  12      32.181  12.432  12.746  1.00 39.35           N  
ATOM    837  CA  GLU B  12      32.713  11.690  11.589  1.00 40.24           C  
ATOM    838  C   GLU B  12      34.157  11.354  11.746  1.00 31.88           C  
ATOM    839  O   GLU B  12      34.700  10.511  11.048  1.00 44.67           O  
ATOM    840  CB  GLU B  12      32.407  12.163  10.155  1.00 30.57           C  
ATOM    841  CG  GLU B  12      31.041  12.860  10.076  1.00100.00           C  
ATOM    842  CD  GLU B  12      29.952  12.142   9.309  1.00100.00           C  
ATOM    843  OE1 GLU B  12      30.045  12.314   8.013  1.00100.00           O  
ATOM    844  OE2 GLU B  12      29.041  11.526   9.840  1.00100.00           O  
ATOM    845  N   GLY B  13      34.780  12.015  12.681  1.00 32.42           N  
ATOM    846  CA  GLY B  13      36.159  11.715  12.893  1.00 30.39           C  
ATOM    847  C   GLY B  13      37.091  12.088  11.758  1.00 51.65           C  
ATOM    848  O   GLY B  13      38.106  11.427  11.554  1.00 39.18           O  
ATOM    849  N   THR B  14      36.809  13.163  11.029  1.00 29.80           N  
ATOM    850  CA  THR B  14      37.699  13.560   9.946  1.00 27.73           C  
ATOM    851  C   THR B  14      38.390  14.881  10.194  1.00 35.68           C  
ATOM    852  O   THR B  14      38.010  15.664  11.051  1.00 29.58           O  
ATOM    853  CB  THR B  14      36.903  13.719   8.656  1.00 27.13           C  
ATOM    854  OG1 THR B  14      36.036  14.827   8.783  1.00 48.60           O  
ATOM    855  CG2 THR B  14      36.110  12.447   8.396  1.00 22.42           C  
ATOM    856  N   LYS B  15      39.377  15.164   9.404  1.00 21.09           N  
ATOM    857  CA  LYS B  15      40.046  16.407   9.607  1.00 16.54           C  
ATOM    858  C   LYS B  15      40.507  16.875   8.205  1.00 30.80           C  
ATOM    859  O   LYS B  15      40.997  16.034   7.446  1.00 37.64           O  
ATOM    860  CB  LYS B  15      41.099  16.025  10.633  1.00 38.83           C  
ATOM    861  CG  LYS B  15      42.370  16.821  10.646  1.00 32.92           C  
ATOM    862  CD  LYS B  15      42.891  16.809  12.054  1.00100.00           C  
ATOM    863  CE  LYS B  15      44.283  17.364  12.089  1.00100.00           C  
ATOM    864  NZ  LYS B  15      44.403  18.403  13.108  1.00100.00           N  
ATOM    865  N   HIS B  16      40.345  18.174   7.805  1.00 23.21           N  
ATOM    866  CA  HIS B  16      40.733  18.697   6.477  1.00 20.31           C  
ATOM    867  C   HIS B  16      41.455  19.984   6.667  1.00 31.31           C  
ATOM    868  O   HIS B  16      41.105  20.793   7.511  1.00 27.89           O  
ATOM    869  CB  HIS B  16      39.531  19.017   5.576  1.00 19.74           C  
ATOM    870  CG  HIS B  16      38.540  17.915   5.495  1.00 23.13           C  
ATOM    871  ND1 HIS B  16      38.923  16.588   5.468  1.00 29.10           N  
ATOM    872  CD2 HIS B  16      37.184  17.945   5.516  1.00 38.75           C  
ATOM    873  CE1 HIS B  16      37.811  15.873   5.136  1.00 23.43           C  
ATOM    874  NE2 HIS B  16      36.754  16.660   5.292  1.00 43.55           N  
ATOM    875  N   GLU B  17      42.462  20.155   5.924  1.00 19.21           N  
ATOM    876  CA  GLU B  17      43.089  21.357   6.184  1.00 20.26           C  
ATOM    877  C   GLU B  17      42.913  22.127   4.923  1.00 59.68           C  
ATOM    878  O   GLU B  17      43.066  21.546   3.851  1.00 22.39           O  
ATOM    879  CB  GLU B  17      44.512  21.023   6.540  1.00 29.48           C  
ATOM    880  CG  GLU B  17      45.425  21.946   5.754  1.00 84.61           C  
ATOM    881  CD  GLU B  17      46.828  21.543   5.985  1.00100.00           C  
ATOM    882  OE1 GLU B  17      47.209  21.703   7.225  1.00100.00           O  
ATOM    883  OE2 GLU B  17      47.542  21.135   5.094  1.00100.00           O  
ATOM    884  N   ILE B  18      42.564  23.428   5.072  1.00 21.91           N  
ATOM    885  CA  ILE B  18      42.327  24.402   3.986  1.00 14.67           C  
ATOM    886  C   ILE B  18      43.108  25.703   4.143  1.00 12.44           C  
ATOM    887  O   ILE B  18      43.566  26.045   5.236  1.00 19.54           O  
ATOM    888  CB  ILE B  18      40.846  24.737   3.672  1.00 20.20           C  
ATOM    889  CG1 ILE B  18      40.058  25.195   4.906  1.00 38.54           C  
ATOM    890  CG2 ILE B  18      40.177  23.519   3.047  1.00 18.34           C  
ATOM    891  CD1 ILE B  18      38.947  26.199   4.599  1.00 14.53           C  
ATOM    892  N   GLU B  19      43.232  26.421   3.013  1.00 15.19           N  
ATOM    893  CA  GLU B  19      43.905  27.713   2.941  1.00 13.51           C  
ATOM    894  C   GLU B  19      42.916  28.796   2.662  1.00 16.65           C  
ATOM    895  O   GLU B  19      42.174  28.781   1.687  1.00 16.89           O  
ATOM    896  CB  GLU B  19      45.126  27.812   2.032  1.00 13.89           C  
ATOM    897  CG  GLU B  19      45.901  26.498   2.094  1.00 20.20           C  
ATOM    898  CD  GLU B  19      46.780  26.438   3.300  1.00100.00           C  
ATOM    899  OE1 GLU B  19      46.911  27.605   3.880  1.00 35.55           O  
ATOM    900  OE2 GLU B  19      47.356  25.430   3.656  1.00 46.38           O  
ATOM    901  N   VAL B  20      42.923  29.725   3.575  1.00 16.18           N  
ATOM    902  CA  VAL B  20      42.009  30.802   3.464  1.00 13.06           C  
ATOM    903  C   VAL B  20      42.663  32.150   3.562  1.00 19.75           C  
ATOM    904  O   VAL B  20      43.408  32.446   4.498  1.00 20.63           O  
ATOM    905  CB  VAL B  20      40.930  30.677   4.538  1.00 12.84           C  
ATOM    906  CG1 VAL B  20      39.775  31.635   4.261  1.00 19.08           C  
ATOM    907  CG2 VAL B  20      40.437  29.237   4.633  1.00 12.87           C  
ATOM    908  N   PRO B  21      42.341  32.962   2.564  1.00 18.01           N  
ATOM    909  CA  PRO B  21      42.784  34.324   2.473  1.00 12.28           C  
ATOM    910  C   PRO B  21      42.249  35.106   3.635  1.00 17.98           C  
ATOM    911  O   PRO B  21      41.236  34.754   4.234  1.00 17.28           O  
ATOM    912  CB  PRO B  21      42.253  34.883   1.162  1.00 16.73           C  
ATOM    913  CG  PRO B  21      41.639  33.719   0.391  1.00 21.26           C  
ATOM    914  CD  PRO B  21      41.603  32.531   1.338  1.00 22.90           C  
ATOM    915  N   ASP B  22      42.935  36.170   3.957  1.00 28.55           N  
ATOM    916  CA  ASP B  22      42.502  36.954   5.070  1.00 23.04           C  
ATOM    917  C   ASP B  22      41.246  37.700   4.805  1.00 25.92           C  
ATOM    918  O   ASP B  22      40.629  38.247   5.707  1.00 20.11           O  
ATOM    919  CB  ASP B  22      43.580  37.940   5.478  1.00 21.36           C  
ATOM    920  CG  ASP B  22      43.855  38.897   4.367  1.00 24.74           C  
ATOM    921  OD1 ASP B  22      43.040  39.696   3.948  1.00 52.09           O  
ATOM    922  OD2 ASP B  22      45.078  38.794   3.915  1.00 44.54           O  
ATOM    923  N   ASP B  23      40.851  37.740   3.573  1.00 19.60           N  
ATOM    924  CA  ASP B  23      39.648  38.474   3.380  1.00 21.79           C  
ATOM    925  C   ASP B  23      38.545  37.673   2.784  1.00 17.28           C  
ATOM    926  O   ASP B  23      37.734  38.182   2.027  1.00 17.38           O  
ATOM    927  CB  ASP B  23      39.857  39.721   2.548  1.00 26.45           C  
ATOM    928  CG  ASP B  23      40.616  39.439   1.297  1.00 31.26           C  
ATOM    929  OD1 ASP B  23      40.933  38.322   0.937  1.00 20.73           O  
ATOM    930  OD2 ASP B  23      40.908  40.535   0.646  1.00 48.69           O  
ATOM    931  N   GLU B  24      38.514  36.430   3.141  1.00 14.75           N  
ATOM    932  CA  GLU B  24      37.493  35.578   2.625  1.00 17.73           C  
ATOM    933  C   GLU B  24      36.882  34.842   3.801  1.00 15.50           C  
ATOM    934  O   GLU B  24      37.617  34.421   4.687  1.00 17.82           O  
ATOM    935  CB  GLU B  24      38.145  34.561   1.658  1.00 13.17           C  
ATOM    936  CG  GLU B  24      37.095  33.528   1.206  1.00 16.00           C  
ATOM    937  CD  GLU B  24      37.386  32.685  -0.006  1.00 19.55           C  
ATOM    938  OE1 GLU B  24      38.655  32.605  -0.308  1.00 27.24           O  
ATOM    939  OE2 GLU B  24      36.503  32.117  -0.624  1.00 18.20           O  
ATOM    940  N   TYR B  25      35.580  34.654   3.850  1.00 14.19           N  
ATOM    941  CA  TYR B  25      35.036  33.934   4.979  1.00 14.22           C  
ATOM    942  C   TYR B  25      35.418  32.481   4.928  1.00 19.16           C  
ATOM    943  O   TYR B  25      35.710  31.954   3.866  1.00 16.51           O  
ATOM    944  CB  TYR B  25      33.572  33.931   4.814  1.00 15.67           C  
ATOM    945  CG  TYR B  25      33.000  35.237   5.087  1.00 11.27           C  
ATOM    946  CD1 TYR B  25      33.420  36.067   6.123  1.00 17.40           C  
ATOM    947  CD2 TYR B  25      32.022  35.611   4.182  1.00 13.12           C  
ATOM    948  CE1 TYR B  25      32.745  37.255   6.367  1.00 14.22           C  
ATOM    949  CE2 TYR B  25      31.335  36.791   4.415  1.00 13.71           C  
ATOM    950  CZ  TYR B  25      31.729  37.602   5.479  1.00 22.22           C  
ATOM    951  OH  TYR B  25      31.099  38.799   5.644  1.00 26.18           O  
ATOM    952  N   ILE B  26      35.416  31.805   6.050  1.00 14.20           N  
ATOM    953  CA  ILE B  26      35.783  30.401   6.054  1.00 12.22           C  
ATOM    954  C   ILE B  26      34.903  29.471   5.211  1.00 13.73           C  
ATOM    955  O   ILE B  26      35.379  28.590   4.491  1.00 15.40           O  
ATOM    956  CB  ILE B  26      35.869  29.941   7.497  1.00 15.23           C  
ATOM    957  CG1 ILE B  26      36.985  30.708   8.193  1.00 10.31           C  
ATOM    958  CG2 ILE B  26      36.135  28.444   7.565  1.00 24.08           C  
ATOM    959  CD1 ILE B  26      37.348  30.134   9.556  1.00 23.51           C  
ATOM    960  N   LEU B  27      33.603  29.655   5.314  1.00 13.41           N  
ATOM    961  CA  LEU B  27      32.706  28.809   4.564  1.00 29.74           C  
ATOM    962  C   LEU B  27      32.937  28.833   3.055  1.00 12.02           C  
ATOM    963  O   LEU B  27      33.050  27.791   2.410  1.00 17.95           O  
ATOM    964  CB  LEU B  27      31.243  29.018   4.966  1.00 13.18           C  
ATOM    965  CG  LEU B  27      30.299  28.097   4.213  1.00 17.06           C  
ATOM    966  CD1 LEU B  27      30.341  26.685   4.791  1.00 19.48           C  
ATOM    967  CD2 LEU B  27      28.894  28.670   4.305  1.00 14.96           C  
ATOM    968  N   ASP B  28      33.045  30.039   2.504  1.00 11.85           N  
ATOM    969  CA  ASP B  28      33.282  30.265   1.087  1.00  9.30           C  
ATOM    970  C   ASP B  28      34.554  29.547   0.637  1.00 14.67           C  
ATOM    971  O   ASP B  28      34.598  28.910  -0.417  1.00 16.87           O  
ATOM    972  CB  ASP B  28      33.319  31.803   0.766  1.00 14.62           C  
ATOM    973  CG  ASP B  28      32.065  32.591   1.137  1.00 20.37           C  
ATOM    974  OD1 ASP B  28      31.150  32.077   1.760  1.00 46.40           O  
ATOM    975  OD2 ASP B  28      32.065  33.860   0.768  1.00 69.05           O  
ATOM    976  N   ALA B  29      35.588  29.663   1.458  1.00 11.30           N  
ATOM    977  CA  ALA B  29      36.843  29.037   1.135  1.00  8.45           C  
ATOM    978  C   ALA B  29      36.771  27.522   1.152  1.00 20.25           C  
ATOM    979  O   ALA B  29      37.350  26.879   0.280  1.00 15.66           O  
ATOM    980  CB  ALA B  29      37.999  29.562   1.974  1.00 12.70           C  
ATOM    981  N   ALA B  30      36.076  26.941   2.140  1.00 11.59           N  
ATOM    982  CA  ALA B  30      35.941  25.486   2.268  1.00 12.03           C  
ATOM    983  C   ALA B  30      35.220  24.859   1.090  1.00 13.13           C  
ATOM    984  O   ALA B  30      35.602  23.811   0.577  1.00 17.31           O  
ATOM    985  CB  ALA B  30      35.247  25.118   3.569  1.00 19.54           C  
ATOM    986  N   GLU B  31      34.170  25.533   0.665  1.00  7.86           N  
ATOM    987  CA  GLU B  31      33.373  25.087  -0.451  1.00 16.08           C  
ATOM    988  C   GLU B  31      34.176  25.069  -1.734  1.00 14.63           C  
ATOM    989  O   GLU B  31      34.146  24.104  -2.498  1.00 21.06           O  
ATOM    990  CB  GLU B  31      32.217  26.048  -0.624  1.00 18.92           C  
ATOM    991  CG  GLU B  31      31.134  25.756   0.405  1.00 15.22           C  
ATOM    992  CD  GLU B  31      30.170  26.884   0.428  1.00 13.40           C  
ATOM    993  OE1 GLU B  31      30.341  27.918  -0.186  1.00 14.08           O  
ATOM    994  OE2 GLU B  31      29.136  26.638   1.188  1.00 17.22           O  
ATOM    995  N   GLU B  32      34.901  26.167  -1.940  1.00 12.42           N  
ATOM    996  CA  GLU B  32      35.751  26.337  -3.092  1.00 10.02           C  
ATOM    997  C   GLU B  32      36.774  25.253  -3.131  1.00 30.37           C  
ATOM    998  O   GLU B  32      37.170  24.789  -4.192  1.00 21.30           O  
ATOM    999  CB  GLU B  32      36.497  27.665  -3.048  1.00  9.37           C  
ATOM   1000  CG  GLU B  32      35.500  28.753  -3.428  1.00 13.66           C  
ATOM   1001  CD  GLU B  32      36.021  30.110  -3.128  1.00 24.08           C  
ATOM   1002  OE1 GLU B  32      37.185  30.110  -2.533  1.00 22.92           O  
ATOM   1003  OE2 GLU B  32      35.411  31.107  -3.449  1.00 35.29           O  
ATOM   1004  N   GLN B  33      37.205  24.857  -1.961  1.00 22.18           N  
ATOM   1005  CA  GLN B  33      38.201  23.834  -1.893  1.00 13.06           C  
ATOM   1006  C   GLN B  33      37.698  22.395  -1.813  1.00 12.60           C  
ATOM   1007  O   GLN B  33      38.460  21.478  -1.487  1.00 26.38           O  
ATOM   1008  CB  GLN B  33      39.277  24.187  -0.876  1.00 10.15           C  
ATOM   1009  CG  GLN B  33      40.115  25.387  -1.334  1.00 11.00           C  
ATOM   1010  CD  GLN B  33      40.836  26.009  -0.166  1.00  9.31           C  
ATOM   1011  OE1 GLN B  33      41.593  25.330   0.541  1.00 16.53           O  
ATOM   1012  NE2 GLN B  33      40.590  27.296   0.054  1.00 11.60           N  
ATOM   1013  N   GLY B  34      36.421  22.170  -2.110  1.00 18.52           N  
ATOM   1014  CA  GLY B  34      35.894  20.812  -2.095  1.00 19.51           C  
ATOM   1015  C   GLY B  34      35.117  20.295  -0.894  1.00 26.18           C  
ATOM   1016  O   GLY B  34      34.712  19.135  -0.896  1.00 22.80           O  
ATOM   1017  N   TYR B  35      34.880  21.107   0.134  1.00 19.33           N  
ATOM   1018  CA  TYR B  35      34.143  20.611   1.281  1.00 17.51           C  
ATOM   1019  C   TYR B  35      32.904  21.344   1.574  1.00 31.85           C  
ATOM   1020  O   TYR B  35      32.936  22.523   1.866  1.00 34.39           O  
ATOM   1021  CB  TYR B  35      34.867  20.860   2.582  1.00 17.22           C  
ATOM   1022  CG  TYR B  35      36.211  20.318   2.481  1.00 22.92           C  
ATOM   1023  CD1 TYR B  35      36.453  18.965   2.701  1.00 28.84           C  
ATOM   1024  CD2 TYR B  35      37.277  21.114   2.093  1.00 25.35           C  
ATOM   1025  CE1 TYR B  35      37.687  18.321   2.611  1.00 36.54           C  
ATOM   1026  CE2 TYR B  35      38.531  20.494   2.023  1.00 19.60           C  
ATOM   1027  CZ  TYR B  35      38.767  19.129   2.247  1.00 30.56           C  
ATOM   1028  OH  TYR B  35      40.035  18.608   2.152  1.00 32.52           O  
ATOM   1029  N   ASP B  36      31.833  20.592   1.520  1.00 23.21           N  
ATOM   1030  CA  ASP B  36      30.534  21.089   1.818  1.00 24.18           C  
ATOM   1031  C   ASP B  36      30.407  21.077   3.352  1.00 17.83           C  
ATOM   1032  O   ASP B  36      30.799  20.139   4.047  1.00 21.28           O  
ATOM   1033  CB  ASP B  36      29.449  20.228   1.126  1.00 19.57           C  
ATOM   1034  CG  ASP B  36      29.510  20.137  -0.392  1.00 16.05           C  
ATOM   1035  OD1 ASP B  36      30.090  21.163  -0.969  1.00 26.23           O  
ATOM   1036  OD2 ASP B  36      29.042  19.198  -1.012  1.00 24.06           O  
ATOM   1037  N   LEU B  37      29.857  22.171   3.849  1.00 20.10           N  
ATOM   1038  CA  LEU B  37      29.631  22.400   5.253  1.00 20.63           C  
ATOM   1039  C   LEU B  37      28.239  22.955   5.403  1.00  9.88           C  
ATOM   1040  O   LEU B  37      27.771  23.655   4.510  1.00 19.11           O  
ATOM   1041  CB  LEU B  37      30.610  23.446   5.795  1.00 23.72           C  
ATOM   1042  CG  LEU B  37      32.015  22.890   5.866  1.00 23.33           C  
ATOM   1043  CD1 LEU B  37      32.996  23.986   6.260  1.00 19.96           C  
ATOM   1044  CD2 LEU B  37      32.067  21.744   6.869  1.00 29.33           C  
ATOM   1045  N   PRO B  38      27.574  22.640   6.518  1.00 18.66           N  
ATOM   1046  CA  PRO B  38      26.221  23.101   6.816  1.00 22.12           C  
ATOM   1047  C   PRO B  38      26.082  24.617   6.809  1.00 14.52           C  
ATOM   1048  O   PRO B  38      26.921  25.337   7.337  1.00 15.32           O  
ATOM   1049  CB  PRO B  38      25.917  22.608   8.244  1.00 19.48           C  
ATOM   1050  CG  PRO B  38      27.097  21.762   8.701  1.00 20.69           C  
ATOM   1051  CD  PRO B  38      28.174  21.866   7.635  1.00 21.31           C  
ATOM   1052  N   PHE B  39      25.007  25.093   6.216  1.00 16.04           N  
ATOM   1053  CA  PHE B  39      24.729  26.503   6.174  1.00 12.31           C  
ATOM   1054  C   PHE B  39      23.292  26.668   5.807  1.00 22.12           C  
ATOM   1055  O   PHE B  39      22.693  25.765   5.231  1.00 17.63           O  
ATOM   1056  CB  PHE B  39      25.589  27.316   5.225  1.00 18.46           C  
ATOM   1057  CG  PHE B  39      25.217  27.071   3.832  1.00 14.33           C  
ATOM   1058  CD1 PHE B  39      24.259  27.878   3.236  1.00 10.88           C  
ATOM   1059  CD2 PHE B  39      25.972  26.118   3.158  1.00 15.66           C  
ATOM   1060  CE1 PHE B  39      24.011  27.555   1.913  1.00 26.44           C  
ATOM   1061  CE2 PHE B  39      25.719  25.777   1.844  1.00 20.01           C  
ATOM   1062  CZ  PHE B  39      24.775  26.601   1.239  1.00 22.14           C  
ATOM   1063  N   SER B  40      22.747  27.823   6.157  1.00 15.42           N  
ATOM   1064  CA  SER B  40      21.372  28.136   5.858  1.00 11.78           C  
ATOM   1065  C   SER B  40      21.190  29.562   5.347  1.00 20.70           C  
ATOM   1066  O   SER B  40      20.915  29.764   4.166  1.00 18.83           O  
ATOM   1067  CB  SER B  40      20.395  27.821   6.978  1.00 18.59           C  
ATOM   1068  OG  SER B  40      19.122  27.546   6.427  1.00 42.34           O  
ATOM   1069  N   CYS B  41      21.340  30.557   6.231  1.00 17.07           N  
ATOM   1070  CA  CYS B  41      21.181  31.980   5.900  1.00 12.95           C  
ATOM   1071  C   CYS B  41      22.381  32.662   5.194  1.00  7.57           C  
ATOM   1072  O   CYS B  41      22.217  33.590   4.390  1.00 16.26           O  
ATOM   1073  CB  CYS B  41      20.729  32.748   7.176  1.00 16.70           C  
ATOM   1074  SG  CYS B  41      22.075  33.024   8.355  1.00 16.49           S  
ATOM   1075  N   ARG B  42      23.594  32.189   5.509  1.00  9.79           N  
ATOM   1076  CA  ARG B  42      24.839  32.717   4.968  1.00 19.79           C  
ATOM   1077  C   ARG B  42      25.001  34.176   5.355  1.00 20.18           C  
ATOM   1078  O   ARG B  42      25.709  34.935   4.691  1.00 18.14           O  
ATOM   1079  CB  ARG B  42      24.901  32.576   3.468  1.00 15.41           C  
ATOM   1080  CG  ARG B  42      25.129  31.131   3.093  1.00 19.40           C  
ATOM   1081  CD  ARG B  42      25.467  30.977   1.626  1.00 18.12           C  
ATOM   1082  NE  ARG B  42      26.896  31.102   1.361  1.00 17.48           N  
ATOM   1083  CZ  ARG B  42      27.737  30.069   1.388  1.00 14.97           C  
ATOM   1084  NH1 ARG B  42      27.324  28.836   1.666  1.00 18.52           N  
ATOM   1085  NH2 ARG B  42      29.027  30.273   1.132  1.00 13.42           N  
ATOM   1086  N   ALA B  43      24.319  34.564   6.440  1.00 17.04           N  
ATOM   1087  CA  ALA B  43      24.348  35.938   6.915  1.00 12.21           C  
ATOM   1088  C   ALA B  43      24.746  36.165   8.370  1.00 15.04           C  
ATOM   1089  O   ALA B  43      24.732  37.303   8.831  1.00 21.02           O  
ATOM   1090  CB  ALA B  43      23.033  36.637   6.592  1.00 20.29           C  
ATOM   1091  N   GLY B  44      25.114  35.116   9.105  1.00 12.06           N  
ATOM   1092  CA  GLY B  44      25.513  35.279  10.501  1.00 18.08           C  
ATOM   1093  C   GLY B  44      24.330  35.529  11.435  1.00 21.01           C  
ATOM   1094  O   GLY B  44      24.477  36.038  12.551  1.00 15.96           O  
ATOM   1095  N   ALA B  45      23.143  35.145  10.936  1.00 14.91           N  
ATOM   1096  CA  ALA B  45      21.858  35.281  11.616  1.00 13.67           C  
ATOM   1097  C   ALA B  45      21.169  33.976  12.010  1.00 18.74           C  
ATOM   1098  O   ALA B  45      19.980  33.954  12.325  1.00 22.42           O  
ATOM   1099  CB  ALA B  45      20.906  36.176  10.842  1.00 13.55           C  
ATOM   1100  N   CYS B  46      21.910  32.891  11.984  1.00 22.82           N  
ATOM   1101  CA  CYS B  46      21.358  31.612  12.372  1.00 18.63           C  
ATOM   1102  C   CYS B  46      22.442  30.794  13.092  1.00 12.58           C  
ATOM   1103  O   CYS B  46      23.506  31.337  13.390  1.00 20.59           O  
ATOM   1104  CB  CYS B  46      20.530  30.863  11.311  1.00 14.48           C  
ATOM   1105  SG  CYS B  46      21.563  29.971  10.125  1.00 18.48           S  
ATOM   1106  N   SER B  47      22.196  29.510  13.392  1.00 11.86           N  
ATOM   1107  CA  SER B  47      23.157  28.650  14.093  1.00 15.44           C  
ATOM   1108  C   SER B  47      23.629  27.469  13.240  1.00 13.86           C  
ATOM   1109  O   SER B  47      24.461  26.665  13.662  1.00 13.78           O  
ATOM   1110  CB  SER B  47      22.486  28.090  15.351  1.00 17.20           C  
ATOM   1111  OG  SER B  47      21.385  27.276  14.988  1.00 27.43           O  
ATOM   1112  N   THR B  48      23.081  27.329  12.041  1.00 21.47           N  
ATOM   1113  CA  THR B  48      23.443  26.204  11.190  1.00 23.67           C  
ATOM   1114  C   THR B  48      24.922  25.916  10.949  1.00 13.75           C  
ATOM   1115  O   THR B  48      25.362  24.768  11.046  1.00 16.28           O  
ATOM   1116  CB  THR B  48      22.704  26.201   9.842  1.00 75.20           C  
ATOM   1117  OG1 THR B  48      21.347  26.541  10.028  1.00 18.35           O  
ATOM   1118  CG2 THR B  48      22.822  24.833   9.180  1.00 17.64           C  
ATOM   1119  N   CYS B  49      25.676  26.958  10.583  1.00 15.13           N  
ATOM   1120  CA  CYS B  49      27.101  26.865  10.277  1.00 18.58           C  
ATOM   1121  C   CYS B  49      27.999  26.902  11.494  1.00 27.49           C  
ATOM   1122  O   CYS B  49      29.208  27.033  11.377  1.00 12.52           O  
ATOM   1123  CB  CYS B  49      27.496  28.062   9.382  1.00 11.16           C  
ATOM   1124  SG  CYS B  49      27.288  29.659  10.210  1.00 11.67           S  
ATOM   1125  N   ALA B  50      27.412  26.838  12.667  1.00 13.75           N  
ATOM   1126  CA  ALA B  50      28.228  26.911  13.850  1.00 16.04           C  
ATOM   1127  C   ALA B  50      29.343  25.892  13.978  1.00 11.10           C  
ATOM   1128  O   ALA B  50      29.160  24.717  13.657  1.00 21.73           O  
ATOM   1129  CB  ALA B  50      27.379  26.953  15.110  1.00 16.65           C  
ATOM   1130  N   GLY B  51      30.497  26.381  14.462  1.00 17.06           N  
ATOM   1131  CA  GLY B  51      31.721  25.639  14.724  1.00 13.47           C  
ATOM   1132  C   GLY B  51      32.282  26.080  16.082  1.00 27.15           C  
ATOM   1133  O   GLY B  51      31.787  27.029  16.691  1.00 16.12           O  
ATOM   1134  N   LYS B  52      33.317  25.402  16.551  1.00 21.31           N  
ATOM   1135  CA  LYS B  52      33.909  25.756  17.818  1.00 15.30           C  
ATOM   1136  C   LYS B  52      35.396  25.826  17.684  1.00 11.29           C  
ATOM   1137  O   LYS B  52      36.057  24.873  17.291  1.00 19.28           O  
ATOM   1138  CB  LYS B  52      33.524  24.780  18.913  1.00 21.83           C  
ATOM   1139  CG  LYS B  52      33.833  25.230  20.352  1.00 42.30           C  
ATOM   1140  CD  LYS B  52      33.306  24.264  21.436  1.00 56.27           C  
ATOM   1141  CE  LYS B  52      34.000  24.119  22.808  1.00 89.99           C  
ATOM   1142  NZ  LYS B  52      33.867  22.777  23.417  1.00 99.54           N  
ATOM   1143  N   LEU B  53      35.932  26.963  18.016  1.00 13.23           N  
ATOM   1144  CA  LEU B  53      37.348  27.062  17.886  1.00 19.01           C  
ATOM   1145  C   LEU B  53      38.100  26.205  18.828  1.00 31.38           C  
ATOM   1146  O   LEU B  53      37.749  26.016  19.994  1.00 24.30           O  
ATOM   1147  CB  LEU B  53      37.859  28.417  18.356  1.00 20.48           C  
ATOM   1148  CG  LEU B  53      37.586  29.522  17.374  1.00 36.41           C  
ATOM   1149  CD1 LEU B  53      38.005  30.873  17.947  1.00 24.51           C  
ATOM   1150  CD2 LEU B  53      38.312  29.244  16.063  1.00 33.00           C  
ATOM   1151  N   VAL B  54      39.202  25.753  18.309  1.00 14.81           N  
ATOM   1152  CA  VAL B  54      40.126  24.986  19.078  1.00 19.90           C  
ATOM   1153  C   VAL B  54      41.318  25.917  19.313  1.00 41.83           C  
ATOM   1154  O   VAL B  54      41.688  26.169  20.449  1.00 24.69           O  
ATOM   1155  CB  VAL B  54      40.417  23.639  18.465  1.00 19.04           C  
ATOM   1156  CG1 VAL B  54      41.699  23.058  19.050  1.00 37.40           C  
ATOM   1157  CG2 VAL B  54      39.237  22.708  18.726  1.00 31.25           C  
ATOM   1158  N   SER B  55      41.910  26.498  18.276  1.00 19.27           N  
ATOM   1159  CA  SER B  55      42.999  27.442  18.506  1.00 15.84           C  
ATOM   1160  C   SER B  55      42.871  28.497  17.459  1.00 24.90           C  
ATOM   1161  O   SER B  55      42.123  28.300  16.509  1.00 23.58           O  
ATOM   1162  CB  SER B  55      44.409  26.903  18.367  1.00 20.02           C  
ATOM   1163  OG  SER B  55      44.461  25.944  17.331  1.00 36.50           O  
ATOM   1164  N   GLY B  56      43.637  29.585  17.605  1.00 23.75           N  
ATOM   1165  CA  GLY B  56      43.655  30.681  16.648  1.00 21.12           C  
ATOM   1166  C   GLY B  56      42.498  31.622  16.843  1.00 21.71           C  
ATOM   1167  O   GLY B  56      41.657  31.397  17.703  1.00 24.99           O  
ATOM   1168  N   THR B  57      42.442  32.666  16.038  1.00 16.86           N  
ATOM   1169  CA  THR B  57      41.362  33.616  16.158  1.00 19.52           C  
ATOM   1170  C   THR B  57      40.715  33.968  14.812  1.00 31.39           C  
ATOM   1171  O   THR B  57      41.321  33.812  13.750  1.00 21.45           O  
ATOM   1172  CB  THR B  57      41.967  34.924  16.700  1.00 15.05           C  
ATOM   1173  OG1 THR B  57      43.031  35.313  15.852  1.00 20.57           O  
ATOM   1174  CG2 THR B  57      42.487  34.717  18.116  1.00 23.14           C  
ATOM   1175  N   VAL B  58      39.477  34.486  14.897  1.00 19.31           N  
ATOM   1176  CA  VAL B  58      38.698  34.953  13.765  1.00 11.85           C  
ATOM   1177  C   VAL B  58      38.083  36.285  14.085  1.00 21.41           C  
ATOM   1178  O   VAL B  58      37.956  36.699  15.235  1.00 18.48           O  
ATOM   1179  CB  VAL B  58      37.490  34.107  13.385  1.00 13.34           C  
ATOM   1180  CG1 VAL B  58      37.932  32.689  13.076  1.00 17.89           C  
ATOM   1181  CG2 VAL B  58      36.458  34.122  14.506  1.00 18.61           C  
ATOM   1182  N   ASP B  59      37.681  36.913  13.014  1.00 15.82           N  
ATOM   1183  CA  ASP B  59      36.981  38.139  13.118  1.00 17.72           C  
ATOM   1184  C   ASP B  59      35.651  37.729  12.598  1.00 26.28           C  
ATOM   1185  O   ASP B  59      35.530  37.389  11.436  1.00 16.60           O  
ATOM   1186  CB  ASP B  59      37.434  39.310  12.236  1.00 26.63           C  
ATOM   1187  CG  ASP B  59      36.482  40.503  12.234  1.00 26.86           C  
ATOM   1188  OD1 ASP B  59      35.325  40.290  12.825  1.00 38.89           O  
ATOM   1189  OD2 ASP B  59      36.772  41.558  11.698  1.00 70.31           O  
ATOM   1190  N   GLN B  60      34.657  37.762  13.433  1.00 14.51           N  
ATOM   1191  CA  GLN B  60      33.352  37.397  12.945  1.00  9.87           C  
ATOM   1192  C   GLN B  60      32.416  38.496  13.371  1.00 18.52           C  
ATOM   1193  O   GLN B  60      31.324  38.259  13.863  1.00 17.61           O  
ATOM   1194  CB  GLN B  60      32.870  36.060  13.526  1.00 16.56           C  
ATOM   1195  CG  GLN B  60      32.887  36.019  15.068  1.00 25.78           C  
ATOM   1196  CD  GLN B  60      32.236  34.770  15.636  1.00 23.42           C  
ATOM   1197  OE1 GLN B  60      32.562  34.320  16.746  1.00 23.44           O  
ATOM   1198  NE2 GLN B  60      31.308  34.202  14.870  1.00 10.24           N  
ATOM   1199  N   SER B  61      32.878  39.704  13.177  1.00 21.29           N  
ATOM   1200  CA  SER B  61      32.145  40.885  13.551  1.00 24.54           C  
ATOM   1201  C   SER B  61      30.745  41.132  12.934  1.00 23.05           C  
ATOM   1202  O   SER B  61      29.949  41.934  13.429  1.00 28.13           O  
ATOM   1203  CB  SER B  61      33.102  42.065  13.523  1.00 26.76           C  
ATOM   1204  OG  SER B  61      33.125  42.639  12.235  1.00 34.37           O  
ATOM   1205  N   ASP B  62      30.457  40.414  11.850  1.00 27.22           N  
ATOM   1206  CA  ASP B  62      29.230  40.459  11.072  1.00 26.26           C  
ATOM   1207  C   ASP B  62      28.142  39.565  11.649  1.00 19.66           C  
ATOM   1208  O   ASP B  62      26.966  39.693  11.320  1.00 26.21           O  
ATOM   1209  CB  ASP B  62      29.587  39.876   9.672  1.00 37.92           C  
ATOM   1210  CG  ASP B  62      30.398  40.786   8.780  1.00100.00           C  
ATOM   1211  OD1 ASP B  62      30.048  42.036   8.917  1.00 43.10           O  
ATOM   1212  OD2 ASP B  62      31.260  40.408   8.002  1.00 42.89           O  
ATOM   1213  N   GLN B  63      28.558  38.620  12.475  1.00 13.06           N  
ATOM   1214  CA  GLN B  63      27.615  37.688  13.039  1.00  5.99           C  
ATOM   1215  C   GLN B  63      26.727  38.373  14.009  1.00 17.57           C  
ATOM   1216  O   GLN B  63      27.100  39.365  14.619  1.00 17.05           O  
ATOM   1217  CB  GLN B  63      28.295  36.521  13.734  1.00 12.89           C  
ATOM   1218  CG  GLN B  63      28.695  36.963  15.139  1.00 20.50           C  
ATOM   1219  CD  GLN B  63      27.660  36.608  16.185  1.00 20.99           C  
ATOM   1220  OE1 GLN B  63      26.908  35.636  16.027  1.00 16.31           O  
ATOM   1221  NE2 GLN B  63      27.640  37.371  17.275  1.00 31.48           N  
ATOM   1222  N   SER B  64      25.540  37.856  14.150  1.00 19.53           N  
ATOM   1223  CA  SER B  64      24.672  38.528  15.070  1.00 17.06           C  
ATOM   1224  C   SER B  64      23.809  37.604  15.872  1.00 18.40           C  
ATOM   1225  O   SER B  64      22.987  38.069  16.652  1.00 22.49           O  
ATOM   1226  CB  SER B  64      23.741  39.489  14.348  1.00 20.09           C  
ATOM   1227  OG  SER B  64      22.955  38.794  13.399  1.00 18.71           O  
ATOM   1228  N   PHE B  65      23.962  36.298  15.666  1.00 18.65           N  
ATOM   1229  CA  PHE B  65      23.165  35.259  16.342  1.00 12.42           C  
ATOM   1230  C   PHE B  65      23.671  34.751  17.712  1.00 20.24           C  
ATOM   1231  O   PHE B  65      22.868  34.477  18.595  1.00 21.36           O  
ATOM   1232  CB  PHE B  65      22.906  33.998  15.388  1.00 15.45           C  
ATOM   1233  CG  PHE B  65      22.026  32.841  15.936  1.00 29.11           C  
ATOM   1234  CD1 PHE B  65      20.641  33.006  15.838  1.00 33.55           C  
ATOM   1235  CD2 PHE B  65      22.595  31.695  16.513  1.00 29.07           C  
ATOM   1236  CE1 PHE B  65      19.803  32.014  16.330  1.00 20.80           C  
ATOM   1237  CE2 PHE B  65      21.789  30.683  17.032  1.00 54.48           C  
ATOM   1238  CZ  PHE B  65      20.425  30.949  16.968  1.00 19.96           C  
ATOM   1239  N   LEU B  66      24.983  34.574  17.882  1.00 15.40           N  
ATOM   1240  CA  LEU B  66      25.577  34.061  19.104  1.00 12.33           C  
ATOM   1241  C   LEU B  66      25.573  35.057  20.222  1.00 17.07           C  
ATOM   1242  O   LEU B  66      25.883  36.214  19.985  1.00 14.69           O  
ATOM   1243  CB  LEU B  66      27.069  33.789  18.825  1.00 20.27           C  
ATOM   1244  CG  LEU B  66      27.320  32.783  17.715  1.00 16.79           C  
ATOM   1245  CD1 LEU B  66      28.820  32.631  17.486  1.00 17.33           C  
ATOM   1246  CD2 LEU B  66      26.717  31.444  18.113  1.00 20.70           C  
ATOM   1247  N   ASP B  67      25.271  34.638  21.432  1.00 16.37           N  
ATOM   1248  CA  ASP B  67      25.304  35.592  22.502  1.00 19.68           C  
ATOM   1249  C   ASP B  67      26.720  35.696  23.028  1.00 18.73           C  
ATOM   1250  O   ASP B  67      27.607  34.914  22.686  1.00 19.27           O  
ATOM   1251  CB  ASP B  67      24.289  35.303  23.612  1.00 24.30           C  
ATOM   1252  CG  ASP B  67      24.488  33.965  24.264  1.00 19.59           C  
ATOM   1253  OD1 ASP B  67      25.738  33.715  24.565  1.00 24.03           O  
ATOM   1254  OD2 ASP B  67      23.570  33.201  24.499  1.00 31.13           O  
ATOM   1255  N   ASP B  68      26.887  36.698  23.866  1.00 22.64           N  
ATOM   1256  CA  ASP B  68      28.150  37.028  24.458  1.00 13.76           C  
ATOM   1257  C   ASP B  68      28.866  35.897  25.100  1.00 14.77           C  
ATOM   1258  O   ASP B  68      30.087  35.761  25.050  1.00 27.67           O  
ATOM   1259  CB  ASP B  68      28.156  38.359  25.221  1.00 21.15           C  
ATOM   1260  CG  ASP B  68      27.048  38.486  26.221  1.00 24.80           C  
ATOM   1261  OD1 ASP B  68      25.867  38.454  25.927  1.00 24.14           O  
ATOM   1262  OD2 ASP B  68      27.494  38.643  27.441  1.00 33.06           O  
ATOM   1263  N   ASP B  69      28.054  35.086  25.694  1.00 11.72           N  
ATOM   1264  CA  ASP B  69      28.592  33.950  26.333  1.00 19.28           C  
ATOM   1265  C   ASP B  69      29.069  32.911  25.330  1.00 35.81           C  
ATOM   1266  O   ASP B  69      30.080  32.263  25.551  1.00 14.34           O  
ATOM   1267  CB  ASP B  69      27.550  33.273  27.261  1.00 22.60           C  
ATOM   1268  CG  ASP B  69      27.175  34.042  28.501  1.00 33.93           C  
ATOM   1269  OD1 ASP B  69      27.994  34.540  29.252  1.00 34.64           O  
ATOM   1270  OD2 ASP B  69      25.878  34.131  28.675  1.00 43.68           O  
ATOM   1271  N   GLN B  70      28.318  32.681  24.271  1.00 17.42           N  
ATOM   1272  CA  GLN B  70      28.682  31.659  23.319  1.00 13.14           C  
ATOM   1273  C   GLN B  70      29.947  31.992  22.624  1.00  9.57           C  
ATOM   1274  O   GLN B  70      30.786  31.162  22.293  1.00 18.17           O  
ATOM   1275  CB  GLN B  70      27.533  31.500  22.327  1.00 14.92           C  
ATOM   1276  CG  GLN B  70      26.383  30.687  22.942  1.00 21.18           C  
ATOM   1277  CD  GLN B  70      25.052  30.864  22.234  1.00 19.58           C  
ATOM   1278  OE1 GLN B  70      24.859  31.803  21.448  1.00 16.71           O  
ATOM   1279  NE2 GLN B  70      24.115  29.966  22.527  1.00 18.92           N  
ATOM   1280  N   ILE B  71      30.051  33.266  22.433  1.00 11.61           N  
ATOM   1281  CA  ILE B  71      31.212  33.770  21.792  1.00 12.34           C  
ATOM   1282  C   ILE B  71      32.444  33.479  22.657  1.00 43.46           C  
ATOM   1283  O   ILE B  71      33.451  32.935  22.199  1.00 19.35           O  
ATOM   1284  CB  ILE B  71      31.045  35.249  21.489  1.00 13.56           C  
ATOM   1285  CG1 ILE B  71      30.127  35.457  20.287  1.00 19.93           C  
ATOM   1286  CG2 ILE B  71      32.414  35.853  21.207  1.00 25.62           C  
ATOM   1287  CD1 ILE B  71      29.601  36.884  20.176  1.00 25.93           C  
ATOM   1288  N   GLU B  72      32.331  33.854  23.925  1.00 23.64           N  
ATOM   1289  CA  GLU B  72      33.381  33.653  24.890  1.00 23.31           C  
ATOM   1290  C   GLU B  72      33.780  32.216  24.926  1.00 19.13           C  
ATOM   1291  O   GLU B  72      34.942  31.876  25.085  1.00 27.77           O  
ATOM   1292  CB  GLU B  72      32.896  34.019  26.283  1.00 22.91           C  
ATOM   1293  CG  GLU B  72      33.293  35.459  26.576  1.00 34.90           C  
ATOM   1294  CD  GLU B  72      33.307  35.739  28.031  1.00100.00           C  
ATOM   1295  OE1 GLU B  72      33.844  34.772  28.730  1.00100.00           O  
ATOM   1296  OE2 GLU B  72      32.866  36.766  28.506  1.00 75.22           O  
ATOM   1297  N   ALA B  73      32.787  31.370  24.776  1.00 19.98           N  
ATOM   1298  CA  ALA B  73      33.061  29.971  24.772  1.00 13.83           C  
ATOM   1299  C   ALA B  73      33.828  29.566  23.518  1.00 24.79           C  
ATOM   1300  O   ALA B  73      34.294  28.436  23.443  1.00 27.31           O  
ATOM   1301  CB  ALA B  73      31.787  29.161  24.941  1.00 28.91           C  
ATOM   1302  N   GLY B  74      34.001  30.430  22.514  1.00 24.27           N  
ATOM   1303  CA  GLY B  74      34.752  29.968  21.345  1.00 18.48           C  
ATOM   1304  C   GLY B  74      33.898  29.567  20.140  1.00 16.05           C  
ATOM   1305  O   GLY B  74      34.428  29.083  19.136  1.00 27.39           O  
ATOM   1306  N   TYR B  75      32.563  29.757  20.237  1.00 21.02           N  
ATOM   1307  CA  TYR B  75      31.641  29.441  19.139  1.00 14.50           C  
ATOM   1308  C   TYR B  75      31.754  30.491  18.037  1.00 25.49           C  
ATOM   1309  O   TYR B  75      31.889  31.683  18.323  1.00 13.74           O  
ATOM   1310  CB  TYR B  75      30.182  29.209  19.546  1.00 13.76           C  
ATOM   1311  CG  TYR B  75      30.079  27.942  20.322  1.00 13.49           C  
ATOM   1312  CD1 TYR B  75      29.896  26.721  19.665  1.00 15.38           C  
ATOM   1313  CD2 TYR B  75      30.237  28.016  21.699  1.00 28.45           C  
ATOM   1314  CE1 TYR B  75      29.855  25.495  20.316  1.00 41.26           C  
ATOM   1315  CE2 TYR B  75      30.175  26.801  22.367  1.00 17.04           C  
ATOM   1316  CZ  TYR B  75      30.005  25.590  21.698  1.00 19.35           C  
ATOM   1317  OH  TYR B  75      29.821  24.456  22.455  1.00 36.37           O  
ATOM   1318  N   VAL B  76      31.796  30.014  16.776  1.00 16.78           N  
ATOM   1319  CA  VAL B  76      31.955  30.810  15.560  1.00  9.58           C  
ATOM   1320  C   VAL B  76      30.971  30.442  14.469  1.00 14.38           C  
ATOM   1321  O   VAL B  76      30.708  29.267  14.236  1.00 13.61           O  
ATOM   1322  CB  VAL B  76      33.331  30.539  14.948  1.00 16.82           C  
ATOM   1323  CG1 VAL B  76      33.467  31.314  13.647  1.00 20.63           C  
ATOM   1324  CG2 VAL B  76      34.431  30.975  15.904  1.00 29.42           C  
ATOM   1325  N   LEU B  77      30.448  31.439  13.774  1.00 17.79           N  
ATOM   1326  CA  LEU B  77      29.529  31.223  12.668  1.00 11.44           C  
ATOM   1327  C   LEU B  77      30.424  31.266  11.425  1.00  8.21           C  
ATOM   1328  O   LEU B  77      30.836  32.331  10.977  1.00 10.94           O  
ATOM   1329  CB  LEU B  77      28.462  32.325  12.700  1.00 16.35           C  
ATOM   1330  CG  LEU B  77      27.588  32.233  13.949  1.00 15.58           C  
ATOM   1331  CD1 LEU B  77      26.493  33.292  13.900  1.00 13.88           C  
ATOM   1332  CD2 LEU B  77      26.979  30.837  14.057  1.00 13.06           C  
ATOM   1333  N   THR B  78      30.777  30.099  10.911  1.00 16.94           N  
ATOM   1334  CA  THR B  78      31.678  30.020   9.795  1.00 13.62           C  
ATOM   1335  C   THR B  78      31.306  30.780   8.576  1.00 12.86           C  
ATOM   1336  O   THR B  78      32.167  31.180   7.800  1.00 15.61           O  
ATOM   1337  CB  THR B  78      32.044  28.587   9.426  1.00 11.19           C  
ATOM   1338  OG1 THR B  78      30.883  27.903   9.003  1.00 13.54           O  
ATOM   1339  CG2 THR B  78      32.671  27.882  10.621  1.00 11.52           C  
ATOM   1340  N   CYS B  79      30.027  30.960   8.392  1.00 14.03           N  
ATOM   1341  CA  CYS B  79      29.628  31.672   7.216  1.00 16.64           C  
ATOM   1342  C   CYS B  79      30.090  33.121   7.187  1.00 36.24           C  
ATOM   1343  O   CYS B  79      30.168  33.704   6.109  1.00 16.40           O  
ATOM   1344  CB  CYS B  79      28.121  31.546   6.919  1.00 10.64           C  
ATOM   1345  SG  CYS B  79      27.080  32.514   8.040  1.00 12.17           S  
ATOM   1346  N   VAL B  80      30.408  33.739   8.347  1.00 13.22           N  
ATOM   1347  CA  VAL B  80      30.841  35.162   8.416  1.00 18.68           C  
ATOM   1348  C   VAL B  80      32.140  35.372   9.186  1.00 12.01           C  
ATOM   1349  O   VAL B  80      32.394  36.439   9.737  1.00 14.82           O  
ATOM   1350  CB  VAL B  80      29.738  36.093   8.995  1.00 23.21           C  
ATOM   1351  CG1 VAL B  80      28.522  36.152   8.072  1.00 21.09           C  
ATOM   1352  CG2 VAL B  80      29.304  35.654  10.392  1.00 12.17           C  
ATOM   1353  N   ALA B  81      32.952  34.347   9.235  1.00 12.97           N  
ATOM   1354  CA  ALA B  81      34.168  34.477   9.964  1.00 10.27           C  
ATOM   1355  C   ALA B  81      35.386  34.504   9.083  1.00 13.51           C  
ATOM   1356  O   ALA B  81      35.599  33.593   8.287  1.00 13.68           O  
ATOM   1357  CB  ALA B  81      34.286  33.284  10.908  1.00 12.07           C  
ATOM   1358  N   TYR B  82      36.211  35.533   9.255  1.00 15.06           N  
ATOM   1359  CA  TYR B  82      37.465  35.628   8.523  1.00 11.52           C  
ATOM   1360  C   TYR B  82      38.516  35.104   9.473  1.00 24.05           C  
ATOM   1361  O   TYR B  82      38.453  35.411  10.659  1.00 18.75           O  
ATOM   1362  CB  TYR B  82      37.935  37.050   8.326  1.00 10.75           C  
ATOM   1363  CG  TYR B  82      37.025  37.754   7.423  1.00 11.85           C  
ATOM   1364  CD1 TYR B  82      36.987  37.400   6.074  1.00 17.37           C  
ATOM   1365  CD2 TYR B  82      36.253  38.811   7.888  1.00 14.01           C  
ATOM   1366  CE1 TYR B  82      36.153  38.020   5.145  1.00 17.51           C  
ATOM   1367  CE2 TYR B  82      35.401  39.430   6.974  1.00 38.86           C  
ATOM   1368  CZ  TYR B  82      35.382  39.083   5.616  1.00 33.24           C  
ATOM   1369  OH  TYR B  82      34.532  39.738   4.766  1.00 26.19           O  
ATOM   1370  N   PRO B  83      39.518  34.381   9.005  1.00 17.80           N  
ATOM   1371  CA  PRO B  83      40.466  33.881   9.988  1.00 11.34           C  
ATOM   1372  C   PRO B  83      41.454  35.069  10.272  1.00 17.27           C  
ATOM   1373  O   PRO B  83      41.771  35.831   9.356  1.00 17.51           O  
ATOM   1374  CB  PRO B  83      41.321  32.842   9.234  1.00 24.70           C  
ATOM   1375  CG  PRO B  83      41.166  33.144   7.754  1.00 19.80           C  
ATOM   1376  CD  PRO B  83      39.868  33.917   7.617  1.00 13.96           C  
ATOM   1377  N   THR B  84      41.960  35.241  11.504  1.00 16.58           N  
ATOM   1378  CA  THR B  84      42.925  36.307  11.786  1.00 14.72           C  
ATOM   1379  C   THR B  84      44.243  35.649  12.184  1.00 16.12           C  
ATOM   1380  O   THR B  84      45.193  36.288  12.631  1.00 26.37           O  
ATOM   1381  CB  THR B  84      42.471  37.406  12.763  1.00 15.55           C  
ATOM   1382  OG1 THR B  84      41.950  36.799  13.925  1.00 20.12           O  
ATOM   1383  CG2 THR B  84      41.387  38.245  12.098  1.00 18.24           C  
ATOM   1384  N   SER B  85      44.303  34.348  12.005  1.00 16.36           N  
ATOM   1385  CA  SER B  85      45.510  33.622  12.334  1.00 14.57           C  
ATOM   1386  C   SER B  85      45.298  32.233  11.800  1.00 17.07           C  
ATOM   1387  O   SER B  85      44.249  31.991  11.211  1.00 19.32           O  
ATOM   1388  CB  SER B  85      45.705  33.563  13.847  1.00 16.04           C  
ATOM   1389  OG  SER B  85      44.891  32.549  14.404  1.00 19.18           O  
ATOM   1390  N   ASP B  86      46.225  31.285  12.000  1.00 18.79           N  
ATOM   1391  CA  ASP B  86      45.972  29.910  11.532  1.00 14.31           C  
ATOM   1392  C   ASP B  86      44.953  29.394  12.531  1.00 23.25           C  
ATOM   1393  O   ASP B  86      45.085  29.664  13.722  1.00 18.44           O  
ATOM   1394  CB  ASP B  86      47.180  28.996  11.667  1.00 20.38           C  
ATOM   1395  CG  ASP B  86      48.154  29.149  10.556  1.00 40.47           C  
ATOM   1396  OD1 ASP B  86      48.008  29.921   9.631  1.00 21.27           O  
ATOM   1397  OD2 ASP B  86      49.175  28.344  10.694  1.00 32.42           O  
ATOM   1398  N   VAL B  87      43.932  28.685  12.077  1.00 13.48           N  
ATOM   1399  CA  VAL B  87      42.887  28.223  12.976  1.00 17.59           C  
ATOM   1400  C   VAL B  87      42.575  26.732  12.911  1.00 24.87           C  
ATOM   1401  O   VAL B  87      42.799  26.073  11.897  1.00 18.46           O  
ATOM   1402  CB  VAL B  87      41.609  29.023  12.580  1.00 21.39           C  
ATOM   1403  CG1 VAL B  87      40.308  28.460  13.154  1.00 25.63           C  
ATOM   1404  CG2 VAL B  87      41.754  30.506  12.914  1.00 19.11           C  
ATOM   1405  N   VAL B  88      42.042  26.233  14.009  1.00 16.52           N  
ATOM   1406  CA  VAL B  88      41.597  24.878  14.154  1.00 20.00           C  
ATOM   1407  C   VAL B  88      40.171  25.038  14.734  1.00 21.72           C  
ATOM   1408  O   VAL B  88      40.024  25.668  15.777  1.00 19.35           O  
ATOM   1409  CB  VAL B  88      42.525  24.019  15.024  1.00 18.83           C  
ATOM   1410  CG1 VAL B  88      42.032  22.576  15.053  1.00 22.17           C  
ATOM   1411  CG2 VAL B  88      43.975  24.074  14.536  1.00 20.30           C  
ATOM   1412  N   ILE B  89      39.113  24.532  14.047  1.00 17.71           N  
ATOM   1413  CA  ILE B  89      37.693  24.576  14.478  1.00 16.27           C  
ATOM   1414  C   ILE B  89      37.124  23.240  14.222  1.00 25.97           C  
ATOM   1415  O   ILE B  89      37.428  22.554  13.246  1.00 19.18           O  
ATOM   1416  CB  ILE B  89      36.650  25.388  13.688  1.00 36.71           C  
ATOM   1417  CG1 ILE B  89      37.264  25.583  12.358  1.00 27.70           C  
ATOM   1418  CG2 ILE B  89      36.408  26.781  14.262  1.00 40.02           C  
ATOM   1419  CD1 ILE B  89      38.129  26.819  12.415  1.00100.00           C  
ATOM   1420  N   GLN B  90      36.236  22.991  15.130  1.00 14.08           N  
ATOM   1421  CA  GLN B  90      35.430  21.839  15.146  1.00 14.75           C  
ATOM   1422  C   GLN B  90      34.201  22.305  14.467  1.00 20.22           C  
ATOM   1423  O   GLN B  90      33.626  23.318  14.854  1.00 18.60           O  
ATOM   1424  CB  GLN B  90      35.000  21.480  16.548  1.00 19.64           C  
ATOM   1425  CG  GLN B  90      36.254  21.068  17.287  1.00 22.20           C  
ATOM   1426  CD  GLN B  90      36.054  20.657  18.713  1.00 22.12           C  
ATOM   1427  OE1 GLN B  90      36.852  19.858  19.219  1.00 43.06           O  
ATOM   1428  NE2 GLN B  90      35.042  21.202  19.382  1.00 18.74           N  
ATOM   1429  N   THR B  91      33.814  21.554  13.454  1.00 29.48           N  
ATOM   1430  CA  THR B  91      32.622  21.882  12.691  1.00 17.44           C  
ATOM   1431  C   THR B  91      31.406  21.149  13.187  1.00 13.53           C  
ATOM   1432  O   THR B  91      31.478  20.244  14.015  1.00 22.34           O  
ATOM   1433  CB  THR B  91      32.703  21.534  11.181  1.00 19.80           C  
ATOM   1434  OG1 THR B  91      32.869  20.141  10.990  1.00 23.05           O  
ATOM   1435  CG2 THR B  91      33.807  22.310  10.476  1.00 18.73           C  
ATOM   1436  N   HIS B  92      30.279  21.545  12.606  1.00 13.82           N  
ATOM   1437  CA  HIS B  92      29.002  20.933  12.925  1.00 18.62           C  
ATOM   1438  C   HIS B  92      28.715  20.987  14.438  1.00 30.45           C  
ATOM   1439  O   HIS B  92      28.525  19.964  15.103  1.00 35.39           O  
ATOM   1440  CB  HIS B  92      29.062  19.462  12.448  1.00 20.55           C  
ATOM   1441  CG  HIS B  92      29.321  19.139  11.007  1.00 15.95           C  
ATOM   1442  ND1 HIS B  92      30.596  19.033  10.470  1.00 42.21           N  
ATOM   1443  CD2 HIS B  92      28.402  18.853  10.074  1.00 18.65           C  
ATOM   1444  CE1 HIS B  92      30.408  18.661   9.200  1.00 34.97           C  
ATOM   1445  NE2 HIS B  92      29.106  18.531   8.939  1.00 20.46           N  
ATOM   1446  N   LYS B  93      28.654  22.184  14.993  1.00 25.14           N  
ATOM   1447  CA  LYS B  93      28.428  22.320  16.413  1.00 34.14           C  
ATOM   1448  C   LYS B  93      27.124  22.944  16.758  1.00 17.83           C  
ATOM   1449  O   LYS B  93      26.870  23.375  17.874  1.00 28.15           O  
ATOM   1450  CB  LYS B  93      29.577  23.130  17.005  1.00 19.86           C  
ATOM   1451  CG  LYS B  93      30.922  22.461  16.819  1.00 18.26           C  
ATOM   1452  CD  LYS B  93      30.833  21.063  17.367  1.00 31.25           C  
ATOM   1453  CE  LYS B  93      31.851  20.792  18.451  1.00 44.42           C  
ATOM   1454  NZ  LYS B  93      31.961  19.360  18.761  1.00 57.88           N  
ATOM   1455  N   GLU B  94      26.315  22.958  15.765  1.00 22.09           N  
ATOM   1456  CA  GLU B  94      25.046  23.534  15.968  1.00 19.72           C  
ATOM   1457  C   GLU B  94      24.329  22.984  17.198  1.00 23.81           C  
ATOM   1458  O   GLU B  94      23.781  23.759  17.974  1.00 24.74           O  
ATOM   1459  CB  GLU B  94      24.162  23.301  14.735  1.00 33.87           C  
ATOM   1460  CG  GLU B  94      22.789  23.968  14.930  1.00 42.71           C  
ATOM   1461  CD  GLU B  94      21.828  23.909  13.770  1.00 23.65           C  
ATOM   1462  OE1 GLU B  94      21.796  23.011  12.946  1.00 34.16           O  
ATOM   1463  OE2 GLU B  94      21.047  24.963  13.727  1.00 35.02           O  
ATOM   1464  N   GLU B  95      24.266  21.659  17.380  1.00 26.84           N  
ATOM   1465  CA  GLU B  95      23.556  21.080  18.521  1.00 44.42           C  
ATOM   1466  C   GLU B  95      23.926  21.673  19.840  1.00 59.62           C  
ATOM   1467  O   GLU B  95      23.103  21.982  20.706  1.00 35.18           O  
ATOM   1468  CB  GLU B  95      23.820  19.590  18.657  1.00 35.13           C  
ATOM   1469  CG  GLU B  95      23.165  18.885  17.480  1.00 51.45           C  
ATOM   1470  CD  GLU B  95      22.611  17.532  17.770  1.00100.00           C  
ATOM   1471  OE1 GLU B  95      23.243  16.866  18.704  1.00100.00           O  
ATOM   1472  OE2 GLU B  95      21.670  17.091  17.141  1.00100.00           O  
ATOM   1473  N   ASP B  96      25.238  21.775  19.942  1.00 32.68           N  
ATOM   1474  CA  ASP B  96      25.926  22.295  21.089  1.00 49.88           C  
ATOM   1475  C   ASP B  96      25.281  23.551  21.516  1.00 44.04           C  
ATOM   1476  O   ASP B  96      25.425  24.015  22.631  1.00 58.20           O  
ATOM   1477  CB  ASP B  96      27.365  22.730  20.712  1.00 34.48           C  
ATOM   1478  CG  ASP B  96      28.429  21.776  21.166  1.00 31.62           C  
ATOM   1479  OD1 ASP B  96      27.948  20.586  21.418  1.00 38.79           O  
ATOM   1480  OD2 ASP B  96      29.609  22.072  21.268  1.00 65.72           O  
ATOM   1481  N   LEU B  97      24.611  24.136  20.570  1.00 59.18           N  
ATOM   1482  CA  LEU B  97      24.000  25.388  20.873  1.00 35.33           C  
ATOM   1483  C   LEU B  97      22.671  25.195  21.551  1.00100.00           C  
ATOM   1484  O   LEU B  97      21.826  26.077  21.486  1.00 51.27           O  
ATOM   1485  CB  LEU B  97      23.949  26.385  19.647  1.00 56.10           C  
ATOM   1486  CG  LEU B  97      25.276  26.960  19.050  1.00 28.82           C  
ATOM   1487  CD1 LEU B  97      24.997  27.986  17.945  1.00 35.71           C  
ATOM   1488  CD2 LEU B  97      26.132  27.623  20.127  1.00 26.05           C  
ATOM   1489  N   TYR B  98      22.425  24.081  22.192  1.00100.00           N  
ATOM   1490  CA  TYR B  98      21.106  24.107  22.730  1.00100.00           C  
ATOM   1491  C   TYR B  98      20.937  23.594  24.136  1.00100.00           C  
ATOM   1492  O   TYR B  98      20.922  22.362  24.307  1.00 85.82           O  
ATOM   1493  CB  TYR B  98      20.068  23.639  21.681  1.00 91.95           C  
ATOM   1494  CG  TYR B  98      19.881  24.693  20.596  1.00100.00           C  
ATOM   1495  CD1 TYR B  98      20.809  24.879  19.567  1.00100.00           C  
ATOM   1496  CD2 TYR B  98      18.779  25.547  20.641  1.00 69.05           C  
ATOM   1497  CE1 TYR B  98      20.649  25.881  18.608  1.00 97.30           C  
ATOM   1498  CE2 TYR B  98      18.590  26.545  19.685  1.00100.00           C  
ATOM   1499  CZ  TYR B  98      19.529  26.711  18.667  1.00100.00           C  
ATOM   1500  OH  TYR B  98      19.345  27.684  17.720  1.00 60.53           O  
ATOM   1501  OXT TYR B  98      20.823  24.437  25.051  1.00100.00           O  
TER    1502      TYR B  98                                                      
HETATM 1503 FE1  FES A 100      10.593  17.456  31.609  1.00 16.64          FE  
HETATM 1504 FE2  FES A 100      10.917  14.769  31.628  1.00 15.15          FE  
HETATM 1505  S1  FES A 100      12.401  16.315  32.061  1.00 16.88           S  
HETATM 1506  S2  FES A 100       9.083  15.906  31.063  1.00 17.58           S  
HETATM 1507 FE1  FES B 100      23.305  31.220   9.163  1.00 17.84          FE  
HETATM 1508 FE2  FES B 100      25.992  31.048   9.070  1.00 15.09          FE  
HETATM 1509  S1  FES B 100      24.531  30.009   7.818  1.00 12.10           S  
HETATM 1510  S2  FES B 100      24.764  32.170  10.558  1.00 13.03           S  
HETATM 1511  O   HOH A 101      14.526  -4.598  25.896  1.00 22.92           O  
HETATM 1512  O   HOH A 102      21.313   1.910  17.471  1.00 19.48           O  
HETATM 1513  O   HOH A 103      24.629  -1.836  30.119  1.00 23.62           O  
HETATM 1514  O   HOH A 104      12.303  21.994  25.836  1.00 77.66           O  
HETATM 1515  O   HOH A 105       0.839   5.590  31.352  1.00 32.44           O  
HETATM 1516  O   HOH A 106      -0.242   4.030  38.039  1.00 47.79           O  
HETATM 1517  O   HOH A 107       3.521  19.785  21.398  1.00 51.27           O  
HETATM 1518  O   HOH A 108      12.681   6.304  40.005  1.00 28.28           O  
HETATM 1519  O   HOH A 109      15.261  15.539  19.439  1.00 29.13           O  
HETATM 1520  O   HOH A 110      23.399  -1.736  33.043  1.00 20.38           O  
HETATM 1521  O   HOH A 111       2.807   2.100  27.257  1.00 21.81           O  
HETATM 1522  O   HOH A 112       5.461  -6.284  21.434  1.00 71.34           O  
HETATM 1523  O   HOH A 113       2.194  13.263  15.924  1.00 49.69           O  
HETATM 1524  O   HOH A 114       4.761  -3.405  36.964  1.00 46.11           O  
HETATM 1525  O   HOH A 115      29.787   6.106  15.436  1.00 60.20           O  
HETATM 1526  O   HOH A 116      16.709   8.263  18.573  1.00 26.78           O  
HETATM 1527  O   HOH A 117      18.084   0.207  40.793  1.00 25.08           O  
HETATM 1528  O   HOH A 118       9.762   7.071  41.443  1.00 61.85           O  
HETATM 1529  O   HOH A 119       9.388  25.791  22.228  1.00 97.24           O  
HETATM 1530  O   HOH A 120      27.074   8.969  29.912  1.00 45.88           O  
HETATM 1531  O   HOH A 121       7.006   2.839  12.375  1.00 81.06           O  
HETATM 1532  O   HOH A 122      10.444   1.851  14.430  1.00 52.50           O  
HETATM 1533  O   HOH A 123       6.523  -8.709  41.061  1.00 50.65           O  
HETATM 1534  O   HOH A 124       2.954  -3.226  39.751  1.00 79.54           O  
HETATM 1535  O   HOH A 125       5.270  -1.153  41.095  1.00 48.71           O  
HETATM 1536  O   HOH A 126      20.105   6.722  24.289  1.00 16.84           O  
HETATM 1537  O   HOH A 127      19.328  10.496  11.554  1.00 95.23           O  
HETATM 1538  O   HOH A 128      12.590   8.203  11.283  1.00 69.04           O  
HETATM 1539  O   HOH A 129      13.108   4.742  12.892  1.00 48.39           O  
HETATM 1540  O   HOH A 130      17.729  13.800  18.031  1.00 42.30           O  
HETATM 1541  O   HOH A 131      19.721   1.015  38.651  1.00 17.27           O  
HETATM 1542  O   HOH A 132      31.519   6.415  31.294  1.00 90.30           O  
HETATM 1543  O   HOH A 133      23.926  14.407  32.850  1.00 30.10           O  
HETATM 1544  O   HOH A 134      11.103  12.538  38.037  1.00 27.33           O  
HETATM 1545  O   HOH A 135       6.396  11.960  39.537  1.00 63.05           O  
HETATM 1546  O   HOH A 136      12.295  22.367  28.723  1.00 41.95           O  
HETATM 1547  O   HOH A 137      14.750   1.521  16.293  1.00 57.72           O  
HETATM 1548  O   HOH A 138      10.019  -5.070  23.940  1.00 29.58           O  
HETATM 1549  O   HOH A 139      -3.424   5.099  30.899  1.00 67.75           O  
HETATM 1550  O   HOH A 140       1.406  18.204  23.936  1.00 34.31           O  
HETATM 1551  O   HOH A 141       3.229   6.167  15.805  1.00 40.22           O  
HETATM 1552  O   HOH A 142      -2.153   0.299  15.932  1.00 40.37           O  
HETATM 1553  O   HOH A 143       4.380  10.032  15.184  1.00 85.95           O  
HETATM 1554  O   HOH A 144       1.997   8.877  13.539  1.00 56.03           O  
HETATM 1555  O   HOH A 145       1.969  -4.912  31.707  1.00 53.95           O  
HETATM 1556  O   HOH A 146      14.447  -3.018  17.256  1.00 91.51           O  
HETATM 1557  O   HOH A 147      -3.956  19.300  25.077  1.00 62.54           O  
HETATM 1558  O   HOH A 148      11.067  11.039  12.349  1.00 67.82           O  
HETATM 1559  O   HOH A 149      10.680  23.316  30.581  1.00 42.52           O  
HETATM 1560  O   HOH A 150       8.553   6.005  13.880  1.00 82.69           O  
HETATM 1561  O   HOH A 151       1.151  -0.354  31.099  1.00 38.03           O  
HETATM 1562  O   HOH A 152      -0.133   1.713  33.680  1.00 79.16           O  
HETATM 1563  O   HOH A 153       5.737  -6.005  38.313  1.00 40.92           O  
HETATM 1564  O   HOH A 154       7.400  -6.543  42.314  1.00 93.51           O  
HETATM 1565  O   HOH A 155      12.050 -10.642  39.421  1.00 29.72           O  
HETATM 1566  O   HOH A 156      11.965  -9.748  36.630  1.00 62.47           O  
HETATM 1567  O   HOH A 157       7.786  -9.683  35.040  1.00 44.08           O  
HETATM 1568  O   HOH A 158      16.598  -7.045  41.060  1.00 18.90           O  
HETATM 1569  O   HOH A 159      12.293  -8.862  31.498  1.00 67.81           O  
HETATM 1570  O   HOH A 160      15.161  -8.084  32.868  1.00 37.84           O  
HETATM 1571  O   HOH A 161      14.922 -10.337  34.755  1.00 40.74           O  
HETATM 1572  O   HOH A 162      16.894  -5.396  22.253  1.00 46.27           O  
HETATM 1573  O   HOH A 163      18.468  -5.367  20.428  1.00 31.06           O  
HETATM 1574  O   HOH A 164      21.728   4.752  22.889  1.00 24.33           O  
HETATM 1575  O   HOH A 165      22.263  12.315  12.552  1.00 98.79           O  
HETATM 1576  O   HOH A 166      26.206   0.917  20.687  1.00 36.79           O  
HETATM 1577  O   HOH A 167      24.779  -1.744  27.090  1.00 19.41           O  
HETATM 1578  O   HOH A 168       6.130  -0.675  36.714  1.00 21.24           O  
HETATM 1579  O   HOH A 169      15.796  11.501  28.339  1.00 12.93           O  
HETATM 1580  O   HOH A 170      19.558   1.967  43.506  1.00 48.92           O  
HETATM 1581  O   HOH A 171      17.204  -1.758  42.640  1.00 26.79           O  
HETATM 1582  O   HOH A 172      15.850  -4.051  42.730  1.00 29.22           O  
HETATM 1583  O   HOH A 173      18.050  -1.112  45.047  1.00 27.33           O  
HETATM 1584  O   HOH A 174      24.982   4.036  40.277  1.00 34.67           O  
HETATM 1585  O   HOH A 175      15.326  10.822  25.349  1.00 19.21           O  
HETATM 1586  O   HOH A 176      12.268  21.814  20.962  1.00 58.85           O  
HETATM 1587  O   HOH A 177       3.203   6.195  24.614  1.00 22.01           O  
HETATM 1588  O   HOH A 178       8.265  -2.964  16.873  1.00 28.39           O  
HETATM 1589  O   HOH A 179      -0.615  10.598  31.049  1.00 51.68           O  
HETATM 1590  O   HOH A 180      -0.279   7.505  38.512  1.00 58.41           O  
HETATM 1591  O   HOH A 181       8.302  -8.155  28.762  1.00 32.59           O  
HETATM 1592  O   HOH A 182       8.784  21.845  26.733  1.00 76.25           O  
HETATM 1593  O   HOH A 183      14.393  13.846  23.920  1.00 17.62           O  
HETATM 1594  O   HOH A 184       1.770  -0.511  17.955  1.00 49.14           O  
HETATM 1595  O   HOH A 185      13.232 -11.092  22.354  1.00 90.14           O  
HETATM 1596  O   HOH A 186      13.010  -6.181  24.677  1.00 46.58           O  
HETATM 1597  O   HOH A 187      15.182 -12.527  20.473  1.00 69.13           O  
HETATM 1598  O   HOH A 188       2.728  -5.134  24.756  1.00 79.53           O  
HETATM 1599  O   HOH A 189       2.202   0.992  24.177  1.00 57.20           O  
HETATM 1600  O   HOH A 190      -0.469  -3.357  29.072  1.00 98.20           O  
HETATM 1601  O   HOH A 191       0.309   0.745  28.429  1.00 64.28           O  
HETATM 1602  O   HOH A 192      -0.704   0.904  25.555  1.00 57.11           O  
HETATM 1603  O   HOH A 193       2.421  -5.042  29.091  1.00 61.71           O  
HETATM 1604  O   HOH A 194      -1.738  -6.309  34.077  1.00 96.91           O  
HETATM 1605  O   HOH A 195       2.405   4.596  26.670  1.00 41.27           O  
HETATM 1606  O   HOH A 196       4.269   7.711  36.081  1.00 26.27           O  
HETATM 1607  O   HOH A 197       3.553   0.709  37.668  1.00 69.67           O  
HETATM 1608  O   HOH A 198       2.598  -2.025  42.568  1.00 52.73           O  
HETATM 1609  O   HOH A 199      -3.315   8.560  33.599  1.00 59.60           O  
HETATM 1610  O   HOH A 200      -2.336  13.237  32.183  1.00 52.67           O  
HETATM 1611  O   HOH A 201       2.476   6.176  38.125  1.00 51.97           O  
HETATM 1612  O   HOH A 202      -1.176  16.085  36.795  1.00 65.14           O  
HETATM 1613  O   HOH A 203      -0.702  13.630  35.369  1.00 66.89           O  
HETATM 1614  O   HOH A 204      -1.742  17.530  27.997  1.00 64.74           O  
HETATM 1615  O   HOH A 205       1.229  22.723  28.588  1.00 49.89           O  
HETATM 1616  O   HOH A 206      -1.100  19.314  25.982  1.00 73.86           O  
HETATM 1617  O   HOH A 207       1.399  20.818  26.803  1.00 51.80           O  
HETATM 1618  O   HOH A 208      -5.616  14.449  25.500  1.00 55.24           O  
HETATM 1619  O   HOH A 209      -0.430  18.888  22.339  1.00 51.72           O  
HETATM 1620  O   HOH A 210      -2.168   6.707  28.839  1.00 96.98           O  
HETATM 1621  O   HOH A 211      -8.923   3.841  26.603  1.00 56.39           O  
HETATM 1622  O   HOH A 212      -7.116  14.593  17.865  1.00 34.10           O  
HETATM 1623  O   HOH A 213      -0.151  13.264  16.794  1.00 62.99           O  
HETATM 1624  O   HOH A 214       1.937   2.479  21.976  1.00 56.89           O  
HETATM 1625  O   HOH A 215       3.659  -0.916  22.866  1.00 47.61           O  
HETATM 1626  O   HOH A 216      -3.113   0.630  24.095  1.00 82.33           O  
HETATM 1627  O   HOH A 217      -7.491   2.982  20.863  1.00 65.65           O  
HETATM 1628  O   HOH A 218      13.404  10.562  36.535  1.00 46.43           O  
HETATM 1629  O   HOH A 219       5.104  -7.457  31.139  1.00 57.98           O  
HETATM 1630  O   HOH A 220       3.874  -7.400  34.167  1.00 86.80           O  
HETATM 1631  O   HOH A 221      14.357  -9.849  29.703  1.00100.00           O  
HETATM 1632  O   HOH A 222      23.363   7.707  27.014  1.00 42.19           O  
HETATM 1633  O   HOH A 223      24.079   8.151  23.718  1.00 23.79           O  
HETATM 1634  O   HOH A 224      22.757  13.729  25.381  1.00 46.15           O  
HETATM 1635  O   HOH A 225      22.584  14.584  28.450  1.00 33.11           O  
HETATM 1636  O   HOH A 226      22.447  10.865  26.244  1.00 49.20           O  
HETATM 1637  O   HOH A 227      15.881  16.803  24.198  1.00 39.32           O  
HETATM 1638  O   HOH A 228      15.443  21.683  16.230  1.00 60.03           O  
HETATM 1639  O   HOH A 229      16.250   3.021   9.647  1.00 54.37           O  
HETATM 1640  O   HOH A 230       3.291  22.891  23.119  1.00 65.55           O  
HETATM 1641  O   HOH A 231      11.023  -3.831  41.960  1.00 42.60           O  
HETATM 1642  O   HOH A 232      13.823  12.590  39.130  1.00 39.92           O  
HETATM 1643  O   HOH A 233      -1.786   9.479  17.273  1.00 75.02           O  
HETATM 1644  O   HOH B 101      32.813  18.134  15.139  1.00 35.24           O  
HETATM 1645  O   HOH B 102      28.882  24.015   1.836  1.00 18.80           O  
HETATM 1646  O   HOH B 103      40.326  32.032  -2.468  1.00 26.95           O  
HETATM 1647  O   HOH B 104      34.197  35.699   1.768  1.00 20.99           O  
HETATM 1648  O   HOH B 105      28.699  33.306   1.319  1.00 55.90           O  
HETATM 1649  O   HOH B 106      22.721  20.096   2.549  1.00 97.44           O  
HETATM 1650  O   HOH B 107      40.956  38.681  15.566  1.00 26.86           O  
HETATM 1651  O   HOH B 108      21.390  29.417  26.065  1.00 51.89           O  
HETATM 1652  O   HOH B 109      42.410  22.810   0.124  1.00 35.52           O  
HETATM 1653  O   HOH B 110      33.000  18.690   4.261  1.00 43.59           O  
HETATM 1654  O   HOH B 111      30.265  23.906  11.042  1.00 20.86           O  
HETATM 1655  O   HOH B 112      45.361  24.959  11.161  1.00 31.96           O  
HETATM 1656  O   HOH B 113      20.876  18.107  20.071  1.00 84.62           O  
HETATM 1657  O   HOH B 114      21.449  14.028  18.337  1.00 89.65           O  
HETATM 1658  O   HOH B 115      41.452  38.613   8.340  1.00 25.49           O  
HETATM 1659  O   HOH B 116      40.965  21.568  -2.475  1.00 29.71           O  
HETATM 1660  O   HOH B 117      38.046  22.435  23.008  1.00 82.45           O  
HETATM 1661  O   HOH B 118      48.830  32.082  12.942  1.00 47.72           O  
HETATM 1662  O   HOH B 119      38.732  15.007   1.408  1.00 86.83           O  
HETATM 1663  O   HOH B 120      43.851  28.959  21.258  1.00 67.95           O  
HETATM 1664  O   HOH B 121      25.575  19.228  21.613  1.00 67.32           O  
HETATM 1665  O   HOH B 122      44.388  16.684   6.601  1.00 90.49           O  
HETATM 1666  O   HOH B 123      31.927  38.112  24.791  1.00 48.57           O  
HETATM 1667  O   HOH B 124      29.614  16.782  14.875  1.00 48.09           O  
HETATM 1668  O   HOH B 125      45.136  35.585   0.258  1.00 26.37           O  
HETATM 1669  O   HOH B 126      44.650  35.168  -2.653  1.00 26.34           O  
HETATM 1670  O   HOH B 127      46.125  40.041  -1.234  1.00 66.13           O  
HETATM 1671  O   HOH B 128      42.231  33.663  -3.452  1.00 37.35           O  
HETATM 1672  O   HOH B 129      50.263  28.073   2.265  1.00 52.60           O  
HETATM 1673  O   HOH B 130      49.574  20.114  14.254  1.00 90.04           O  
HETATM 1674  O   HOH B 131      34.545  19.325   8.731  1.00 19.25           O  
HETATM 1675  O   HOH B 132      36.645  17.585   8.758  1.00 21.59           O  
HETATM 1676  O   HOH B 133      28.111  14.550  11.955  1.00 60.59           O  
HETATM 1677  O   HOH B 134      38.835   2.936   6.447  1.00 45.10           O  
HETATM 1678  O   HOH B 135      32.846   3.820   6.270  1.00 73.10           O  
HETATM 1679  O   HOH B 136      40.645   3.851  12.913  1.00 52.92           O  
HETATM 1680  O   HOH B 137      47.173  20.477  -1.731  1.00 46.67           O  
HETATM 1681  O   HOH B 138      39.546  28.957  -2.000  1.00 12.57           O  
HETATM 1682  O   HOH B 139      36.104  40.909   2.005  1.00 56.70           O  
HETATM 1683  O   HOH B 140      35.265  33.442  -3.073  1.00 72.17           O  
HETATM 1684  O   HOH B 141      35.405  36.781  -1.137  1.00 57.98           O  
HETATM 1685  O   HOH B 142      31.905  22.106  -2.344  1.00 30.92           O  
HETATM 1686  O   HOH B 143      32.586  17.860   1.109  1.00 71.68           O  
HETATM 1687  O   HOH B 144      29.513  25.230   8.525  1.00 15.58           O  
HETATM 1688  O   HOH B 145      17.638  29.591   9.624  1.00 39.13           O  
HETATM 1689  O   HOH B 146      27.662  37.593   4.741  1.00 77.37           O  
HETATM 1690  O   HOH B 147      24.442  39.076  11.073  1.00 27.96           O  
HETATM 1691  O   HOH B 148      26.990  23.306  12.682  1.00 19.80           O  
HETATM 1692  O   HOH B 149      23.668  22.407  11.310  1.00 28.41           O  
HETATM 1693  O   HOH B 150      34.400  33.031  19.632  1.00 22.71           O  
HETATM 1694  O   HOH B 151      38.847  35.181  17.685  1.00 26.37           O  
HETATM 1695  O   HOH B 152      37.272  26.920  22.781  1.00 52.55           O  
HETATM 1696  O   HOH B 153      45.244  30.875  19.691  1.00 38.12           O  
HETATM 1697  O   HOH B 154      39.995  43.934   8.498  1.00 86.92           O  
HETATM 1698  O   HOH B 155      33.420  45.137   8.494  1.00 86.09           O  
HETATM 1699  O   HOH B 156      27.540  45.626   5.859  1.00 86.56           O  
HETATM 1700  O   HOH B 157      20.343  37.667  14.095  1.00 57.21           O  
HETATM 1701  O   HOH B 158      24.439  27.848  24.348  1.00 58.08           O  
HETATM 1702  O   HOH B 159      49.287  33.972  19.310  1.00 51.83           O  
HETATM 1703  O   HOH B 160      45.641  27.637  15.636  1.00 52.94           O  
HETATM 1704  O   HOH B 161      25.427  19.715  15.436  1.00 49.57           O  
HETATM 1705  O   HOH B 162      19.895  24.124  11.270  1.00 83.06           O  
HETATM 1706  O   HOH B 163      32.348   8.203  12.694  1.00100.00           O  
HETATM 1707  O   HOH B 164      40.756  13.427   6.834  1.00 47.05           O  
HETATM 1708  O   HOH B 165      49.311   2.996   3.887  1.00 56.10           O  
HETATM 1709  O   HOH B 166      41.268  11.975   9.490  1.00 64.29           O  
HETATM 1710  O   HOH B 167      39.878   7.933   4.837  1.00 95.12           O  
HETATM 1711  O   HOH B 168      34.197   9.595   6.916  1.00 79.99           O  
HETATM 1712  O   HOH B 169      40.892  15.159   3.933  1.00 54.43           O  
HETATM 1713  O   HOH B 170      37.857  11.777  -1.610  1.00 78.55           O  
HETATM 1714  O   HOH B 171      32.455  17.494   7.082  1.00 41.00           O  
HETATM 1715  O   HOH B 172      35.073  19.700   5.843  1.00 55.88           O  
HETATM 1716  O   HOH B 173      45.460  22.531   0.567  1.00 92.81           O  
HETATM 1717  O   HOH B 174      42.522  38.750  -1.314  1.00 73.56           O  
HETATM 1718  O   HOH B 175      33.457  38.845   2.083  1.00 43.66           O  
HETATM 1719  O   HOH B 176      34.727  44.195  -1.754  1.00 74.98           O  
HETATM 1720  O   HOH B 177      40.903  34.187  -6.220  1.00 48.95           O  
HETATM 1721  O   HOH B 178      37.533  20.850  -6.907  1.00 81.94           O  
HETATM 1722  O   HOH B 179      36.608  18.044  -5.151  1.00 69.65           O  
HETATM 1723  O   HOH B 180      38.646  18.368  -1.634  1.00 42.86           O  
HETATM 1724  O   HOH B 181      23.589  20.046   6.305  1.00 61.15           O  
HETATM 1725  O   HOH B 182      16.577  25.692  10.449  1.00 62.25           O  
HETATM 1726  O   HOH B 183      25.316  20.543  12.462  1.00 34.83           O  
HETATM 1727  O   HOH B 184      26.674  17.041  12.167  1.00 70.58           O  
HETATM 1728  O   HOH B 185      24.177  16.483   9.507  1.00 63.82           O  
HETATM 1729  O   HOH B 186      47.300  25.859  13.250  1.00 71.85           O  
HETATM 1730  O   HOH B 187      40.034  40.398   9.635  1.00 45.29           O  
HETATM 1731  O   HOH B 188      37.294  39.603  19.161  1.00 50.25           O  
HETATM 1732  O   HOH B 189      22.071  32.287  20.622  1.00 52.98           O  
HETATM 1733  O   HOH B 190      24.099  31.289  26.317  1.00 43.44           O  
HETATM 1734  O   HOH B 191      27.452  40.365  18.372  1.00 28.41           O  
HETATM 1735  O   HOH B 192      28.922  37.074  29.345  1.00 65.71           O  
HETATM 1736  O   HOH B 193      30.859  31.419  28.062  1.00 35.96           O  
HETATM 1737  O   HOH B 194      33.690  30.565  28.311  1.00 52.73           O  
HETATM 1738  O   HOH B 195      25.970  22.954  27.559  1.00 75.82           O  
HETATM 1739  O   HOH B 196      44.306  37.589   1.151  1.00 50.47           O  
HETATM 1740  O   HOH B 197      41.138  41.625   5.686  1.00 56.82           O  
HETATM 1741  O   HOH B 198      31.887  26.978  -4.328  1.00 49.75           O  
HETATM 1742  O   HOH B 199      22.587  20.888   9.128  1.00 50.99           O  
HETATM 1743  O   HOH B 200      38.683  29.270  21.922  1.00 58.51           O  
HETATM 1744  O   HOH B 201      40.786  30.273  20.192  1.00 53.07           O  
CONECT  323 1503                                                                
CONECT  354 1503                                                                
CONECT  373 1504                                                                
CONECT  594 1504                                                                
CONECT 1074 1507                                                                
CONECT 1105 1507                                                                
CONECT 1124 1508                                                                
CONECT 1345 1508                                                                
CONECT 1503  323  354 1505 1506                                                 
CONECT 1504  373  594 1505 1506                                                 
CONECT 1505 1503 1504                                                           
CONECT 1506 1503 1504                                                           
CONECT 1507 1074 1105 1509 1510                                                 
CONECT 1508 1124 1345 1509 1510                                                 
CONECT 1509 1507 1508                                                           
CONECT 1510 1507 1508                                                           
MASTER      376    0    2    6    8    0    5    6 1742    2   16   16          
END                                                                             
