# Supplementary material for: Semantical and geometrical protein encoding toward enhanced bioactivity and thermostability
Source: eLife. 2025 May 2;13:RP98033. doi: 10.7554/eLife.98033 (PMC12048155; doi:10.7554/eLife.98033)
Supplement: Source code 1. [file elife-98033-code1.zip › ProtSSN-master/data/DDG/DATASET/1FXA-7.5-298.15/1FXA-7.5-298.15.pdb]

MODEL     1                                                                     
ATOM      1  N   ALA A   1      -0.045  -4.717  16.560  1.00 93.09           N  
ATOM      2  CA  ALA A   1      -1.163  -3.791  16.397  1.00 93.09           C  
ATOM      3  C   ALA A   1      -1.868  -4.014  15.062  1.00 93.09           C  
ATOM      4  CB  ALA A   1      -0.679  -2.348  16.505  1.00 93.09           C  
ATOM      5  O   ALA A   1      -1.276  -4.549  14.121  1.00 93.09           O  
ATOM      6  N   THR A   2      -3.142  -3.858  15.068  1.00 98.22           N  
ATOM      7  CA  THR A   2      -3.938  -3.887  13.847  1.00 98.22           C  
ATOM      8  C   THR A   2      -4.544  -2.515  13.563  1.00 98.22           C  
ATOM      9  CB  THR A   2      -5.060  -4.938  13.937  1.00 98.22           C  
ATOM     10  O   THR A   2      -5.064  -1.861  14.469  1.00 98.22           O  
ATOM     11  CG2 THR A   2      -5.878  -4.981  12.650  1.00 98.22           C  
ATOM     12  OG1 THR A   2      -4.481  -6.229  14.165  1.00 98.22           O  
ATOM     13  N   PHE A   3      -4.432  -2.142  12.296  1.00 98.78           N  
ATOM     14  CA  PHE A   3      -4.907  -0.811  11.938  1.00 98.78           C  
ATOM     15  C   PHE A   3      -6.022  -0.895  10.902  1.00 98.78           C  
ATOM     16  CB  PHE A   3      -3.756   0.046  11.402  1.00 98.78           C  
ATOM     17  O   PHE A   3      -6.063  -1.831  10.101  1.00 98.78           O  
ATOM     18  CG  PHE A   3      -2.656   0.279  12.402  1.00 98.78           C  
ATOM     19  CD1 PHE A   3      -2.855   1.117  13.492  1.00 98.78           C  
ATOM     20  CD2 PHE A   3      -1.422  -0.340  12.252  1.00 98.78           C  
ATOM     21  CE1 PHE A   3      -1.839   1.335  14.420  1.00 98.78           C  
ATOM     22  CE2 PHE A   3      -0.402  -0.128  13.174  1.00 98.78           C  
ATOM     23  CZ  PHE A   3      -0.612   0.711  14.257  1.00 98.78           C  
ATOM     24  N   LYS A   4      -6.897   0.071  11.016  1.00 98.79           N  
ATOM     25  CA  LYS A   4      -7.921   0.239   9.989  1.00 98.79           C  
ATOM     26  C   LYS A   4      -7.352   0.931   8.754  1.00 98.79           C  
ATOM     27  CB  LYS A   4      -9.106   1.036  10.537  1.00 98.79           C  
ATOM     28  O   LYS A   4      -6.783   2.020   8.853  1.00 98.79           O  
ATOM     29  CG  LYS A   4     -10.307   1.079   9.604  1.00 98.79           C  
ATOM     30  CD  LYS A   4     -11.468   1.847  10.223  1.00 98.79           C  
ATOM     31  CE  LYS A   4     -12.534   2.180   9.188  1.00 98.79           C  
ATOM     32  NZ  LYS A   4     -13.634   3.004   9.771  1.00 98.79           N  
ATOM     33  N   VAL A   5      -7.504   0.308   7.641  1.00 98.87           N  
ATOM     34  CA  VAL A   5      -7.057   0.877   6.373  1.00 98.87           C  
ATOM     35  C   VAL A   5      -8.253   1.074   5.445  1.00 98.87           C  
ATOM     36  CB  VAL A   5      -5.996  -0.018   5.694  1.00 98.87           C  
ATOM     37  O   VAL A   5      -8.977   0.122   5.144  1.00 98.87           O  
ATOM     38  CG1 VAL A   5      -5.590   0.561   4.339  1.00 98.87           C  
ATOM     39  CG2 VAL A   5      -4.775  -0.177   6.598  1.00 98.87           C  
ATOM     40  N   THR A   6      -8.476   2.272   5.076  1.00 98.85           N  
ATOM     41  CA  THR A   6      -9.531   2.617   4.129  1.00 98.85           C  
ATOM     42  C   THR A   6      -8.966   2.758   2.719  1.00 98.85           C  
ATOM     43  CB  THR A   6     -10.241   3.922   4.534  1.00 98.85           C  
ATOM     44  O   THR A   6      -8.045   3.546   2.489  1.00 98.85           O  
ATOM     45  CG2 THR A   6     -11.399   4.233   3.592  1.00 98.85           C  
ATOM     46  OG1 THR A   6     -10.747   3.790   5.868  1.00 98.85           O  
ATOM     47  N   LEU A   7      -9.501   1.945   1.768  1.00 98.77           N  
ATOM     48  CA  LEU A   7      -9.091   1.953   0.368  1.00 98.77           C  
ATOM     49  C   LEU A   7     -10.143   2.632  -0.503  1.00 98.77           C  
ATOM     50  CB  LEU A   7      -8.845   0.525  -0.127  1.00 98.77           C  
ATOM     51  O   LEU A   7     -11.290   2.183  -0.561  1.00 98.77           O  
ATOM     52  CG  LEU A   7      -7.906  -0.334   0.721  1.00 98.77           C  
ATOM     53  CD1 LEU A   7      -7.926  -1.779   0.235  1.00 98.77           C  
ATOM     54  CD2 LEU A   7      -6.489   0.228   0.687  1.00 98.77           C  
ATOM     55  N   ILE A   8      -9.724   3.683  -1.170  1.00 98.65           N  
ATOM     56  CA  ILE A   8     -10.651   4.449  -1.996  1.00 98.65           C  
ATOM     57  C   ILE A   8     -10.249   4.334  -3.465  1.00 98.65           C  
ATOM     58  CB  ILE A   8     -10.697   5.933  -1.567  1.00 98.65           C  
ATOM     59  O   ILE A   8      -9.116   4.655  -3.831  1.00 98.65           O  
ATOM     60  CG1 ILE A   8     -11.089   6.050  -0.090  1.00 98.65           C  
ATOM     61  CG2 ILE A   8     -11.663   6.722  -2.454  1.00 98.65           C  
ATOM     62  CD1 ILE A   8     -10.908   7.446   0.490  1.00 98.65           C  
ATOM     63  N   ASN A   9     -11.146   3.817  -4.196  1.00 97.98           N  
ATOM     64  CA  ASN A   9     -11.004   3.868  -5.647  1.00 97.98           C  
ATOM     65  C   ASN A   9     -11.867   4.970  -6.256  1.00 97.98           C  
ATOM     66  CB  ASN A   9     -11.355   2.514  -6.269  1.00 97.98           C  
ATOM     67  O   ASN A   9     -13.077   4.799  -6.418  1.00 97.98           O  
ATOM     68  CG  ASN A   9     -11.037   2.452  -7.750  1.00 97.98           C  
ATOM     69  ND2 ASN A   9     -10.716   1.259  -8.238  1.00 97.98           N  
ATOM     70  OD1 ASN A   9     -11.078   3.467  -8.450  1.00 97.98           O  
ATOM     71  N   GLU A  10     -11.291   5.981  -6.686  1.00 94.57           N  
ATOM     72  CA  GLU A  10     -12.028   7.150  -7.156  1.00 94.57           C  
ATOM     73  C   GLU A  10     -12.664   6.888  -8.519  1.00 94.57           C  
ATOM     74  CB  GLU A  10     -11.110   8.372  -7.230  1.00 94.57           C  
ATOM     75  O   GLU A  10     -13.778   7.343  -8.787  1.00 94.57           O  
ATOM     76  CG  GLU A  10     -10.696   8.913  -5.869  1.00 94.57           C  
ATOM     77  CD  GLU A  10      -9.823  10.155  -5.958  1.00 94.57           C  
ATOM     78  OE1 GLU A  10      -9.886  11.008  -5.043  1.00 94.57           O  
ATOM     79  OE2 GLU A  10      -9.071  10.276  -6.950  1.00 94.57           O  
ATOM     80  N   ALA A  11     -12.004   6.156  -9.256  1.00 92.89           N  
ATOM     81  CA  ALA A  11     -12.511   5.872 -10.596  1.00 92.89           C  
ATOM     82  C   ALA A  11     -13.802   5.061 -10.534  1.00 92.89           C  
ATOM     83  CB  ALA A  11     -11.458   5.129 -11.416  1.00 92.89           C  
ATOM     84  O   ALA A  11     -14.742   5.321 -11.288  1.00 92.89           O  
ATOM     85  N   GLU A  12     -13.808   4.222  -9.557  1.00 93.96           N  
ATOM     86  CA  GLU A  12     -14.974   3.351  -9.443  1.00 93.96           C  
ATOM     87  C   GLU A  12     -15.941   3.860  -8.377  1.00 93.96           C  
ATOM     88  CB  GLU A  12     -14.546   1.917  -9.123  1.00 93.96           C  
ATOM     89  O   GLU A  12     -17.047   3.335  -8.234  1.00 93.96           O  
ATOM     90  CG  GLU A  12     -13.751   1.249 -10.236  1.00 93.96           C  
ATOM     91  CD  GLU A  12     -13.384  -0.194  -9.929  1.00 93.96           C  
ATOM     92  OE1 GLU A  12     -12.904  -0.905 -10.841  1.00 93.96           O  
ATOM     93  OE2 GLU A  12     -13.579  -0.617  -8.768  1.00 93.96           O  
ATOM     94  N   GLY A  13     -15.494   4.875  -7.627  1.00 94.76           N  
ATOM     95  CA  GLY A  13     -16.306   5.451  -6.567  1.00 94.76           C  
ATOM     96  C   GLY A  13     -16.528   4.504  -5.403  1.00 94.76           C  
ATOM     97  O   GLY A  13     -17.602   4.498  -4.797  1.00 94.76           O  
ATOM     98  N   THR A  14     -15.552   3.627  -5.175  1.00 95.56           N  
ATOM     99  CA  THR A  14     -15.688   2.670  -4.083  1.00 95.56           C  
ATOM    100  C   THR A  14     -14.762   3.033  -2.927  1.00 95.56           C  
ATOM    101  CB  THR A  14     -15.386   1.236  -4.557  1.00 95.56           C  
ATOM    102  O   THR A  14     -13.722   3.663  -3.132  1.00 95.56           O  
ATOM    103  CG2 THR A  14     -16.341   0.810  -5.667  1.00 95.56           C  
ATOM    104  OG1 THR A  14     -14.041   1.175  -5.048  1.00 95.56           O  
ATOM    105  N   LYS A  15     -15.277   2.650  -1.715  1.00 97.86           N  
ATOM    106  CA  LYS A  15     -14.557   2.794  -0.453  1.00 97.86           C  
ATOM    107  C   LYS A  15     -14.691   1.538   0.403  1.00 97.86           C  
ATOM    108  CB  LYS A  15     -15.067   4.011   0.321  1.00 97.86           C  
ATOM    109  O   LYS A  15     -15.804   1.093   0.692  1.00 97.86           O  
ATOM    110  CG  LYS A  15     -14.361   4.242   1.648  1.00 97.86           C  
ATOM    111  CD  LYS A  15     -14.918   5.460   2.374  1.00 97.86           C  
ATOM    112  CE  LYS A  15     -14.340   5.590   3.776  1.00 97.86           C  
ATOM    113  NZ  LYS A  15     -14.833   6.819   4.467  1.00 97.86           N  
ATOM    114  N   HIS A  16     -13.510   1.011   0.730  1.00 97.28           N  
ATOM    115  CA  HIS A  16     -13.501  -0.198   1.545  1.00 97.28           C  
ATOM    116  C   HIS A  16     -12.623  -0.024   2.780  1.00 97.28           C  
ATOM    117  CB  HIS A  16     -13.018  -1.395   0.722  1.00 97.28           C  
ATOM    118  O   HIS A  16     -11.546   0.571   2.702  1.00 97.28           O  
ATOM    119  CG  HIS A  16     -13.831  -1.643  -0.508  1.00 97.28           C  
ATOM    120  CD2 HIS A  16     -13.523  -1.507  -1.820  1.00 97.28           C  
ATOM    121  ND1 HIS A  16     -15.135  -2.087  -0.462  1.00 97.28           N  
ATOM    122  CE1 HIS A  16     -15.595  -2.214  -1.695  1.00 97.28           C  
ATOM    123  NE2 HIS A  16     -14.636  -1.868  -2.538  1.00 97.28           N  
ATOM    124  N   GLU A  17     -13.121  -0.601   3.813  1.00 98.48           N  
ATOM    125  CA  GLU A  17     -12.330  -0.615   5.041  1.00 98.48           C  
ATOM    126  C   GLU A  17     -11.869  -2.028   5.384  1.00 98.48           C  
ATOM    127  CB  GLU A  17     -13.132  -0.025   6.204  1.00 98.48           C  
ATOM    128  O   GLU A  17     -12.672  -2.964   5.394  1.00 98.48           O  
ATOM    129  CG  GLU A  17     -13.413   1.464   6.065  1.00 98.48           C  
ATOM    130  CD  GLU A  17     -14.077   2.067   7.293  1.00 98.48           C  
ATOM    131  OE1 GLU A  17     -14.058   3.309   7.445  1.00 98.48           O  
ATOM    132  OE2 GLU A  17     -14.619   1.290   8.110  1.00 98.48           O  
ATOM    133  N   ILE A  18     -10.561  -2.111   5.678  1.00 98.54           N  
ATOM    134  CA  ILE A  18     -10.024  -3.421   6.032  1.00 98.54           C  
ATOM    135  C   ILE A  18      -9.161  -3.303   7.286  1.00 98.54           C  
ATOM    136  CB  ILE A  18      -9.205  -4.029   4.872  1.00 98.54           C  
ATOM    137  O   ILE A  18      -8.706  -2.210   7.633  1.00 98.54           O  
ATOM    138  CG1 ILE A  18      -8.030  -3.113   4.511  1.00 98.54           C  
ATOM    139  CG2 ILE A  18     -10.098  -4.280   3.653  1.00 98.54           C  
ATOM    140  CD1 ILE A  18      -7.100  -3.688   3.451  1.00 98.54           C  
ATOM    141  N   GLU A  19      -9.003  -4.398   7.944  1.00 98.70           N  
ATOM    142  CA  GLU A  19      -8.101  -4.469   9.090  1.00 98.70           C  
ATOM    143  C   GLU A  19      -6.761  -5.088   8.701  1.00 98.70           C  
ATOM    144  CB  GLU A  19      -8.739  -5.271  10.228  1.00 98.70           C  
ATOM    145  O   GLU A  19      -6.716  -6.199   8.169  1.00 98.70           O  
ATOM    146  CG  GLU A  19      -9.976  -4.614  10.824  1.00 98.70           C  
ATOM    147  CD  GLU A  19     -10.414  -5.241  12.138  1.00 98.70           C  
ATOM    148  OE1 GLU A  19     -11.150  -4.584  12.909  1.00 98.70           O  
ATOM    149  OE2 GLU A  19     -10.017  -6.399  12.399  1.00 98.70           O  
ATOM    150  N   VAL A  20      -5.691  -4.312   9.066  1.00 98.84           N  
ATOM    151  CA  VAL A  20      -4.376  -4.779   8.637  1.00 98.84           C  
ATOM    152  C   VAL A  20      -3.421  -4.799   9.828  1.00 98.84           C  
ATOM    153  CB  VAL A  20      -3.801  -3.896   7.507  1.00 98.84           C  
ATOM    154  O   VAL A  20      -3.165  -3.762  10.444  1.00 98.84           O  
ATOM    155  CG1 VAL A  20      -2.501  -4.490   6.966  1.00 98.84           C  
ATOM    156  CG2 VAL A  20      -4.825  -3.733   6.385  1.00 98.84           C  
ATOM    157  N   PRO A  21      -2.921  -6.007  10.104  1.00 98.64           N  
ATOM    158  CA  PRO A  21      -1.881  -6.041  11.135  1.00 98.64           C  
ATOM    159  C   PRO A  21      -0.639  -5.241  10.747  1.00 98.64           C  
ATOM    160  CB  PRO A  21      -1.554  -7.532  11.258  1.00 98.64           C  
ATOM    161  O   PRO A  21      -0.328  -5.114   9.560  1.00 98.64           O  
ATOM    162  CG  PRO A  21      -2.747  -8.232  10.691  1.00 98.64           C  
ATOM    163  CD  PRO A  21      -3.322  -7.383   9.594  1.00 98.64           C  
ATOM    164  N   ASP A  22       0.044  -4.697  11.741  1.00 98.24           N  
ATOM    165  CA  ASP A  22       1.184  -3.825  11.477  1.00 98.24           C  
ATOM    166  C   ASP A  22       2.352  -4.611  10.884  1.00 98.24           C  
ATOM    167  CB  ASP A  22       1.625  -3.114  12.758  1.00 98.24           C  
ATOM    168  O   ASP A  22       3.365  -4.027  10.492  1.00 98.24           O  
ATOM    169  CG  ASP A  22       2.060  -4.076  13.850  1.00 98.24           C  
ATOM    170  OD1 ASP A  22       2.014  -5.306  13.633  1.00 98.24           O  
ATOM    171  OD2 ASP A  22       2.449  -3.600  14.938  1.00 98.24           O  
ATOM    172  N   ASP A  23       2.250  -5.910  10.803  1.00 98.08           N  
ATOM    173  CA  ASP A  23       3.312  -6.743  10.248  1.00 98.08           C  
ATOM    174  C   ASP A  23       2.864  -7.412   8.951  1.00 98.08           C  
ATOM    175  CB  ASP A  23       3.748  -7.803  11.263  1.00 98.08           C  
ATOM    176  O   ASP A  23       3.428  -8.430   8.544  1.00 98.08           O  
ATOM    177  CG  ASP A  23       2.615  -8.722  11.684  1.00 98.08           C  
ATOM    178  OD1 ASP A  23       1.443  -8.434  11.360  1.00 98.08           O  
ATOM    179  OD2 ASP A  23       2.897  -9.743  12.348  1.00 98.08           O  
ATOM    180  N   GLU A  24       1.885  -7.006   8.379  1.00 98.58           N  
ATOM    181  CA  GLU A  24       1.363  -7.527   7.119  1.00 98.58           C  
ATOM    182  C   GLU A  24       1.293  -6.433   6.057  1.00 98.58           C  
ATOM    183  CB  GLU A  24      -0.020  -8.149   7.325  1.00 98.58           C  
ATOM    184  O   GLU A  24       0.932  -5.293   6.355  1.00 98.58           O  
ATOM    185  CG  GLU A  24      -0.544  -8.901   6.110  1.00 98.58           C  
ATOM    186  CD  GLU A  24      -1.854  -9.627   6.373  1.00 98.58           C  
ATOM    187  OE1 GLU A  24      -2.367 -10.304   5.454  1.00 98.58           O  
ATOM    188  OE2 GLU A  24      -2.371  -9.516   7.507  1.00 98.58           O  
ATOM    189  N   TYR A  25       1.622  -6.789   4.799  1.00 98.78           N  
ATOM    190  CA  TYR A  25       1.511  -5.839   3.698  1.00 98.78           C  
ATOM    191  C   TYR A  25       0.051  -5.515   3.402  1.00 98.78           C  
ATOM    192  CB  TYR A  25       2.188  -6.392   2.440  1.00 98.78           C  
ATOM    193  O   TYR A  25      -0.801  -6.406   3.401  1.00 98.78           O  
ATOM    194  CG  TYR A  25       3.687  -6.516   2.562  1.00 98.78           C  
ATOM    195  CD1 TYR A  25       4.432  -5.556   3.243  1.00 98.78           C  
ATOM    196  CD2 TYR A  25       4.362  -7.592   1.997  1.00 98.78           C  
ATOM    197  CE1 TYR A  25       5.814  -5.665   3.357  1.00 98.78           C  
ATOM    198  CE2 TYR A  25       5.744  -7.712   2.104  1.00 98.78           C  
ATOM    199  OH  TYR A  25       7.828  -6.858   2.895  1.00 98.78           O  
ATOM    200  CZ  TYR A  25       6.460  -6.745   2.786  1.00 98.78           C  
ATOM    201  N   ILE A  26      -0.197  -4.311   3.123  1.00 98.83           N  
ATOM    202  CA  ILE A  26      -1.550  -3.822   2.882  1.00 98.83           C  
ATOM    203  C   ILE A  26      -2.167  -4.569   1.702  1.00 98.83           C  
ATOM    204  CB  ILE A  26      -1.562  -2.299   2.617  1.00 98.83           C  
ATOM    205  O   ILE A  26      -3.319  -5.004   1.769  1.00 98.83           O  
ATOM    206  CG1 ILE A  26      -1.206  -1.532   3.896  1.00 98.83           C  
ATOM    207  CG2 ILE A  26      -2.923  -1.856   2.073  1.00 98.83           C  
ATOM    208  CD1 ILE A  26      -0.936  -0.050   3.674  1.00 98.83           C  
ATOM    209  N   LEU A  27      -1.402  -4.771   0.640  1.00 98.75           N  
ATOM    210  CA  LEU A  27      -1.900  -5.486  -0.529  1.00 98.75           C  
ATOM    211  C   LEU A  27      -2.355  -6.892  -0.154  1.00 98.75           C  
ATOM    212  CB  LEU A  27      -0.821  -5.559  -1.613  1.00 98.75           C  
ATOM    213  O   LEU A  27      -3.449  -7.317  -0.531  1.00 98.75           O  
ATOM    214  CG  LEU A  27      -1.181  -6.342  -2.877  1.00 98.75           C  
ATOM    215  CD1 LEU A  27      -2.284  -5.625  -3.648  1.00 98.75           C  
ATOM    216  CD2 LEU A  27       0.051  -6.538  -3.754  1.00 98.75           C  
ATOM    217  N   ASP A  28      -1.563  -7.624   0.619  1.00 98.59           N  
ATOM    218  CA  ASP A  28      -1.888  -8.991   1.013  1.00 98.59           C  
ATOM    219  C   ASP A  28      -3.146  -9.029   1.878  1.00 98.59           C  
ATOM    220  CB  ASP A  28      -0.715  -9.627   1.761  1.00 98.59           C  
ATOM    221  O   ASP A  28      -4.020  -9.875   1.676  1.00 98.59           O  
ATOM    222  CG  ASP A  28       0.490  -9.877   0.872  1.00 98.59           C  
ATOM    223  OD1 ASP A  28       0.331  -9.947  -0.366  1.00 98.59           O  
ATOM    224  OD2 ASP A  28       1.609 -10.008   1.415  1.00 98.59           O  
ATOM    225  N   ALA A  29      -3.203  -8.139   2.825  1.00 98.70           N  
ATOM    226  CA  ALA A  29      -4.378  -8.066   3.689  1.00 98.70           C  
ATOM    227  C   ALA A  29      -5.635  -7.758   2.882  1.00 98.70           C  
ATOM    228  CB  ALA A  29      -4.175  -7.012   4.775  1.00 98.70           C  
ATOM    229  O   ALA A  29      -6.696  -8.338   3.127  1.00 98.70           O  
ATOM    230  N   ALA A  30      -5.537  -6.856   1.955  1.00 98.65           N  
ATOM    231  CA  ALA A  30      -6.675  -6.529   1.099  1.00 98.65           C  
ATOM    232  C   ALA A  30      -7.151  -7.756   0.326  1.00 98.65           C  
ATOM    233  CB  ALA A  30      -6.309  -5.405   0.133  1.00 98.65           C  
ATOM    234  O   ALA A  30      -8.346  -8.057   0.303  1.00 98.65           O  
ATOM    235  N   GLU A  31      -6.260  -8.510  -0.220  1.00 98.19           N  
ATOM    236  CA  GLU A  31      -6.606  -9.705  -0.984  1.00 98.19           C  
ATOM    237  C   GLU A  31      -7.254 -10.761  -0.094  1.00 98.19           C  
ATOM    238  CB  GLU A  31      -5.365 -10.283  -1.669  1.00 98.19           C  
ATOM    239  O   GLU A  31      -8.252 -11.375  -0.476  1.00 98.19           O  
ATOM    240  CG  GLU A  31      -4.917  -9.499  -2.894  1.00 98.19           C  
ATOM    241  CD  GLU A  31      -3.734 -10.130  -3.610  1.00 98.19           C  
ATOM    242  OE1 GLU A  31      -3.570  -9.901  -4.830  1.00 98.19           O  
ATOM    243  OE2 GLU A  31      -2.964 -10.860  -2.946  1.00 98.19           O  
ATOM    244  N   GLU A  32      -6.705 -10.932   1.010  1.00 98.29           N  
ATOM    245  CA  GLU A  32      -7.238 -11.919   1.943  1.00 98.29           C  
ATOM    246  C   GLU A  32      -8.678 -11.591   2.331  1.00 98.29           C  
ATOM    247  CB  GLU A  32      -6.363 -12.003   3.196  1.00 98.29           C  
ATOM    248  O   GLU A  32      -9.469 -12.491   2.619  1.00 98.29           O  
ATOM    249  CG  GLU A  32      -5.050 -12.743   2.980  1.00 98.29           C  
ATOM    250  CD  GLU A  32      -4.153 -12.743   4.208  1.00 98.29           C  
ATOM    251  OE1 GLU A  32      -3.032 -13.296   4.140  1.00 98.29           O  
ATOM    252  OE2 GLU A  32      -4.574 -12.185   5.246  1.00 98.29           O  
ATOM    253  N   GLN A  33      -8.944 -10.397   2.252  1.00 98.27           N  
ATOM    254  CA  GLN A  33     -10.266  -9.959   2.688  1.00 98.27           C  
ATOM    255  C   GLN A  33     -11.178  -9.694   1.494  1.00 98.27           C  
ATOM    256  CB  GLN A  33     -10.158  -8.704   3.555  1.00 98.27           C  
ATOM    257  O   GLN A  33     -12.244  -9.092   1.642  1.00 98.27           O  
ATOM    258  CG  GLN A  33      -9.455  -8.935   4.886  1.00 98.27           C  
ATOM    259  CD  GLN A  33      -9.478  -7.711   5.782  1.00 98.27           C  
ATOM    260  NE2 GLN A  33      -8.326  -7.370   6.349  1.00 98.27           N  
ATOM    261  OE1 GLN A  33     -10.522  -7.077   5.963  1.00 98.27           O  
ATOM    262  N   GLY A  34     -10.674 -10.012   0.316  1.00 96.78           N  
ATOM    263  CA  GLY A  34     -11.533 -10.089  -0.855  1.00 96.78           C  
ATOM    264  C   GLY A  34     -11.487  -8.838  -1.712  1.00 96.78           C  
ATOM    265  O   GLY A  34     -12.373  -8.613  -2.539  1.00 96.78           O  
ATOM    266  N   TYR A  35     -10.533  -7.956  -1.455  1.00 96.29           N  
ATOM    267  CA  TYR A  35     -10.396  -6.739  -2.248  1.00 96.29           C  
ATOM    268  C   TYR A  35      -9.194  -6.828  -3.181  1.00 96.29           C  
ATOM    269  CB  TYR A  35     -10.260  -5.516  -1.336  1.00 96.29           C  
ATOM    270  O   TYR A  35      -8.060  -6.998  -2.727  1.00 96.29           O  
ATOM    271  CG  TYR A  35     -11.435  -5.315  -0.411  1.00 96.29           C  
ATOM    272  CD1 TYR A  35     -12.645  -4.816  -0.888  1.00 96.29           C  
ATOM    273  CD2 TYR A  35     -11.338  -5.622   0.942  1.00 96.29           C  
ATOM    274  CE1 TYR A  35     -13.730  -4.627  -0.038  1.00 96.29           C  
ATOM    275  CE2 TYR A  35     -12.417  -5.437   1.801  1.00 96.29           C  
ATOM    276  OH  TYR A  35     -14.678  -4.756   2.148  1.00 96.29           O  
ATOM    277  CZ  TYR A  35     -13.607  -4.940   1.302  1.00 96.29           C  
ATOM    278  N   ASP A  36      -9.506  -6.676  -4.451  1.00 94.87           N  
ATOM    279  CA  ASP A  36      -8.458  -6.811  -5.458  1.00 94.87           C  
ATOM    280  C   ASP A  36      -7.825  -5.459  -5.777  1.00 94.87           C  
ATOM    281  CB  ASP A  36      -9.018  -7.443  -6.734  1.00 94.87           C  
ATOM    282  O   ASP A  36      -8.506  -4.542  -6.242  1.00 94.87           O  
ATOM    283  CG  ASP A  36      -9.441  -8.889  -6.543  1.00 94.87           C  
ATOM    284  OD1 ASP A  36      -8.750  -9.636  -5.817  1.00 94.87           O  
ATOM    285  OD2 ASP A  36     -10.473  -9.286  -7.127  1.00 94.87           O  
ATOM    286  N   LEU A  37      -6.577  -5.314  -5.470  1.00 97.98           N  
ATOM    287  CA  LEU A  37      -5.785  -4.146  -5.838  1.00 97.98           C  
ATOM    288  C   LEU A  37      -4.801  -4.485  -6.953  1.00 97.98           C  
ATOM    289  CB  LEU A  37      -5.029  -3.605  -4.621  1.00 97.98           C  
ATOM    290  O   LEU A  37      -4.370  -5.633  -7.077  1.00 97.98           O  
ATOM    291  CG  LEU A  37      -5.887  -3.081  -3.468  1.00 97.98           C  
ATOM    292  CD1 LEU A  37      -5.002  -2.644  -2.306  1.00 97.98           C  
ATOM    293  CD2 LEU A  37      -6.770  -1.930  -3.938  1.00 97.98           C  
ATOM    294  N   PRO A  38      -4.511  -3.479  -7.749  1.00 97.78           N  
ATOM    295  CA  PRO A  38      -3.562  -3.753  -8.830  1.00 97.78           C  
ATOM    296  C   PRO A  38      -2.161  -4.079  -8.318  1.00 97.78           C  
ATOM    297  CB  PRO A  38      -3.560  -2.452  -9.636  1.00 97.78           C  
ATOM    298  O   PRO A  38      -1.673  -3.430  -7.389  1.00 97.78           O  
ATOM    299  CG  PRO A  38      -3.964  -1.396  -8.658  1.00 97.78           C  
ATOM    300  CD  PRO A  38      -4.897  -2.009  -7.653  1.00 97.78           C  
ATOM    301  N   PHE A  39      -1.562  -5.122  -8.887  1.00 97.97           N  
ATOM    302  CA  PHE A  39      -0.184  -5.475  -8.568  1.00 97.97           C  
ATOM    303  C   PHE A  39       0.475  -6.195  -9.738  1.00 97.97           C  
ATOM    304  CB  PHE A  39      -0.128  -6.352  -7.313  1.00 97.97           C  
ATOM    305  O   PHE A  39      -0.211  -6.746 -10.601  1.00 97.97           O  
ATOM    306  CG  PHE A  39      -0.659  -7.744  -7.521  1.00 97.97           C  
ATOM    307  CD1 PHE A  39      -2.012  -8.018  -7.360  1.00 97.97           C  
ATOM    308  CD2 PHE A  39       0.195  -8.780  -7.878  1.00 97.97           C  
ATOM    309  CE1 PHE A  39      -2.507  -9.306  -7.552  1.00 97.97           C  
ATOM    310  CE2 PHE A  39      -0.292 -10.069  -8.072  1.00 97.97           C  
ATOM    311  CZ  PHE A  39      -1.643 -10.330  -7.908  1.00 97.97           C  
ATOM    312  N   SER A  40       1.825  -6.077  -9.853  1.00 98.29           N  
ATOM    313  CA  SER A  40       2.549  -6.825 -10.876  1.00 98.29           C  
ATOM    314  C   SER A  40       3.797  -7.484 -10.300  1.00 98.29           C  
ATOM    315  CB  SER A  40       2.936  -5.907 -12.037  1.00 98.29           C  
ATOM    316  O   SER A  40       3.910  -8.711 -10.293  1.00 98.29           O  
ATOM    317  OG  SER A  40       3.669  -6.620 -13.018  1.00 98.29           O  
ATOM    318  N   CYS A  41       4.630  -6.850  -9.662  1.00 98.16           N  
ATOM    319  CA  CYS A  41       5.913  -7.406  -9.248  1.00 98.16           C  
ATOM    320  C   CYS A  41       5.839  -7.948  -7.825  1.00 98.16           C  
ATOM    321  CB  CYS A  41       7.012  -6.349  -9.344  1.00 98.16           C  
ATOM    322  O   CYS A  41       6.619  -8.825  -7.449  1.00 98.16           O  
ATOM    323  SG  CYS A  41       6.910  -5.075  -8.068  1.00 98.16           S  
ATOM    324  N   ARG A  42       5.073  -7.244  -6.967  1.00 97.39           N  
ATOM    325  CA  ARG A  42       4.894  -7.576  -5.557  1.00 97.39           C  
ATOM    326  C   ARG A  42       6.219  -7.500  -4.805  1.00 97.39           C  
ATOM    327  CB  ARG A  42       4.285  -8.971  -5.406  1.00 97.39           C  
ATOM    328  O   ARG A  42       6.459  -8.278  -3.879  1.00 97.39           O  
ATOM    329  CG  ARG A  42       3.595  -9.201  -4.071  1.00 97.39           C  
ATOM    330  CD  ARG A  42       2.707 -10.437  -4.100  1.00 97.39           C  
ATOM    331  NE  ARG A  42       2.094 -10.692  -2.800  1.00 97.39           N  
ATOM    332  NH1 ARG A  42      -0.032 -11.029  -3.636  1.00 97.39           N  
ATOM    333  NH2 ARG A  42       0.355 -11.182  -1.382  1.00 97.39           N  
ATOM    334  CZ  ARG A  42       0.807 -10.967  -2.609  1.00 97.39           C  
ATOM    335  N   ALA A  43       7.045  -6.741  -5.231  1.00 97.99           N  
ATOM    336  CA  ALA A  43       8.380  -6.693  -4.641  1.00 97.99           C  
ATOM    337  C   ALA A  43       8.831  -5.252  -4.421  1.00 97.99           C  
ATOM    338  CB  ALA A  43       9.381  -7.431  -5.527  1.00 97.99           C  
ATOM    339  O   ALA A  43       9.980  -5.004  -4.048  1.00 97.99           O  
ATOM    340  N   GLY A  44       7.906  -4.298  -4.625  1.00 97.96           N  
ATOM    341  CA  GLY A  44       8.227  -2.893  -4.430  1.00 97.96           C  
ATOM    342  C   GLY A  44       9.155  -2.340  -5.495  1.00 97.96           C  
ATOM    343  O   GLY A  44       9.921  -1.410  -5.236  1.00 97.96           O  
ATOM    344  N   ALA A  45       9.125  -3.071  -6.665  1.00 98.32           N  
ATOM    345  CA  ALA A  45      10.091  -2.683  -7.689  1.00 98.32           C  
ATOM    346  C   ALA A  45       9.388  -2.132  -8.926  1.00 98.32           C  
ATOM    347  CB  ALA A  45      10.972  -3.872  -8.067  1.00 98.32           C  
ATOM    348  O   ALA A  45      10.031  -1.852  -9.940  1.00 98.32           O  
ATOM    349  N   CYS A  46       8.124  -2.036  -8.887  1.00 98.25           N  
ATOM    350  CA  CYS A  46       7.337  -1.434  -9.957  1.00 98.25           C  
ATOM    351  C   CYS A  46       6.260  -0.516  -9.392  1.00 98.25           C  
ATOM    352  CB  CYS A  46       6.694  -2.516 -10.824  1.00 98.25           C  
ATOM    353  O   CYS A  46       6.222  -0.265  -8.186  1.00 98.25           O  
ATOM    354  SG  CYS A  46       5.239  -3.280 -10.074  1.00 98.25           S  
ATOM    355  N   SER A  47       5.320   0.006 -10.241  1.00 98.11           N  
ATOM    356  CA  SER A  47       4.403   1.014  -9.721  1.00 98.11           C  
ATOM    357  C   SER A  47       2.951   0.568  -9.866  1.00 98.11           C  
ATOM    358  CB  SER A  47       4.609   2.348 -10.439  1.00 98.11           C  
ATOM    359  O   SER A  47       2.030   1.350  -9.623  1.00 98.11           O  
ATOM    360  OG  SER A  47       4.357   2.217 -11.827  1.00 98.11           O  
ATOM    361  N   THR A  48       2.739  -0.653 -10.260  1.00 98.67           N  
ATOM    362  CA  THR A  48       1.384  -1.124 -10.525  1.00 98.67           C  
ATOM    363  C   THR A  48       0.514  -1.001  -9.277  1.00 98.67           C  
ATOM    364  CB  THR A  48       1.385  -2.586 -11.010  1.00 98.67           C  
ATOM    365  O   THR A  48      -0.676  -0.696  -9.371  1.00 98.67           O  
ATOM    366  CG2 THR A  48      -0.034  -3.081 -11.268  1.00 98.67           C  
ATOM    367  OG1 THR A  48       2.140  -2.679 -12.225  1.00 98.67           O  
ATOM    368  N   CYS A  49       1.063  -1.157  -8.119  1.00 98.69           N  
ATOM    369  CA  CYS A  49       0.278  -1.134  -6.890  1.00 98.69           C  
ATOM    370  C   CYS A  49       0.278   0.258  -6.269  1.00 98.69           C  
ATOM    371  CB  CYS A  49       0.823  -2.150  -5.887  1.00 98.69           C  
ATOM    372  O   CYS A  49      -0.085   0.422  -5.103  1.00 98.69           O  
ATOM    373  SG  CYS A  49       2.539  -1.853  -5.409  1.00 98.69           S  
ATOM    374  N   ALA A  50       0.569   1.197  -6.993  1.00 98.75           N  
ATOM    375  CA  ALA A  50       0.727   2.543  -6.450  1.00 98.75           C  
ATOM    376  C   ALA A  50      -0.597   3.075  -5.908  1.00 98.75           C  
ATOM    377  CB  ALA A  50       1.278   3.486  -7.517  1.00 98.75           C  
ATOM    378  O   ALA A  50      -1.650   2.871  -6.515  1.00 98.75           O  
ATOM    379  N   GLY A  51      -0.580   3.672  -4.743  1.00 98.78           N  
ATOM    380  CA  GLY A  51      -1.613   4.473  -4.105  1.00 98.78           C  
ATOM    381  C   GLY A  51      -1.102   5.803  -3.586  1.00 98.78           C  
ATOM    382  O   GLY A  51       0.080   6.122  -3.736  1.00 98.78           O  
ATOM    383  N   LYS A  52      -2.018   6.585  -3.023  1.00 98.75           N  
ATOM    384  CA  LYS A  52      -1.656   7.856  -2.400  1.00 98.75           C  
ATOM    385  C   LYS A  52      -2.272   7.981  -1.009  1.00 98.75           C  
ATOM    386  CB  LYS A  52      -2.099   9.028  -3.276  1.00 98.75           C  
ATOM    387  O   LYS A  52      -3.482   7.814  -0.843  1.00 98.75           O  
ATOM    388  CG  LYS A  52      -1.527  10.372  -2.848  1.00 98.75           C  
ATOM    389  CD  LYS A  52      -1.809  11.455  -3.881  1.00 98.75           C  
ATOM    390  CE  LYS A  52      -1.160  12.778  -3.497  1.00 98.75           C  
ATOM    391  NZ  LYS A  52      -1.430  13.841  -4.510  1.00 98.75           N  
ATOM    392  N   LEU A  53      -1.384   8.267  -0.082  1.00 98.70           N  
ATOM    393  CA  LEU A  53      -1.835   8.419   1.297  1.00 98.70           C  
ATOM    394  C   LEU A  53      -2.653   9.694   1.464  1.00 98.70           C  
ATOM    395  CB  LEU A  53      -0.639   8.437   2.253  1.00 98.70           C  
ATOM    396  O   LEU A  53      -2.198  10.781   1.101  1.00 98.70           O  
ATOM    397  CG  LEU A  53      -0.087   7.074   2.676  1.00 98.70           C  
ATOM    398  CD1 LEU A  53       1.278   7.237   3.337  1.00 98.70           C  
ATOM    399  CD2 LEU A  53      -1.061   6.370   3.614  1.00 98.70           C  
ATOM    400  N   VAL A  54      -3.870   9.572   1.942  1.00 98.38           N  
ATOM    401  CA  VAL A  54      -4.702  10.720   2.287  1.00 98.38           C  
ATOM    402  C   VAL A  54      -4.469  11.108   3.745  1.00 98.38           C  
ATOM    403  CB  VAL A  54      -6.200  10.427   2.047  1.00 98.38           C  
ATOM    404  O   VAL A  54      -4.333  12.291   4.065  1.00 98.38           O  
ATOM    405  CG1 VAL A  54      -7.060  11.608   2.495  1.00 98.38           C  
ATOM    406  CG2 VAL A  54      -6.452  10.108   0.575  1.00 98.38           C  
ATOM    407  N   SER A  55      -4.450  10.103   4.641  1.00 98.54           N  
ATOM    408  CA  SER A  55      -4.140  10.276   6.056  1.00 98.54           C  
ATOM    409  C   SER A  55      -3.491   9.024   6.637  1.00 98.54           C  
ATOM    410  CB  SER A  55      -5.405  10.616   6.845  1.00 98.54           C  
ATOM    411  O   SER A  55      -3.576   7.944   6.049  1.00 98.54           O  
ATOM    412  OG  SER A  55      -6.321   9.535   6.819  1.00 98.54           O  
ATOM    413  N   GLY A  56      -2.784   9.211   7.763  1.00 98.53           N  
ATOM    414  CA  GLY A  56      -2.107   8.109   8.428  1.00 98.53           C  
ATOM    415  C   GLY A  56      -0.675   7.921   7.964  1.00 98.53           C  
ATOM    416  O   GLY A  56      -0.149   8.741   7.208  1.00 98.53           O  
ATOM    417  N   THR A  57      -0.112   6.890   8.500  1.00 98.68           N  
ATOM    418  CA  THR A  57       1.284   6.659   8.148  1.00 98.68           C  
ATOM    419  C   THR A  57       1.531   5.181   7.856  1.00 98.68           C  
ATOM    420  CB  THR A  57       2.228   7.128   9.271  1.00 98.68           C  
ATOM    421  O   THR A  57       0.829   4.314   8.380  1.00 98.68           O  
ATOM    422  CG2 THR A  57       2.112   8.632   9.494  1.00 98.68           C  
ATOM    423  OG1 THR A  57       1.891   6.447  10.486  1.00 98.68           O  
ATOM    424  N   VAL A  58       2.524   4.950   6.957  1.00 98.78           N  
ATOM    425  CA  VAL A  58       2.920   3.588   6.613  1.00 98.78           C  
ATOM    426  C   VAL A  58       4.440   3.456   6.695  1.00 98.78           C  
ATOM    427  CB  VAL A  58       2.425   3.191   5.205  1.00 98.78           C  
ATOM    428  O   VAL A  58       5.157   4.459   6.697  1.00 98.78           O  
ATOM    429  CG1 VAL A  58       0.912   3.367   5.095  1.00 98.78           C  
ATOM    430  CG2 VAL A  58       3.142   4.015   4.136  1.00 98.78           C  
ATOM    431  N   ASP A  59       4.840   2.252   6.838  1.00 98.67           N  
ATOM    432  CA  ASP A  59       6.226   1.861   6.596  1.00 98.67           C  
ATOM    433  C   ASP A  59       6.375   1.176   5.240  1.00 98.67           C  
ATOM    434  CB  ASP A  59       6.725   0.938   7.710  1.00 98.67           C  
ATOM    435  O   ASP A  59       5.911   0.050   5.053  1.00 98.67           O  
ATOM    436  CG  ASP A  59       8.159   0.483   7.504  1.00 98.67           C  
ATOM    437  OD1 ASP A  59       8.755   0.801   6.453  1.00 98.67           O  
ATOM    438  OD2 ASP A  59       8.697  -0.202   8.401  1.00 98.67           O  
ATOM    439  N   GLN A  60       7.022   1.899   4.293  1.00 98.22           N  
ATOM    440  CA  GLN A  60       7.251   1.267   2.997  1.00 98.22           C  
ATOM    441  C   GLN A  60       8.736   1.250   2.649  1.00 98.22           C  
ATOM    442  CB  GLN A  60       6.463   1.988   1.902  1.00 98.22           C  
ATOM    443  O   GLN A  60       9.113   1.494   1.500  1.00 98.22           O  
ATOM    444  CG  GLN A  60       6.871   3.442   1.706  1.00 98.22           C  
ATOM    445  CD  GLN A  60       6.036   4.149   0.655  1.00 98.22           C  
ATOM    446  NE2 GLN A  60       5.603   5.367   0.962  1.00 98.22           N  
ATOM    447  OE1 GLN A  60       5.784   3.606  -0.425  1.00 98.22           O  
ATOM    448  N   SER A  61       9.485   0.930   3.691  1.00 97.66           N  
ATOM    449  CA  SER A  61      10.938   0.975   3.564  1.00 97.66           C  
ATOM    450  C   SER A  61      11.447  -0.128   2.642  1.00 97.66           C  
ATOM    451  CB  SER A  61      11.600   0.850   4.937  1.00 97.66           C  
ATOM    452  O   SER A  61      12.562  -0.044   2.122  1.00 97.66           O  
ATOM    453  OG  SER A  61      11.233  -0.368   5.563  1.00 97.66           O  
ATOM    454  N   ASP A  62      10.572  -1.176   2.345  1.00 97.84           N  
ATOM    455  CA  ASP A  62      10.980  -2.304   1.514  1.00 97.84           C  
ATOM    456  C   ASP A  62      10.927  -1.942   0.031  1.00 97.84           C  
ATOM    457  CB  ASP A  62      10.096  -3.522   1.790  1.00 97.84           C  
ATOM    458  O   ASP A  62      11.468  -2.663  -0.809  1.00 97.84           O  
ATOM    459  CG  ASP A  62      10.347  -4.140   3.154  1.00 97.84           C  
ATOM    460  OD1 ASP A  62      11.381  -3.828   3.784  1.00 97.84           O  
ATOM    461  OD2 ASP A  62       9.505  -4.948   3.602  1.00 97.84           O  
ATOM    462  N   GLN A  63      10.279  -0.880  -0.319  1.00 98.27           N  
ATOM    463  CA  GLN A  63      10.136  -0.538  -1.730  1.00 98.27           C  
ATOM    464  C   GLN A  63      11.433   0.038  -2.291  1.00 98.27           C  
ATOM    465  CB  GLN A  63       8.991   0.457  -1.927  1.00 98.27           C  
ATOM    466  O   GLN A  63      12.264   0.554  -1.542  1.00 98.27           O  
ATOM    467  CG  GLN A  63       9.312   1.867  -1.452  1.00 98.27           C  
ATOM    468  CD  GLN A  63      10.028   2.693  -2.504  1.00 98.27           C  
ATOM    469  NE2 GLN A  63      10.968   3.524  -2.068  1.00 98.27           N  
ATOM    470  OE1 GLN A  63       9.739   2.584  -3.700  1.00 98.27           O  
ATOM    471  N   SER A  64      11.602  -0.021  -3.636  1.00 98.20           N  
ATOM    472  CA  SER A  64      12.789   0.550  -4.264  1.00 98.20           C  
ATOM    473  C   SER A  64      12.427   1.333  -5.522  1.00 98.20           C  
ATOM    474  CB  SER A  64      13.794  -0.550  -4.610  1.00 98.20           C  
ATOM    475  O   SER A  64      13.308   1.731  -6.287  1.00 98.20           O  
ATOM    476  OG  SER A  64      13.209  -1.514  -5.469  1.00 98.20           O  
ATOM    477  N   PHE A  65      11.158   1.550  -5.724  1.00 98.60           N  
ATOM    478  CA  PHE A  65      10.713   2.142  -6.980  1.00 98.60           C  
ATOM    479  C   PHE A  65      10.534   3.649  -6.834  1.00 98.60           C  
ATOM    480  CB  PHE A  65       9.401   1.501  -7.443  1.00 98.60           C  
ATOM    481  O   PHE A  65      11.036   4.421  -7.654  1.00 98.60           O  
ATOM    482  CG  PHE A  65       8.890   2.040  -8.752  1.00 98.60           C  
ATOM    483  CD1 PHE A  65       7.938   3.052  -8.778  1.00 98.60           C  
ATOM    484  CD2 PHE A  65       9.363   1.535  -9.956  1.00 98.60           C  
ATOM    485  CE1 PHE A  65       7.463   3.553  -9.988  1.00 98.60           C  
ATOM    486  CE2 PHE A  65       8.893   2.031 -11.169  1.00 98.60           C  
ATOM    487  CZ  PHE A  65       7.943   3.039 -11.183  1.00 98.60           C  
ATOM    488  N   LEU A  66       9.826   4.137  -5.761  1.00 98.57           N  
ATOM    489  CA  LEU A  66       9.467   5.544  -5.614  1.00 98.57           C  
ATOM    490  C   LEU A  66      10.680   6.375  -5.209  1.00 98.57           C  
ATOM    491  CB  LEU A  66       8.353   5.707  -4.576  1.00 98.57           C  
ATOM    492  O   LEU A  66      11.478   5.949  -4.370  1.00 98.57           O  
ATOM    493  CG  LEU A  66       7.039   4.981  -4.872  1.00 98.57           C  
ATOM    494  CD1 LEU A  66       6.080   5.120  -3.695  1.00 98.57           C  
ATOM    495  CD2 LEU A  66       6.407   5.519  -6.151  1.00 98.57           C  
ATOM    496  N   ASP A  67      10.805   7.490  -5.767  1.00 97.94           N  
ATOM    497  CA  ASP A  67      11.867   8.389  -5.327  1.00 97.94           C  
ATOM    498  C   ASP A  67      11.422   9.219  -4.125  1.00 97.94           C  
ATOM    499  CB  ASP A  67      12.300   9.309  -6.471  1.00 97.94           C  
ATOM    500  O   ASP A  67      10.271   9.128  -3.693  1.00 97.94           O  
ATOM    501  CG  ASP A  67      11.192  10.239  -6.934  1.00 97.94           C  
ATOM    502  OD1 ASP A  67      10.415  10.732  -6.088  1.00 97.94           O  
ATOM    503  OD2 ASP A  67      11.094  10.479  -8.157  1.00 97.94           O  
ATOM    504  N   ASP A  68      12.280  10.015  -3.561  1.00 97.66           N  
ATOM    505  CA  ASP A  68      12.022  10.709  -2.303  1.00 97.66           C  
ATOM    506  C   ASP A  68      10.884  11.717  -2.456  1.00 97.66           C  
ATOM    507  CB  ASP A  68      13.286  11.414  -1.809  1.00 97.66           C  
ATOM    508  O   ASP A  68      10.058  11.870  -1.554  1.00 97.66           O  
ATOM    509  CG  ASP A  68      14.340  10.450  -1.294  1.00 97.66           C  
ATOM    510  OD1 ASP A  68      14.026   9.259  -1.082  1.00 97.66           O  
ATOM    511  OD2 ASP A  68      15.495  10.886  -1.096  1.00 97.66           O  
ATOM    512  N   ASP A  69      10.855  12.384  -3.609  1.00 98.22           N  
ATOM    513  CA  ASP A  69       9.819  13.385  -3.843  1.00 98.22           C  
ATOM    514  C   ASP A  69       8.437  12.741  -3.910  1.00 98.22           C  
ATOM    515  CB  ASP A  69      10.102  14.159  -5.133  1.00 98.22           C  
ATOM    516  O   ASP A  69       7.469  13.277  -3.366  1.00 98.22           O  
ATOM    517  CG  ASP A  69      11.301  15.083  -5.019  1.00 98.22           C  
ATOM    518  OD1 ASP A  69      11.744  15.371  -3.886  1.00 98.22           O  
ATOM    519  OD2 ASP A  69      11.806  15.530  -6.071  1.00 98.22           O  
ATOM    520  N   GLN A  70       8.353  11.613  -4.530  1.00 98.50           N  
ATOM    521  CA  GLN A  70       7.091  10.891  -4.657  1.00 98.50           C  
ATOM    522  C   GLN A  70       6.630  10.349  -3.307  1.00 98.50           C  
ATOM    523  CB  GLN A  70       7.226   9.747  -5.663  1.00 98.50           C  
ATOM    524  O   GLN A  70       5.443  10.416  -2.978  1.00 98.50           O  
ATOM    525  CG  GLN A  70       7.383  10.212  -7.105  1.00 98.50           C  
ATOM    526  CD  GLN A  70       7.742   9.081  -8.050  1.00 98.50           C  
ATOM    527  NE2 GLN A  70       7.253   9.160  -9.283  1.00 98.50           N  
ATOM    528  OE1 GLN A  70       8.454   8.143  -7.676  1.00 98.50           O  
ATOM    529  N   ILE A  71       7.589   9.899  -2.517  1.00 98.51           N  
ATOM    530  CA  ILE A  71       7.265   9.435  -1.172  1.00 98.51           C  
ATOM    531  C   ILE A  71       6.757  10.603  -0.331  1.00 98.51           C  
ATOM    532  CB  ILE A  71       8.486   8.775  -0.492  1.00 98.51           C  
ATOM    533  O   ILE A  71       5.733  10.489   0.347  1.00 98.51           O  
ATOM    534  CG1 ILE A  71       8.870   7.483  -1.222  1.00 98.51           C  
ATOM    535  CG2 ILE A  71       8.200   8.505   0.988  1.00 98.51           C  
ATOM    536  CD1 ILE A  71      10.193   6.883  -0.764  1.00 98.51           C  
ATOM    537  N   GLU A  72       7.426  11.662  -0.437  1.00 97.37           N  
ATOM    538  CA  GLU A  72       7.049  12.858   0.310  1.00 97.37           C  
ATOM    539  C   GLU A  72       5.683  13.377  -0.129  1.00 97.37           C  
ATOM    540  CB  GLU A  72       8.107  13.952   0.143  1.00 97.37           C  
ATOM    541  O   GLU A  72       4.948  13.959   0.670  1.00 97.37           O  
ATOM    542  CG  GLU A  72       9.362  13.728   0.973  1.00 97.37           C  
ATOM    543  CD  GLU A  72      10.439  14.771   0.726  1.00 97.37           C  
ATOM    544  OE1 GLU A  72      11.550  14.643   1.290  1.00 97.37           O  
ATOM    545  OE2 GLU A  72      10.171  15.726  -0.036  1.00 97.37           O  
ATOM    546  N   ALA A  73       5.385  13.142  -1.361  1.00 97.86           N  
ATOM    547  CA  ALA A  73       4.102  13.584  -1.902  1.00 97.86           C  
ATOM    548  C   ALA A  73       2.974  12.652  -1.470  1.00 97.86           C  
ATOM    549  CB  ALA A  73       4.167  13.665  -3.426  1.00 97.86           C  
ATOM    550  O   ALA A  73       1.801  12.918  -1.743  1.00 97.86           O  
ATOM    551  N   GLY A  74       3.333  11.564  -0.848  1.00 98.44           N  
ATOM    552  CA  GLY A  74       2.326  10.697  -0.256  1.00 98.44           C  
ATOM    553  C   GLY A  74       2.092   9.426  -1.049  1.00 98.44           C  
ATOM    554  O   GLY A  74       1.140   8.689  -0.785  1.00 98.44           O  
ATOM    555  N   TYR A  75       2.887   9.203  -2.096  1.00 98.75           N  
ATOM    556  CA  TYR A  75       2.717   7.968  -2.853  1.00 98.75           C  
ATOM    557  C   TYR A  75       3.234   6.770  -2.065  1.00 98.75           C  
ATOM    558  CB  TYR A  75       3.440   8.059  -4.200  1.00 98.75           C  
ATOM    559  O   TYR A  75       4.231   6.875  -1.347  1.00 98.75           O  
ATOM    560  CG  TYR A  75       2.771   8.985  -5.187  1.00 98.75           C  
ATOM    561  CD1 TYR A  75       1.630   8.588  -5.881  1.00 98.75           C  
ATOM    562  CD2 TYR A  75       3.278  10.257  -5.428  1.00 98.75           C  
ATOM    563  CE1 TYR A  75       1.011   9.437  -6.793  1.00 98.75           C  
ATOM    564  CE2 TYR A  75       2.667  11.114  -6.337  1.00 98.75           C  
ATOM    565  OH  TYR A  75       0.928  11.541  -7.915  1.00 98.75           O  
ATOM    566  CZ  TYR A  75       1.536  10.696  -7.014  1.00 98.75           C  
ATOM    567  N   VAL A  76       2.518   5.744  -2.239  1.00 98.85           N  
ATOM    568  CA  VAL A  76       2.810   4.527  -1.489  1.00 98.85           C  
ATOM    569  C   VAL A  76       2.637   3.309  -2.393  1.00 98.85           C  
ATOM    570  CB  VAL A  76       1.907   4.399  -0.242  1.00 98.85           C  
ATOM    571  O   VAL A  76       1.799   3.313  -3.298  1.00 98.85           O  
ATOM    572  CG1 VAL A  76       0.437   4.313  -0.646  1.00 98.85           C  
ATOM    573  CG2 VAL A  76       2.310   3.178   0.584  1.00 98.85           C  
ATOM    574  N   LEU A  77       3.455   2.342  -2.212  1.00 98.87           N  
ATOM    575  CA  LEU A  77       3.276   1.049  -2.863  1.00 98.87           C  
ATOM    576  C   LEU A  77       2.659   0.038  -1.903  1.00 98.87           C  
ATOM    577  CB  LEU A  77       4.615   0.522  -3.387  1.00 98.87           C  
ATOM    578  O   LEU A  77       3.322  -0.426  -0.973  1.00 98.87           O  
ATOM    579  CG  LEU A  77       5.371   1.435  -4.354  1.00 98.87           C  
ATOM    580  CD1 LEU A  77       6.632   0.742  -4.859  1.00 98.87           C  
ATOM    581  CD2 LEU A  77       4.474   1.841  -5.518  1.00 98.87           C  
ATOM    582  N   THR A  78       1.429  -0.331  -2.180  1.00 98.76           N  
ATOM    583  CA  THR A  78       0.644  -1.119  -1.236  1.00 98.76           C  
ATOM    584  C   THR A  78       1.208  -2.531  -1.110  1.00 98.76           C  
ATOM    585  CB  THR A  78      -0.834  -1.190  -1.661  1.00 98.76           C  
ATOM    586  O   THR A  78       0.943  -3.225  -0.126  1.00 98.76           O  
ATOM    587  CG2 THR A  78      -1.487   0.188  -1.615  1.00 98.76           C  
ATOM    588  OG1 THR A  78      -0.917  -1.701  -2.997  1.00 98.76           O  
ATOM    589  N   CYS A  79       2.027  -3.006  -2.050  1.00 98.69           N  
ATOM    590  CA  CYS A  79       2.507  -4.384  -2.048  1.00 98.69           C  
ATOM    591  C   CYS A  79       3.636  -4.567  -1.042  1.00 98.69           C  
ATOM    592  CB  CYS A  79       2.984  -4.786  -3.443  1.00 98.69           C  
ATOM    593  O   CYS A  79       3.945  -5.693  -0.648  1.00 98.69           O  
ATOM    594  SG  CYS A  79       4.398  -3.830  -4.033  1.00 98.69           S  
ATOM    595  N   VAL A  80       4.238  -3.476  -0.604  1.00 98.71           N  
ATOM    596  CA  VAL A  80       5.316  -3.594   0.373  1.00 98.71           C  
ATOM    597  C   VAL A  80       5.130  -2.555   1.476  1.00 98.71           C  
ATOM    598  CB  VAL A  80       6.702  -3.428  -0.288  1.00 98.71           C  
ATOM    599  O   VAL A  80       6.102  -2.122   2.100  1.00 98.71           O  
ATOM    600  CG1 VAL A  80       7.012  -4.614  -1.199  1.00 98.71           C  
ATOM    601  CG2 VAL A  80       6.765  -2.118  -1.071  1.00 98.71           C  
ATOM    602  N   ALA A  81       3.972  -2.085   1.636  1.00 98.83           N  
ATOM    603  CA  ALA A  81       3.688  -1.107   2.683  1.00 98.83           C  
ATOM    604  C   ALA A  81       2.991  -1.762   3.872  1.00 98.83           C  
ATOM    605  CB  ALA A  81       2.834   0.032   2.130  1.00 98.83           C  
ATOM    606  O   ALA A  81       2.045  -2.533   3.696  1.00 98.83           O  
ATOM    607  N   TYR A  82       3.556  -1.496   5.102  1.00 98.81           N  
ATOM    608  CA  TYR A  82       2.930  -1.830   6.377  1.00 98.81           C  
ATOM    609  C   TYR A  82       2.252  -0.610   6.988  1.00 98.81           C  
ATOM    610  CB  TYR A  82       3.967  -2.394   7.353  1.00 98.81           C  
ATOM    611  O   TYR A  82       2.854   0.463   7.077  1.00 98.81           O  
ATOM    612  CG  TYR A  82       4.696  -3.608   6.830  1.00 98.81           C  
ATOM    613  CD1 TYR A  82       4.151  -4.883   6.964  1.00 98.81           C  
ATOM    614  CD2 TYR A  82       5.930  -3.484   6.201  1.00 98.81           C  
ATOM    615  CE1 TYR A  82       4.819  -6.005   6.486  1.00 98.81           C  
ATOM    616  CE2 TYR A  82       6.607  -4.599   5.719  1.00 98.81           C  
ATOM    617  OH  TYR A  82       6.711  -6.960   5.389  1.00 98.81           O  
ATOM    618  CZ  TYR A  82       6.045  -5.853   5.865  1.00 98.81           C  
ATOM    619  N   PRO A  83       1.021  -0.820   7.470  1.00 98.80           N  
ATOM    620  CA  PRO A  83       0.463   0.337   8.173  1.00 98.80           C  
ATOM    621  C   PRO A  83       1.107   0.565   9.539  1.00 98.80           C  
ATOM    622  CB  PRO A  83      -1.018  -0.020   8.320  1.00 98.80           C  
ATOM    623  O   PRO A  83       1.406  -0.397  10.252  1.00 98.80           O  
ATOM    624  CG  PRO A  83      -1.044  -1.511   8.413  1.00 98.80           C  
ATOM    625  CD  PRO A  83       0.018  -2.065   7.508  1.00 98.80           C  
ATOM    626  N   THR A  84       1.303   1.812   9.902  1.00 98.63           N  
ATOM    627  CA  THR A  84       1.818   2.123  11.231  1.00 98.63           C  
ATOM    628  C   THR A  84       0.805   2.940  12.027  1.00 98.63           C  
ATOM    629  CB  THR A  84       3.150   2.892  11.148  1.00 98.63           C  
ATOM    630  O   THR A  84       1.093   3.382  13.141  1.00 98.63           O  
ATOM    631  CG2 THR A  84       4.238   2.040  10.502  1.00 98.63           C  
ATOM    632  OG1 THR A  84       2.962   4.079  10.368  1.00 98.63           O  
ATOM    633  N   SER A  85      -0.422   3.273  11.476  1.00 98.71           N  
ATOM    634  CA  SER A  85      -1.616   3.911  12.020  1.00 98.71           C  
ATOM    635  C   SER A  85      -2.842   3.612  11.164  1.00 98.71           C  
ATOM    636  CB  SER A  85      -1.415   5.423  12.127  1.00 98.71           C  
ATOM    637  O   SER A  85      -2.756   2.863  10.189  1.00 98.71           O  
ATOM    638  OG  SER A  85      -1.433   6.025  10.845  1.00 98.71           O  
ATOM    639  N   ASP A  86      -4.000   4.039  11.607  1.00 98.81           N  
ATOM    640  CA  ASP A  86      -5.138   4.009  10.693  1.00 98.81           C  
ATOM    641  C   ASP A  86      -4.856   4.832   9.438  1.00 98.81           C  
ATOM    642  CB  ASP A  86      -6.399   4.526  11.389  1.00 98.81           C  
ATOM    643  O   ASP A  86      -4.429   5.985   9.528  1.00 98.81           O  
ATOM    644  CG  ASP A  86      -6.873   3.616  12.509  1.00 98.81           C  
ATOM    645  OD1 ASP A  86      -6.367   2.479  12.627  1.00 98.81           O  
ATOM    646  OD2 ASP A  86      -7.763   4.039  13.278  1.00 98.81           O  
ATOM    647  N   VAL A  87      -5.107   4.220   8.248  1.00 98.68           N  
ATOM    648  CA  VAL A  87      -4.645   4.813   6.997  1.00 98.68           C  
ATOM    649  C   VAL A  87      -5.814   4.939   6.023  1.00 98.68           C  
ATOM    650  CB  VAL A  87      -3.508   3.981   6.361  1.00 98.68           C  
ATOM    651  O   VAL A  87      -6.691   4.073   5.979  1.00 98.68           O  
ATOM    652  CG1 VAL A  87      -3.137   4.537   4.987  1.00 98.68           C  
ATOM    653  CG2 VAL A  87      -2.288   3.958   7.279  1.00 98.68           C  
ATOM    654  N   VAL A  88      -5.836   6.011   5.323  1.00 98.84           N  
ATOM    655  CA  VAL A  88      -6.706   6.181   4.165  1.00 98.84           C  
ATOM    656  C   VAL A  88      -5.863   6.298   2.897  1.00 98.84           C  
ATOM    657  CB  VAL A  88      -7.617   7.420   4.316  1.00 98.84           C  
ATOM    658  O   VAL A  88      -5.005   7.178   2.794  1.00 98.84           O  
ATOM    659  CG1 VAL A  88      -8.554   7.550   3.117  1.00 98.84           C  
ATOM    660  CG2 VAL A  88      -8.415   7.340   5.616  1.00 98.84           C  
ATOM    661  N   ILE A  89      -6.133   5.390   1.928  1.00 98.89           N  
ATOM    662  CA  ILE A  89      -5.325   5.356   0.714  1.00 98.89           C  
ATOM    663  C   ILE A  89      -6.231   5.450  -0.512  1.00 98.89           C  
ATOM    664  CB  ILE A  89      -4.461   4.077   0.646  1.00 98.89           C  
ATOM    665  O   ILE A  89      -7.222   4.723  -0.616  1.00 98.89           O  
ATOM    666  CG1 ILE A  89      -3.476   4.035   1.819  1.00 98.89           C  
ATOM    667  CG2 ILE A  89      -3.722   3.995  -0.693  1.00 98.89           C  
ATOM    668  CD1 ILE A  89      -2.725   2.717   1.950  1.00 98.89           C  
ATOM    669  N   GLN A  90      -5.863   6.409  -1.328  1.00 98.74           N  
ATOM    670  CA  GLN A  90      -6.426   6.361  -2.673  1.00 98.74           C  
ATOM    671  C   GLN A  90      -5.703   5.330  -3.535  1.00 98.74           C  
ATOM    672  CB  GLN A  90      -6.357   7.739  -3.334  1.00 98.74           C  
ATOM    673  O   GLN A  90      -4.499   5.446  -3.772  1.00 98.74           O  
ATOM    674  CG  GLN A  90      -7.175   8.806  -2.619  1.00 98.74           C  
ATOM    675  CD  GLN A  90      -7.025  10.179  -3.247  1.00 98.74           C  
ATOM    676  NE2 GLN A  90      -8.115  10.938  -3.281  1.00 98.74           N  
ATOM    677  OE1 GLN A  90      -5.937  10.555  -3.696  1.00 98.74           O  
ATOM    678  N   THR A  91      -6.452   4.349  -4.059  1.00 98.57           N  
ATOM    679  CA  THR A  91      -5.834   3.275  -4.828  1.00 98.57           C  
ATOM    680  C   THR A  91      -5.861   3.594  -6.320  1.00 98.57           C  
ATOM    681  CB  THR A  91      -6.538   1.929  -4.575  1.00 98.57           C  
ATOM    682  O   THR A  91      -6.443   4.598  -6.736  1.00 98.57           O  
ATOM    683  CG2 THR A  91      -6.495   1.556  -3.097  1.00 98.57           C  
ATOM    684  OG1 THR A  91      -7.906   2.027  -4.992  1.00 98.57           O  
ATOM    685  N   HIS A  92      -5.057   2.751  -7.130  1.00 98.04           N  
ATOM    686  CA  HIS A  92      -5.026   2.850  -8.585  1.00 98.04           C  
ATOM    687  C   HIS A  92      -4.409   4.170  -9.035  1.00 98.04           C  
ATOM    688  CB  HIS A  92      -6.436   2.706  -9.162  1.00 98.04           C  
ATOM    689  O   HIS A  92      -4.954   4.849  -9.908  1.00 98.04           O  
ATOM    690  CG  HIS A  92      -7.069   1.381  -8.877  1.00 98.04           C  
ATOM    691  CD2 HIS A  92      -7.295   0.313  -9.677  1.00 98.04           C  
ATOM    692  ND1 HIS A  92      -7.557   1.042  -7.633  1.00 98.04           N  
ATOM    693  CE1 HIS A  92      -8.056  -0.181  -7.682  1.00 98.04           C  
ATOM    694  NE2 HIS A  92      -7.910  -0.646  -8.911  1.00 98.04           N  
ATOM    695  N   LYS A  93      -3.296   4.567  -8.449  1.00 98.41           N  
ATOM    696  CA  LYS A  93      -2.680   5.858  -8.742  1.00 98.41           C  
ATOM    697  C   LYS A  93      -1.430   5.689  -9.600  1.00 98.41           C  
ATOM    698  CB  LYS A  93      -2.331   6.593  -7.446  1.00 98.41           C  
ATOM    699  O   LYS A  93      -0.589   6.588  -9.666  1.00 98.41           O  
ATOM    700  CG  LYS A  93      -3.543   7.032  -6.638  1.00 98.41           C  
ATOM    701  CD  LYS A  93      -4.410   8.012  -7.417  1.00 98.41           C  
ATOM    702  CE  LYS A  93      -5.589   8.500  -6.587  1.00 98.41           C  
ATOM    703  NZ  LYS A  93      -6.470   9.423  -7.363  1.00 98.41           N  
ATOM    704  N   GLU A  94      -1.306   4.590 -10.233  1.00 98.27           N  
ATOM    705  CA  GLU A  94      -0.114   4.360 -11.044  1.00 98.27           C  
ATOM    706  C   GLU A  94       0.070   5.465 -12.080  1.00 98.27           C  
ATOM    707  CB  GLU A  94      -0.190   2.997 -11.737  1.00 98.27           C  
ATOM    708  O   GLU A  94       1.179   5.970 -12.265  1.00 98.27           O  
ATOM    709  CG  GLU A  94       1.042   2.657 -12.562  1.00 98.27           C  
ATOM    710  CD  GLU A  94       0.981   1.274 -13.191  1.00 98.27           C  
ATOM    711  OE1 GLU A  94       2.035   0.757 -13.624  1.00 98.27           O  
ATOM    712  OE2 GLU A  94      -0.131   0.703 -13.251  1.00 98.27           O  
ATOM    713  N   GLU A  95      -0.975   5.891 -12.738  1.00 96.61           N  
ATOM    714  CA  GLU A  95      -0.906   6.865 -13.824  1.00 96.61           C  
ATOM    715  C   GLU A  95      -0.434   8.224 -13.316  1.00 96.61           C  
ATOM    716  CB  GLU A  95      -2.267   7.003 -14.511  1.00 96.61           C  
ATOM    717  O   GLU A  95       0.149   9.006 -14.070  1.00 96.61           O  
ATOM    718  CG  GLU A  95      -2.675   5.779 -15.319  1.00 96.61           C  
ATOM    719  CD  GLU A  95      -4.000   5.953 -16.043  1.00 96.61           C  
ATOM    720  OE1 GLU A  95      -4.409   5.035 -16.790  1.00 96.61           O  
ATOM    721  OE2 GLU A  95      -4.634   7.017 -15.863  1.00 96.61           O  
ATOM    722  N   ASP A  96      -0.574   8.506 -12.049  1.00 96.21           N  
ATOM    723  CA  ASP A  96      -0.176   9.770 -11.438  1.00 96.21           C  
ATOM    724  C   ASP A  96       1.345   9.894 -11.374  1.00 96.21           C  
ATOM    725  CB  ASP A  96      -0.773   9.900 -10.035  1.00 96.21           C  
ATOM    726  O   ASP A  96       1.879  10.999 -11.253  1.00 96.21           O  
ATOM    727  CG  ASP A  96      -2.266  10.179 -10.050  1.00 96.21           C  
ATOM    728  OD1 ASP A  96      -2.884  10.135 -11.136  1.00 96.21           O  
ATOM    729  OD2 ASP A  96      -2.829  10.449  -8.967  1.00 96.21           O  
ATOM    730  N   LEU A  97       1.987   8.817 -11.529  1.00 95.63           N  
ATOM    731  CA  LEU A  97       3.430   8.822 -11.317  1.00 95.63           C  
ATOM    732  C   LEU A  97       4.166   9.205 -12.597  1.00 95.63           C  
ATOM    733  CB  LEU A  97       3.906   7.450 -10.833  1.00 95.63           C  
ATOM    734  O   LEU A  97       5.366   9.487 -12.567  1.00 95.63           O  
ATOM    735  CG  LEU A  97       3.470   7.039  -9.425  1.00 95.63           C  
ATOM    736  CD1 LEU A  97       3.928   5.616  -9.123  1.00 95.63           C  
ATOM    737  CD2 LEU A  97       4.019   8.015  -8.390  1.00 95.63           C  
ATOM    738  N   TYR A  98       3.473   9.314 -13.721  1.00 87.99           N  
ATOM    739  CA  TYR A  98       4.050   9.715 -14.999  1.00 87.99           C  
ATOM    740  C   TYR A  98       3.695  11.160 -15.328  1.00 87.99           C  
ATOM    741  CB  TYR A  98       3.569   8.791 -16.121  1.00 87.99           C  
ATOM    742  O   TYR A  98       4.496  11.883 -15.926  1.00 87.99           O  
ATOM    743  CG  TYR A  98       3.949   7.344 -15.922  1.00 87.99           C  
ATOM    744  CD1 TYR A  98       5.239   6.898 -16.203  1.00 87.99           C  
ATOM    745  CD2 TYR A  98       3.021   6.421 -15.452  1.00 87.99           C  
ATOM    746  CE1 TYR A  98       5.594   5.565 -16.022  1.00 87.99           C  
ATOM    747  CE2 TYR A  98       3.365   5.086 -15.268  1.00 87.99           C  
ATOM    748  OH  TYR A  98       4.997   3.347 -15.374  1.00 87.99           O  
ATOM    749  CZ  TYR A  98       4.652   4.668 -15.554  1.00 87.99           C  
TER     750      TYR A  98                                                      
ENDMDL                                                                          
END                                                                             
