# Supplementary material for: Semantical and geometrical protein encoding toward enhanced bioactivity and thermostability
Source: eLife. 2025 May 2;13:RP98033. doi: 10.7554/eLife.98033 (PMC12048155; doi:10.7554/eLife.98033)
Supplement: Source code 1. [file elife-98033-code1.zip › ProtSSN-master/data/DDG/DATASET/1FXA-7.5-298.15/1FXA-7.5-298.15.tsv]

mutant	score
E94D	-1.1
E94K	-0.4
E94Q	0.6
E95K	1.0
F65A	-1.0
F65I	-0.9
F65W	-0.6
F65Y	-0.5
R42A	-2.4
R42H	-1.4
T48A	0.1
