# Supplementary material for: Semantical and geometrical protein encoding toward enhanced bioactivity and thermostability
Source: eLife. 2025 May 2;13:RP98033. doi: 10.7554/eLife.98033 (PMC12048155; doi:10.7554/eLife.98033)
Supplement: Source code 1. [file elife-98033-code1.zip › ProtSSN-master/data/DDG/DATASET/1IGV-7.0-25.0/1IGV-7.0-25.0.detail.json]

{"mutant": ["E17Q", "F10A", "F66A", "F66W", "I73V", "L23A", "L23G", "L28A", "L6V", "V61A", "V61G", "V70L", "D19N", "E26Q"], "score": [0.38, -4.12, -4.2, -0.93, -1.34, -3.24, -3.95, -2.2, -1.72, -2.93, -3.6, -0.13, 0.74, 0.09]}
