# Supplementary material for: Semantical and geometrical protein encoding toward enhanced bioactivity and thermostability
Source: eLife. 2025 May 2;13:RP98033. doi: 10.7554/eLife.98033 (PMC12048155; doi:10.7554/eLife.98033)
Supplement: Source code 1. [file elife-98033-code1.zip › ProtSSN-master/data/DDG/DATASET/1IGV-7.0-25.0/1IGV-7.0-25.0.ef.pdb]

PARENT N/A
ATOM      1  N   LYS A   1     -13.076  -2.548  -4.478  1.00 73.04           N  
ATOM      2  CA  LYS A   1     -13.216  -2.931  -3.076  1.00 74.89           C  
ATOM      3  C   LYS A   1     -13.749  -1.771  -2.240  1.00 77.00           C  
ATOM      4  CB  LYS A   1     -11.876  -3.409  -2.514  1.00 70.33           C  
ATOM      5  O   LYS A   1     -13.423  -0.611  -2.499  1.00 74.06           O  
ATOM      6  CG  LYS A   1     -11.384  -4.717  -3.117  1.00 65.97           C  
ATOM      7  CD  LYS A   1     -10.143  -5.231  -2.399  1.00 64.20           C  
ATOM      8  CE  LYS A   1      -9.654  -6.544  -2.995  1.00 60.44           C  
ATOM      9  NZ  LYS A   1      -9.563  -7.621  -1.965  1.00 51.85           N  
ATOM     10  N   SER A   2     -14.759  -2.106  -1.285  1.00 79.32           N  
ATOM     11  CA  SER A   2     -15.248  -1.031  -0.427  1.00 80.38           C  
ATOM     12  C   SER A   2     -14.137  -0.483   0.461  1.00 81.16           C  
ATOM     13  CB  SER A   2     -16.409  -1.522   0.439  1.00 77.14           C  
ATOM     14  O   SER A   2     -13.116  -1.143   0.665  1.00 79.68           O  
ATOM     15  OG  SER A   2     -15.952  -2.437   1.420  1.00 71.84           O  
ATOM     16  N   PRO A   3     -14.218   0.763   0.866  1.00 81.99           N  
ATOM     17  CA  PRO A   3     -13.239   1.313   1.807  1.00 82.78           C  
ATOM     18  C   PRO A   3     -13.036   0.425   3.033  1.00 83.88           C  
ATOM     19  CB  PRO A   3     -13.850   2.660   2.203  1.00 80.49           C  
ATOM     20  O   PRO A   3     -11.915   0.307   3.534  1.00 83.48           O  
ATOM     21  CG  PRO A   3     -14.733   3.031   1.056  1.00 75.77           C  
ATOM     22  CD  PRO A   3     -15.281   1.772   0.449  1.00 74.68           C  
ATOM     23  N   GLU A   4     -14.090  -0.184   3.534  1.00 84.57           N  
ATOM     24  CA  GLU A   4     -13.989  -1.061   4.696  1.00 85.80           C  
ATOM     25  C   GLU A   4     -13.168  -2.308   4.377  1.00 86.36           C  
ATOM     26  CB  GLU A   4     -15.381  -1.461   5.191  1.00 83.17           C  
ATOM     27  O   GLU A   4     -12.384  -2.771   5.208  1.00 85.82           O  
ATOM     28  CG  GLU A   4     -16.169  -0.313   5.804  1.00 76.19           C  
ATOM     29  CD  GLU A   4     -16.878   0.548   4.770  1.00 72.75           C  
ATOM     30  OE1 GLU A   4     -16.893   0.173   3.576  1.00 73.56           O  
ATOM     31  OE2 GLU A   4     -17.421   1.607   5.158  1.00 70.62           O  
ATOM     32  N   GLU A   5     -13.425  -2.883   3.281  1.00 86.65           N  
ATOM     33  CA  GLU A   5     -12.644  -4.046   2.871  1.00 86.46           C  
ATOM     34  C   GLU A   5     -11.166  -3.694   2.725  1.00 86.51           C  
ATOM     35  CB  GLU A   5     -13.180  -4.619   1.557  1.00 83.79           C  
ATOM     36  O   GLU A   5     -10.296  -4.453   3.156  1.00 85.14           O  
ATOM     37  CG  GLU A   5     -14.499  -5.363   1.704  1.00 75.72           C  
ATOM     38  CD  GLU A   5     -15.068  -5.844   0.378  1.00 73.18           C  
ATOM     39  OE1 GLU A   5     -14.670  -5.311  -0.682  1.00 69.76           O  
ATOM     40  OE2 GLU A   5     -15.920  -6.761   0.400  1.00 68.15           O  
ATOM     41  N   LEU A   6     -10.895  -2.521   2.193  1.00 85.99           N  
ATOM     42  CA  LEU A   6      -9.514  -2.084   2.021  1.00 86.31           C  
ATOM     43  C   LEU A   6      -8.843  -1.859   3.371  1.00 86.59           C  
ATOM     44  CB  LEU A   6      -9.458  -0.799   1.190  1.00 84.17           C  
ATOM     45  O   LEU A   6      -7.678  -2.220   3.558  1.00 85.48           O  
ATOM     46  CG  LEU A   6      -9.775  -0.941  -0.300  1.00 77.72           C  
ATOM     47  CD1 LEU A   6      -9.915   0.434  -0.945  1.00 72.21           C  
ATOM     48  CD2 LEU A   6      -8.696  -1.759  -1.001  1.00 72.35           C  
ATOM     49  N   LYS A   7      -9.628  -1.251   4.294  1.00 88.49           N  
ATOM     50  CA  LYS A   7      -9.102  -1.063   5.643  1.00 88.87           C  
ATOM     51  C   LYS A   7      -8.747  -2.401   6.285  1.00 88.65           C  
ATOM     52  CB  LYS A   7     -10.113  -0.315   6.514  1.00 87.21           C  
ATOM     53  O   LYS A   7      -7.721  -2.519   6.958  1.00 87.42           O  
ATOM     54  CG  LYS A   7      -9.580   0.075   7.884  1.00 81.77           C  
ATOM     55  CD  LYS A   7     -10.565   0.962   8.636  1.00 80.12           C  
ATOM     56  CE  LYS A   7     -10.026   1.365  10.001  1.00 77.11           C  
ATOM     57  NZ  LYS A   7     -10.984   2.244  10.737  1.00 71.03           N  
ATOM     58  N   GLY A   8      -9.658  -3.425   6.082  1.00 89.63           N  
ATOM     59  CA  GLY A   8      -9.392  -4.766   6.578  1.00 89.65           C  
ATOM     60  C   GLY A   8      -8.119  -5.369   6.015  1.00 89.79           C  
ATOM     61  O   GLY A   8      -7.334  -5.970   6.750  1.00 88.83           O  
ATOM     62  N   ILE A   9      -7.889  -5.227   4.746  1.00 89.67           N  
ATOM     63  CA  ILE A   9      -6.681  -5.742   4.109  1.00 89.66           C  
ATOM     64  C   ILE A   9      -5.457  -5.016   4.662  1.00 89.81           C  
ATOM     65  CB  ILE A   9      -6.745  -5.593   2.573  1.00 88.13           C  
ATOM     66  O   ILE A   9      -4.466  -5.650   5.032  1.00 88.80           O  
ATOM     67  CG1 ILE A   9      -7.782  -6.557   1.985  1.00 82.06           C  
ATOM     68  CG2 ILE A   9      -5.365  -5.827   1.950  1.00 81.61           C  
ATOM     69  CD1 ILE A   9      -8.083  -6.319   0.512  1.00 78.19           C  
ATOM     70  N   PHE A  10      -5.563  -3.664   4.744  1.00 89.97           N  
ATOM     71  CA  PHE A  10      -4.482  -2.850   5.286  1.00 90.51           C  
ATOM     72  C   PHE A  10      -4.096  -3.323   6.682  1.00 90.21           C  
ATOM     73  CB  PHE A  10      -4.887  -1.373   5.325  1.00 89.59           C  
ATOM     74  O   PHE A  10      -2.918  -3.558   6.960  1.00 89.14           O  
ATOM     75  CG  PHE A  10      -3.812  -0.462   5.853  1.00 87.73           C  
ATOM     76  CD1 PHE A  10      -2.888   0.118   4.993  1.00 84.63           C  
ATOM     77  CD2 PHE A  10      -3.725  -0.186   7.212  1.00 85.13           C  
ATOM     78  CE1 PHE A  10      -1.891   0.961   5.479  1.00 86.15           C  
ATOM     79  CE2 PHE A  10      -2.732   0.655   7.705  1.00 86.42           C  
ATOM     80  CZ  PHE A  10      -1.816   1.227   6.837  1.00 85.35           C  
ATOM     81  N   GLU A  11      -5.055  -3.485   7.580  1.00 89.85           N  
ATOM     82  CA  GLU A  11      -4.813  -3.858   8.970  1.00 89.77           C  
ATOM     83  C   GLU A  11      -4.247  -5.272   9.071  1.00 89.52           C  
ATOM     84  CB  GLU A  11      -6.102  -3.747   9.789  1.00 88.46           C  
ATOM     85  O   GLU A  11      -3.474  -5.572   9.983  1.00 88.22           O  
ATOM     86  CG  GLU A  11      -6.551  -2.315  10.038  1.00 83.87           C  
ATOM     87  CD  GLU A  11      -7.903  -2.221  10.727  1.00 82.33           C  
ATOM     88  OE1 GLU A  11      -8.623  -3.243  10.792  1.00 80.37           O  
ATOM     89  OE2 GLU A  11      -8.246  -1.117  11.204  1.00 80.43           O  
ATOM     90  N   LYS A  12      -4.637  -6.166   8.136  1.00 91.44           N  
ATOM     91  CA  LYS A  12      -4.146  -7.541   8.115  1.00 91.24           C  
ATOM     92  C   LYS A  12      -2.627  -7.580   7.973  1.00 91.06           C  
ATOM     93  CB  LYS A  12      -4.799  -8.328   6.979  1.00 90.14           C  
ATOM     94  O   LYS A  12      -1.968  -8.458   8.533  1.00 89.85           O  
ATOM     95  CG  LYS A  12      -4.340  -9.775   6.884  1.00 86.02           C  
ATOM     96  CD  LYS A  12      -5.059 -10.518   5.765  1.00 83.62           C  
ATOM     97  CE  LYS A  12      -4.554 -11.948   5.627  1.00 79.02           C  
ATOM     98  NZ  LYS A  12      -5.252 -12.678   4.526  1.00 72.92           N  
ATOM     99  N   TYR A  13      -2.084  -6.612   7.295  1.00 90.89           N  
ATOM    100  CA  TYR A  13      -0.657  -6.656   6.998  1.00 90.82           C  
ATOM    101  C   TYR A  13       0.099  -5.598   7.794  1.00 89.90           C  
ATOM    102  CB  TYR A  13      -0.413  -6.455   5.499  1.00 90.15           C  
ATOM    103  O   TYR A  13       1.326  -5.651   7.900  1.00 87.94           O  
ATOM    104  CG  TYR A  13      -0.874  -7.613   4.649  1.00 89.31           C  
ATOM    105  CD1 TYR A  13      -0.023  -8.682   4.373  1.00 87.01           C  
ATOM    106  CD2 TYR A  13      -2.159  -7.642   4.118  1.00 86.91           C  
ATOM    107  CE1 TYR A  13      -0.443  -9.751   3.588  1.00 87.09           C  
ATOM    108  CE2 TYR A  13      -2.589  -8.705   3.332  1.00 87.25           C  
ATOM    109  OH  TYR A  13      -2.146 -10.809   2.295  1.00 82.31           O  
ATOM    110  CZ  TYR A  13      -1.725  -9.754   3.073  1.00 86.02           C  
ATOM    111  N   ALA A  14      -0.840  -4.619   8.282  1.00 89.60           N  
ATOM    112  CA  ALA A  14      -0.322  -3.624   9.217  1.00 89.43           C  
ATOM    113  C   ALA A  14      -0.264  -4.183  10.636  1.00 86.57           C  
ATOM    114  CB  ALA A  14      -1.181  -2.362   9.181  1.00 87.11           C  
ATOM    115  O   ALA A  14      -1.048  -5.065  10.995  1.00 80.99           O  
ATOM    116  N   ALA A  15       0.759  -4.358  11.327  1.00 77.88           N  
ATOM    117  CA  ALA A  15       0.918  -4.793  12.712  1.00 77.57           C  
ATOM    118  C   ALA A  15       2.036  -5.824  12.838  1.00 77.09           C  
ATOM    119  CB  ALA A  15      -0.393  -5.366  13.244  1.00 73.23           C  
ATOM    120  O   ALA A  15       2.330  -6.300  13.937  1.00 72.93           O  
ATOM    121  N   LYS A  16       2.545  -6.297  11.741  1.00 83.68           N  
ATOM    122  CA  LYS A  16       3.546  -7.355  11.841  1.00 83.03           C  
ATOM    123  C   LYS A  16       4.851  -6.823  12.426  1.00 81.39           C  
ATOM    124  CB  LYS A  16       3.803  -7.984  10.471  1.00 79.84           C  
ATOM    125  O   LYS A  16       5.498  -7.497  13.230  1.00 77.69           O  
ATOM    126  CG  LYS A  16       2.633  -8.793   9.932  1.00 72.42           C  
ATOM    127  CD  LYS A  16       3.031  -9.604   8.706  1.00 69.48           C  
ATOM    128  CE  LYS A  16       1.913 -10.538   8.264  1.00 65.23           C  
ATOM    129  NZ  LYS A  16       2.278 -11.972   8.464  1.00 59.60           N  
ATOM    130  N   GLU A  17       5.179  -5.639  12.164  1.00 78.22           N  
ATOM    131  CA  GLU A  17       6.384  -4.979  12.657  1.00 77.14           C  
ATOM    132  C   GLU A  17       6.173  -3.473  12.790  1.00 76.06           C  
ATOM    133  CB  GLU A  17       7.570  -5.264  11.732  1.00 72.10           C  
ATOM    134  O   GLU A  17       5.627  -2.835  11.888  1.00 70.81           O  
ATOM    135  CG  GLU A  17       7.987  -6.727  11.700  1.00 66.10           C  
ATOM    136  CD  GLU A  17       9.244  -6.975  10.881  1.00 64.64           C  
ATOM    137  OE1 GLU A  17       9.797  -6.008  10.310  1.00 63.68           O  
ATOM    138  OE2 GLU A  17       9.678  -8.146  10.809  1.00 60.95           O  
ATOM    139  N   GLY A  18       6.101  -3.018  14.133  1.00 80.85           N  
ATOM    140  CA  GLY A  18       6.065  -1.576  14.316  1.00 80.22           C  
ATOM    141  C   GLY A  18       4.665  -1.038  14.545  1.00 79.86           C  
ATOM    142  O   GLY A  18       3.871  -1.647  15.266  1.00 73.69           O  
ATOM    143  N   ASP A  19       4.361   0.181  13.986  1.00 85.37           N  
ATOM    144  CA  ASP A  19       3.124   0.937  14.157  1.00 86.01           C  
ATOM    145  C   ASP A  19       1.964   0.265  13.425  1.00 86.57           C  
ATOM    146  CB  ASP A  19       3.299   2.373  13.658  1.00 83.71           C  
ATOM    147  O   ASP A  19       1.992   0.130  12.200  1.00 85.13           O  
ATOM    148  CG  ASP A  19       2.101   3.256  13.960  1.00 79.09           C  
ATOM    149  OD1 ASP A  19       1.032   2.727  14.334  1.00 77.29           O  
ATOM    150  OD2 ASP A  19       2.226   4.492  13.821  1.00 77.88           O  
ATOM    151  N   PRO A  20       1.016  -0.235  14.014  1.00 84.81           N  
ATOM    152  CA  PRO A  20      -0.096  -0.935  13.366  1.00 85.25           C  
ATOM    153  C   PRO A  20      -0.947  -0.013  12.495  1.00 84.09           C  
ATOM    154  CB  PRO A  20      -0.908  -1.474  14.546  1.00 82.61           C  
ATOM    155  O   PRO A  20      -1.852  -0.478  11.798  1.00 81.33           O  
ATOM    156  CG  PRO A  20      -0.568  -0.572  15.688  1.00 81.05           C  
ATOM    157  CD  PRO A  20       0.841  -0.086  15.509  1.00 81.63           C  
ATOM    158  N   ASN A  21      -0.772   1.264  12.555  1.00 88.16           N  
ATOM    159  CA  ASN A  21      -1.529   2.212  11.744  1.00 89.27           C  
ATOM    160  C   ASN A  21      -0.765   2.605  10.482  1.00 88.88           C  
ATOM    161  CB  ASN A  21      -1.881   3.457  12.561  1.00 85.98           C  
ATOM    162  O   ASN A  21      -1.150   3.546   9.786  1.00 86.98           O  
ATOM    163  CG  ASN A  21      -2.825   3.155  13.708  1.00 77.79           C  
ATOM    164  ND2 ASN A  21      -2.501   3.661  14.892  1.00 74.28           N  
ATOM    165  OD1 ASN A  21      -3.837   2.471  13.532  1.00 73.17           O  
ATOM    166  N   GLN A  22       0.311   1.865  10.366  1.00 90.96           N  
ATOM    167  CA  GLN A  22       1.165   2.169   9.222  1.00 91.49           C  
ATOM    168  C   GLN A  22       1.725   0.893   8.599  1.00 91.23           C  
ATOM    169  CB  GLN A  22       2.308   3.096   9.637  1.00 89.08           C  
ATOM    170  O   GLN A  22       1.859  -0.128   9.277  1.00 90.05           O  
ATOM    171  CG  GLN A  22       1.845   4.371  10.329  1.00 79.29           C  
ATOM    172  CD  GLN A  22       2.962   5.382  10.506  1.00 76.53           C  
ATOM    173  NE2 GLN A  22       3.029   5.993  11.684  1.00 71.18           N  
ATOM    174  OE1 GLN A  22       3.760   5.611   9.591  1.00 75.81           O  
ATOM    175  N   LEU A  23       2.027   0.914   7.304  1.00 91.14           N  
ATOM    176  CA  LEU A  23       2.715  -0.167   6.607  1.00 91.45           C  
ATOM    177  C   LEU A  23       4.155   0.222   6.287  1.00 90.97           C  
ATOM    178  CB  LEU A  23       1.974  -0.531   5.318  1.00 90.62           C  
ATOM    179  O   LEU A  23       4.397   1.246   5.643  1.00 89.64           O  
ATOM    180  CG  LEU A  23       0.640  -1.260   5.485  1.00 88.45           C  
ATOM    181  CD1 LEU A  23      -0.153  -1.220   4.183  1.00 84.54           C  
ATOM    182  CD2 LEU A  23       0.869  -2.699   5.934  1.00 84.92           C  
ATOM    183  N   SER A  24       5.100  -0.492   6.809  1.00 91.41           N  
ATOM    184  CA  SER A  24       6.468  -0.351   6.320  1.00 91.32           C  
ATOM    185  C   SER A  24       6.591  -0.824   4.876  1.00 91.29           C  
ATOM    186  CB  SER A  24       7.437  -1.135   7.206  1.00 90.42           C  
ATOM    187  O   SER A  24       5.666  -1.434   4.336  1.00 90.33           O  
ATOM    188  OG  SER A  24       7.273  -2.530   7.020  1.00 86.88           O  
ATOM    189  N   LYS A  25       7.778  -0.527   4.238  1.00 89.91           N  
ATOM    190  CA  LYS A  25       8.024  -0.996   2.877  1.00 89.93           C  
ATOM    191  C   LYS A  25       7.869  -2.511   2.782  1.00 90.04           C  
ATOM    192  CB  LYS A  25       9.420  -0.582   2.410  1.00 88.50           C  
ATOM    193  O   LYS A  25       7.244  -3.019   1.849  1.00 89.03           O  
ATOM    194  CG  LYS A  25       9.713  -0.922   0.956  1.00 83.42           C  
ATOM    195  CD  LYS A  25      11.085  -0.417   0.529  1.00 81.50           C  
ATOM    196  CE  LYS A  25      11.410  -0.820  -0.903  1.00 75.54           C  
ATOM    197  NZ  LYS A  25      12.725  -0.270  -1.349  1.00 68.91           N  
ATOM    198  N   GLU A  26       8.435  -3.294   3.757  1.00 89.91           N  
ATOM    199  CA  GLU A  26       8.365  -4.752   3.759  1.00 89.99           C  
ATOM    200  C   GLU A  26       6.926  -5.236   3.913  1.00 90.44           C  
ATOM    201  CB  GLU A  26       9.237  -5.331   4.877  1.00 87.94           C  
ATOM    202  O   GLU A  26       6.516  -6.199   3.263  1.00 89.57           O  
ATOM    203  CG  GLU A  26      10.731  -5.200   4.621  1.00 78.95           C  
ATOM    204  CD  GLU A  26      11.245  -3.778   4.779  1.00 74.91           C  
ATOM    205  OE1 GLU A  26      10.594  -2.972   5.482  1.00 71.36           O  
ATOM    206  OE2 GLU A  26      12.307  -3.467   4.194  1.00 68.08           O  
ATOM    207  N   GLU A  27       6.155  -4.583   4.805  1.00 90.27           N  
ATOM    208  CA  GLU A  27       4.751  -4.935   4.997  1.00 90.65           C  
ATOM    209  C   GLU A  27       3.930  -4.631   3.747  1.00 90.36           C  
ATOM    210  CB  GLU A  27       4.170  -4.190   6.201  1.00 89.99           C  
ATOM    211  O   GLU A  27       3.045  -5.405   3.376  1.00 89.33           O  
ATOM    212  CG  GLU A  27       4.723  -4.658   7.539  1.00 88.85           C  
ATOM    213  CD  GLU A  27       4.366  -3.734   8.693  1.00 87.78           C  
ATOM    214  OE1 GLU A  27       4.032  -2.553   8.444  1.00 86.97           O  
ATOM    215  OE2 GLU A  27       4.421  -4.194   9.855  1.00 87.70           O  
ATOM    216  N   LEU A  28       4.219  -3.533   3.107  1.00 89.34           N  
ATOM    217  CA  LEU A  28       3.529  -3.195   1.868  1.00 89.37           C  
ATOM    218  C   LEU A  28       3.842  -4.213   0.776  1.00 89.13           C  
ATOM    219  CB  LEU A  28       3.922  -1.791   1.400  1.00 88.54           C  
ATOM    220  O   LEU A  28       2.949  -4.625   0.031  1.00 87.92           O  
ATOM    221  CG  LEU A  28       3.290  -1.310   0.093  1.00 86.14           C  
ATOM    222  CD1 LEU A  28       1.774  -1.228   0.235  1.00 82.46           C  
ATOM    223  CD2 LEU A  28       3.868   0.040  -0.315  1.00 82.66           C  
ATOM    224  N   LYS A  29       5.113  -4.617   0.656  1.00 88.54           N  
ATOM    225  CA  LYS A  29       5.505  -5.640  -0.309  1.00 88.27           C  
ATOM    226  C   LYS A  29       4.695  -6.918  -0.114  1.00 88.30           C  
ATOM    227  CB  LYS A  29       7.000  -5.943  -0.192  1.00 86.88           C  
ATOM    228  O   LYS A  29       4.179  -7.485  -1.079  1.00 87.09           O  
ATOM    229  CG  LYS A  29       7.512  -6.935  -1.226  1.00 82.03           C  
ATOM    230  CD  LYS A  29       9.009  -7.175  -1.077  1.00 80.41           C  
ATOM    231  CE  LYS A  29       9.519  -8.186  -2.095  1.00 74.38           C  
ATOM    232  NZ  LYS A  29      10.980  -8.447  -1.933  1.00 68.67           N  
ATOM    233  N   LEU A  30       4.566  -7.286   1.124  1.00 89.87           N  
ATOM    234  CA  LEU A  30       3.821  -8.502   1.431  1.00 89.85           C  
ATOM    235  C   LEU A  30       2.345  -8.338   1.085  1.00 89.91           C  
ATOM    236  CB  LEU A  30       3.973  -8.864   2.911  1.00 88.19           C  
ATOM    237  O   LEU A  30       1.730  -9.248   0.525  1.00 88.85           O  
ATOM    238  CG  LEU A  30       5.316  -9.466   3.328  1.00 81.55           C  
ATOM    239  CD1 LEU A  30       5.419  -9.531   4.848  1.00 74.95           C  
ATOM    240  CD2 LEU A  30       5.495 -10.850   2.715  1.00 75.07           C  
ATOM    241  N   LEU A  31       1.785  -7.310   1.371  1.00 89.39           N  
ATOM    242  CA  LEU A  31       0.392  -7.000   1.067  1.00 89.51           C  
ATOM    243  C   LEU A  31       0.132  -7.076  -0.433  1.00 88.93           C  
ATOM    244  CB  LEU A  31       0.026  -5.608   1.590  1.00 88.18           C  
ATOM    245  O   LEU A  31      -0.794  -7.761  -0.873  1.00 87.52           O  
ATOM    246  CG  LEU A  31      -1.432  -5.180   1.415  1.00 83.72           C  
ATOM    247  CD1 LEU A  31      -1.788  -4.090   2.420  1.00 78.03           C  
ATOM    248  CD2 LEU A  31      -1.681  -4.701  -0.012  1.00 78.78           C  
ATOM    249  N   LEU A  32       1.048  -6.381  -1.227  1.00 87.54           N  
ATOM    250  CA  LEU A  32       0.852  -6.311  -2.671  1.00 87.22           C  
ATOM    251  C   LEU A  32       1.060  -7.678  -3.315  1.00 86.94           C  
ATOM    252  CB  LEU A  32       1.809  -5.291  -3.293  1.00 86.17           C  
ATOM    253  O   LEU A  32       0.308  -8.067  -4.211  1.00 85.46           O  
ATOM    254  CG  LEU A  32       1.541  -3.822  -2.963  1.00 83.22           C  
ATOM    255  CD1 LEU A  32       2.643  -2.939  -3.542  1.00 79.62           C  
ATOM    256  CD2 LEU A  32       0.175  -3.395  -3.491  1.00 79.63           C  
ATOM    257  N   GLN A  33       2.009  -8.450  -2.834  1.00 87.44           N  
ATOM    258  CA  GLN A  33       2.300  -9.769  -3.387  1.00 87.15           C  
ATOM    259  C   GLN A  33       1.143 -10.734  -3.146  1.00 87.35           C  
ATOM    260  CB  GLN A  33       3.588 -10.332  -2.783  1.00 85.33           C  
ATOM    261  O   GLN A  33       0.854 -11.587  -3.988  1.00 86.12           O  
ATOM    262  CG  GLN A  33       4.856  -9.706  -3.347  1.00 78.80           C  
ATOM    263  CD  GLN A  33       6.114 -10.210  -2.663  1.00 76.04           C  
ATOM    264  NE2 GLN A  33       7.234 -10.165  -3.376  1.00 70.22           N  
ATOM    265  OE1 GLN A  33       6.078 -10.635  -1.504  1.00 72.78           O  
ATOM    266  N   THR A  34       0.499 -10.486  -2.087  1.00 89.18           N  
ATOM    267  CA  THR A  34      -0.519 -11.447  -1.679  1.00 88.73           C  
ATOM    268  C   THR A  34      -1.902 -11.002  -2.148  1.00 88.38           C  
ATOM    269  CB  THR A  34      -0.529 -11.635  -0.151  1.00 87.56           C  
ATOM    270  O   THR A  34      -2.659 -11.799  -2.706  1.00 87.05           O  
ATOM    271  CG2 THR A  34      -1.502 -12.735   0.262  1.00 81.80           C  
ATOM    272  OG1 THR A  34       0.788 -11.987   0.290  1.00 81.74           O  
ATOM    273  N   GLU A  35      -2.238  -9.735  -1.999  1.00 86.15           N  
ATOM    274  CA  GLU A  35      -3.593  -9.246  -2.236  1.00 86.03           C  
ATOM    275  C   GLU A  35      -3.724  -8.641  -3.631  1.00 84.64           C  
ATOM    276  CB  GLU A  35      -3.985  -8.214  -1.176  1.00 85.02           C  
ATOM    277  O   GLU A  35      -4.819  -8.607  -4.198  1.00 82.26           O  
ATOM    278  CG  GLU A  35      -3.964  -8.755   0.247  1.00 83.78           C  
ATOM    279  CD  GLU A  35      -5.095  -9.730   0.534  1.00 82.32           C  
ATOM    280  OE1 GLU A  35      -6.097  -9.735  -0.216  1.00 82.57           O  
ATOM    281  OE2 GLU A  35      -4.977 -10.494   1.518  1.00 82.13           O  
ATOM    282  N   PHE A  36      -2.631  -8.074  -4.119  1.00 82.18           N  
ATOM    283  CA  PHE A  36      -2.663  -7.386  -5.404  1.00 81.81           C  
ATOM    284  C   PHE A  36      -1.484  -7.806  -6.274  1.00 81.75           C  
ATOM    285  CB  PHE A  36      -2.652  -5.867  -5.202  1.00 80.42           C  
ATOM    286  O   PHE A  36      -0.710  -6.961  -6.729  1.00 79.67           O  
ATOM    287  CG  PHE A  36      -3.722  -5.371  -4.266  1.00 79.01           C  
ATOM    288  CD1 PHE A  36      -5.023  -5.182  -4.714  1.00 76.27           C  
ATOM    289  CD2 PHE A  36      -3.425  -5.094  -2.938  1.00 76.35           C  
ATOM    290  CE1 PHE A  36      -6.015  -4.724  -3.850  1.00 76.22           C  
ATOM    291  CE2 PHE A  36      -4.410  -4.636  -2.069  1.00 76.59           C  
ATOM    292  CZ  PHE A  36      -5.705  -4.450  -2.527  1.00 72.68           C  
ATOM    293  N   PRO A  37      -1.321  -9.098  -6.542  1.00 81.69           N  
ATOM    294  CA  PRO A  37      -0.114  -9.546  -7.241  1.00 81.35           C  
ATOM    295  C   PRO A  37      -0.006  -8.979  -8.655  1.00 80.73           C  
ATOM    296  CB  PRO A  37      -0.271 -11.069  -7.274  1.00 79.55           C  
ATOM    297  O   PRO A  37       1.098  -8.850  -9.190  1.00 78.31           O  
ATOM    298  CG  PRO A  37      -1.738 -11.305  -7.115  1.00 78.06           C  
ATOM    299  CD  PRO A  37      -2.304 -10.224  -6.240  1.00 78.48           C  
ATOM    300  N   SER A  38      -1.087  -8.688  -9.316  1.00 78.06           N  
ATOM    301  CA  SER A  38      -1.057  -8.128 -10.663  1.00 76.79           C  
ATOM    302  C   SER A  38      -0.406  -6.749 -10.674  1.00 76.68           C  
ATOM    303  CB  SER A  38      -2.471  -8.038 -11.238  1.00 74.94           C  
ATOM    304  O   SER A  38       0.141  -6.323 -11.693  1.00 74.07           O  
ATOM    305  OG  SER A  38      -3.304  -7.251 -10.403  1.00 68.66           O  
ATOM    306  N   LEU A  39      -0.485  -6.046  -9.532  1.00 76.09           N  
ATOM    307  CA  LEU A  39       0.076  -4.703  -9.423  1.00 75.12           C  
ATOM    308  C   LEU A  39       1.599  -4.744  -9.473  1.00 75.28           C  
ATOM    309  CB  LEU A  39      -0.386  -4.033  -8.126  1.00 73.71           C  
ATOM    310  O   LEU A  39       2.241  -3.748  -9.816  1.00 72.77           O  
ATOM    311  CG  LEU A  39      -1.846  -3.579  -8.080  1.00 69.89           C  
ATOM    312  CD1 LEU A  39      -2.179  -3.005  -6.707  1.00 65.82           C  
ATOM    313  CD2 LEU A  39      -2.123  -2.555  -9.175  1.00 65.92           C  
ATOM    314  N   LEU A  40       2.159  -5.788  -9.119  1.00 74.87           N  
ATOM    315  CA  LEU A  40       3.614  -5.900  -9.101  1.00 73.74           C  
ATOM    316  C   LEU A  40       4.142  -6.342 -10.462  1.00 73.51           C  
ATOM    317  CB  LEU A  40       4.062  -6.889  -8.021  1.00 71.98           C  
ATOM    318  O   LEU A  40       5.355  -6.401 -10.672  1.00 70.72           O  
ATOM    319  CG  LEU A  40       3.796  -6.477  -6.572  1.00 70.19           C  
ATOM    320  CD1 LEU A  40       4.198  -7.598  -5.620  1.00 67.98           C  
ATOM    321  CD2 LEU A  40       4.541  -5.189  -6.237  1.00 68.23           C  
ATOM    322  N   LYS A  41       3.264  -6.845 -11.374  1.00 75.51           N  
ATOM    323  CA  LYS A  41       3.694  -7.292 -12.696  1.00 74.46           C  
ATOM    324  C   LYS A  41       3.889  -6.108 -13.639  1.00 72.69           C  
ATOM    325  CB  LYS A  41       2.681  -8.272 -13.287  1.00 70.27           C  
ATOM    326  O   LYS A  41       4.402  -6.270 -14.749  1.00 68.06           O  
ATOM    327  CG  LYS A  41       2.576  -9.587 -12.529  1.00 65.49           C  
ATOM    328  CD  LYS A  41       1.608 -10.548 -13.207  1.00 64.05           C  
ATOM    329  CE  LYS A  41       1.492 -11.859 -12.441  1.00 57.10           C  
ATOM    330  NZ  LYS A  41       0.510 -12.788 -13.078  1.00 51.40           N  
ATOM    331  N   GLY A  42       3.541  -5.063 -13.221  1.00 69.40           N  
ATOM    332  CA  GLY A  42       3.663  -3.884 -14.063  1.00 68.12           C  
ATOM    333  C   GLY A  42       5.051  -3.274 -14.039  1.00 69.27           C  
ATOM    334  O   GLY A  42       5.946  -3.779 -13.357  1.00 66.22           O  
ATOM    335  N   PRO A  43       5.302  -2.349 -14.900  1.00 65.14           N  
ATOM    336  CA  PRO A  43       6.642  -1.778 -15.055  1.00 64.91           C  
ATOM    337  C   PRO A  43       7.126  -1.061 -13.796  1.00 65.92           C  
ATOM    338  CB  PRO A  43       6.474  -0.794 -16.214  1.00 58.84           C  
ATOM    339  O   PRO A  43       8.310  -0.734 -13.685  1.00 63.05           O  
ATOM    340  CG  PRO A  43       5.012  -0.487 -16.247  1.00 54.87           C  
ATOM    341  CD  PRO A  43       4.265  -1.661 -15.683  1.00 56.48           C  
ATOM    342  N   SER A  44       6.204  -0.678 -12.943  1.00 73.64           N  
ATOM    343  CA  SER A  44       6.641   0.082 -11.777  1.00 72.70           C  
ATOM    344  C   SER A  44       7.223  -0.835 -10.705  1.00 74.49           C  
ATOM    345  CB  SER A  44       5.479   0.887 -11.194  1.00 70.05           C  
ATOM    346  O   SER A  44       6.697  -1.923 -10.460  1.00 71.34           O  
ATOM    347  OG  SER A  44       4.985   1.816 -12.144  1.00 65.38           O  
ATOM    348  N   THR A  45       8.434  -0.396 -10.221  1.00 81.22           N  
ATOM    349  CA  THR A  45       9.060  -1.150  -9.141  1.00 81.24           C  
ATOM    350  C   THR A  45       8.362  -0.874  -7.812  1.00 82.41           C  
ATOM    351  CB  THR A  45      10.557  -0.811  -9.017  1.00 79.00           C  
ATOM    352  O   THR A  45       7.644   0.120  -7.677  1.00 80.30           O  
ATOM    353  CG2 THR A  45      11.277  -1.005 -10.347  1.00 73.65           C  
ATOM    354  OG1 THR A  45      10.699   0.554  -8.604  1.00 76.74           O  
ATOM    355  N   LEU A  46       8.447  -1.805  -6.835  1.00 83.51           N  
ATOM    356  CA  LEU A  46       7.963  -1.621  -5.471  1.00 83.73           C  
ATOM    357  C   LEU A  46       8.484  -0.316  -4.880  1.00 84.54           C  
ATOM    358  CB  LEU A  46       8.387  -2.799  -4.589  1.00 82.22           C  
ATOM    359  O   LEU A  46       7.746   0.403  -4.204  1.00 83.72           O  
ATOM    360  CG  LEU A  46       7.966  -2.731  -3.120  1.00 78.14           C  
ATOM    361  CD1 LEU A  46       6.447  -2.793  -3.000  1.00 74.09           C  
ATOM    362  CD2 LEU A  46       8.616  -3.858  -2.325  1.00 74.32           C  
ATOM    363  N   ASP A  47       9.677   0.048  -5.140  1.00 85.25           N  
ATOM    364  CA  ASP A  47      10.251   1.299  -4.655  1.00 85.37           C  
ATOM    365  C   ASP A  47       9.496   2.503  -5.213  1.00 85.38           C  
ATOM    366  CB  ASP A  47      11.733   1.388  -5.026  1.00 84.01           C  
ATOM    367  O   ASP A  47       9.207   3.454  -4.484  1.00 84.14           O  
ATOM    368  CG  ASP A  47      12.613   0.490  -4.174  1.00 80.69           C  
ATOM    369  OD1 ASP A  47      12.258   0.218  -3.007  1.00 79.78           O  
ATOM    370  OD2 ASP A  47      13.672   0.053  -4.674  1.00 78.38           O  
ATOM    371  N   GLU A  48       9.213   2.484  -6.564  1.00 84.18           N  
ATOM    372  CA  GLU A  48       8.467   3.573  -7.189  1.00 83.73           C  
ATOM    373  C   GLU A  48       7.067   3.695  -6.595  1.00 83.78           C  
ATOM    374  CB  GLU A  48       8.380   3.365  -8.703  1.00 82.06           C  
ATOM    375  O   GLU A  48       6.599   4.801  -6.318  1.00 82.22           O  
ATOM    376  CG  GLU A  48       9.696   3.593  -9.432  1.00 76.96           C  
ATOM    377  CD  GLU A  48       9.667   3.135 -10.882  1.00 74.70           C  
ATOM    378  OE1 GLU A  48       8.724   2.408 -11.269  1.00 71.32           O  
ATOM    379  OE2 GLU A  48      10.595   3.504 -11.635  1.00 69.39           O  
ATOM    380  N   LEU A  49       6.481   2.555  -6.407  1.00 83.86           N  
ATOM    381  CA  LEU A  49       5.138   2.560  -5.839  1.00 83.73           C  
ATOM    382  C   LEU A  49       5.154   3.090  -4.409  1.00 84.74           C  
ATOM    383  CB  LEU A  49       4.538   1.152  -5.867  1.00 81.54           C  
ATOM    384  O   LEU A  49       4.306   3.903  -4.034  1.00 83.88           O  
ATOM    385  CG  LEU A  49       3.085   1.024  -5.408  1.00 74.01           C  
ATOM    386  CD1 LEU A  49       2.176   1.884  -6.280  1.00 67.51           C  
ATOM    387  CD2 LEU A  49       2.640  -0.434  -5.438  1.00 67.51           C  
ATOM    388  N   PHE A  50       6.100   2.637  -3.611  1.00 86.66           N  
ATOM    389  CA  PHE A  50       6.242   3.070  -2.226  1.00 87.25           C  
ATOM    390  C   PHE A  50       6.472   4.575  -2.149  1.00 87.20           C  
ATOM    391  CB  PHE A  50       7.395   2.327  -1.544  1.00 86.46           C  
ATOM    392  O   PHE A  50       5.873   5.258  -1.316  1.00 86.32           O  
ATOM    393  CG  PHE A  50       7.454   2.533  -0.055  1.00 85.35           C  
ATOM    394  CD1 PHE A  50       6.557   1.886   0.787  1.00 83.10           C  
ATOM    395  CD2 PHE A  50       8.407   3.375   0.505  1.00 83.55           C  
ATOM    396  CE1 PHE A  50       6.609   2.074   2.166  1.00 83.99           C  
ATOM    397  CE2 PHE A  50       8.465   3.568   1.882  1.00 83.79           C  
ATOM    398  CZ  PHE A  50       7.565   2.918   2.710  1.00 82.22           C  
ATOM    399  N   GLU A  51       7.299   5.115  -2.934  1.00 88.17           N  
ATOM    400  CA  GLU A  51       7.580   6.548  -2.950  1.00 87.64           C  
ATOM    401  C   GLU A  51       6.339   7.349  -3.331  1.00 87.29           C  
ATOM    402  CB  GLU A  51       8.725   6.861  -3.917  1.00 85.50           C  
ATOM    403  O   GLU A  51       6.076   8.408  -2.756  1.00 85.29           O  
ATOM    404  CG  GLU A  51      10.100   6.487  -3.383  1.00 77.01           C  
ATOM    405  CD  GLU A  51      11.217   6.714  -4.390  1.00 73.28           C  
ATOM    406  OE1 GLU A  51      10.939   7.224  -5.500  1.00 69.96           O  
ATOM    407  OE2 GLU A  51      12.378   6.378  -4.068  1.00 68.00           O  
ATOM    408  N   GLU A  52       5.643   6.803  -4.215  1.00 84.93           N  
ATOM    409  CA  GLU A  52       4.429   7.477  -4.665  1.00 83.84           C  
ATOM    410  C   GLU A  52       3.371   7.502  -3.566  1.00 84.24           C  
ATOM    411  CB  GLU A  52       3.870   6.797  -5.918  1.00 81.57           C  
ATOM    412  O   GLU A  52       2.657   8.494  -3.407  1.00 82.40           O  
ATOM    413  CG  GLU A  52       2.685   7.526  -6.536  1.00 73.26           C  
ATOM    414  CD  GLU A  52       2.238   6.929  -7.861  1.00 70.02           C  
ATOM    415  OE1 GLU A  52       2.834   5.921  -8.304  1.00 65.03           O  
ATOM    416  OE2 GLU A  52       1.285   7.474  -8.461  1.00 64.02           O  
ATOM    417  N   LEU A  53       3.289   6.427  -2.836  1.00 86.38           N  
ATOM    418  CA  LEU A  53       2.272   6.301  -1.798  1.00 86.39           C  
ATOM    419  C   LEU A  53       2.669   7.083  -0.551  1.00 86.70           C  
ATOM    420  CB  LEU A  53       2.047   4.830  -1.442  1.00 85.17           C  
ATOM    421  O   LEU A  53       1.810   7.629   0.145  1.00 85.69           O  
ATOM    422  CG  LEU A  53       1.365   3.971  -2.508  1.00 81.51           C  
ATOM    423  CD1 LEU A  53       1.264   2.523  -2.038  1.00 77.72           C  
ATOM    424  CD2 LEU A  53      -0.015   4.528  -2.842  1.00 77.75           C  
ATOM    425  N   ASP A  54       3.939   7.054  -0.231  1.00 88.58           N  
ATOM    426  CA  ASP A  54       4.425   7.758   0.951  1.00 89.64           C  
ATOM    427  C   ASP A  54       4.466   9.266   0.713  1.00 88.53           C  
ATOM    428  CB  ASP A  54       5.813   7.250   1.347  1.00 87.72           C  
ATOM    429  O   ASP A  54       5.542   9.846   0.554  1.00 85.86           O  
ATOM    430  CG  ASP A  54       6.363   7.933   2.587  1.00 84.66           C  
ATOM    431  OD1 ASP A  54       5.579   8.541   3.347  1.00 83.63           O  
ATOM    432  OD2 ASP A  54       7.592   7.865   2.803  1.00 86.69           O  
ATOM    433  N   LYS A  55       3.355  10.019   0.754  1.00 87.57           N  
ATOM    434  CA  LYS A  55       3.241  11.418   0.354  1.00 87.19           C  
ATOM    435  C   LYS A  55       4.003  12.328   1.313  1.00 87.68           C  
ATOM    436  CB  LYS A  55       1.773  11.840   0.286  1.00 84.16           C  
ATOM    437  O   LYS A  55       4.557  13.349   0.901  1.00 86.00           O  
ATOM    438  CG  LYS A  55       0.996  11.197  -0.854  1.00 73.70           C  
ATOM    439  CD  LYS A  55       1.491  11.681  -2.211  1.00 69.78           C  
ATOM    440  CE  LYS A  55       0.698  11.057  -3.351  1.00 61.17           C  
ATOM    441  NZ  LYS A  55       1.292  11.384  -4.682  1.00 53.79           N  
ATOM    442  N   ASN A  56       4.107  11.993   2.556  1.00 89.21           N  
ATOM    443  CA  ASN A  56       4.802  12.851   3.509  1.00 89.36           C  
ATOM    444  C   ASN A  56       6.257  12.429   3.686  1.00 89.40           C  
ATOM    445  CB  ASN A  56       4.081  12.849   4.858  1.00 88.09           C  
ATOM    446  O   ASN A  56       6.979  13.000   4.505  1.00 88.09           O  
ATOM    447  CG  ASN A  56       4.029  11.472   5.491  1.00 86.43           C  
ATOM    448  ND2 ASN A  56       3.496  11.396   6.705  1.00 86.54           N  
ATOM    449  OD1 ASN A  56       4.466  10.484   4.894  1.00 85.75           O  
ATOM    450  N   GLY A  57       6.662  11.357   3.088  1.00 89.98           N  
ATOM    451  CA  GLY A  57       8.064  10.972   3.063  1.00 90.56           C  
ATOM    452  C   GLY A  57       8.556  10.422   4.388  1.00 89.75           C  
ATOM    453  O   GLY A  57       9.734  10.560   4.724  1.00 87.48           O  
ATOM    454  N   ASP A  58       7.720   9.922   5.219  1.00 91.27           N  
ATOM    455  CA  ASP A  58       8.135   9.473   6.544  1.00 90.89           C  
ATOM    456  C   ASP A  58       8.569   8.009   6.516  1.00 89.45           C  
ATOM    457  CB  ASP A  58       7.003   9.666   7.555  1.00 89.91           C  
ATOM    458  O   ASP A  58       8.903   7.435   7.554  1.00 86.66           O  
ATOM    459  CG  ASP A  58       5.751   8.883   7.202  1.00 88.98           C  
ATOM    460  OD1 ASP A  58       5.698   8.279   6.109  1.00 87.79           O  
ATOM    461  OD2 ASP A  58       4.808   8.872   8.022  1.00 86.94           O  
ATOM    462  N   GLY A  59       8.616   7.441   5.318  1.00 91.32           N  
ATOM    463  CA  GLY A  59       9.148   6.097   5.158  1.00 91.58           C  
ATOM    464  C   GLY A  59       8.121   5.014   5.428  1.00 90.67           C  
ATOM    465  O   GLY A  59       8.470   3.838   5.551  1.00 88.22           O  
ATOM    466  N   GLU A  60       6.902   5.476   5.654  1.00 91.85           N  
ATOM    467  CA  GLU A  60       5.799   4.550   5.896  1.00 92.00           C  
ATOM    468  C   GLU A  60       4.565   4.938   5.087  1.00 91.40           C  
ATOM    469  CB  GLU A  60       5.457   4.500   7.387  1.00 90.28           C  
ATOM    470  O   GLU A  60       4.498   6.039   4.537  1.00 89.81           O  
ATOM    471  CG  GLU A  60       6.624   4.086   8.273  1.00 83.42           C  
ATOM    472  CD  GLU A  60       6.248   3.962   9.741  1.00 80.41           C  
ATOM    473  OE1 GLU A  60       5.472   4.807  10.242  1.00 80.09           O  
ATOM    474  OE2 GLU A  60       6.735   3.013  10.395  1.00 79.13           O  
ATOM    475  N   VAL A  61       3.587   4.065   4.984  1.00 91.70           N  
ATOM    476  CA  VAL A  61       2.349   4.322   4.255  1.00 91.86           C  
ATOM    477  C   VAL A  61       1.160   4.232   5.209  1.00 91.71           C  
ATOM    478  CB  VAL A  61       2.166   3.335   3.081  1.00 90.78           C  
ATOM    479  O   VAL A  61       0.901   3.176   5.791  1.00 90.42           O  
ATOM    480  CG1 VAL A  61       0.800   3.525   2.424  1.00 85.89           C  
ATOM    481  CG2 VAL A  61       3.285   3.513   2.056  1.00 85.06           C  
ATOM    482  N   SER A  62       0.474   5.342   5.414  1.00 92.31           N  
ATOM    483  CA  SER A  62      -0.732   5.337   6.235  1.00 92.32           C  
ATOM    484  C   SER A  62      -1.928   4.797   5.458  1.00 92.03           C  
ATOM    485  CB  SER A  62      -1.039   6.745   6.746  1.00 91.43           C  
ATOM    486  O   SER A  62      -1.850   4.605   4.243  1.00 90.90           O  
ATOM    487  OG  SER A  62      -1.473   7.581   5.687  1.00 87.51           O  
ATOM    488  N   PHE A  63      -3.049   4.495   6.154  1.00 90.44           N  
ATOM    489  CA  PHE A  63      -4.245   4.008   5.477  1.00 90.53           C  
ATOM    490  C   PHE A  63      -4.729   5.015   4.440  1.00 89.54           C  
ATOM    491  CB  PHE A  63      -5.358   3.721   6.489  1.00 89.31           C  
ATOM    492  O   PHE A  63      -5.121   4.636   3.335  1.00 87.67           O  
ATOM    493  CG  PHE A  63      -6.627   3.206   5.867  1.00 85.95           C  
ATOM    494  CD1 PHE A  63      -6.631   2.023   5.139  1.00 81.21           C  
ATOM    495  CD2 PHE A  63      -7.818   3.907   6.009  1.00 82.05           C  
ATOM    496  CE1 PHE A  63      -7.804   1.544   4.561  1.00 83.48           C  
ATOM    497  CE2 PHE A  63      -8.995   3.434   5.434  1.00 83.74           C  
ATOM    498  CZ  PHE A  63      -8.986   2.253   4.710  1.00 81.61           C  
ATOM    499  N   GLU A  64      -4.722   6.379   4.846  1.00 88.04           N  
ATOM    500  CA  GLU A  64      -5.143   7.429   3.924  1.00 88.01           C  
ATOM    501  C   GLU A  64      -4.311   7.406   2.645  1.00 87.65           C  
ATOM    502  CB  GLU A  64      -5.044   8.803   4.592  1.00 85.81           C  
ATOM    503  O   GLU A  64      -4.849   7.558   1.546  1.00 86.13           O  
ATOM    504  CG  GLU A  64      -6.070   9.027   5.694  1.00 77.70           C  
ATOM    505  CD  GLU A  64      -5.672   8.399   7.020  1.00 74.68           C  
ATOM    506  OE1 GLU A  64      -4.499   7.989   7.170  1.00 72.19           O  
ATOM    507  OE2 GLU A  64      -6.541   8.316   7.917  1.00 69.08           O  
ATOM    508  N   GLU A  65      -2.941   7.180   2.814  1.00 88.66           N  
ATOM    509  CA  GLU A  65      -2.054   7.114   1.656  1.00 88.61           C  
ATOM    510  C   GLU A  65      -2.298   5.844   0.846  1.00 87.47           C  
ATOM    511  CB  GLU A  65      -0.589   7.183   2.097  1.00 87.79           C  
ATOM    512  O   GLU A  65      -2.183   5.852  -0.381  1.00 85.56           O  
ATOM    513  CG  GLU A  65      -0.172   8.545   2.633  1.00 86.20           C  
ATOM    514  CD  GLU A  65       1.198   8.537   3.291  1.00 84.96           C  
ATOM    515  OE1 GLU A  65       1.628   7.470   3.785  1.00 84.05           O  
ATOM    516  OE2 GLU A  65       1.848   9.607   3.312  1.00 84.83           O  
ATOM    517  N   PHE A  66      -2.661   4.821   1.453  1.00 88.48           N  
ATOM    518  CA  PHE A  66      -2.913   3.531   0.822  1.00 88.24           C  
ATOM    519  C   PHE A  66      -4.187   3.577  -0.014  1.00 87.23           C  
ATOM    520  CB  PHE A  66      -3.017   2.426   1.877  1.00 87.25           C  
ATOM    521  O   PHE A  66      -4.285   2.904  -1.042  1.00 84.90           O  
ATOM    522  CG  PHE A  66      -3.204   1.049   1.298  1.00 84.46           C  
ATOM    523  CD1 PHE A  66      -2.168   0.418   0.621  1.00 79.92           C  
ATOM    524  CD2 PHE A  66      -4.418   0.387   1.430  1.00 80.60           C  
ATOM    525  CE1 PHE A  66      -2.338  -0.856   0.084  1.00 81.51           C  
ATOM    526  CE2 PHE A  66      -4.596  -0.886   0.895  1.00 81.78           C  
ATOM    527  CZ  PHE A  66      -3.555  -1.505   0.222  1.00 79.75           C  
ATOM    528  N   GLN A  67      -5.225   4.325   0.422  1.00 85.41           N  
ATOM    529  CA  GLN A  67      -6.483   4.443  -0.309  1.00 84.78           C  
ATOM    530  C   GLN A  67      -6.251   4.977  -1.720  1.00 83.39           C  
ATOM    531  CB  GLN A  67      -7.457   5.352   0.442  1.00 82.87           C  
ATOM    532  O   GLN A  67      -6.995   4.644  -2.645  1.00 80.46           O  
ATOM    533  CG  GLN A  67      -8.032   4.726   1.705  1.00 77.83           C  
ATOM    534  CD  GLN A  67      -9.067   5.607   2.379  1.00 76.11           C  
ATOM    535  NE2 GLN A  67     -10.235   5.040   2.663  1.00 71.41           N  
ATOM    536  OE1 GLN A  67      -8.819   6.788   2.642  1.00 73.91           O  
ATOM    537  N   VAL A  68      -5.178   5.791  -1.861  1.00 80.59           N  
ATOM    538  CA  VAL A  68      -4.874   6.383  -3.160  1.00 79.84           C  
ATOM    539  C   VAL A  68      -4.567   5.281  -4.171  1.00 79.26           C  
ATOM    540  CB  VAL A  68      -3.688   7.370  -3.070  1.00 78.09           C  
ATOM    541  O   VAL A  68      -4.832   5.434  -5.366  1.00 76.70           O  
ATOM    542  CG1 VAL A  68      -3.293   7.866  -4.460  1.00 71.22           C  
ATOM    543  CG2 VAL A  68      -4.040   8.544  -2.159  1.00 71.36           C  
ATOM    544  N   LEU A  69      -3.970   4.227  -3.733  1.00 77.12           N  
ATOM    545  CA  LEU A  69      -3.700   3.083  -4.597  1.00 76.26           C  
ATOM    546  C   LEU A  69      -4.987   2.562  -5.228  1.00 75.55           C  
ATOM    547  CB  LEU A  69      -3.015   1.965  -3.807  1.00 74.07           C  
ATOM    548  O   LEU A  69      -5.019   2.261  -6.423  1.00 71.87           O  
ATOM    549  CG  LEU A  69      -2.509   0.772  -4.620  1.00 69.45           C  
ATOM    550  CD1 LEU A  69      -1.349   1.195  -5.515  1.00 64.51           C  
ATOM    551  CD2 LEU A  69      -2.091  -0.367  -3.697  1.00 64.83           C  
ATOM    552  N   VAL A  70      -5.974   2.368  -4.436  1.00 74.24           N  
ATOM    553  CA  VAL A  70      -7.240   1.829  -4.920  1.00 73.45           C  
ATOM    554  C   VAL A  70      -7.790   2.721  -6.031  1.00 73.94           C  
ATOM    555  CB  VAL A  70      -8.275   1.698  -3.780  1.00 71.44           C  
ATOM    556  O   VAL A  70      -8.268   2.226  -7.054  1.00 71.94           O  
ATOM    557  CG1 VAL A  70      -9.644   1.310  -4.335  1.00 65.90           C  
ATOM    558  CG2 VAL A  70      -7.804   0.676  -2.748  1.00 66.52           C  
ATOM    559  N   LYS A  71      -7.747   3.983  -5.797  1.00 76.30           N  
ATOM    560  CA  LYS A  71      -8.203   4.899  -6.839  1.00 76.28           C  
ATOM    561  C   LYS A  71      -7.400   4.714  -8.123  1.00 76.10           C  
ATOM    562  CB  LYS A  71      -8.103   6.348  -6.362  1.00 73.59           C  
ATOM    563  O   LYS A  71      -7.958   4.750  -9.222  1.00 74.04           O  
ATOM    564  CG  LYS A  71      -9.176   6.745  -5.359  1.00 68.21           C  
ATOM    565  CD  LYS A  71      -9.034   8.202  -4.936  1.00 65.28           C  
ATOM    566  CE  LYS A  71     -10.041   8.572  -3.855  1.00 57.87           C  
ATOM    567  NZ  LYS A  71      -9.872   9.985  -3.401  1.00 52.02           N  
ATOM    568  N   LYS A  72      -6.190   4.474  -7.992  1.00 71.10           N  
ATOM    569  CA  LYS A  72      -5.324   4.343  -9.160  1.00 70.72           C  
ATOM    570  C   LYS A  72      -5.577   3.026  -9.888  1.00 70.70           C  
ATOM    571  CB  LYS A  72      -3.853   4.442  -8.753  1.00 68.34           C  
ATOM    572  O   LYS A  72      -5.581   2.982 -11.120  1.00 68.49           O  
ATOM    573  CG  LYS A  72      -3.374   5.864  -8.505  1.00 64.64           C  
ATOM    574  CD  LYS A  72      -1.868   5.915  -8.278  1.00 62.50           C  
ATOM    575  CE  LYS A  72      -1.380   7.344  -8.077  1.00 55.85           C  
ATOM    576  NZ  LYS A  72       0.106   7.407  -7.938  1.00 50.44           N  
ATOM    577  N   ILE A  73      -5.727   1.923  -9.122  1.00 69.04           N  
ATOM    578  CA  ILE A  73      -6.023   0.630  -9.730  1.00 68.53           C  
ATOM    579  C   ILE A  73      -7.371   0.692 -10.444  1.00 68.61           C  
ATOM    580  CB  ILE A  73      -6.025  -0.502  -8.678  1.00 66.26           C  
ATOM    581  O   ILE A  73      -7.576   0.016 -11.455  1.00 67.09           O  
ATOM    582  CG1 ILE A  73      -4.635  -0.649  -8.048  1.00 61.18           C  
ATOM    583  CG2 ILE A  73      -6.485  -1.821  -9.305  1.00 61.76           C  
ATOM    584  CD1 ILE A  73      -4.612  -1.510  -6.793  1.00 59.66           C  
ATOM    585  N   SER A  74      -8.292   1.357  -9.846  1.00 67.89           N  
ATOM    586  CA  SER A  74      -9.619   1.447 -10.445  1.00 67.85           C  
ATOM    587  C   SER A  74      -9.591   2.267 -11.731  1.00 67.05           C  
ATOM    588  CB  SER A  74     -10.612   2.064  -9.459  1.00 64.63           C  
ATOM    589  O   SER A  74     -10.465   2.118 -12.587  1.00 65.10           O  
ATOM    590  OG  SER A  74     -10.650   1.322  -8.253  1.00 61.69           O  
ATOM    591  N   GLN A  75      -8.503   2.959 -12.148  1.00 61.48           N  
ATOM    592  CA  GLN A  75      -8.380   3.710 -13.393  1.00 62.89           C  
ATOM    593  C   GLN A  75      -7.568   2.933 -14.425  1.00 59.39           C  
ATOM    594  CB  GLN A  75      -7.737   5.074 -13.138  1.00 58.19           C  
ATOM    595  O   GLN A  75      -7.894   2.942 -15.614  1.00 57.38           O  
ATOM    596  CG  GLN A  75      -8.584   6.001 -12.276  1.00 54.81           C  
ATOM    597  CD  GLN A  75      -7.831   7.241 -11.833  1.00 56.39           C  
ATOM    598  NE2 GLN A  75      -8.548   8.192 -11.244  1.00 46.38           N  
ATOM    599  OE1 GLN A  75      -6.614   7.344 -12.018  1.00 58.63           O  
TER     600      GLN A  75
END
