# Supplementary material for: Semantical and geometrical protein encoding toward enhanced bioactivity and thermostability
Source: eLife. 2025 May 2;13:RP98033. doi: 10.7554/eLife.98033 (PMC12048155; doi:10.7554/eLife.98033)
Supplement: Source code 1. [file elife-98033-code1.zip › ProtSSN-master/data/DDG/DATASET/1IGV-7.0-25.0/1IGV-7.0-25.0.exp.pdb]

HEADER    METAL BINDING PROTEIN                   18-APR-01   1IGV              
TITLE     BOVINE CALBINDIN D9K BINDING MN2+                                     
COMPND    MOL_ID: 1;                                                            
COMPND   2 MOLECULE: VITAMIN D-DEPENDENT CALCIUM-BINDING PROTEIN, INTESTINAL;   
COMPND   3 CHAIN: A;                                                            
COMPND   4 SYNONYM: CALBINDIN D9K;                                              
COMPND   5 ENGINEERED: YES                                                      
SOURCE    MOL_ID: 1;                                                            
SOURCE   2 ORGANISM_SCIENTIFIC: BOS TAURUS;                                     
SOURCE   3 ORGANISM_COMMON: CATTLE;                                             
SOURCE   4 ORGANISM_TAXID: 9913;                                                
SOURCE   5 GENE: SYNTHETIC GENE;                                                
SOURCE   6 EXPRESSION_SYSTEM: ESCHERICHIA COLI;                                 
SOURCE   7 EXPRESSION_SYSTEM_TAXID: 562;                                        
SOURCE   8 EXPRESSION_SYSTEM_STRAIN: MM294;                                     
SOURCE   9 EXPRESSION_SYSTEM_VECTOR_TYPE: PLASMID;                              
SOURCE  10 EXPRESSION_SYSTEM_PLASMID: PICB1                                     
KEYWDS    CALCIUM-BINDING PROTEIN, EF-HAND, MANGANESE BINDING, METAL BINDING    
KEYWDS   2 PROTEIN                                                              
EXPDTA    X-RAY DIFFRACTION                                                     
AUTHOR    E.M.ANDERSSON                                                         
REVDAT   3   04-OCT-17 1IGV    1       REMARK                                   
REVDAT   2   24-FEB-09 1IGV    1       VERSN                                    
REVDAT   1   25-APR-01 1IGV    0                                                
SPRSDE     25-APR-01 1IGV      6ICB                                             
JRNL        AUTH   M.ANDERSSON,A.MALMENDAL,S.LINSE,I.IVARSSON,S.FORSEN,         
JRNL        AUTH 2 L.A.SVENSSON                                                 
JRNL        TITL   STRUCTURAL BASIS FOR THE NEGATIVE ALLOSTERY BETWEEN CA(2+)-  
JRNL        TITL 2 AND MG(2+)-BINDING IN THE INTRACELLULAR CA(2+)-RECEPTOR      
JRNL        TITL 3 CALBINDIN D9K.                                               
JRNL        REF    PROTEIN SCI.                  V.   6  1139 1997              
JRNL        REFN                   ISSN 0961-8368                               
JRNL        PMID   9194174                                                      
REMARK   2                                                                      
REMARK   2 RESOLUTION.    1.85 ANGSTROMS.                                       
REMARK   3                                                                      
REMARK   3 REFINEMENT.                                                          
REMARK   3   PROGRAM     : X-PLOR 3.851                                         
REMARK   3   AUTHORS     : BRUNGER                                              
REMARK   3                                                                      
REMARK   3  DATA USED IN REFINEMENT.                                            
REMARK   3   RESOLUTION RANGE HIGH (ANGSTROMS) : 1.85                           
REMARK   3   RESOLUTION RANGE LOW  (ANGSTROMS) : 10.00                          
REMARK   3   DATA CUTOFF            (SIGMA(F)) : 2.000                          
REMARK   3   DATA CUTOFF HIGH         (ABS(F)) : 1083113.000                    
REMARK   3   DATA CUTOFF LOW          (ABS(F)) : 0.0000                         
REMARK   3   COMPLETENESS (WORKING+TEST)   (%) : 74.5                           
REMARK   3   NUMBER OF REFLECTIONS             : 5068                           
REMARK   3                                                                      
REMARK   3  FIT TO DATA USED IN REFINEMENT.                                     
REMARK   3   CROSS-VALIDATION METHOD          : THROUGHOUT                      
REMARK   3   FREE R VALUE TEST SET SELECTION  : RANDOM                          
REMARK   3   R VALUE            (WORKING SET) : 0.186                           
REMARK   3   FREE R VALUE                     : 0.272                           
REMARK   3   FREE R VALUE TEST SET SIZE   (%) : 10.800                          
REMARK   3   FREE R VALUE TEST SET COUNT      : 548                             
REMARK   3   ESTIMATED ERROR OF FREE R VALUE  : 0.010                           
REMARK   3                                                                      
REMARK   3  FIT IN THE HIGHEST RESOLUTION BIN.                                  
REMARK   3   TOTAL NUMBER OF BINS USED           : 6                            
REMARK   3   BIN RESOLUTION RANGE HIGH       (A) : 1.85                         
REMARK   3   BIN RESOLUTION RANGE LOW        (A) : 1.97                         
REMARK   3   BIN COMPLETENESS (WORKING+TEST) (%) : 28.20                        
REMARK   3   REFLECTIONS IN BIN    (WORKING SET) : 277                          
REMARK   3   BIN R VALUE           (WORKING SET) : 0.2470                       
REMARK   3   BIN FREE R VALUE                    : 0.2870                       
REMARK   3   BIN FREE R VALUE TEST SET SIZE  (%) : 10.90                        
REMARK   3   BIN FREE R VALUE TEST SET COUNT     : 34                           
REMARK   3   ESTIMATED ERROR OF BIN FREE R VALUE : 0.049                        
REMARK   3                                                                      
REMARK   3  NUMBER OF NON-HYDROGEN ATOMS USED IN REFINEMENT.                    
REMARK   3   PROTEIN ATOMS            : 596                                     
REMARK   3   NUCLEIC ACID ATOMS       : 0                                       
REMARK   3   HETEROGEN ATOMS          : 1                                       
REMARK   3   SOLVENT ATOMS            : 39                                      
REMARK   3                                                                      
REMARK   3  B VALUES.                                                           
REMARK   3   FROM WILSON PLOT           (A**2) : 16.90                          
REMARK   3   MEAN B VALUE      (OVERALL, A**2) : 23.40                          
REMARK   3   OVERALL ANISOTROPIC B VALUE.                                       
REMARK   3    B11 (A**2) : NULL                                                 
REMARK   3    B22 (A**2) : NULL                                                 
REMARK   3    B33 (A**2) : NULL                                                 
REMARK   3    B12 (A**2) : NULL                                                 
REMARK   3    B13 (A**2) : NULL                                                 
REMARK   3    B23 (A**2) : NULL                                                 
REMARK   3                                                                      
REMARK   3  ESTIMATED COORDINATE ERROR.                                         
REMARK   3   ESD FROM LUZZATI PLOT        (A) : 0.20                            
REMARK   3   ESD FROM SIGMAA              (A) : 0.18                            
REMARK   3   LOW RESOLUTION CUTOFF        (A) : 5.00                            
REMARK   3                                                                      
REMARK   3  CROSS-VALIDATED ESTIMATED COORDINATE ERROR.                         
REMARK   3   ESD FROM C-V LUZZATI PLOT    (A) : 0.29                            
REMARK   3   ESD FROM C-V SIGMAA          (A) : 0.17                            
REMARK   3                                                                      
REMARK   3  RMS DEVIATIONS FROM IDEAL VALUES.                                   
REMARK   3   BOND LENGTHS                 (A) : 0.018                           
REMARK   3   BOND ANGLES            (DEGREES) : 1.900                           
REMARK   3   DIHEDRAL ANGLES        (DEGREES) : 21.70                           
REMARK   3   IMPROPER ANGLES        (DEGREES) : 1.730                           
REMARK   3                                                                      
REMARK   3  ISOTROPIC THERMAL MODEL : RESTRAINED                                
REMARK   3                                                                      
REMARK   3  ISOTROPIC THERMAL FACTOR RESTRAINTS.    RMS    SIGMA                
REMARK   3   MAIN-CHAIN BOND              (A**2) : 1.760 ; 1.500                
REMARK   3   MAIN-CHAIN ANGLE             (A**2) : 2.770 ; 2.000                
REMARK   3   SIDE-CHAIN BOND              (A**2) : 3.280 ; 2.000                
REMARK   3   SIDE-CHAIN ANGLE             (A**2) : 5.150 ; 2.500                
REMARK   3                                                                      
REMARK   3  NCS MODEL : NULL                                                    
REMARK   3                                                                      
REMARK   3  NCS RESTRAINTS.                         RMS   SIGMA/WEIGHT          
REMARK   3   GROUP  1  POSITIONAL            (A) : NULL  ; NULL                 
REMARK   3   GROUP  1  B-FACTOR           (A**2) : NULL  ; NULL                 
REMARK   3                                                                      
REMARK   3  PARAMETER FILE  1  : PARHCSDX.PRO                                   
REMARK   3  PARAMETER FILE  2  : PARAM19.SOL                                    
REMARK   3  PARAMETER FILE  3  : PARAM_MN.ION                                   
REMARK   3  PARAMETER FILE  4  : NULL                                           
REMARK   3  TOPOLOGY FILE  1   : TOPHCSDX.PRO                                   
REMARK   3  TOPOLOGY FILE  2   : TOPH19_MOD.SOL                                 
REMARK   3  TOPOLOGY FILE  3   : TOP_MN.ION                                     
REMARK   3  TOPOLOGY FILE  4   : NULL                                           
REMARK   3                                                                      
REMARK   3  OTHER REFINEMENT REMARKS: NULL                                      
REMARK   4                                                                      
REMARK   4 1IGV COMPLIES WITH FORMAT V. 3.30, 13-JUL-11                         
REMARK 100                                                                      
REMARK 100 THIS ENTRY HAS BEEN PROCESSED BY RCSB ON 19-APR-01.                  
REMARK 100 THE DEPOSITION ID IS D_1000013252.                                   
REMARK 200                                                                      
REMARK 200 EXPERIMENTAL DETAILS                                                 
REMARK 200  EXPERIMENT TYPE                : X-RAY DIFFRACTION                  
REMARK 200  DATE OF DATA COLLECTION        : 10-JUN-95                          
REMARK 200  TEMPERATURE           (KELVIN) : 295                                
REMARK 200  PH                             : 5.6                                
REMARK 200  NUMBER OF CRYSTALS USED        : 1                                  
REMARK 200                                                                      
REMARK 200  SYNCHROTRON              (Y/N) : N                                  
REMARK 200  RADIATION SOURCE               : ROTATING ANODE                     
REMARK 200  BEAMLINE                       : NULL                               
REMARK 200  X-RAY GENERATOR MODEL          : RIGAKU RU200                       
REMARK 200  MONOCHROMATIC OR LAUE    (M/L) : M                                  
REMARK 200  WAVELENGTH OR RANGE        (A) : 1.54                               
REMARK 200  MONOCHROMATOR                  : SI(111)                            
REMARK 200  OPTICS                         : COLLIMATOR                         
REMARK 200                                                                      
REMARK 200  DETECTOR TYPE                  : IMAGE PLATE                        
REMARK 200  DETECTOR MANUFACTURER          : MARRESEARCH                        
REMARK 200  INTENSITY-INTEGRATION SOFTWARE : XDS, AUTOMAR                       
REMARK 200  DATA SCALING SOFTWARE          : MARSCALE                           
REMARK 200                                                                      
REMARK 200  NUMBER OF UNIQUE REFLECTIONS   : 6166                               
REMARK 200  RESOLUTION RANGE HIGH      (A) : 1.850                              
REMARK 200  RESOLUTION RANGE LOW       (A) : 19.200                             
REMARK 200  REJECTION CRITERIA  (SIGMA(I)) : 0.000                              
REMARK 200                                                                      
REMARK 200 OVERALL.                                                             
REMARK 200  COMPLETENESS FOR RANGE     (%) : 1.0                                
REMARK 200  DATA REDUNDANCY                : 1.000                              
REMARK 200  R MERGE                    (I) : 0.04600                            
REMARK 200  R SYM                      (I) : NULL                               
REMARK 200  <I/SIGMA(I)> FOR THE DATA SET  : 11.8000                            
REMARK 200                                                                      
REMARK 200 IN THE HIGHEST RESOLUTION SHELL.                                     
REMARK 200  HIGHEST RESOLUTION SHELL, RANGE HIGH (A) : 1.86                     
REMARK 200  HIGHEST RESOLUTION SHELL, RANGE LOW  (A) : 2.00                     
REMARK 200  COMPLETENESS FOR SHELL     (%) : 79.0                               
REMARK 200  DATA REDUNDANCY IN SHELL       : 1.00                               
REMARK 200  R MERGE FOR SHELL          (I) : NULL                               
REMARK 200  R SYM FOR SHELL            (I) : NULL                               
REMARK 200  <I/SIGMA(I)> FOR SHELL         : NULL                               
REMARK 200                                                                      
REMARK 200 DIFFRACTION PROTOCOL: SINGLE WAVELENGTH                              
REMARK 200 METHOD USED TO DETERMINE THE STRUCTURE: MOLECULAR REPLACEMENT        
REMARK 200 SOFTWARE USED: SIGMAA                                                
REMARK 200 STARTING MODEL: MG-CALBINDIN D9K                                     
REMARK 200                                                                      
REMARK 200 REMARK: MN-CALBINDIN D9K WERE USED AS A DERIVATIVE FOR MIR           
REMARK 200  SOLUTION OF MG-CALBINDIN D9K                                        
REMARK 280                                                                      
REMARK 280 CRYSTAL                                                              
REMARK 280 SOLVENT CONTENT, VS   (%): 43.00                                     
REMARK 280 MATTHEWS COEFFICIENT, VM (ANGSTROMS**3/DA): 2.16                     
REMARK 280                                                                      
REMARK 280 CRYSTALLIZATION CONDITIONS: 65 % AMMONIUM SULPHATE, 600 MM MNCL2,    
REMARK 280  PH 5.6, EVAPORATION, TEMPERATURE 295K                               
REMARK 290                                                                      
REMARK 290 CRYSTALLOGRAPHIC SYMMETRY                                            
REMARK 290 SYMMETRY OPERATORS FOR SPACE GROUP: P 43 21 2                        
REMARK 290                                                                      
REMARK 290      SYMOP   SYMMETRY                                                
REMARK 290     NNNMMM   OPERATOR                                                
REMARK 290       1555   X,Y,Z                                                   
REMARK 290       2555   -X,-Y,Z+1/2                                             
REMARK 290       3555   -Y+1/2,X+1/2,Z+3/4                                      
REMARK 290       4555   Y+1/2,-X+1/2,Z+1/4                                      
REMARK 290       5555   -X+1/2,Y+1/2,-Z+3/4                                     
REMARK 290       6555   X+1/2,-Y+1/2,-Z+1/4                                     
REMARK 290       7555   Y,X,-Z                                                  
REMARK 290       8555   -Y,-X,-Z+1/2                                            
REMARK 290                                                                      
REMARK 290     WHERE NNN -> OPERATOR NUMBER                                     
REMARK 290           MMM -> TRANSLATION VECTOR                                  
REMARK 290                                                                      
REMARK 290 CRYSTALLOGRAPHIC SYMMETRY TRANSFORMATIONS                            
REMARK 290 THE FOLLOWING TRANSFORMATIONS OPERATE ON THE ATOM/HETATM             
REMARK 290 RECORDS IN THIS ENTRY TO PRODUCE CRYSTALLOGRAPHICALLY                
REMARK 290 RELATED MOLECULES.                                                   
REMARK 290   SMTRY1   1  1.000000  0.000000  0.000000        0.00000            
REMARK 290   SMTRY2   1  0.000000  1.000000  0.000000        0.00000            
REMARK 290   SMTRY3   1  0.000000  0.000000  1.000000        0.00000            
REMARK 290   SMTRY1   2 -1.000000  0.000000  0.000000        0.00000            
REMARK 290   SMTRY2   2  0.000000 -1.000000  0.000000        0.00000            
REMARK 290   SMTRY3   2  0.000000  0.000000  1.000000       64.81500            
REMARK 290   SMTRY1   3  0.000000 -1.000000  0.000000       16.90000            
REMARK 290   SMTRY2   3  1.000000  0.000000  0.000000       16.90000            
REMARK 290   SMTRY3   3  0.000000  0.000000  1.000000       97.22250            
REMARK 290   SMTRY1   4  0.000000  1.000000  0.000000       16.90000            
REMARK 290   SMTRY2   4 -1.000000  0.000000  0.000000       16.90000            
REMARK 290   SMTRY3   4  0.000000  0.000000  1.000000       32.40750            
REMARK 290   SMTRY1   5 -1.000000  0.000000  0.000000       16.90000            
REMARK 290   SMTRY2   5  0.000000  1.000000  0.000000       16.90000            
REMARK 290   SMTRY3   5  0.000000  0.000000 -1.000000       97.22250            
REMARK 290   SMTRY1   6  1.000000  0.000000  0.000000       16.90000            
REMARK 290   SMTRY2   6  0.000000 -1.000000  0.000000       16.90000            
REMARK 290   SMTRY3   6  0.000000  0.000000 -1.000000       32.40750            
REMARK 290   SMTRY1   7  0.000000  1.000000  0.000000        0.00000            
REMARK 290   SMTRY2   7  1.000000  0.000000  0.000000        0.00000            
REMARK 290   SMTRY3   7  0.000000  0.000000 -1.000000        0.00000            
REMARK 290   SMTRY1   8  0.000000 -1.000000  0.000000        0.00000            
REMARK 290   SMTRY2   8 -1.000000  0.000000  0.000000        0.00000            
REMARK 290   SMTRY3   8  0.000000  0.000000 -1.000000       64.81500            
REMARK 290                                                                      
REMARK 290 REMARK: NULL                                                         
REMARK 300                                                                      
REMARK 300 BIOMOLECULE: 1                                                       
REMARK 300 SEE REMARK 350 FOR THE AUTHOR PROVIDED AND/OR PROGRAM                
REMARK 300 GENERATED ASSEMBLY INFORMATION FOR THE STRUCTURE IN                  
REMARK 300 THIS ENTRY. THE REMARK MAY ALSO PROVIDE INFORMATION ON               
REMARK 300 BURIED SURFACE AREA.                                                 
REMARK 350                                                                      
REMARK 350 COORDINATES FOR A COMPLETE MULTIMER REPRESENTING THE KNOWN           
REMARK 350 BIOLOGICALLY SIGNIFICANT OLIGOMERIZATION STATE OF THE                
REMARK 350 MOLECULE CAN BE GENERATED BY APPLYING BIOMT TRANSFORMATIONS          
REMARK 350 GIVEN BELOW.  BOTH NON-CRYSTALLOGRAPHIC AND                          
REMARK 350 CRYSTALLOGRAPHIC OPERATIONS ARE GIVEN.                               
REMARK 350                                                                      
REMARK 350 BIOMOLECULE: 1                                                       
REMARK 350 AUTHOR DETERMINED BIOLOGICAL UNIT: MONOMERIC                         
REMARK 350 APPLY THE FOLLOWING TO CHAINS: A                                     
REMARK 350   BIOMT1   1  1.000000  0.000000  0.000000        0.00000            
REMARK 350   BIOMT2   1  0.000000  1.000000  0.000000        0.00000            
REMARK 350   BIOMT3   1  0.000000  0.000000  1.000000        0.00000            
REMARK 470                                                                      
REMARK 470 MISSING ATOM                                                         
REMARK 470 THE FOLLOWING RESIDUES HAVE MISSING ATOMS (M=MODEL NUMBER;           
REMARK 470 RES=RESIDUE NAME; C=CHAIN IDENTIFIER; SSEQ=SEQUENCE NUMBER;          
REMARK 470 I=INSERTION CODE):                                                   
REMARK 470   M RES CSSEQI  ATOMS                                                
REMARK 470     GLU A  51    CG   CD   OE1  OE2                                  
REMARK 620                                                                      
REMARK 620 METAL COORDINATION                                                   
REMARK 620 (M=MODEL NUMBER; RES=RESIDUE NAME; C=CHAIN IDENTIFIER;               
REMARK 620 SSEQ=SEQUENCE NUMBER; I=INSERTION CODE):                             
REMARK 620                                                                      
REMARK 620 COORDINATION ANGLES FOR:  M RES CSSEQI METAL                         
REMARK 620                              MN A  76  MN                            
REMARK 620 N RES CSSEQI ATOM                                                    
REMARK 620 1 HOH A 108   O                                                      
REMARK 620 2 HOH A 106   O    91.5                                              
REMARK 620 3 ASP A  54   OD1 169.6  95.7                                        
REMARK 620 4 ASN A  56   OD1  91.6  90.6  80.9                                  
REMARK 620 5 ASP A  58   OD1  84.6 169.6  87.0  79.8                            
REMARK 620 6 GLU A  60   O    92.1  95.1  94.7 173.1  94.7                      
REMARK 620 N                    1     2     3     4     5                       
REMARK 800                                                                      
REMARK 800 SITE                                                                 
REMARK 800 SITE_IDENTIFIER: MSE                                                 
REMARK 800 EVIDENCE_CODE: AUTHOR                                                
REMARK 800 SITE_DESCRIPTION: MN BINDING EF-HAND LOOP.                           
REMARK 800                                                                      
REMARK 800 SITE_IDENTIFIER: AC1                                                 
REMARK 800 EVIDENCE_CODE: SOFTWARE                                              
REMARK 800 SITE_DESCRIPTION: BINDING SITE FOR RESIDUE MN A 76                   
REMARK 900                                                                      
REMARK 900 RELATED ENTRIES                                                      
REMARK 900 RELATED ID: 3ICB   RELATED DB: PDB                                   
REMARK 900 REFINED STRUCTURE OF VITAMIN D-DEPENDENT CALCIUM-BINDING PROTEIN     
REMARK 900 FROM BOVINE INTESTINE                                                
REMARK 900 RELATED ID: 4ICB   RELATED DB: PDB                                   
REMARK 900 PROLINE CIS-TRANS ISOMERS IN CALBINDIN D9K OBSERVED BY X-RAY         
REMARK 900 CRYSTALLOGRAPHY                                                      
REMARK 900 RELATED ID: 1IG5   RELATED DB: PDB                                   
REMARK 900 BOVINE CALBINDIN D9K BINDING MG2+                                    
REMARK 900 RELATED ID: 1CLB   RELATED DB: PDB                                   
REMARK 900 DETERMINATION OF THE SOLUTION STRUCTURE OF APO CALBINDIN D9K BY NMR  
REMARK 900 SPECTROSCOPY                                                         
DBREF  1IGV A    1    75  UNP    P02633   S100G_BOVIN      4     78             
SEQRES   1 A   75  LYS SER PRO GLU GLU LEU LYS GLY ILE PHE GLU LYS TYR          
SEQRES   2 A   75  ALA ALA LYS GLU GLY ASP PRO ASN GLN LEU SER LYS GLU          
SEQRES   3 A   75  GLU LEU LYS LEU LEU LEU GLN THR GLU PHE PRO SER LEU          
SEQRES   4 A   75  LEU LYS GLY PRO SER THR LEU ASP GLU LEU PHE GLU GLU          
SEQRES   5 A   75  LEU ASP LYS ASN GLY ASP GLY GLU VAL SER PHE GLU GLU          
SEQRES   6 A   75  PHE GLN VAL LEU VAL LYS LYS ILE SER GLN                      
HET     MN  A  76       1                                                       
HETNAM      MN MANGANESE (II) ION                                               
FORMUL   2   MN    MN 2+                                                        
FORMUL   3  HOH   *39(H2 O)                                                     
HELIX    1   1 SER A    2  ALA A   15  1                                  14    
HELIX    2   2 LYS A   25  PHE A   36  1                                  12    
HELIX    3   3 PRO A   37  LYS A   41  5                                   5    
HELIX    4   4 THR A   45  ASP A   54  1                                  10    
HELIX    5   5 SER A   62  SER A   74  1                                  13    
SHEET    1   A 2 LEU A  23  SER A  24  0                                        
SHEET    2   A 2 GLU A  60  VAL A  61 -1  N  VAL A  61   O  LEU A  23           
LINK        MN    MN A  76                 O   HOH A 108     1555   1555  2.12  
LINK        MN    MN A  76                 O   HOH A 106     1555   1555  2.12  
LINK        MN    MN A  76                 OD1 ASP A  54     1555   1555  2.02  
LINK        MN    MN A  76                 OD1 ASN A  56     1555   1555  2.23  
LINK        MN    MN A  76                 OD1 ASP A  58     1555   1555  2.15  
LINK        MN    MN A  76                 O   GLU A  60     1555   1555  2.00  
SITE     1 MSE  4 ASP A  54  ASN A  56  ASP A  58  GLU A  60                    
SITE     1 AC1  6 ASP A  54  ASN A  56  ASP A  58  GLU A  60                    
SITE     2 AC1  6 HOH A 106  HOH A 108                                          
CRYST1   33.800   33.800  129.630  90.00  90.00  90.00 P 43 21 2     8          
ORIGX1      1.000000  0.000000  0.000000        0.00000                         
ORIGX2      0.000000  1.000000  0.000000        0.00000                         
ORIGX3      0.000000  0.000000  1.000000        0.00000                         
SCALE1      0.029586  0.000000  0.000000        0.00000                         
SCALE2      0.000000  0.029586  0.000000        0.00000                         
SCALE3      0.000000  0.000000  0.007724        0.00000                         
ATOM      1  N   LYS A   1       7.876  -0.813  28.504  1.00 35.31           N  
ATOM      2  CA  LYS A   1       6.677  -0.515  29.352  1.00 31.84           C  
ATOM      3  C   LYS A   1       5.422  -0.565  28.514  1.00 28.66           C  
ATOM      4  O   LYS A   1       5.460  -0.336  27.309  1.00 27.50           O  
ATOM      5  CB  LYS A   1       6.801   0.858  30.037  1.00 33.61           C  
ATOM      6  CG  LYS A   1       7.508   0.804  31.392  1.00 33.18           C  
ATOM      7  CD  LYS A   1       8.380   2.023  31.628  1.00 36.85           C  
ATOM      8  CE  LYS A   1       9.283   1.819  32.834  1.00 38.00           C  
ATOM      9  NZ  LYS A   1       8.449   1.600  34.049  1.00 37.25           N  
ATOM     10  N   SER A   2       4.336  -0.970  29.150  1.00 25.21           N  
ATOM     11  CA  SER A   2       3.052  -1.055  28.490  1.00 23.98           C  
ATOM     12  C   SER A   2       2.623   0.371  28.209  1.00 22.82           C  
ATOM     13  O   SER A   2       3.008   1.293  28.923  1.00 23.34           O  
ATOM     14  CB  SER A   2       2.029  -1.708  29.418  1.00 21.16           C  
ATOM     15  OG  SER A   2       1.749  -0.832  30.493  1.00 21.82           O  
ATOM     16  N   PRO A   3       1.740   0.550  27.216  1.00 23.63           N  
ATOM     17  CA  PRO A   3       1.160   1.814  26.742  1.00 22.46           C  
ATOM     18  C   PRO A   3       0.397   2.496  27.844  1.00 20.99           C  
ATOM     19  O   PRO A   3       0.380   3.722  27.904  1.00 17.77           O  
ATOM     20  CB  PRO A   3       0.194   1.370  25.643  1.00 24.83           C  
ATOM     21  CG  PRO A   3       0.784   0.092  25.163  1.00 25.18           C  
ATOM     22  CD  PRO A   3       1.201  -0.579  26.443  1.00 24.61           C  
ATOM     23  N   GLU A   4      -0.322   1.705  28.647  1.00 18.67           N  
ATOM     24  CA  GLU A   4      -1.080   2.261  29.785  1.00 19.83           C  
ATOM     25  C   GLU A   4      -0.091   2.894  30.727  1.00 17.61           C  
ATOM     26  O   GLU A   4      -0.335   3.966  31.225  1.00 16.73           O  
ATOM     27  CB  GLU A   4      -1.867   1.198  30.552  1.00 20.73           C  
ATOM     28  CG  GLU A   4      -3.021   0.585  29.771  1.00 24.19           C  
ATOM     29  CD  GLU A   4      -2.585  -0.422  28.721  1.00 28.31           C  
ATOM     30  OE1 GLU A   4      -1.436  -0.930  28.743  1.00 27.66           O  
ATOM     31  OE2 GLU A   4      -3.421  -0.726  27.855  1.00 35.26           O  
ATOM     32  N   GLU A   5       1.023   2.210  30.977  1.00 18.30           N  
ATOM     33  CA  GLU A   5       2.066   2.751  31.830  1.00 17.01           C  
ATOM     34  C   GLU A   5       2.669   3.988  31.178  1.00 15.59           C  
ATOM     35  O   GLU A   5       2.891   5.008  31.817  1.00 15.19           O  
ATOM     36  CB  GLU A   5       3.163   1.726  31.982  1.00 18.30           C  
ATOM     37  CG  GLU A   5       2.826   0.702  32.949  1.00 20.36           C  
ATOM     38  CD  GLU A   5       3.958  -0.291  33.129  1.00 25.72           C  
ATOM     39  OE1 GLU A   5       4.773  -0.052  34.048  1.00 29.51           O  
ATOM     40  OE2 GLU A   5       4.038  -1.295  32.374  1.00 25.31           O  
ATOM     41  N   LEU A   6       3.009   3.859  29.909  1.00 16.37           N  
ATOM     42  CA  LEU A   6       3.588   4.969  29.169  1.00 15.09           C  
ATOM     43  C   LEU A   6       2.699   6.204  29.179  1.00 14.39           C  
ATOM     44  O   LEU A   6       3.210   7.306  29.284  1.00 15.66           O  
ATOM     45  CB  LEU A   6       3.880   4.559  27.729  1.00 14.37           C  
ATOM     46  CG  LEU A   6       5.022   3.548  27.539  1.00 16.79           C  
ATOM     47  CD1 LEU A   6       5.332   3.428  26.067  1.00 16.81           C  
ATOM     48  CD2 LEU A   6       6.256   4.022  28.248  1.00 16.70           C  
ATOM     49  N   LYS A   7       1.381   6.028  29.122  1.00 14.19           N  
ATOM     50  CA  LYS A   7       0.421   7.162  29.122  1.00 16.85           C  
ATOM     51  C   LYS A   7       0.460   7.953  30.435  1.00 13.98           C  
ATOM     52  O   LYS A   7       0.447   9.185  30.431  1.00 14.53           O  
ATOM     53  CB  LYS A   7      -1.023   6.672  28.811  1.00 18.00           C  
ATOM     54  CG  LYS A   7      -2.086   7.755  28.713  1.00 21.75           C  
ATOM     55  CD  LYS A   7      -1.979   8.525  27.423  1.00 24.33           C  
ATOM     56  CE  LYS A   7      -2.998   9.678  27.325  1.00 30.27           C  
ATOM     57  NZ  LYS A   7      -4.436   9.253  27.064  1.00 32.34           N  
ATOM     58  N   GLY A   8       0.524   7.219  31.542  1.00 14.27           N  
ATOM     59  CA  GLY A   8       0.608   7.815  32.860  1.00 16.07           C  
ATOM     60  C   GLY A   8       1.866   8.664  33.016  1.00 16.72           C  
ATOM     61  O   GLY A   8       1.793   9.732  33.608  1.00 18.39           O  
ATOM     62  N   ILE A   9       3.019   8.172  32.543  1.00 15.26           N  
ATOM     63  CA  ILE A   9       4.297   8.903  32.605  1.00 14.09           C  
ATOM     64  C   ILE A   9       4.194  10.167  31.713  1.00 13.98           C  
ATOM     65  O   ILE A   9       4.540  11.268  32.155  1.00 12.61           O  
ATOM     66  CB  ILE A   9       5.524   7.980  32.163  1.00 15.13           C  
ATOM     67  CG1 ILE A   9       5.897   6.996  33.267  1.00 16.38           C  
ATOM     68  CG2 ILE A   9       6.742   8.779  31.846  1.00 13.75           C  
ATOM     69  CD1 ILE A   9       6.630   5.816  32.729  1.00 15.55           C  
ATOM     70  N   PHE A  10       3.781   9.991  30.455  1.00 14.19           N  
ATOM     71  CA  PHE A  10       3.605  11.102  29.523  1.00 14.07           C  
ATOM     72  C   PHE A  10       2.760  12.193  30.179  1.00 15.35           C  
ATOM     73  O   PHE A  10       3.196  13.323  30.268  1.00 18.48           O  
ATOM     74  CB  PHE A  10       2.905  10.599  28.234  1.00 11.62           C  
ATOM     75  CG  PHE A  10       2.603  11.694  27.185  1.00 13.96           C  
ATOM     76  CD1 PHE A  10       1.429  12.450  27.245  1.00 12.50           C  
ATOM     77  CD2 PHE A  10       3.478  11.935  26.130  1.00 12.74           C  
ATOM     78  CE1 PHE A  10       1.153  13.409  26.292  1.00 11.54           C  
ATOM     79  CE2 PHE A  10       3.193  12.909  25.158  1.00 10.26           C  
ATOM     80  CZ  PHE A  10       2.046  13.638  25.240  1.00  9.32           C  
ATOM     81  N   GLU A  11       1.589  11.849  30.702  1.00 17.65           N  
ATOM     82  CA  GLU A  11       0.685  12.856  31.296  1.00 22.23           C  
ATOM     83  C   GLU A  11       1.246  13.651  32.435  1.00 22.45           C  
ATOM     84  O   GLU A  11       0.875  14.807  32.634  1.00 22.03           O  
ATOM     85  CB  GLU A  11      -0.587  12.248  31.843  1.00 24.64           C  
ATOM     86  CG  GLU A  11      -1.485  11.604  30.869  1.00 30.12           C  
ATOM     87  CD  GLU A  11      -2.794  11.191  31.534  1.00 34.39           C  
ATOM     88  OE1 GLU A  11      -2.775  10.736  32.728  1.00 33.00           O  
ATOM     89  OE2 GLU A  11      -3.839  11.363  30.853  1.00 41.00           O  
ATOM     90  N   LYS A  12       2.016  12.966  33.260  1.00 21.75           N  
ATOM     91  CA  LYS A  12       2.632  13.554  34.432  1.00 23.74           C  
ATOM     92  C   LYS A  12       3.576  14.702  34.053  1.00 20.64           C  
ATOM     93  O   LYS A  12       3.524  15.766  34.640  1.00 22.39           O  
ATOM     94  CB  LYS A  12       3.314  12.428  35.202  1.00 27.21           C  
ATOM     95  CG  LYS A  12       4.362  12.820  36.194  1.00 35.71           C  
ATOM     96  CD  LYS A  12       5.324  11.630  36.435  1.00 41.79           C  
ATOM     97  CE  LYS A  12       6.003  11.719  37.815  1.00 47.12           C  
ATOM     98  NZ  LYS A  12       6.459  13.123  38.166  1.00 50.72           N  
ATOM     99  N   TYR A  13       4.349  14.527  32.993  1.00 17.79           N  
ATOM    100  CA  TYR A  13       5.274  15.572  32.539  1.00 17.92           C  
ATOM    101  C   TYR A  13       4.638  16.644  31.633  1.00 18.96           C  
ATOM    102  O   TYR A  13       5.036  17.809  31.634  1.00 19.63           O  
ATOM    103  CB  TYR A  13       6.503  14.929  31.882  1.00 15.26           C  
ATOM    104  CG  TYR A  13       7.322  14.106  32.876  1.00 13.23           C  
ATOM    105  CD1 TYR A  13       7.036  12.766  33.123  1.00 13.17           C  
ATOM    106  CD2 TYR A  13       8.393  14.681  33.555  1.00 17.87           C  
ATOM    107  CE1 TYR A  13       7.801  12.014  34.022  1.00 14.41           C  
ATOM    108  CE2 TYR A  13       9.177  13.948  34.458  1.00 16.45           C  
ATOM    109  CZ  TYR A  13       8.880  12.627  34.678  1.00 18.08           C  
ATOM    110  OH  TYR A  13       9.691  11.929  35.528  1.00 21.99           O  
ATOM    111  N   ALA A  14       3.651  16.242  30.848  1.00 19.09           N  
ATOM    112  CA  ALA A  14       2.965  17.169  29.975  1.00 20.49           C  
ATOM    113  C   ALA A  14       2.171  18.147  30.843  1.00 22.92           C  
ATOM    114  O   ALA A  14       1.957  19.277  30.475  1.00 21.81           O  
ATOM    115  CB  ALA A  14       2.031  16.403  29.064  1.00 18.42           C  
ATOM    116  N   ALA A  15       1.704  17.681  31.991  1.00 26.20           N  
ATOM    117  CA  ALA A  15       0.915  18.508  32.884  1.00 29.68           C  
ATOM    118  C   ALA A  15       1.691  19.674  33.504  1.00 32.69           C  
ATOM    119  O   ALA A  15       1.086  20.634  34.006  1.00 33.70           O  
ATOM    120  CB  ALA A  15       0.345  17.687  33.993  1.00 28.63           C  
ATOM    121  N   LYS A  16       3.001  19.579  33.460  1.00 36.53           N  
ATOM    122  CA  LYS A  16       3.888  20.609  34.035  1.00 36.96           C  
ATOM    123  C   LYS A  16       3.511  22.012  33.516  1.00 37.37           C  
ATOM    124  O   LYS A  16       3.374  22.971  34.285  1.00 39.32           O  
ATOM    125  CB  LYS A  16       5.344  20.301  33.689  1.00 37.38           C  
ATOM    126  CG  LYS A  16       5.935  19.179  34.550  1.00 40.16           C  
ATOM    127  CD  LYS A  16       6.274  19.630  35.971  1.00 45.09           C  
ATOM    128  CE  LYS A  16       5.233  19.187  37.001  1.00 50.53           C  
ATOM    129  NZ  LYS A  16       4.898  20.238  37.973  1.00 52.87           N  
ATOM    130  N   GLU A  17       3.349  22.139  32.206  1.00 36.78           N  
ATOM    131  CA  GLU A  17       2.958  23.432  31.605  1.00 35.61           C  
ATOM    132  C   GLU A  17       2.467  23.238  30.170  1.00 33.81           C  
ATOM    133  O   GLU A  17       2.613  22.162  29.580  1.00 34.71           O  
ATOM    134  CB  GLU A  17       4.134  24.423  31.639  1.00 40.36           C  
ATOM    135  CG  GLU A  17       5.137  24.248  30.507  1.00 45.27           C  
ATOM    136  CD  GLU A  17       6.475  23.696  30.992  1.00 49.77           C  
ATOM    137  OE1 GLU A  17       6.554  23.125  32.147  1.00 48.87           O  
ATOM    138  OE2 GLU A  17       7.518  23.790  30.245  1.00 55.03           O  
ATOM    139  N   GLY A  18       1.871  24.297  29.659  1.00 30.37           N  
ATOM    140  CA  GLY A  18       1.339  24.325  28.291  1.00 27.18           C  
ATOM    141  C   GLY A  18       0.171  23.348  28.134  1.00 24.44           C  
ATOM    142  O   GLY A  18      -0.641  23.157  29.046  1.00 23.86           O  
ATOM    143  N   ASP A  19       0.129  22.760  26.962  1.00 23.52           N  
ATOM    144  CA  ASP A  19      -0.921  21.816  26.575  1.00 24.19           C  
ATOM    145  C   ASP A  19      -0.753  20.474  27.335  1.00 21.73           C  
ATOM    146  O   ASP A  19       0.290  19.818  27.211  1.00 20.58           O  
ATOM    147  CB  ASP A  19      -0.817  21.577  25.067  1.00 27.24           C  
ATOM    148  CG  ASP A  19      -2.143  21.199  24.422  1.00 31.45           C  
ATOM    149  OD1 ASP A  19      -2.712  20.092  24.747  1.00 33.51           O  
ATOM    150  OD2 ASP A  19      -2.684  21.981  23.553  1.00 37.65           O  
ATOM    151  N   PRO A  20      -1.777  20.035  28.092  1.00 19.35           N  
ATOM    152  CA  PRO A  20      -1.604  18.777  28.810  1.00 17.20           C  
ATOM    153  C   PRO A  20      -1.565  17.568  27.894  1.00 16.90           C  
ATOM    154  O   PRO A  20      -1.375  16.463  28.366  1.00 17.66           O  
ATOM    155  CB  PRO A  20      -2.810  18.746  29.742  1.00 17.10           C  
ATOM    156  CG  PRO A  20      -3.827  19.346  28.982  1.00 17.22           C  
ATOM    157  CD  PRO A  20      -3.141  20.547  28.323  1.00 19.93           C  
ATOM    158  N   ASN A  21      -1.768  17.751  26.600  1.00 17.14           N  
ATOM    159  CA  ASN A  21      -1.741  16.612  25.675  1.00 20.21           C  
ATOM    160  C   ASN A  21      -0.532  16.575  24.752  1.00 20.43           C  
ATOM    161  O   ASN A  21      -0.536  15.821  23.785  1.00 19.00           O  
ATOM    162  CB  ASN A  21      -3.002  16.577  24.809  1.00 23.78           C  
ATOM    163  CG  ASN A  21      -4.260  16.414  25.632  1.00 26.87           C  
ATOM    164  OD1 ASN A  21      -4.406  15.421  26.346  1.00 29.31           O  
ATOM    165  ND2 ASN A  21      -5.155  17.411  25.584  1.00 30.24           N  
ATOM    166  N   GLN A  22       0.481  17.391  25.065  1.00 21.63           N  
ATOM    167  CA  GLN A  22       1.720  17.506  24.299  1.00 21.44           C  
ATOM    168  C   GLN A  22       2.875  17.545  25.272  1.00 20.11           C  
ATOM    169  O   GLN A  22       2.732  17.984  26.400  1.00 19.20           O  
ATOM    170  CB  GLN A  22       1.785  18.833  23.528  1.00 27.68           C  
ATOM    171  CG  GLN A  22       0.595  19.222  22.692  1.00 34.79           C  
ATOM    172  CD  GLN A  22       0.393  18.338  21.476  1.00 43.89           C  
ATOM    173  OE1 GLN A  22       1.288  18.184  20.629  1.00 45.84           O  
ATOM    174  NE2 GLN A  22      -0.830  17.809  21.335  1.00 49.29           N  
ATOM    175  N   LEU A  23       4.058  17.253  24.751  1.00 20.62           N  
ATOM    176  CA  LEU A  23       5.308  17.250  25.509  1.00 17.95           C  
ATOM    177  C   LEU A  23       6.310  18.071  24.695  1.00 17.35           C  
ATOM    178  O   LEU A  23       6.467  17.791  23.509  1.00 15.94           O  
ATOM    179  CB  LEU A  23       5.817  15.821  25.575  1.00 18.21           C  
ATOM    180  CG  LEU A  23       6.668  15.247  26.686  1.00 22.41           C  
ATOM    181  CD1 LEU A  23       5.986  15.403  28.088  1.00 22.41           C  
ATOM    182  CD2 LEU A  23       6.899  13.777  26.347  1.00 21.60           C  
ATOM    183  N   SER A  24       6.933  19.107  25.268  1.00 15.74           N  
ATOM    184  CA  SER A  24       7.958  19.873  24.511  1.00 16.99           C  
ATOM    185  C   SER A  24       9.254  19.095  24.619  1.00 15.19           C  
ATOM    186  O   SER A  24       9.339  18.146  25.396  1.00 14.24           O  
ATOM    187  CB  SER A  24       8.181  21.294  25.078  1.00 17.53           C  
ATOM    188  OG  SER A  24       8.427  21.278  26.485  1.00 18.70           O  
ATOM    189  N   LYS A  25      10.290  19.529  23.922  1.00 13.75           N  
ATOM    190  CA  LYS A  25      11.534  18.824  24.024  1.00 15.90           C  
ATOM    191  C   LYS A  25      12.174  18.787  25.438  1.00 17.49           C  
ATOM    192  O   LYS A  25      12.690  17.747  25.869  1.00 15.98           O  
ATOM    193  CB  LYS A  25      12.499  19.346  23.003  1.00 16.63           C  
ATOM    194  CG  LYS A  25      13.744  18.518  23.055  1.00 24.53           C  
ATOM    195  CD  LYS A  25      14.356  18.259  21.709  1.00 29.68           C  
ATOM    196  CE  LYS A  25      14.981  19.499  21.149  1.00 33.67           C  
ATOM    197  NZ  LYS A  25      15.575  19.178  19.811  1.00 39.20           N  
ATOM    198  N   GLU A  26      12.078  19.883  26.193  1.00 18.68           N  
ATOM    199  CA  GLU A  26      12.651  19.958  27.543  1.00 19.00           C  
ATOM    200  C   GLU A  26      11.939  19.070  28.514  1.00 16.26           C  
ATOM    201  O   GLU A  26      12.565  18.544  29.403  1.00 16.07           O  
ATOM    202  CB  GLU A  26      12.568  21.348  28.102  1.00 25.64           C  
ATOM    203  CG  GLU A  26      13.024  22.434  27.200  1.00 33.58           C  
ATOM    204  CD  GLU A  26      13.480  23.642  28.002  1.00 41.37           C  
ATOM    205  OE1 GLU A  26      12.637  24.272  28.728  1.00 43.60           O  
ATOM    206  OE2 GLU A  26      14.711  23.915  27.940  1.00 46.64           O  
ATOM    207  N   GLU A  27      10.611  19.006  28.414  1.00 15.83           N  
ATOM    208  CA  GLU A  27       9.795  18.107  29.250  1.00 14.42           C  
ATOM    209  C   GLU A  27      10.191  16.651  28.929  1.00 13.83           C  
ATOM    210  O   GLU A  27      10.240  15.798  29.829  1.00 16.68           O  
ATOM    211  CB  GLU A  27       8.293  18.288  28.996  1.00 14.82           C  
ATOM    212  CG  GLU A  27       7.702  19.549  29.580  1.00 15.90           C  
ATOM    213  CD  GLU A  27       6.286  19.856  29.116  1.00 20.43           C  
ATOM    214  OE1 GLU A  27       5.845  19.377  28.070  1.00 19.86           O  
ATOM    215  OE2 GLU A  27       5.586  20.614  29.800  1.00 24.33           O  
ATOM    216  N   LEU A  28      10.479  16.367  27.657  1.00 12.18           N  
ATOM    217  CA  LEU A  28      10.861  15.032  27.239  1.00 12.61           C  
ATOM    218  C   LEU A  28      12.244  14.746  27.828  1.00 13.79           C  
ATOM    219  O   LEU A  28      12.463  13.700  28.385  1.00 12.00           O  
ATOM    220  CB  LEU A  28      10.833  14.916  25.715  1.00 10.35           C  
ATOM    221  CG  LEU A  28      11.342  13.577  25.180  1.00 14.80           C  
ATOM    222  CD1 LEU A  28      10.545  12.429  25.789  1.00 15.88           C  
ATOM    223  CD2 LEU A  28      11.250  13.553  23.678  1.00 14.95           C  
ATOM    224  N   LYS A  29      13.163  15.700  27.781  1.00 16.93           N  
ATOM    225  CA  LYS A  29      14.475  15.473  28.381  1.00 16.12           C  
ATOM    226  C   LYS A  29      14.404  15.121  29.878  1.00 17.05           C  
ATOM    227  O   LYS A  29      15.091  14.175  30.309  1.00 17.62           O  
ATOM    228  CB  LYS A  29      15.398  16.653  28.158  1.00 15.73           C  
ATOM    229  CG  LYS A  29      15.995  16.704  26.782  1.00 18.53           C  
ATOM    230  CD  LYS A  29      16.792  17.962  26.696  1.00 23.65           C  
ATOM    231  CE  LYS A  29      17.420  18.155  25.362  1.00 28.83           C  
ATOM    232  NZ  LYS A  29      17.681  19.640  25.167  1.00 35.04           N  
ATOM    233  N   LEU A  30      13.615  15.862  30.677  1.00 17.19           N  
ATOM    234  CA  LEU A  30      13.454  15.547  32.117  1.00 17.23           C  
ATOM    235  C   LEU A  30      12.799  14.174  32.300  1.00 15.99           C  
ATOM    236  O   LEU A  30      13.126  13.436  33.204  1.00 15.58           O  
ATOM    237  CB  LEU A  30      12.579  16.596  32.816  1.00 19.20           C  
ATOM    238  CG  LEU A  30      13.188  17.942  33.248  1.00 23.83           C  
ATOM    239  CD1 LEU A  30      12.018  18.928  33.404  1.00 25.94           C  
ATOM    240  CD2 LEU A  30      14.004  17.812  34.537  1.00 18.77           C  
ATOM    241  N   LEU A  31      11.795  13.879  31.487  1.00 14.80           N  
ATOM    242  CA  LEU A  31      11.121  12.589  31.551  1.00 13.24           C  
ATOM    243  C   LEU A  31      12.139  11.436  31.323  1.00 13.44           C  
ATOM    244  O   LEU A  31      12.168  10.508  32.118  1.00 14.37           O  
ATOM    245  CB  LEU A  31       9.990  12.561  30.508  1.00 10.99           C  
ATOM    246  CG  LEU A  31       9.000  11.400  30.375  1.00 11.98           C  
ATOM    247  CD1 LEU A  31       7.799  11.813  29.536  1.00  8.96           C  
ATOM    248  CD2 LEU A  31       9.669  10.171  29.753  1.00 13.84           C  
ATOM    249  N   LEU A  32      12.990  11.515  30.286  1.00 14.90           N  
ATOM    250  CA  LEU A  32      13.964  10.446  29.962  1.00 15.53           C  
ATOM    251  C   LEU A  32      14.986  10.331  31.050  1.00 17.84           C  
ATOM    252  O   LEU A  32      15.313   9.259  31.511  1.00 17.65           O  
ATOM    253  CB  LEU A  32      14.702  10.707  28.658  1.00 12.30           C  
ATOM    254  CG  LEU A  32      13.894  10.646  27.381  1.00 16.39           C  
ATOM    255  CD1 LEU A  32      14.751  10.895  26.171  1.00 15.73           C  
ATOM    256  CD2 LEU A  32      13.196   9.326  27.294  1.00 15.85           C  
ATOM    257  N   GLN A  33      15.515  11.460  31.448  1.00 20.38           N  
ATOM    258  CA  GLN A  33      16.491  11.482  32.524  1.00 26.24           C  
ATOM    259  C   GLN A  33      15.998  10.752  33.806  1.00 24.20           C  
ATOM    260  O   GLN A  33      16.754  10.038  34.469  1.00 22.13           O  
ATOM    261  CB  GLN A  33      16.790  12.950  32.870  1.00 31.07           C  
ATOM    262  CG  GLN A  33      17.839  13.176  33.934  1.00 38.16           C  
ATOM    263  CD  GLN A  33      17.641  14.520  34.588  1.00 41.83           C  
ATOM    264  OE1 GLN A  33      16.931  14.639  35.599  1.00 46.15           O  
ATOM    265  NE2 GLN A  33      18.222  15.547  33.998  1.00 39.85           N  
ATOM    266  N   THR A  34      14.764  10.990  34.212  1.00 21.19           N  
ATOM    267  CA  THR A  34      14.355  10.315  35.403  1.00 20.19           C  
ATOM    268  C   THR A  34      13.674   8.986  35.190  1.00 20.08           C  
ATOM    269  O   THR A  34      13.889   8.070  35.979  1.00 20.52           O  
ATOM    270  CB  THR A  34      13.605  11.245  36.406  1.00 25.22           C  
ATOM    271  OG1 THR A  34      12.366  10.659  36.799  1.00 27.00           O  
ATOM    272  CG2 THR A  34      13.363  12.631  35.863  1.00 23.08           C  
ATOM    273  N   GLU A  35      12.982   8.810  34.062  1.00 19.77           N  
ATOM    274  CA  GLU A  35      12.255   7.548  33.835  1.00 18.73           C  
ATOM    275  C   GLU A  35      12.969   6.477  33.018  1.00 18.91           C  
ATOM    276  O   GLU A  35      12.714   5.268  33.181  1.00 17.36           O  
ATOM    277  CB  GLU A  35      10.885   7.811  33.185  1.00 20.04           C  
ATOM    278  CG  GLU A  35       9.977   8.775  33.926  1.00 20.93           C  
ATOM    279  CD  GLU A  35       9.443   8.201  35.212  1.00 22.37           C  
ATOM    280  OE1 GLU A  35       9.323   6.967  35.311  1.00 21.78           O  
ATOM    281  OE2 GLU A  35       9.137   8.995  36.124  1.00 25.74           O  
ATOM    282  N   PHE A  36      13.804   6.913  32.081  1.00 17.64           N  
ATOM    283  CA  PHE A  36      14.509   5.973  31.205  1.00 19.07           C  
ATOM    284  C   PHE A  36      15.908   6.514  31.061  1.00 19.85           C  
ATOM    285  O   PHE A  36      16.356   6.801  29.958  1.00 19.71           O  
ATOM    286  CB  PHE A  36      13.883   5.934  29.797  1.00 19.39           C  
ATOM    287  CG  PHE A  36      12.383   5.624  29.768  1.00 20.68           C  
ATOM    288  CD1 PHE A  36      11.928   4.332  29.598  1.00 21.28           C  
ATOM    289  CD2 PHE A  36      11.435   6.654  29.860  1.00 20.41           C  
ATOM    290  CE1 PHE A  36      10.542   4.065  29.519  1.00 23.84           C  
ATOM    291  CE2 PHE A  36      10.048   6.390  29.781  1.00 22.55           C  
ATOM    292  CZ  PHE A  36       9.608   5.098  29.608  1.00 21.07           C  
ATOM    293  N   PRO A  37      16.630   6.670  32.176  1.00 20.07           N  
ATOM    294  CA  PRO A  37      18.002   7.197  32.152  1.00 23.91           C  
ATOM    295  C   PRO A  37      18.956   6.472  31.161  1.00 26.21           C  
ATOM    296  O   PRO A  37      19.829   7.095  30.569  1.00 23.34           O  
ATOM    297  CB  PRO A  37      18.455   7.070  33.631  1.00 22.61           C  
ATOM    298  CG  PRO A  37      17.616   5.939  34.164  1.00 22.16           C  
ATOM    299  CD  PRO A  37      16.254   6.211  33.527  1.00 21.52           C  
ATOM    300  N   SER A  38      18.747   5.171  30.961  1.00 27.94           N  
ATOM    301  CA  SER A  38      19.567   4.400  30.044  1.00 30.94           C  
ATOM    302  C   SER A  38      19.369   4.824  28.589  1.00 31.83           C  
ATOM    303  O   SER A  38      20.255   4.636  27.759  1.00 31.82           O  
ATOM    304  CB  SER A  38      19.259   2.913  30.197  1.00 31.71           C  
ATOM    305  OG  SER A  38      17.954   2.579  29.746  1.00 35.88           O  
ATOM    306  N   LEU A  39      18.222   5.421  28.283  1.00 32.89           N  
ATOM    307  CA  LEU A  39      17.948   5.841  26.911  1.00 34.06           C  
ATOM    308  C   LEU A  39      18.641   7.129  26.543  1.00 35.53           C  
ATOM    309  O   LEU A  39      18.743   7.453  25.373  1.00 36.74           O  
ATOM    310  CB  LEU A  39      16.448   5.899  26.618  1.00 33.20           C  
ATOM    311  CG  LEU A  39      15.731   4.533  26.711  1.00 32.75           C  
ATOM    312  CD1 LEU A  39      14.336   4.644  26.136  1.00 32.46           C  
ATOM    313  CD2 LEU A  39      16.507   3.429  25.990  1.00 31.26           C  
ATOM    314  N   LEU A  40      19.190   7.819  27.537  1.00 36.02           N  
ATOM    315  CA  LEU A  40      19.940   9.042  27.283  1.00 37.81           C  
ATOM    316  C   LEU A  40      21.481   8.788  27.268  1.00 38.79           C  
ATOM    317  O   LEU A  40      22.274   9.676  27.564  1.00 37.66           O  
ATOM    318  CB  LEU A  40      19.580  10.088  28.341  1.00 38.56           C  
ATOM    319  CG  LEU A  40      18.290  10.888  28.156  1.00 39.10           C  
ATOM    320  CD1 LEU A  40      18.158  11.816  29.332  1.00 39.86           C  
ATOM    321  CD2 LEU A  40      18.314  11.697  26.842  1.00 38.03           C  
ATOM    322  N   LYS A  41      21.899   7.579  26.909  1.00 42.03           N  
ATOM    323  CA  LYS A  41      23.323   7.243  26.897  1.00 45.22           C  
ATOM    324  C   LYS A  41      23.948   7.179  25.500  1.00 46.36           C  
ATOM    325  O   LYS A  41      23.283   6.808  24.514  1.00 47.81           O  
ATOM    326  CB  LYS A  41      23.605   5.893  27.595  1.00 48.06           C  
ATOM    327  CG  LYS A  41      23.188   5.730  29.089  1.00 49.94           C  
ATOM    328  CD  LYS A  41      23.966   6.590  30.104  1.00 49.62           C  
ATOM    329  CE  LYS A  41      23.850   5.966  31.517  1.00 50.92           C  
ATOM    330  NZ  LYS A  41      23.934   6.892  32.701  1.00 49.76           N  
ATOM    331  N   GLY A  42      25.264   7.447  25.473  1.00 45.87           N  
ATOM    332  CA  GLY A  42      26.071   7.425  24.260  1.00 41.46           C  
ATOM    333  C   GLY A  42      25.585   8.438  23.250  1.00 38.88           C  
ATOM    334  O   GLY A  42      24.748   9.279  23.602  1.00 39.51           O  
ATOM    335  N   PRO A  43      26.092   8.412  22.004  1.00 34.88           N  
ATOM    336  CA  PRO A  43      25.627   9.381  21.013  1.00 31.72           C  
ATOM    337  C   PRO A  43      24.083   9.320  20.859  1.00 31.44           C  
ATOM    338  O   PRO A  43      23.482   8.246  20.707  1.00 32.45           O  
ATOM    339  CB  PRO A  43      26.401   8.964  19.761  1.00 30.90           C  
ATOM    340  CG  PRO A  43      26.735   7.530  19.992  1.00 30.65           C  
ATOM    341  CD  PRO A  43      27.075   7.487  21.422  1.00 31.91           C  
ATOM    342  N   SER A  44      23.441  10.479  20.945  1.00 29.73           N  
ATOM    343  CA  SER A  44      21.986  10.517  20.853  1.00 29.82           C  
ATOM    344  C   SER A  44      21.353  10.854  19.517  1.00 24.46           C  
ATOM    345  O   SER A  44      21.788  11.735  18.766  1.00 22.60           O  
ATOM    346  CB  SER A  44      21.388  11.470  21.901  1.00 32.69           C  
ATOM    347  OG  SER A  44      20.029  11.129  22.205  1.00 34.71           O  
ATOM    348  N   THR A  45      20.211  10.217  19.334  1.00 21.94           N  
ATOM    349  CA  THR A  45      19.401  10.413  18.179  1.00 19.68           C  
ATOM    350  C   THR A  45      18.111  11.140  18.598  1.00 18.55           C  
ATOM    351  O   THR A  45      17.166  11.205  17.812  1.00 17.57           O  
ATOM    352  CB  THR A  45      19.060   9.078  17.606  1.00 18.41           C  
ATOM    353  OG1 THR A  45      18.470   8.292  18.627  1.00 19.30           O  
ATOM    354  CG2 THR A  45      20.348   8.398  17.094  1.00 20.59           C  
ATOM    355  N   LEU A  46      18.095  11.716  19.807  1.00 15.41           N  
ATOM    356  CA  LEU A  46      16.905  12.395  20.316  1.00 14.79           C  
ATOM    357  C   LEU A  46      16.481  13.549  19.401  1.00 15.07           C  
ATOM    358  O   LEU A  46      15.330  13.645  19.017  1.00 14.49           O  
ATOM    359  CB  LEU A  46      17.073  12.894  21.801  1.00 15.04           C  
ATOM    360  CG  LEU A  46      15.952  13.761  22.448  1.00 12.47           C  
ATOM    361  CD1 LEU A  46      14.818  12.898  22.699  1.00 13.78           C  
ATOM    362  CD2 LEU A  46      16.325  14.361  23.721  1.00 14.95           C  
ATOM    363  N   ASP A  47      17.394  14.441  19.057  1.00 14.93           N  
ATOM    364  CA  ASP A  47      16.987  15.547  18.207  1.00 19.65           C  
ATOM    365  C   ASP A  47      16.543  15.151  16.789  1.00 18.54           C  
ATOM    366  O   ASP A  47      15.683  15.803  16.205  1.00 17.39           O  
ATOM    367  CB  ASP A  47      18.094  16.591  18.167  1.00 25.96           C  
ATOM    368  CG  ASP A  47      18.612  16.936  19.574  1.00 32.04           C  
ATOM    369  OD1 ASP A  47      17.795  17.404  20.429  1.00 30.53           O  
ATOM    370  OD2 ASP A  47      19.826  16.687  19.814  1.00 37.03           O  
ATOM    371  N   GLU A  48      17.140  14.109  16.224  1.00 15.31           N  
ATOM    372  CA  GLU A  48      16.752  13.676  14.901  1.00 14.57           C  
ATOM    373  C   GLU A  48      15.336  13.066  14.946  1.00 14.46           C  
ATOM    374  O   GLU A  48      14.475  13.440  14.161  1.00 12.21           O  
ATOM    375  CB  GLU A  48      17.809  12.712  14.322  1.00 16.11           C  
ATOM    376  CG  GLU A  48      19.134  13.356  13.874  1.00 15.73           C  
ATOM    377  CD  GLU A  48      20.053  13.784  15.018  1.00 18.92           C  
ATOM    378  OE1 GLU A  48      19.911  13.296  16.158  1.00 17.49           O  
ATOM    379  OE2 GLU A  48      20.944  14.624  14.785  1.00 21.28           O  
ATOM    380  N   LEU A  49      15.082  12.174  15.898  1.00 12.24           N  
ATOM    381  CA  LEU A  49      13.764  11.583  16.053  1.00 12.98           C  
ATOM    382  C   LEU A  49      12.751  12.663  16.367  1.00 14.47           C  
ATOM    383  O   LEU A  49      11.703  12.692  15.760  1.00 15.39           O  
ATOM    384  CB  LEU A  49      13.729  10.574  17.169  1.00  9.46           C  
ATOM    385  CG  LEU A  49      14.368   9.312  16.671  1.00 14.95           C  
ATOM    386  CD1 LEU A  49      14.625   8.400  17.839  1.00 14.85           C  
ATOM    387  CD2 LEU A  49      13.465   8.671  15.655  1.00 13.35           C  
ATOM    388  N   PHE A  50      13.069  13.558  17.298  1.00 16.16           N  
ATOM    389  CA  PHE A  50      12.164  14.642  17.671  1.00 14.05           C  
ATOM    390  C   PHE A  50      11.749  15.489  16.454  1.00 16.04           C  
ATOM    391  O   PHE A  50      10.542  15.730  16.244  1.00 16.44           O  
ATOM    392  CB  PHE A  50      12.776  15.525  18.774  1.00 15.15           C  
ATOM    393  CG  PHE A  50      11.740  16.325  19.537  1.00 16.65           C  
ATOM    394  CD1 PHE A  50      11.244  17.543  19.023  1.00 14.78           C  
ATOM    395  CD2 PHE A  50      11.132  15.781  20.680  1.00 17.09           C  
ATOM    396  CE1 PHE A  50      10.149  18.192  19.633  1.00 14.54           C  
ATOM    397  CE2 PHE A  50      10.043  16.413  21.294  1.00 14.05           C  
ATOM    398  CZ  PHE A  50       9.553  17.610  20.767  1.00 14.45           C  
ATOM    399  N   GLU A  51      12.722  15.918  15.643  1.00 16.37           N  
ATOM    400  CA  GLU A  51      12.459  16.733  14.451  1.00 16.77           C  
ATOM    401  C   GLU A  51      11.548  16.003  13.425  1.00 16.74           C  
ATOM    402  O   GLU A  51      10.644  16.604  12.833  1.00 16.09           O  
ATOM    403  CB  GLU A  51      13.812  17.182  13.784  1.00 17.52           C  
ATOM    404  N   GLU A  52      11.774  14.709  13.245  1.00 14.31           N  
ATOM    405  CA  GLU A  52      11.003  13.927  12.322  1.00 13.62           C  
ATOM    406  C   GLU A  52       9.582  13.710  12.754  1.00 14.16           C  
ATOM    407  O   GLU A  52       8.701  13.690  11.915  1.00 16.38           O  
ATOM    408  CB  GLU A  52      11.669  12.568  12.114  1.00 13.95           C  
ATOM    409  CG  GLU A  52      13.011  12.644  11.358  1.00 14.53           C  
ATOM    410  CD  GLU A  52      13.670  11.320  11.191  1.00 12.94           C  
ATOM    411  OE1 GLU A  52      13.255  10.376  11.835  1.00 13.85           O  
ATOM    412  OE2 GLU A  52      14.597  11.209  10.401  1.00 21.77           O  
ATOM    413  N   LEU A  53       9.373  13.489  14.057  1.00 14.48           N  
ATOM    414  CA  LEU A  53       8.052  13.211  14.645  1.00 14.54           C  
ATOM    415  C   LEU A  53       7.118  14.429  14.894  1.00 15.03           C  
ATOM    416  O   LEU A  53       5.894  14.309  14.881  1.00 16.25           O  
ATOM    417  CB  LEU A  53       8.243  12.387  15.939  1.00 10.93           C  
ATOM    418  CG  LEU A  53       8.665  10.941  15.710  1.00 12.33           C  
ATOM    419  CD1 LEU A  53       9.259  10.389  16.946  1.00 13.03           C  
ATOM    420  CD2 LEU A  53       7.461  10.128  15.307  1.00 12.09           C  
ATOM    421  N   ASP A  54       7.698  15.577  15.201  1.00 14.48           N  
ATOM    422  CA  ASP A  54       6.932  16.776  15.429  1.00 15.56           C  
ATOM    423  C   ASP A  54       6.512  17.278  14.054  1.00 17.50           C  
ATOM    424  O   ASP A  54       7.048  18.260  13.541  1.00 16.79           O  
ATOM    425  CB  ASP A  54       7.845  17.822  16.039  1.00 14.21           C  
ATOM    426  CG  ASP A  54       7.147  19.149  16.240  1.00 13.93           C  
ATOM    427  OD1 ASP A  54       5.867  19.207  16.147  1.00 10.55           O  
ATOM    428  OD2 ASP A  54       7.843  20.193  16.499  1.00 16.82           O  
ATOM    429  N   LYS A  55       5.563  16.597  13.458  1.00 21.12           N  
ATOM    430  CA  LYS A  55       5.184  16.900  12.072  1.00 23.81           C  
ATOM    431  C   LYS A  55       4.713  18.344  11.865  1.00 23.32           C  
ATOM    432  O   LYS A  55       5.057  18.986  10.866  1.00 25.66           O  
ATOM    433  CB  LYS A  55       4.108  15.948  11.574  1.00 27.02           C  
ATOM    434  CG  LYS A  55       4.709  14.791  10.771  1.00 32.73           C  
ATOM    435  CD  LYS A  55       5.474  13.807  11.658  1.00 39.98           C  
ATOM    436  CE  LYS A  55       4.749  12.476  11.813  1.00 45.59           C  
ATOM    437  NZ  LYS A  55       4.589  12.027  13.200  1.00 50.17           N  
ATOM    438  N   ASN A  56       3.938  18.872  12.788  1.00 21.59           N  
ATOM    439  CA  ASN A  56       3.404  20.235  12.611  1.00 19.50           C  
ATOM    440  C   ASN A  56       4.406  21.317  13.047  1.00 19.90           C  
ATOM    441  O   ASN A  56       4.083  22.505  13.079  1.00 23.49           O  
ATOM    442  CB  ASN A  56       2.103  20.419  13.371  1.00 16.54           C  
ATOM    443  CG  ASN A  56       2.210  20.108  14.856  1.00 18.62           C  
ATOM    444  OD1 ASN A  56       3.291  19.791  15.344  1.00 18.17           O  
ATOM    445  ND2 ASN A  56       1.130  20.181  15.609  1.00 15.62           N  
ATOM    446  N   GLY A  57       5.595  20.889  13.390  1.00 20.00           N  
ATOM    447  CA  GLY A  57       6.718  21.798  13.708  1.00 19.20           C  
ATOM    448  C   GLY A  57       6.498  22.783  14.846  1.00 20.12           C  
ATOM    449  O   GLY A  57       7.090  23.855  14.864  1.00 22.12           O  
ATOM    450  N   ASP A  58       5.693  22.411  15.829  1.00 19.38           N  
ATOM    451  CA  ASP A  58       5.428  23.299  16.939  1.00 18.19           C  
ATOM    452  C   ASP A  58       6.284  23.101  18.199  1.00 19.29           C  
ATOM    453  O   ASP A  58       5.982  23.676  19.258  1.00 20.82           O  
ATOM    454  CB  ASP A  58       3.939  23.262  17.267  1.00 19.96           C  
ATOM    455  CG  ASP A  58       3.465  21.930  17.766  1.00 20.05           C  
ATOM    456  OD1 ASP A  58       4.226  20.955  17.727  1.00 23.28           O  
ATOM    457  OD2 ASP A  58       2.311  21.863  18.233  1.00 21.23           O  
ATOM    458  N   GLY A  59       7.362  22.328  18.077  1.00 18.10           N  
ATOM    459  CA  GLY A  59       8.214  22.065  19.223  1.00 14.58           C  
ATOM    460  C   GLY A  59       7.591  21.096  20.206  1.00 13.17           C  
ATOM    461  O   GLY A  59       8.100  20.912  21.276  1.00 16.07           O  
ATOM    462  N   GLU A  60       6.494  20.458  19.857  1.00 12.94           N  
ATOM    463  CA  GLU A  60       5.891  19.495  20.763  1.00 13.40           C  
ATOM    464  C   GLU A  60       5.412  18.220  20.044  1.00 11.64           C  
ATOM    465  O   GLU A  60       5.097  18.244  18.831  1.00 12.36           O  
ATOM    466  CB  GLU A  60       4.740  20.159  21.499  1.00 16.95           C  
ATOM    467  CG  GLU A  60       5.164  21.406  22.200  1.00 23.43           C  
ATOM    468  CD  GLU A  60       4.085  22.046  23.025  1.00 27.29           C  
ATOM    469  OE1 GLU A  60       2.888  21.903  22.682  1.00 31.26           O  
ATOM    470  OE2 GLU A  60       4.451  22.740  23.999  1.00 32.18           O  
ATOM    471  N   VAL A  61       5.391  17.110  20.781  1.00 12.39           N  
ATOM    472  CA  VAL A  61       4.913  15.832  20.251  1.00 11.14           C  
ATOM    473  C   VAL A  61       3.707  15.272  21.043  1.00 12.37           C  
ATOM    474  O   VAL A  61       3.565  15.495  22.250  1.00 11.00           O  
ATOM    475  CB  VAL A  61       6.015  14.806  20.217  1.00  8.23           C  
ATOM    476  CG1 VAL A  61       7.062  15.225  19.217  1.00  6.81           C  
ATOM    477  CG2 VAL A  61       6.598  14.642  21.624  1.00 10.56           C  
ATOM    478  N   SER A  62       2.820  14.579  20.345  1.00 11.89           N  
ATOM    479  CA  SER A  62       1.640  13.973  20.973  1.00 12.38           C  
ATOM    480  C   SER A  62       2.045  12.669  21.686  1.00 11.83           C  
ATOM    481  O   SER A  62       3.217  12.258  21.628  1.00 10.18           O  
ATOM    482  CB  SER A  62       0.632  13.636  19.897  1.00 12.58           C  
ATOM    483  OG  SER A  62       1.227  12.720  18.989  1.00 12.74           O  
ATOM    484  N   PHE A  63       1.081  12.006  22.331  1.00  9.56           N  
ATOM    485  CA  PHE A  63       1.368  10.746  23.030  1.00 10.73           C  
ATOM    486  C   PHE A  63       1.872   9.664  22.046  1.00 10.48           C  
ATOM    487  O   PHE A  63       2.908   9.036  22.273  1.00 10.77           O  
ATOM    488  CB  PHE A  63       0.131  10.226  23.802  1.00  8.87           C  
ATOM    489  CG  PHE A  63       0.308   8.855  24.353  1.00  7.58           C  
ATOM    490  CD1 PHE A  63       1.330   8.577  25.228  1.00  9.63           C  
ATOM    491  CD2 PHE A  63      -0.510   7.817  23.933  1.00 13.35           C  
ATOM    492  CE1 PHE A  63       1.566   7.271  25.699  1.00 11.31           C  
ATOM    493  CE2 PHE A  63      -0.300   6.504  24.383  1.00 13.21           C  
ATOM    494  CZ  PHE A  63       0.746   6.229  25.271  1.00 12.40           C  
ATOM    495  N   GLU A  64       1.171   9.476  20.932  1.00  9.14           N  
ATOM    496  CA  GLU A  64       1.584   8.466  19.947  1.00 10.76           C  
ATOM    497  C   GLU A  64       3.008   8.728  19.371  1.00 10.69           C  
ATOM    498  O   GLU A  64       3.800   7.800  19.193  1.00 10.37           O  
ATOM    499  CB  GLU A  64       0.540   8.342  18.837  1.00 13.58           C  
ATOM    500  CG  GLU A  64      -0.847   7.901  19.363  1.00 14.18           C  
ATOM    501  CD  GLU A  64      -1.642   9.015  19.995  1.00 14.49           C  
ATOM    502  OE1 GLU A  64      -1.294  10.197  19.846  1.00 13.82           O  
ATOM    503  OE2 GLU A  64      -2.649   8.723  20.642  1.00 17.60           O  
ATOM    504  N   GLU A  65       3.374  10.001  19.214  1.00 11.43           N  
ATOM    505  CA  GLU A  65       4.701  10.393  18.722  1.00  9.46           C  
ATOM    506  C   GLU A  65       5.765  10.029  19.749  1.00 11.50           C  
ATOM    507  O   GLU A  65       6.831   9.478  19.418  1.00 11.62           O  
ATOM    508  CB  GLU A  65       4.684  11.878  18.349  1.00  9.11           C  
ATOM    509  CG  GLU A  65       4.054  12.070  16.967  1.00 10.39           C  
ATOM    510  CD  GLU A  65       3.443  13.455  16.703  1.00 13.98           C  
ATOM    511  OE1 GLU A  65       3.692  14.435  17.431  1.00 15.08           O  
ATOM    512  OE2 GLU A  65       2.710  13.572  15.712  1.00 14.62           O  
ATOM    513  N   PHE A  66       5.433  10.262  21.010  1.00 12.34           N  
ATOM    514  CA  PHE A  66       6.289   9.909  22.137  1.00 10.42           C  
ATOM    515  C   PHE A  66       6.498   8.383  22.194  1.00 10.85           C  
ATOM    516  O   PHE A  66       7.619   7.904  22.429  1.00 11.91           O  
ATOM    517  CB  PHE A  66       5.635  10.455  23.421  1.00 11.15           C  
ATOM    518  CG  PHE A  66       6.163   9.845  24.714  1.00 14.27           C  
ATOM    519  CD1 PHE A  66       7.449  10.161  25.174  1.00 11.62           C  
ATOM    520  CD2 PHE A  66       5.366   8.950  25.457  1.00 11.02           C  
ATOM    521  CE1 PHE A  66       7.944   9.618  26.349  1.00 10.96           C  
ATOM    522  CE2 PHE A  66       5.845   8.401  26.627  1.00 10.59           C  
ATOM    523  CZ  PHE A  66       7.143   8.728  27.082  1.00 12.18           C  
ATOM    524  N   GLN A  67       5.438   7.609  21.960  1.00 10.57           N  
ATOM    525  CA  GLN A  67       5.561   6.162  22.007  1.00 10.47           C  
ATOM    526  C   GLN A  67       6.540   5.749  20.980  1.00 10.86           C  
ATOM    527  O   GLN A  67       7.417   4.954  21.274  1.00  9.66           O  
ATOM    528  CB  GLN A  67       4.265   5.440  21.677  1.00 14.81           C  
ATOM    529  CG  GLN A  67       3.411   5.142  22.853  1.00 24.33           C  
ATOM    530  CD  GLN A  67       2.176   4.354  22.479  1.00 25.75           C  
ATOM    531  OE1 GLN A  67       1.129   4.933  22.130  1.00 28.10           O  
ATOM    532  NE2 GLN A  67       2.287   3.034  22.537  1.00 25.71           N  
ATOM    533  N   VAL A  68       6.340   6.216  19.749  1.00  9.04           N  
ATOM    534  CA  VAL A  68       7.253   5.883  18.643  1.00 11.26           C  
ATOM    535  C   VAL A  68       8.682   6.280  19.003  1.00 11.42           C  
ATOM    536  O   VAL A  68       9.610   5.499  18.785  1.00 11.00           O  
ATOM    537  CB  VAL A  68       6.844   6.570  17.253  1.00 10.97           C  
ATOM    538  CG1 VAL A  68       7.852   6.204  16.137  1.00 10.02           C  
ATOM    539  CG2 VAL A  68       5.436   6.121  16.818  1.00 13.35           C  
ATOM    540  N   LEU A  69       8.854   7.488  19.560  1.00 12.66           N  
ATOM    541  CA  LEU A  69      10.188   7.988  19.953  1.00 13.35           C  
ATOM    542  C   LEU A  69      10.919   7.034  20.940  1.00 13.63           C  
ATOM    543  O   LEU A  69      12.089   6.707  20.731  1.00 13.03           O  
ATOM    544  CB  LEU A  69      10.105   9.452  20.479  1.00 11.15           C  
ATOM    545  CG  LEU A  69      11.411  10.275  20.500  1.00 15.82           C  
ATOM    546  CD1 LEU A  69      11.169  11.770  20.304  1.00 14.94           C  
ATOM    547  CD2 LEU A  69      12.155  10.030  21.778  1.00 15.59           C  
ATOM    548  N   VAL A  70      10.228   6.594  22.002  1.00 14.95           N  
ATOM    549  CA  VAL A  70      10.809   5.677  22.997  1.00 15.21           C  
ATOM    550  C   VAL A  70      11.197   4.355  22.333  1.00 15.46           C  
ATOM    551  O   VAL A  70      12.270   3.831  22.573  1.00 14.57           O  
ATOM    552  CB  VAL A  70       9.819   5.403  24.183  1.00 15.61           C  
ATOM    553  CG1 VAL A  70      10.367   4.337  25.100  1.00 11.27           C  
ATOM    554  CG2 VAL A  70       9.615   6.671  24.958  1.00 17.61           C  
ATOM    555  N   LYS A  71      10.319   3.847  21.486  1.00 15.04           N  
ATOM    556  CA  LYS A  71      10.553   2.607  20.757  1.00 18.87           C  
ATOM    557  C   LYS A  71      11.826   2.688  19.900  1.00 17.61           C  
ATOM    558  O   LYS A  71      12.744   1.870  20.010  1.00 19.01           O  
ATOM    559  CB  LYS A  71       9.391   2.363  19.788  1.00 20.61           C  
ATOM    560  CG  LYS A  71       8.247   1.507  20.267  1.00 30.08           C  
ATOM    561  CD  LYS A  71       7.018   1.560  19.260  1.00 35.97           C  
ATOM    562  CE  LYS A  71       7.426   1.361  17.748  1.00 40.25           C  
ATOM    563  NZ  LYS A  71       6.324   1.422  16.666  1.00 41.17           N  
ATOM    564  N   LYS A  72      11.870   3.682  19.036  1.00 16.16           N  
ATOM    565  CA  LYS A  72      12.998   3.829  18.143  1.00 18.62           C  
ATOM    566  C   LYS A  72      14.327   4.175  18.791  1.00 19.22           C  
ATOM    567  O   LYS A  72      15.357   3.598  18.475  1.00 19.22           O  
ATOM    568  CB  LYS A  72      12.632   4.819  17.042  1.00 20.58           C  
ATOM    569  CG  LYS A  72      11.486   4.254  16.176  1.00 27.09           C  
ATOM    570  CD  LYS A  72      11.576   4.612  14.694  1.00 31.49           C  
ATOM    571  CE  LYS A  72      11.460   3.386  13.751  1.00 36.18           C  
ATOM    572  NZ  LYS A  72      12.760   2.595  13.606  1.00 40.16           N  
ATOM    573  N   ILE A  73      14.296   5.075  19.758  1.00 19.19           N  
ATOM    574  CA  ILE A  73      15.527   5.465  20.398  1.00 20.76           C  
ATOM    575  C   ILE A  73      16.158   4.271  21.157  1.00 23.09           C  
ATOM    576  O   ILE A  73      17.365   4.262  21.391  1.00 23.37           O  
ATOM    577  CB  ILE A  73      15.324   6.764  21.257  1.00 19.63           C  
ATOM    578  CG1 ILE A  73      16.633   7.568  21.308  1.00 20.11           C  
ATOM    579  CG2 ILE A  73      14.787   6.447  22.688  1.00 19.63           C  
ATOM    580  CD1 ILE A  73      16.467   9.001  21.793  1.00 20.55           C  
ATOM    581  N   SER A  74      15.366   3.224  21.396  1.00 25.15           N  
ATOM    582  CA  SER A  74      15.795   2.025  22.121  1.00 27.43           C  
ATOM    583  C   SER A  74      16.541   1.037  21.323  1.00 29.17           C  
ATOM    584  O   SER A  74      17.078   0.115  21.897  1.00 30.20           O  
ATOM    585  CB  SER A  74      14.603   1.224  22.585  1.00 25.87           C  
ATOM    586  OG  SER A  74      13.880   1.937  23.533  1.00 33.46           O  
ATOM    587  N   GLN A  75      16.488   1.130  20.003  1.00 32.23           N  
ATOM    588  CA  GLN A  75      17.147   0.105  19.188  1.00 35.31           C  
ATOM    589  C   GLN A  75      18.239   0.531  18.194  1.00 34.45           C  
ATOM    590  O   GLN A  75      19.259  -0.193  18.120  1.00 34.07           O  
ATOM    591  CB  GLN A  75      16.072  -0.691  18.470  1.00 37.57           C  
ATOM    592  CG  GLN A  75      14.967   0.177  18.006  1.00 44.73           C  
ATOM    593  CD  GLN A  75      13.825  -0.612  17.448  1.00 50.69           C  
ATOM    594  OE1 GLN A  75      13.133  -0.151  16.522  1.00 53.60           O  
ATOM    595  NE2 GLN A  75      13.595  -1.808  18.000  1.00 51.15           N  
ATOM    596  OXT GLN A  75      18.041   1.529  17.473  1.00 32.22           O  
TER     597      GLN A  75                                                      
HETATM  598 MN    MN A  76       4.165  18.875  17.180  1.00 17.72          MN  
HETATM  599  O   HOH A 101      13.572   2.746  31.772  1.00 39.95           O  
HETATM  600  O   HOH A 102      -0.614  21.347  31.167  1.00 28.19           O  
HETATM  601  O   HOH A 103      -1.173  16.122  31.198  1.00 21.95           O  
HETATM  602  O   HOH A 104      -2.791   4.974  31.703  1.00 33.89           O  
HETATM  603  O   HOH A 105      -1.341  13.392  22.838  1.00 14.81           O  
HETATM  604  O   HOH A 106       3.822  16.937  16.405  1.00 14.47           O  
HETATM  605  O   HOH A 107      10.386  21.927  22.304  1.00 56.84           O  
HETATM  606  O   HOH A 108       2.277  18.881  18.152  1.00 19.23           O  
HETATM  607  O   HOH A 109      12.303   6.521  38.310  1.00 37.76           O  
HETATM  608  O   HOH A 110      -0.889  11.494  17.429  1.00 25.06           O  
HETATM  609  O   HOH A 111       0.906  11.410  14.560  1.00 36.41           O  
HETATM  610  O   HOH A 112      29.784   9.430  23.110  1.00 32.40           O  
HETATM  611  O   HOH A 113      15.326   2.788  15.302  1.00 46.56           O  
HETATM  612  O   HOH A 114      10.703  20.419  16.296  1.00 50.36           O  
HETATM  613  O   HOH A 115      10.410   4.485  34.403  1.00 41.18           O  
HETATM  614  O   HOH A 116       5.243   3.700  34.944  1.00 70.99           O  
HETATM  615  O   HOH A 117      -3.022  12.483  25.040  1.00 32.12           O  
HETATM  616  O   HOH A 119      16.541   3.132  31.671  1.00 21.58           O  
HETATM  617  O   HOH A 120       2.180  27.303  30.556  1.00 49.24           O  
HETATM  618  O   HOH A 121      -1.220  -3.250  27.110  1.00 55.90           O  
HETATM  619  O   HOH A 122       3.185  20.534  27.752  1.00 33.28           O  
HETATM  620  O   HOH A 123       9.863  19.280  12.892  1.00 44.84           O  
HETATM  621  O   HOH A 125       8.643  20.590  32.968  1.00 76.02           O  
HETATM  622  O   HOH A 126      -3.479  18.435  21.437  1.00 56.63           O  
HETATM  623  O   HOH A 127      19.925  17.382  22.841  1.00 74.39           O  
HETATM  624  O   HOH A 128      21.059   9.229  32.247  1.00 65.69           O  
HETATM  625  O   HOH A 130       7.906   4.441  35.987  1.00 66.79           O  
HETATM  626  O   HOH A 131      25.755  13.808  21.565  1.00 33.61           O  
HETATM  627  O   HOH A 132      -2.557  12.852  20.607  1.00 51.01           O  
HETATM  628  O   HOH A 133       4.532  -3.475  30.912  0.50 42.29           O  
HETATM  629  O   HOH A 134       7.640  19.507  10.359  1.00 52.43           O  
HETATM  630  O   HOH A 135       8.751   0.552  24.574  1.00 53.34           O  
HETATM  631  O   HOH A 137      15.316  -2.914  20.279  1.00 49.85           O  
HETATM  632  O   HOH A 138      -2.800   1.888  26.171  1.00 55.62           O  
HETATM  633  O   HOH A 139      -3.905   6.674  24.407  1.00 41.93           O  
HETATM  634  O   HOH A 140       9.598   1.009  27.528  1.00 38.35           O  
HETATM  635  O   HOH A 141       6.806   2.832  23.367  1.00 37.47           O  
HETATM  636  O   HOH A 142      -6.055   8.432  29.160  1.00 33.34           O  
HETATM  637  O   HOH A 143       0.198  16.635  17.662  1.00 41.56           O  
CONECT  427  598                                                                
CONECT  444  598                                                                
CONECT  456  598                                                                
CONECT  465  598                                                                
CONECT  598  427  444  456  465                                                 
CONECT  598  604  606                                                           
CONECT  604  598                                                                
CONECT  606  598                                                                
MASTER      266    0    1    5    2    0    3    6  636    1    8    6          
END                                                                             
