# Supplementary material for: Semantical and geometrical protein encoding toward enhanced bioactivity and thermostability
Source: eLife. 2025 May 2;13:RP98033. doi: 10.7554/eLife.98033 (PMC12048155; doi:10.7554/eLife.98033)
Supplement: Source code 1. [file elife-98033-code1.zip › ProtSSN-master/data/DDG/DATASET/1IGV-7.0-25.0/1IGV-7.0-25.0.pdb]

MODEL     1                                                                     
ATOM      1  N   LYS A   1     -10.406   6.079  11.647  1.00 72.57           N  
ATOM      2  CA  LYS A   1      -9.787   7.194  10.935  1.00 72.57           C  
ATOM      3  C   LYS A   1     -10.661   7.657   9.773  1.00 72.57           C  
ATOM      4  CB  LYS A   1      -8.400   6.801  10.424  1.00 72.57           C  
ATOM      5  O   LYS A   1     -11.319   6.843   9.121  1.00 72.57           O  
ATOM      6  CG  LYS A   1      -7.356   6.652  11.521  1.00 72.57           C  
ATOM      7  CD  LYS A   1      -5.943   6.808  10.972  1.00 72.57           C  
ATOM      8  CE  LYS A   1      -4.904   6.779  12.085  1.00 72.57           C  
ATOM      9  NZ  LYS A   1      -3.927   7.902  11.959  1.00 72.57           N  
ATOM     10  N   SER A   2     -10.970   9.033   9.594  1.00 83.40           N  
ATOM     11  CA  SER A   2     -11.754   9.614   8.509  1.00 83.40           C  
ATOM     12  C   SER A   2     -10.959   9.644   7.208  1.00 83.40           C  
ATOM     13  CB  SER A   2     -12.208  11.028   8.871  1.00 83.40           C  
ATOM     14  O   SER A   2      -9.727   9.622   7.227  1.00 83.40           O  
ATOM     15  OG  SER A   2     -13.008  11.015  10.041  1.00 83.40           O  
ATOM     16  N   PRO A   3     -11.616   9.467   6.029  1.00 82.26           N  
ATOM     17  CA  PRO A   3     -10.964   9.564   4.721  1.00 82.26           C  
ATOM     18  C   PRO A   3     -10.087  10.807   4.590  1.00 82.26           C  
ATOM     19  CB  PRO A   3     -12.141   9.621   3.744  1.00 82.26           C  
ATOM     20  O   PRO A   3      -9.047  10.766   3.927  1.00 82.26           O  
ATOM     21  CG  PRO A   3     -13.342   9.847   4.605  1.00 82.26           C  
ATOM     22  CD  PRO A   3     -12.978   9.523   6.026  1.00 82.26           C  
ATOM     23  N   GLU A   4     -10.468  11.879   5.223  1.00 87.17           N  
ATOM     24  CA  GLU A   4      -9.713  13.127   5.165  1.00 87.17           C  
ATOM     25  C   GLU A   4      -8.385  13.004   5.907  1.00 87.17           C  
ATOM     26  CB  GLU A   4     -10.535  14.281   5.745  1.00 87.17           C  
ATOM     27  O   GLU A   4      -7.362  13.518   5.450  1.00 87.17           O  
ATOM     28  CG  GLU A   4     -11.773  14.624   4.929  1.00 87.17           C  
ATOM     29  CD  GLU A   4     -12.560  15.794   5.498  1.00 87.17           C  
ATOM     30  OE1 GLU A   4     -12.470  16.913   4.943  1.00 87.17           O  
ATOM     31  OE2 GLU A   4     -13.272  15.590   6.506  1.00 87.17           O  
ATOM     32  N   GLU A   5      -8.496  12.348   7.053  1.00 89.24           N  
ATOM     33  CA  GLU A   5      -7.283  12.136   7.836  1.00 89.24           C  
ATOM     34  C   GLU A   5      -6.315  11.203   7.113  1.00 89.24           C  
ATOM     35  CB  GLU A   5      -7.626  11.571   9.217  1.00 89.24           C  
ATOM     36  O   GLU A   5      -5.111  11.463   7.068  1.00 89.24           O  
ATOM     37  CG  GLU A   5      -8.273  12.582  10.151  1.00 89.24           C  
ATOM     38  CD  GLU A   5      -8.618  12.005  11.515  1.00 89.24           C  
ATOM     39  OE1 GLU A   5      -7.754  12.030  12.421  1.00 89.24           O  
ATOM     40  OE2 GLU A   5      -9.760  11.521  11.678  1.00 89.24           O  
ATOM     41  N   LEU A   6      -6.822  10.208   6.472  1.00 89.22           N  
ATOM     42  CA  LEU A   6      -5.999   9.242   5.753  1.00 89.22           C  
ATOM     43  C   LEU A   6      -5.324   9.892   4.550  1.00 89.22           C  
ATOM     44  CB  LEU A   6      -6.846   8.051   5.296  1.00 89.22           C  
ATOM     45  O   LEU A   6      -4.162   9.603   4.253  1.00 89.22           O  
ATOM     46  CG  LEU A   6      -7.348   7.114   6.396  1.00 89.22           C  
ATOM     47  CD1 LEU A   6      -8.259   6.043   5.805  1.00 89.22           C  
ATOM     48  CD2 LEU A   6      -6.174   6.477   7.133  1.00 89.22           C  
ATOM     49  N   LYS A   7      -6.145  10.723   3.964  1.00 90.38           N  
ATOM     50  CA  LYS A   7      -5.580  11.469   2.843  1.00 90.38           C  
ATOM     51  C   LYS A   7      -4.398  12.324   3.290  1.00 90.38           C  
ATOM     52  CB  LYS A   7      -6.647  12.349   2.191  1.00 90.38           C  
ATOM     53  O   LYS A   7      -3.373  12.382   2.608  1.00 90.38           O  
ATOM     54  CG  LYS A   7      -6.181  13.053   0.925  1.00 90.38           C  
ATOM     55  CD  LYS A   7      -7.295  13.887   0.306  1.00 90.38           C  
ATOM     56  CE  LYS A   7      -6.815  14.632  -0.932  1.00 90.38           C  
ATOM     57  NZ  LYS A   7      -7.852  15.575  -1.447  1.00 90.38           N  
ATOM     58  N   GLY A   8      -4.511  12.992   4.409  1.00 91.67           N  
ATOM     59  CA  GLY A   8      -3.413  13.783   4.942  1.00 91.67           C  
ATOM     60  C   GLY A   8      -2.182  12.956   5.261  1.00 91.67           C  
ATOM     61  O   GLY A   8      -1.060  13.356   4.944  1.00 91.67           O  
ATOM     62  N   ILE A   9      -2.433  11.819   5.840  1.00 91.59           N  
ATOM     63  CA  ILE A   9      -1.340  10.920   6.195  1.00 91.59           C  
ATOM     64  C   ILE A   9      -0.657  10.412   4.927  1.00 91.59           C  
ATOM     65  CB  ILE A   9      -1.839   9.733   7.048  1.00 91.59           C  
ATOM     66  O   ILE A   9       0.573  10.383   4.846  1.00 91.59           O  
ATOM     67  CG1 ILE A   9      -2.305  10.223   8.424  1.00 91.59           C  
ATOM     68  CG2 ILE A   9      -0.745   8.670   7.187  1.00 91.59           C  
ATOM     69  CD1 ILE A   9      -3.055   9.173   9.234  1.00 91.59           C  
ATOM     70  N   PHE A  10      -1.499  10.048   4.000  1.00 92.16           N  
ATOM     71  CA  PHE A  10      -1.000   9.575   2.715  1.00 92.16           C  
ATOM     72  C   PHE A  10      -0.098  10.618   2.067  1.00 92.16           C  
ATOM     73  CB  PHE A  10      -2.164   9.233   1.778  1.00 92.16           C  
ATOM     74  O   PHE A  10       1.017  10.305   1.644  1.00 92.16           O  
ATOM     75  CG  PHE A  10      -1.730   8.813   0.400  1.00 92.16           C  
ATOM     76  CD1 PHE A  10      -1.584   9.751  -0.614  1.00 92.16           C  
ATOM     77  CD2 PHE A  10      -1.469   7.478   0.118  1.00 92.16           C  
ATOM     78  CE1 PHE A  10      -1.183   9.365  -1.891  1.00 92.16           C  
ATOM     79  CE2 PHE A  10      -1.067   7.085  -1.155  1.00 92.16           C  
ATOM     80  CZ  PHE A  10      -0.926   8.029  -2.159  1.00 92.16           C  
ATOM     81  N   GLU A  11      -0.514  11.806   1.972  1.00 92.05           N  
ATOM     82  CA  GLU A  11       0.245  12.884   1.345  1.00 92.05           C  
ATOM     83  C   GLU A  11       1.531  13.173   2.115  1.00 92.05           C  
ATOM     84  CB  GLU A  11      -0.605  14.153   1.245  1.00 92.05           C  
ATOM     85  O   GLU A  11       2.564  13.476   1.515  1.00 92.05           O  
ATOM     86  CG  GLU A  11      -1.752  14.048   0.251  1.00 92.05           C  
ATOM     87  CD  GLU A  11      -2.552  15.334   0.120  1.00 92.05           C  
ATOM     88  OE1 GLU A  11      -2.667  15.865  -1.008  1.00 92.05           O  
ATOM     89  OE2 GLU A  11      -3.067  15.816   1.154  1.00 92.05           O  
ATOM     90  N   LYS A  12       1.431  13.094   3.325  1.00 92.44           N  
ATOM     91  CA  LYS A  12       2.590  13.354   4.174  1.00 92.44           C  
ATOM     92  C   LYS A  12       3.718  12.368   3.882  1.00 92.44           C  
ATOM     93  CB  LYS A  12       2.200  13.280   5.651  1.00 92.44           C  
ATOM     94  O   LYS A  12       4.876  12.766   3.743  1.00 92.44           O  
ATOM     95  CG  LYS A  12       3.344  13.579   6.609  1.00 92.44           C  
ATOM     96  CD  LYS A  12       2.884  13.535   8.061  1.00 92.44           C  
ATOM     97  CE  LYS A  12       4.038  13.785   9.022  1.00 92.44           C  
ATOM     98  NZ  LYS A  12       3.578  13.826  10.442  1.00 92.44           N  
ATOM     99  N   TYR A  13       3.319  11.134   3.734  1.00 92.96           N  
ATOM    100  CA  TYR A  13       4.326  10.098   3.541  1.00 92.96           C  
ATOM    101  C   TYR A  13       4.713   9.979   2.072  1.00 92.96           C  
ATOM    102  CB  TYR A  13       3.816   8.749   4.058  1.00 92.96           C  
ATOM    103  O   TYR A  13       5.862   9.671   1.749  1.00 92.96           O  
ATOM    104  CG  TYR A  13       3.805   8.640   5.563  1.00 92.96           C  
ATOM    105  CD1 TYR A  13       4.919   8.170   6.255  1.00 92.96           C  
ATOM    106  CD2 TYR A  13       2.681   9.005   6.296  1.00 92.96           C  
ATOM    107  CE1 TYR A  13       4.913   8.066   7.642  1.00 92.96           C  
ATOM    108  CE2 TYR A  13       2.663   8.905   7.683  1.00 92.96           C  
ATOM    109  OH  TYR A  13       3.771   8.335   9.720  1.00 92.96           O  
ATOM    110  CZ  TYR A  13       3.782   8.436   8.346  1.00 92.96           C  
ATOM    111  N   ALA A  14       3.787  10.199   1.199  1.00 92.44           N  
ATOM    112  CA  ALA A  14       4.044  10.129  -0.237  1.00 92.44           C  
ATOM    113  C   ALA A  14       5.008  11.227  -0.676  1.00 92.44           C  
ATOM    114  CB  ALA A  14       2.736  10.229  -1.018  1.00 92.44           C  
ATOM    115  O   ALA A  14       5.768  11.051  -1.632  1.00 92.44           O  
ATOM    116  N   ALA A  15       5.012  12.359   0.030  1.00 89.51           N  
ATOM    117  CA  ALA A  15       5.861  13.495  -0.320  1.00 89.51           C  
ATOM    118  C   ALA A  15       7.298  13.268   0.141  1.00 89.51           C  
ATOM    119  CB  ALA A  15       5.308  14.781   0.287  1.00 89.51           C  
ATOM    120  O   ALA A  15       8.186  14.070  -0.157  1.00 89.51           O  
ATOM    121  N   LYS A  16       7.553  12.213   0.846  1.00 84.08           N  
ATOM    122  CA  LYS A  16       8.859  11.988   1.459  1.00 84.08           C  
ATOM    123  C   LYS A  16       9.893  11.577   0.415  1.00 84.08           C  
ATOM    124  CB  LYS A  16       8.764  10.922   2.551  1.00 84.08           C  
ATOM    125  O   LYS A  16      11.016  12.086   0.411  1.00 84.08           O  
ATOM    126  CG  LYS A  16       8.348  11.463   3.911  1.00 84.08           C  
ATOM    127  CD  LYS A  16       8.409  10.384   4.984  1.00 84.08           C  
ATOM    128  CE  LYS A  16       8.014  10.930   6.350  1.00 84.08           C  
ATOM    129  NZ  LYS A  16       9.167  10.935   7.299  1.00 84.08           N  
ATOM    130  N   GLU A  17       9.413  10.689  -0.509  1.00 78.40           N  
ATOM    131  CA  GLU A  17      10.339  10.208  -1.530  1.00 78.40           C  
ATOM    132  C   GLU A  17       9.608   9.889  -2.831  1.00 78.40           C  
ATOM    133  CB  GLU A  17      11.093   8.972  -1.033  1.00 78.40           C  
ATOM    134  O   GLU A  17       8.549   9.258  -2.816  1.00 78.40           O  
ATOM    135  CG  GLU A  17      11.982   9.238   0.174  1.00 78.40           C  
ATOM    136  CD  GLU A  17      13.365   8.619   0.048  1.00 78.40           C  
ATOM    137  OE1 GLU A  17      14.366   9.370   0.027  1.00 78.40           O  
ATOM    138  OE2 GLU A  17      13.447   7.373  -0.032  1.00 78.40           O  
ATOM    139  N   GLY A  18      10.198  10.476  -3.995  1.00 78.73           N  
ATOM    140  CA  GLY A  18       9.601  10.077  -5.260  1.00 78.73           C  
ATOM    141  C   GLY A  18       8.417  10.937  -5.659  1.00 78.73           C  
ATOM    142  O   GLY A  18       8.502  12.167  -5.638  1.00 78.73           O  
ATOM    143  N   ASP A  19       7.233  10.191  -5.975  1.00 86.42           N  
ATOM    144  CA  ASP A  19       5.983  10.802  -6.414  1.00 86.42           C  
ATOM    145  C   ASP A  19       5.093  11.150  -5.222  1.00 86.42           C  
ATOM    146  CB  ASP A  19       5.237   9.870  -7.372  1.00 86.42           C  
ATOM    147  O   ASP A  19       4.766  10.281  -4.411  1.00 86.42           O  
ATOM    148  CG  ASP A  19       4.117  10.567  -8.125  1.00 86.42           C  
ATOM    149  OD1 ASP A  19       3.396  11.390  -7.521  1.00 86.42           O  
ATOM    150  OD2 ASP A  19       3.953  10.288  -9.332  1.00 86.42           O  
ATOM    151  N   PRO A  20       4.807  12.421  -5.134  1.00 86.97           N  
ATOM    152  CA  PRO A  20       3.971  12.861  -4.015  1.00 86.97           C  
ATOM    153  C   PRO A  20       2.545  12.323  -4.096  1.00 86.97           C  
ATOM    154  CB  PRO A  20       3.988  14.387  -4.141  1.00 86.97           C  
ATOM    155  O   PRO A  20       1.778  12.449  -3.138  1.00 86.97           O  
ATOM    156  CG  PRO A  20       4.285  14.647  -5.583  1.00 86.97           C  
ATOM    157  CD  PRO A  20       5.169  13.546  -6.094  1.00 86.97           C  
ATOM    158  N   ASN A  21       2.265  11.658  -5.125  1.00 90.26           N  
ATOM    159  CA  ASN A  21       0.906  11.160  -5.303  1.00 90.26           C  
ATOM    160  C   ASN A  21       0.846   9.639  -5.187  1.00 90.26           C  
ATOM    161  CB  ASN A  21       0.341  11.612  -6.652  1.00 90.26           C  
ATOM    162  O   ASN A  21      -0.205   9.036  -5.415  1.00 90.26           O  
ATOM    163  CG  ASN A  21       0.148  13.114  -6.730  1.00 90.26           C  
ATOM    164  ND2 ASN A  21       0.774  13.741  -7.719  1.00 90.26           N  
ATOM    165  OD1 ASN A  21      -0.556  13.705  -5.908  1.00 90.26           O  
ATOM    166  N   GLN A  22       2.010   9.070  -4.937  1.00 93.18           N  
ATOM    167  CA  GLN A  22       2.083   7.619  -4.803  1.00 93.18           C  
ATOM    168  C   GLN A  22       3.004   7.218  -3.654  1.00 93.18           C  
ATOM    169  CB  GLN A  22       2.565   6.982  -6.108  1.00 93.18           C  
ATOM    170  O   GLN A  22       4.007   7.886  -3.393  1.00 93.18           O  
ATOM    171  CG  GLN A  22       1.643   7.236  -7.293  1.00 93.18           C  
ATOM    172  CD  GLN A  22       2.062   6.474  -8.536  1.00 93.18           C  
ATOM    173  NE2 GLN A  22       2.632   7.184  -9.504  1.00 93.18           N  
ATOM    174  OE1 GLN A  22       1.875   5.256  -8.626  1.00 93.18           O  
ATOM    175  N   LEU A  23       2.607   6.121  -3.037  1.00 94.16           N  
ATOM    176  CA  LEU A  23       3.450   5.592  -1.970  1.00 94.16           C  
ATOM    177  C   LEU A  23       4.285   4.418  -2.469  1.00 94.16           C  
ATOM    178  CB  LEU A  23       2.595   5.156  -0.777  1.00 94.16           C  
ATOM    179  O   LEU A  23       3.748   3.471  -3.049  1.00 94.16           O  
ATOM    180  CG  LEU A  23       1.947   6.276   0.038  1.00 94.16           C  
ATOM    181  CD1 LEU A  23       0.882   5.705   0.969  1.00 94.16           C  
ATOM    182  CD2 LEU A  23       3.002   7.041   0.829  1.00 94.16           C  
ATOM    183  N   SER A  24       5.506   4.578  -2.240  1.00 93.27           N  
ATOM    184  CA  SER A  24       6.389   3.447  -2.506  1.00 93.27           C  
ATOM    185  C   SER A  24       6.308   2.408  -1.393  1.00 93.27           C  
ATOM    186  CB  SER A  24       7.834   3.921  -2.667  1.00 93.27           C  
ATOM    187  O   SER A  24       5.743   2.673  -0.329  1.00 93.27           O  
ATOM    188  OG  SER A  24       8.315   4.488  -1.461  1.00 93.27           O  
ATOM    189  N   LYS A  25       6.846   1.283  -1.694  1.00 91.68           N  
ATOM    190  CA  LYS A  25       6.849   0.211  -0.702  1.00 91.68           C  
ATOM    191  C   LYS A  25       7.438   0.689   0.622  1.00 91.68           C  
ATOM    192  CB  LYS A  25       7.633  -0.996  -1.219  1.00 91.68           C  
ATOM    193  O   LYS A  25       6.887   0.411   1.689  1.00 91.68           O  
ATOM    194  CG  LYS A  25       7.513  -2.233  -0.341  1.00 91.68           C  
ATOM    195  CD  LYS A  25       8.220  -3.431  -0.963  1.00 91.68           C  
ATOM    196  CE  LYS A  25       8.076  -4.677  -0.100  1.00 91.68           C  
ATOM    197  NZ  LYS A  25       8.756  -5.857  -0.713  1.00 91.68           N  
ATOM    198  N   GLU A  26       8.467   1.411   0.589  1.00 92.03           N  
ATOM    199  CA  GLU A  26       9.132   1.908   1.790  1.00 92.03           C  
ATOM    200  C   GLU A  26       8.263   2.928   2.520  1.00 92.03           C  
ATOM    201  CB  GLU A  26      10.486   2.528   1.437  1.00 92.03           C  
ATOM    202  O   GLU A  26       8.155   2.894   3.747  1.00 92.03           O  
ATOM    203  CG  GLU A  26      11.513   1.521   0.941  1.00 92.03           C  
ATOM    204  CD  GLU A  26      12.895   2.122   0.739  1.00 92.03           C  
ATOM    205  OE1 GLU A  26      13.851   1.692   1.424  1.00 92.03           O  
ATOM    206  OE2 GLU A  26      13.023   3.032  -0.111  1.00 92.03           O  
ATOM    207  N   GLU A  27       7.691   3.830   1.756  1.00 93.22           N  
ATOM    208  CA  GLU A  27       6.819   4.851   2.328  1.00 93.22           C  
ATOM    209  C   GLU A  27       5.579   4.226   2.962  1.00 93.22           C  
ATOM    210  CB  GLU A  27       6.408   5.868   1.261  1.00 93.22           C  
ATOM    211  O   GLU A  27       5.154   4.636   4.043  1.00 93.22           O  
ATOM    212  CG  GLU A  27       7.554   6.743   0.772  1.00 93.22           C  
ATOM    213  CD  GLU A  27       7.202   7.557  -0.463  1.00 93.22           C  
ATOM    214  OE1 GLU A  27       7.744   8.673  -0.629  1.00 93.22           O  
ATOM    215  OE2 GLU A  27       6.377   7.074  -1.271  1.00 93.22           O  
ATOM    216  N   LEU A  28       5.047   3.277   2.253  1.00 92.78           N  
ATOM    217  CA  LEU A  28       3.880   2.565   2.764  1.00 92.78           C  
ATOM    218  C   LEU A  28       4.212   1.842   4.065  1.00 92.78           C  
ATOM    219  CB  LEU A  28       3.366   1.563   1.727  1.00 92.78           C  
ATOM    220  O   LEU A  28       3.412   1.847   5.004  1.00 92.78           O  
ATOM    221  CG  LEU A  28       2.139   0.743   2.126  1.00 92.78           C  
ATOM    222  CD1 LEU A  28       0.943   1.659   2.363  1.00 92.78           C  
ATOM    223  CD2 LEU A  28       1.820  -0.297   1.058  1.00 92.78           C  
ATOM    224  N   LYS A  29       5.350   1.278   4.110  1.00 92.31           N  
ATOM    225  CA  LYS A  29       5.809   0.582   5.309  1.00 92.31           C  
ATOM    226  C   LYS A  29       5.842   1.521   6.511  1.00 92.31           C  
ATOM    227  CB  LYS A  29       7.194  -0.026   5.080  1.00 92.31           C  
ATOM    228  O   LYS A  29       5.340   1.182   7.585  1.00 92.31           O  
ATOM    229  CG  LYS A  29       7.734  -0.802   6.272  1.00 92.31           C  
ATOM    230  CD  LYS A  29       9.118  -1.372   5.988  1.00 92.31           C  
ATOM    231  CE  LYS A  29       9.707  -2.051   7.216  1.00 92.31           C  
ATOM    232  NZ  LYS A  29      11.057  -2.625   6.938  1.00 92.31           N  
ATOM    233  N   LEU A  30       6.402   2.640   6.366  1.00 92.41           N  
ATOM    234  CA  LEU A  30       6.502   3.632   7.431  1.00 92.41           C  
ATOM    235  C   LEU A  30       5.118   4.091   7.877  1.00 92.41           C  
ATOM    236  CB  LEU A  30       7.327   4.836   6.967  1.00 92.41           C  
ATOM    237  O   LEU A  30       4.855   4.207   9.076  1.00 92.41           O  
ATOM    238  CG  LEU A  30       8.832   4.610   6.817  1.00 92.41           C  
ATOM    239  CD1 LEU A  30       9.484   5.812   6.142  1.00 92.41           C  
ATOM    240  CD2 LEU A  30       9.470   4.341   8.176  1.00 92.41           C  
ATOM    241  N   LEU A  31       4.343   4.315   6.861  1.00 92.74           N  
ATOM    242  CA  LEU A  31       2.973   4.737   7.133  1.00 92.74           C  
ATOM    243  C   LEU A  31       2.241   3.698   7.975  1.00 92.74           C  
ATOM    244  CB  LEU A  31       2.216   4.976   5.824  1.00 92.74           C  
ATOM    245  O   LEU A  31       1.628   4.035   8.990  1.00 92.74           O  
ATOM    246  CG  LEU A  31       0.779   5.484   5.954  1.00 92.74           C  
ATOM    247  CD1 LEU A  31       0.392   6.300   4.726  1.00 92.74           C  
ATOM    248  CD2 LEU A  31      -0.184   4.318   6.154  1.00 92.74           C  
ATOM    249  N   LEU A  32       2.337   2.473   7.573  1.00 91.34           N  
ATOM    250  CA  LEU A  32       1.648   1.383   8.257  1.00 91.34           C  
ATOM    251  C   LEU A  32       2.228   1.163   9.650  1.00 91.34           C  
ATOM    252  CB  LEU A  32       1.746   0.091   7.441  1.00 91.34           C  
ATOM    253  O   LEU A  32       1.485   0.941  10.608  1.00 91.34           O  
ATOM    254  CG  LEU A  32       0.984   0.068   6.115  1.00 91.34           C  
ATOM    255  CD1 LEU A  32       1.193  -1.267   5.407  1.00 91.34           C  
ATOM    256  CD2 LEU A  32      -0.501   0.329   6.347  1.00 91.34           C  
ATOM    257  N   GLN A  33       3.450   1.286   9.791  1.00 91.06           N  
ATOM    258  CA  GLN A  33       4.127   1.080  11.067  1.00 91.06           C  
ATOM    259  C   GLN A  33       3.784   2.190  12.057  1.00 91.06           C  
ATOM    260  CB  GLN A  33       5.641   1.006  10.866  1.00 91.06           C  
ATOM    261  O   GLN A  33       3.646   1.938  13.256  1.00 91.06           O  
ATOM    262  CG  GLN A  33       6.126  -0.334  10.330  1.00 91.06           C  
ATOM    263  CD  GLN A  33       7.638  -0.462  10.347  1.00 91.06           C  
ATOM    264  NE2 GLN A  33       8.128  -1.687  10.504  1.00 91.06           N  
ATOM    265  OE1 GLN A  33       8.359   0.533  10.220  1.00 91.06           O  
ATOM    266  N   THR A  34       3.574   3.347  11.500  1.00 91.47           N  
ATOM    267  CA  THR A  34       3.360   4.512  12.352  1.00 91.47           C  
ATOM    268  C   THR A  34       1.876   4.691  12.661  1.00 91.47           C  
ATOM    269  CB  THR A  34       3.908   5.793  11.695  1.00 91.47           C  
ATOM    270  O   THR A  34       1.496   4.879  13.818  1.00 91.47           O  
ATOM    271  CG2 THR A  34       3.712   7.003  12.602  1.00 91.47           C  
ATOM    272  OG1 THR A  34       5.307   5.627  11.434  1.00 91.47           O  
ATOM    273  N   GLU A  35       1.139   4.541  11.556  1.00 90.98           N  
ATOM    274  CA  GLU A  35      -0.272   4.881  11.709  1.00 90.98           C  
ATOM    275  C   GLU A  35      -1.111   3.638  11.991  1.00 90.98           C  
ATOM    276  CB  GLU A  35      -0.793   5.593  10.458  1.00 90.98           C  
ATOM    277  O   GLU A  35      -2.062   3.689  12.774  1.00 90.98           O  
ATOM    278  CG  GLU A  35      -0.089   6.910  10.163  1.00 90.98           C  
ATOM    279  CD  GLU A  35      -0.291   7.955  11.249  1.00 90.98           C  
ATOM    280  OE1 GLU A  35       0.636   8.758  11.499  1.00 90.98           O  
ATOM    281  OE2 GLU A  35      -1.386   7.970  11.855  1.00 90.98           O  
ATOM    282  N   PHE A  36      -0.616   2.492  11.319  1.00 88.54           N  
ATOM    283  CA  PHE A  36      -1.389   1.261  11.435  1.00 88.54           C  
ATOM    284  C   PHE A  36      -0.481   0.082  11.765  1.00 88.54           C  
ATOM    285  CB  PHE A  36      -2.159   0.984  10.140  1.00 88.54           C  
ATOM    286  O   PHE A  36      -0.386  -0.871  10.989  1.00 88.54           O  
ATOM    287  CG  PHE A  36      -3.079   2.102   9.730  1.00 88.54           C  
ATOM    288  CD1 PHE A  36      -4.357   2.201  10.265  1.00 88.54           C  
ATOM    289  CD2 PHE A  36      -2.664   3.056   8.809  1.00 88.54           C  
ATOM    290  CE1 PHE A  36      -5.211   3.235   9.887  1.00 88.54           C  
ATOM    291  CE2 PHE A  36      -3.511   4.092   8.427  1.00 88.54           C  
ATOM    292  CZ  PHE A  36      -4.784   4.179   8.966  1.00 88.54           C  
ATOM    293  N   PRO A  37       0.148   0.082  12.968  1.00 88.33           N  
ATOM    294  CA  PRO A  37       1.048  -1.015  13.331  1.00 88.33           C  
ATOM    295  C   PRO A  37       0.321  -2.348  13.485  1.00 88.33           C  
ATOM    296  CB  PRO A  37       1.639  -0.558  14.667  1.00 88.33           C  
ATOM    297  O   PRO A  37       0.931  -3.410  13.333  1.00 88.33           O  
ATOM    298  CG  PRO A  37       0.684   0.474  15.175  1.00 88.33           C  
ATOM    299  CD  PRO A  37       0.043   1.150  13.998  1.00 88.33           C  
ATOM    300  N   SER A  38      -0.996  -2.280  13.714  1.00 86.20           N  
ATOM    301  CA  SER A  38      -1.813  -3.473  13.914  1.00 86.20           C  
ATOM    302  C   SER A  38      -1.922  -4.290  12.632  1.00 86.20           C  
ATOM    303  CB  SER A  38      -3.209  -3.090  14.405  1.00 86.20           C  
ATOM    304  O   SER A  38      -2.091  -5.511  12.679  1.00 86.20           O  
ATOM    305  OG  SER A  38      -3.133  -2.357  15.616  1.00 86.20           O  
ATOM    306  N   LEU A  39      -1.910  -3.609  11.496  1.00 84.52           N  
ATOM    307  CA  LEU A  39      -1.978  -4.280  10.202  1.00 84.52           C  
ATOM    308  C   LEU A  39      -0.729  -5.122   9.960  1.00 84.52           C  
ATOM    309  CB  LEU A  39      -2.145  -3.257   9.075  1.00 84.52           C  
ATOM    310  O   LEU A  39      -0.787  -6.141   9.269  1.00 84.52           O  
ATOM    311  CG  LEU A  39      -3.511  -2.578   8.973  1.00 84.52           C  
ATOM    312  CD1 LEU A  39      -3.524  -1.584   7.817  1.00 84.52           C  
ATOM    313  CD2 LEU A  39      -4.614  -3.618   8.802  1.00 84.52           C  
ATOM    314  N   LEU A  40       0.355  -4.662  10.556  1.00 84.39           N  
ATOM    315  CA  LEU A  40       1.614  -5.378  10.387  1.00 84.39           C  
ATOM    316  C   LEU A  40       1.736  -6.510  11.402  1.00 84.39           C  
ATOM    317  CB  LEU A  40       2.800  -4.420  10.530  1.00 84.39           C  
ATOM    318  O   LEU A  40       2.550  -7.420  11.229  1.00 84.39           O  
ATOM    319  CG  LEU A  40       2.951  -3.361   9.437  1.00 84.39           C  
ATOM    320  CD1 LEU A  40       4.127  -2.441   9.749  1.00 84.39           C  
ATOM    321  CD2 LEU A  40       3.128  -4.020   8.074  1.00 84.39           C  
ATOM    322  N   LYS A  41       0.945  -6.479  12.464  1.00 81.65           N  
ATOM    323  CA  LYS A  41       0.975  -7.510  13.498  1.00 81.65           C  
ATOM    324  C   LYS A  41       0.140  -8.721  13.091  1.00 81.65           C  
ATOM    325  CB  LYS A  41       0.471  -6.950  14.829  1.00 81.65           C  
ATOM    326  O   LYS A  41       0.202  -9.769  13.737  1.00 81.65           O  
ATOM    327  CG  LYS A  41       1.415  -5.946  15.475  1.00 81.65           C  
ATOM    328  CD  LYS A  41       0.935  -5.540  16.862  1.00 81.65           C  
ATOM    329  CE  LYS A  41       1.891  -4.552  17.518  1.00 81.65           C  
ATOM    330  NZ  LYS A  41       1.392  -4.102  18.852  1.00 81.65           N  
ATOM    331  N   GLY A  42      -0.622  -8.648  12.021  1.00 77.58           N  
ATOM    332  CA  GLY A  42      -1.453  -9.740  11.540  1.00 77.58           C  
ATOM    333  C   GLY A  42      -0.707 -10.707  10.641  1.00 77.58           C  
ATOM    334  O   GLY A  42       0.524 -10.683  10.581  1.00 77.58           O  
ATOM    335  N   PRO A  43      -1.419 -11.687  10.136  1.00 79.07           N  
ATOM    336  CA  PRO A  43      -0.789 -12.681   9.264  1.00 79.07           C  
ATOM    337  C   PRO A  43      -0.227 -12.070   7.982  1.00 79.07           C  
ATOM    338  CB  PRO A  43      -1.931 -13.650   8.951  1.00 79.07           C  
ATOM    339  O   PRO A  43       0.571 -12.706   7.289  1.00 79.07           O  
ATOM    340  CG  PRO A  43      -3.178 -12.863   9.194  1.00 79.07           C  
ATOM    341  CD  PRO A  43      -2.877 -11.793  10.205  1.00 79.07           C  
ATOM    342  N   SER A  44      -0.709 -10.835   7.772  1.00 82.78           N  
ATOM    343  CA  SER A  44      -0.322 -10.207   6.512  1.00 82.78           C  
ATOM    344  C   SER A  44       0.978  -9.424   6.661  1.00 82.78           C  
ATOM    345  CB  SER A  44      -1.431  -9.281   6.012  1.00 82.78           C  
ATOM    346  O   SER A  44       1.181  -8.733   7.662  1.00 82.78           O  
ATOM    347  OG  SER A  44      -2.651  -9.987   5.871  1.00 82.78           O  
ATOM    348  N   THR A  45       1.956  -9.747   5.790  1.00 87.63           N  
ATOM    349  CA  THR A  45       3.228  -9.034   5.755  1.00 87.63           C  
ATOM    350  C   THR A  45       3.117  -7.769   4.908  1.00 87.63           C  
ATOM    351  CB  THR A  45       4.354  -9.927   5.202  1.00 87.63           C  
ATOM    352  O   THR A  45       2.157  -7.605   4.153  1.00 87.63           O  
ATOM    353  CG2 THR A  45       4.537 -11.176   6.059  1.00 87.63           C  
ATOM    354  OG1 THR A  45       4.028 -10.323   3.864  1.00 87.63           O  
ATOM    355  N   LEU A  46       3.987  -6.774   5.280  1.00 89.84           N  
ATOM    356  CA  LEU A  46       4.059  -5.545   4.498  1.00 89.84           C  
ATOM    357  C   LEU A  46       4.032  -5.848   3.004  1.00 89.84           C  
ATOM    358  CB  LEU A  46       5.325  -4.759   4.849  1.00 89.84           C  
ATOM    359  O   LEU A  46       3.305  -5.201   2.247  1.00 89.84           O  
ATOM    360  CG  LEU A  46       5.510  -3.418   4.137  1.00 89.84           C  
ATOM    361  CD1 LEU A  46       4.875  -2.294   4.949  1.00 89.84           C  
ATOM    362  CD2 LEU A  46       6.990  -3.140   3.895  1.00 89.84           C  
ATOM    363  N   ASP A  47       4.730  -6.815   2.612  1.00 90.69           N  
ATOM    364  CA  ASP A  47       4.828  -7.200   1.208  1.00 90.69           C  
ATOM    365  C   ASP A  47       3.480  -7.680   0.674  1.00 90.69           C  
ATOM    366  CB  ASP A  47       5.885  -8.291   1.023  1.00 90.69           C  
ATOM    367  O   ASP A  47       3.080  -7.317  -0.434  1.00 90.69           O  
ATOM    368  CG  ASP A  47       7.305  -7.758   1.087  1.00 90.69           C  
ATOM    369  OD1 ASP A  47       7.717  -7.009   0.174  1.00 90.69           O  
ATOM    370  OD2 ASP A  47       8.019  -8.091   2.057  1.00 90.69           O  
ATOM    371  N   GLU A  48       2.822  -8.501   1.408  1.00 90.81           N  
ATOM    372  CA  GLU A  48       1.512  -9.007   1.009  1.00 90.81           C  
ATOM    373  C   GLU A  48       0.493  -7.877   0.902  1.00 90.81           C  
ATOM    374  CB  GLU A  48       1.021 -10.067   1.998  1.00 90.81           C  
ATOM    375  O   GLU A  48      -0.280  -7.820  -0.057  1.00 90.81           O  
ATOM    376  CG  GLU A  48       1.842 -11.348   1.986  1.00 90.81           C  
ATOM    377  CD  GLU A  48       1.258 -12.444   2.863  1.00 90.81           C  
ATOM    378  OE1 GLU A  48       0.750 -13.451   2.319  1.00 90.81           O  
ATOM    379  OE2 GLU A  48       1.307 -12.294   4.104  1.00 90.81           O  
ATOM    380  N   LEU A  49       0.611  -7.048   1.941  1.00 90.46           N  
ATOM    381  CA  LEU A  49      -0.304  -5.912   1.953  1.00 90.46           C  
ATOM    382  C   LEU A  49      -0.032  -4.983   0.775  1.00 90.46           C  
ATOM    383  CB  LEU A  49      -0.179  -5.137   3.268  1.00 90.46           C  
ATOM    384  O   LEU A  49      -0.964  -4.537   0.102  1.00 90.46           O  
ATOM    385  CG  LEU A  49      -1.177  -3.998   3.481  1.00 90.46           C  
ATOM    386  CD1 LEU A  49      -2.604  -4.535   3.473  1.00 90.46           C  
ATOM    387  CD2 LEU A  49      -0.883  -3.265   4.786  1.00 90.46           C  
ATOM    388  N   PHE A  50       1.162  -4.744   0.592  1.00 92.52           N  
ATOM    389  CA  PHE A  50       1.567  -3.913  -0.535  1.00 92.52           C  
ATOM    390  C   PHE A  50       1.087  -4.512  -1.851  1.00 92.52           C  
ATOM    391  CB  PHE A  50       3.090  -3.744  -0.560  1.00 92.52           C  
ATOM    392  O   PHE A  50       0.527  -3.807  -2.693  1.00 92.52           O  
ATOM    393  CG  PHE A  50       3.582  -2.838  -1.656  1.00 92.52           C  
ATOM    394  CD1 PHE A  50       4.082  -3.364  -2.840  1.00 92.52           C  
ATOM    395  CD2 PHE A  50       3.545  -1.458  -1.501  1.00 92.52           C  
ATOM    396  CE1 PHE A  50       4.539  -2.528  -3.856  1.00 92.52           C  
ATOM    397  CE2 PHE A  50       4.000  -0.616  -2.511  1.00 92.52           C  
ATOM    398  CZ  PHE A  50       4.497  -1.153  -3.688  1.00 92.52           C  
ATOM    399  N   GLU A  51       1.280  -5.711  -2.074  1.00 92.24           N  
ATOM    400  CA  GLU A  51       0.851  -6.393  -3.292  1.00 92.24           C  
ATOM    401  C   GLU A  51      -0.668  -6.364  -3.435  1.00 92.24           C  
ATOM    402  CB  GLU A  51       1.353  -7.840  -3.303  1.00 92.24           C  
ATOM    403  O   GLU A  51      -1.189  -6.207  -4.541  1.00 92.24           O  
ATOM    404  CG  GLU A  51       2.857  -7.967  -3.499  1.00 92.24           C  
ATOM    405  CD  GLU A  51       3.320  -9.405  -3.669  1.00 92.24           C  
ATOM    406  OE1 GLU A  51       3.517  -9.847  -4.823  1.00 92.24           O  
ATOM    407  OE2 GLU A  51       3.486 -10.096  -2.639  1.00 92.24           O  
ATOM    408  N   GLU A  52      -1.230  -6.461  -2.333  1.00 91.02           N  
ATOM    409  CA  GLU A  52      -2.690  -6.431  -2.325  1.00 91.02           C  
ATOM    410  C   GLU A  52      -3.215  -5.052  -2.716  1.00 91.02           C  
ATOM    411  CB  GLU A  52      -3.229  -6.828  -0.949  1.00 91.02           C  
ATOM    412  O   GLU A  52      -4.194  -4.943  -3.458  1.00 91.02           O  
ATOM    413  CG  GLU A  52      -4.743  -6.974  -0.900  1.00 91.02           C  
ATOM    414  CD  GLU A  52      -5.256  -7.458   0.447  1.00 91.02           C  
ATOM    415  OE1 GLU A  52      -5.434  -6.624   1.364  1.00 91.02           O  
ATOM    416  OE2 GLU A  52      -5.480  -8.681   0.587  1.00 91.02           O  
ATOM    417  N   LEU A  53      -2.561  -4.108  -2.209  1.00 92.22           N  
ATOM    418  CA  LEU A  53      -2.987  -2.736  -2.460  1.00 92.22           C  
ATOM    419  C   LEU A  53      -2.590  -2.292  -3.864  1.00 92.22           C  
ATOM    420  CB  LEU A  53      -2.380  -1.788  -1.422  1.00 92.22           C  
ATOM    421  O   LEU A  53      -3.327  -1.548  -4.516  1.00 92.22           O  
ATOM    422  CG  LEU A  53      -2.887  -1.940   0.013  1.00 92.22           C  
ATOM    423  CD1 LEU A  53      -2.074  -1.062   0.959  1.00 92.22           C  
ATOM    424  CD2 LEU A  53      -4.370  -1.593   0.096  1.00 92.22           C  
ATOM    425  N   ASP A  54      -1.427  -2.660  -4.338  1.00 94.42           N  
ATOM    426  CA  ASP A  54      -0.907  -2.317  -5.658  1.00 94.42           C  
ATOM    427  C   ASP A  54      -1.604  -3.126  -6.750  1.00 94.42           C  
ATOM    428  CB  ASP A  54       0.604  -2.546  -5.717  1.00 94.42           C  
ATOM    429  O   ASP A  54      -1.007  -4.031  -7.335  1.00 94.42           O  
ATOM    430  CG  ASP A  54       1.230  -2.048  -7.008  1.00 94.42           C  
ATOM    431  OD1 ASP A  54       0.645  -1.162  -7.667  1.00 94.42           O  
ATOM    432  OD2 ASP A  54       2.317  -2.549  -7.370  1.00 94.42           O  
ATOM    433  N   LYS A  55      -2.807  -2.811  -7.055  1.00 91.04           N  
ATOM    434  CA  LYS A  55      -3.665  -3.529  -7.993  1.00 91.04           C  
ATOM    435  C   LYS A  55      -3.164  -3.374  -9.426  1.00 91.04           C  
ATOM    436  CB  LYS A  55      -5.109  -3.035  -7.886  1.00 91.04           C  
ATOM    437  O   LYS A  55      -3.250  -4.309 -10.224  1.00 91.04           O  
ATOM    438  CG  LYS A  55      -5.767  -3.331  -6.547  1.00 91.04           C  
ATOM    439  CD  LYS A  55      -6.049  -4.818  -6.380  1.00 91.04           C  
ATOM    440  CE  LYS A  55      -6.761  -5.109  -5.065  1.00 91.04           C  
ATOM    441  NZ  LYS A  55      -6.912  -6.576  -4.830  1.00 91.04           N  
ATOM    442  N   ASN A  56      -2.621  -2.255  -9.706  1.00 92.28           N  
ATOM    443  CA  ASN A  56      -2.149  -2.026 -11.068  1.00 92.28           C  
ATOM    444  C   ASN A  56      -0.728  -2.546 -11.264  1.00 92.28           C  
ATOM    445  CB  ASN A  56      -2.224  -0.539 -11.419  1.00 92.28           C  
ATOM    446  O   ASN A  56      -0.200  -2.516 -12.377  1.00 92.28           O  
ATOM    447  CG  ASN A  56      -1.311   0.311 -10.557  1.00 92.28           C  
ATOM    448  ND2 ASN A  56      -1.205   1.592 -10.890  1.00 92.28           N  
ATOM    449  OD1 ASN A  56      -0.705  -0.180  -9.601  1.00 92.28           O  
ATOM    450  N   GLY A  57      -0.003  -2.894 -10.203  1.00 90.00           N  
ATOM    451  CA  GLY A  57       1.305  -3.531 -10.223  1.00 90.00           C  
ATOM    452  C   GLY A  57       2.409  -2.610 -10.707  1.00 90.00           C  
ATOM    453  O   GLY A  57       3.340  -3.050 -11.385  1.00 90.00           O  
ATOM    454  N   ASP A  58       2.247  -1.363 -10.438  1.00 92.52           N  
ATOM    455  CA  ASP A  58       3.280  -0.425 -10.868  1.00 92.52           C  
ATOM    456  C   ASP A  58       4.357  -0.266  -9.798  1.00 92.52           C  
ATOM    457  CB  ASP A  58       2.664   0.935 -11.201  1.00 92.52           C  
ATOM    458  O   ASP A  58       5.282   0.533  -9.955  1.00 92.52           O  
ATOM    459  CG  ASP A  58       2.097   1.643  -9.983  1.00 92.52           C  
ATOM    460  OD1 ASP A  58       1.807   0.974  -8.968  1.00 92.52           O  
ATOM    461  OD2 ASP A  58       1.935   2.882 -10.040  1.00 92.52           O  
ATOM    462  N   GLY A  59       4.133  -1.014  -8.761  1.00 91.49           N  
ATOM    463  CA  GLY A  59       5.091  -0.957  -7.669  1.00 91.49           C  
ATOM    464  C   GLY A  59       4.887   0.238  -6.757  1.00 91.49           C  
ATOM    465  O   GLY A  59       5.765   0.575  -5.960  1.00 91.49           O  
ATOM    466  N   GLU A  60       3.879   0.964  -6.941  1.00 93.01           N  
ATOM    467  CA  GLU A  60       3.493   2.106  -6.118  1.00 93.01           C  
ATOM    468  C   GLU A  60       2.019   2.034  -5.730  1.00 93.01           C  
ATOM    469  CB  GLU A  60       3.779   3.419  -6.852  1.00 93.01           C  
ATOM    470  O   GLU A  60       1.204   1.475  -6.468  1.00 93.01           O  
ATOM    471  CG  GLU A  60       5.237   3.592  -7.256  1.00 93.01           C  
ATOM    472  CD  GLU A  60       5.522   4.933  -7.913  1.00 93.01           C  
ATOM    473  OE1 GLU A  60       6.052   5.842  -7.234  1.00 93.01           O  
ATOM    474  OE2 GLU A  60       5.212   5.077  -9.117  1.00 93.01           O  
ATOM    475  N   VAL A  61       1.711   2.611  -4.587  1.00 94.29           N  
ATOM    476  CA  VAL A  61       0.332   2.614  -4.110  1.00 94.29           C  
ATOM    477  C   VAL A  61      -0.253   4.020  -4.227  1.00 94.29           C  
ATOM    478  CB  VAL A  61       0.235   2.117  -2.650  1.00 94.29           C  
ATOM    479  O   VAL A  61       0.212   4.950  -3.565  1.00 94.29           O  
ATOM    480  CG1 VAL A  61      -1.205   2.196  -2.147  1.00 94.29           C  
ATOM    481  CG2 VAL A  61       0.766   0.689  -2.537  1.00 94.29           C  
ATOM    482  N   SER A  62      -1.266   4.116  -5.054  1.00 94.14           N  
ATOM    483  CA  SER A  62      -1.947   5.393  -5.237  1.00 94.14           C  
ATOM    484  C   SER A  62      -3.007   5.613  -4.163  1.00 94.14           C  
ATOM    485  CB  SER A  62      -2.590   5.465  -6.622  1.00 94.14           C  
ATOM    486  O   SER A  62      -3.341   4.692  -3.415  1.00 94.14           O  
ATOM    487  OG  SER A  62      -3.568   4.450  -6.776  1.00 94.14           O  
ATOM    488  N   PHE A  63      -3.392   6.849  -4.107  1.00 91.22           N  
ATOM    489  CA  PHE A  63      -4.414   7.174  -3.119  1.00 91.22           C  
ATOM    490  C   PHE A  63      -5.637   6.282  -3.292  1.00 91.22           C  
ATOM    491  CB  PHE A  63      -4.818   8.647  -3.226  1.00 91.22           C  
ATOM    492  O   PHE A  63      -6.227   5.830  -2.308  1.00 91.22           O  
ATOM    493  CG  PHE A  63      -5.798   9.086  -2.171  1.00 91.22           C  
ATOM    494  CD1 PHE A  63      -7.085   9.478  -2.519  1.00 91.22           C  
ATOM    495  CD2 PHE A  63      -5.432   9.106  -0.832  1.00 91.22           C  
ATOM    496  CE1 PHE A  63      -7.994   9.885  -1.545  1.00 91.22           C  
ATOM    497  CE2 PHE A  63      -6.335   9.511   0.147  1.00 91.22           C  
ATOM    498  CZ  PHE A  63      -7.615   9.901  -0.212  1.00 91.22           C  
ATOM    499  N   GLU A  64      -6.014   6.019  -4.514  1.00 91.63           N  
ATOM    500  CA  GLU A  64      -7.153   5.152  -4.801  1.00 91.63           C  
ATOM    501  C   GLU A  64      -6.934   3.749  -4.243  1.00 91.63           C  
ATOM    502  CB  GLU A  64      -7.411   5.084  -6.308  1.00 91.63           C  
ATOM    503  O   GLU A  64      -7.844   3.158  -3.658  1.00 91.63           O  
ATOM    504  CG  GLU A  64      -7.993   6.364  -6.891  1.00 91.63           C  
ATOM    505  CD  GLU A  64      -8.457   6.210  -8.331  1.00 91.63           C  
ATOM    506  OE1 GLU A  64      -9.682   6.100  -8.565  1.00 91.63           O  
ATOM    507  OE2 GLU A  64      -7.588   6.200  -9.231  1.00 91.63           O  
ATOM    508  N   GLU A  65      -5.741   3.232  -4.452  1.00 93.31           N  
ATOM    509  CA  GLU A  65      -5.386   1.908  -3.950  1.00 93.31           C  
ATOM    510  C   GLU A  65      -5.319   1.897  -2.425  1.00 93.31           C  
ATOM    511  CB  GLU A  65      -4.050   1.450  -4.539  1.00 93.31           C  
ATOM    512  O   GLU A  65      -5.730   0.925  -1.788  1.00 93.31           O  
ATOM    513  CG  GLU A  65      -4.105   1.153  -6.030  1.00 93.31           C  
ATOM    514  CD  GLU A  65      -2.736   0.904  -6.643  1.00 93.31           C  
ATOM    515  OE1 GLU A  65      -2.637   0.109  -7.605  1.00 93.31           O  
ATOM    516  OE2 GLU A  65      -1.754   1.509  -6.157  1.00 93.31           O  
ATOM    517  N   PHE A  66      -4.821   2.988  -1.871  1.00 91.48           N  
ATOM    518  CA  PHE A  66      -4.696   3.138  -0.427  1.00 91.48           C  
ATOM    519  C   PHE A  66      -6.067   3.131   0.239  1.00 91.48           C  
ATOM    520  CB  PHE A  66      -3.952   4.432  -0.082  1.00 91.48           C  
ATOM    521  O   PHE A  66      -6.213   2.655   1.367  1.00 91.48           O  
ATOM    522  CG  PHE A  66      -3.743   4.637   1.395  1.00 91.48           C  
ATOM    523  CD1 PHE A  66      -4.456   5.610   2.083  1.00 91.48           C  
ATOM    524  CD2 PHE A  66      -2.832   3.855   2.094  1.00 91.48           C  
ATOM    525  CE1 PHE A  66      -4.265   5.802   3.449  1.00 91.48           C  
ATOM    526  CE2 PHE A  66      -2.635   4.041   3.459  1.00 91.48           C  
ATOM    527  CZ  PHE A  66      -3.352   5.016   4.135  1.00 91.48           C  
ATOM    528  N   GLN A  67      -7.099   3.625  -0.428  1.00 89.91           N  
ATOM    529  CA  GLN A  67      -8.463   3.661   0.088  1.00 89.91           C  
ATOM    530  C   GLN A  67      -8.972   2.255   0.393  1.00 89.91           C  
ATOM    531  CB  GLN A  67      -9.396   4.353  -0.907  1.00 89.91           C  
ATOM    532  O   GLN A  67      -9.816   2.072   1.274  1.00 89.91           O  
ATOM    533  CG  GLN A  67      -9.224   5.865  -0.962  1.00 89.91           C  
ATOM    534  CD  GLN A  67     -10.284   6.546  -1.807  1.00 89.91           C  
ATOM    535  NE2 GLN A  67     -11.021   7.471  -1.201  1.00 89.91           N  
ATOM    536  OE1 GLN A  67     -10.440   6.244  -2.994  1.00 89.91           O  
ATOM    537  N   VAL A  68      -8.423   1.310  -0.423  1.00 89.09           N  
ATOM    538  CA  VAL A  68      -8.780  -0.087  -0.195  1.00 89.09           C  
ATOM    539  C   VAL A  68      -8.393  -0.494   1.225  1.00 89.09           C  
ATOM    540  CB  VAL A  68      -8.100  -1.020  -1.222  1.00 89.09           C  
ATOM    541  O   VAL A  68      -9.139  -1.209   1.897  1.00 89.09           O  
ATOM    542  CG1 VAL A  68      -8.385  -2.484  -0.892  1.00 89.09           C  
ATOM    543  CG2 VAL A  68      -8.568  -0.687  -2.637  1.00 89.09           C  
ATOM    544  N   LEU A  69      -7.303   0.016   1.653  1.00 85.80           N  
ATOM    545  CA  LEU A  69      -6.846  -0.253   3.012  1.00 85.80           C  
ATOM    546  C   LEU A  69      -7.810   0.337   4.036  1.00 85.80           C  
ATOM    547  CB  LEU A  69      -5.442   0.318   3.229  1.00 85.80           C  
ATOM    548  O   LEU A  69      -8.146  -0.316   5.027  1.00 85.80           O  
ATOM    549  CG  LEU A  69      -4.779  -0.002   4.570  1.00 85.80           C  
ATOM    550  CD1 LEU A  69      -4.374  -1.471   4.624  1.00 85.80           C  
ATOM    551  CD2 LEU A  69      -3.571   0.900   4.797  1.00 85.80           C  
ATOM    552  N   VAL A  70      -8.245   1.517   3.811  1.00 84.54           N  
ATOM    553  CA  VAL A  70      -9.176   2.218   4.689  1.00 84.54           C  
ATOM    554  C   VAL A  70     -10.473   1.420   4.808  1.00 84.54           C  
ATOM    555  CB  VAL A  70      -9.474   3.645   4.178  1.00 84.54           C  
ATOM    556  O   VAL A  70     -11.025   1.282   5.902  1.00 84.54           O  
ATOM    557  CG1 VAL A  70     -10.494   4.339   5.079  1.00 84.54           C  
ATOM    558  CG2 VAL A  70      -8.185   4.462   4.097  1.00 84.54           C  
ATOM    559  N   LYS A  71     -10.898   0.921   3.744  1.00 86.09           N  
ATOM    560  CA  LYS A  71     -12.092   0.081   3.733  1.00 86.09           C  
ATOM    561  C   LYS A  71     -11.887  -1.176   4.574  1.00 86.09           C  
ATOM    562  CB  LYS A  71     -12.466  -0.301   2.300  1.00 86.09           C  
ATOM    563  O   LYS A  71     -12.808  -1.628   5.257  1.00 86.09           O  
ATOM    564  CG  LYS A  71     -13.022   0.851   1.477  1.00 86.09           C  
ATOM    565  CD  LYS A  71     -13.478   0.385   0.100  1.00 86.09           C  
ATOM    566  CE  LYS A  71     -13.959   1.551  -0.754  1.00 86.09           C  
ATOM    567  NZ  LYS A  71     -14.354   1.107  -2.124  1.00 86.09           N  
ATOM    568  N   LYS A  72     -10.735  -1.688   4.561  1.00 81.24           N  
ATOM    569  CA  LYS A  72     -10.402  -2.912   5.286  1.00 81.24           C  
ATOM    570  C   LYS A  72     -10.426  -2.681   6.794  1.00 81.24           C  
ATOM    571  CB  LYS A  72      -9.029  -3.433   4.857  1.00 81.24           C  
ATOM    572  O   LYS A  72     -10.894  -3.535   7.550  1.00 81.24           O  
ATOM    573  CG  LYS A  72      -8.732  -4.850   5.324  1.00 81.24           C  
ATOM    574  CD  LYS A  72      -7.525  -5.435   4.603  1.00 81.24           C  
ATOM    575  CE  LYS A  72      -7.225  -6.852   5.071  1.00 81.24           C  
ATOM    576  NZ  LYS A  72      -6.363  -7.587   4.098  1.00 81.24           N  
ATOM    577  N   ILE A  73      -9.977  -1.506   7.209  1.00 79.66           N  
ATOM    578  CA  ILE A  73      -9.877  -1.208   8.634  1.00 79.66           C  
ATOM    579  C   ILE A  73     -11.242  -0.785   9.170  1.00 79.66           C  
ATOM    580  CB  ILE A  73      -8.828  -0.107   8.909  1.00 79.66           C  
ATOM    581  O   ILE A  73     -11.525  -0.942  10.360  1.00 79.66           O  
ATOM    582  CG1 ILE A  73      -9.158   1.157   8.107  1.00 79.66           C  
ATOM    583  CG2 ILE A  73      -7.419  -0.610   8.583  1.00 79.66           C  
ATOM    584  CD1 ILE A  73      -8.300   2.361   8.469  1.00 79.66           C  
ATOM    585  N   SER A  74     -12.073  -0.122   8.262  1.00 76.59           N  
ATOM    586  CA  SER A  74     -13.410   0.297   8.668  1.00 76.59           C  
ATOM    587  C   SER A  74     -14.363  -0.891   8.744  1.00 76.59           C  
ATOM    588  CB  SER A  74     -13.962   1.342   7.697  1.00 76.59           C  
ATOM    589  O   SER A  74     -15.455  -0.783   9.306  1.00 76.59           O  
ATOM    590  OG  SER A  74     -13.197   2.534   7.753  1.00 76.59           O  
ATOM    591  N   GLN A  75     -14.064  -2.071   8.442  1.00 59.28           N  
ATOM    592  CA  GLN A  75     -14.950  -3.221   8.594  1.00 59.28           C  
ATOM    593  C   GLN A  75     -14.705  -3.932   9.921  1.00 59.28           C  
ATOM    594  CB  GLN A  75     -14.764  -4.199   7.432  1.00 59.28           C  
ATOM    595  O   GLN A  75     -15.653  -4.331  10.602  1.00 59.28           O  
ATOM    596  CG  GLN A  75     -16.024  -4.977   7.076  1.00 59.28           C  
ATOM    597  CD  GLN A  75     -15.745  -6.163   6.172  1.00 59.28           C  
ATOM    598  NE2 GLN A  75     -16.525  -7.227   6.331  1.00 59.28           N  
ATOM    599  OE1 GLN A  75     -14.836  -6.123   5.336  1.00 59.28           O  
TER     600      GLN A  75                                                      
ENDMDL                                                                          
END                                                                             
