# Supplementary material for: Semantical and geometrical protein encoding toward enhanced bioactivity and thermostability
Source: eLife. 2025 May 2;13:RP98033. doi: 10.7554/eLife.98033 (PMC12048155; doi:10.7554/eLife.98033)
Supplement: Source code 1. [file elife-98033-code1.zip › ProtSSN-master/data/DDG/DATASET/1IGV-7.0-25.0/1IGV-7.0-25.0.tsv]

mutant	score
E17Q	0.38
F10A	-4.12
F66A	-4.2
F66W	-0.93
I73V	-1.34
L23A	-3.24
L23G	-3.95
L28A	-2.2
L6V	-1.72
V61A	-2.93
V61G	-3.6
V70L	-0.13
D19N	0.74
E26Q	0.09
