# Supplementary material for: Semantical and geometrical protein encoding toward enhanced bioactivity and thermostability
Source: eLife. 2025 May 2;13:RP98033. doi: 10.7554/eLife.98033 (PMC12048155; doi:10.7554/eLife.98033)
Supplement: Source code 1. [file elife-98033-code1.zip › ProtSSN-master/data/DDG/DATASET/1L63-5.4-65.3/1L63-5.4-65.3.detail.json]

{"mutant": ["A129M", "F104A", "F104M", "F153A", "I100A", "I100M", "I17A", "I17M", "I27M", "I50A", "I50M", "I78A", "L118A", "L121A", "L33A", "L33M", "L66A", "L66M", "L7A", "L84A", "L91A", "L99A", "M102A", "M106A", "M6A", "V103A", "V111A", "V111M", "V149A", "V149M", "V87A", "V87M"], "score": [-1.9, -2.7, -0.4, -3.4, -2.5, -1.6, -2.3, -2.2, -3.1, -1.6, -0.4, -1.2, -3.2, -2.2, -2.9, -2.0, -3.3, -1.0, -2.3, -3.7, -2.6, -4.1, -2.9, -1.9, -1.6, -1.6, -1.0, -0.7, -3.2, -2.8, -1.5, -2.3]}
