# Supplementary material for: Semantical and geometrical protein encoding toward enhanced bioactivity and thermostability
Source: eLife. 2025 May 2;13:RP98033. doi: 10.7554/eLife.98033 (PMC12048155; doi:10.7554/eLife.98033)
Supplement: Source code 1. [file elife-98033-code1.zip › ProtSSN-master/data/DDG/DATASET/1L63-5.4-65.3/1L63-5.4-65.3.ef.pdb]

PARENT N/A
ATOM      1  N   MET A   1     -10.886   1.831  13.079  1.00 88.77           N  
ATOM      2  CA  MET A   1     -10.039   1.894  11.891  1.00 89.79           C  
ATOM      3  C   MET A   1      -9.048   0.735  11.867  1.00 90.03           C  
ATOM      4  CB  MET A   1      -9.289   3.226  11.834  1.00 86.96           C  
ATOM      5  O   MET A   1      -8.488   0.371  12.902  1.00 88.09           O  
ATOM      6  CG  MET A   1      -8.471   3.415  10.567  1.00 77.50           C  
ATOM      7  SD  MET A   1      -9.517   3.501   9.062  1.00 71.89           S  
ATOM      8  CE  MET A   1     -10.445   5.023   9.404  1.00 66.79           C  
ATOM      9  N   ASN A   2      -8.967   0.024  10.807  1.00 89.97           N  
ATOM     10  CA  ASN A   2      -7.983  -1.027  10.571  1.00 90.60           C  
ATOM     11  C   ASN A   2      -7.302  -0.865   9.215  1.00 91.48           C  
ATOM     12  CB  ASN A   2      -8.636  -2.407  10.676  1.00 88.73           C  
ATOM     13  O   ASN A   2      -7.574   0.095   8.491  1.00 90.89           O  
ATOM     14  CG  ASN A   2      -9.738  -2.611   9.655  1.00 82.92           C  
ATOM     15  ND2 ASN A   2     -10.785  -3.327  10.048  1.00 79.67           N  
ATOM     16  OD1 ASN A   2      -9.649  -2.128   8.523  1.00 79.56           O  
ATOM     17  N   ILE A   3      -6.377  -1.754   8.810  1.00 90.94           N  
ATOM     18  CA  ILE A   3      -5.573  -1.649   7.597  1.00 91.09           C  
ATOM     19  C   ILE A   3      -6.483  -1.674   6.371  1.00 90.53           C  
ATOM     20  CB  ILE A   3      -4.528  -2.783   7.512  1.00 88.92           C  
ATOM     21  O   ILE A   3      -6.198  -1.021   5.364  1.00 88.93           O  
ATOM     22  CG1 ILE A   3      -3.612  -2.576   6.300  1.00 77.34           C  
ATOM     23  CG2 ILE A   3      -5.217  -4.150   7.449  1.00 77.39           C  
ATOM     24  CD1 ILE A   3      -2.811  -1.281   6.344  1.00 73.97           C  
ATOM     25  N   PHE A   4      -7.608  -2.385   6.459  1.00 90.03           N  
ATOM     26  CA  PHE A   4      -8.555  -2.447   5.352  1.00 89.86           C  
ATOM     27  C   PHE A   4      -9.167  -1.076   5.087  1.00 90.10           C  
ATOM     28  CB  PHE A   4      -9.659  -3.467   5.644  1.00 87.08           C  
ATOM     29  O   PHE A   4      -9.197  -0.614   3.945  1.00 88.89           O  
ATOM     30  CG  PHE A   4     -10.678  -3.590   4.543  1.00 76.40           C  
ATOM     31  CD1 PHE A   4     -11.892  -2.919   4.623  1.00 68.23           C  
ATOM     32  CD2 PHE A   4     -10.422  -4.378   3.429  1.00 68.25           C  
ATOM     33  CE1 PHE A   4     -12.837  -3.031   3.606  1.00 65.70           C  
ATOM     34  CE2 PHE A   4     -11.362  -4.495   2.408  1.00 65.25           C  
ATOM     35  CZ  PHE A   4     -12.569  -3.821   2.499  1.00 65.18           C  
ATOM     36  N   GLU A   5      -9.631  -0.488   6.100  1.00 91.69           N  
ATOM     37  CA  GLU A   5     -10.241   0.833   5.982  1.00 91.75           C  
ATOM     38  C   GLU A   5      -9.224   1.871   5.515  1.00 92.20           C  
ATOM     39  CB  GLU A   5     -10.857   1.262   7.316  1.00 90.27           C  
ATOM     40  O   GLU A   5      -9.526   2.701   4.655  1.00 91.68           O  
ATOM     41  CG  GLU A   5     -12.047   0.416   7.744  1.00 84.09           C  
ATOM     42  CD  GLU A   5     -12.529   0.729   9.152  1.00 81.17           C  
ATOM     43  OE1 GLU A   5     -11.684   0.961  10.046  1.00 78.27           O  
ATOM     44  OE2 GLU A   5     -13.763   0.741   9.362  1.00 76.38           O  
ATOM     45  N   MET A   6      -8.013   1.781   6.073  1.00 93.66           N  
ATOM     46  CA  MET A   6      -6.926   2.673   5.681  1.00 94.10           C  
ATOM     47  C   MET A   6      -6.662   2.583   4.182  1.00 93.83           C  
ATOM     48  CB  MET A   6      -5.651   2.341   6.458  1.00 93.56           C  
ATOM     49  O   MET A   6      -6.601   3.604   3.495  1.00 93.20           O  
ATOM     50  CG  MET A   6      -4.455   3.194   6.066  1.00 91.63           C  
ATOM     51  SD  MET A   6      -2.933   2.733   6.980  1.00 92.75           S  
ATOM     52  CE  MET A   6      -1.806   4.033   6.404  1.00 88.18           C  
ATOM     53  N   LEU A   7      -6.525   1.349   3.681  1.00 93.29           N  
ATOM     54  CA  LEU A   7      -6.167   1.179   2.277  1.00 93.19           C  
ATOM     55  C   LEU A   7      -7.361   1.468   1.373  1.00 92.27           C  
ATOM     56  CB  LEU A   7      -5.651  -0.239   2.023  1.00 92.23           C  
ATOM     57  O   LEU A   7      -7.190   1.885   0.226  1.00 90.60           O  
ATOM     58  CG  LEU A   7      -4.224  -0.535   2.489  1.00 89.63           C  
ATOM     59  CD1 LEU A   7      -3.925  -2.025   2.367  1.00 84.99           C  
ATOM     60  CD2 LEU A   7      -3.219   0.285   1.688  1.00 84.59           C  
ATOM     61  N   ARG A   8      -8.561   1.224   1.844  1.00 90.86           N  
ATOM     62  CA  ARG A   8      -9.743   1.606   1.079  1.00 90.53           C  
ATOM     63  C   ARG A   8      -9.825   3.120   0.918  1.00 90.68           C  
ATOM     64  CB  ARG A   8     -11.013   1.081   1.754  1.00 88.34           C  
ATOM     65  O   ARG A   8     -10.162   3.617  -0.159  1.00 89.68           O  
ATOM     66  CG  ARG A   8     -12.270   1.251   0.916  1.00 78.91           C  
ATOM     67  CD  ARG A   8     -13.491   0.656   1.604  1.00 75.43           C  
ATOM     68  NE  ARG A   8     -14.717   0.931   0.860  1.00 70.01           N  
ATOM     69  NH1 ARG A   8     -16.082  -0.319   2.243  1.00 56.56           N  
ATOM     70  NH2 ARG A   8     -16.968   0.774   0.434  1.00 52.32           N  
ATOM     71  CZ  ARG A   8     -15.919   0.461   1.181  1.00 67.14           C  
ATOM     72  N   ILE A   9      -9.574   3.891   1.944  1.00 92.22           N  
ATOM     73  CA  ILE A   9      -9.552   5.348   1.875  1.00 92.31           C  
ATOM     74  C   ILE A   9      -8.474   5.802   0.893  1.00 92.29           C  
ATOM     75  CB  ILE A   9      -9.309   5.977   3.265  1.00 91.71           C  
ATOM     76  O   ILE A   9      -8.712   6.682   0.062  1.00 91.62           O  
ATOM     77  CG1 ILE A   9     -10.543   5.793   4.157  1.00 89.81           C  
ATOM     78  CG2 ILE A   9      -8.945   7.458   3.132  1.00 89.37           C  
ATOM     79  CD1 ILE A   9     -10.303   6.126   5.623  1.00 87.23           C  
ATOM     80  N   ASP A  10      -7.306   5.169   0.857  1.00 92.80           N  
ATOM     81  CA  ASP A  10      -6.159   5.647   0.091  1.00 92.76           C  
ATOM     82  C   ASP A  10      -6.223   5.161  -1.355  1.00 91.59           C  
ATOM     83  CB  ASP A  10      -4.851   5.192   0.741  1.00 92.56           C  
ATOM     84  O   ASP A  10      -5.769   5.853  -2.269  1.00 89.87           O  
ATOM     85  CG  ASP A  10      -4.481   6.012   1.965  1.00 92.53           C  
ATOM     86  OD1 ASP A  10      -4.996   7.139   2.122  1.00 91.08           O  
ATOM     87  OD2 ASP A  10      -3.664   5.526   2.777  1.00 90.64           O  
ATOM     88  N   GLU A  11      -6.741   3.985  -1.497  1.00 90.52           N  
ATOM     89  CA  GLU A  11      -6.697   3.374  -2.823  1.00 89.83           C  
ATOM     90  C   GLU A  11      -8.047   3.484  -3.526  1.00 88.68           C  
ATOM     91  CB  GLU A  11      -6.273   1.907  -2.725  1.00 88.84           C  
ATOM     92  O   GLU A  11      -8.116   3.455  -4.756  1.00 86.39           O  
ATOM     93  CG  GLU A  11      -4.846   1.711  -2.234  1.00 86.46           C  
ATOM     94  CD  GLU A  11      -3.802   1.958  -3.311  1.00 83.88           C  
ATOM     95  OE1 GLU A  11      -4.174   2.091  -4.499  1.00 81.14           O  
ATOM     96  OE2 GLU A  11      -2.601   2.018  -2.965  1.00 80.69           O  
ATOM     97  N   GLY A  12      -9.115   3.628  -2.749  1.00 89.84           N  
ATOM     98  CA  GLY A  12     -10.456   3.564  -3.306  1.00 89.63           C  
ATOM     99  C   GLY A  12     -10.870   2.161  -3.706  1.00 89.74           C  
ATOM    100  O   GLY A  12     -10.047   1.243  -3.708  1.00 88.67           O  
ATOM    101  N   LEU A  13     -12.112   1.995  -4.003  1.00 90.67           N  
ATOM    102  CA  LEU A  13     -12.674   0.741  -4.492  1.00 90.92           C  
ATOM    103  C   LEU A  13     -13.241   0.911  -5.897  1.00 90.37           C  
ATOM    104  CB  LEU A  13     -13.767   0.238  -3.545  1.00 89.53           C  
ATOM    105  O   LEU A  13     -14.123   1.744  -6.119  1.00 88.76           O  
ATOM    106  CG  LEU A  13     -14.515  -1.023  -3.982  1.00 86.84           C  
ATOM    107  CD1 LEU A  13     -13.557  -2.208  -4.057  1.00 82.76           C  
ATOM    108  CD2 LEU A  13     -15.666  -1.319  -3.027  1.00 83.51           C  
ATOM    109  N   ARG A  14     -12.724   0.133  -6.866  1.00 92.89           N  
ATOM    110  CA  ARG A  14     -13.230   0.085  -8.234  1.00 93.11           C  
ATOM    111  C   ARG A  14     -13.516  -1.351  -8.662  1.00 93.50           C  
ATOM    112  CB  ARG A  14     -12.233   0.730  -9.200  1.00 91.04           C  
ATOM    113  O   ARG A  14     -12.615  -2.191  -8.676  1.00 92.96           O  
ATOM    114  CG  ARG A  14     -11.837   2.148  -8.820  1.00 79.39           C  
ATOM    115  CD  ARG A  14     -12.876   3.164  -9.273  1.00 74.98           C  
ATOM    116  NE  ARG A  14     -12.396   4.534  -9.114  1.00 70.03           N  
ATOM    117  NH1 ARG A  14     -14.491   5.448  -8.778  1.00 54.50           N  
ATOM    118  NH2 ARG A  14     -12.632   6.790  -8.754  1.00 49.67           N  
ATOM    119  CZ  ARG A  14     -13.174   5.587  -8.882  1.00 67.34           C  
ATOM    120  N   LEU A  15     -14.699  -1.549  -9.118  1.00 94.58           N  
ATOM    121  CA  LEU A  15     -15.111  -2.920  -9.400  1.00 94.91           C  
ATOM    122  C   LEU A  15     -14.948  -3.243 -10.881  1.00 94.64           C  
ATOM    123  CB  LEU A  15     -16.565  -3.140  -8.974  1.00 94.02           C  
ATOM    124  O   LEU A  15     -15.145  -4.387 -11.296  1.00 93.79           O  
ATOM    125  CG  LEU A  15     -16.874  -2.941  -7.489  1.00 91.71           C  
ATOM    126  CD1 LEU A  15     -18.358  -3.170  -7.222  1.00 87.02           C  
ATOM    127  CD2 LEU A  15     -16.022  -3.873  -6.635  1.00 87.22           C  
ATOM    128  N   LYS A  16     -14.567  -2.238 -11.654  1.00 95.64           N  
ATOM    129  CA  LYS A  16     -14.203  -2.386 -13.061  1.00 95.72           C  
ATOM    130  C   LYS A  16     -12.729  -2.059 -13.285  1.00 95.80           C  
ATOM    131  CB  LYS A  16     -15.078  -1.491 -13.939  1.00 94.45           C  
ATOM    132  O   LYS A  16     -12.189  -1.145 -12.659  1.00 95.42           O  
ATOM    133  CG  LYS A  16     -14.914  -1.738 -15.432  1.00 83.16           C  
ATOM    134  CD  LYS A  16     -15.896  -0.907 -16.247  1.00 77.22           C  
ATOM    135  CE  LYS A  16     -15.711  -1.129 -17.742  1.00 70.28           C  
ATOM    136  NZ  LYS A  16     -16.667  -0.311 -18.546  1.00 63.25           N  
ATOM    137  N   ILE A  17     -12.062  -2.879 -14.221  1.00 95.43           N  
ATOM    138  CA  ILE A  17     -10.667  -2.620 -14.559  1.00 95.49           C  
ATOM    139  C   ILE A  17     -10.496  -1.157 -14.962  1.00 94.96           C  
ATOM    140  CB  ILE A  17     -10.178  -3.549 -15.692  1.00 94.87           C  
ATOM    141  O   ILE A  17     -11.311  -0.614 -15.713  1.00 93.98           O  
ATOM    142  CG1 ILE A  17     -10.196  -5.010 -15.230  1.00 91.44           C  
ATOM    143  CG2 ILE A  17      -8.778  -3.139 -16.160  1.00 91.01           C  
ATOM    144  CD1 ILE A  17      -9.815  -6.007 -16.316  1.00 86.40           C  
ATOM    145  N   TYR A  18      -9.440  -0.585 -14.414  1.00 94.27           N  
ATOM    146  CA  TYR A  18      -9.096   0.796 -14.733  1.00 94.30           C  
ATOM    147  C   TYR A  18      -7.585   0.974 -14.823  1.00 93.92           C  
ATOM    148  CB  TYR A  18      -9.672   1.750 -13.683  1.00 93.42           C  
ATOM    149  O   TYR A  18      -6.824   0.115 -14.371  1.00 92.98           O  
ATOM    150  CG  TYR A  18      -9.048   1.599 -12.317  1.00 90.66           C  
ATOM    151  CD1 TYR A  18      -9.416   0.554 -11.473  1.00 86.51           C  
ATOM    152  CD2 TYR A  18      -8.089   2.500 -11.868  1.00 86.35           C  
ATOM    153  CE1 TYR A  18      -8.845   0.412 -10.213  1.00 86.19           C  
ATOM    154  CE2 TYR A  18      -7.511   2.368 -10.610  1.00 86.13           C  
ATOM    155  OH  TYR A  18      -7.325   1.186  -8.544  1.00 77.74           O  
ATOM    156  CZ  TYR A  18      -7.894   1.322  -9.791  1.00 84.08           C  
ATOM    157  N   LYS A  19      -7.160   2.051 -15.336  1.00 93.35           N  
ATOM    158  CA  LYS A  19      -5.746   2.414 -15.346  1.00 92.89           C  
ATOM    159  C   LYS A  19      -5.405   3.327 -14.172  1.00 91.69           C  
ATOM    160  CB  LYS A  19      -5.376   3.095 -16.664  1.00 91.28           C  
ATOM    161  O   LYS A  19      -6.090   4.324 -13.934  1.00 89.57           O  
ATOM    162  CG  LYS A  19      -5.324   2.150 -17.856  1.00 84.66           C  
ATOM    163  CD  LYS A  19      -4.800   2.851 -19.103  1.00 81.72           C  
ATOM    164  CE  LYS A  19      -4.657   1.884 -20.270  1.00 75.99           C  
ATOM    165  NZ  LYS A  19      -4.115   2.560 -21.486  1.00 71.31           N  
ATOM    166  N   ASP A  20      -4.314   2.946 -13.428  1.00 87.42           N  
ATOM    167  CA  ASP A  20      -3.900   3.777 -12.301  1.00 86.96           C  
ATOM    168  C   ASP A  20      -3.055   4.959 -12.772  1.00 85.78           C  
ATOM    169  CB  ASP A  20      -3.121   2.947 -11.280  1.00 85.76           C  
ATOM    170  O   ASP A  20      -2.923   5.194 -13.975  1.00 83.17           O  
ATOM    171  CG  ASP A  20      -1.853   2.338 -11.853  1.00 83.96           C  
ATOM    172  OD1 ASP A  20      -1.338   2.849 -12.872  1.00 83.31           O  
ATOM    173  OD2 ASP A  20      -1.366   1.338 -11.283  1.00 82.57           O  
ATOM    174  N   THR A  21      -2.479   5.729 -11.833  1.00 80.83           N  
ATOM    175  CA  THR A  21      -1.772   6.964 -12.155  1.00 80.01           C  
ATOM    176  C   THR A  21      -0.504   6.669 -12.951  1.00 79.75           C  
ATOM    177  CB  THR A  21      -1.411   7.749 -10.881  1.00 77.59           C  
ATOM    178  O   THR A  21       0.017   7.545 -13.645  1.00 76.97           O  
ATOM    179  CG2 THR A  21      -2.663   8.276 -10.186  1.00 68.83           C  
ATOM    180  OG1 THR A  21      -0.704   6.888  -9.980  1.00 71.26           O  
ATOM    181  N   GLU A  22      -0.056   5.464 -12.892  1.00 81.56           N  
ATOM    182  CA  GLU A  22       1.138   5.092 -13.646  1.00 81.09           C  
ATOM    183  C   GLU A  22       0.770   4.486 -14.997  1.00 81.69           C  
ATOM    184  CB  GLU A  22       1.995   4.109 -12.845  1.00 78.68           C  
ATOM    185  O   GLU A  22       1.650   4.129 -15.783  1.00 80.31           O  
ATOM    186  CG  GLU A  22       2.557   4.692 -11.556  1.00 72.10           C  
ATOM    187  CD  GLU A  22       3.599   3.801 -10.899  1.00 69.17           C  
ATOM    188  OE1 GLU A  22       3.226   2.753 -10.324  1.00 66.11           O  
ATOM    189  OE2 GLU A  22       4.798   4.154 -10.960  1.00 63.25           O  
ATOM    190  N   GLY A  23      -0.491   4.281 -15.245  1.00 87.01           N  
ATOM    191  CA  GLY A  23      -0.972   3.770 -16.518  1.00 87.73           C  
ATOM    192  C   GLY A  23      -1.125   2.261 -16.536  1.00 88.11           C  
ATOM    193  O   GLY A  23      -1.343   1.666 -17.594  1.00 87.04           O  
ATOM    194  N   TYR A  24      -1.007   1.604 -15.366  1.00 90.12           N  
ATOM    195  CA  TYR A  24      -1.115   0.152 -15.272  1.00 90.85           C  
ATOM    196  C   TYR A  24      -2.555  -0.272 -15.011  1.00 91.31           C  
ATOM    197  CB  TYR A  24      -0.204  -0.383 -14.163  1.00 89.58           C  
ATOM    198  O   TYR A  24      -3.329   0.474 -14.406  1.00 90.91           O  
ATOM    199  CG  TYR A  24       1.248  -0.008 -14.335  1.00 86.05           C  
ATOM    200  CD1 TYR A  24       1.820   0.076 -15.603  1.00 82.14           C  
ATOM    201  CD2 TYR A  24       2.050   0.262 -13.232  1.00 82.58           C  
ATOM    202  CE1 TYR A  24       3.158   0.420 -15.767  1.00 82.54           C  
ATOM    203  CE2 TYR A  24       3.389   0.606 -13.384  1.00 82.81           C  
ATOM    204  OH  TYR A  24       5.258   1.024 -14.809  1.00 75.42           O  
ATOM    205  CZ  TYR A  24       3.933   0.683 -14.653  1.00 80.34           C  
ATOM    206  N   TYR A  25      -2.905  -1.426 -15.503  1.00 93.89           N  
ATOM    207  CA  TYR A  25      -4.248  -1.945 -15.272  1.00 94.21           C  
ATOM    208  C   TYR A  25      -4.400  -2.449 -13.841  1.00 93.83           C  
ATOM    209  CB  TYR A  25      -4.567  -3.072 -16.259  1.00 93.80           C  
ATOM    210  O   TYR A  25      -3.639  -3.311 -13.397  1.00 93.05           O  
ATOM    211  CG  TYR A  25      -4.834  -2.590 -17.664  1.00 93.20           C  
ATOM    212  CD1 TYR A  25      -5.954  -1.813 -17.954  1.00 91.70           C  
ATOM    213  CD2 TYR A  25      -3.969  -2.911 -18.704  1.00 91.59           C  
ATOM    214  CE1 TYR A  25      -6.205  -1.369 -19.248  1.00 91.49           C  
ATOM    215  CE2 TYR A  25      -4.210  -2.472 -20.002  1.00 91.46           C  
ATOM    216  OH  TYR A  25      -5.572  -1.265 -21.546  1.00 88.65           O  
ATOM    217  CZ  TYR A  25      -5.329  -1.702 -20.264  1.00 90.91           C  
ATOM    218  N   THR A  26      -5.382  -1.943 -13.172  1.00 93.51           N  
ATOM    219  CA  THR A  26      -5.667  -2.205 -11.765  1.00 93.82           C  
ATOM    220  C   THR A  26      -7.157  -2.454 -11.553  1.00 94.17           C  
ATOM    221  CB  THR A  26      -5.206  -1.036 -10.875  1.00 92.60           C  
ATOM    222  O   THR A  26      -7.975  -2.133 -12.418  1.00 93.84           O  
ATOM    223  CG2 THR A  26      -5.503  -1.314  -9.405  1.00 85.03           C  
ATOM    224  OG1 THR A  26      -3.795  -0.846 -11.038  1.00 85.30           O  
ATOM    225  N   ILE A  27      -7.512  -3.027 -10.370  1.00 94.43           N  
ATOM    226  CA  ILE A  27      -8.904  -3.274 -10.012  1.00 94.75           C  
ATOM    227  C   ILE A  27      -9.031  -3.409  -8.496  1.00 94.42           C  
ATOM    228  CB  ILE A  27      -9.452  -4.538 -10.711  1.00 94.51           C  
ATOM    229  O   ILE A  27      -8.026  -3.535  -7.792  1.00 93.76           O  
ATOM    230  CG1 ILE A  27     -10.978  -4.602 -10.579  1.00 93.64           C  
ATOM    231  CG2 ILE A  27      -8.799  -5.799 -10.136  1.00 93.04           C  
ATOM    232  CD1 ILE A  27     -11.647  -5.539 -11.576  1.00 92.59           C  
ATOM    233  N   GLY A  28     -10.305  -3.317  -8.015  1.00 93.40           N  
ATOM    234  CA  GLY A  28     -10.537  -3.484  -6.589  1.00 93.19           C  
ATOM    235  C   GLY A  28      -9.934  -2.373  -5.751  1.00 92.88           C  
ATOM    236  O   GLY A  28     -10.083  -1.193  -6.075  1.00 91.45           O  
ATOM    237  N   ILE A  29      -9.221  -2.705  -4.705  1.00 91.88           N  
ATOM    238  CA  ILE A  29      -8.562  -1.747  -3.824  1.00 91.63           C  
ATOM    239  C   ILE A  29      -7.072  -1.683  -4.153  1.00 90.62           C  
ATOM    240  CB  ILE A  29      -8.767  -2.113  -2.337  1.00 90.22           C  
ATOM    241  O   ILE A  29      -6.242  -2.214  -3.411  1.00 87.89           O  
ATOM    242  CG1 ILE A  29     -10.258  -2.290  -2.031  1.00 84.69           C  
ATOM    243  CG2 ILE A  29      -8.144  -1.048  -1.428  1.00 83.22           C  
ATOM    244  CD1 ILE A  29     -10.544  -2.853  -0.646  1.00 81.07           C  
ATOM    245  N   GLY A  30      -6.785  -1.314  -5.311  1.00 89.67           N  
ATOM    246  CA  GLY A  30      -5.410  -1.051  -5.706  1.00 89.42           C  
ATOM    247  C   GLY A  30      -4.671  -2.297  -6.157  1.00 89.37           C  
ATOM    248  O   GLY A  30      -3.441  -2.353  -6.091  1.00 87.55           O  
ATOM    249  N   HIS A  31      -5.359  -3.421  -6.488  1.00 92.09           N  
ATOM    250  CA  HIS A  31      -4.747  -4.651  -6.975  1.00 92.39           C  
ATOM    251  C   HIS A  31      -4.202  -4.474  -8.388  1.00 92.21           C  
ATOM    252  CB  HIS A  31      -5.755  -5.801  -6.942  1.00 91.78           C  
ATOM    253  O   HIS A  31      -4.966  -4.247  -9.329  1.00 91.35           O  
ATOM    254  CG  HIS A  31      -5.198  -7.102  -7.426  1.00 90.65           C  
ATOM    255  CD2 HIS A  31      -5.221  -7.678  -8.651  1.00 87.91           C  
ATOM    256  ND1 HIS A  31      -4.522  -7.975  -6.601  1.00 88.52           N  
ATOM    257  CE1 HIS A  31      -4.152  -9.034  -7.301  1.00 88.09           C  
ATOM    258  NE2 HIS A  31      -4.564  -8.879  -8.547  1.00 88.49           N  
ATOM    259  N   LEU A  32      -2.930  -4.576  -8.513  1.00 91.29           N  
ATOM    260  CA  LEU A  32      -2.285  -4.495  -9.819  1.00 91.60           C  
ATOM    261  C   LEU A  32      -2.482  -5.787 -10.604  1.00 91.78           C  
ATOM    262  CB  LEU A  32      -0.790  -4.204  -9.661  1.00 90.34           C  
ATOM    263  O   LEU A  32      -2.110  -6.866 -10.136  1.00 91.05           O  
ATOM    264  CG  LEU A  32       0.026  -4.129 -10.952  1.00 86.58           C  
ATOM    265  CD1 LEU A  32      -0.443  -2.957 -11.809  1.00 82.09           C  
ATOM    266  CD2 LEU A  32       1.514  -4.007 -10.639  1.00 82.38           C  
ATOM    267  N   LEU A  33      -3.113  -5.638 -11.782  1.00 93.84           N  
ATOM    268  CA  LEU A  33      -3.329  -6.802 -12.634  1.00 93.83           C  
ATOM    269  C   LEU A  33      -2.116  -7.058 -13.522  1.00 92.86           C  
ATOM    270  CB  LEU A  33      -4.578  -6.610 -13.498  1.00 93.67           C  
ATOM    271  O   LEU A  33      -1.606  -8.180 -13.576  1.00 91.37           O  
ATOM    272  CG  LEU A  33      -5.922  -6.673 -12.771  1.00 93.32           C  
ATOM    273  CD1 LEU A  33      -7.045  -6.207 -13.691  1.00 92.09           C  
ATOM    274  CD2 LEU A  33      -6.191  -8.086 -12.264  1.00 91.69           C  
ATOM    275  N   THR A  34      -1.707  -5.982 -14.251  1.00 93.06           N  
ATOM    276  CA  THR A  34      -0.561  -6.119 -15.142  1.00 92.93           C  
ATOM    277  C   THR A  34      -0.011  -4.749 -15.530  1.00 92.52           C  
ATOM    278  CB  THR A  34      -0.931  -6.906 -16.413  1.00 91.99           C  
ATOM    279  O   THR A  34      -0.745  -3.759 -15.533  1.00 91.44           O  
ATOM    280  CG2 THR A  34      -2.004  -6.178 -17.216  1.00 86.36           C  
ATOM    281  OG1 THR A  34       0.236  -7.063 -17.228  1.00 86.34           O  
ATOM    282  N   LYS A  35       1.341  -4.790 -15.780  1.00 88.82           N  
ATOM    283  CA  LYS A  35       2.002  -3.604 -16.316  1.00 88.49           C  
ATOM    284  C   LYS A  35       2.004  -3.617 -17.842  1.00 87.15           C  
ATOM    285  CB  LYS A  35       3.435  -3.505 -15.791  1.00 85.71           C  
ATOM    286  O   LYS A  35       2.459  -2.663 -18.476  1.00 84.48           O  
ATOM    287  CG  LYS A  35       3.532  -3.355 -14.280  1.00 79.10           C  
ATOM    288  CD  LYS A  35       4.976  -3.186 -13.826  1.00 77.14           C  
ATOM    289  CE  LYS A  35       5.074  -3.030 -12.314  1.00 72.24           C  
ATOM    290  NZ  LYS A  35       6.489  -2.868 -11.864  1.00 66.65           N  
ATOM    291  N   SER A  36       1.508  -4.657 -18.401  1.00 87.57           N  
ATOM    292  CA  SER A  36       1.320  -4.756 -19.844  1.00 86.80           C  
ATOM    293  C   SER A  36       0.228  -3.806 -20.326  1.00 87.10           C  
ATOM    294  CB  SER A  36       0.972  -6.190 -20.243  1.00 84.36           C  
ATOM    295  O   SER A  36      -0.775  -3.606 -19.638  1.00 85.45           O  
ATOM    296  OG  SER A  36       0.705  -6.275 -21.633  1.00 74.00           O  
ATOM    297  N   PRO A  37       0.442  -3.196 -21.472  1.00 85.88           N  
ATOM    298  CA  PRO A  37      -0.590  -2.298 -21.995  1.00 86.83           C  
ATOM    299  C   PRO A  37      -1.809  -3.048 -22.530  1.00 85.45           C  
ATOM    300  CB  PRO A  37       0.129  -1.553 -23.122  1.00 81.56           C  
ATOM    301  O   PRO A  37      -2.765  -2.425 -22.998  1.00 82.43           O  
ATOM    302  CG  PRO A  37       1.177  -2.504 -23.601  1.00 75.18           C  
ATOM    303  CD  PRO A  37       1.659  -3.313 -22.431  1.00 74.56           C  
ATOM    304  N   SER A  38      -1.813  -4.315 -22.554  1.00 91.67           N  
ATOM    305  CA  SER A  38      -2.892  -5.086 -23.162  1.00 91.98           C  
ATOM    306  C   SER A  38      -4.035  -5.309 -22.178  1.00 93.01           C  
ATOM    307  CB  SER A  38      -2.371  -6.433 -23.665  1.00 89.97           C  
ATOM    308  O   SER A  38      -3.859  -5.973 -21.154  1.00 92.65           O  
ATOM    309  OG  SER A  38      -3.445  -7.279 -24.038  1.00 82.28           O  
ATOM    310  N   LEU A  39      -5.245  -4.728 -22.513  1.00 92.88           N  
ATOM    311  CA  LEU A  39      -6.443  -4.934 -21.707  1.00 93.34           C  
ATOM    312  C   LEU A  39      -6.814  -6.413 -21.653  1.00 93.26           C  
ATOM    313  CB  LEU A  39      -7.614  -4.123 -22.270  1.00 91.96           C  
ATOM    314  O   LEU A  39      -7.289  -6.901 -20.625  1.00 92.70           O  
ATOM    315  CG  LEU A  39      -8.946  -4.255 -21.531  1.00 88.08           C  
ATOM    316  CD1 LEU A  39      -8.778  -3.878 -20.063  1.00 83.56           C  
ATOM    317  CD2 LEU A  39     -10.012  -3.387 -22.192  1.00 83.36           C  
ATOM    318  N   ASN A  40      -6.613  -7.131 -22.748  1.00 93.17           N  
ATOM    319  CA  ASN A  40      -6.889  -8.563 -22.765  1.00 93.37           C  
ATOM    320  C   ASN A  40      -6.006  -9.316 -21.774  1.00 93.67           C  
ATOM    321  CB  ASN A  40      -6.706  -9.128 -24.176  1.00 91.62           C  
ATOM    322  O   ASN A  40      -6.463 -10.253 -21.117  1.00 93.15           O  
ATOM    323  CG  ASN A  40      -7.832  -8.736 -25.112  1.00 82.20           C  
ATOM    324  ND2 ASN A  40      -7.564  -8.779 -26.412  1.00 77.00           N  
ATOM    325  OD1 ASN A  40      -8.933  -8.396 -24.672  1.00 76.49           O  
ATOM    326  N   ALA A  41      -4.764  -8.896 -21.752  1.00 93.14           N  
ATOM    327  CA  ALA A  41      -3.873  -9.488 -20.757  1.00 93.21           C  
ATOM    328  C   ALA A  41      -4.369  -9.207 -19.342  1.00 93.75           C  
ATOM    329  CB  ALA A  41      -2.452  -8.959 -20.935  1.00 91.72           C  
ATOM    330  O   ALA A  41      -4.329 -10.086 -18.478  1.00 93.46           O  
ATOM    331  N   ALA A  42      -4.826  -7.994 -19.158  1.00 94.45           N  
ATOM    332  CA  ALA A  42      -5.363  -7.619 -17.852  1.00 94.86           C  
ATOM    333  C   ALA A  42      -6.592  -8.454 -17.503  1.00 95.05           C  
ATOM    334  CB  ALA A  42      -5.708  -6.132 -17.826  1.00 94.00           C  
ATOM    335  O   ALA A  42      -6.724  -8.935 -16.376  1.00 94.78           O  
ATOM    336  N   LYS A  43      -7.511  -8.648 -18.405  1.00 94.94           N  
ATOM    337  CA  LYS A  43      -8.709  -9.453 -18.180  1.00 95.00           C  
ATOM    338  C   LYS A  43      -8.347 -10.902 -17.867  1.00 94.78           C  
ATOM    339  CB  LYS A  43      -9.632  -9.394 -19.397  1.00 94.16           C  
ATOM    340  O   LYS A  43      -8.941 -11.518 -16.980  1.00 94.17           O  
ATOM    341  CG  LYS A  43     -10.365  -8.070 -19.556  1.00 90.45           C  
ATOM    342  CD  LYS A  43     -11.266  -8.073 -20.783  1.00 88.40           C  
ATOM    343  CE  LYS A  43     -12.015  -6.755 -20.931  1.00 85.09           C  
ATOM    344  NZ  LYS A  43     -12.839  -6.723 -22.177  1.00 80.61           N  
ATOM    345  N   SER A  44      -7.414 -11.426 -18.594  1.00 94.78           N  
ATOM    346  CA  SER A  44      -6.963 -12.794 -18.364  1.00 94.65           C  
ATOM    347  C   SER A  44      -6.398 -12.960 -16.957  1.00 94.67           C  
ATOM    348  CB  SER A  44      -5.907 -13.191 -19.396  1.00 93.12           C  
ATOM    349  O   SER A  44      -6.713 -13.932 -16.267  1.00 94.07           O  
ATOM    350  OG  SER A  44      -5.497 -14.534 -19.204  1.00 74.21           O  
ATOM    351  N   GLU A  45      -5.578 -11.993 -16.530  1.00 94.85           N  
ATOM    352  CA  GLU A  45      -5.022 -12.024 -15.181  1.00 94.83           C  
ATOM    353  C   GLU A  45      -6.123 -11.943 -14.128  1.00 95.08           C  
ATOM    354  CB  GLU A  45      -4.022 -10.881 -14.985  1.00 93.30           C  
ATOM    355  O   GLU A  45      -6.063 -12.628 -13.105  1.00 94.65           O  
ATOM    356  CG  GLU A  45      -2.720 -11.066 -15.750  1.00 82.11           C  
ATOM    357  CD  GLU A  45      -1.964 -12.324 -15.355  1.00 77.32           C  
ATOM    358  OE1 GLU A  45      -1.846 -12.605 -14.141  1.00 73.96           O  
ATOM    359  OE2 GLU A  45      -1.485 -13.035 -16.267  1.00 73.42           O  
ATOM    360  N   LEU A  46      -7.085 -11.160 -14.421  1.00 95.32           N  
ATOM    361  CA  LEU A  46      -8.203 -11.024 -13.494  1.00 95.46           C  
ATOM    362  C   LEU A  46      -8.997 -12.323 -13.406  1.00 95.19           C  
ATOM    363  CB  LEU A  46      -9.122  -9.879 -13.927  1.00 95.15           C  
ATOM    364  O   LEU A  46      -9.352 -12.765 -12.311  1.00 94.62           O  
ATOM    365  CG  LEU A  46     -10.319  -9.590 -13.019  1.00 94.25           C  
ATOM    366  CD1 LEU A  46      -9.849  -9.305 -11.597  1.00 92.28           C  
ATOM    367  CD2 LEU A  46     -11.133  -8.421 -13.564  1.00 91.91           C  
ATOM    368  N   ASP A  47      -9.307 -12.917 -14.502  1.00 95.39           N  
ATOM    369  CA  ASP A  47     -10.048 -14.175 -14.535  1.00 95.37           C  
ATOM    370  C   ASP A  47      -9.336 -15.253 -13.722  1.00 95.04           C  
ATOM    371  CB  ASP A  47     -10.242 -14.645 -15.978  1.00 94.81           C  
ATOM    372  O   ASP A  47      -9.974 -15.994 -12.970  1.00 94.35           O  
ATOM    373  CG  ASP A  47     -11.211 -13.776 -16.760  1.00 92.87           C  
ATOM    374  OD1 ASP A  47     -11.810 -12.849 -16.173  1.00 90.40           O  
ATOM    375  OD2 ASP A  47     -11.378 -14.021 -17.974  1.00 89.74           O  
ATOM    376  N   LYS A  48      -8.047 -15.254 -13.892  1.00 94.45           N  
ATOM    377  CA  LYS A  48      -7.233 -16.220 -13.160  1.00 93.99           C  
ATOM    378  C   LYS A  48      -7.281 -15.953 -11.659  1.00 93.62           C  
ATOM    379  CB  LYS A  48      -5.785 -16.183 -13.652  1.00 92.25           C  
ATOM    380  O   LYS A  48      -7.439 -16.882 -10.863  1.00 92.47           O  
ATOM    381  CG  LYS A  48      -4.889 -17.237 -13.018  1.00 80.44           C  
ATOM    382  CD  LYS A  48      -3.469 -17.165 -13.564  1.00 75.82           C  
ATOM    383  CE  LYS A  48      -2.558 -18.183 -12.891  1.00 68.35           C  
ATOM    384  NZ  LYS A  48      -1.156 -18.093 -13.398  1.00 62.39           N  
ATOM    385  N   ALA A  49      -7.171 -14.735 -11.289  1.00 93.86           N  
ATOM    386  CA  ALA A  49      -7.150 -14.361  -9.877  1.00 93.68           C  
ATOM    387  C   ALA A  49      -8.483 -14.678  -9.206  1.00 93.52           C  
ATOM    388  CB  ALA A  49      -6.819 -12.879  -9.724  1.00 92.83           C  
ATOM    389  O   ALA A  49      -8.518 -15.095  -8.046  1.00 92.63           O  
ATOM    390  N   ILE A  50      -9.541 -14.467  -9.925  1.00 94.36           N  
ATOM    391  CA  ILE A  50     -10.880 -14.629  -9.367  1.00 94.11           C  
ATOM    392  C   ILE A  50     -11.334 -16.078  -9.528  1.00 93.34           C  
ATOM    393  CB  ILE A  50     -11.891 -13.673 -10.039  1.00 93.39           C  
ATOM    394  O   ILE A  50     -12.032 -16.615  -8.665  1.00 91.86           O  
ATOM    395  CG1 ILE A  50     -11.519 -12.214  -9.751  1.00 87.89           C  
ATOM    396  CG2 ILE A  50     -13.316 -13.978  -9.569  1.00 87.02           C  
ATOM    397  CD1 ILE A  50     -11.436 -11.877  -8.268  1.00 83.89           C  
ATOM    398  N   GLY A  51     -10.896 -16.640 -10.572  1.00 93.25           N  
ATOM    399  CA  GLY A  51     -11.252 -18.027 -10.825  1.00 93.06           C  
ATOM    400  C   GLY A  51     -12.504 -18.178 -11.667  1.00 92.84           C  
ATOM    401  O   GLY A  51     -13.190 -19.200 -11.591  1.00 91.46           O  
ATOM    402  N   ARG A  52     -12.885 -17.252 -12.390  1.00 93.39           N  
ATOM    403  CA  ARG A  52     -14.006 -17.278 -13.324  1.00 93.55           C  
ATOM    404  C   ARG A  52     -13.811 -16.260 -14.442  1.00 93.42           C  
ATOM    405  CB  ARG A  52     -15.323 -17.007 -12.592  1.00 92.78           C  
ATOM    406  O   ARG A  52     -12.901 -15.431 -14.382  1.00 92.67           O  
ATOM    407  CG  ARG A  52     -15.423 -15.609 -12.003  1.00 90.98           C  
ATOM    408  CD  ARG A  52     -16.834 -15.299 -11.523  1.00 89.56           C  
ATOM    409  NE  ARG A  52     -16.916 -13.977 -10.907  1.00 88.13           N  
ATOM    410  NH1 ARG A  52     -17.187 -12.838 -12.898  1.00 83.08           N  
ATOM    411  NH2 ARG A  52     -17.142 -11.692 -10.914  1.00 81.57           N  
ATOM    412  CZ  ARG A  52     -17.082 -12.839 -11.575  1.00 85.88           C  
ATOM    413  N   ASN A  53     -14.656 -16.288 -15.400  1.00 94.35           N  
ATOM    414  CA  ASN A  53     -14.682 -15.248 -16.423  1.00 94.35           C  
ATOM    415  C   ASN A  53     -15.341 -13.971 -15.907  1.00 93.92           C  
ATOM    416  CB  ASN A  53     -15.401 -15.747 -17.678  1.00 92.24           C  
ATOM    417  O   ASN A  53     -16.557 -13.932 -15.709  1.00 92.46           O  
ATOM    418  CG  ASN A  53     -15.280 -14.784 -18.842  1.00 80.61           C  
ATOM    419  ND2 ASN A  53     -15.539 -15.275 -20.048  1.00 72.22           N  
ATOM    420  OD1 ASN A  53     -14.955 -13.607 -18.659  1.00 71.56           O  
ATOM    421  N   THR A  54     -14.566 -12.898 -15.725  1.00 94.18           N  
ATOM    422  CA  THR A  54     -15.070 -11.702 -15.059  1.00 94.24           C  
ATOM    423  C   THR A  54     -15.537 -10.670 -16.081  1.00 93.40           C  
ATOM    424  CB  THR A  54     -13.998 -11.076 -14.148  1.00 93.31           C  
ATOM    425  O   THR A  54     -16.297  -9.758 -15.748  1.00 91.53           O  
ATOM    426  CG2 THR A  54     -13.515 -12.075 -13.101  1.00 89.46           C  
ATOM    427  OG1 THR A  54     -12.883 -10.662 -14.947  1.00 89.14           O  
ATOM    428  N   ASN A  55     -14.912 -10.756 -17.335  1.00 94.09           N  
ATOM    429  CA  ASN A  55     -15.118  -9.744 -18.365  1.00 93.64           C  
ATOM    430  C   ASN A  55     -14.736  -8.353 -17.868  1.00 93.62           C  
ATOM    431  CB  ASN A  55     -16.570  -9.756 -18.847  1.00 91.14           C  
ATOM    432  O   ASN A  55     -15.411  -7.370 -18.180  1.00 92.05           O  
ATOM    433  CG  ASN A  55     -16.746  -9.073 -20.189  1.00 81.09           C  
ATOM    434  ND2 ASN A  55     -17.941  -8.550 -20.436  1.00 74.26           N  
ATOM    435  OD1 ASN A  55     -15.816  -9.018 -20.998  1.00 72.58           O  
ATOM    436  N   GLY A  56     -13.871  -8.299 -16.849  1.00 94.37           N  
ATOM    437  CA  GLY A  56     -13.286  -7.043 -16.408  1.00 94.72           C  
ATOM    438  C   GLY A  56     -14.031  -6.414 -15.246  1.00 94.52           C  
ATOM    439  O   GLY A  56     -13.749  -5.276 -14.864  1.00 93.54           O  
ATOM    440  N   VAL A  57     -15.069  -7.089 -14.720  1.00 95.88           N  
ATOM    441  CA  VAL A  57     -15.879  -6.570 -13.623  1.00 95.89           C  
ATOM    442  C   VAL A  57     -15.943  -7.598 -12.496  1.00 95.82           C  
ATOM    443  CB  VAL A  57     -17.304  -6.205 -14.094  1.00 94.98           C  
ATOM    444  O   VAL A  57     -16.123  -8.792 -12.746  1.00 95.39           O  
ATOM    445  CG1 VAL A  57     -18.142  -5.685 -12.927  1.00 87.05           C  
ATOM    446  CG2 VAL A  57     -17.246  -5.170 -15.216  1.00 87.30           C  
ATOM    447  N   ILE A  58     -15.888  -7.107 -11.308  1.00 95.24           N  
ATOM    448  CA  ILE A  58     -15.948  -8.006 -10.161  1.00 95.30           C  
ATOM    449  C   ILE A  58     -16.956  -7.476  -9.143  1.00 95.03           C  
ATOM    450  CB  ILE A  58     -14.560  -8.176  -9.503  1.00 94.77           C  
ATOM    451  O   ILE A  58     -17.410  -6.335  -9.246  1.00 94.31           O  
ATOM    452  CG1 ILE A  58     -14.021  -6.819  -9.036  1.00 91.69           C  
ATOM    453  CG2 ILE A  58     -13.583  -8.851 -10.470  1.00 91.35           C  
ATOM    454  CD1 ILE A  58     -12.731  -6.909  -8.232  1.00 87.94           C  
ATOM    455  N   THR A  59     -17.288  -8.352  -8.174  1.00 94.15           N  
ATOM    456  CA  THR A  59     -18.194  -7.968  -7.097  1.00 94.06           C  
ATOM    457  C   THR A  59     -17.419  -7.376  -5.923  1.00 94.01           C  
ATOM    458  CB  THR A  59     -19.026  -9.170  -6.613  1.00 93.19           C  
ATOM    459  O   THR A  59     -16.198  -7.523  -5.842  1.00 93.38           O  
ATOM    460  CG2 THR A  59     -19.718  -9.866  -7.781  1.00 86.69           C  
ATOM    461  OG1 THR A  59     -18.164 -10.107  -5.956  1.00 88.40           O  
ATOM    462  N   LYS A  60     -18.052  -6.750  -5.102  1.00 92.20           N  
ATOM    463  CA  LYS A  60     -17.442  -6.192  -3.899  1.00 92.07           C  
ATOM    464  C   LYS A  60     -16.783  -7.283  -3.060  1.00 91.83           C  
ATOM    465  CB  LYS A  60     -18.485  -5.448  -3.064  1.00 90.34           C  
ATOM    466  O   LYS A  60     -15.694  -7.083  -2.518  1.00 90.73           O  
ATOM    467  CG  LYS A  60     -17.914  -4.751  -1.838  1.00 82.62           C  
ATOM    468  CD  LYS A  60     -18.990  -3.985  -1.078  1.00 79.34           C  
ATOM    469  CE  LYS A  60     -18.450  -3.402   0.221  1.00 72.12           C  
ATOM    470  NZ  LYS A  60     -19.505  -2.662   0.976  1.00 65.82           N  
ATOM    471  N   ASP A  61     -17.420  -8.425  -2.912  1.00 92.17           N  
ATOM    472  CA  ASP A  61     -16.879  -9.545  -2.147  1.00 92.14           C  
ATOM    473  C   ASP A  61     -15.576 -10.050  -2.761  1.00 92.53           C  
ATOM    474  CB  ASP A  61     -17.899 -10.683  -2.068  1.00 90.40           C  
ATOM    475  O   ASP A  61     -14.619 -10.345  -2.042  1.00 91.91           O  
ATOM    476  CG  ASP A  61     -19.052 -10.381  -1.126  1.00 80.24           C  
ATOM    477  OD1 ASP A  61     -18.923  -9.476  -0.275  1.00 72.34           O  
ATOM    478  OD2 ASP A  61     -20.098 -11.058  -1.235  1.00 78.66           O  
ATOM    479  N   GLU A  62     -15.543 -10.131  -4.070  1.00 93.66           N  
ATOM    480  CA  GLU A  62     -14.332 -10.558  -4.764  1.00 93.92           C  
ATOM    481  C   GLU A  62     -13.200  -9.553  -4.567  1.00 93.83           C  
ATOM    482  CB  GLU A  62     -14.607 -10.755  -6.256  1.00 93.54           C  
ATOM    483  O   GLU A  62     -12.048  -9.940  -4.361  1.00 93.31           O  
ATOM    484  CG  GLU A  62     -15.448 -11.984  -6.570  1.00 92.66           C  
ATOM    485  CD  GLU A  62     -15.914 -12.039  -8.016  1.00 91.56           C  
ATOM    486  OE1 GLU A  62     -16.104 -10.967  -8.634  1.00 90.30           O  
ATOM    487  OE2 GLU A  62     -16.092 -13.164  -8.535  1.00 90.90           O  
ATOM    488  N   ALA A  63     -13.554  -8.307  -4.600  1.00 93.53           N  
ATOM    489  CA  ALA A  63     -12.568  -7.254  -4.371  1.00 93.55           C  
ATOM    490  C   ALA A  63     -11.970  -7.358  -2.971  1.00 93.12           C  
ATOM    491  CB  ALA A  63     -13.200  -5.880  -4.576  1.00 92.80           C  
ATOM    492  O   ALA A  63     -10.762  -7.184  -2.790  1.00 92.21           O  
ATOM    493  N   GLU A  64     -12.767  -7.636  -1.995  1.00 91.44           N  
ATOM    494  CA  GLU A  64     -12.296  -7.771  -0.620  1.00 91.16           C  
ATOM    495  C   GLU A  64     -11.391  -8.990  -0.464  1.00 91.45           C  
ATOM    496  CB  GLU A  64     -13.479  -7.868   0.347  1.00 88.94           C  
ATOM    497  O   GLU A  64     -10.373  -8.929   0.228  1.00 90.63           O  
ATOM    498  CG  GLU A  64     -14.213  -6.551   0.555  1.00 78.72           C  
ATOM    499  CD  GLU A  64     -15.393  -6.665   1.507  1.00 75.38           C  
ATOM    500  OE1 GLU A  64     -15.622  -7.765   2.060  1.00 70.21           O  
ATOM    501  OE2 GLU A  64     -16.095  -5.647   1.700  1.00 68.94           O  
ATOM    502  N   LYS A  65     -11.748 -10.085  -1.112  1.00 92.34           N  
ATOM    503  CA  LYS A  65     -10.910 -11.281  -1.083  1.00 92.15           C  
ATOM    504  C   LYS A  65      -9.546 -11.012  -1.711  1.00 92.38           C  
ATOM    505  CB  LYS A  65     -11.601 -12.438  -1.806  1.00 90.60           C  
ATOM    506  O   LYS A  65      -8.514 -11.389  -1.153  1.00 91.64           O  
ATOM    507  CG  LYS A  65     -10.866 -13.766  -1.693  1.00 81.05           C  
ATOM    508  CD  LYS A  65     -11.638 -14.892  -2.368  1.00 76.56           C  
ATOM    509  CE  LYS A  65     -10.874 -16.207  -2.312  1.00 68.89           C  
ATOM    510  NZ  LYS A  65     -11.622 -17.312  -2.983  1.00 61.75           N  
ATOM    511  N   LEU A  66      -9.532 -10.331  -2.897  1.00 92.76           N  
ATOM    512  CA  LEU A  66      -8.294  -9.944  -3.565  1.00 92.74           C  
ATOM    513  C   LEU A  66      -7.448  -9.049  -2.665  1.00 92.76           C  
ATOM    514  CB  LEU A  66      -8.597  -9.224  -4.881  1.00 91.46           C  
ATOM    515  O   LEU A  66      -6.233  -9.234  -2.565  1.00 92.05           O  
ATOM    516  CG  LEU A  66      -8.998 -10.109  -6.062  1.00 84.34           C  
ATOM    517  CD1 LEU A  66      -9.395  -9.250  -7.258  1.00 75.86           C  
ATOM    518  CD2 LEU A  66      -7.861 -11.056  -6.431  1.00 75.66           C  
ATOM    519  N   PHE A  67      -8.157  -8.181  -1.984  1.00 92.37           N  
ATOM    520  CA  PHE A  67      -7.489  -7.232  -1.101  1.00 92.51           C  
ATOM    521  C   PHE A  67      -6.803  -7.956   0.051  1.00 92.29           C  
ATOM    522  CB  PHE A  67      -8.489  -6.207  -0.557  1.00 91.56           C  
ATOM    523  O   PHE A  67      -5.653  -7.658   0.381  1.00 91.43           O  
ATOM    524  CG  PHE A  67      -7.892  -5.243   0.433  1.00 87.99           C  
ATOM    525  CD1 PHE A  67      -7.058  -4.217   0.008  1.00 82.87           C  
ATOM    526  CD2 PHE A  67      -8.165  -5.364   1.789  1.00 82.85           C  
ATOM    527  CE1 PHE A  67      -6.504  -3.323   0.921  1.00 82.82           C  
ATOM    528  CE2 PHE A  67      -7.614  -4.475   2.708  1.00 83.42           C  
ATOM    529  CZ  PHE A  67      -6.783  -3.456   2.272  1.00 80.14           C  
ATOM    530  N   ASN A  68      -7.494  -8.887   0.679  1.00 91.98           N  
ATOM    531  CA  ASN A  68      -6.909  -9.645   1.780  1.00 91.94           C  
ATOM    532  C   ASN A  68      -5.665 -10.409   1.335  1.00 91.94           C  
ATOM    533  CB  ASN A  68      -7.939 -10.608   2.375  1.00 90.47           C  
ATOM    534  O   ASN A  68      -4.680 -10.481   2.071  1.00 91.12           O  
ATOM    535  CG  ASN A  68      -8.987  -9.899   3.209  1.00 83.43           C  
ATOM    536  ND2 ASN A  68     -10.184 -10.472   3.270  1.00 77.72           N  
ATOM    537  OD1 ASN A  68      -8.725  -8.844   3.793  1.00 78.27           O  
ATOM    538  N   GLN A  69      -5.712 -10.918   0.137  1.00 91.87           N  
ATOM    539  CA  GLN A  69      -4.556 -11.617  -0.416  1.00 91.96           C  
ATOM    540  C   GLN A  69      -3.393 -10.658  -0.650  1.00 92.26           C  
ATOM    541  CB  GLN A  69      -4.928 -12.320  -1.722  1.00 90.65           C  
ATOM    542  O   GLN A  69      -2.238 -10.999  -0.387  1.00 91.71           O  
ATOM    543  CG  GLN A  69      -5.872 -13.501  -1.538  1.00 83.72           C  
ATOM    544  CD  GLN A  69      -6.341 -14.089  -2.856  1.00 79.73           C  
ATOM    545  NE2 GLN A  69      -6.951 -15.267  -2.796  1.00 73.91           N  
ATOM    546  OE1 GLN A  69      -6.156 -13.488  -3.919  1.00 77.37           O  
ATOM    547  N   ASP A  70      -3.722  -9.505  -1.112  1.00 92.54           N  
ATOM    548  CA  ASP A  70      -2.690  -8.506  -1.374  1.00 92.74           C  
ATOM    549  C   ASP A  70      -2.032  -8.042  -0.077  1.00 92.74           C  
ATOM    550  CB  ASP A  70      -3.280  -7.309  -2.122  1.00 91.98           C  
ATOM    551  O   ASP A  70      -0.811  -7.883  -0.016  1.00 92.15           O  
ATOM    552  CG  ASP A  70      -3.580  -7.609  -3.580  1.00 89.87           C  
ATOM    553  OD1 ASP A  70      -2.984  -8.553  -4.144  1.00 87.95           O  
ATOM    554  OD2 ASP A  70      -4.417  -6.895  -4.172  1.00 87.28           O  
ATOM    555  N   VAL A  71      -2.856  -7.828   0.954  1.00 92.65           N  
ATOM    556  CA  VAL A  71      -2.325  -7.382   2.238  1.00 92.71           C  
ATOM    557  C   VAL A  71      -1.447  -8.476   2.842  1.00 92.63           C  
ATOM    558  CB  VAL A  71      -3.457  -7.005   3.220  1.00 91.42           C  
ATOM    559  O   VAL A  71      -0.355  -8.198   3.344  1.00 91.79           O  
ATOM    560  CG1 VAL A  71      -2.906  -6.820   4.633  1.00 83.04           C  
ATOM    561  CG2 VAL A  71      -4.169  -5.738   2.750  1.00 83.15           C  
ATOM    562  N   ASP A  72      -1.903  -9.704   2.736  1.00 92.27           N  
ATOM    563  CA  ASP A  72      -1.112 -10.821   3.243  1.00 92.28           C  
ATOM    564  C   ASP A  72       0.231 -10.914   2.522  1.00 92.42           C  
ATOM    565  CB  ASP A  72      -1.881 -12.135   3.095  1.00 90.79           C  
ATOM    566  O   ASP A  72       1.262 -11.168   3.149  1.00 91.72           O  
ATOM    567  CG  ASP A  72      -3.008 -12.279   4.102  1.00 83.16           C  
ATOM    568  OD1 ASP A  72      -3.046 -11.513   5.089  1.00 77.41           O  
ATOM    569  OD2 ASP A  72      -3.865 -13.168   3.908  1.00 82.12           O  
ATOM    570  N   ALA A  73       0.186 -10.684   1.218  1.00 91.71           N  
ATOM    571  CA  ALA A  73       1.415 -10.709   0.429  1.00 91.71           C  
ATOM    572  C   ALA A  73       2.363  -9.591   0.855  1.00 92.08           C  
ATOM    573  CB  ALA A  73       1.095 -10.593  -1.059  1.00 90.35           C  
ATOM    574  O   ALA A  73       3.577  -9.795   0.934  1.00 91.51           O  
ATOM    575  N   ALA A  74       1.795  -8.477   1.125  1.00 92.90           N  
ATOM    576  CA  ALA A  74       2.606  -7.352   1.581  1.00 93.29           C  
ATOM    577  C   ALA A  74       3.280  -7.667   2.914  1.00 93.75           C  
ATOM    578  CB  ALA A  74       1.750  -6.094   1.705  1.00 92.12           C  
ATOM    579  O   ALA A  74       4.476  -7.419   3.086  1.00 93.44           O  
ATOM    580  N   VAL A  75       2.516  -8.238   3.839  1.00 94.48           N  
ATOM    581  CA  VAL A  75       3.048  -8.561   5.159  1.00 94.53           C  
ATOM    582  C   VAL A  75       4.132  -9.629   5.033  1.00 94.35           C  
ATOM    583  CB  VAL A  75       1.934  -9.043   6.117  1.00 93.58           C  
ATOM    584  O   VAL A  75       5.195  -9.520   5.649  1.00 93.68           O  
ATOM    585  CG1 VAL A  75       2.534  -9.580   7.415  1.00 89.44           C  
ATOM    586  CG2 VAL A  75       0.953  -7.909   6.406  1.00 89.31           C  
ATOM    587  N   ARG A  76       3.897 -10.646   4.221  1.00 94.51           N  
ATOM    588  CA  ARG A  76       4.904 -11.679   3.997  1.00 94.46           C  
ATOM    589  C   ARG A  76       6.176 -11.084   3.403  1.00 94.36           C  
ATOM    590  CB  ARG A  76       4.357 -12.772   3.076  1.00 93.19           C  
ATOM    591  O   ARG A  76       7.284 -11.455   3.798  1.00 93.66           O  
ATOM    592  CG  ARG A  76       3.340 -13.686   3.740  1.00 86.11           C  
ATOM    593  CD  ARG A  76       3.074 -14.932   2.908  1.00 82.29           C  
ATOM    594  NE  ARG A  76       2.474 -14.602   1.618  1.00 79.02           N  
ATOM    595  NH1 ARG A  76       0.292 -14.717   2.371  1.00 65.18           N  
ATOM    596  NH2 ARG A  76       0.729 -14.200   0.180  1.00 60.66           N  
ATOM    597  CZ  ARG A  76       1.166 -14.507   1.393  1.00 74.35           C  
ATOM    598  N   GLY A  77       5.940 -10.177   2.431  1.00 94.21           N  
ATOM    599  CA  GLY A  77       7.093  -9.499   1.860  1.00 94.18           C  
ATOM    600  C   GLY A  77       7.905  -8.735   2.888  1.00 94.72           C  
ATOM    601  O   GLY A  77       9.137  -8.775   2.869  1.00 94.32           O  
ATOM    602  N   ILE A  78       7.282  -8.053   3.814  1.00 95.76           N  
ATOM    603  CA  ILE A  78       7.931  -7.298   4.880  1.00 95.94           C  
ATOM    604  C   ILE A  78       8.729  -8.246   5.773  1.00 95.58           C  
ATOM    605  CB  ILE A  78       6.903  -6.508   5.721  1.00 95.58           C  
ATOM    606  O   ILE A  78       9.891  -7.980   6.090  1.00 94.98           O  
ATOM    607  CG1 ILE A  78       6.305  -5.363   4.895  1.00 94.71           C  
ATOM    608  CG2 ILE A  78       7.547  -5.980   7.005  1.00 94.65           C  
ATOM    609  CD1 ILE A  78       5.102  -4.694   5.545  1.00 92.36           C  
ATOM    610  N   LEU A  79       8.138  -9.318   6.088  1.00 96.09           N  
ATOM    611  CA  LEU A  79       8.735 -10.234   7.053  1.00 95.92           C  
ATOM    612  C   LEU A  79       9.903 -10.994   6.432  1.00 95.23           C  
ATOM    613  CB  LEU A  79       7.688 -11.221   7.575  1.00 95.20           C  
ATOM    614  O   LEU A  79      10.777 -11.490   7.147  1.00 93.96           O  
ATOM    615  CG  LEU A  79       6.575 -10.633   8.444  1.00 92.58           C  
ATOM    616  CD1 LEU A  79       5.575 -11.718   8.830  1.00 88.16           C  
ATOM    617  CD2 LEU A  79       7.160  -9.970   9.686  1.00 87.35           C  
ATOM    618  N   ARG A  80       9.989 -11.091   5.117  1.00 95.13           N  
ATOM    619  CA  ARG A  80      11.099 -11.775   4.462  1.00 94.69           C  
ATOM    620  C   ARG A  80      12.217 -10.797   4.117  1.00 94.39           C  
ATOM    621  CB  ARG A  80      10.619 -12.490   3.197  1.00 92.00           C  
ATOM    622  O   ARG A  80      13.313 -11.210   3.731  1.00 92.91           O  
ATOM    623  CG  ARG A  80       9.818 -13.753   3.470  1.00 76.67           C  
ATOM    624  CD  ARG A  80       9.400 -14.445   2.181  1.00 72.33           C  
ATOM    625  NE  ARG A  80       8.420 -13.657   1.439  1.00 68.83           N  
ATOM    626  NH1 ARG A  80       8.124 -15.219  -0.237  1.00 56.10           N  
ATOM    627  NH2 ARG A  80       6.959 -13.246  -0.284  1.00 49.97           N  
ATOM    628  CZ  ARG A  80       7.836 -14.042   0.308  1.00 65.11           C  
ATOM    629  N   ASN A  81      11.935  -9.577   4.175  1.00 95.12           N  
ATOM    630  CA  ASN A  81      12.915  -8.555   3.822  1.00 95.33           C  
ATOM    631  C   ASN A  81      13.772  -8.161   5.021  1.00 95.23           C  
ATOM    632  CB  ASN A  81      12.219  -7.323   3.239  1.00 94.57           C  
ATOM    633  O   ASN A  81      13.249  -7.706   6.040  1.00 94.55           O  
ATOM    634  CG  ASN A  81      13.197  -6.323   2.654  1.00 91.01           C  
ATOM    635  ND2 ASN A  81      13.152  -6.149   1.339  1.00 88.01           N  
ATOM    636  OD1 ASN A  81      13.986  -5.711   3.379  1.00 87.36           O  
ATOM    637  N   ALA A  82      15.001  -8.262   4.936  1.00 93.97           N  
ATOM    638  CA  ALA A  82      15.940  -8.084   6.041  1.00 94.00           C  
ATOM    639  C   ALA A  82      15.932  -6.642   6.540  1.00 93.88           C  
ATOM    640  CB  ALA A  82      17.348  -8.488   5.612  1.00 92.46           C  
ATOM    641  O   ALA A  82      16.190  -6.385   7.718  1.00 92.95           O  
ATOM    642  N   LYS A  83      15.637  -5.669   5.720  1.00 94.32           N  
ATOM    643  CA  LYS A  83      15.608  -4.258   6.095  1.00 94.49           C  
ATOM    644  C   LYS A  83      14.277  -3.889   6.744  1.00 95.09           C  
ATOM    645  CB  LYS A  83      15.859  -3.373   4.874  1.00 92.47           C  
ATOM    646  O   LYS A  83      14.236  -3.072   7.666  1.00 94.80           O  
ATOM    647  CG  LYS A  83      17.280  -3.450   4.334  1.00 81.09           C  
ATOM    648  CD  LYS A  83      17.483  -2.504   3.158  1.00 77.45           C  
ATOM    649  CE  LYS A  83      18.871  -2.656   2.551  1.00 70.99           C  
ATOM    650  NZ  LYS A  83      19.047  -1.790   1.347  1.00 66.37           N  
ATOM    651  N   LEU A  84      13.251  -4.508   6.306  1.00 96.69           N  
ATOM    652  CA  LEU A  84      11.916  -4.101   6.730  1.00 96.89           C  
ATOM    653  C   LEU A  84      11.483  -4.866   7.976  1.00 96.93           C  
ATOM    654  CB  LEU A  84      10.904  -4.325   5.602  1.00 96.34           C  
ATOM    655  O   LEU A  84      10.788  -4.320   8.835  1.00 96.69           O  
ATOM    656  CG  LEU A  84      11.126  -3.518   4.322  1.00 93.89           C  
ATOM    657  CD1 LEU A  84      10.028  -3.821   3.308  1.00 89.13           C  
ATOM    658  CD2 LEU A  84      11.179  -2.026   4.632  1.00 88.63           C  
ATOM    659  N   LYS A  85      11.847  -6.088   8.069  1.00 96.67           N  
ATOM    660  CA  LYS A  85      11.368  -6.940   9.153  1.00 96.74           C  
ATOM    661  C   LYS A  85      11.734  -6.354  10.514  1.00 96.78           C  
ATOM    662  CB  LYS A  85      11.941  -8.352   9.019  1.00 95.95           C  
ATOM    663  O   LYS A  85      10.884  -6.256  11.402  1.00 96.52           O  
ATOM    664  CG  LYS A  85      11.475  -9.314  10.103  1.00 91.35           C  
ATOM    665  CD  LYS A  85      12.103 -10.692   9.934  1.00 88.90           C  
ATOM    666  CE  LYS A  85      11.599 -11.669  10.987  1.00 84.92           C  
ATOM    667  NZ  LYS A  85      11.879 -11.185  12.372  1.00 80.46           N  
ATOM    668  N   PRO A  86      13.006  -5.939  10.814  1.00 96.70           N  
ATOM    669  CA  PRO A  86      13.314  -5.367  12.127  1.00 96.71           C  
ATOM    670  C   PRO A  86      12.511  -4.103  12.424  1.00 96.83           C  
ATOM    671  CB  PRO A  86      14.810  -5.054  12.033  1.00 95.90           C  
ATOM    672  O   PRO A  86      12.106  -3.878  13.568  1.00 96.60           O  
ATOM    673  CG  PRO A  86      15.323  -5.960  10.961  1.00 91.11           C  
ATOM    674  CD  PRO A  86      14.239  -6.152   9.940  1.00 88.73           C  
ATOM    675  N   VAL A  87      12.282  -3.269  11.418  1.00 97.19           N  
ATOM    676  CA  VAL A  87      11.484  -2.058  11.585  1.00 97.22           C  
ATOM    677  C   VAL A  87      10.050  -2.432  11.953  1.00 97.33           C  
ATOM    678  CB  VAL A  87      11.498  -1.188  10.309  1.00 96.69           C  
ATOM    679  O   VAL A  87       9.497  -1.913  12.926  1.00 97.12           O  
ATOM    680  CG1 VAL A  87      10.603   0.038  10.481  1.00 90.87           C  
ATOM    681  CG2 VAL A  87      12.926  -0.768   9.966  1.00 91.00           C  
ATOM    682  N   TYR A  88       9.485  -3.384  11.191  1.00 97.27           N  
ATOM    683  CA  TYR A  88       8.122  -3.848  11.423  1.00 97.25           C  
ATOM    684  C   TYR A  88       7.961  -4.381  12.841  1.00 97.16           C  
ATOM    685  CB  TYR A  88       7.744  -4.934  10.411  1.00 96.94           C  
ATOM    686  O   TYR A  88       6.998  -4.041  13.533  1.00 96.77           O  
ATOM    687  CG  TYR A  88       6.331  -5.442  10.566  1.00 95.37           C  
ATOM    688  CD1 TYR A  88       5.268  -4.807   9.928  1.00 91.83           C  
ATOM    689  CD2 TYR A  88       6.057  -6.558  11.350  1.00 91.10           C  
ATOM    690  CE1 TYR A  88       3.964  -5.271  10.070  1.00 91.52           C  
ATOM    691  CE2 TYR A  88       4.757  -7.030  11.499  1.00 90.37           C  
ATOM    692  OH  TYR A  88       2.430  -6.845  10.999  1.00 86.96           O  
ATOM    693  CZ  TYR A  88       3.719  -6.382  10.855  1.00 89.61           C  
ATOM    694  N   ASP A  89       8.905  -5.179  13.264  1.00 97.09           N  
ATOM    695  CA  ASP A  89       8.850  -5.820  14.574  1.00 97.03           C  
ATOM    696  C   ASP A  89       8.918  -4.785  15.695  1.00 96.93           C  
ATOM    697  CB  ASP A  89       9.987  -6.834  14.724  1.00 96.30           C  
ATOM    698  O   ASP A  89       8.432  -5.028  16.802  1.00 96.50           O  
ATOM    699  CG  ASP A  89       9.774  -8.091  13.900  1.00 91.77           C  
ATOM    700  OD1 ASP A  89       8.633  -8.342  13.455  1.00 87.23           O  
ATOM    701  OD2 ASP A  89      10.755  -8.838  13.694  1.00 87.42           O  
ATOM    702  N   SER A  90       9.493  -3.670  15.427  1.00 97.47           N  
ATOM    703  CA  SER A  90       9.699  -2.665  16.465  1.00 97.38           C  
ATOM    704  C   SER A  90       8.478  -1.764  16.613  1.00 97.31           C  
ATOM    705  CB  SER A  90      10.933  -1.818  16.155  1.00 96.75           C  
ATOM    706  O   SER A  90       8.380  -0.994  17.571  1.00 96.79           O  
ATOM    707  OG  SER A  90      10.655  -0.882  15.127  1.00 88.85           O  
ATOM    708  N   LEU A  91       7.526  -1.773  15.693  1.00 97.84           N  
ATOM    709  CA  LEU A  91       6.429  -0.814  15.625  1.00 97.78           C  
ATOM    710  C   LEU A  91       5.183  -1.363  16.312  1.00 97.53           C  
ATOM    711  CB  LEU A  91       6.112  -0.465  14.169  1.00 97.55           C  
ATOM    712  O   LEU A  91       4.976  -2.578  16.351  1.00 96.96           O  
ATOM    713  CG  LEU A  91       7.209   0.265  13.392  1.00 96.20           C  
ATOM    714  CD1 LEU A  91       6.793   0.453  11.937  1.00 93.41           C  
ATOM    715  CD2 LEU A  91       7.522   1.608  14.043  1.00 93.05           C  
ATOM    716  N   ASP A  92       4.321  -0.527  16.843  1.00 97.46           N  
ATOM    717  CA  ASP A  92       2.997  -0.909  17.325  1.00 97.33           C  
ATOM    718  C   ASP A  92       2.038  -1.152  16.162  1.00 97.40           C  
ATOM    719  CB  ASP A  92       2.433   0.168  18.255  1.00 96.66           C  
ATOM    720  O   ASP A  92       2.365  -0.861  15.009  1.00 97.10           O  
ATOM    721  CG  ASP A  92       2.287   1.519  17.578  1.00 91.42           C  
ATOM    722  OD1 ASP A  92       1.324   1.714  16.805  1.00 86.61           O  
ATOM    723  OD2 ASP A  92       3.145   2.397  17.817  1.00 86.16           O  
ATOM    724  N   ALA A  93       0.882  -1.585  16.415  1.00 96.28           N  
ATOM    725  CA  ALA A  93      -0.065  -2.090  15.424  1.00 96.27           C  
ATOM    726  C   ALA A  93      -0.435  -1.005  14.417  1.00 96.46           C  
ATOM    727  CB  ALA A  93      -1.319  -2.624  16.111  1.00 95.11           C  
ATOM    728  O   ALA A  93      -0.456  -1.252  13.209  1.00 96.17           O  
ATOM    729  N   VAL A  94      -0.766   0.247  14.864  1.00 96.47           N  
ATOM    730  CA  VAL A  94      -1.187   1.340  13.994  1.00 96.60           C  
ATOM    731  C   VAL A  94      -0.036   1.741  13.075  1.00 96.82           C  
ATOM    732  CB  VAL A  94      -1.669   2.561  14.809  1.00 96.09           C  
ATOM    733  O   VAL A  94      -0.228   1.917  11.869  1.00 96.71           O  
ATOM    734  CG1 VAL A  94      -2.082   3.701  13.880  1.00 93.44           C  
ATOM    735  CG2 VAL A  94      -2.827   2.168  15.725  1.00 93.46           C  
ATOM    736  N   ARG A  95       1.165   1.772  13.610  1.00 97.61           N  
ATOM    737  CA  ARG A  95       2.337   2.136  12.820  1.00 97.71           C  
ATOM    738  C   ARG A  95       2.729   1.008  11.872  1.00 97.74           C  
ATOM    739  CB  ARG A  95       3.514   2.485  13.733  1.00 97.50           C  
ATOM    740  O   ARG A  95       3.268   1.257  10.791  1.00 97.62           O  
ATOM    741  CG  ARG A  95       3.316   3.763  14.533  1.00 96.77           C  
ATOM    742  CD  ARG A  95       4.551   4.114  15.351  1.00 95.70           C  
ATOM    743  NE  ARG A  95       4.395   5.392  16.041  1.00 94.29           N  
ATOM    744  NH1 ARG A  95       3.255   4.512  17.847  1.00 89.48           N  
ATOM    745  NH2 ARG A  95       3.698   6.759  17.749  1.00 89.05           N  
ATOM    746  CZ  ARG A  95       3.783   5.551  17.211  1.00 92.58           C  
ATOM    747  N   ARG A  96       2.485  -0.292  12.271  1.00 97.23           N  
ATOM    748  CA  ARG A  96       2.669  -1.401  11.340  1.00 97.18           C  
ATOM    749  C   ARG A  96       1.754  -1.257  10.129  1.00 97.10           C  
ATOM    750  CB  ARG A  96       2.409  -2.738  12.038  1.00 96.69           C  
ATOM    751  O   ARG A  96       2.160  -1.541   9.000  1.00 96.77           O  
ATOM    752  CG  ARG A  96       3.550  -3.200  12.929  1.00 93.77           C  
ATOM    753  CD  ARG A  96       3.215  -4.500  13.646  1.00 91.20           C  
ATOM    754  NE  ARG A  96       4.319  -4.952  14.489  1.00 89.01           N  
ATOM    755  NH1 ARG A  96       3.113  -6.623  15.531  1.00 80.91           N  
ATOM    756  NH2 ARG A  96       5.311  -6.277  16.080  1.00 79.06           N  
ATOM    757  CZ  ARG A  96       4.245  -5.950  15.365  1.00 83.81           C  
ATOM    758  N   ALA A  97       0.525  -0.816  10.411  1.00 96.45           N  
ATOM    759  CA  ALA A  97      -0.421  -0.608   9.318  1.00 96.44           C  
ATOM    760  C   ALA A  97       0.088   0.453   8.346  1.00 96.54           C  
ATOM    761  CB  ALA A  97      -1.789  -0.210   9.866  1.00 95.78           C  
ATOM    762  O   ALA A  97      -0.085   0.325   7.132  1.00 96.30           O  
ATOM    763  N   ALA A  98       0.737   1.483   8.858  1.00 97.06           N  
ATOM    764  CA  ALA A  98       1.316   2.524   8.013  1.00 97.08           C  
ATOM    765  C   ALA A  98       2.437   1.964   7.143  1.00 97.19           C  
ATOM    766  CB  ALA A  98       1.837   3.675   8.871  1.00 96.71           C  
ATOM    767  O   ALA A  98       2.539   2.297   5.960  1.00 97.05           O  
ATOM    768  N   LEU A  99       3.277   1.101   7.714  1.00 97.27           N  
ATOM    769  CA  LEU A  99       4.343   0.480   6.936  1.00 97.20           C  
ATOM    770  C   LEU A  99       3.768  -0.442   5.865  1.00 97.08           C  
ATOM    771  CB  LEU A  99       5.286  -0.307   7.850  1.00 96.96           C  
ATOM    772  O   LEU A  99       4.219  -0.425   4.718  1.00 96.76           O  
ATOM    773  CG  LEU A  99       6.473  -0.993   7.170  1.00 96.04           C  
ATOM    774  CD1 LEU A  99       7.324   0.033   6.429  1.00 94.16           C  
ATOM    775  CD2 LEU A  99       7.310  -1.751   8.195  1.00 93.62           C  
ATOM    776  N   ILE A 100       2.720  -1.194   6.202  1.00 96.29           N  
ATOM    777  CA  ILE A 100       2.048  -2.070   5.248  1.00 96.25           C  
ATOM    778  C   ILE A 100       1.446  -1.237   4.119  1.00 96.03           C  
ATOM    779  CB  ILE A 100       0.952  -2.916   5.933  1.00 95.80           C  
ATOM    780  O   ILE A 100       1.532  -1.613   2.947  1.00 95.53           O  
ATOM    781  CG1 ILE A 100       1.580  -3.905   6.922  1.00 93.89           C  
ATOM    782  CG2 ILE A 100       0.105  -3.650   4.889  1.00 93.78           C  
ATOM    783  CD1 ILE A 100       0.587  -4.521   7.897  1.00 90.87           C  
ATOM    784  N   ASN A 101       0.892  -0.079   4.495  1.00 95.77           N  
ATOM    785  CA  ASN A 101       0.334   0.835   3.504  1.00 95.77           C  
ATOM    786  C   ASN A 101       1.385   1.265   2.485  1.00 95.59           C  
ATOM    787  CB  ASN A 101      -0.276   2.060   4.187  1.00 95.40           C  
ATOM    788  O   ASN A 101       1.138   1.228   1.278  1.00 95.07           O  
ATOM    789  CG  ASN A 101      -1.049   2.941   3.225  1.00 94.08           C  
ATOM    790  ND2 ASN A 101      -2.226   3.389   3.646  1.00 91.94           N  
ATOM    791  OD1 ASN A 101      -0.593   3.215   2.112  1.00 91.24           O  
ATOM    792  N   MET A 102       2.609   1.602   2.944  1.00 95.67           N  
ATOM    793  CA  MET A 102       3.684   2.017   2.047  1.00 95.64           C  
ATOM    794  C   MET A 102       4.099   0.873   1.129  1.00 95.30           C  
ATOM    795  CB  MET A 102       4.891   2.510   2.846  1.00 95.36           C  
ATOM    796  O   MET A 102       4.303   1.075  -0.070  1.00 94.65           O  
ATOM    797  CG  MET A 102       4.667   3.847   3.534  1.00 94.23           C  
ATOM    798  SD  MET A 102       6.163   4.446   4.411  1.00 94.14           S  
ATOM    799  CE  MET A 102       7.202   4.905   2.996  1.00 90.66           C  
ATOM    800  N   VAL A 103       4.176  -0.353   1.678  1.00 95.24           N  
ATOM    801  CA  VAL A 103       4.598  -1.503   0.884  1.00 94.96           C  
ATOM    802  C   VAL A 103       3.517  -1.852  -0.136  1.00 94.24           C  
ATOM    803  CB  VAL A 103       4.904  -2.727   1.776  1.00 94.51           C  
ATOM    804  O   VAL A 103       3.823  -2.227  -1.271  1.00 92.99           O  
ATOM    805  CG1 VAL A 103       5.066  -3.987   0.927  1.00 92.26           C  
ATOM    806  CG2 VAL A 103       6.157  -2.477   2.613  1.00 91.94           C  
ATOM    807  N   PHE A 104       2.281  -1.690   0.299  1.00 92.77           N  
ATOM    808  CA  PHE A 104       1.169  -1.931  -0.613  1.00 92.30           C  
ATOM    809  C   PHE A 104       1.239  -0.995  -1.813  1.00 91.37           C  
ATOM    810  CB  PHE A 104      -0.169  -1.756   0.112  1.00 91.32           C  
ATOM    811  O   PHE A 104       1.000  -1.413  -2.948  1.00 89.67           O  
ATOM    812  CG  PHE A 104      -1.357  -2.220  -0.687  1.00 86.77           C  
ATOM    813  CD1 PHE A 104      -1.821  -3.525  -0.575  1.00 80.43           C  
ATOM    814  CD2 PHE A 104      -2.011  -1.351  -1.550  1.00 80.04           C  
ATOM    815  CE1 PHE A 104      -2.920  -3.958  -1.313  1.00 80.55           C  
ATOM    816  CE2 PHE A 104      -3.110  -1.775  -2.291  1.00 81.47           C  
ATOM    817  CZ  PHE A 104      -3.563  -3.080  -2.171  1.00 78.06           C  
ATOM    818  N   GLN A 105       1.625   0.234  -1.582  1.00 91.48           N  
ATOM    819  CA  GLN A 105       1.643   1.274  -2.606  1.00 90.92           C  
ATOM    820  C   GLN A 105       2.864   1.135  -3.510  1.00 90.05           C  
ATOM    821  CB  GLN A 105       1.621   2.662  -1.963  1.00 90.32           C  
ATOM    822  O   GLN A 105       2.753   1.243  -4.733  1.00 88.39           O  
ATOM    823  CG  GLN A 105       1.601   3.805  -2.968  1.00 88.17           C  
ATOM    824  CD  GLN A 105       1.614   5.170  -2.306  1.00 85.36           C  
ATOM    825  NE2 GLN A 105       1.402   6.215  -3.097  1.00 83.65           N  
ATOM    826  OE1 GLN A 105       1.813   5.283  -1.092  1.00 83.95           O  
ATOM    827  N   MET A 106       4.089   0.880  -2.932  1.00 90.52           N  
ATOM    828  CA  MET A 106       5.307   1.052  -3.719  1.00 89.98           C  
ATOM    829  C   MET A 106       6.072  -0.263  -3.830  1.00 89.41           C  
ATOM    830  CB  MET A 106       6.201   2.127  -3.100  1.00 88.58           C  
ATOM    831  O   MET A 106       7.066  -0.348  -4.554  1.00 87.63           O  
ATOM    832  CG  MET A 106       5.523   3.480  -2.958  1.00 83.54           C  
ATOM    833  SD  MET A 106       6.419   4.598  -1.810  1.00 82.26           S  
ATOM    834  CE  MET A 106       8.025   4.696  -2.648  1.00 74.23           C  
ATOM    835  N   GLY A 107       5.617  -1.261  -3.113  1.00 90.69           N  
ATOM    836  CA  GLY A 107       6.332  -2.526  -3.086  1.00 90.91           C  
ATOM    837  C   GLY A 107       7.454  -2.555  -2.065  1.00 91.47           C  
ATOM    838  O   GLY A 107       7.911  -1.506  -1.607  1.00 90.96           O  
ATOM    839  N   GLU A 108       7.900  -3.749  -1.794  1.00 92.76           N  
ATOM    840  CA  GLU A 108       8.932  -3.981  -0.788  1.00 92.78           C  
ATOM    841  C   GLU A 108      10.224  -3.252  -1.145  1.00 92.76           C  
ATOM    842  CB  GLU A 108       9.200  -5.480  -0.630  1.00 90.18           C  
ATOM    843  O   GLU A 108      10.835  -2.606  -0.291  1.00 91.83           O  
ATOM    844  CG  GLU A 108       8.008  -6.266  -0.105  1.00 78.38           C  
ATOM    845  CD  GLU A 108       8.212  -7.772  -0.156  1.00 74.81           C  
ATOM    846  OE1 GLU A 108       9.368  -8.233  -0.016  1.00 70.98           O  
ATOM    847  OE2 GLU A 108       7.209  -8.497  -0.339  1.00 70.01           O  
ATOM    848  N   THR A 109      10.610  -3.400  -2.370  1.00 91.28           N  
ATOM    849  CA  THR A 109      11.867  -2.815  -2.824  1.00 91.41           C  
ATOM    850  C   THR A 109      11.831  -1.295  -2.703  1.00 91.70           C  
ATOM    851  CB  THR A 109      12.172  -3.210  -4.281  1.00 89.94           C  
ATOM    852  O   THR A 109      12.804  -0.679  -2.261  1.00 91.04           O  
ATOM    853  CG2 THR A 109      13.498  -2.616  -4.745  1.00 81.54           C  
ATOM    854  OG1 THR A 109      12.241  -4.637  -4.379  1.00 84.99           O  
ATOM    855  N   GLY A 110      10.752  -0.696  -3.070  1.00 92.04           N  
ATOM    856  CA  GLY A 110      10.600   0.745  -2.953  1.00 92.26           C  
ATOM    857  C   GLY A 110      10.696   1.240  -1.522  1.00 93.16           C  
ATOM    858  O   GLY A 110      11.410   2.205  -1.240  1.00 92.87           O  
ATOM    859  N   VAL A 111      10.020   0.558  -0.614  1.00 95.39           N  
ATOM    860  CA  VAL A 111       9.996   0.984   0.782  1.00 95.62           C  
ATOM    861  C   VAL A 111      11.364   0.750   1.417  1.00 95.56           C  
ATOM    862  CB  VAL A 111       8.903   0.241   1.582  1.00 95.18           C  
ATOM    863  O   VAL A 111      11.824   1.556   2.231  1.00 95.12           O  
ATOM    864  CG1 VAL A 111       8.947   0.641   3.056  1.00 92.73           C  
ATOM    865  CG2 VAL A 111       7.523   0.524   0.990  1.00 92.45           C  
ATOM    866  N   ALA A 112      12.009  -0.328   1.002  1.00 95.50           N  
ATOM    867  CA  ALA A 112      13.326  -0.648   1.548  1.00 95.42           C  
ATOM    868  C   ALA A 112      14.340   0.439   1.203  1.00 95.08           C  
ATOM    869  CB  ALA A 112      13.803  -2.002   1.028  1.00 94.56           C  
ATOM    870  O   ALA A 112      15.401   0.526   1.825  1.00 94.20           O  
ATOM    871  N   GLY A 113      14.029   1.272   0.197  1.00 94.54           N  
ATOM    872  CA  GLY A 113      14.906   2.359  -0.211  1.00 94.29           C  
ATOM    873  C   GLY A 113      14.865   3.544   0.735  1.00 94.33           C  
ATOM    874  O   GLY A 113      15.680   4.462   0.624  1.00 93.37           O  
ATOM    875  N   PHE A 114      13.876   3.651   1.648  1.00 95.65           N  
ATOM    876  CA  PHE A 114      13.768   4.726   2.627  1.00 95.74           C  
ATOM    877  C   PHE A 114      14.671   4.460   3.826  1.00 95.36           C  
ATOM    878  CB  PHE A 114      12.317   4.890   3.090  1.00 95.52           C  
ATOM    879  O   PHE A 114      14.224   4.528   4.973  1.00 94.11           O  
ATOM    880  CG  PHE A 114      11.418   5.515   2.057  1.00 94.91           C  
ATOM    881  CD1 PHE A 114      11.155   6.880   2.079  1.00 93.06           C  
ATOM    882  CD2 PHE A 114      10.836   4.739   1.064  1.00 92.65           C  
ATOM    883  CE1 PHE A 114      10.323   7.461   1.125  1.00 92.61           C  
ATOM    884  CE2 PHE A 114      10.004   5.313   0.107  1.00 92.78           C  
ATOM    885  CZ  PHE A 114       9.748   6.674   0.140  1.00 92.04           C  
ATOM    886  N   THR A 115      15.912   4.193   3.516  1.00 94.70           N  
ATOM    887  CA  THR A 115      16.856   3.679   4.503  1.00 94.71           C  
ATOM    888  C   THR A 115      16.882   4.570   5.741  1.00 94.80           C  
ATOM    889  CB  THR A 115      18.275   3.571   3.915  1.00 93.09           C  
ATOM    890  O   THR A 115      16.740   4.083   6.865  1.00 94.24           O  
ATOM    891  CG2 THR A 115      19.260   3.040   4.951  1.00 82.53           C  
ATOM    892  OG1 THR A 115      18.254   2.680   2.792  1.00 83.90           O  
ATOM    893  N   ASN A 116      17.050   5.855   5.620  1.00 95.82           N  
ATOM    894  CA  ASN A 116      17.142   6.769   6.753  1.00 95.86           C  
ATOM    895  C   ASN A 116      15.828   6.835   7.527  1.00 96.28           C  
ATOM    896  CB  ASN A 116      17.552   8.166   6.284  1.00 94.56           C  
ATOM    897  O   ASN A 116      15.823   6.762   8.757  1.00 96.07           O  
ATOM    898  CG  ASN A 116      18.997   8.229   5.828  1.00 84.93           C  
ATOM    899  ND2 ASN A 116      19.259   9.021   4.796  1.00 75.59           N  
ATOM    900  OD1 ASN A 116      19.869   7.569   6.399  1.00 76.58           O  
ATOM    901  N   SER A 117      14.750   6.941   6.853  1.00 96.49           N  
ATOM    902  CA  SER A 117      13.451   7.012   7.513  1.00 96.61           C  
ATOM    903  C   SER A 117      13.145   5.724   8.271  1.00 96.81           C  
ATOM    904  CB  SER A 117      12.345   7.287   6.493  1.00 95.92           C  
ATOM    905  O   SER A 117      12.585   5.762   9.369  1.00 96.60           O  
ATOM    906  OG  SER A 117      12.501   8.573   5.917  1.00 86.64           O  
ATOM    907  N   LEU A 118      13.485   4.635   7.693  1.00 97.04           N  
ATOM    908  CA  LEU A 118      13.251   3.349   8.341  1.00 97.06           C  
ATOM    909  C   LEU A 118      14.064   3.231   9.625  1.00 96.92           C  
ATOM    910  CB  LEU A 118      13.603   2.199   7.393  1.00 96.57           C  
ATOM    911  O   LEU A 118      13.555   2.765  10.647  1.00 96.51           O  
ATOM    912  CG  LEU A 118      12.657   1.980   6.211  1.00 94.46           C  
ATOM    913  CD1 LEU A 118      13.224   0.927   5.266  1.00 90.57           C  
ATOM    914  CD2 LEU A 118      11.272   1.575   6.702  1.00 89.88           C  
ATOM    915  N   ARG A 119      15.334   3.638   9.552  1.00 96.99           N  
ATOM    916  CA  ARG A 119      16.173   3.651  10.747  1.00 96.93           C  
ATOM    917  C   ARG A 119      15.571   4.542  11.829  1.00 97.09           C  
ATOM    918  CB  ARG A 119      17.588   4.125  10.406  1.00 95.67           C  
ATOM    919  O   ARG A 119      15.512   4.154  12.997  1.00 96.89           O  
ATOM    920  CG  ARG A 119      18.538   4.129  11.592  1.00 82.63           C  
ATOM    921  CD  ARG A 119      19.972   4.412  11.165  1.00 78.05           C  
ATOM    922  NE  ARG A 119      20.084   5.692  10.471  1.00 75.16           N  
ATOM    923  NH1 ARG A 119      22.237   6.126  11.187  1.00 65.80           N  
ATOM    924  NH2 ARG A 119      21.153   7.621   9.829  1.00 59.62           N  
ATOM    925  CZ  ARG A 119      21.158   6.476  10.497  1.00 67.80           C  
ATOM    926  N   MET A 120      15.081   5.722  11.482  1.00 97.07           N  
ATOM    927  CA  MET A 120      14.462   6.651  12.424  1.00 97.17           C  
ATOM    928  C   MET A 120      13.210   6.042  13.046  1.00 97.25           C  
ATOM    929  CB  MET A 120      14.114   7.969  11.729  1.00 96.62           C  
ATOM    930  O   MET A 120      12.980   6.178  14.248  1.00 97.08           O  
ATOM    931  CG  MET A 120      15.328   8.795  11.338  1.00 93.09           C  
ATOM    932  SD  MET A 120      14.905  10.170  10.198  1.00 92.59           S  
ATOM    933  CE  MET A 120      16.569  10.724   9.733  1.00 85.62           C  
ATOM    934  N   LEU A 121      12.367   5.348  12.258  1.00 97.70           N  
ATOM    935  CA  LEU A 121      11.150   4.714  12.751  1.00 97.67           C  
ATOM    936  C   LEU A 121      11.479   3.602  13.742  1.00 97.54           C  
ATOM    937  CB  LEU A 121      10.330   4.150  11.588  1.00 97.45           C  
ATOM    938  O   LEU A 121      10.831   3.480  14.783  1.00 97.16           O  
ATOM    939  CG  LEU A 121       9.684   5.175  10.655  1.00 96.34           C  
ATOM    940  CD1 LEU A 121       9.065   4.478   9.448  1.00 94.26           C  
ATOM    941  CD2 LEU A 121       8.636   5.994  11.402  1.00 93.80           C  
ATOM    942  N   GLN A 122      12.488   2.835  13.394  1.00 97.38           N  
ATOM    943  CA  GLN A 122      12.909   1.751  14.276  1.00 97.22           C  
ATOM    944  C   GLN A 122      13.385   2.291  15.621  1.00 96.84           C  
ATOM    945  CB  GLN A 122      14.016   0.924  13.620  1.00 96.18           C  
ATOM    946  O   GLN A 122      13.160   1.666  16.661  1.00 96.01           O  
ATOM    947  CG  GLN A 122      14.370  -0.345  14.384  1.00 87.11           C  
ATOM    948  CD  GLN A 122      15.476  -1.141  13.718  1.00 81.29           C  
ATOM    949  NE2 GLN A 122      15.980  -2.154  14.415  1.00 78.27           N  
ATOM    950  OE1 GLN A 122      15.874  -0.850  12.586  1.00 80.21           O  
ATOM    951  N   GLN A 123      13.959   3.551  15.606  1.00 96.94           N  
ATOM    952  CA  GLN A 123      14.498   4.210  16.790  1.00 96.86           C  
ATOM    953  C   GLN A 123      13.442   5.082  17.464  1.00 96.82           C  
ATOM    954  CB  GLN A 123      15.721   5.054  16.426  1.00 96.07           C  
ATOM    955  O   GLN A 123      13.752   5.846  18.381  1.00 96.37           O  
ATOM    956  CG  GLN A 123      16.918   4.234  15.963  1.00 90.99           C  
ATOM    957  CD  GLN A 123      18.075   5.097  15.495  1.00 86.99           C  
ATOM    958  NE2 GLN A 123      19.252   4.493  15.371  1.00 84.85           N  
ATOM    959  OE1 GLN A 123      17.911   6.295  15.247  1.00 85.49           O  
ATOM    960  N   LYS A 124      12.221   5.048  16.897  1.00 97.57           N  
ATOM    961  CA  LYS A 124      11.058   5.741  17.443  1.00 97.47           C  
ATOM    962  C   LYS A 124      11.258   7.254  17.419  1.00 97.36           C  
ATOM    963  CB  LYS A 124      10.776   5.273  18.872  1.00 96.47           C  
ATOM    964  O   LYS A 124      10.735   7.969  18.276  1.00 96.68           O  
ATOM    965  CG  LYS A 124      10.598   3.768  19.006  1.00 90.70           C  
ATOM    966  CD  LYS A 124      10.211   3.376  20.426  1.00 85.92           C  
ATOM    967  CE  LYS A 124      10.012   1.872  20.557  1.00 79.16           C  
ATOM    968  NZ  LYS A 124       9.538   1.492  21.922  1.00 76.25           N  
ATOM    969  N   ARG A 125      12.214   7.639  16.564  1.00 97.51           N  
ATOM    970  CA  ARG A 125      12.384   9.058  16.268  1.00 97.43           C  
ATOM    971  C   ARG A 125      11.328   9.541  15.280  1.00 97.46           C  
ATOM    972  CB  ARG A 125      13.784   9.327  15.712  1.00 96.68           C  
ATOM    973  O   ARG A 125      11.632   9.796  14.113  1.00 97.01           O  
ATOM    974  CG  ARG A 125      14.908   8.950  16.664  1.00 90.98           C  
ATOM    975  CD  ARG A 125      16.244   8.839  15.943  1.00 86.30           C  
ATOM    976  NE  ARG A 125      16.746  10.148  15.533  1.00 83.78           N  
ATOM    977  NH1 ARG A 125      18.369   9.312  14.118  1.00 75.69           N  
ATOM    978  NH2 ARG A 125      18.120  11.576  14.373  1.00 71.18           N  
ATOM    979  CZ  ARG A 125      17.744  10.342  14.675  1.00 77.19           C  
ATOM    980  N   TRP A 126      10.115   9.713  15.756  1.00 97.52           N  
ATOM    981  CA  TRP A 126       8.909   9.877  14.950  1.00 97.59           C  
ATOM    982  C   TRP A 126       8.938  11.199  14.191  1.00 97.42           C  
ATOM    983  CB  TRP A 126       7.659   9.807  15.831  1.00 97.32           C  
ATOM    984  O   TRP A 126       8.640  11.242  12.995  1.00 96.84           O  
ATOM    985  CG  TRP A 126       7.633   8.630  16.760  1.00 95.54           C  
ATOM    986  CD1 TRP A 126       7.557   8.659  18.125  1.00 91.07           C  
ATOM    987  CD2 TRP A 126       7.689   7.249  16.390  1.00 91.07           C  
ATOM    988  CE2 TRP A 126       7.641   6.495  17.583  1.00 90.60           C  
ATOM    989  CE3 TRP A 126       7.773   6.576  15.164  1.00 89.70           C  
ATOM    990  NE1 TRP A 126       7.561   7.378  18.626  1.00 92.80           N  
ATOM    991  CH2 TRP A 126       7.758   4.464  16.372  1.00 91.32           C  
ATOM    992  CZ2 TRP A 126       7.675   5.098  17.585  1.00 91.73           C  
ATOM    993  CZ3 TRP A 126       7.807   5.186  15.168  1.00 90.91           C  
ATOM    994  N   ASP A 127       9.259  12.244  14.822  1.00 97.19           N  
ATOM    995  CA  ASP A 127       9.261  13.561  14.194  1.00 97.15           C  
ATOM    996  C   ASP A 127      10.317  13.643  13.093  1.00 97.14           C  
ATOM    997  CB  ASP A 127       9.505  14.653  15.238  1.00 96.31           C  
ATOM    998  O   ASP A 127      10.048  14.157  12.005  1.00 96.85           O  
ATOM    999  CG  ASP A 127       8.330  14.844  16.181  1.00 91.07           C  
ATOM   1000  OD1 ASP A 127       7.167  14.762  15.731  1.00 86.77           O  
ATOM   1001  OD2 ASP A 127       8.570  15.080  17.385  1.00 86.12           O  
ATOM   1002  N   GLU A 128      11.495  13.151  13.376  1.00 96.98           N  
ATOM   1003  CA  GLU A 128      12.558  13.170  12.377  1.00 96.96           C  
ATOM   1004  C   GLU A 128      12.192  12.317  11.165  1.00 97.01           C  
ATOM   1005  CB  GLU A 128      13.876  12.682  12.984  1.00 96.07           C  
ATOM   1006  O   GLU A 128      12.440  12.711  10.024  1.00 96.75           O  
ATOM   1007  CG  GLU A 128      14.436  13.604  14.058  1.00 86.62           C  
ATOM   1008  CD  GLU A 128      15.740  13.103  14.658  1.00 81.26           C  
ATOM   1009  OE1 GLU A 128      16.740  12.973  13.916  1.00 78.67           O  
ATOM   1010  OE2 GLU A 128      15.762  12.837  15.881  1.00 78.98           O  
ATOM   1011  N   ALA A 129      11.638  11.150  11.518  1.00 97.41           N  
ATOM   1012  CA  ALA A 129      11.187  10.288  10.427  1.00 97.46           C  
ATOM   1013  C   ALA A 129      10.160  11.002   9.553  1.00 97.50           C  
ATOM   1014  CB  ALA A 129      10.601   8.992  10.981  1.00 97.10           C  
ATOM   1015  O   ALA A 129      10.218  10.919   8.324  1.00 97.31           O  
ATOM   1016  N   ALA A 130       9.219  11.682  10.139  1.00 97.16           N  
ATOM   1017  CA  ALA A 130       8.170  12.396   9.414  1.00 97.09           C  
ATOM   1018  C   ALA A 130       8.765  13.459   8.496  1.00 96.98           C  
ATOM   1019  CB  ALA A 130       7.186  13.032  10.392  1.00 96.38           C  
ATOM   1020  O   ALA A 130       8.383  13.565   7.328  1.00 96.62           O  
ATOM   1021  N   VAL A 131       9.707  14.228   9.016  1.00 96.61           N  
ATOM   1022  CA  VAL A 131      10.349  15.279   8.234  1.00 96.48           C  
ATOM   1023  C   VAL A 131      11.097  14.662   7.054  1.00 96.45           C  
ATOM   1024  CB  VAL A 131      11.317  16.118   9.098  1.00 95.66           C  
ATOM   1025  O   VAL A 131      11.020  15.164   5.931  1.00 96.05           O  
ATOM   1026  CG1 VAL A 131      12.173  17.029   8.220  1.00 87.98           C  
ATOM   1027  CG2 VAL A 131      10.538  16.939  10.125  1.00 88.12           C  
ATOM   1028  N   ASN A 132      11.766  13.593   7.297  1.00 96.19           N  
ATOM   1029  CA  ASN A 132      12.550  12.947   6.249  1.00 96.11           C  
ATOM   1030  C   ASN A 132      11.654  12.350   5.167  1.00 96.06           C  
ATOM   1031  CB  ASN A 132      13.455  11.866   6.844  1.00 95.32           C  
ATOM   1032  O   ASN A 132      11.935  12.490   3.976  1.00 95.56           O  
ATOM   1033  CG  ASN A 132      14.531  11.409   5.879  1.00 89.03           C  
ATOM   1034  ND2 ASN A 132      14.493  10.134   5.510  1.00 78.81           N  
ATOM   1035  OD1 ASN A 132      15.389  12.195   5.469  1.00 80.08           O  
ATOM   1036  N   LEU A 133      10.590  11.648   5.522  1.00 96.55           N  
ATOM   1037  CA  LEU A 133       9.650  11.054   4.577  1.00 96.60           C  
ATOM   1038  C   LEU A 133       9.000  12.127   3.711  1.00 96.25           C  
ATOM   1039  CB  LEU A 133       8.573  10.259   5.320  1.00 96.37           C  
ATOM   1040  O   LEU A 133       8.709  11.890   2.536  1.00 95.65           O  
ATOM   1041  CG  LEU A 133       9.009   8.920   5.917  1.00 95.58           C  
ATOM   1042  CD1 LEU A 133       7.958   8.410   6.897  1.00 94.04           C  
ATOM   1043  CD2 LEU A 133       9.260   7.899   4.813  1.00 93.63           C  
ATOM   1044  N   ALA A 134       8.758  13.251   4.261  1.00 96.45           N  
ATOM   1045  CA  ALA A 134       8.074  14.338   3.564  1.00 96.22           C  
ATOM   1046  C   ALA A 134       8.936  14.893   2.433  1.00 95.73           C  
ATOM   1047  CB  ALA A 134       7.705  15.449   4.543  1.00 95.44           C  
ATOM   1048  O   ALA A 134       8.439  15.606   1.559  1.00 94.60           O  
ATOM   1049  N   LYS A 135      10.261  14.615   2.436  1.00 95.30           N  
ATOM   1050  CA  LYS A 135      11.175  15.090   1.401  1.00 94.90           C  
ATOM   1051  C   LYS A 135      11.250  14.103   0.240  1.00 94.30           C  
ATOM   1052  CB  LYS A 135      12.571  15.321   1.983  1.00 93.55           C  
ATOM   1053  O   LYS A 135      11.956  14.344  -0.742  1.00 92.72           O  
ATOM   1054  CG  LYS A 135      12.630  16.425   3.029  1.00 87.18           C  
ATOM   1055  CD  LYS A 135      14.033  16.576   3.603  1.00 82.86           C  
ATOM   1056  CE  LYS A 135      14.081  17.641   4.690  1.00 76.74           C  
ATOM   1057  NZ  LYS A 135      15.426  17.713   5.336  1.00 72.72           N  
ATOM   1058  N   SER A 136      10.509  13.085   0.268  1.00 94.37           N  
ATOM   1059  CA  SER A 136      10.637  11.978  -0.674  1.00 94.45           C  
ATOM   1060  C   SER A 136       9.874  12.259  -1.965  1.00 93.92           C  
ATOM   1061  CB  SER A 136      10.131  10.679  -0.046  1.00 93.86           C  
ATOM   1062  O   SER A 136       8.931  13.053  -1.975  1.00 92.90           O  
ATOM   1063  OG  SER A 136       8.735  10.744   0.190  1.00 92.08           O  
ATOM   1064  N   ARG A 137      10.346  11.629  -3.014  1.00 92.42           N  
ATOM   1065  CA  ARG A 137       9.600  11.627  -4.268  1.00 92.25           C  
ATOM   1066  C   ARG A 137       8.201  11.052  -4.072  1.00 92.52           C  
ATOM   1067  CB  ARG A 137      10.348  10.830  -5.338  1.00 89.89           C  
ATOM   1068  O   ARG A 137       7.245  11.499  -4.710  1.00 91.60           O  
ATOM   1069  CG  ARG A 137       9.653  10.808  -6.690  1.00 77.58           C  
ATOM   1070  CD  ARG A 137      10.473  10.065  -7.735  1.00 73.41           C  
ATOM   1071  NE  ARG A 137       9.779   9.998  -9.017  1.00 68.34           N  
ATOM   1072  NH1 ARG A 137      11.453   8.828 -10.097  1.00 53.58           N  
ATOM   1073  NH2 ARG A 137       9.544   9.410 -11.225  1.00 48.24           N  
ATOM   1074  CZ  ARG A 137      10.260   9.412 -10.110  1.00 65.19           C  
ATOM   1075  N   TRP A 138       8.110  10.035  -3.216  1.00 92.06           N  
ATOM   1076  CA  TRP A 138       6.848   9.403  -2.845  1.00 93.01           C  
ATOM   1077  C   TRP A 138       5.852  10.436  -2.330  1.00 92.31           C  
ATOM   1078  CB  TRP A 138       7.078   8.323  -1.784  1.00 92.30           C  
ATOM   1079  O   TRP A 138       4.698  10.465  -2.764  1.00 91.16           O  
ATOM   1080  CG  TRP A 138       5.820   7.831  -1.134  1.00 89.87           C  
ATOM   1081  CD1 TRP A 138       4.805   7.133  -1.727  1.00 85.78           C  
ATOM   1082  CD2 TRP A 138       5.441   8.003   0.235  1.00 86.86           C  
ATOM   1083  CE2 TRP A 138       4.183   7.383   0.402  1.00 89.55           C  
ATOM   1084  CE3 TRP A 138       6.045   8.622   1.338  1.00 88.95           C  
ATOM   1085  NE1 TRP A 138       3.818   6.860  -0.809  1.00 88.76           N  
ATOM   1086  CH2 TRP A 138       4.130   7.977   2.693  1.00 86.53           C  
ATOM   1087  CZ2 TRP A 138       3.518   7.364   1.630  1.00 87.45           C  
ATOM   1088  CZ3 TRP A 138       5.381   8.602   2.559  1.00 87.42           C  
ATOM   1089  N   TYR A 139       6.308  11.305  -1.451  1.00 94.87           N  
ATOM   1090  CA  TYR A 139       5.448  12.360  -0.926  1.00 95.00           C  
ATOM   1091  C   TYR A 139       4.977  13.285  -2.042  1.00 94.35           C  
ATOM   1092  CB  TYR A 139       6.183  13.169   0.147  1.00 94.72           C  
ATOM   1093  O   TYR A 139       3.792  13.617  -2.124  1.00 93.39           O  
ATOM   1094  CG  TYR A 139       5.342  14.255   0.771  1.00 93.94           C  
ATOM   1095  CD1 TYR A 139       5.272  15.524   0.200  1.00 92.15           C  
ATOM   1096  CD2 TYR A 139       4.616  14.016   1.933  1.00 91.71           C  
ATOM   1097  CE1 TYR A 139       4.500  16.529   0.773  1.00 91.77           C  
ATOM   1098  CE2 TYR A 139       3.840  15.014   2.514  1.00 91.67           C  
ATOM   1099  OH  TYR A 139       3.021  17.256   2.499  1.00 88.33           O  
ATOM   1100  CZ  TYR A 139       3.788  16.265   1.928  1.00 90.77           C  
ATOM   1101  N   ASN A 140       5.846  13.613  -2.937  1.00 93.18           N  
ATOM   1102  CA  ASN A 140       5.523  14.558  -4.002  1.00 92.80           C  
ATOM   1103  C   ASN A 140       4.527  13.965  -4.994  1.00 92.00           C  
ATOM   1104  CB  ASN A 140       6.795  15.003  -4.727  1.00 91.40           C  
ATOM   1105  O   ASN A 140       3.687  14.682  -5.540  1.00 90.44           O  
ATOM   1106  CG  ASN A 140       7.679  15.886  -3.868  1.00 84.00           C  
ATOM   1107  ND2 ASN A 140       8.980  15.855  -4.129  1.00 76.88           N  
ATOM   1108  OD1 ASN A 140       7.195  16.590  -2.978  1.00 77.58           O  
ATOM   1109  N   GLN A 141       4.542  12.732  -5.152  1.00 90.49           N  
ATOM   1110  CA  GLN A 141       3.706  12.061  -6.142  1.00 90.04           C  
ATOM   1111  C   GLN A 141       2.296  11.830  -5.606  1.00 89.83           C  
ATOM   1112  CB  GLN A 141       4.334  10.731  -6.561  1.00 88.41           C  
ATOM   1113  O   GLN A 141       1.322  11.894  -6.359  1.00 88.34           O  
ATOM   1114  CG  GLN A 141       5.582  10.883  -7.419  1.00 81.20           C  
ATOM   1115  CD  GLN A 141       6.236   9.553  -7.745  1.00 76.84           C  
ATOM   1116  NE2 GLN A 141       6.946   9.500  -8.867  1.00 68.71           N  
ATOM   1117  OE1 GLN A 141       6.106   8.581  -6.993  1.00 73.40           O  
ATOM   1118  N   THR A 142       2.185  11.538  -4.355  1.00 90.28           N  
ATOM   1119  CA  THR A 142       0.906  11.252  -3.716  1.00 90.55           C  
ATOM   1120  C   THR A 142       0.788  11.992  -2.386  1.00 91.35           C  
ATOM   1121  CB  THR A 142       0.722   9.741  -3.483  1.00 88.73           C  
ATOM   1122  O   THR A 142       0.755  11.368  -1.323  1.00 90.64           O  
ATOM   1123  CG2 THR A 142       0.641   8.987  -4.807  1.00 83.09           C  
ATOM   1124  OG1 THR A 142       1.833   9.241  -2.729  1.00 80.59           O  
ATOM   1125  N   PRO A 143       0.741  13.290  -2.353  1.00 93.36           N  
ATOM   1126  CA  PRO A 143       0.891  14.066  -1.120  1.00 93.84           C  
ATOM   1127  C   PRO A 143      -0.215  13.782  -0.106  1.00 93.72           C  
ATOM   1128  CB  PRO A 143       0.827  15.516  -1.606  1.00 92.67           C  
ATOM   1129  O   PRO A 143       0.047  13.721   1.098  1.00 93.17           O  
ATOM   1130  CG  PRO A 143       0.174  15.440  -2.949  1.00 90.17           C  
ATOM   1131  CD  PRO A 143       0.567  14.144  -3.598  1.00 89.66           C  
ATOM   1132  N   ASN A 144      -1.421  13.630  -0.575  1.00 93.91           N  
ATOM   1133  CA  ASN A 144      -2.518  13.414   0.362  1.00 94.01           C  
ATOM   1134  C   ASN A 144      -2.384  12.076   1.083  1.00 94.42           C  
ATOM   1135  CB  ASN A 144      -3.865  13.496  -0.360  1.00 92.48           C  
ATOM   1136  O   ASN A 144      -2.522  12.008   2.305  1.00 93.99           O  
ATOM   1137  CG  ASN A 144      -4.199  14.903  -0.815  1.00 84.86           C  
ATOM   1138  ND2 ASN A 144      -4.937  15.012  -1.913  1.00 78.11           N  
ATOM   1139  OD1 ASN A 144      -3.795  15.884  -0.186  1.00 78.89           O  
ATOM   1140  N   ARG A 145      -2.146  11.109   0.329  1.00 94.01           N  
ATOM   1141  CA  ARG A 145      -1.942   9.794   0.929  1.00 94.37           C  
ATOM   1142  C   ARG A 145      -0.697   9.781   1.809  1.00 94.73           C  
ATOM   1143  CB  ARG A 145      -1.829   8.720  -0.155  1.00 93.46           C  
ATOM   1144  O   ARG A 145      -0.737   9.300   2.943  1.00 94.52           O  
ATOM   1145  CG  ARG A 145      -1.607   7.318   0.389  1.00 90.41           C  
ATOM   1146  CD  ARG A 145      -1.639   6.272  -0.717  1.00 88.43           C  
ATOM   1147  NE  ARG A 145      -1.432   4.926  -0.192  1.00 85.78           N  
ATOM   1148  NH1 ARG A 145      -1.796   3.860  -2.210  1.00 78.01           N  
ATOM   1149  NH2 ARG A 145      -1.304   2.637  -0.334  1.00 76.23           N  
ATOM   1150  CZ  ARG A 145      -1.511   3.811  -0.913  1.00 83.37           C  
ATOM   1151  N   ALA A 146       0.379  10.284   1.308  1.00 95.83           N  
ATOM   1152  CA  ALA A 146       1.636  10.305   2.052  1.00 96.09           C  
ATOM   1153  C   ALA A 146       1.480  11.057   3.371  1.00 96.25           C  
ATOM   1154  CB  ALA A 146       2.742  10.937   1.210  1.00 95.43           C  
ATOM   1155  O   ALA A 146       1.988  10.619   4.406  1.00 96.13           O  
ATOM   1156  N   LYS A 147       0.780  12.187   3.327  1.00 96.84           N  
ATOM   1157  CA  LYS A 147       0.565  12.963   4.545  1.00 96.79           C  
ATOM   1158  C   LYS A 147      -0.183  12.145   5.594  1.00 96.89           C  
ATOM   1159  CB  LYS A 147      -0.207  14.247   4.234  1.00 95.71           C  
ATOM   1160  O   LYS A 147       0.173  12.166   6.774  1.00 96.64           O  
ATOM   1161  CG  LYS A 147      -0.305  15.210   5.408  1.00 81.75           C  
ATOM   1162  CD  LYS A 147      -0.985  16.512   5.007  1.00 75.36           C  
ATOM   1163  CE  LYS A 147      -1.129  17.457   6.193  1.00 67.86           C  
ATOM   1164  NZ  LYS A 147      -1.760  18.752   5.797  1.00 61.83           N  
ATOM   1165  N   ARG A 148      -1.171  11.431   5.219  1.00 96.52           N  
ATOM   1166  CA  ARG A 148      -1.919  10.609   6.165  1.00 96.62           C  
ATOM   1167  C   ARG A 148      -1.040   9.508   6.748  1.00 96.78           C  
ATOM   1168  CB  ARG A 148      -3.148   9.996   5.490  1.00 95.97           C  
ATOM   1169  O   ARG A 148      -1.060   9.264   7.956  1.00 96.63           O  
ATOM   1170  CG  ARG A 148      -4.261  10.995   5.214  1.00 92.49           C  
ATOM   1171  CD  ARG A 148      -5.537  10.304   4.752  1.00 90.10           C  
ATOM   1172  NE  ARG A 148      -5.389   9.739   3.414  1.00 86.88           N  
ATOM   1173  NH1 ARG A 148      -5.908  11.697   2.304  1.00 77.52           N  
ATOM   1174  NH2 ARG A 148      -5.409   9.801   1.118  1.00 74.66           N  
ATOM   1175  CZ  ARG A 148      -5.569  10.414   2.282  1.00 82.34           C  
ATOM   1176  N   VAL A 149      -0.248   8.846   5.889  1.00 96.87           N  
ATOM   1177  CA  VAL A 149       0.614   7.749   6.317  1.00 96.96           C  
ATOM   1178  C   VAL A 149       1.697   8.278   7.254  1.00 97.09           C  
ATOM   1179  CB  VAL A 149       1.257   7.030   5.111  1.00 96.49           C  
ATOM   1180  O   VAL A 149       1.965   7.684   8.301  1.00 96.95           O  
ATOM   1181  CG1 VAL A 149       2.266   5.984   5.582  1.00 93.48           C  
ATOM   1182  CG2 VAL A 149       0.182   6.384   4.239  1.00 93.70           C  
ATOM   1183  N   ILE A 150       2.278   9.427   6.913  1.00 97.37           N  
ATOM   1184  CA  ILE A 150       3.338  10.027   7.716  1.00 97.39           C  
ATOM   1185  C   ILE A 150       2.783  10.443   9.076  1.00 97.33           C  
ATOM   1186  CB  ILE A 150       3.970  11.242   7.001  1.00 97.12           C  
ATOM   1187  O   ILE A 150       3.412  10.204  10.110  1.00 97.12           O  
ATOM   1188  CG1 ILE A 150       4.808  10.781   5.803  1.00 96.08           C  
ATOM   1189  CG2 ILE A 150       4.816  12.064   7.978  1.00 96.08           C  
ATOM   1190  CD1 ILE A 150       5.329  11.919   4.936  1.00 93.51           C  
ATOM   1191  N   THR A 151       1.619  11.033   9.095  1.00 97.27           N  
ATOM   1192  CA  THR A 151       0.978  11.411  10.350  1.00 97.23           C  
ATOM   1193  C   THR A 151       0.698  10.180  11.207  1.00 97.26           C  
ATOM   1194  CB  THR A 151      -0.335  12.175  10.098  1.00 96.71           C  
ATOM   1195  O   THR A 151       0.877  10.212  12.426  1.00 97.02           O  
ATOM   1196  CG2 THR A 151      -1.018  12.542  11.412  1.00 92.28           C  
ATOM   1197  OG1 THR A 151      -0.052  13.375   9.369  1.00 90.51           O  
ATOM   1198  N   THR A 152       0.296   9.113  10.569  1.00 97.25           N  
ATOM   1199  CA  THR A 152       0.042   7.867  11.283  1.00 97.23           C  
ATOM   1200  C   THR A 152       1.324   7.338  11.919  1.00 97.29           C  
ATOM   1201  CB  THR A 152      -0.548   6.797  10.346  1.00 96.67           C  
ATOM   1202  O   THR A 152       1.316   6.897  13.071  1.00 97.04           O  
ATOM   1203  CG2 THR A 152      -0.785   5.486  11.088  1.00 91.85           C  
ATOM   1204  OG1 THR A 152      -1.795   7.267   9.820  1.00 88.97           O  
ATOM   1205  N   PHE A 153       2.463   7.380  11.226  1.00 97.65           N  
ATOM   1206  CA  PHE A 153       3.751   7.022  11.808  1.00 97.63           C  
ATOM   1207  C   PHE A 153       4.069   7.910  13.006  1.00 97.41           C  
ATOM   1208  CB  PHE A 153       4.864   7.132  10.762  1.00 97.53           C  
ATOM   1209  O   PHE A 153       4.517   7.422  14.045  1.00 96.90           O  
ATOM   1210  CG  PHE A 153       5.029   5.897   9.918  1.00 97.09           C  
ATOM   1211  CD1 PHE A 153       5.212   4.653  10.510  1.00 96.19           C  
ATOM   1212  CD2 PHE A 153       5.000   5.980   8.532  1.00 95.97           C  
ATOM   1213  CE1 PHE A 153       5.365   3.509   9.731  1.00 95.45           C  
ATOM   1214  CE2 PHE A 153       5.151   4.841   7.748  1.00 95.16           C  
ATOM   1215  CZ  PHE A 153       5.335   3.606   8.349  1.00 94.66           C  
ATOM   1216  N   ARG A 154       3.828   9.195  12.827  1.00 97.48           N  
ATOM   1217  CA  ARG A 154       4.232  10.184  13.820  1.00 97.35           C  
ATOM   1218  C   ARG A 154       3.410  10.045  15.097  1.00 97.24           C  
ATOM   1219  CB  ARG A 154       4.090  11.600  13.257  1.00 96.55           C  
ATOM   1220  O   ARG A 154       3.960  10.063  16.201  1.00 96.81           O  
ATOM   1221  CG  ARG A 154       4.604  12.687  14.188  1.00 88.53           C  
ATOM   1222  CD  ARG A 154       4.510  14.066  13.550  1.00 84.03           C  
ATOM   1223  NE  ARG A 154       3.130  14.421  13.234  1.00 80.75           N  
ATOM   1224  NH1 ARG A 154       2.670  15.327  15.309  1.00 71.50           N  
ATOM   1225  NH2 ARG A 154       1.052  15.290  13.686  1.00 66.57           N  
ATOM   1226  CZ  ARG A 154       2.287  15.012  14.077  1.00 73.54           C  
ATOM   1227  N   THR A 155       2.115   9.804  14.921  1.00 96.92           N  
ATOM   1228  CA  THR A 155       1.224   9.914  16.071  1.00 96.71           C  
ATOM   1229  C   THR A 155       0.910   8.535  16.646  1.00 96.37           C  
ATOM   1230  CB  THR A 155      -0.087  10.628  15.696  1.00 96.07           C  
ATOM   1231  O   THR A 155       0.530   8.415  17.812  1.00 95.60           O  
ATOM   1232  CG2 THR A 155       0.187  12.004  15.099  1.00 92.69           C  
ATOM   1233  OG1 THR A 155      -0.798   9.836  14.736  1.00 92.17           O  
ATOM   1234  N   GLY A 156       1.001   7.504  15.733  1.00 96.99           N  
ATOM   1235  CA  GLY A 156       0.638   6.167  16.177  1.00 96.80           C  
ATOM   1236  C   GLY A 156      -0.853   5.997  16.398  1.00 96.32           C  
ATOM   1237  O   GLY A 156      -1.275   5.183  17.223  1.00 95.13           O  
ATOM   1238  N   THR A 157      -1.603   6.870  15.782  1.00 96.26           N  
ATOM   1239  CA  THR A 157      -3.057   6.817  15.892  1.00 96.16           C  
ATOM   1240  C   THR A 157      -3.705   6.836  14.511  1.00 95.99           C  
ATOM   1241  CB  THR A 157      -3.596   7.990  16.732  1.00 95.52           C  
ATOM   1242  O   THR A 157      -3.043   7.128  13.513  1.00 95.46           O  
ATOM   1243  CG2 THR A 157      -2.857   8.101  18.061  1.00 91.26           C  
ATOM   1244  OG1 THR A 157      -3.426   9.211  16.000  1.00 91.24           O  
ATOM   1245  N   TRP A 158      -5.038   6.639  14.467  1.00 95.13           N  
ATOM   1246  CA  TRP A 158      -5.797   6.601  13.222  1.00 95.49           C  
ATOM   1247  C   TRP A 158      -6.371   7.975  12.892  1.00 94.49           C  
ATOM   1248  CB  TRP A 158      -6.927   5.570  13.312  1.00 94.32           C  
ATOM   1249  O   TRP A 158      -7.244   8.099  12.030  1.00 92.19           O  
ATOM   1250  CG  TRP A 158      -6.451   4.151  13.400  1.00 89.25           C  
ATOM   1251  CD1 TRP A 158      -6.492   3.335  14.496  1.00 79.72           C  
ATOM   1252  CD2 TRP A 158      -5.857   3.383  12.350  1.00 81.20           C  
ATOM   1253  CE2 TRP A 158      -5.563   2.107  12.880  1.00 85.21           C  
ATOM   1254  CE3 TRP A 158      -5.545   3.649  11.009  1.00 76.51           C  
ATOM   1255  NE1 TRP A 158      -5.959   2.104  14.190  1.00 82.45           N  
ATOM   1256  CH2 TRP A 158      -4.676   1.386  10.807  1.00 79.42           C  
ATOM   1257  CZ2 TRP A 158      -4.971   1.099  12.115  1.00 81.23           C  
ATOM   1258  CZ3 TRP A 158      -4.957   2.644  10.250  1.00 79.50           C  
ATOM   1259  N   ASP A 159      -6.032   9.029  13.641  1.00 95.32           N  
ATOM   1260  CA  ASP A 159      -6.675  10.336  13.549  1.00 95.08           C  
ATOM   1261  C   ASP A 159      -6.611  10.881  12.124  1.00 94.80           C  
ATOM   1262  CB  ASP A 159      -6.025  11.324  14.520  1.00 93.71           C  
ATOM   1263  O   ASP A 159      -7.526  11.577  11.678  1.00 93.72           O  
ATOM   1264  CG  ASP A 159      -6.438  11.096  15.963  1.00 85.49           C  
ATOM   1265  OD1 ASP A 159      -7.356  10.286  16.214  1.00 77.09           O  
ATOM   1266  OD2 ASP A 159      -5.841  11.734  16.858  1.00 81.05           O  
ATOM   1267  N   ALA A 160      -5.592  10.567  11.426  1.00 94.81           N  
ATOM   1268  CA  ALA A 160      -5.419  11.077  10.068  1.00 94.68           C  
ATOM   1269  C   ALA A 160      -6.397  10.412   9.103  1.00 94.01           C  
ATOM   1270  CB  ALA A 160      -3.983  10.861   9.598  1.00 93.87           C  
ATOM   1271  O   ALA A 160      -6.538  10.844   7.957  1.00 92.60           O  
ATOM   1272  N   TYR A 161      -7.056   9.288   9.487  1.00 94.30           N  
ATOM   1273  CA  TYR A 161      -7.977   8.560   8.621  1.00 93.86           C  
ATOM   1274  C   TYR A 161      -9.407   8.661   9.138  1.00 90.14           C  
ATOM   1275  CB  TYR A 161      -7.564   7.089   8.511  1.00 93.69           C  
ATOM   1276  O   TYR A 161     -10.307   7.987   8.631  1.00 84.22           O  
ATOM   1277  CG  TYR A 161      -6.403   6.853   7.576  1.00 94.05           C  
ATOM   1278  CD1 TYR A 161      -6.605   6.709   6.205  1.00 92.51           C  
ATOM   1279  CD2 TYR A 161      -5.102   6.773   8.061  1.00 91.83           C  
ATOM   1280  CE1 TYR A 161      -5.539   6.489   5.340  1.00 92.17           C  
ATOM   1281  CE2 TYR A 161      -4.028   6.553   7.205  1.00 91.98           C  
ATOM   1282  OH  TYR A 161      -3.196   6.196   4.996  1.00 88.30           O  
ATOM   1283  CZ  TYR A 161      -4.256   6.413   5.848  1.00 91.57           C  
ATOM   1284  N   LYS A 162      -9.501   9.502  10.114  1.00 87.17           N  
ATOM   1285  CA  LYS A 162     -10.864   9.764  10.568  1.00 85.33           C  
ATOM   1286  C   LYS A 162     -11.507  10.886   9.759  1.00 82.65           C  
ATOM   1287  CB  LYS A 162     -10.875  10.119  12.056  1.00 82.11           C  
ATOM   1288  O   LYS A 162     -10.808  11.730   9.193  1.00 77.24           O  
ATOM   1289  CG  LYS A 162     -10.482   8.967  12.970  1.00 75.75           C  
ATOM   1290  CD  LYS A 162     -10.523   9.378  14.436  1.00 72.78           C  
ATOM   1291  CE  LYS A 162     -10.061   8.248  15.347  1.00 65.11           C  
ATOM   1292  NZ  LYS A 162      -9.999   8.679  16.776  1.00 60.14           N  
TER    1293      LYS A 162
END
