# Supplementary material for: Semantical and geometrical protein encoding toward enhanced bioactivity and thermostability
Source: eLife. 2025 May 2;13:RP98033. doi: 10.7554/eLife.98033 (PMC12048155; doi:10.7554/eLife.98033)
Supplement: Source code 1. [file elife-98033-code1.zip › ProtSSN-master/data/DDG/DATASET/1L63-5.4-65.3/1L63-5.4-65.3.exp.pdb]

HEADER    HYDROLASE (O-GLYCOSYL)                  06-MAY-91   1L63              
TITLE     ANALYSIS OF THE INTERACTION BETWEEN CHARGED SIDE CHAINS AND THE ALPHA-
TITLE    2 HELIX DIPOLE USING DESIGNED THERMOSTABLE MUTANTS OF PHAGE T4 LYSOZYME
COMPND    MOL_ID: 1;                                                            
COMPND   2 MOLECULE: LYSOZYME;                                                  
COMPND   3 CHAIN: A;                                                            
COMPND   4 EC: 3.2.1.17;                                                        
COMPND   5 ENGINEERED: YES                                                      
SOURCE    MOL_ID: 1;                                                            
SOURCE   2 ORGANISM_SCIENTIFIC: ENTEROBACTERIA PHAGE T4;                        
SOURCE   3 ORGANISM_TAXID: 10665                                                
KEYWDS    HYDROLASE (O-GLYCOSYL)                                                
EXPDTA    X-RAY DIFFRACTION                                                     
AUTHOR    H.NICHOLSON,B.W.MATTHEWS                                              
REVDAT   5   29-NOV-17 1L63    1       HELIX                                    
REVDAT   4   25-AUG-09 1L63    1       SOURCE                                   
REVDAT   3   24-FEB-09 1L63    1       VERSN                                    
REVDAT   2   01-APR-03 1L63    1       JRNL                                     
REVDAT   1   15-OCT-91 1L63    0                                                
JRNL        AUTH   H.NICHOLSON,D.E.ANDERSON,S.DAO-PIN,B.W.MATTHEWS              
JRNL        TITL   ANALYSIS OF THE INTERACTION BETWEEN CHARGED SIDE CHAINS AND  
JRNL        TITL 2 THE ALPHA-HELIX DIPOLE USING DESIGNED THERMOSTABLE MUTANTS   
JRNL        TITL 3 OF PHAGE T4 LYSOZYME.                                        
JRNL        REF    BIOCHEMISTRY                  V.  30  9816 1991              
JRNL        REFN                   ISSN 0006-2960                               
JRNL        PMID   1911773                                                      
JRNL        DOI    10.1021/BI00105A002                                          
REMARK   1                                                                      
REMARK   1 REFERENCE 1                                                          
REMARK   1  AUTH   H.NICHOLSON,W.BECKTEL,B.W.MATTHEWS                           
REMARK   1  REF    TO BE PUBLISHED                                              
REMARK   1  REFN                                                                
REMARK   1 REFERENCE 2                                                          
REMARK   1  AUTH   S.DAOPIN,E.ANDERSON,W.BAASE,F.W.DAHLQUIST,B.W.MATTHEWS       
REMARK   1  TITL   THE STRUCTURAL AND THERMODYNAMIC CONSEQUENCES OF BURYING A   
REMARK   1  TITL 2 CHARGED RESIDUE WITHIN THE HYDROPHOBIC CORE OF T4 LYSOZYME   
REMARK   1  REF    TO BE PUBLISHED                                              
REMARK   1  REFN                                                                
REMARK   1 REFERENCE 3                                                          
REMARK   1  AUTH   X.-J.ZHANG,W.A.BAASE,B.W.MATTHEWS                            
REMARK   1  TITL   MULTIPLE STABILIZING ALANINE REPLACEMENTS WITHIN ALPHA-HELIX 
REMARK   1  TITL 2 126-134 OF T4 LYSOZYME HAVE INDEPENDENT, ADDITIVE EFFECTS ON 
REMARK   1  TITL 3 BOTH STRUCTURE AND STABILITY                                 
REMARK   1  REF    TO BE PUBLISHED                                              
REMARK   1  REFN                                                                
REMARK   1 REFERENCE 4                                                          
REMARK   1  AUTH   U.H.SAUER,S.DAO-PIN,B.W.MATTHEWS                             
REMARK   1  TITL   TOLERANCE OF T4 LYSOZYME TO PROLINE SUBSTITUTIONS WITHIN THE 
REMARK   1  TITL 2 LONG INTERDOMAIN ALPHA-HELIX ILLUSTRATES THE ADAPTABILITY OF 
REMARK   1  TITL 3 PROTEINS TO POTENTIALLY DESTABILIZING LESIONS                
REMARK   1  REF    TO BE PUBLISHED                                              
REMARK   1  REFN                                                                
REMARK   1 REFERENCE 5                                                          
REMARK   1  AUTH   D.W.HEINZ,W.A.BAASE,B.W.MATTHEWS                             
REMARK   1  TITL   TOLERANCE OF T4 LYSOZYME TO MULTIPLE XAA (RIGHT ARROW) ALA   
REMARK   1  TITL 2 SUBSTITUTIONS: A POLYALANINE ALPHA-HELIX CONTAINING TEN      
REMARK   1  TITL 3 CONSECUTIVE ALANINES                                         
REMARK   1  REF    TO BE PUBLISHED                                              
REMARK   1  REFN                                                                
REMARK   1 REFERENCE 6                                                          
REMARK   1  AUTH   S.DAO-PIN,E.SODERLIND,W.A.BAASE,J.A.WOZNIAK,U.SAUER,         
REMARK   1  AUTH 2 B.W.MATTHEWS                                                 
REMARK   1  TITL   CUMULATIVE SITE-DIRECTED CHARGE-CHANGE REPLACEMENTS IN       
REMARK   1  TITL 2 BACTERIOPHAGE T4 LYSOZYME SUGGEST THAT LONG-RANGE            
REMARK   1  TITL 3 ELECTROSTATIC INTERACTIONS CONTRIBUTE LITTLE TO PROTEIN      
REMARK   1  TITL 4 STABILITY                                                    
REMARK   1  REF    J.MOL.BIOL.                   V. 221   873 1991              
REMARK   1  REFN                   ISSN 0022-2836                               
REMARK   1 REFERENCE 7                                                          
REMARK   1  AUTH   S.DAOPIN,T.ALBER,W.A.BAASE,J.A.WOZNIAK,B.W.MATTHEWS          
REMARK   1  TITL   STRUCTURAL AND THERMODYNAMIC ANALYSIS OF THE PACKING OF TWO  
REMARK   1  TITL 2 ALPHA-HELICES IN BACTERIOPHAGE T4 LYSOZYME                   
REMARK   1  REF    J.MOL.BIOL.                   V. 221   647 1991              
REMARK   1  REFN                   ISSN 0022-2836                               
REMARK   1 REFERENCE 8                                                          
REMARK   1  AUTH   S.DAO-PIN,U.SAUER,H.NICHOLSON,B.W.MATTHEWS                   
REMARK   1  TITL   CONTRIBUTIONS OF ENGINEERED SURFACE SALT BRIDGES TO THE      
REMARK   1  TITL 2 STABILITY OF T4 LYSOZYME DETERMINED BY DIRECTED MUTAGENESIS  
REMARK   1  REF    BIOCHEMISTRY                  V.  30  7142 1991              
REMARK   1  REFN                   ISSN 0006-2960                               
REMARK   1 REFERENCE 9                                                          
REMARK   1  AUTH   X.-J.ZHANG,W.A.BAASE,B.W.MATTHEWS                            
REMARK   1  TITL   TOWARD A SIMPLIFICATION OF THE PROTEIN FOLDING PROBLEM: A    
REMARK   1  TITL 2 STABILIZING POLYALANINE ALPHA-HELIX ENGINEERED IN T4         
REMARK   1  TITL 3 LYSOZYME                                                     
REMARK   1  REF    BIOCHEMISTRY                  V.  30  2012 1991              
REMARK   1  REFN                   ISSN 0006-2960                               
REMARK   1 REFERENCE 10                                                         
REMARK   1  AUTH   P.E.PJURA,M.MATSUMURA,J.A.WOZNIAK,B.W.MATTHEWS               
REMARK   1  TITL   STRUCTURE OF A THERMOSTABLE DISULFIDE-BRIDGE MUTANT OF PHAGE 
REMARK   1  TITL 2 T4 LYSOZYME SHOWS THAT AN ENGINEERED CROSSLINK IN A FLEXIBLE 
REMARK   1  TITL 3 REGION DOES NOT INCREASE THE RIGIDITY OF THE FOLDED PROTEIN  
REMARK   1  REF    BIOCHEMISTRY                  V.  29  2592 1990              
REMARK   1  REFN                   ISSN 0006-2960                               
REMARK   1 REFERENCE 11                                                         
REMARK   1  AUTH   M.MATSUMURA,J.A.WOZNIAK,S.DAO-PIN,B.W.MATTHEWS               
REMARK   1  TITL   STRUCTURAL STUDIES OF MUTANTS OF T4 LYSOZYME THAT ALTER      
REMARK   1  TITL 2 HYDROPHOBIC STABILIZATION                                    
REMARK   1  REF    J.BIOL.CHEM.                  V. 264 16059 1989              
REMARK   1  REFN                   ISSN 0021-9258                               
REMARK   1 REFERENCE 12                                                         
REMARK   1  AUTH   L.H.WEAVER,T.M.GRAY,M.G.GRUETTER,D.E.ANDERSON,J.A.WOZNIAK,   
REMARK   1  AUTH 2 F.W.DAHLQUIST,B.W.MATTHEWS                                   
REMARK   1  TITL   HIGH-RESOLUTION STRUCTURE OF THE TEMPERATURE-SENSITIVE       
REMARK   1  TITL 2 MUTANT OF PHAGE LYSOZYME, ARG 96 (RIGHT ARROW) HIS           
REMARK   1  REF    BIOCHEMISTRY                  V.  28  3793 1989              
REMARK   1  REFN                   ISSN 0006-2960                               
REMARK   1 REFERENCE 13                                                         
REMARK   1  AUTH   H.NICHOLSON,E.SODERLIND,D.E.TRONRUD,B.W.MATTHEWS             
REMARK   1  TITL   CONTRIBUTIONS OF LEFT-HANDED HELICAL RESIDUES TO THE         
REMARK   1  TITL 2 STRUCTURE AND STABILITY OF BACTERIOPHAGE T4 LYSOZYME         
REMARK   1  REF    J.MOL.BIOL.                   V. 210   181 1989              
REMARK   1  REFN                   ISSN 0022-2836                               
REMARK   1 REFERENCE 14                                                         
REMARK   1  AUTH   M.MATSUMURA,W.J.BECKTEL,B.W.MATTHEWS                         
REMARK   1  TITL   HYDROPHOBIC STABILIZATION IN T4 LYSOZYME DETERMINED DIRECTLY 
REMARK   1  TITL 2 BY MULTIPLE SUBSTITUTIONS OF ILE 3                           
REMARK   1  REF    NATURE                        V. 334   406 1988              
REMARK   1  REFN                   ISSN 0028-0836                               
REMARK   1 REFERENCE 15                                                         
REMARK   1  AUTH   H.NICHOLSON,W.J.BECKTEL,B.W.MATTHEWS                         
REMARK   1  TITL   ENHANCED PROTEIN THERMOSTABILITY FROM DESIGNED MUTATIONS     
REMARK   1  TITL 2 THAT INTERACT WITH ALPHA-HELIX DIPOLES                       
REMARK   1  REF    NATURE                        V. 336   651 1988              
REMARK   1  REFN                   ISSN 0028-0836                               
REMARK   1 REFERENCE 16                                                         
REMARK   1  AUTH   T.ALBER,J.A.BELL,S.DAO-PIN,H.NICHOLSON,J.A.WOZNIAK S.COOK,   
REMARK   1  AUTH 2 B.W.MATTHEWS                                                 
REMARK   1  TITL   REPLACEMENTS OF PRO86 IN PHAGE T4 LYSOZYME EXTEND AN         
REMARK   1  TITL 2 ALPHA-HELIX BUT DO NOT ALTER PROTEIN STABILITY               
REMARK   1  REF    SCIENCE                       V. 239   631 1988              
REMARK   1  REFN                   ISSN 0036-8075                               
REMARK   1 REFERENCE 17                                                         
REMARK   1  AUTH   B.W.MATTHEWS,H.NICHOLSON,W.J.BECKTEL                         
REMARK   1  TITL   ENHANCED PROTEIN THERMOSTABILITY FROM SITE-DIRECTED          
REMARK   1  TITL 2 MUTATIONS THAT DECREASE THE ENTROPY OF UNFOLDING             
REMARK   1  REF    PROC.NATL.ACAD.SCI.USA        V.  84  6663 1987              
REMARK   1  REFN                   ISSN 0027-8424                               
REMARK   1 REFERENCE 18                                                         
REMARK   1  AUTH   T.M.GRAY,B.W.MATTHEWS                                        
REMARK   1  TITL   STRUCTURAL ANALYSIS OF THE TEMPERATURE-SENSITIVE MUTANT OF   
REMARK   1  TITL 2 BACTERIOPHAGE T4 LYSOZYME, GLYCINE 156 (RIGHT ARROW)         
REMARK   1  TITL 3 ASPARTIC ACID                                                
REMARK   1  REF    J.BIOL.CHEM.                  V. 262 16858 1987              
REMARK   1  REFN                   ISSN 0021-9258                               
REMARK   1 REFERENCE 19                                                         
REMARK   1  AUTH   T.ALBER,S.DAO-PIN,K.WILSON,J.A.WOZNIAK,S.P.COOK,B.W.MATTHEWS 
REMARK   1  TITL   CONTRIBUTIONS OF HYDROGEN BONDS OF THR 157 TO THE            
REMARK   1  TITL 2 THERMODYNAMIC STABILITY OF PHAGE T4 LYSOZYME                 
REMARK   1  REF    NATURE                        V. 330    41 1987              
REMARK   1  REFN                   ISSN 0028-0836                               
REMARK   1 REFERENCE 20                                                         
REMARK   1  AUTH   M.G.GRUETTER,T.M.GRAY,L.H.WEAVER,T.ALBER,K.WILSON,           
REMARK   1  AUTH 2 B.W.MATTHEWS                                                 
REMARK   1  TITL   STRUCTURAL STUDIES OF MUTANTS OF THE LYSOZYME OF             
REMARK   1  TITL 2 BACTERIOPHAGE T4. THE TEMPERATURE-SENSITIVE MUTANT PROTEIN   
REMARK   1  TITL 3 THR157 (RIGHT ARROW) ILE                                     
REMARK   1  REF    J.MOL.BIOL.                   V. 197   315 1987              
REMARK   1  REFN                   ISSN 0022-2836                               
REMARK   1 REFERENCE 21                                                         
REMARK   1  AUTH   L.H.WEAVER,B.W.MATTHEWS                                      
REMARK   1  TITL   STRUCTURE OF BACTERIOPHAGE T4 LYSOZYME REFINED AT 1.7        
REMARK   1  TITL 2 ANGSTROMS RESOLUTION                                         
REMARK   1  REF    J.MOL.BIOL.                   V. 193   189 1987              
REMARK   1  REFN                   ISSN 0022-2836                               
REMARK   1 REFERENCE 22                                                         
REMARK   1  AUTH   T.ALBER,S.DAO-PIN,J.A.NYE,D.C.MUCHMORE,B.W.MATTHEWS          
REMARK   1  TITL   TEMPERATURE-SENSITIVE MUTATIONS OF BACTERIOPHAGE T4 LYSOZYME 
REMARK   1  TITL 2 OCCUR AT SITES WITH LOW MOBILITY AND LOW SOLVENT             
REMARK   1  TITL 3 ACCESSIBILITY IN THE FOLDED PROTEIN                          
REMARK   1  REF    BIOCHEMISTRY                  V.  26  3754 1987              
REMARK   1  REFN                   ISSN 0006-2960                               
REMARK   1 REFERENCE 23                                                         
REMARK   1  AUTH   B.W.MATTHEWS,M.G.GRUETTER,W.F.ANDERSON,S.J.REMINGTON         
REMARK   1  TITL   COMMON PRECURSOR OF LYSOZYMES OF HEN EGG-WHITE AND           
REMARK   1  TITL 2 BACTERIOPHAGE T4                                             
REMARK   1  REF    NATURE                        V. 290   334 1981              
REMARK   1  REFN                   ISSN 0028-0836                               
REMARK   1 REFERENCE 24                                                         
REMARK   1  AUTH   W.F.ANDERSON,M.G.GRUETTER,S.J.REMINGTON,L.H.WEAVER,          
REMARK   1  AUTH 2 B.W.MATTHEWS                                                 
REMARK   1  TITL   CRYSTALLOGRAPHIC DETERMINATION OF THE MODE OF BINDING OF     
REMARK   1  TITL 2 OLIGOSACCHARIDES TO T4 BACTERIOPHAGE LYSOZYME. IMPLICATIONS  
REMARK   1  TITL 3 FOR THE MECHANISM OF CATALYSIS                               
REMARK   1  REF    J.MOL.BIOL.                   V. 147   523 1981              
REMARK   1  REFN                   ISSN 0022-2836                               
REMARK   1 REFERENCE 25                                                         
REMARK   1  AUTH   B.W.MATTHEWS,S.J.REMINGTON,M.G.GRUETTER,W.F.ANDERSON         
REMARK   1  TITL   RELATION BETWEEN HEN EGG WHITE LYSOZYME AND BACTERIOPHAGE T4 
REMARK   1  TITL 2 LYSOZYME. EVOLUTIONARY IMPLICATIONS                          
REMARK   1  REF    J.MOL.BIOL.                   V. 147   545 1981              
REMARK   1  REFN                   ISSN 0022-2836                               
REMARK   1 REFERENCE 26                                                         
REMARK   1  AUTH   S.J.REMINGTON,W.F.ANDERSON,J.OWEN,L.F.TENEYCK,C.T.GRAINGER,  
REMARK   1  AUTH 2 B.W.MATTHEWS                                                 
REMARK   1  TITL   STRUCTURE OF THE LYSOZYME FROM BACTERIOPHAGE T4, AN ELECTRON 
REMARK   1  TITL 2 DENSITY MAP AT 2.4 ANGSTROMS RESOLUTION                      
REMARK   1  REF    J.MOL.BIOL.                   V. 118    81 1978              
REMARK   1  REFN                   ISSN 0022-2836                               
REMARK   1 REFERENCE 27                                                         
REMARK   1  AUTH   S.J.REMINGTON,L.F.TENEYCK,B.W.MATTHEWS                       
REMARK   1  TITL   ATOMIC COORDINATES FOR T4 PHAGE LYSOZYME                     
REMARK   1  REF    BIOCHEM.BIOPHYS.RES.COMMUN.   V.  75   265 1977              
REMARK   1  REFN                   ISSN 0006-291X                               
REMARK   1 REFERENCE 28                                                         
REMARK   1  AUTH   B.W.MATTHEWS                                                 
REMARK   1  TITL   COMPARISON OF THE PREDICTED AND OBSERVED SECONDARY STRUCTURE 
REMARK   1  TITL 2 OF T4 PHAGE LYSOZYME                                         
REMARK   1  REF    BIOCHIM.BIOPHYS.ACTA          V. 405   442 1975              
REMARK   1  REFN                   ISSN 0006-3002                               
REMARK   1 REFERENCE 29                                                         
REMARK   1  AUTH   B.W.MATTHEWS,S.J.REMINGTON                                   
REMARK   1  TITL   THE THREE DIMENSIONAL STRUCTURE OF THE LYSOZYME FROM         
REMARK   1  TITL 2 BACTERIOPHAGE T4                                             
REMARK   1  REF    PROC.NATL.ACAD.SCI.USA        V.  71  4178 1974              
REMARK   1  REFN                   ISSN 0027-8424                               
REMARK   1 REFERENCE 30                                                         
REMARK   1  AUTH   B.W.MATTHEWS,F.W.DAHLQUIST,A.Y.MAYNARD                       
REMARK   1  TITL   CRYSTALLOGRAPHIC DATA FOR LYSOZYME FROM BACTERIOPHAGE T4     
REMARK   1  REF    J.MOL.BIOL.                   V.  78   575 1973              
REMARK   1  REFN                   ISSN 0022-2836                               
REMARK   2                                                                      
REMARK   2 RESOLUTION.    1.75 ANGSTROMS.                                       
REMARK   3                                                                      
REMARK   3 REFINEMENT.                                                          
REMARK   3   PROGRAM     : TNT                                                  
REMARK   3   AUTHORS     : TRONRUD,TEN EYCK,MATTHEWS                            
REMARK   3                                                                      
REMARK   3  DATA USED IN REFINEMENT.                                            
REMARK   3   RESOLUTION RANGE HIGH (ANGSTROMS) : 1.75                           
REMARK   3   RESOLUTION RANGE LOW  (ANGSTROMS) : 6.00                           
REMARK   3   DATA CUTOFF            (SIGMA(F)) : NULL                           
REMARK   3   COMPLETENESS FOR RANGE        (%) : NULL                           
REMARK   3   NUMBER OF REFLECTIONS             : NULL                           
REMARK   3                                                                      
REMARK   3  USING DATA ABOVE SIGMA CUTOFF.                                      
REMARK   3   CROSS-VALIDATION METHOD          : NULL                            
REMARK   3   FREE R VALUE TEST SET SELECTION  : NULL                            
REMARK   3   R VALUE     (WORKING + TEST SET) : 0.148                           
REMARK   3   R VALUE            (WORKING SET) : NULL                            
REMARK   3   FREE R VALUE                     : NULL                            
REMARK   3   FREE R VALUE TEST SET SIZE   (%) : NULL                            
REMARK   3   FREE R VALUE TEST SET COUNT      : NULL                            
REMARK   3                                                                      
REMARK   3  USING ALL DATA, NO SIGMA CUTOFF.                                    
REMARK   3   R VALUE   (WORKING + TEST SET, NO CUTOFF) : NULL                   
REMARK   3   R VALUE          (WORKING SET, NO CUTOFF) : NULL                   
REMARK   3   FREE R VALUE                  (NO CUTOFF) : NULL                   
REMARK   3   FREE R VALUE TEST SET SIZE (%, NO CUTOFF) : NULL                   
REMARK   3   FREE R VALUE TEST SET COUNT   (NO CUTOFF) : NULL                   
REMARK   3   TOTAL NUMBER OF REFLECTIONS   (NO CUTOFF) : NULL                   
REMARK   3                                                                      
REMARK   3  NUMBER OF NON-HYDROGEN ATOMS USED IN REFINEMENT.                    
REMARK   3   PROTEIN ATOMS            : 1292                                    
REMARK   3   NUCLEIC ACID ATOMS       : 0                                       
REMARK   3   HETEROGEN ATOMS          : 10                                      
REMARK   3   SOLVENT ATOMS            : 140                                     
REMARK   3                                                                      
REMARK   3  WILSON B VALUE (FROM FCALC, A**2) : NULL                            
REMARK   3                                                                      
REMARK   3  RMS DEVIATIONS FROM IDEAL VALUES.    RMS    WEIGHT  COUNT           
REMARK   3   BOND LENGTHS                 (A) : 0.016 ; NULL  ; NULL            
REMARK   3   BOND ANGLES            (DEGREES) : 2.100 ; NULL  ; NULL            
REMARK   3   TORSION ANGLES         (DEGREES) : NULL  ; NULL  ; NULL            
REMARK   3   PSEUDOROTATION ANGLES  (DEGREES) : NULL  ; NULL  ; NULL            
REMARK   3   TRIGONAL CARBON PLANES       (A) : NULL  ; NULL  ; NULL            
REMARK   3   GENERAL PLANES               (A) : NULL  ; NULL  ; NULL            
REMARK   3   ISOTROPIC THERMAL FACTORS (A**2) : NULL  ; NULL  ; NULL            
REMARK   3   NON-BONDED CONTACTS          (A) : NULL  ; NULL  ; NULL            
REMARK   3                                                                      
REMARK   3  INCORRECT CHIRAL-CENTERS (COUNT) : NULL                             
REMARK   3                                                                      
REMARK   3  BULK SOLVENT MODELING.                                              
REMARK   3   METHOD USED : NULL                                                 
REMARK   3   KSOL        : NULL                                                 
REMARK   3   BSOL        : NULL                                                 
REMARK   3                                                                      
REMARK   3  RESTRAINT LIBRARIES.                                                
REMARK   3   STEREOCHEMISTRY : NULL                                             
REMARK   3   ISOTROPIC THERMAL FACTOR RESTRAINTS : NULL                         
REMARK   3                                                                      
REMARK   3  OTHER REFINEMENT REMARKS:                                           
REMARK   3  RESIDUES 162 - 164 IN WILD-TYPE AND ALL MUTANT LYSOZYMES            
REMARK   3  ARE EXTREMELY MOBILE.  THUS THE COORDINATES FOR THESE               
REMARK   3  RESIDUES ARE VERY UNRELIABLE.  THIS ENTRY DOES NOT INCLUDE          
REMARK   3  RESIDUES 163 AND 164.                                               
REMARK   4                                                                      
REMARK   4 1L63 COMPLIES WITH FORMAT V. 3.30, 13-JUL-11                         
REMARK 100                                                                      
REMARK 100 THIS ENTRY HAS BEEN PROCESSED BY BNL.                                
REMARK 100 THE DEPOSITION ID IS D_1000174590.                                   
REMARK 200                                                                      
REMARK 200 EXPERIMENTAL DETAILS                                                 
REMARK 200  EXPERIMENT TYPE                : X-RAY DIFFRACTION                  
REMARK 200  DATE OF DATA COLLECTION        : NULL                               
REMARK 200  TEMPERATURE           (KELVIN) : NULL                               
REMARK 200  PH                             : NULL                               
REMARK 200  NUMBER OF CRYSTALS USED        : NULL                               
REMARK 200                                                                      
REMARK 200  SYNCHROTRON              (Y/N) : NULL                               
REMARK 200  RADIATION SOURCE               : NULL                               
REMARK 200  BEAMLINE                       : NULL                               
REMARK 200  X-RAY GENERATOR MODEL          : NULL                               
REMARK 200  MONOCHROMATIC OR LAUE    (M/L) : NULL                               
REMARK 200  WAVELENGTH OR RANGE        (A) : NULL                               
REMARK 200  MONOCHROMATOR                  : NULL                               
REMARK 200  OPTICS                         : NULL                               
REMARK 200                                                                      
REMARK 200  DETECTOR TYPE                  : NULL                               
REMARK 200  DETECTOR MANUFACTURER          : NULL                               
REMARK 200  INTENSITY-INTEGRATION SOFTWARE : NULL                               
REMARK 200  DATA SCALING SOFTWARE          : NULL                               
REMARK 200                                                                      
REMARK 200  NUMBER OF UNIQUE REFLECTIONS   : NULL                               
REMARK 200  RESOLUTION RANGE HIGH      (A) : NULL                               
REMARK 200  RESOLUTION RANGE LOW       (A) : NULL                               
REMARK 200  REJECTION CRITERIA  (SIGMA(I)) : NULL                               
REMARK 200                                                                      
REMARK 200 OVERALL.                                                             
REMARK 200  COMPLETENESS FOR RANGE     (%) : NULL                               
REMARK 200  DATA REDUNDANCY                : NULL                               
REMARK 200  R MERGE                    (I) : NULL                               
REMARK 200  R SYM                      (I) : NULL                               
REMARK 200  <I/SIGMA(I)> FOR THE DATA SET  : NULL                               
REMARK 200                                                                      
REMARK 200 IN THE HIGHEST RESOLUTION SHELL.                                     
REMARK 200  HIGHEST RESOLUTION SHELL, RANGE HIGH (A) : NULL                     
REMARK 200  HIGHEST RESOLUTION SHELL, RANGE LOW  (A) : NULL                     
REMARK 200  COMPLETENESS FOR SHELL     (%) : NULL                               
REMARK 200  DATA REDUNDANCY IN SHELL       : NULL                               
REMARK 200  R MERGE FOR SHELL          (I) : NULL                               
REMARK 200  R SYM FOR SHELL            (I) : NULL                               
REMARK 200  <I/SIGMA(I)> FOR SHELL         : NULL                               
REMARK 200                                                                      
REMARK 200 DIFFRACTION PROTOCOL: NULL                                           
REMARK 200 METHOD USED TO DETERMINE THE STRUCTURE: NULL                         
REMARK 200 SOFTWARE USED: NULL                                                  
REMARK 200 STARTING MODEL: NULL                                                 
REMARK 200                                                                      
REMARK 200 REMARK: NULL                                                         
REMARK 280                                                                      
REMARK 280 CRYSTAL                                                              
REMARK 280 SOLVENT CONTENT, VS   (%): 55.82                                     
REMARK 280 MATTHEWS COEFFICIENT, VM (ANGSTROMS**3/DA): 2.78                     
REMARK 280                                                                      
REMARK 280 CRYSTALLIZATION CONDITIONS: NULL                                     
REMARK 290                                                                      
REMARK 290 CRYSTALLOGRAPHIC SYMMETRY                                            
REMARK 290 SYMMETRY OPERATORS FOR SPACE GROUP: P 32 2 1                         
REMARK 290                                                                      
REMARK 290      SYMOP   SYMMETRY                                                
REMARK 290     NNNMMM   OPERATOR                                                
REMARK 290       1555   X,Y,Z                                                   
REMARK 290       2555   -Y,X-Y,Z+2/3                                            
REMARK 290       3555   -X+Y,-X,Z+1/3                                           
REMARK 290       4555   Y,X,-Z                                                  
REMARK 290       5555   X-Y,-Y,-Z+1/3                                           
REMARK 290       6555   -X,-X+Y,-Z+2/3                                          
REMARK 290                                                                      
REMARK 290     WHERE NNN -> OPERATOR NUMBER                                     
REMARK 290           MMM -> TRANSLATION VECTOR                                  
REMARK 290                                                                      
REMARK 290 CRYSTALLOGRAPHIC SYMMETRY TRANSFORMATIONS                            
REMARK 290 THE FOLLOWING TRANSFORMATIONS OPERATE ON THE ATOM/HETATM             
REMARK 290 RECORDS IN THIS ENTRY TO PRODUCE CRYSTALLOGRAPHICALLY                
REMARK 290 RELATED MOLECULES.                                                   
REMARK 290   SMTRY1   1  1.000000  0.000000  0.000000        0.00000            
REMARK 290   SMTRY2   1  0.000000  1.000000  0.000000        0.00000            
REMARK 290   SMTRY3   1  0.000000  0.000000  1.000000        0.00000            
REMARK 290   SMTRY1   2 -0.500000 -0.866025  0.000000        0.00000            
REMARK 290   SMTRY2   2  0.866025 -0.500000  0.000000        0.00000            
REMARK 290   SMTRY3   2  0.000000  0.000000  1.000000       64.60000            
REMARK 290   SMTRY1   3 -0.500000  0.866025  0.000000        0.00000            
REMARK 290   SMTRY2   3 -0.866025 -0.500000  0.000000        0.00000            
REMARK 290   SMTRY3   3  0.000000  0.000000  1.000000       32.30000            
REMARK 290   SMTRY1   4 -0.500000  0.866025  0.000000        0.00000            
REMARK 290   SMTRY2   4  0.866025  0.500000  0.000000        0.00000            
REMARK 290   SMTRY3   4  0.000000  0.000000 -1.000000        0.00000            
REMARK 290   SMTRY1   5  1.000000  0.000000  0.000000        0.00000            
REMARK 290   SMTRY2   5  0.000000 -1.000000  0.000000        0.00000            
REMARK 290   SMTRY3   5  0.000000  0.000000 -1.000000       32.30000            
REMARK 290   SMTRY1   6 -0.500000 -0.866025  0.000000        0.00000            
REMARK 290   SMTRY2   6 -0.866025  0.500000  0.000000        0.00000            
REMARK 290   SMTRY3   6  0.000000  0.000000 -1.000000       64.60000            
REMARK 290                                                                      
REMARK 290 REMARK: NULL                                                         
REMARK 300                                                                      
REMARK 300 BIOMOLECULE: 1                                                       
REMARK 300 SEE REMARK 350 FOR THE AUTHOR PROVIDED AND/OR PROGRAM                
REMARK 300 GENERATED ASSEMBLY INFORMATION FOR THE STRUCTURE IN                  
REMARK 300 THIS ENTRY. THE REMARK MAY ALSO PROVIDE INFORMATION ON               
REMARK 300 BURIED SURFACE AREA.                                                 
REMARK 350                                                                      
REMARK 350 COORDINATES FOR A COMPLETE MULTIMER REPRESENTING THE KNOWN           
REMARK 350 BIOLOGICALLY SIGNIFICANT OLIGOMERIZATION STATE OF THE                
REMARK 350 MOLECULE CAN BE GENERATED BY APPLYING BIOMT TRANSFORMATIONS          
REMARK 350 GIVEN BELOW.  BOTH NON-CRYSTALLOGRAPHIC AND                          
REMARK 350 CRYSTALLOGRAPHIC OPERATIONS ARE GIVEN.                               
REMARK 350                                                                      
REMARK 350 BIOMOLECULE: 1                                                       
REMARK 350 AUTHOR DETERMINED BIOLOGICAL UNIT: MONOMERIC                         
REMARK 350 APPLY THE FOLLOWING TO CHAINS: A                                     
REMARK 350   BIOMT1   1  1.000000  0.000000  0.000000        0.00000            
REMARK 350   BIOMT2   1  0.000000  1.000000  0.000000        0.00000            
REMARK 350   BIOMT3   1  0.000000  0.000000  1.000000        0.00000            
REMARK 465                                                                      
REMARK 465 MISSING RESIDUES                                                     
REMARK 465 THE FOLLOWING RESIDUES WERE NOT LOCATED IN THE                       
REMARK 465 EXPERIMENT. (M=MODEL NUMBER; RES=RESIDUE NAME; C=CHAIN               
REMARK 465 IDENTIFIER; SSSEQ=SEQUENCE NUMBER; I=INSERTION CODE.)                
REMARK 465                                                                      
REMARK 465   M RES C SSSEQI                                                     
REMARK 465     ASN A   163                                                      
REMARK 465     LEU A   164                                                      
REMARK 700                                                                      
REMARK 700 SHEET                                                                
REMARK 700 THERE ARE SEVERAL SUBTLE ASPECTS OF THE SECONDARY STRUCTURE          
REMARK 700 OF THIS MOLECULE WHICH CANNOT CONVENIENTLY BE REPRESENTED            
REMARK 700 IN THE HELIX AND SHEET RECORDS BELOW.  THESE ASPECTS                 
REMARK 700 INFLUENCE THE REPRESENTATION OF HELIX 6 AND STRAND 3 OF              
REMARK 700 SHEET *S1*.  THE PAPER CITED AS REFERENCE 26 ABOVE SHOULD            
REMARK 700 BE CONSULTED FOR THESE SUBTLETIES.                                   
REMARK 800                                                                      
REMARK 800 SITE                                                                 
REMARK 800 SITE_IDENTIFIER: AC1                                                 
REMARK 800 EVIDENCE_CODE: SOFTWARE                                              
REMARK 800 SITE_DESCRIPTION: BINDING SITE FOR RESIDUE CL A 173                  
REMARK 800                                                                      
REMARK 800 SITE_IDENTIFIER: AC2                                                 
REMARK 800 EVIDENCE_CODE: SOFTWARE                                              
REMARK 800 SITE_DESCRIPTION: BINDING SITE FOR RESIDUE CL A 178                  
REMARK 800                                                                      
REMARK 800 SITE_IDENTIFIER: AC3                                                 
REMARK 800 EVIDENCE_CODE: SOFTWARE                                              
REMARK 800 SITE_DESCRIPTION: BINDING SITE FOR RESIDUE BME A 901                 
REMARK 800                                                                      
REMARK 800 SITE_IDENTIFIER: AC4                                                 
REMARK 800 EVIDENCE_CODE: SOFTWARE                                              
REMARK 800 SITE_DESCRIPTION: BINDING SITE FOR RESIDUE BME A 902                 
DBREF  1L63 A    1   164  UNP    P00720   LYCV_BPT4        1    164             
SEQADV 1L63 THR A   54  UNP  P00720    CYS    54 CONFLICT                       
SEQADV 1L63 ALA A   97  UNP  P00720    CYS    97 CONFLICT                       
SEQRES   1 A  164  MET ASN ILE PHE GLU MET LEU ARG ILE ASP GLU GLY LEU          
SEQRES   2 A  164  ARG LEU LYS ILE TYR LYS ASP THR GLU GLY TYR TYR THR          
SEQRES   3 A  164  ILE GLY ILE GLY HIS LEU LEU THR LYS SER PRO SER LEU          
SEQRES   4 A  164  ASN ALA ALA LYS SER GLU LEU ASP LYS ALA ILE GLY ARG          
SEQRES   5 A  164  ASN THR ASN GLY VAL ILE THR LYS ASP GLU ALA GLU LYS          
SEQRES   6 A  164  LEU PHE ASN GLN ASP VAL ASP ALA ALA VAL ARG GLY ILE          
SEQRES   7 A  164  LEU ARG ASN ALA LYS LEU LYS PRO VAL TYR ASP SER LEU          
SEQRES   8 A  164  ASP ALA VAL ARG ARG ALA ALA LEU ILE ASN MET VAL PHE          
SEQRES   9 A  164  GLN MET GLY GLU THR GLY VAL ALA GLY PHE THR ASN SER          
SEQRES  10 A  164  LEU ARG MET LEU GLN GLN LYS ARG TRP ASP GLU ALA ALA          
SEQRES  11 A  164  VAL ASN LEU ALA LYS SER ARG TRP TYR ASN GLN THR PRO          
SEQRES  12 A  164  ASN ARG ALA LYS ARG VAL ILE THR THR PHE ARG THR GLY          
SEQRES  13 A  164  THR TRP ASP ALA TYR LYS ASN LEU                              
HET     CL  A 173       1                                                       
HET     CL  A 178       1                                                       
HET    BME  A 901       4                                                       
HET    BME  A 902       4                                                       
HETNAM      CL CHLORIDE ION                                                     
HETNAM     BME BETA-MERCAPTOETHANOL                                             
FORMUL   2   CL    2(CL 1-)                                                     
FORMUL   4  BME    2(C2 H6 O S)                                                 
FORMUL   6  HOH   *140(H2 O)                                                    
HELIX    1  H1 ILE A    3  GLU A   11  1                                   9    
HELIX    2  H2 LEU A   39  ILE A   50  1                                  12    
HELIX    3  H3 LYS A   60  ARG A   80  1                                  21    
HELIX    4  H4 ALA A   82  SER A   90  1                                   9    
HELIX    5  H5 ALA A   93  MET A  106  1                                  14    
HELIX    6  H6 GLU A  108  GLY A  113  1                                   6    
HELIX    7  H7 THR A  115  GLN A  123  1                                   9    
HELIX    8  H8 TRP A  126  ALA A  134  1                                   9    
HELIX    9  H9 ARG A  137  GLN A  141  1                                   5    
HELIX   10 H10 PRO A  143  THR A  155  1                                  13    
SHEET    1  S1 4 GLY A  56  ILE A  58  0                                        
SHEET    2  S1 4 ARG A  14  ASP A  20 -1  O  LEU A  15   N  ILE A  58           
SHEET    3  S1 4 TYR A  24  ILE A  27 -1  O  TYR A  24   N  ASP A  20           
SHEET    4  S1 4 HIS A  31  LEU A  33 -1  N  HIS A  31   O  ILE A  27           
LINK         S2  BME A 901                 S2  BME A 902     1555   1555  2.00  
SITE     1 AC1  6 GLY A  51  ARG A  52  THR A 142  ASN A 144                    
SITE     2 AC1  6 ARG A 145  HOH A 209                                          
SITE     1 AC2  4 ALA A  49  LYS A 147  HOH A 200  HOH A 316                    
SITE     1 AC3  5 ILE A   3  PHE A   4  ASN A  68  VAL A  71                    
SITE     2 AC3  5 BME A 902                                                     
SITE     1 AC4  6 ILE A   3  ASN A  68  ALA A  93  ALA A  97                    
SITE     2 AC4  6 HOH A 195  BME A 901                                          
CRYST1   60.900   60.900   96.900  90.00  90.00 120.00 P 32 2 1      6          
ORIGX1      1.000000  0.000000  0.000000        0.00000                         
ORIGX2      0.000000  1.000000  0.000000        0.00000                         
ORIGX3      0.000000  0.000000  1.000000        0.00000                         
SCALE1      0.016420  0.009480  0.000000        0.00000                         
SCALE2      0.000000  0.018961  0.000000        0.00000                         
SCALE3      0.000000  0.000000  0.010320        0.00000                         
ATOM      1  N   MET A   1      44.078  -3.150   8.939  1.00 25.34           N  
ATOM      2  CA  MET A   1      43.598  -1.791   9.029  1.00 17.31           C  
ATOM      3  C   MET A   1      42.190  -1.891   9.569  1.00 27.05           C  
ATOM      4  O   MET A   1      41.538  -2.913   9.364  1.00 22.12           O  
ATOM      5  CB  MET A   1      43.639  -1.263   7.589  1.00 19.45           C  
ATOM      6  CG  MET A   1      43.029   0.088   7.385  1.00 30.24           C  
ATOM      7  SD  MET A   1      44.125   1.384   7.934  1.00 38.45           S  
ATOM      8  CE  MET A   1      45.585   0.974   6.978  1.00 39.75           C  
ATOM      9  N   ASN A   2      41.752  -0.869  10.290  1.00 21.49           N  
ATOM     10  CA  ASN A   2      40.400  -0.803  10.845  1.00 10.56           C  
ATOM     11  C   ASN A   2      40.009   0.672  10.869  1.00 18.47           C  
ATOM     12  O   ASN A   2      40.851   1.514  10.597  1.00 11.01           O  
ATOM     13  CB  ASN A   2      40.303  -1.495  12.247  1.00 12.29           C  
ATOM     14  CG  ASN A   2      41.276  -0.920  13.234  1.00 23.72           C  
ATOM     15  OD1 ASN A   2      41.224   0.273  13.538  1.00 15.47           O  
ATOM     16  ND2 ASN A   2      42.141  -1.760  13.760  1.00 15.88           N  
ATOM     17  N   ILE A   3      38.780   0.978  11.232  1.00 11.70           N  
ATOM     18  CA  ILE A   3      38.257   2.328  11.266  1.00 17.14           C  
ATOM     19  C   ILE A   3      39.103   3.293  12.113  1.00 22.46           C  
ATOM     20  O   ILE A   3      39.324   4.469  11.768  1.00 17.10           O  
ATOM     21  CB  ILE A   3      36.735   2.339  11.578  1.00 19.90           C  
ATOM     22  CG1 ILE A   3      36.160   3.753  11.439  1.00 11.60           C  
ATOM     23  CG2 ILE A   3      36.462   1.779  12.984  1.00  9.37           C  
ATOM     24  CD1 ILE A   3      36.373   4.423  10.061  1.00  9.93           C  
ATOM     25  N   PHE A   4      39.552   2.802  13.266  1.00  9.82           N  
ATOM     26  CA  PHE A   4      40.368   3.616  14.135  1.00 12.18           C  
ATOM     27  C   PHE A   4      41.674   4.039  13.500  1.00 16.11           C  
ATOM     28  O   PHE A   4      42.056   5.218  13.578  1.00 15.81           O  
ATOM     29  CB  PHE A   4      40.617   2.925  15.476  1.00 11.01           C  
ATOM     30  CG  PHE A   4      39.355   2.903  16.322  1.00 19.39           C  
ATOM     31  CD1 PHE A   4      38.482   1.803  16.270  1.00 15.83           C  
ATOM     32  CD2 PHE A   4      39.051   3.960  17.191  1.00 17.67           C  
ATOM     33  CE1 PHE A   4      37.339   1.764  17.084  1.00 21.92           C  
ATOM     34  CE2 PHE A   4      37.921   3.920  18.005  1.00 27.56           C  
ATOM     35  CZ  PHE A   4      37.061   2.826  17.949  1.00 16.53           C  
ATOM     36  N   GLU A   5      42.378   3.069  12.916  1.00 13.54           N  
ATOM     37  CA  GLU A   5      43.655   3.360  12.282  1.00 14.83           C  
ATOM     38  C   GLU A   5      43.429   4.191  11.042  1.00 23.09           C  
ATOM     39  O   GLU A   5      44.236   4.995  10.652  1.00 20.52           O  
ATOM     40  CB  GLU A   5      44.332   2.082  11.828  1.00 15.23           C  
ATOM     41  CG  GLU A   5      44.642   1.141  12.998  1.00 21.28           C  
ATOM     42  CD  GLU A   5      45.208  -0.200  12.531  1.00 37.56           C  
ATOM     43  OE1 GLU A   5      45.319  -0.524  11.358  1.00 44.63           O  
ATOM     44  OE2 GLU A   5      45.557  -0.983  13.522  1.00 52.26           O  
ATOM     45  N   MET A   6      42.319   3.973  10.379  1.00 13.62           N  
ATOM     46  CA  MET A   6      42.026   4.732   9.172  1.00 10.84           C  
ATOM     47  C   MET A   6      41.840   6.214   9.512  1.00 27.45           C  
ATOM     48  O   MET A   6      42.414   7.124   8.886  1.00 14.28           O  
ATOM     49  CB  MET A   6      40.725   4.209   8.586  1.00  9.75           C  
ATOM     50  CG  MET A   6      40.327   4.828   7.254  1.00  8.11           C  
ATOM     51  SD  MET A   6      38.527   4.587   6.940  1.00 14.20           S  
ATOM     52  CE  MET A   6      38.424   4.639   5.136  1.00 11.23           C  
ATOM     53  N   LEU A   7      40.985   6.461  10.496  1.00 15.26           N  
ATOM     54  CA  LEU A   7      40.698   7.830  10.925  1.00 16.62           C  
ATOM     55  C   LEU A   7      41.906   8.514  11.575  1.00 16.82           C  
ATOM     56  O   LEU A   7      42.081   9.723  11.517  1.00 17.15           O  
ATOM     57  CB  LEU A   7      39.460   7.891  11.822  1.00 10.97           C  
ATOM     58  CG  LEU A   7      38.160   7.872  11.041  1.00 13.94           C  
ATOM     59  CD1 LEU A   7      36.974   7.578  11.986  1.00 17.62           C  
ATOM     60  CD2 LEU A   7      37.953   9.242  10.385  1.00 17.88           C  
ATOM     61  N   ARG A   8      42.739   7.734  12.222  1.00 15.80           N  
ATOM     62  CA  ARG A   8      43.936   8.293  12.834  1.00 18.35           C  
ATOM     63  C   ARG A   8      44.899   8.790  11.745  1.00 17.23           C  
ATOM     64  O   ARG A   8      45.555   9.806  11.886  1.00 17.81           O  
ATOM     65  CB  ARG A   8      44.575   7.332  13.808  1.00 19.95           C  
ATOM     66  CG  ARG A   8      46.012   7.698  14.100  1.00 27.22           C  
ATOM     67  CD  ARG A   8      46.149   8.617  15.311  1.00 43.45           C  
ATOM     68  NE  ARG A   8      47.512   9.082  15.623  1.00 48.98           N  
ATOM     69  CZ  ARG A   8      48.333   9.782  14.812  1.00100.00           C  
ATOM     70  NH1 ARG A   8      48.014  10.123  13.555  1.00 33.75           N  
ATOM     71  NH2 ARG A   8      49.535  10.146  15.278  1.00 71.28           N  
ATOM     72  N   ILE A   9      44.917   8.128  10.613  1.00 15.76           N  
ATOM     73  CA  ILE A   9      45.720   8.571   9.490  1.00 13.06           C  
ATOM     74  C   ILE A   9      45.127   9.838   8.847  1.00 24.43           C  
ATOM     75  O   ILE A   9      45.790  10.812   8.546  1.00 17.15           O  
ATOM     76  CB  ILE A   9      45.804   7.459   8.460  1.00 20.39           C  
ATOM     77  CG1 ILE A   9      46.802   6.396   8.912  1.00 18.53           C  
ATOM     78  CG2 ILE A   9      46.190   8.000   7.078  1.00 13.74           C  
ATOM     79  CD1 ILE A   9      46.651   5.155   8.066  1.00 19.25           C  
ATOM     80  N   ASP A  10      43.829   9.871   8.677  1.00 16.82           N  
ATOM     81  CA  ASP A  10      43.143  11.024   8.072  1.00 13.39           C  
ATOM     82  C   ASP A  10      43.089  12.308   8.906  1.00 18.15           C  
ATOM     83  O   ASP A  10      43.095  13.402   8.405  1.00 19.19           O  
ATOM     84  CB  ASP A  10      41.728  10.598   7.628  1.00 13.15           C  
ATOM     85  CG  ASP A  10      41.769   9.853   6.314  1.00 16.46           C  
ATOM     86  OD1 ASP A  10      42.680   9.965   5.501  1.00 14.23           O  
ATOM     87  OD2 ASP A  10      40.763   9.046   6.158  1.00 17.55           O  
ATOM     88  N   GLU A  11      43.016  12.172  10.202  1.00 11.68           N  
ATOM     89  CA  GLU A  11      42.854  13.305  11.072  1.00 22.91           C  
ATOM     90  C   GLU A  11      44.102  13.762  11.818  1.00 23.19           C  
ATOM     91  O   GLU A  11      44.159  14.914  12.226  1.00 21.24           O  
ATOM     92  CB  GLU A  11      41.834  12.899  12.133  1.00 13.87           C  
ATOM     93  CG  GLU A  11      40.458  12.664  11.528  1.00 16.41           C  
ATOM     94  CD  GLU A  11      39.764  13.889  10.995  1.00 25.64           C  
ATOM     95  OE1 GLU A  11      38.725  13.835  10.383  1.00 18.90           O  
ATOM     96  OE2 GLU A  11      40.351  15.009  11.288  1.00 26.27           O  
ATOM     97  N   GLY A  12      45.045  12.843  12.066  1.00 13.78           N  
ATOM     98  CA  GLY A  12      46.276  13.104  12.809  1.00 16.51           C  
ATOM     99  C   GLY A  12      45.959  13.168  14.297  1.00 23.28           C  
ATOM    100  O   GLY A  12      44.848  12.855  14.708  1.00 18.84           O  
ATOM    101  N   LEU A  13      46.912  13.592  15.123  1.00 18.97           N  
ATOM    102  CA  LEU A  13      46.681  13.720  16.568  1.00 21.93           C  
ATOM    103  C   LEU A  13      47.364  14.967  17.050  1.00 34.69           C  
ATOM    104  O   LEU A  13      48.523  15.094  16.833  1.00 25.15           O  
ATOM    105  CB  LEU A  13      47.370  12.568  17.303  1.00 22.95           C  
ATOM    106  CG  LEU A  13      47.488  12.707  18.828  1.00 37.36           C  
ATOM    107  CD1 LEU A  13      46.122  12.599  19.459  1.00 39.87           C  
ATOM    108  CD2 LEU A  13      48.294  11.532  19.375  1.00 55.43           C  
ATOM    109  N   ARG A  14      46.679  15.860  17.721  1.00 22.62           N  
ATOM    110  CA  ARG A  14      47.261  17.073  18.237  1.00 18.52           C  
ATOM    111  C   ARG A  14      46.762  17.216  19.621  1.00 20.27           C  
ATOM    112  O   ARG A  14      45.578  17.037  19.855  1.00 20.35           O  
ATOM    113  CB  ARG A  14      46.917  18.259  17.360  1.00 19.21           C  
ATOM    114  CG  ARG A  14      47.520  17.984  15.981  1.00 29.94           C  
ATOM    115  CD  ARG A  14      47.653  19.161  15.027  1.00 32.63           C  
ATOM    116  NE  ARG A  14      48.445  20.255  15.573  1.00 59.92           N  
ATOM    117  CZ  ARG A  14      48.488  21.477  15.031  1.00100.00           C  
ATOM    118  NH1 ARG A  14      47.797  21.791  13.929  1.00 38.77           N  
ATOM    119  NH2 ARG A  14      49.244  22.412  15.607  1.00100.00           N  
ATOM    120  N   LEU A  15      47.686  17.467  20.530  1.00 18.47           N  
ATOM    121  CA  LEU A  15      47.369  17.583  21.928  1.00 19.72           C  
ATOM    122  C   LEU A  15      47.097  19.000  22.419  1.00 26.90           C  
ATOM    123  O   LEU A  15      46.812  19.199  23.607  1.00 26.60           O  
ATOM    124  CB  LEU A  15      48.449  16.925  22.788  1.00 20.51           C  
ATOM    125  CG  LEU A  15      48.685  15.454  22.493  1.00 22.62           C  
ATOM    126  CD1 LEU A  15      49.745  14.984  23.473  1.00 24.16           C  
ATOM    127  CD2 LEU A  15      47.393  14.667  22.718  1.00 25.07           C  
ATOM    128  N   LYS A  16      47.172  19.977  21.514  1.00 14.12           N  
ATOM    129  CA  LYS A  16      46.914  21.390  21.825  1.00 26.39           C  
ATOM    130  C   LYS A  16      45.819  21.874  20.865  1.00 18.52           C  
ATOM    131  O   LYS A  16      45.774  21.403  19.708  1.00 26.95           O  
ATOM    132  CB  LYS A  16      48.226  22.215  21.711  1.00 24.82           C  
ATOM    133  CG  LYS A  16      48.060  23.716  21.858  1.00 56.57           C  
ATOM    134  CD  LYS A  16      48.285  24.222  23.288  1.00100.00           C  
ATOM    135  CE  LYS A  16      46.999  24.658  24.005  1.00100.00           C  
ATOM    136  NZ  LYS A  16      46.676  26.103  23.897  1.00100.00           N  
ATOM    137  N   ILE A  17      44.918  22.767  21.332  1.00 18.27           N  
ATOM    138  CA  ILE A  17      43.825  23.239  20.482  1.00 13.42           C  
ATOM    139  C   ILE A  17      44.393  23.698  19.153  1.00 35.83           C  
ATOM    140  O   ILE A  17      45.426  24.369  19.128  1.00 24.67           O  
ATOM    141  CB  ILE A  17      43.034  24.397  21.133  1.00 19.99           C  
ATOM    142  CG1 ILE A  17      42.220  23.887  22.319  1.00 24.75           C  
ATOM    143  CG2 ILE A  17      42.090  25.067  20.130  1.00 17.10           C  
ATOM    144  CD1 ILE A  17      41.396  24.971  23.022  1.00 28.48           C  
ATOM    145  N   TYR A  18      43.747  23.362  18.054  1.00 16.21           N  
ATOM    146  CA  TYR A  18      44.249  23.810  16.769  1.00 22.18           C  
ATOM    147  C   TYR A  18      43.073  24.178  15.925  1.00 19.15           C  
ATOM    148  O   TYR A  18      41.940  23.966  16.327  1.00 24.23           O  
ATOM    149  CB  TYR A  18      45.173  22.791  16.032  1.00 16.52           C  
ATOM    150  CG  TYR A  18      44.450  21.523  15.612  1.00 30.88           C  
ATOM    151  CD1 TYR A  18      43.973  21.334  14.315  1.00 22.09           C  
ATOM    152  CD2 TYR A  18      44.243  20.505  16.551  1.00 17.48           C  
ATOM    153  CE1 TYR A  18      43.306  20.159  13.918  1.00 25.74           C  
ATOM    154  CE2 TYR A  18      43.566  19.331  16.187  1.00 23.71           C  
ATOM    155  CZ  TYR A  18      43.096  19.164  14.874  1.00 23.56           C  
ATOM    156  OH  TYR A  18      42.466  17.997  14.538  1.00 33.75           O  
ATOM    157  N   LYS A  19      43.323  24.708  14.749  1.00 19.77           N  
ATOM    158  CA  LYS A  19      42.235  25.007  13.862  1.00 19.50           C  
ATOM    159  C   LYS A  19      42.195  23.961  12.743  1.00 45.43           C  
ATOM    160  O   LYS A  19      43.223  23.580  12.168  1.00 22.82           O  
ATOM    161  CB  LYS A  19      42.322  26.384  13.262  1.00 23.41           C  
ATOM    162  CG  LYS A  19      41.987  27.480  14.215  1.00 17.58           C  
ATOM    163  CD  LYS A  19      41.720  28.738  13.437  1.00 31.43           C  
ATOM    164  CE  LYS A  19      42.048  30.004  14.211  1.00 31.57           C  
ATOM    165  NZ  LYS A  19      41.469  31.214  13.614  1.00 46.75           N  
ATOM    166  N   ASP A  20      40.998  23.473  12.428  1.00 23.49           N  
ATOM    167  CA  ASP A  20      40.885  22.485  11.366  1.00 16.92           C  
ATOM    168  C   ASP A  20      40.979  23.110   9.963  1.00 28.95           C  
ATOM    169  O   ASP A  20      41.253  24.294   9.801  1.00 24.17           O  
ATOM    170  CB  ASP A  20      39.683  21.550  11.576  1.00  8.96           C  
ATOM    171  CG  ASP A  20      38.320  22.144  11.261  1.00 16.98           C  
ATOM    172  OD1 ASP A  20      37.283  21.563  11.407  1.00 25.71           O  
ATOM    173  OD2 ASP A  20      38.338  23.333  10.813  1.00 19.65           O  
ATOM    174  N   THR A  21      40.721  22.325   8.931  1.00 18.72           N  
ATOM    175  CA  THR A  21      40.833  22.830   7.571  1.00 29.66           C  
ATOM    176  C   THR A  21      39.866  23.948   7.278  1.00 39.11           C  
ATOM    177  O   THR A  21      40.120  24.750   6.384  1.00 35.81           O  
ATOM    178  CB  THR A  21      40.660  21.723   6.513  1.00 32.52           C  
ATOM    179  OG1 THR A  21      39.289  21.395   6.478  1.00 38.79           O  
ATOM    180  CG2 THR A  21      41.425  20.449   6.919  1.00 39.03           C  
ATOM    181  N   GLU A  22      38.739  23.988   8.016  1.00 22.87           N  
ATOM    182  CA  GLU A  22      37.691  25.017   7.814  1.00 19.25           C  
ATOM    183  C   GLU A  22      37.886  26.195   8.725  1.00 19.04           C  
ATOM    184  O   GLU A  22      37.108  27.098   8.706  1.00 28.30           O  
ATOM    185  CB  GLU A  22      36.315  24.447   8.093  1.00 18.61           C  
ATOM    186  CG  GLU A  22      35.983  23.267   7.159  1.00 32.63           C  
ATOM    187  CD  GLU A  22      35.653  23.712   5.758  1.00 43.76           C  
ATOM    188  OE1 GLU A  22      35.791  23.015   4.774  1.00 63.08           O  
ATOM    189  OE2 GLU A  22      35.210  24.933   5.704  1.00 42.01           O  
ATOM    190  N   GLY A  23      38.913  26.109   9.562  1.00 28.66           N  
ATOM    191  CA  GLY A  23      39.240  27.131  10.519  1.00 15.82           C  
ATOM    192  C   GLY A  23      38.599  26.935  11.882  1.00 43.19           C  
ATOM    193  O   GLY A  23      38.630  27.847  12.690  1.00 25.09           O  
ATOM    194  N   TYR A  24      38.010  25.776  12.176  1.00 25.19           N  
ATOM    195  CA  TYR A  24      37.407  25.634  13.498  1.00 19.55           C  
ATOM    196  C   TYR A  24      38.314  25.022  14.535  1.00 31.10           C  
ATOM    197  O   TYR A  24      39.180  24.186  14.231  1.00 22.86           O  
ATOM    198  CB  TYR A  24      36.135  24.810  13.485  1.00 19.39           C  
ATOM    199  CG  TYR A  24      35.130  25.279  12.481  1.00 33.46           C  
ATOM    200  CD1 TYR A  24      34.595  24.391  11.548  1.00 19.27           C  
ATOM    201  CD2 TYR A  24      34.671  26.594  12.511  1.00 30.30           C  
ATOM    202  CE1 TYR A  24      33.640  24.821  10.628  1.00 30.60           C  
ATOM    203  CE2 TYR A  24      33.709  27.031  11.607  1.00 51.63           C  
ATOM    204  CZ  TYR A  24      33.202  26.143  10.663  1.00 45.30           C  
ATOM    205  OH  TYR A  24      32.267  26.572   9.764  1.00 54.17           O  
ATOM    206  N   TYR A  25      38.041  25.431  15.774  1.00 17.15           N  
ATOM    207  CA  TYR A  25      38.749  24.961  16.950  1.00 24.40           C  
ATOM    208  C   TYR A  25      38.462  23.484  17.187  1.00 17.46           C  
ATOM    209  O   TYR A  25      37.293  23.090  17.372  1.00 18.08           O  
ATOM    210  CB  TYR A  25      38.351  25.801  18.175  1.00 18.52           C  
ATOM    211  CG  TYR A  25      38.984  27.156  18.082  1.00 34.17           C  
ATOM    212  CD1 TYR A  25      38.186  28.298  18.147  1.00 27.98           C  
ATOM    213  CD2 TYR A  25      40.367  27.290  17.903  1.00 23.37           C  
ATOM    214  CE1 TYR A  25      38.751  29.574  18.083  1.00 22.25           C  
ATOM    215  CE2 TYR A  25      40.954  28.556  17.828  1.00 34.47           C  
ATOM    216  CZ  TYR A  25      40.135  29.687  17.929  1.00 33.31           C  
ATOM    217  OH  TYR A  25      40.674  30.933  17.864  1.00 42.73           O  
ATOM    218  N   THR A  26      39.557  22.712  17.155  1.00 15.38           N  
ATOM    219  CA  THR A  26      39.596  21.265  17.263  1.00 21.92           C  
ATOM    220  C   THR A  26      40.701  20.872  18.215  1.00 23.10           C  
ATOM    221  O   THR A  26      41.578  21.654  18.543  1.00 19.50           O  
ATOM    222  CB  THR A  26      39.852  20.691  15.821  1.00 28.48           C  
ATOM    223  OG1 THR A  26      38.904  21.210  14.929  1.00 21.10           O  
ATOM    224  CG2 THR A  26      40.013  19.173  15.629  1.00  8.63           C  
ATOM    225  N   ILE A  27      40.671  19.628  18.633  1.00 14.95           N  
ATOM    226  CA  ILE A  27      41.737  19.047  19.473  1.00 23.11           C  
ATOM    227  C   ILE A  27      41.777  17.511  19.266  1.00 17.83           C  
ATOM    228  O   ILE A  27      40.821  16.924  18.789  1.00 17.72           O  
ATOM    229  CB  ILE A  27      41.649  19.469  20.956  1.00 40.10           C  
ATOM    230  CG1 ILE A  27      42.990  19.310  21.720  1.00 20.02           C  
ATOM    231  CG2 ILE A  27      40.544  18.654  21.616  1.00 22.92           C  
ATOM    232  CD1 ILE A  27      43.052  20.081  23.016  1.00 27.21           C  
ATOM    233  N   GLY A  28      42.892  16.874  19.588  1.00 16.12           N  
ATOM    234  CA  GLY A  28      43.042  15.424  19.534  1.00 16.11           C  
ATOM    235  C   GLY A  28      43.033  14.849  18.139  1.00 22.48           C  
ATOM    236  O   GLY A  28      43.800  15.272  17.263  1.00 19.91           O  
ATOM    237  N   ILE A  29      42.174  13.849  17.976  1.00 20.46           N  
ATOM    238  CA  ILE A  29      41.982  13.147  16.715  1.00 16.28           C  
ATOM    239  C   ILE A  29      40.719  13.670  15.967  1.00 16.68           C  
ATOM    240  O   ILE A  29      39.673  13.003  15.817  1.00 16.19           O  
ATOM    241  CB  ILE A  29      42.032  11.595  16.856  1.00 21.95           C  
ATOM    242  CG1 ILE A  29      43.377  11.144  17.463  1.00 20.83           C  
ATOM    243  CG2 ILE A  29      41.861  10.979  15.470  1.00 16.06           C  
ATOM    244  CD1 ILE A  29      43.296   9.918  18.345  1.00 22.15           C  
ATOM    245  N   GLY A  30      40.807  14.910  15.482  1.00 15.20           N  
ATOM    246  CA  GLY A  30      39.687  15.461  14.740  1.00 14.22           C  
ATOM    247  C   GLY A  30      38.441  15.750  15.595  1.00 16.59           C  
ATOM    248  O   GLY A  30      37.342  15.823  15.090  1.00 22.23           O  
ATOM    249  N   HIS A  31      38.592  15.970  16.891  1.00 16.19           N  
ATOM    250  CA  HIS A  31      37.436  16.258  17.717  1.00 13.38           C  
ATOM    251  C   HIS A  31      37.041  17.739  17.616  1.00 23.74           C  
ATOM    252  O   HIS A  31      37.704  18.572  18.223  1.00 16.92           O  
ATOM    253  CB  HIS A  31      37.720  15.899  19.199  1.00 10.70           C  
ATOM    254  CG  HIS A  31      36.488  16.148  20.011  1.00 12.33           C  
ATOM    255  ND1 HIS A  31      35.435  15.244  20.042  1.00 18.87           N  
ATOM    256  CD2 HIS A  31      36.121  17.222  20.788  1.00 19.97           C  
ATOM    257  CE1 HIS A  31      34.465  15.780  20.796  1.00 12.37           C  
ATOM    258  NE2 HIS A  31      34.848  16.951  21.282  1.00 16.99           N  
ATOM    259  N   LEU A  32      35.984  18.079  16.859  1.00 15.99           N  
ATOM    260  CA  LEU A  32      35.572  19.475  16.727  1.00 19.10           C  
ATOM    261  C   LEU A  32      35.119  20.062  18.062  1.00 18.75           C  
ATOM    262  O   LEU A  32      34.350  19.463  18.800  1.00 20.30           O  
ATOM    263  CB  LEU A  32      34.504  19.659  15.656  1.00 26.71           C  
ATOM    264  CG  LEU A  32      33.889  21.070  15.696  1.00 34.13           C  
ATOM    265  CD1 LEU A  32      34.830  22.065  15.021  1.00 23.86           C  
ATOM    266  CD2 LEU A  32      32.604  21.072  14.903  1.00 30.67           C  
ATOM    267  N   LEU A  33      35.625  21.205  18.425  1.00 16.32           N  
ATOM    268  CA  LEU A  33      35.198  21.759  19.701  1.00 19.76           C  
ATOM    269  C   LEU A  33      34.039  22.737  19.565  1.00 29.88           C  
ATOM    270  O   LEU A  33      33.067  22.665  20.320  1.00 22.62           O  
ATOM    271  CB  LEU A  33      36.330  22.430  20.510  1.00 17.03           C  
ATOM    272  CG  LEU A  33      37.366  21.427  21.044  1.00 20.05           C  
ATOM    273  CD1 LEU A  33      38.662  22.200  21.376  1.00 20.89           C  
ATOM    274  CD2 LEU A  33      36.821  20.752  22.306  1.00 11.88           C  
ATOM    275  N   THR A  34      34.174  23.670  18.627  1.00 14.45           N  
ATOM    276  CA  THR A  34      33.176  24.699  18.417  1.00 24.80           C  
ATOM    277  C   THR A  34      33.376  25.311  17.080  1.00 35.99           C  
ATOM    278  O   THR A  34      34.494  25.335  16.571  1.00 29.66           O  
ATOM    279  CB  THR A  34      33.299  25.876  19.455  1.00 30.75           C  
ATOM    280  OG1 THR A  34      32.245  26.829  19.298  1.00 30.37           O  
ATOM    281  CG2 THR A  34      34.652  26.611  19.371  1.00 24.60           C  
ATOM    282  N   LYS A  35      32.303  25.866  16.555  1.00 21.46           N  
ATOM    283  CA  LYS A  35      32.411  26.579  15.323  1.00 34.89           C  
ATOM    284  C   LYS A  35      32.594  28.042  15.623  1.00 58.50           C  
ATOM    285  O   LYS A  35      32.807  28.816  14.719  1.00 37.13           O  
ATOM    286  CB  LYS A  35      31.263  26.359  14.392  1.00 22.58           C  
ATOM    287  CG  LYS A  35      31.267  24.910  13.954  1.00 45.58           C  
ATOM    288  CD  LYS A  35      30.262  24.646  12.870  1.00 30.25           C  
ATOM    289  CE  LYS A  35      30.221  23.191  12.499  1.00 78.98           C  
ATOM    290  NZ  LYS A  35      29.030  22.892  11.698  1.00100.00           N  
ATOM    291  N   SER A  36      32.522  28.420  16.902  1.00 25.84           N  
ATOM    292  CA  SER A  36      32.729  29.815  17.284  1.00 52.11           C  
ATOM    293  C   SER A  36      34.182  30.281  17.164  1.00 37.13           C  
ATOM    294  O   SER A  36      35.146  29.537  17.375  1.00 27.64           O  
ATOM    295  CB  SER A  36      32.146  30.239  18.622  1.00 38.85           C  
ATOM    296  OG  SER A  36      33.143  30.937  19.367  1.00 76.04           O  
ATOM    297  N   PRO A  37      34.327  31.558  16.833  1.00 93.90           N  
ATOM    298  CA  PRO A  37      35.628  32.151  16.636  1.00 56.88           C  
ATOM    299  C   PRO A  37      36.413  32.386  17.905  1.00 33.58           C  
ATOM    300  O   PRO A  37      37.620  32.643  17.875  1.00 66.68           O  
ATOM    301  CB  PRO A  37      35.399  33.452  15.876  1.00 50.42           C  
ATOM    302  CG  PRO A  37      33.949  33.470  15.438  1.00 44.61           C  
ATOM    303  CD  PRO A  37      33.267  32.299  16.104  1.00 31.65           C  
ATOM    304  N   SER A  38      35.748  32.264  19.027  1.00 43.12           N  
ATOM    305  CA  SER A  38      36.407  32.517  20.296  1.00 24.79           C  
ATOM    306  C   SER A  38      37.160  31.334  20.887  1.00 24.84           C  
ATOM    307  O   SER A  38      36.564  30.302  21.197  1.00 26.70           O  
ATOM    308  CB  SER A  38      35.352  33.002  21.297  1.00 34.40           C  
ATOM    309  OG  SER A  38      35.957  33.142  22.591  1.00 36.18           O  
ATOM    310  N   LEU A  39      38.449  31.562  21.087  1.00 22.66           N  
ATOM    311  CA  LEU A  39      39.349  30.612  21.660  1.00 24.40           C  
ATOM    312  C   LEU A  39      38.884  30.329  23.058  1.00 32.42           C  
ATOM    313  O   LEU A  39      39.124  29.277  23.636  1.00 28.15           O  
ATOM    314  CB  LEU A  39      40.833  31.055  21.589  1.00 24.23           C  
ATOM    315  CG  LEU A  39      41.762  30.097  22.333  1.00 36.16           C  
ATOM    316  CD1 LEU A  39      41.833  28.794  21.577  1.00 31.17           C  
ATOM    317  CD2 LEU A  39      43.161  30.664  22.450  1.00 29.25           C  
ATOM    318  N   ASN A  40      38.158  31.268  23.610  1.00 29.42           N  
ATOM    319  CA  ASN A  40      37.656  31.038  24.959  1.00 37.37           C  
ATOM    320  C   ASN A  40      36.430  30.166  24.946  1.00 20.72           C  
ATOM    321  O   ASN A  40      36.241  29.358  25.858  1.00 30.73           O  
ATOM    322  CB  ASN A  40      37.386  32.274  25.821  1.00 83.97           C  
ATOM    323  CG  ASN A  40      38.645  32.963  26.265  1.00 45.95           C  
ATOM    324  OD1 ASN A  40      39.567  32.363  26.861  1.00 78.47           O  
ATOM    325  ND2 ASN A  40      38.686  34.243  25.948  1.00100.00           N  
ATOM    326  N   ALA A  41      35.585  30.338  23.936  1.00 20.95           N  
ATOM    327  CA  ALA A  41      34.467  29.440  23.877  1.00 22.94           C  
ATOM    328  C   ALA A  41      35.018  28.017  23.636  1.00 43.40           C  
ATOM    329  O   ALA A  41      34.442  27.062  24.126  1.00 28.65           O  
ATOM    330  CB  ALA A  41      33.445  29.852  22.843  1.00 21.21           C  
ATOM    331  N   ALA A  42      36.168  27.896  22.914  1.00 25.80           N  
ATOM    332  CA  ALA A  42      36.848  26.616  22.637  1.00 24.21           C  
ATOM    333  C   ALA A  42      37.410  25.955  23.891  1.00 25.01           C  
ATOM    334  O   ALA A  42      37.274  24.730  24.088  1.00 20.08           O  
ATOM    335  CB  ALA A  42      37.984  26.740  21.614  1.00 27.40           C  
ATOM    336  N   LYS A  43      38.048  26.766  24.750  1.00 18.80           N  
ATOM    337  CA  LYS A  43      38.649  26.240  26.003  1.00 33.82           C  
ATOM    338  C   LYS A  43      37.592  25.738  26.977  1.00 17.09           C  
ATOM    339  O   LYS A  43      37.753  24.722  27.664  1.00 23.43           O  
ATOM    340  CB  LYS A  43      39.541  27.245  26.704  1.00 21.37           C  
ATOM    341  CG  LYS A  43      40.920  27.316  26.086  1.00 34.48           C  
ATOM    342  CD  LYS A  43      41.697  28.527  26.566  1.00 58.82           C  
ATOM    343  CE  LYS A  43      43.168  28.494  26.193  1.00100.00           C  
ATOM    344  NZ  LYS A  43      44.029  29.019  27.263  1.00 64.46           N  
ATOM    345  N   SER A  44      36.496  26.461  26.988  1.00 17.91           N  
ATOM    346  CA  SER A  44      35.352  26.123  27.812  1.00 28.22           C  
ATOM    347  C   SER A  44      34.742  24.745  27.418  1.00 26.70           C  
ATOM    348  O   SER A  44      34.537  23.872  28.257  1.00 26.51           O  
ATOM    349  CB  SER A  44      34.347  27.297  27.757  1.00 21.72           C  
ATOM    350  OG  SER A  44      33.251  27.118  28.606  1.00 45.80           O  
ATOM    351  N   GLU A  45      34.478  24.565  26.125  1.00 26.28           N  
ATOM    352  CA  GLU A  45      33.946  23.339  25.571  1.00 23.30           C  
ATOM    353  C   GLU A  45      34.914  22.232  25.884  1.00 29.50           C  
ATOM    354  O   GLU A  45      34.532  21.166  26.340  1.00 20.08           O  
ATOM    355  CB  GLU A  45      33.830  23.442  24.054  1.00 12.27           C  
ATOM    356  CG  GLU A  45      32.628  24.323  23.661  1.00 16.77           C  
ATOM    357  CD  GLU A  45      31.328  23.678  24.077  1.00 28.63           C  
ATOM    358  OE1 GLU A  45      31.080  22.510  23.883  1.00 26.59           O  
ATOM    359  OE2 GLU A  45      30.481  24.490  24.649  1.00 34.30           O  
ATOM    360  N   LEU A  46      36.193  22.502  25.652  1.00 18.24           N  
ATOM    361  CA  LEU A  46      37.223  21.515  25.952  1.00 22.01           C  
ATOM    362  C   LEU A  46      37.190  21.050  27.412  1.00 21.11           C  
ATOM    363  O   LEU A  46      37.205  19.851  27.732  1.00 21.59           O  
ATOM    364  CB  LEU A  46      38.630  22.050  25.598  1.00 21.41           C  
ATOM    365  CG  LEU A  46      39.757  21.058  25.902  1.00 20.09           C  
ATOM    366  CD1 LEU A  46      39.586  19.815  25.029  1.00 20.20           C  
ATOM    367  CD2 LEU A  46      41.105  21.727  25.605  1.00 23.22           C  
ATOM    368  N   ASP A  47      37.158  21.999  28.337  1.00 21.26           N  
ATOM    369  CA  ASP A  47      37.147  21.613  29.749  1.00 13.68           C  
ATOM    370  C   ASP A  47      35.902  20.814  30.104  1.00 16.37           C  
ATOM    371  O   ASP A  47      35.954  19.894  30.933  1.00 20.04           O  
ATOM    372  CB  ASP A  47      37.181  22.876  30.633  1.00 18.82           C  
ATOM    373  CG  ASP A  47      38.526  23.548  30.665  1.00 27.47           C  
ATOM    374  OD1 ASP A  47      39.600  23.037  30.301  1.00 24.73           O  
ATOM    375  OD2 ASP A  47      38.391  24.739  31.134  1.00 31.97           O  
ATOM    376  N   LYS A  48      34.794  21.205  29.465  1.00 17.45           N  
ATOM    377  CA  LYS A  48      33.506  20.528  29.598  1.00 19.06           C  
ATOM    378  C   LYS A  48      33.603  19.077  29.058  1.00 15.61           C  
ATOM    379  O   LYS A  48      33.111  18.095  29.645  1.00 16.97           O  
ATOM    380  CB  LYS A  48      32.457  21.306  28.783  1.00 16.55           C  
ATOM    381  CG  LYS A  48      31.090  20.667  28.817  1.00 19.64           C  
ATOM    382  CD  LYS A  48      29.945  21.576  28.426  1.00 25.03           C  
ATOM    383  CE  LYS A  48      30.105  22.209  27.072  1.00 25.44           C  
ATOM    384  NZ  LYS A  48      29.373  21.482  26.062  1.00 19.84           N  
ATOM    385  N   ALA A  49      34.261  18.930  27.913  1.00 17.28           N  
ATOM    386  CA  ALA A  49      34.418  17.599  27.318  1.00 18.75           C  
ATOM    387  C   ALA A  49      35.294  16.629  28.153  1.00 19.19           C  
ATOM    388  O   ALA A  49      35.006  15.449  28.233  1.00 20.56           O  
ATOM    389  CB  ALA A  49      34.875  17.697  25.862  1.00 15.01           C  
ATOM    390  N   ILE A  50      36.348  17.145  28.786  1.00 21.83           N  
ATOM    391  CA  ILE A  50      37.328  16.386  29.576  1.00 17.64           C  
ATOM    392  C   ILE A  50      37.010  16.273  31.076  1.00 23.57           C  
ATOM    393  O   ILE A  50      37.400  15.336  31.786  1.00 23.29           O  
ATOM    394  CB  ILE A  50      38.748  17.019  29.371  1.00 22.98           C  
ATOM    395  CG1 ILE A  50      39.181  16.960  27.902  1.00 28.94           C  
ATOM    396  CG2 ILE A  50      39.841  16.354  30.220  1.00 14.65           C  
ATOM    397  CD1 ILE A  50      39.199  15.530  27.337  1.00 33.73           C  
ATOM    398  N   GLY A  51      36.301  17.219  31.612  1.00 21.88           N  
ATOM    399  CA  GLY A  51      35.987  17.111  33.023  1.00 26.09           C  
ATOM    400  C   GLY A  51      37.094  17.659  33.912  1.00 28.20           C  
ATOM    401  O   GLY A  51      37.246  17.277  35.071  1.00 30.41           O  
ATOM    402  N   ARG A  52      37.863  18.584  33.362  1.00 26.73           N  
ATOM    403  CA  ARG A  52      38.927  19.217  34.109  1.00 21.65           C  
ATOM    404  C   ARG A  52      39.334  20.528  33.497  1.00 23.73           C  
ATOM    405  O   ARG A  52      38.941  20.846  32.391  1.00 26.02           O  
ATOM    406  CB  ARG A  52      40.099  18.291  34.340  1.00 30.30           C  
ATOM    407  CG  ARG A  52      41.037  18.184  33.163  1.00 29.02           C  
ATOM    408  CD  ARG A  52      42.158  17.246  33.507  1.00 26.17           C  
ATOM    409  NE  ARG A  52      43.028  16.955  32.390  1.00 28.72           N  
ATOM    410  CZ  ARG A  52      43.845  17.850  31.886  1.00 31.62           C  
ATOM    411  NH1 ARG A  52      43.905  19.096  32.370  1.00 31.52           N  
ATOM    412  NH2 ARG A  52      44.615  17.488  30.869  1.00 30.85           N  
ATOM    413  N   ASN A  53      40.088  21.303  34.250  1.00 37.99           N  
ATOM    414  CA  ASN A  53      40.562  22.571  33.766  1.00 28.68           C  
ATOM    415  C   ASN A  53      41.710  22.299  32.871  1.00 22.70           C  
ATOM    416  O   ASN A  53      42.765  21.899  33.328  1.00 37.71           O  
ATOM    417  CB  ASN A  53      41.030  23.449  34.923  1.00 36.55           C  
ATOM    418  CG  ASN A  53      40.251  24.698  34.752  1.00100.00           C  
ATOM    419  OD1 ASN A  53      39.113  24.738  35.214  1.00100.00           O  
ATOM    420  ND2 ASN A  53      40.747  25.582  33.876  1.00 55.71           N  
ATOM    421  N   THR A  54      41.547  22.416  31.593  1.00 33.11           N  
ATOM    422  CA  THR A  54      42.698  21.974  30.828  1.00 17.62           C  
ATOM    423  C   THR A  54      43.666  23.011  30.354  1.00 29.97           C  
ATOM    424  O   THR A  54      44.726  22.630  29.896  1.00 42.10           O  
ATOM    425  CB  THR A  54      42.291  21.220  29.556  1.00 28.90           C  
ATOM    426  OG1 THR A  54      41.665  22.144  28.651  1.00 26.85           O  
ATOM    427  CG2 THR A  54      41.396  20.009  29.873  1.00 20.35           C  
ATOM    428  N   ASN A  55      43.280  24.282  30.334  1.00 39.35           N  
ATOM    429  CA  ASN A  55      44.134  25.289  29.763  1.00 46.23           C  
ATOM    430  C   ASN A  55      44.566  24.952  28.311  1.00 54.90           C  
ATOM    431  O   ASN A  55      45.695  25.209  27.908  1.00 42.29           O  
ATOM    432  CB  ASN A  55      45.299  25.746  30.685  1.00 49.10           C  
ATOM    433  CG  ASN A  55      45.703  27.229  30.544  1.00 47.93           C  
ATOM    434  OD1 ASN A  55      44.952  28.082  30.024  1.00 46.80           O  
ATOM    435  ND2 ASN A  55      46.901  27.538  31.029  1.00100.00           N  
ATOM    436  N   GLY A  56      43.655  24.362  27.523  1.00 21.49           N  
ATOM    437  CA  GLY A  56      43.847  24.031  26.080  1.00 23.92           C  
ATOM    438  C   GLY A  56      44.798  22.888  25.739  1.00 19.51           C  
ATOM    439  O   GLY A  56      45.161  22.631  24.583  1.00 25.13           O  
ATOM    440  N   VAL A  57      45.206  22.163  26.726  1.00 23.10           N  
ATOM    441  CA  VAL A  57      46.077  21.051  26.411  1.00 20.98           C  
ATOM    442  C   VAL A  57      45.614  19.757  27.083  1.00 28.74           C  
ATOM    443  O   VAL A  57      45.293  19.744  28.270  1.00 23.78           O  
ATOM    444  CB  VAL A  57      47.472  21.367  26.898  1.00 38.72           C  
ATOM    445  CG1 VAL A  57      48.328  20.123  26.788  1.00 25.65           C  
ATOM    446  CG2 VAL A  57      48.050  22.498  26.067  1.00 41.51           C  
ATOM    447  N   ILE A  58      45.640  18.656  26.329  1.00 21.47           N  
ATOM    448  CA  ILE A  58      45.240  17.345  26.859  1.00 17.61           C  
ATOM    449  C   ILE A  58      46.334  16.312  26.637  1.00 26.71           C  
ATOM    450  O   ILE A  58      47.275  16.578  25.893  1.00 25.53           O  
ATOM    451  CB  ILE A  58      43.914  16.883  26.233  1.00 27.61           C  
ATOM    452  CG1 ILE A  58      44.066  16.731  24.709  1.00 16.96           C  
ATOM    453  CG2 ILE A  58      42.804  17.896  26.546  1.00 25.13           C  
ATOM    454  CD1 ILE A  58      42.874  15.985  24.053  1.00 17.04           C  
ATOM    455  N   THR A  59      46.202  15.151  27.308  1.00 22.82           N  
ATOM    456  CA  THR A  59      47.123  14.028  27.208  1.00 20.61           C  
ATOM    457  C   THR A  59      46.644  13.099  26.104  1.00 29.56           C  
ATOM    458  O   THR A  59      45.494  13.182  25.677  1.00 20.82           O  
ATOM    459  CB  THR A  59      47.157  13.192  28.509  1.00 33.16           C  
ATOM    460  OG1 THR A  59      45.934  12.474  28.689  1.00 25.81           O  
ATOM    461  CG2 THR A  59      47.439  14.091  29.690  1.00 27.93           C  
ATOM    462  N   LYS A  60      47.520  12.185  25.703  1.00 28.65           N  
ATOM    463  CA  LYS A  60      47.238  11.208  24.670  1.00 20.56           C  
ATOM    464  C   LYS A  60      46.003  10.341  24.969  1.00 24.42           C  
ATOM    465  O   LYS A  60      45.137  10.094  24.105  1.00 19.08           O  
ATOM    466  CB  LYS A  60      48.466  10.383  24.344  1.00 28.46           C  
ATOM    467  CG  LYS A  60      48.252   9.523  23.104  1.00 35.65           C  
ATOM    468  CD  LYS A  60      49.475   8.727  22.737  1.00 60.60           C  
ATOM    469  CE  LYS A  60      49.214   7.754  21.602  1.00 87.31           C  
ATOM    470  NZ  LYS A  60      49.642   8.281  20.296  1.00 77.19           N  
ATOM    471  N   ASP A  61      45.931   9.913  26.231  1.00 19.04           N  
ATOM    472  CA  ASP A  61      44.832   9.128  26.775  1.00 18.74           C  
ATOM    473  C   ASP A  61      43.496   9.842  26.631  1.00 19.88           C  
ATOM    474  O   ASP A  61      42.507   9.206  26.296  1.00 18.51           O  
ATOM    475  CB  ASP A  61      45.039   8.949  28.278  1.00 20.87           C  
ATOM    476  CG  ASP A  61      46.022   7.873  28.523  1.00 67.26           C  
ATOM    477  OD1 ASP A  61      46.322   7.497  29.634  1.00100.00           O  
ATOM    478  OD2 ASP A  61      46.534   7.410  27.402  1.00 66.66           O  
ATOM    479  N   GLU A  62      43.491  11.162  26.983  1.00 17.72           N  
ATOM    480  CA  GLU A  62      42.316  12.011  26.912  1.00 15.49           C  
ATOM    481  C   GLU A  62      41.853  12.107  25.455  1.00 16.80           C  
ATOM    482  O   GLU A  62      40.679  11.958  25.132  1.00 20.74           O  
ATOM    483  CB  GLU A  62      42.629  13.357  27.525  1.00 12.23           C  
ATOM    484  CG  GLU A  62      42.566  13.264  29.065  1.00 14.00           C  
ATOM    485  CD  GLU A  62      43.088  14.520  29.673  1.00 28.95           C  
ATOM    486  OE1 GLU A  62      43.661  15.353  29.031  1.00 20.79           O  
ATOM    487  OE2 GLU A  62      42.830  14.651  30.922  1.00 25.03           O  
ATOM    488  N   ALA A  63      42.828  12.292  24.555  1.00 16.74           N  
ATOM    489  CA  ALA A  63      42.575  12.334  23.138  1.00 17.88           C  
ATOM    490  C   ALA A  63      41.944  11.057  22.631  1.00 24.98           C  
ATOM    491  O   ALA A  63      41.024  11.085  21.796  1.00 21.82           O  
ATOM    492  CB  ALA A  63      43.890  12.502  22.401  1.00 16.37           C  
ATOM    493  N   GLU A  64      42.512   9.924  23.064  1.00 16.21           N  
ATOM    494  CA  GLU A  64      42.002   8.653  22.620  1.00 17.03           C  
ATOM    495  C   GLU A  64      40.638   8.378  23.204  1.00 13.99           C  
ATOM    496  O   GLU A  64      39.797   7.707  22.619  1.00 14.80           O  
ATOM    497  CB  GLU A  64      43.004   7.548  22.939  1.00 16.87           C  
ATOM    498  CG  GLU A  64      44.096   7.537  21.867  1.00 21.76           C  
ATOM    499  CD  GLU A  64      45.246   6.739  22.349  1.00 52.55           C  
ATOM    500  OE1 GLU A  64      45.225   6.166  23.430  1.00 52.44           O  
ATOM    501  OE2 GLU A  64      46.252   6.747  21.511  1.00 57.89           O  
ATOM    502  N   LYS A  65      40.403   8.902  24.373  1.00 13.95           N  
ATOM    503  CA  LYS A  65      39.099   8.677  24.927  1.00 14.05           C  
ATOM    504  C   LYS A  65      38.017   9.443  24.133  1.00 24.92           C  
ATOM    505  O   LYS A  65      36.957   8.911  23.812  1.00 22.31           O  
ATOM    506  CB  LYS A  65      39.083   9.079  26.363  1.00 19.91           C  
ATOM    507  CG  LYS A  65      37.683   8.974  26.915  1.00 33.90           C  
ATOM    508  CD  LYS A  65      37.632   8.739  28.416  1.00 81.85           C  
ATOM    509  CE  LYS A  65      36.355   8.039  28.844  1.00 75.53           C  
ATOM    510  NZ  LYS A  65      36.110   8.132  30.289  1.00 54.02           N  
ATOM    511  N   LEU A  66      38.309  10.701  23.760  1.00 19.59           N  
ATOM    512  CA  LEU A  66      37.404  11.502  22.948  1.00  9.71           C  
ATOM    513  C   LEU A  66      37.160  10.776  21.613  1.00 12.82           C  
ATOM    514  O   LEU A  66      36.034  10.727  21.096  1.00 13.31           O  
ATOM    515  CB  LEU A  66      37.977  12.934  22.632  1.00 15.29           C  
ATOM    516  CG  LEU A  66      38.000  13.940  23.799  1.00 21.20           C  
ATOM    517  CD1 LEU A  66      38.556  15.305  23.359  1.00 17.50           C  
ATOM    518  CD2 LEU A  66      36.605  14.145  24.358  1.00 19.44           C  
ATOM    519  N   PHE A  67      38.253  10.216  21.046  1.00 15.83           N  
ATOM    520  CA  PHE A  67      38.215   9.503  19.778  1.00 14.08           C  
ATOM    521  C   PHE A  67      37.291   8.275  19.878  1.00 15.44           C  
ATOM    522  O   PHE A  67      36.431   8.050  19.023  1.00 14.11           O  
ATOM    523  CB  PHE A  67      39.638   9.065  19.435  1.00 12.50           C  
ATOM    524  CG  PHE A  67      39.829   8.487  18.046  1.00 20.16           C  
ATOM    525  CD1 PHE A  67      40.797   7.509  17.819  1.00 16.83           C  
ATOM    526  CD2 PHE A  67      39.068   8.929  16.958  1.00 15.00           C  
ATOM    527  CE1 PHE A  67      41.045   7.010  16.536  1.00 17.04           C  
ATOM    528  CE2 PHE A  67      39.257   8.414  15.678  1.00 18.47           C  
ATOM    529  CZ  PHE A  67      40.258   7.457  15.478  1.00 14.95           C  
ATOM    530  N   ASN A  68      37.440   7.468  20.942  1.00 15.14           N  
ATOM    531  CA  ASN A  68      36.539   6.341  21.114  1.00 11.92           C  
ATOM    532  C   ASN A  68      35.057   6.786  21.137  1.00 10.59           C  
ATOM    533  O   ASN A  68      34.161   6.180  20.544  1.00 16.12           O  
ATOM    534  CB  ASN A  68      36.865   5.562  22.413  1.00 18.66           C  
ATOM    535  CG  ASN A  68      38.096   4.688  22.235  1.00 32.80           C  
ATOM    536  OD1 ASN A  68      38.349   4.213  21.119  1.00 28.12           O  
ATOM    537  ND2 ASN A  68      38.914   4.552  23.291  1.00 26.25           N  
ATOM    538  N   GLN A  69      34.761   7.859  21.841  1.00 12.16           N  
ATOM    539  CA  GLN A  69      33.362   8.328  21.910  1.00 10.88           C  
ATOM    540  C   GLN A  69      32.840   8.780  20.583  1.00 13.25           C  
ATOM    541  O   GLN A  69      31.664   8.639  20.267  1.00 19.05           O  
ATOM    542  CB  GLN A  69      33.203   9.531  22.864  1.00 16.70           C  
ATOM    543  CG  GLN A  69      33.634   9.134  24.282  1.00 15.70           C  
ATOM    544  CD  GLN A  69      33.743  10.296  25.277  1.00 28.29           C  
ATOM    545  OE1 GLN A  69      33.940  10.039  26.455  1.00 21.35           O  
ATOM    546  NE2 GLN A  69      33.677  11.564  24.826  1.00 17.09           N  
ATOM    547  N   ASP A  70      33.712   9.463  19.865  1.00 13.88           N  
ATOM    548  CA  ASP A  70      33.331   9.997  18.593  1.00 12.70           C  
ATOM    549  C   ASP A  70      33.069   8.935  17.538  1.00 13.88           C  
ATOM    550  O   ASP A  70      32.152   9.083  16.722  1.00 17.24           O  
ATOM    551  CB  ASP A  70      34.330  11.027  18.103  1.00 14.55           C  
ATOM    552  CG  ASP A  70      34.361  12.302  18.912  1.00 23.38           C  
ATOM    553  OD1 ASP A  70      33.548  12.652  19.717  1.00 19.25           O  
ATOM    554  OD2 ASP A  70      35.417  12.983  18.690  1.00 17.39           O  
ATOM    555  N   VAL A  71      33.862   7.843  17.532  1.00 13.65           N  
ATOM    556  CA  VAL A  71      33.640   6.795  16.541  1.00 14.69           C  
ATOM    557  C   VAL A  71      32.293   6.111  16.860  1.00 10.83           C  
ATOM    558  O   VAL A  71      31.415   5.883  15.997  1.00 16.58           O  
ATOM    559  CB  VAL A  71      34.809   5.775  16.468  1.00 11.92           C  
ATOM    560  CG1 VAL A  71      34.417   4.607  15.540  1.00  9.84           C  
ATOM    561  CG2 VAL A  71      36.126   6.414  15.977  1.00 12.56           C  
ATOM    562  N   ASP A  72      32.124   5.847  18.159  1.00 13.91           N  
ATOM    563  CA  ASP A  72      30.893   5.245  18.687  1.00 14.83           C  
ATOM    564  C   ASP A  72      29.660   6.101  18.290  1.00 22.69           C  
ATOM    565  O   ASP A  72      28.676   5.606  17.754  1.00 16.22           O  
ATOM    566  CB  ASP A  72      31.026   4.989  20.230  1.00 14.85           C  
ATOM    567  CG  ASP A  72      29.921   4.132  20.855  1.00 25.04           C  
ATOM    568  OD1 ASP A  72      29.254   4.507  21.789  1.00 40.87           O  
ATOM    569  OD2 ASP A  72      29.749   2.959  20.296  1.00 37.93           O  
ATOM    570  N   ALA A  73      29.737   7.408  18.511  1.00 14.62           N  
ATOM    571  CA  ALA A  73      28.663   8.310  18.146  1.00 20.15           C  
ATOM    572  C   ALA A  73      28.422   8.252  16.632  1.00 25.86           C  
ATOM    573  O   ALA A  73      27.274   8.234  16.173  1.00 19.93           O  
ATOM    574  CB  ALA A  73      29.084   9.731  18.514  1.00 15.61           C  
ATOM    575  N   ALA A  74      29.534   8.244  15.849  1.00 15.63           N  
ATOM    576  CA  ALA A  74      29.452   8.200  14.383  1.00 16.23           C  
ATOM    577  C   ALA A  74      28.656   6.963  13.984  1.00 29.68           C  
ATOM    578  O   ALA A  74      27.632   7.064  13.300  1.00 17.17           O  
ATOM    579  CB  ALA A  74      30.802   8.226  13.664  1.00 14.46           C  
ATOM    580  N   VAL A  75      29.104   5.789  14.436  1.00 19.08           N  
ATOM    581  CA  VAL A  75      28.357   4.569  14.103  1.00 19.86           C  
ATOM    582  C   VAL A  75      26.824   4.628  14.478  1.00 32.31           C  
ATOM    583  O   VAL A  75      25.940   4.287  13.674  1.00 25.59           O  
ATOM    584  CB  VAL A  75      29.028   3.311  14.703  1.00 27.94           C  
ATOM    585  CG1 VAL A  75      28.197   2.028  14.416  1.00 23.21           C  
ATOM    586  CG2 VAL A  75      30.429   3.143  14.147  1.00 24.89           C  
ATOM    587  N   ARG A  76      26.531   5.028  15.724  1.00 20.36           N  
ATOM    588  CA  ARG A  76      25.189   5.082  16.270  1.00 30.44           C  
ATOM    589  C   ARG A  76      24.353   6.115  15.505  1.00 34.48           C  
ATOM    590  O   ARG A  76      23.173   5.929  15.184  1.00 34.01           O  
ATOM    591  CB  ARG A  76      25.152   5.102  17.832  1.00 18.55           C  
ATOM    592  CG  ARG A  76      25.194   3.715  18.584  1.00 44.91           C  
ATOM    593  CD  ARG A  76      25.314   3.747  20.145  1.00 52.05           C  
ATOM    594  NE  ARG A  76      26.349   4.664  20.689  1.00 53.02           N  
ATOM    595  CZ  ARG A  76      26.217   6.008  20.822  1.00100.00           C  
ATOM    596  NH1 ARG A  76      25.110   6.655  20.475  1.00100.00           N  
ATOM    597  NH2 ARG A  76      27.219   6.743  21.304  1.00 35.98           N  
ATOM    598  N   GLY A  77      24.986   7.195  15.084  1.00 19.59           N  
ATOM    599  CA  GLY A  77      24.249   8.153  14.269  1.00 24.25           C  
ATOM    600  C   GLY A  77      23.812   7.512  12.942  1.00 26.66           C  
ATOM    601  O   GLY A  77      22.702   7.666  12.500  1.00 23.50           O  
ATOM    602  N   ILE A  78      24.704   6.791  12.281  1.00 23.00           N  
ATOM    603  CA  ILE A  78      24.382   6.087  11.037  1.00 27.22           C  
ATOM    604  C   ILE A  78      23.219   5.116  11.282  1.00 38.22           C  
ATOM    605  O   ILE A  78      22.253   5.019  10.520  1.00 19.83           O  
ATOM    606  CB  ILE A  78      25.603   5.248  10.558  1.00 16.80           C  
ATOM    607  CG1 ILE A  78      26.668   6.158   9.926  1.00 14.51           C  
ATOM    608  CG2 ILE A  78      25.192   4.149   9.545  1.00 15.64           C  
ATOM    609  CD1 ILE A  78      27.976   5.407   9.683  1.00 14.29           C  
ATOM    610  N   LEU A  79      23.312   4.362  12.373  1.00 20.35           N  
ATOM    611  CA  LEU A  79      22.280   3.358  12.620  1.00 20.71           C  
ATOM    612  C   LEU A  79      20.963   3.899  12.969  1.00 28.27           C  
ATOM    613  O   LEU A  79      20.000   3.178  12.830  1.00 37.81           O  
ATOM    614  CB  LEU A  79      22.617   2.185  13.542  1.00 24.72           C  
ATOM    615  CG  LEU A  79      23.942   1.535  13.212  1.00 26.55           C  
ATOM    616  CD1 LEU A  79      24.379   0.788  14.459  1.00 24.08           C  
ATOM    617  CD2 LEU A  79      23.772   0.588  12.025  1.00 19.34           C  
ATOM    618  N   ARG A  80      20.930   5.149  13.426  1.00 26.86           N  
ATOM    619  CA  ARG A  80      19.674   5.808  13.785  1.00 19.78           C  
ATOM    620  C   ARG A  80      19.147   6.652  12.651  1.00 42.98           C  
ATOM    621  O   ARG A  80      18.108   7.265  12.758  1.00 32.91           O  
ATOM    622  CB  ARG A  80      19.968   6.829  14.865  1.00 40.76           C  
ATOM    623  CG  ARG A  80      19.829   6.285  16.262  1.00 58.51           C  
ATOM    624  CD  ARG A  80      19.645   7.420  17.255  1.00100.00           C  
ATOM    625  NE  ARG A  80      20.946   7.878  17.699  1.00 97.84           N  
ATOM    626  CZ  ARG A  80      21.592   8.976  17.309  1.00100.00           C  
ATOM    627  NH1 ARG A  80      21.101   9.894  16.460  1.00 53.48           N  
ATOM    628  NH2 ARG A  80      22.796   9.157  17.829  1.00 54.12           N  
ATOM    629  N   ASN A  81      19.913   6.780  11.605  1.00 21.24           N  
ATOM    630  CA  ASN A  81      19.503   7.633  10.544  1.00 18.20           C  
ATOM    631  C   ASN A  81      18.736   6.852   9.484  1.00 44.77           C  
ATOM    632  O   ASN A  81      19.219   5.826   9.020  1.00 25.90           O  
ATOM    633  CB  ASN A  81      20.738   8.349  10.007  1.00 22.85           C  
ATOM    634  CG  ASN A  81      20.344   9.380   9.006  1.00 37.43           C  
ATOM    635  OD1 ASN A  81      19.952   9.061   7.890  1.00 29.27           O  
ATOM    636  ND2 ASN A  81      20.349  10.619   9.434  1.00 28.80           N  
ATOM    637  N   ALA A  82      17.524   7.293   9.103  1.00 30.53           N  
ATOM    638  CA  ALA A  82      16.729   6.542   8.119  1.00 24.36           C  
ATOM    639  C   ALA A  82      17.349   6.481   6.740  1.00 21.19           C  
ATOM    640  O   ALA A  82      17.092   5.569   5.982  1.00 27.98           O  
ATOM    641  CB  ALA A  82      15.316   7.071   7.983  1.00 30.83           C  
ATOM    642  N   LYS A  83      18.142   7.465   6.381  1.00 23.50           N  
ATOM    643  CA  LYS A  83      18.773   7.438   5.083  1.00 25.16           C  
ATOM    644  C   LYS A  83      20.082   6.667   5.095  1.00 20.88           C  
ATOM    645  O   LYS A  83      20.532   6.125   4.101  1.00 28.13           O  
ATOM    646  CB  LYS A  83      19.147   8.838   4.665  1.00 34.66           C  
ATOM    647  CG  LYS A  83      18.020   9.594   4.019  1.00 42.49           C  
ATOM    648  CD  LYS A  83      17.271  10.401   5.052  1.00 83.56           C  
ATOM    649  CE  LYS A  83      16.315  11.376   4.399  1.00100.00           C  
ATOM    650  NZ  LYS A  83      17.018  12.256   3.444  1.00100.00           N  
ATOM    651  N   LEU A  84      20.745   6.676   6.209  1.00 20.73           N  
ATOM    652  CA  LEU A  84      22.043   6.059   6.247  1.00 22.28           C  
ATOM    653  C   LEU A  84      22.041   4.580   6.538  1.00 18.82           C  
ATOM    654  O   LEU A  84      22.830   3.833   5.995  1.00 18.20           O  
ATOM    655  CB  LEU A  84      22.999   6.812   7.203  1.00 13.35           C  
ATOM    656  CG  LEU A  84      23.218   8.271   6.830  1.00 23.58           C  
ATOM    657  CD1 LEU A  84      24.062   8.941   7.913  1.00 17.40           C  
ATOM    658  CD2 LEU A  84      23.928   8.338   5.492  1.00 13.41           C  
ATOM    659  N   LYS A  85      21.202   4.180   7.448  1.00 16.67           N  
ATOM    660  CA  LYS A  85      21.143   2.820   7.874  1.00 24.76           C  
ATOM    661  C   LYS A  85      21.074   1.753   6.775  1.00 13.64           C  
ATOM    662  O   LYS A  85      21.754   0.737   6.820  1.00 19.24           O  
ATOM    663  CB  LYS A  85      20.062   2.678   8.917  1.00 20.16           C  
ATOM    664  CG  LYS A  85      20.123   1.313   9.552  1.00 25.78           C  
ATOM    665  CD  LYS A  85      19.018   1.050  10.542  1.00 38.53           C  
ATOM    666  CE  LYS A  85      19.303  -0.220  11.306  1.00 50.81           C  
ATOM    667  NZ  LYS A  85      19.290  -1.388  10.436  1.00 41.87           N  
ATOM    668  N   PRO A  86      20.203   1.950   5.824  1.00 24.18           N  
ATOM    669  CA  PRO A  86      20.024   1.006   4.744  1.00 34.33           C  
ATOM    670  C   PRO A  86      21.261   0.927   3.912  1.00 16.87           C  
ATOM    671  O   PRO A  86      21.634  -0.146   3.464  1.00 19.13           O  
ATOM    672  CB  PRO A  86      18.861   1.506   3.877  1.00 18.06           C  
ATOM    673  CG  PRO A  86      18.310   2.726   4.599  1.00 35.51           C  
ATOM    674  CD  PRO A  86      19.198   3.026   5.807  1.00 24.21           C  
ATOM    675  N   VAL A  87      21.944   2.072   3.731  1.00 12.52           N  
ATOM    676  CA  VAL A  87      23.203   2.022   2.977  1.00 17.71           C  
ATOM    677  C   VAL A  87      24.243   1.179   3.719  1.00 15.80           C  
ATOM    678  O   VAL A  87      24.850   0.285   3.170  1.00 16.78           O  
ATOM    679  CB  VAL A  87      23.775   3.416   2.664  1.00 21.16           C  
ATOM    680  CG1 VAL A  87      25.041   3.303   1.760  1.00 16.62           C  
ATOM    681  CG2 VAL A  87      22.655   4.207   1.985  1.00 24.69           C  
ATOM    682  N   TYR A  88      24.447   1.515   4.982  1.00 15.73           N  
ATOM    683  CA  TYR A  88      25.370   0.831   5.831  1.00 13.21           C  
ATOM    684  C   TYR A  88      25.088  -0.674   5.853  1.00 21.43           C  
ATOM    685  O   TYR A  88      25.981  -1.518   5.647  1.00 19.95           O  
ATOM    686  CB  TYR A  88      25.239   1.470   7.220  1.00 13.91           C  
ATOM    687  CG  TYR A  88      26.344   1.014   8.155  1.00 18.70           C  
ATOM    688  CD1 TYR A  88      26.134  -0.095   8.970  1.00 27.06           C  
ATOM    689  CD2 TYR A  88      27.567   1.685   8.228  1.00 15.72           C  
ATOM    690  CE1 TYR A  88      27.125  -0.558   9.827  1.00 29.99           C  
ATOM    691  CE2 TYR A  88      28.554   1.250   9.119  1.00 18.76           C  
ATOM    692  CZ  TYR A  88      28.336   0.128   9.922  1.00 35.58           C  
ATOM    693  OH  TYR A  88      29.320  -0.309  10.795  1.00 28.52           O  
ATOM    694  N   ASP A  89      23.821  -1.045   6.081  1.00 22.97           N  
ATOM    695  CA  ASP A  89      23.467  -2.476   6.111  1.00 11.39           C  
ATOM    696  C   ASP A  89      23.806  -3.193   4.830  1.00 20.34           C  
ATOM    697  O   ASP A  89      24.121  -4.376   4.845  1.00 20.07           O  
ATOM    698  CB  ASP A  89      21.961  -2.649   6.332  1.00 16.08           C  
ATOM    699  CG  ASP A  89      21.565  -2.389   7.743  1.00 20.61           C  
ATOM    700  OD1 ASP A  89      20.430  -2.166   8.054  1.00 25.56           O  
ATOM    701  OD2 ASP A  89      22.566  -2.393   8.579  1.00 24.42           O  
ATOM    702  N   SER A  90      23.694  -2.485   3.708  1.00 14.38           N  
ATOM    703  CA  SER A  90      23.973  -3.133   2.455  1.00 14.47           C  
ATOM    704  C   SER A  90      25.446  -3.331   2.132  1.00 14.65           C  
ATOM    705  O   SER A  90      25.781  -4.051   1.188  1.00 17.00           O  
ATOM    706  CB  SER A  90      23.315  -2.364   1.316  1.00 14.13           C  
ATOM    707  OG  SER A  90      24.056  -1.199   0.981  1.00 14.62           O  
ATOM    708  N   LEU A  91      26.345  -2.628   2.837  1.00 11.94           N  
ATOM    709  CA  LEU A  91      27.759  -2.648   2.489  1.00 13.54           C  
ATOM    710  C   LEU A  91      28.581  -3.713   3.146  1.00 13.47           C  
ATOM    711  O   LEU A  91      28.230  -4.133   4.250  1.00 20.61           O  
ATOM    712  CB  LEU A  91      28.403  -1.256   2.894  1.00 12.13           C  
ATOM    713  CG  LEU A  91      27.878  -0.015   2.098  1.00 19.82           C  
ATOM    714  CD1 LEU A  91      28.395   1.292   2.710  1.00 20.51           C  
ATOM    715  CD2 LEU A  91      28.352  -0.106   0.645  1.00 14.08           C  
ATOM    716  N   ASP A  92      29.742  -4.043   2.533  1.00 15.04           N  
ATOM    717  CA  ASP A  92      30.699  -4.972   3.148  1.00 11.95           C  
ATOM    718  C   ASP A  92      31.513  -4.263   4.241  1.00 19.24           C  
ATOM    719  O   ASP A  92      31.360  -3.060   4.394  1.00 14.28           O  
ATOM    720  CB  ASP A  92      31.639  -5.522   2.123  1.00 13.25           C  
ATOM    721  CG  ASP A  92      32.356  -4.386   1.474  1.00 22.24           C  
ATOM    722  OD1 ASP A  92      33.412  -3.941   1.901  1.00 19.57           O  
ATOM    723  OD2 ASP A  92      31.700  -3.906   0.439  1.00 18.77           O  
ATOM    724  N   ALA A  93      32.361  -4.981   5.019  1.00 17.32           N  
ATOM    725  CA  ALA A  93      33.090  -4.367   6.145  1.00 16.39           C  
ATOM    726  C   ALA A  93      34.024  -3.170   5.813  1.00 16.17           C  
ATOM    727  O   ALA A  93      34.098  -2.199   6.551  1.00 15.58           O  
ATOM    728  CB  ALA A  93      33.666  -5.361   7.177  1.00 18.93           C  
ATOM    729  N   VAL A  94      34.719  -3.228   4.691  1.00 16.22           N  
ATOM    730  CA  VAL A  94      35.606  -2.159   4.309  1.00 19.48           C  
ATOM    731  C   VAL A  94      34.831  -0.895   3.962  1.00 20.82           C  
ATOM    732  O   VAL A  94      35.113   0.202   4.456  1.00 16.20           O  
ATOM    733  CB  VAL A  94      36.590  -2.600   3.206  1.00 17.60           C  
ATOM    734  CG1 VAL A  94      37.603  -1.484   2.838  1.00 12.69           C  
ATOM    735  CG2 VAL A  94      37.377  -3.805   3.735  1.00 12.72           C  
ATOM    736  N   ARG A  95      33.851  -1.049   3.085  1.00 14.26           N  
ATOM    737  CA  ARG A  95      33.040   0.083   2.646  1.00 15.98           C  
ATOM    738  C   ARG A  95      32.302   0.695   3.806  1.00 16.55           C  
ATOM    739  O   ARG A  95      32.093   1.888   3.829  1.00 18.35           O  
ATOM    740  CB  ARG A  95      32.150  -0.257   1.437  1.00 11.71           C  
ATOM    741  CG  ARG A  95      32.957  -0.589   0.187  1.00  9.98           C  
ATOM    742  CD  ARG A  95      32.051  -0.921  -0.983  1.00 12.39           C  
ATOM    743  NE  ARG A  95      32.769  -0.976  -2.250  1.00 13.52           N  
ATOM    744  CZ  ARG A  95      33.174  -2.125  -2.774  1.00 15.94           C  
ATOM    745  NH1 ARG A  95      32.957  -3.244  -2.103  1.00 17.75           N  
ATOM    746  NH2 ARG A  95      33.827  -2.164  -3.962  1.00 14.75           N  
ATOM    747  N   ARG A  96      31.905  -0.119   4.791  1.00 16.15           N  
ATOM    748  CA  ARG A  96      31.257   0.440   6.012  1.00 18.13           C  
ATOM    749  C   ARG A  96      32.196   1.474   6.712  1.00 18.15           C  
ATOM    750  O   ARG A  96      31.750   2.559   7.122  1.00 14.92           O  
ATOM    751  CB  ARG A  96      30.814  -0.638   7.025  1.00  9.36           C  
ATOM    752  CG  ARG A  96      29.656  -1.460   6.486  1.00  9.00           C  
ATOM    753  CD  ARG A  96      29.233  -2.582   7.435  1.00 21.41           C  
ATOM    754  NE  ARG A  96      28.001  -3.223   6.970  1.00 25.22           N  
ATOM    755  CZ  ARG A  96      27.406  -4.265   7.520  1.00 35.93           C  
ATOM    756  NH1 ARG A  96      27.874  -4.836   8.611  1.00 29.15           N  
ATOM    757  NH2 ARG A  96      26.308  -4.750   6.934  1.00 15.98           N  
ATOM    758  N   ALA A  97      33.503   1.118   6.796  1.00 11.55           N  
ATOM    759  CA  ALA A  97      34.512   1.985   7.357  1.00 10.51           C  
ATOM    760  C   ALA A  97      34.549   3.340   6.600  1.00 11.38           C  
ATOM    761  O   ALA A  97      34.684   4.391   7.221  1.00 14.63           O  
ATOM    762  CB  ALA A  97      35.877   1.293   7.328  1.00  9.44           C  
ATOM    763  N   ALA A  98      34.427   3.286   5.248  1.00 10.56           N  
ATOM    764  CA  ALA A  98      34.401   4.465   4.402  1.00 17.33           C  
ATOM    765  C   ALA A  98      33.223   5.389   4.745  1.00 18.79           C  
ATOM    766  O   ALA A  98      33.345   6.610   4.793  1.00 15.13           O  
ATOM    767  CB  ALA A  98      34.388   4.099   2.910  1.00 15.51           C  
ATOM    768  N   LEU A  99      32.055   4.826   4.992  1.00 11.16           N  
ATOM    769  CA  LEU A  99      30.896   5.647   5.329  1.00  8.39           C  
ATOM    770  C   LEU A  99      31.058   6.234   6.717  1.00 14.80           C  
ATOM    771  O   LEU A  99      30.660   7.386   6.943  1.00 15.84           O  
ATOM    772  CB  LEU A  99      29.556   4.817   5.193  1.00  8.33           C  
ATOM    773  CG  LEU A  99      28.230   5.574   5.331  1.00 13.26           C  
ATOM    774  CD1 LEU A  99      27.977   6.485   4.142  1.00 23.22           C  
ATOM    775  CD2 LEU A  99      27.078   4.543   5.435  1.00 22.60           C  
ATOM    776  N   ILE A 100      31.621   5.449   7.659  1.00 10.93           N  
ATOM    777  CA  ILE A 100      31.807   5.971   9.023  1.00  8.69           C  
ATOM    778  C   ILE A 100      32.763   7.191   8.968  1.00 18.75           C  
ATOM    779  O   ILE A 100      32.569   8.261   9.585  1.00 12.72           O  
ATOM    780  CB  ILE A 100      32.371   4.892   9.958  1.00 14.59           C  
ATOM    781  CG1 ILE A 100      31.363   3.697  10.123  1.00 12.61           C  
ATOM    782  CG2 ILE A 100      32.752   5.502  11.306  1.00 12.15           C  
ATOM    783  CD1 ILE A 100      31.952   2.519  10.942  1.00 11.22           C  
ATOM    784  N   ASN A 101      33.790   7.039   8.143  1.00 15.18           N  
ATOM    785  CA  ASN A 101      34.760   8.095   7.959  1.00 12.79           C  
ATOM    786  C   ASN A 101      34.070   9.361   7.502  1.00 15.72           C  
ATOM    787  O   ASN A 101      34.262  10.401   8.115  1.00 20.05           O  
ATOM    788  CB  ASN A 101      35.803   7.629   6.936  1.00 13.00           C  
ATOM    789  CG  ASN A 101      37.031   8.508   6.838  1.00 24.69           C  
ATOM    790  OD1 ASN A 101      36.944   9.726   6.599  1.00 15.51           O  
ATOM    791  ND2 ASN A 101      38.184   7.906   6.974  1.00 13.32           N  
ATOM    792  N   MET A 102      33.253   9.284   6.440  1.00 10.53           N  
ATOM    793  CA  MET A 102      32.552  10.480   5.971  1.00 20.89           C  
ATOM    794  C   MET A 102      31.706  11.107   7.080  1.00 21.64           C  
ATOM    795  O   MET A 102      31.645  12.341   7.239  1.00 15.59           O  
ATOM    796  CB  MET A 102      31.606  10.188   4.772  1.00 14.98           C  
ATOM    797  CG  MET A 102      32.367   9.951   3.472  1.00 15.49           C  
ATOM    798  SD  MET A 102      31.217   9.644   2.117  1.00 22.69           S  
ATOM    799  CE  MET A 102      30.660  11.333   1.836  1.00 21.93           C  
ATOM    800  N   VAL A 103      31.015  10.238   7.840  1.00 18.22           N  
ATOM    801  CA  VAL A 103      30.147  10.713   8.907  1.00 15.59           C  
ATOM    802  C   VAL A 103      30.937  11.425  10.004  1.00 18.90           C  
ATOM    803  O   VAL A 103      30.553  12.454  10.492  1.00 25.17           O  
ATOM    804  CB  VAL A 103      29.171   9.634   9.429  1.00 16.96           C  
ATOM    805  CG1 VAL A 103      28.436  10.147  10.660  1.00 15.86           C  
ATOM    806  CG2 VAL A 103      28.128   9.273   8.357  1.00 11.24           C  
ATOM    807  N   PHE A 104      32.079  10.884  10.360  1.00 14.85           N  
ATOM    808  CA  PHE A 104      32.933  11.435  11.373  1.00 13.46           C  
ATOM    809  C   PHE A 104      33.392  12.855  10.988  1.00 18.00           C  
ATOM    810  O   PHE A 104      33.447  13.750  11.812  1.00 18.17           O  
ATOM    811  CB  PHE A 104      34.161  10.499  11.522  1.00 15.22           C  
ATOM    812  CG  PHE A 104      35.110  10.932  12.626  1.00 16.19           C  
ATOM    813  CD1 PHE A 104      36.096  11.902  12.394  1.00 14.21           C  
ATOM    814  CD2 PHE A 104      35.040  10.332  13.886  1.00 16.08           C  
ATOM    815  CE1 PHE A 104      36.987  12.249  13.418  1.00 14.18           C  
ATOM    816  CE2 PHE A 104      35.932  10.658  14.901  1.00 12.74           C  
ATOM    817  CZ  PHE A 104      36.893  11.644  14.666  1.00 10.90           C  
ATOM    818  N   GLN A 105      33.692  13.060   9.709  1.00 16.08           N  
ATOM    819  CA  GLN A 105      34.186  14.330   9.172  1.00 15.37           C  
ATOM    820  C   GLN A 105      33.096  15.334   8.941  1.00 19.57           C  
ATOM    821  O   GLN A 105      33.263  16.508   9.162  1.00 22.16           O  
ATOM    822  CB  GLN A 105      34.830  14.131   7.765  1.00 13.54           C  
ATOM    823  CG  GLN A 105      35.559  15.397   7.228  1.00 13.91           C  
ATOM    824  CD  GLN A 105      36.139  15.279   5.819  1.00 24.45           C  
ATOM    825  OE1 GLN A 105      36.069  14.234   5.203  1.00 20.21           O  
ATOM    826  NE2 GLN A 105      36.698  16.375   5.286  1.00 20.74           N  
ATOM    827  N   MET A 106      32.005  14.888   8.366  1.00 19.08           N  
ATOM    828  CA  MET A 106      30.983  15.817   7.991  1.00 17.32           C  
ATOM    829  C   MET A 106      29.643  15.788   8.680  1.00 31.45           C  
ATOM    830  O   MET A 106      28.802  16.623   8.434  1.00 26.35           O  
ATOM    831  CB  MET A 106      30.981  16.015   6.477  1.00 16.60           C  
ATOM    832  CG  MET A 106      30.347  15.024   5.580  1.00 30.65           C  
ATOM    833  SD  MET A 106      31.005  15.423   3.960  1.00 39.39           S  
ATOM    834  CE  MET A 106      31.995  13.965   3.649  1.00 69.69           C  
ATOM    835  N   GLY A 107      29.456  14.850   9.569  1.00 21.29           N  
ATOM    836  CA  GLY A 107      28.227  14.765  10.270  1.00 13.26           C  
ATOM    837  C   GLY A 107      27.181  14.028   9.462  1.00 12.12           C  
ATOM    838  O   GLY A 107      27.211  13.970   8.242  1.00 22.06           O  
ATOM    839  N   GLU A 108      26.251  13.466  10.198  1.00 20.99           N  
ATOM    840  CA  GLU A 108      25.171  12.645   9.668  1.00 22.83           C  
ATOM    841  C   GLU A 108      24.325  13.420   8.681  1.00 38.97           C  
ATOM    842  O   GLU A 108      23.983  12.960   7.585  1.00 22.78           O  
ATOM    843  CB  GLU A 108      24.413  12.045  10.879  1.00 30.14           C  
ATOM    844  CG  GLU A 108      23.207  11.169  10.595  1.00 72.81           C  
ATOM    845  CD  GLU A 108      22.363  11.161  11.829  1.00100.00           C  
ATOM    846  OE1 GLU A 108      21.145  11.132  11.839  1.00 63.36           O  
ATOM    847  OE2 GLU A 108      23.099  11.262  12.902  1.00100.00           O  
ATOM    848  N   THR A 109      24.049  14.647   9.042  1.00 34.16           N  
ATOM    849  CA  THR A 109      23.259  15.459   8.174  1.00 25.59           C  
ATOM    850  C   THR A 109      23.867  15.686   6.789  1.00 30.15           C  
ATOM    851  O   THR A 109      23.209  15.527   5.745  1.00 30.64           O  
ATOM    852  CB  THR A 109      22.847  16.749   8.885  1.00 31.10           C  
ATOM    853  OG1 THR A 109      22.254  16.361  10.107  1.00 44.72           O  
ATOM    854  CG2 THR A 109      21.777  17.380   8.009  1.00 29.59           C  
ATOM    855  N   GLY A 110      25.139  16.033   6.791  1.00 24.50           N  
ATOM    856  CA  GLY A 110      25.815  16.263   5.552  1.00 24.80           C  
ATOM    857  C   GLY A 110      25.846  15.040   4.664  1.00 30.18           C  
ATOM    858  O   GLY A 110      25.516  15.139   3.476  1.00 28.61           O  
ATOM    859  N   VAL A 111      26.274  13.891   5.239  1.00 23.96           N  
ATOM    860  CA  VAL A 111      26.384  12.668   4.460  1.00 21.43           C  
ATOM    861  C   VAL A 111      25.039  12.287   3.923  1.00 34.75           C  
ATOM    862  O   VAL A 111      24.888  11.969   2.731  1.00 15.88           O  
ATOM    863  CB  VAL A 111      27.085  11.548   5.201  1.00 19.89           C  
ATOM    864  CG1 VAL A 111      27.180  10.276   4.343  1.00 14.11           C  
ATOM    865  CG2 VAL A 111      28.487  12.045   5.551  1.00 18.20           C  
ATOM    866  N   ALA A 112      24.046  12.426   4.804  1.00 24.32           N  
ATOM    867  CA  ALA A 112      22.690  12.112   4.406  1.00 29.20           C  
ATOM    868  C   ALA A 112      22.281  12.956   3.190  1.00 45.98           C  
ATOM    869  O   ALA A 112      21.440  12.548   2.388  1.00 34.92           O  
ATOM    870  CB  ALA A 112      21.751  12.202   5.606  1.00 30.74           C  
ATOM    871  N   GLY A 113      22.944  14.107   3.000  1.00 25.52           N  
ATOM    872  CA  GLY A 113      22.643  14.913   1.850  1.00 22.85           C  
ATOM    873  C   GLY A 113      23.224  14.412   0.523  1.00 43.61           C  
ATOM    874  O   GLY A 113      22.941  14.975  -0.526  1.00 29.70           O  
ATOM    875  N   PHE A 114      24.050  13.371   0.539  1.00 23.82           N  
ATOM    876  CA  PHE A 114      24.619  12.864  -0.701  1.00 15.94           C  
ATOM    877  C   PHE A 114      23.671  11.832  -1.308  1.00 29.82           C  
ATOM    878  O   PHE A 114      24.037  10.716  -1.613  1.00 21.92           O  
ATOM    879  CB  PHE A 114      26.020  12.244  -0.468  1.00 20.79           C  
ATOM    880  CG  PHE A 114      27.196  13.213  -0.271  1.00 24.99           C  
ATOM    881  CD1 PHE A 114      28.305  13.146  -1.121  1.00 30.46           C  
ATOM    882  CD2 PHE A 114      27.224  14.151   0.748  1.00 34.91           C  
ATOM    883  CE1 PHE A 114      29.387  13.996  -1.001  1.00 27.29           C  
ATOM    884  CE2 PHE A 114      28.308  15.019   0.899  1.00 29.69           C  
ATOM    885  CZ  PHE A 114      29.391  14.953   0.045  1.00 23.40           C  
ATOM    886  N   THR A 115      22.432  12.218  -1.458  1.00 23.01           N  
ATOM    887  CA  THR A 115      21.367  11.379  -1.949  1.00 13.70           C  
ATOM    888  C   THR A 115      21.685  10.427  -3.063  1.00 24.56           C  
ATOM    889  O   THR A 115      21.490   9.227  -2.967  1.00 21.18           O  
ATOM    890  CB  THR A 115      20.160  12.246  -2.337  1.00 23.33           C  
ATOM    891  OG1 THR A 115      19.818  13.058  -1.225  1.00 43.37           O  
ATOM    892  CG2 THR A 115      19.020  11.315  -2.708  1.00 39.41           C  
ATOM    893  N   ASN A 116      22.128  10.995  -4.150  1.00 18.57           N  
ATOM    894  CA  ASN A 116      22.463  10.225  -5.358  1.00 17.99           C  
ATOM    895  C   ASN A 116      23.618   9.195  -5.212  1.00 18.25           C  
ATOM    896  O   ASN A 116      23.570   8.081  -5.754  1.00 19.80           O  
ATOM    897  CB  ASN A 116      22.669  11.178  -6.583  1.00 25.91           C  
ATOM    898  CG  ASN A 116      21.469  12.118  -6.816  1.00 35.19           C  
ATOM    899  OD1 ASN A 116      20.298  11.760  -6.580  1.00 39.40           O  
ATOM    900  ND2 ASN A 116      21.744  13.330  -7.270  1.00 24.66           N  
ATOM    901  N   SER A 117      24.679   9.607  -4.513  1.00 18.88           N  
ATOM    902  CA  SER A 117      25.835   8.753  -4.294  1.00 15.81           C  
ATOM    903  C   SER A 117      25.390   7.602  -3.415  1.00 16.43           C  
ATOM    904  O   SER A 117      25.794   6.476  -3.627  1.00 18.26           O  
ATOM    905  CB  SER A 117      26.931   9.492  -3.534  1.00 21.40           C  
ATOM    906  OG  SER A 117      27.283  10.703  -4.171  1.00 25.47           O  
ATOM    907  N   LEU A 118      24.568   7.910  -2.399  1.00 19.61           N  
ATOM    908  CA  LEU A 118      24.065   6.899  -1.476  1.00 21.05           C  
ATOM    909  C   LEU A 118      23.283   5.836  -2.216  1.00 25.93           C  
ATOM    910  O   LEU A 118      23.383   4.664  -1.950  1.00 18.72           O  
ATOM    911  CB  LEU A 118      23.215   7.473  -0.328  1.00 18.32           C  
ATOM    912  CG  LEU A 118      23.971   8.375   0.684  1.00 21.20           C  
ATOM    913  CD1 LEU A 118      22.981   9.016   1.683  1.00 19.35           C  
ATOM    914  CD2 LEU A 118      25.039   7.597   1.462  1.00 14.49           C  
ATOM    915  N   ARG A 119      22.484   6.254  -3.156  1.00 15.40           N  
ATOM    916  CA  ARG A 119      21.662   5.334  -3.945  1.00 20.28           C  
ATOM    917  C   ARG A 119      22.545   4.476  -4.821  1.00 25.03           C  
ATOM    918  O   ARG A 119      22.302   3.262  -5.009  1.00 18.86           O  
ATOM    919  CB  ARG A 119      20.656   6.124  -4.788  1.00 22.14           C  
ATOM    920  CG  ARG A 119      19.825   5.285  -5.732  1.00 36.73           C  
ATOM    921  CD  ARG A 119      19.035   6.165  -6.692  1.00 60.54           C  
ATOM    922  NE  ARG A 119      19.777   6.345  -7.929  1.00100.00           N  
ATOM    923  CZ  ARG A 119      20.412   7.462  -8.271  1.00100.00           C  
ATOM    924  NH1 ARG A 119      20.390   8.556  -7.510  1.00100.00           N  
ATOM    925  NH2 ARG A 119      21.076   7.483  -9.422  1.00100.00           N  
ATOM    926  N   MET A 120      23.610   5.107  -5.339  1.00 18.69           N  
ATOM    927  CA  MET A 120      24.545   4.338  -6.161  1.00 17.90           C  
ATOM    928  C   MET A 120      25.330   3.345  -5.298  1.00 21.85           C  
ATOM    929  O   MET A 120      25.613   2.234  -5.710  1.00 21.60           O  
ATOM    930  CB  MET A 120      25.512   5.217  -6.995  1.00 16.00           C  
ATOM    931  CG  MET A 120      24.842   5.904  -8.169  1.00 23.94           C  
ATOM    932  SD  MET A 120      25.939   7.216  -8.712  1.00 30.80           S  
ATOM    933  CE  MET A 120      24.779   8.427  -9.394  1.00 30.08           C  
ATOM    934  N   LEU A 121      25.685   3.729  -4.078  1.00 17.12           N  
ATOM    935  CA  LEU A 121      26.414   2.778  -3.254  1.00 14.80           C  
ATOM    936  C   LEU A 121      25.494   1.559  -2.944  1.00 19.17           C  
ATOM    937  O   LEU A 121      25.866   0.379  -3.002  1.00 17.57           O  
ATOM    938  CB  LEU A 121      26.938   3.457  -1.953  1.00 15.99           C  
ATOM    939  CG  LEU A 121      28.096   4.463  -2.175  1.00 19.30           C  
ATOM    940  CD1 LEU A 121      28.281   5.301  -0.901  1.00 22.85           C  
ATOM    941  CD2 LEU A 121      29.400   3.746  -2.521  1.00 15.81           C  
ATOM    942  N   GLN A 122      24.252   1.853  -2.605  1.00 15.46           N  
ATOM    943  CA  GLN A 122      23.327   0.812  -2.273  1.00 21.16           C  
ATOM    944  C   GLN A 122      23.153  -0.195  -3.410  1.00 33.33           C  
ATOM    945  O   GLN A 122      23.031  -1.410  -3.197  1.00 28.55           O  
ATOM    946  CB  GLN A 122      22.021   1.425  -1.775  1.00 14.79           C  
ATOM    947  CG  GLN A 122      21.149   0.315  -1.218  1.00 32.39           C  
ATOM    948  CD  GLN A 122      20.051   0.826  -0.343  1.00 65.89           C  
ATOM    949  OE1 GLN A 122      19.823   2.049  -0.233  1.00 42.32           O  
ATOM    950  NE2 GLN A 122      19.363  -0.131   0.269  1.00100.00           N  
ATOM    951  N   GLN A 123      23.184   0.339  -4.631  1.00 22.08           N  
ATOM    952  CA  GLN A 123      23.058  -0.468  -5.817  1.00 15.38           C  
ATOM    953  C   GLN A 123      24.342  -1.113  -6.196  1.00 35.86           C  
ATOM    954  O   GLN A 123      24.328  -1.857  -7.154  1.00 21.31           O  
ATOM    955  CB  GLN A 123      22.534   0.276  -7.042  1.00 20.16           C  
ATOM    956  CG  GLN A 123      21.171   0.927  -6.808  1.00 25.35           C  
ATOM    957  CD  GLN A 123      20.776   1.771  -8.001  1.00 26.27           C  
ATOM    958  OE1 GLN A 123      20.245   1.247  -8.976  1.00 86.75           O  
ATOM    959  NE2 GLN A 123      21.131   3.057  -7.967  1.00 51.63           N  
ATOM    960  N   LYS A 124      25.438  -0.821  -5.479  1.00 17.83           N  
ATOM    961  CA  LYS A 124      26.718  -1.436  -5.777  1.00 13.19           C  
ATOM    962  C   LYS A 124      27.294  -1.060  -7.128  1.00 19.94           C  
ATOM    963  O   LYS A 124      28.018  -1.873  -7.778  1.00 18.99           O  
ATOM    964  CB  LYS A 124      26.737  -2.965  -5.576  1.00 20.58           C  
ATOM    965  CG  LYS A 124      26.301  -3.354  -4.161  1.00 23.27           C  
ATOM    966  CD  LYS A 124      26.680  -4.757  -3.689  1.00 15.48           C  
ATOM    967  CE  LYS A 124      26.162  -5.053  -2.295  1.00 14.79           C  
ATOM    968  NZ  LYS A 124      26.879  -4.322  -1.251  1.00 25.31           N  
ATOM    969  N   ARG A 125      27.037   0.187  -7.530  1.00 18.00           N  
ATOM    970  CA  ARG A 125      27.598   0.725  -8.776  1.00 17.48           C  
ATOM    971  C   ARG A 125      28.792   1.594  -8.349  1.00 26.25           C  
ATOM    972  O   ARG A 125      28.699   2.832  -8.212  1.00 19.52           O  
ATOM    973  CB  ARG A 125      26.536   1.570  -9.470  1.00 15.07           C  
ATOM    974  CG  ARG A 125      25.379   0.771 -10.083  1.00 23.36           C  
ATOM    975  CD  ARG A 125      24.257   1.750 -10.433  1.00 29.13           C  
ATOM    976  NE  ARG A 125      23.513   1.497 -11.654  1.00 83.25           N  
ATOM    977  CZ  ARG A 125      22.584   0.543 -11.776  1.00100.00           C  
ATOM    978  NH1 ARG A 125      22.296  -0.297 -10.783  1.00100.00           N  
ATOM    979  NH2 ARG A 125      21.931   0.413 -12.931  1.00 69.19           N  
ATOM    980  N   TRP A 126      29.901   0.904  -8.068  1.00 22.33           N  
ATOM    981  CA  TRP A 126      31.127   1.492  -7.499  1.00 21.89           C  
ATOM    982  C   TRP A 126      31.775   2.623  -8.269  1.00 19.25           C  
ATOM    983  O   TRP A 126      32.062   3.685  -7.704  1.00 20.58           O  
ATOM    984  CB  TRP A 126      32.145   0.438  -6.998  1.00 12.00           C  
ATOM    985  CG  TRP A 126      31.505  -0.748  -6.298  1.00 16.63           C  
ATOM    986  CD1 TRP A 126      31.673  -2.063  -6.636  1.00 16.17           C  
ATOM    987  CD2 TRP A 126      30.709  -0.736  -5.092  1.00 19.82           C  
ATOM    988  NE1 TRP A 126      31.015  -2.865  -5.756  1.00 15.43           N  
ATOM    989  CE2 TRP A 126      30.420  -2.083  -4.776  1.00 15.77           C  
ATOM    990  CE3 TRP A 126      30.225   0.270  -4.258  1.00 14.85           C  
ATOM    991  CZ2 TRP A 126      29.666  -2.425  -3.633  1.00 17.08           C  
ATOM    992  CZ3 TRP A 126      29.456  -0.073  -3.154  1.00 14.18           C  
ATOM    993  CH2 TRP A 126      29.171  -1.416  -2.844  1.00 18.98           C  
ATOM    994  N   ASP A 127      32.018   2.371  -9.548  1.00 15.13           N  
ATOM    995  CA  ASP A 127      32.617   3.382 -10.386  1.00 17.99           C  
ATOM    996  C   ASP A 127      31.709   4.581 -10.501  1.00 21.72           C  
ATOM    997  O   ASP A 127      32.154   5.707 -10.392  1.00 24.17           O  
ATOM    998  CB  ASP A 127      33.075   2.841 -11.763  1.00 14.05           C  
ATOM    999  CG  ASP A 127      34.244   1.868 -11.633  1.00 18.74           C  
ATOM   1000  OD1 ASP A 127      34.481   1.255 -10.625  1.00 51.93           O  
ATOM   1001  OD2 ASP A 127      34.984   1.760 -12.698  1.00 40.98           O  
ATOM   1002  N   GLU A 128      30.412   4.362 -10.674  1.00 19.07           N  
ATOM   1003  CA  GLU A 128      29.541   5.514 -10.808  1.00 18.26           C  
ATOM   1004  C   GLU A 128      29.412   6.311  -9.538  1.00 34.08           C  
ATOM   1005  O   GLU A 128      29.292   7.532  -9.539  1.00 19.71           O  
ATOM   1006  CB  GLU A 128      28.183   5.155 -11.425  1.00 28.20           C  
ATOM   1007  CG  GLU A 128      28.437   4.073 -12.480  1.00 38.14           C  
ATOM   1008  CD  GLU A 128      27.214   3.442 -13.052  1.00100.00           C  
ATOM   1009  OE1 GLU A 128      27.222   2.338 -13.567  1.00 94.56           O  
ATOM   1010  OE2 GLU A 128      26.172   4.239 -13.019  1.00 63.37           O  
ATOM   1011  N   ALA A 129      29.402   5.620  -8.426  1.00 15.73           N  
ATOM   1012  CA  ALA A 129      29.304   6.349  -7.167  1.00 19.74           C  
ATOM   1013  C   ALA A 129      30.588   7.193  -6.902  1.00 17.91           C  
ATOM   1014  O   ALA A 129      30.526   8.279  -6.352  1.00 17.47           O  
ATOM   1015  CB  ALA A 129      29.144   5.320  -6.054  1.00 15.62           C  
ATOM   1016  N   ALA A 130      31.761   6.654  -7.273  1.00 13.76           N  
ATOM   1017  CA  ALA A 130      33.042   7.324  -7.069  1.00 15.99           C  
ATOM   1018  C   ALA A 130      33.078   8.645  -7.856  1.00 24.06           C  
ATOM   1019  O   ALA A 130      33.505   9.703  -7.347  1.00 21.85           O  
ATOM   1020  CB  ALA A 130      34.198   6.385  -7.428  1.00 13.04           C  
ATOM   1021  N   VAL A 131      32.579   8.575  -9.109  1.00 22.00           N  
ATOM   1022  CA  VAL A 131      32.470   9.748  -9.972  1.00 20.05           C  
ATOM   1023  C   VAL A 131      31.523  10.778  -9.327  1.00 21.89           C  
ATOM   1024  O   VAL A 131      31.871  11.932  -9.234  1.00 30.85           O  
ATOM   1025  CB  VAL A 131      32.074   9.450 -11.446  1.00 20.76           C  
ATOM   1026  CG1 VAL A 131      31.709  10.724 -12.194  1.00 24.48           C  
ATOM   1027  CG2 VAL A 131      33.193   8.770 -12.205  1.00 17.39           C  
ATOM   1028  N   ASN A 132      30.318  10.365  -8.861  1.00 20.66           N  
ATOM   1029  CA  ASN A 132      29.344  11.286  -8.245  1.00 13.14           C  
ATOM   1030  C   ASN A 132      29.877  11.892  -6.935  1.00 22.32           C  
ATOM   1031  O   ASN A 132      29.701  13.046  -6.576  1.00 15.50           O  
ATOM   1032  CB  ASN A 132      28.008  10.558  -7.971  1.00 17.70           C  
ATOM   1033  CG  ASN A 132      26.931  11.488  -7.455  1.00 16.35           C  
ATOM   1034  OD1 ASN A 132      26.699  11.635  -6.232  1.00 23.99           O  
ATOM   1035  ND2 ASN A 132      26.332  12.213  -8.388  1.00 18.77           N  
ATOM   1036  N   LEU A 133      30.549  11.092  -6.165  1.00 13.37           N  
ATOM   1037  CA  LEU A 133      31.073  11.577  -4.882  1.00 13.71           C  
ATOM   1038  C   LEU A 133      32.083  12.717  -5.072  1.00 22.99           C  
ATOM   1039  O   LEU A 133      32.235  13.573  -4.213  1.00 21.48           O  
ATOM   1040  CB  LEU A 133      31.787  10.403  -4.087  1.00 15.84           C  
ATOM   1041  CG  LEU A 133      30.857   9.407  -3.350  1.00 18.56           C  
ATOM   1042  CD1 LEU A 133      31.653   8.152  -2.945  1.00 18.15           C  
ATOM   1043  CD2 LEU A 133      30.245  10.064  -2.119  1.00 14.62           C  
ATOM   1044  N   ALA A 134      32.827  12.674  -6.180  1.00 14.61           N  
ATOM   1045  CA  ALA A 134      33.880  13.665  -6.469  1.00 17.05           C  
ATOM   1046  C   ALA A 134      33.324  15.046  -6.822  1.00 17.12           C  
ATOM   1047  O   ALA A 134      34.020  16.048  -6.715  1.00 20.55           O  
ATOM   1048  CB  ALA A 134      34.918  13.115  -7.468  1.00 12.17           C  
ATOM   1049  N   LYS A 135      32.049  15.106  -7.223  1.00 15.00           N  
ATOM   1050  CA  LYS A 135      31.405  16.394  -7.535  1.00 17.15           C  
ATOM   1051  C   LYS A 135      30.797  16.980  -6.290  1.00 18.12           C  
ATOM   1052  O   LYS A 135      29.585  16.986  -6.114  1.00 18.11           O  
ATOM   1053  CB  LYS A 135      30.253  16.142  -8.443  1.00 12.17           C  
ATOM   1054  CG  LYS A 135      30.797  15.536  -9.703  1.00 19.83           C  
ATOM   1055  CD  LYS A 135      29.661  15.240 -10.644  1.00 43.46           C  
ATOM   1056  CE  LYS A 135      30.176  14.830 -11.994  1.00 45.91           C  
ATOM   1057  NZ  LYS A 135      29.396  13.718 -12.554  1.00100.00           N  
ATOM   1058  N   SER A 136      31.634  17.442  -5.403  1.00 11.47           N  
ATOM   1059  CA  SER A 136      31.141  17.927  -4.136  1.00 18.92           C  
ATOM   1060  C   SER A 136      32.134  18.947  -3.618  1.00 15.51           C  
ATOM   1061  O   SER A 136      33.317  18.900  -3.976  1.00 18.19           O  
ATOM   1062  CB  SER A 136      31.091  16.732  -3.138  1.00 11.99           C  
ATOM   1063  OG  SER A 136      32.396  16.082  -3.013  1.00 15.92           O  
ATOM   1064  N   ARG A 137      31.678  19.836  -2.762  1.00 11.46           N  
ATOM   1065  CA  ARG A 137      32.592  20.779  -2.143  1.00 12.82           C  
ATOM   1066  C   ARG A 137      33.638  19.981  -1.334  1.00 16.25           C  
ATOM   1067  O   ARG A 137      34.827  20.309  -1.249  1.00 16.85           O  
ATOM   1068  CB  ARG A 137      31.770  21.625  -1.170  1.00 21.35           C  
ATOM   1069  CG  ARG A 137      32.647  22.610  -0.386  1.00 24.52           C  
ATOM   1070  CD  ARG A 137      31.896  23.410   0.660  1.00 21.86           C  
ATOM   1071  NE  ARG A 137      32.695  24.515   1.201  1.00 37.07           N  
ATOM   1072  CZ  ARG A 137      33.573  24.396   2.199  1.00 38.13           C  
ATOM   1073  NH1 ARG A 137      33.798  23.246   2.822  1.00 32.41           N  
ATOM   1074  NH2 ARG A 137      34.249  25.465   2.593  1.00 41.81           N  
ATOM   1075  N   TRP A 138      33.159  18.894  -0.704  1.00 19.20           N  
ATOM   1076  CA  TRP A 138      33.995  17.991   0.110  1.00 14.01           C  
ATOM   1077  C   TRP A 138      35.278  17.584  -0.631  1.00 14.17           C  
ATOM   1078  O   TRP A 138      36.390  17.719  -0.119  1.00 16.45           O  
ATOM   1079  CB  TRP A 138      33.180  16.726   0.536  1.00 15.90           C  
ATOM   1080  CG  TRP A 138      34.011  15.577   1.119  1.00 12.41           C  
ATOM   1081  CD1 TRP A 138      34.703  15.563   2.311  1.00 17.66           C  
ATOM   1082  CD2 TRP A 138      34.072  14.225   0.598  1.00 14.94           C  
ATOM   1083  NE1 TRP A 138      35.256  14.314   2.539  1.00 13.46           N  
ATOM   1084  CE2 TRP A 138      34.837  13.448   1.516  1.00 16.96           C  
ATOM   1085  CE3 TRP A 138      33.516  13.625  -0.530  1.00 11.89           C  
ATOM   1086  CZ2 TRP A 138      35.059  12.060   1.300  1.00 17.59           C  
ATOM   1087  CZ3 TRP A 138      33.759  12.277  -0.743  1.00 24.31           C  
ATOM   1088  CH2 TRP A 138      34.534  11.507   0.154  1.00 15.56           C  
ATOM   1089  N   TYR A 139      35.109  17.053  -1.845  1.00 13.52           N  
ATOM   1090  CA  TYR A 139      36.233  16.616  -2.615  1.00 14.11           C  
ATOM   1091  C   TYR A 139      37.089  17.804  -2.970  1.00 35.93           C  
ATOM   1092  O   TYR A 139      38.320  17.732  -2.976  1.00 17.74           O  
ATOM   1093  CB  TYR A 139      35.693  16.038  -3.921  1.00 18.57           C  
ATOM   1094  CG  TYR A 139      36.754  15.572  -4.850  1.00 21.21           C  
ATOM   1095  CD1 TYR A 139      37.311  14.311  -4.629  1.00 21.86           C  
ATOM   1096  CD2 TYR A 139      37.180  16.335  -5.953  1.00 22.81           C  
ATOM   1097  CE1 TYR A 139      38.303  13.806  -5.469  1.00 21.75           C  
ATOM   1098  CE2 TYR A 139      38.178  15.833  -6.800  1.00 35.20           C  
ATOM   1099  CZ  TYR A 139      38.725  14.569  -6.549  1.00 49.38           C  
ATOM   1100  OH  TYR A 139      39.696  14.056  -7.359  1.00 47.15           O  
ATOM   1101  N   ASN A 140      36.434  18.916  -3.313  1.00 15.87           N  
ATOM   1102  CA  ASN A 140      37.221  20.116  -3.714  1.00 16.49           C  
ATOM   1103  C   ASN A 140      38.056  20.762  -2.581  1.00 18.16           C  
ATOM   1104  O   ASN A 140      39.188  21.219  -2.757  1.00 24.09           O  
ATOM   1105  CB  ASN A 140      36.351  21.127  -4.491  1.00 28.25           C  
ATOM   1106  CG  ASN A 140      36.041  20.627  -5.893  1.00 21.93           C  
ATOM   1107  OD1 ASN A 140      34.915  20.171  -6.174  1.00 22.27           O  
ATOM   1108  ND2 ASN A 140      37.057  20.644  -6.755  1.00 27.03           N  
ATOM   1109  N   GLN A 141      37.501  20.740  -1.389  1.00 10.25           N  
ATOM   1110  CA  GLN A 141      38.159  21.286  -0.214  1.00 19.09           C  
ATOM   1111  C   GLN A 141      39.245  20.374   0.390  1.00 29.30           C  
ATOM   1112  O   GLN A 141      40.306  20.870   0.788  1.00 21.49           O  
ATOM   1113  CB  GLN A 141      37.157  21.782   0.883  1.00 15.15           C  
ATOM   1114  CG  GLN A 141      36.116  22.773   0.305  1.00 32.92           C  
ATOM   1115  CD  GLN A 141      36.765  23.999  -0.291  1.00 75.62           C  
ATOM   1116  OE1 GLN A 141      36.577  24.387  -1.457  1.00 26.89           O  
ATOM   1117  NE2 GLN A 141      37.570  24.611   0.529  1.00 18.96           N  
ATOM   1118  N   THR A 142      38.992  19.054   0.492  1.00 17.65           N  
ATOM   1119  CA  THR A 142      39.994  18.129   1.048  1.00  9.85           C  
ATOM   1120  C   THR A 142      40.182  17.022   0.082  1.00 18.54           C  
ATOM   1121  O   THR A 142      39.799  15.897   0.357  1.00 18.17           O  
ATOM   1122  CB  THR A 142      39.546  17.561   2.416  1.00 19.27           C  
ATOM   1123  OG1 THR A 142      38.195  17.112   2.294  1.00 19.46           O  
ATOM   1124  CG2 THR A 142      39.591  18.678   3.463  1.00 14.43           C  
ATOM   1125  N   PRO A 143      40.738  17.360  -1.065  1.00 19.19           N  
ATOM   1126  CA  PRO A 143      40.933  16.379  -2.142  1.00 20.20           C  
ATOM   1127  C   PRO A 143      41.748  15.086  -1.810  1.00 19.98           C  
ATOM   1128  O   PRO A 143      41.401  14.011  -2.285  1.00 16.78           O  
ATOM   1129  CB  PRO A 143      41.564  17.143  -3.313  1.00 19.29           C  
ATOM   1130  CG  PRO A 143      42.185  18.419  -2.704  1.00 18.51           C  
ATOM   1131  CD  PRO A 143      41.574  18.600  -1.303  1.00 17.80           C  
ATOM   1132  N   ASN A 144      42.824  15.158  -1.025  1.00 10.54           N  
ATOM   1133  CA  ASN A 144      43.601  13.964  -0.753  1.00 17.53           C  
ATOM   1134  C   ASN A 144      42.855  12.966   0.135  1.00 25.59           C  
ATOM   1135  O   ASN A 144      42.914  11.756  -0.078  1.00 16.31           O  
ATOM   1136  CB  ASN A 144      44.970  14.285  -0.136  1.00 10.66           C  
ATOM   1137  CG  ASN A 144      45.872  15.048  -1.091  1.00 38.48           C  
ATOM   1138  OD1 ASN A 144      45.911  14.808  -2.304  1.00 26.21           O  
ATOM   1139  ND2 ASN A 144      46.599  15.990  -0.553  1.00 27.47           N  
ATOM   1140  N   ARG A 145      42.201  13.492   1.167  1.00 13.35           N  
ATOM   1141  CA  ARG A 145      41.425  12.667   2.040  1.00 21.94           C  
ATOM   1142  C   ARG A 145      40.192  12.122   1.299  1.00 23.73           C  
ATOM   1143  O   ARG A 145      39.849  10.944   1.440  1.00 20.81           O  
ATOM   1144  CB  ARG A 145      40.963  13.391   3.291  1.00 15.09           C  
ATOM   1145  CG  ARG A 145      39.819  12.625   3.961  1.00 22.00           C  
ATOM   1146  CD  ARG A 145      39.475  13.219   5.277  1.00 24.62           C  
ATOM   1147  NE  ARG A 145      38.757  12.328   6.150  1.00 14.55           N  
ATOM   1148  CZ  ARG A 145      38.649  12.723   7.416  1.00 22.39           C  
ATOM   1149  NH1 ARG A 145      39.215  13.873   7.750  1.00 14.13           N  
ATOM   1150  NH2 ARG A 145      37.985  12.010   8.345  1.00 13.24           N  
ATOM   1151  N   ALA A 146      39.503  12.986   0.528  1.00 16.81           N  
ATOM   1152  CA  ALA A 146      38.357  12.541  -0.239  1.00 15.07           C  
ATOM   1153  C   ALA A 146      38.756  11.370  -1.180  1.00 25.15           C  
ATOM   1154  O   ALA A 146      38.092  10.356  -1.208  1.00 15.60           O  
ATOM   1155  CB  ALA A 146      37.657  13.677  -0.991  1.00 14.82           C  
ATOM   1156  N   LYS A 147      39.847  11.496  -1.957  1.00 18.10           N  
ATOM   1157  CA  LYS A 147      40.304  10.455  -2.876  1.00 15.13           C  
ATOM   1158  C   LYS A 147      40.549   9.134  -2.171  1.00 19.05           C  
ATOM   1159  O   LYS A 147      40.291   8.046  -2.702  1.00 15.12           O  
ATOM   1160  CB  LYS A 147      41.593  10.860  -3.551  1.00 17.22           C  
ATOM   1161  CG  LYS A 147      41.382  11.698  -4.795  1.00 46.44           C  
ATOM   1162  CD  LYS A 147      42.662  12.311  -5.343  1.00 30.51           C  
ATOM   1163  CE  LYS A 147      42.392  13.627  -6.049  1.00 43.57           C  
ATOM   1164  NZ  LYS A 147      43.447  14.624  -5.815  1.00100.00           N  
ATOM   1165  N   ARG A 148      41.121   9.219  -0.974  1.00 13.63           N  
ATOM   1166  CA  ARG A 148      41.383   7.983  -0.231  1.00 16.24           C  
ATOM   1167  C   ARG A 148      40.055   7.282   0.112  1.00 17.61           C  
ATOM   1168  O   ARG A 148      39.887   6.066  -0.044  1.00 17.62           O  
ATOM   1169  CB  ARG A 148      42.188   8.226   1.070  1.00 15.12           C  
ATOM   1170  CG  ARG A 148      43.682   8.507   0.856  1.00 15.12           C  
ATOM   1171  CD  ARG A 148      44.403   8.394   2.159  1.00 13.32           C  
ATOM   1172  NE  ARG A 148      44.108   9.455   3.130  1.00 21.15           N  
ATOM   1173  CZ  ARG A 148      44.663  10.678   3.143  1.00 34.93           C  
ATOM   1174  NH1 ARG A 148      44.349  11.529   4.080  1.00 14.92           N  
ATOM   1175  NH2 ARG A 148      45.518  11.071   2.192  1.00 16.54           N  
ATOM   1176  N   VAL A 149      39.082   8.080   0.570  1.00 17.91           N  
ATOM   1177  CA  VAL A 149      37.771   7.549   0.956  1.00 19.50           C  
ATOM   1178  C   VAL A 149      37.044   6.992  -0.243  1.00 16.76           C  
ATOM   1179  O   VAL A 149      36.451   5.909  -0.222  1.00 16.51           O  
ATOM   1180  CB  VAL A 149      36.968   8.584   1.728  1.00 18.17           C  
ATOM   1181  CG1 VAL A 149      35.549   8.096   1.981  1.00 11.78           C  
ATOM   1182  CG2 VAL A 149      37.672   8.847   3.055  1.00  8.02           C  
ATOM   1183  N   ILE A 150      37.109   7.765  -1.298  1.00 13.55           N  
ATOM   1184  CA  ILE A 150      36.483   7.391  -2.545  1.00 13.43           C  
ATOM   1185  C   ILE A 150      37.070   6.098  -3.115  1.00 16.29           C  
ATOM   1186  O   ILE A 150      36.354   5.261  -3.681  1.00 20.86           O  
ATOM   1187  CB  ILE A 150      36.469   8.529  -3.604  1.00 18.60           C  
ATOM   1188  CG1 ILE A 150      35.463   9.643  -3.207  1.00 15.99           C  
ATOM   1189  CG2 ILE A 150      36.085   7.939  -4.991  1.00 18.58           C  
ATOM   1190  CD1 ILE A 150      35.667  10.961  -3.945  1.00 12.38           C  
ATOM   1191  N   THR A 151      38.383   5.948  -3.009  1.00 15.57           N  
ATOM   1192  CA  THR A 151      39.024   4.751  -3.525  1.00 18.40           C  
ATOM   1193  C   THR A 151      38.599   3.560  -2.710  1.00 16.36           C  
ATOM   1194  O   THR A 151      38.454   2.480  -3.277  1.00 19.43           O  
ATOM   1195  CB  THR A 151      40.558   4.877  -3.527  1.00 15.08           C  
ATOM   1196  OG1 THR A 151      40.866   5.807  -4.528  1.00 28.02           O  
ATOM   1197  CG2 THR A 151      41.242   3.531  -3.836  1.00 20.28           C  
ATOM   1198  N   THR A 152      38.398   3.779  -1.390  1.00 13.70           N  
ATOM   1199  CA  THR A 152      37.944   2.712  -0.525  1.00 13.61           C  
ATOM   1200  C   THR A 152      36.548   2.217  -0.994  1.00 27.36           C  
ATOM   1201  O   THR A 152      36.291   1.005  -1.034  1.00 16.22           O  
ATOM   1202  CB  THR A 152      37.975   3.144   0.967  1.00 11.06           C  
ATOM   1203  OG1 THR A 152      39.266   3.609   1.228  1.00 12.92           O  
ATOM   1204  CG2 THR A 152      37.705   1.990   1.932  1.00  9.67           C  
ATOM   1205  N   PHE A 153      35.660   3.171  -1.381  1.00 19.22           N  
ATOM   1206  CA  PHE A 153      34.328   2.849  -1.863  1.00 13.72           C  
ATOM   1207  C   PHE A 153      34.376   2.116  -3.217  1.00 22.01           C  
ATOM   1208  O   PHE A 153      33.654   1.135  -3.453  1.00 23.49           O  
ATOM   1209  CB  PHE A 153      33.419   4.111  -1.965  1.00 14.38           C  
ATOM   1210  CG  PHE A 153      32.726   4.559  -0.700  1.00 23.35           C  
ATOM   1211  CD1 PHE A 153      32.822   5.890  -0.273  1.00 16.82           C  
ATOM   1212  CD2 PHE A 153      31.908   3.700   0.040  1.00 22.37           C  
ATOM   1213  CE1 PHE A 153      32.150   6.325   0.879  1.00 17.87           C  
ATOM   1214  CE2 PHE A 153      31.234   4.126   1.186  1.00 15.81           C  
ATOM   1215  CZ  PHE A 153      31.359   5.443   1.622  1.00 17.29           C  
ATOM   1216  N   ARG A 154      35.234   2.600  -4.126  1.00 16.40           N  
ATOM   1217  CA  ARG A 154      35.352   2.030  -5.463  1.00 23.33           C  
ATOM   1218  C   ARG A 154      35.849   0.578  -5.450  1.00 25.90           C  
ATOM   1219  O   ARG A 154      35.281  -0.312  -6.117  1.00 31.17           O  
ATOM   1220  CB  ARG A 154      36.301   2.887  -6.303  1.00 21.91           C  
ATOM   1221  CG  ARG A 154      35.947   2.878  -7.796  1.00 25.75           C  
ATOM   1222  CD  ARG A 154      37.019   3.466  -8.735  1.00 31.71           C  
ATOM   1223  NE  ARG A 154      38.313   3.672  -8.089  1.00100.00           N  
ATOM   1224  CZ  ARG A 154      39.364   2.869  -8.239  1.00100.00           C  
ATOM   1225  NH1 ARG A 154      39.321   1.775  -9.005  1.00 79.32           N  
ATOM   1226  NH2 ARG A 154      40.489   3.172  -7.595  1.00 64.65           N  
ATOM   1227  N   THR A 155      36.909   0.381  -4.637  1.00 22.78           N  
ATOM   1228  CA  THR A 155      37.624  -0.863  -4.514  1.00 21.80           C  
ATOM   1229  C   THR A 155      37.196  -1.816  -3.447  1.00 28.11           C  
ATOM   1230  O   THR A 155      37.401  -3.000  -3.612  1.00 23.39           O  
ATOM   1231  CB  THR A 155      39.174  -0.737  -4.464  1.00 23.08           C  
ATOM   1232  OG1 THR A 155      39.617  -0.330  -3.191  1.00 18.04           O  
ATOM   1233  CG2 THR A 155      39.684   0.184  -5.533  1.00 22.56           C  
ATOM   1234  N   GLY A 156      36.740  -1.358  -2.317  1.00 21.85           N  
ATOM   1235  CA  GLY A 156      36.444  -2.332  -1.307  1.00 12.45           C  
ATOM   1236  C   GLY A 156      37.705  -2.893  -0.637  1.00 18.52           C  
ATOM   1237  O   GLY A 156      37.641  -3.884   0.101  1.00 20.74           O  
ATOM   1238  N   THR A 157      38.857  -2.223  -0.807  1.00 20.54           N  
ATOM   1239  CA  THR A 157      40.089  -2.667  -0.145  1.00 16.68           C  
ATOM   1240  C   THR A 157      40.679  -1.466   0.587  1.00 19.06           C  
ATOM   1241  O   THR A 157      40.188  -0.378   0.410  1.00 18.99           O  
ATOM   1242  CB  THR A 157      41.128  -3.037  -1.216  1.00 18.42           C  
ATOM   1243  OG1 THR A 157      41.535  -1.828  -1.893  1.00 22.86           O  
ATOM   1244  CG2 THR A 157      40.460  -3.985  -2.207  1.00 21.40           C  
ATOM   1245  N   TRP A 158      41.747  -1.658   1.343  1.00 20.69           N  
ATOM   1246  CA  TRP A 158      42.422  -0.621   2.093  1.00 14.83           C  
ATOM   1247  C   TRP A 158      43.627  -0.096   1.351  1.00 18.74           C  
ATOM   1248  O   TRP A 158      44.515   0.566   1.903  1.00 25.11           O  
ATOM   1249  CB  TRP A 158      42.949  -1.192   3.429  1.00 13.50           C  
ATOM   1250  CG  TRP A 158      41.873  -1.604   4.386  1.00 20.06           C  
ATOM   1251  CD1 TRP A 158      41.595  -2.887   4.682  1.00 20.57           C  
ATOM   1252  CD2 TRP A 158      40.953  -0.779   5.174  1.00 28.41           C  
ATOM   1253  NE1 TRP A 158      40.573  -2.950   5.589  1.00 21.64           N  
ATOM   1254  CE2 TRP A 158      40.151  -1.682   5.921  1.00 18.18           C  
ATOM   1255  CE3 TRP A 158      40.735   0.610   5.353  1.00 15.52           C  
ATOM   1256  CZ2 TRP A 158      39.167  -1.252   6.823  1.00 23.02           C  
ATOM   1257  CZ3 TRP A 158      39.766   1.023   6.250  1.00 20.50           C  
ATOM   1258  CH2 TRP A 158      38.973   0.109   6.973  1.00 21.94           C  
ATOM   1259  N   ASP A 159      43.693  -0.391   0.090  1.00 17.13           N  
ATOM   1260  CA  ASP A 159      44.853   0.040  -0.650  1.00 18.45           C  
ATOM   1261  C   ASP A 159      45.295   1.494  -0.482  1.00 24.19           C  
ATOM   1262  O   ASP A 159      46.475   1.764  -0.436  1.00 27.65           O  
ATOM   1263  CB  ASP A 159      44.747  -0.313  -2.137  1.00 27.73           C  
ATOM   1264  CG  ASP A 159      44.608  -1.797  -2.408  1.00 66.21           C  
ATOM   1265  OD1 ASP A 159      44.190  -2.228  -3.461  1.00 38.53           O  
ATOM   1266  OD2 ASP A 159      44.977  -2.576  -1.414  1.00 38.01           O  
ATOM   1267  N   ALA A 160      44.356   2.430  -0.441  1.00 18.21           N  
ATOM   1268  CA  ALA A 160      44.610   3.877  -0.385  1.00 10.84           C  
ATOM   1269  C   ALA A 160      45.269   4.245   0.883  1.00 19.10           C  
ATOM   1270  O   ALA A 160      45.840   5.298   1.020  1.00 25.14           O  
ATOM   1271  CB  ALA A 160      43.344   4.731  -0.613  1.00 15.46           C  
ATOM   1272  N   TYR A 161      45.166   3.351   1.813  1.00 19.20           N  
ATOM   1273  CA  TYR A 161      45.726   3.607   3.093  1.00 14.65           C  
ATOM   1274  C   TYR A 161      46.929   2.775   3.327  1.00 39.24           C  
ATOM   1275  O   TYR A 161      47.449   2.793   4.447  1.00 31.88           O  
ATOM   1276  CB  TYR A 161      44.759   3.355   4.262  1.00 20.01           C  
ATOM   1277  CG  TYR A 161      43.676   4.388   4.311  1.00 18.54           C  
ATOM   1278  CD1 TYR A 161      43.826   5.555   5.076  1.00 13.71           C  
ATOM   1279  CD2 TYR A 161      42.532   4.198   3.538  1.00 13.52           C  
ATOM   1280  CE1 TYR A 161      42.823   6.512   5.093  1.00 12.97           C  
ATOM   1281  CE2 TYR A 161      41.518   5.166   3.527  1.00 14.53           C  
ATOM   1282  CZ  TYR A 161      41.667   6.317   4.326  1.00 20.75           C  
ATOM   1283  OH  TYR A 161      40.656   7.250   4.349  1.00 13.47           O  
ATOM   1284  N   LYS A 162      47.361   2.023   2.318  1.00 38.76           N  
ATOM   1285  CA  LYS A 162      48.568   1.242   2.533  1.00 48.12           C  
ATOM   1286  C   LYS A 162      49.720   1.818   1.745  1.00 50.92           C  
ATOM   1287  O   LYS A 162      50.760   2.129   2.329  1.00 45.14           O  
ATOM   1288  CB  LYS A 162      48.426  -0.249   2.384  1.00 44.99           C  
ATOM   1289  CG  LYS A 162      47.473  -0.791   3.433  1.00 46.99           C  
ATOM   1290  CD  LYS A 162      47.041  -2.230   3.151  1.00100.00           C  
ATOM   1291  CE  LYS A 162      47.042  -2.592   1.670  1.00100.00           C  
ATOM   1292  NZ  LYS A 162      45.912  -3.470   1.283  1.00100.00           N  
TER    1293      LYS A 162                                                      
HETATM 1294 CL    CL A 173      43.013  16.601   1.914  1.00 30.21          CL  
HETATM 1295 CL    CL A 178      31.933  15.550  24.029  0.50 36.41          CL  
HETATM 1296  C1  BME A 901      31.994  -1.280  15.146  1.00 29.51           C  
HETATM 1297  C2  BME A 901      32.109  -0.747  13.730  1.00 30.10           C  
HETATM 1298  O1  BME A 901      33.199  -0.881  15.841  1.00 44.06           O  
HETATM 1299  S2  BME A 901      33.617  -1.478  13.021  1.00 39.24           S  
HETATM 1300  C1  BME A 902      33.817  -2.840   9.559  1.00 66.79           C  
HETATM 1301  C2  BME A 902      32.866  -1.771  10.152  1.00 48.67           C  
HETATM 1302  O1  BME A 902      34.816  -2.219   8.761  1.00 43.27           O  
HETATM 1303  S2  BME A 902      33.719  -0.578  11.234  1.00 69.37           S  
HETATM 1304  O   HOH A 171      38.142  12.477  18.215  1.00 14.51           O  
HETATM 1305  O   HOH A 172      36.031  18.964   2.996  1.00 45.32           O  
HETATM 1306  O   HOH A 174      41.839  23.266   1.021  1.00 21.43           O  
HETATM 1307  O   HOH A 175      41.312   2.160   0.149  1.00 20.25           O  
HETATM 1308  O   HOH A 176      41.253  25.048  27.914  1.00 64.83           O  
HETATM 1309  O   HOH A 177      33.077  -7.902   4.171  1.00 25.52           O  
HETATM 1310  O   HOH A 179      40.263  13.038  20.057  1.00 15.82           O  
HETATM 1311  O   HOH A 180      44.820  10.767  -1.818  1.00 25.21           O  
HETATM 1312  O   HOH A 181      28.226  -6.766   4.970  1.00 27.07           O  
HETATM 1313  O   HOH A 182      33.269  12.826  22.488  1.00 21.94           O  
HETATM 1314  O   HOH A 183      34.055  11.147  29.264  1.00 28.00           O  
HETATM 1315  O   HOH A 184      48.524   9.921  28.767  1.00 54.34           O  
HETATM 1316  O   HOH A 185      30.833   5.876  23.513  1.00 37.57           O  
HETATM 1317  O   HOH A 186      40.798   5.450  20.572  1.00 33.41           O  
HETATM 1318  O   HOH A 187      44.566  -3.790  11.673  1.00 48.55           O  
HETATM 1319  O   HOH A 188      39.216  22.554  -6.740  1.00 34.13           O  
HETATM 1320  O   HOH A 189      50.723  17.526  19.920  1.00 35.32           O  
HETATM 1321  O   HOH A 190      36.014  27.497  16.020  1.00 30.72           O  
HETATM 1322  O   HOH A 191      37.421  29.737  14.551  1.00 61.68           O  
HETATM 1323  O   HOH A 192      44.051  25.527   9.913  1.00 38.22           O  
HETATM 1324  O   HOH A 193      19.968  -2.300   3.089  1.00 21.09           O  
HETATM 1325  O   HOH A 194      34.958   5.765 -11.069  1.00 57.58           O  
HETATM 1326  O   HOH A 195      36.885  -1.211  10.946  1.00 19.56           O  
HETATM 1327  O   HOH A 196      46.101  20.150  30.551  1.00 38.48           O  
HETATM 1328  O   HOH A 197      24.775  12.946  -4.469  1.00 36.69           O  
HETATM 1329  O   HOH A 198      31.278  25.847  28.019  1.00 36.45           O  
HETATM 1330  O   HOH A 200      33.133  18.448  22.335  1.00 28.66           O  
HETATM 1331  O   HOH A 201      29.832   8.024  22.138  1.00 30.23           O  
HETATM 1332  O   HOH A 202      30.852  12.208  20.972  1.00 51.62           O  
HETATM 1333  O   HOH A 203      37.331  19.429  13.161  1.00 26.23           O  
HETATM 1334  O   HOH A 204      39.326  17.756  11.843  1.00 41.06           O  
HETATM 1335  O   HOH A 206      26.013  17.352   9.199  1.00 33.73           O  
HETATM 1336  O   HOH A 207      41.970  15.767   8.851  1.00 44.54           O  
HETATM 1337  O   HOH A 208      35.550  11.666   4.898  1.00 15.95           O  
HETATM 1338  O   HOH A 209      42.488  16.885   4.816  1.00 26.15           O  
HETATM 1339  O   HOH A 210      35.375  -5.402   0.815  1.00 32.07           O  
HETATM 1340  O   HOH A 211      46.845   9.916  -0.098  1.00 34.93           O  
HETATM 1341  O   HOH A 212      22.486  17.285  -1.293  1.00 42.52           O  
HETATM 1342  O   HOH A 213      25.908  -1.748  -1.185  1.00 21.58           O  
HETATM 1343  O   HOH A 214      22.006  -3.818  -1.852  1.00 41.27           O  
HETATM 1344  O   HOH A 215      33.225  14.002  26.257  1.00 24.62           O  
HETATM 1345  O   HOH A 216      36.609   9.926  -8.574  1.00 41.54           O  
HETATM 1346  O   HOH A 217      34.219  -1.245  -9.660  1.00 46.03           O  
HETATM 1347  O   HOH A 218      28.109   8.970 -11.756  1.00 34.15           O  
HETATM 1348  O   HOH A 219      27.570  11.614 -11.250  1.00 42.81           O  
HETATM 1349  O   HOH A 220      34.660  18.162  -8.623  1.00 48.42           O  
HETATM 1350  O   HOH A 221      44.160   5.499  17.340  1.00 41.31           O  
HETATM 1351  O   HOH A 222      29.756  25.452  17.574  1.00 39.53           O  
HETATM 1352  O   HOH A 223      42.624  -4.670  12.826  1.00 30.12           O  
HETATM 1353  O   HOH A 224      36.174  17.178  13.004  1.00 35.81           O  
HETATM 1354  O   HOH A 225      33.888  16.820  12.724  1.00 42.84           O  
HETATM 1355  O   HOH A 226      22.297  -3.063  11.474  1.00 47.88           O  
HETATM 1356  O   HOH A 227      48.952   6.799  12.196  1.00 58.72           O  
HETATM 1357  O   HOH A 228      47.982  11.147  10.698  1.00 48.49           O  
HETATM 1358  O   HOH A 229      42.193  16.902  12.190  1.00 29.67           O  
HETATM 1359  O   HOH A 230      43.397  14.218   6.276  1.00 38.14           O  
HETATM 1360  O   HOH A 231      42.753  -4.537   1.677  1.00 34.60           O  
HETATM 1361  O   HOH A 232      46.548   7.044  -1.074  1.00 32.83           O  
HETATM 1362  O   HOH A 233      44.899   7.976  -2.483  1.00 45.37           O  
HETATM 1363  O   HOH A 234      40.119  19.209  -6.957  1.00 54.09           O  
HETATM 1364  O   HOH A 235      31.080   0.117 -11.400  1.00 35.36           O  
HETATM 1365  O   HOH A 236      46.509  20.180  12.242  1.00 47.07           O  
HETATM 1366  O   HOH A 237      40.658  16.161   6.516  1.00 41.78           O  
HETATM 1367  O   HOH A 238      35.174  -2.573  -7.585  1.00 29.71           O  
HETATM 1368  O   HOH A 239      36.084  12.723  28.744  1.00 29.18           O  
HETATM 1369  O   HOH A 240      43.547   5.138  25.322  1.00 34.65           O  
HETATM 1370  O   HOH A 242      25.207   9.437  17.879  1.00 45.35           O  
HETATM 1371  O   HOH A 244      46.961   4.480  11.964  1.00 35.12           O  
HETATM 1372  O   HOH A 245      47.531  13.479   2.599  1.00 55.49           O  
HETATM 1373  O   HOH A 246      30.681  16.071  20.629  1.00 58.09           O  
HETATM 1374  O   HOH A 247      46.096  26.394  14.293  1.00 49.73           O  
HETATM 1375  O   HOH A 248      39.248  -5.760   6.213  1.00 37.30           O  
HETATM 1376  O   HOH A 249      38.592  10.237  -7.026  1.00 48.25           O  
HETATM 1377  O   HOH A 250      36.421  11.164 -10.764  1.00 56.89           O  
HETATM 1378  O   HOH A 251      33.990  13.306 -11.275  1.00 35.82           O  
HETATM 1379  O   HOH A 253      19.224   5.788   1.236  1.00 63.97           O  
HETATM 1380  O   HOH A 254      25.001  16.518  11.449  1.00 46.29           O  
HETATM 1381  O   HOH A 256      36.890  15.724  10.903  1.00 37.95           O  
HETATM 1382  O   HOH A 257      45.839   6.847  18.913  1.00 64.97           O  
HETATM 1383  O   HOH A 258      46.456  26.445  21.164  1.00 64.87           O  
HETATM 1384  O   HOH A 259      41.045  13.195  32.269  1.00 42.13           O  
HETATM 1385  O   HOH A 260      44.850  10.915  30.986  1.00 58.70           O  
HETATM 1386  O   HOH A 261      39.189   6.083  -6.985  1.00 56.14           O  
HETATM 1387  O   HOH A 262      49.371   8.657  10.915  1.00 60.28           O  
HETATM 1388  O   HOH A 263      44.535  16.405   9.233  1.00 68.91           O  
HETATM 1389  O   HOH A 265      34.646  13.925  16.119  1.00 43.98           O  
HETATM 1390  O   HOH A 266      34.183  16.106  15.661  1.00 34.98           O  
HETATM 1391  O   HOH A 267      35.216  15.164  13.552  1.00 37.42           O  
HETATM 1392  O   HOH A 268      16.392   9.196  10.150  1.00 51.46           O  
HETATM 1393  O   HOH A 269      44.371  21.993  10.160  1.00 42.91           O  
HETATM 1394  O   HOH A 270      30.053  18.489  -0.142  1.00 19.15           O  
HETATM 1395  O   HOH A 271      37.055   7.453  -9.682  1.00 53.24           O  
HETATM 1396  O   HOH A 272      17.701  13.160  -5.588  1.00 46.00           O  
HETATM 1397  O   HOH A 273      38.749  -6.301   0.940  1.00 32.91           O  
HETATM 1398  O   HOH A 274      31.349  11.842  15.456  1.00 32.27           O  
HETATM 1399  O   HOH A 275      28.449  18.835   6.468  1.00 59.68           O  
HETATM 1400  O   HOH A 276      18.828  11.469   1.564  1.00 59.43           O  
HETATM 1401  O   HOH A 277      34.408  -4.213  -6.128  1.00 34.26           O  
HETATM 1402  O   HOH A 278      41.072  26.010  30.870  1.00 37.07           O  
HETATM 1403  O   HOH A 279      19.702  16.398  -0.546  1.00 54.74           O  
HETATM 1404  O   HOH A 280      33.073  17.095  18.374  1.00 45.06           O  
HETATM 1405  O   HOH A 281      31.906  20.860  21.822  1.00 47.11           O  
HETATM 1406  O   HOH A 282      32.575  19.962  24.651  1.00 52.91           O  
HETATM 1407  O   HOH A 283      44.829   3.881  15.806  1.00 44.47           O  
HETATM 1408  O   HOH A 284      50.291  12.613  26.741  1.00 43.17           O  
HETATM 1409  O   HOH A 285      43.397  15.888  14.773  1.00 46.30           O  
HETATM 1410  O   HOH A 286      49.980  16.409  27.193  1.00 48.67           O  
HETATM 1411  O   HOH A 288      44.347  -1.203  15.762  1.00 33.53           O  
HETATM 1412  O   HOH A 289      20.596   9.543  13.872  1.00 53.02           O  
HETATM 1413  O   HOH A 290      21.363  -6.016   4.374  1.00 47.57           O  
HETATM 1414  O   HOH A 291      23.411  -5.815  -0.289  1.00 37.63           O  
HETATM 1415  O   HOH A 292      19.436   7.516  -1.833  1.00 53.90           O  
HETATM 1416  O   HOH A 293      28.014  -0.807 -12.250  1.00 42.47           O  
HETATM 1417  O   HOH A 294      47.597   1.636  10.390  1.00 69.51           O  
HETATM 1418  O   HOH A 295      47.072   3.880  14.839  1.00 35.35           O  
HETATM 1419  O   HOH A 296      41.695  -6.371   5.850  1.00 46.34           O  
HETATM 1420  O   HOH A 297      40.472  -6.072   3.018  1.00 61.02           O  
HETATM 1421  O   HOH A 298      45.467  16.631  14.119  1.00 43.38           O  
HETATM 1422  O   HOH A 299      32.904  13.391  14.726  1.00 39.79           O  
HETATM 1423  O   HOH A 300      37.470  19.957  -9.204  1.00 53.07           O  
HETATM 1424  O   HOH A 301      18.890   4.522  -2.136  1.00 56.56           O  
HETATM 1425  O   HOH A 302      18.225  -1.602   6.612  1.00 54.56           O  
HETATM 1426  O   HOH A 303      33.882  18.874   4.360  1.00 44.74           O  
HETATM 1427  O   HOH A 304      42.324  19.103  10.167  1.00 59.32           O  
HETATM 1428  O   HOH A 306      34.950  21.106  10.076  1.00 52.78           O  
HETATM 1429  O   HOH A 307      32.086  18.760  19.593  1.00 42.85           O  
HETATM 1430  O   HOH A 308      38.943  14.583  34.187  1.00 50.24           O  
HETATM 1431  O   HOH A 309      34.959  27.224   1.226  1.00 62.57           O  
HETATM 1432  O   HOH A 311      29.306   1.552 -11.671  1.00 30.71           O  
HETATM 1433  O   HOH A 312      39.713  11.866  -8.193  1.00 57.70           O  
HETATM 1434  O   HOH A 313      40.272   8.431  -6.021  1.00 57.84           O  
HETATM 1435  O   HOH A 314      36.647  20.572   5.245  1.00 57.44           O  
HETATM 1436  O   HOH A 315      49.996  12.093  12.603  1.00 66.39           O  
HETATM 1437  O   HOH A 316      42.989  16.956  -7.114  1.00 58.15           O  
HETATM 1438  O   HOH A 317      47.710  17.905  30.346  1.00 60.65           O  
HETATM 1439  O   HOH A 318      15.050   3.426   6.468  1.00 61.20           O  
HETATM 1440  O   HOH A 319      47.813  24.398  17.837  1.00 57.76           O  
HETATM 1441  O   HOH A 320      36.747   6.429  25.515  1.00 62.86           O  
HETATM 1442  O   HOH A 321      38.294  18.536   7.495  1.00 64.89           O  
HETATM 1443  O   HOH A 322      48.510  22.035  18.404  1.00 60.36           O  
CONECT 1296 1297 1298                                                           
CONECT 1297 1296 1299                                                           
CONECT 1298 1296                                                                
CONECT 1299 1297 1303                                                           
CONECT 1300 1301 1302                                                           
CONECT 1301 1300 1303                                                           
CONECT 1302 1300                                                                
CONECT 1303 1299 1301                                                           
MASTER      412    0    4   10    4    0    7    6 1442    1    8   13          
END                                                                             
