# Supplementary material for: Semantical and geometrical protein encoding toward enhanced bioactivity and thermostability
Source: eLife. 2025 May 2;13:RP98033. doi: 10.7554/eLife.98033 (PMC12048155; doi:10.7554/eLife.98033)
Supplement: Source code 1. [file elife-98033-code1.zip › ProtSSN-master/data/DDG/DATASET/1L63-5.4-65.3/1L63-5.4-65.3.pdb]

MODEL     1                                                                     
ATOM      1  N   MET A   1     -13.947  11.520  -1.332  1.00 89.08           N  
ATOM      2  CA  MET A   1     -12.699  10.870  -0.939  1.00 89.08           C  
ATOM      3  C   MET A   1     -12.688   9.408  -1.372  1.00 89.08           C  
ATOM      4  CB  MET A   1     -12.494  10.970   0.573  1.00 89.08           C  
ATOM      5  O   MET A   1     -13.688   8.704  -1.222  1.00 89.08           O  
ATOM      6  CG  MET A   1     -11.145  10.450   1.044  1.00 89.08           C  
ATOM      7  SD  MET A   1      -9.745  11.451   0.407  1.00 89.08           S  
ATOM      8  CE  MET A   1     -10.032  13.006   1.299  1.00 89.08           C  
ATOM      9  N   ASN A   2     -11.699   8.957  -2.091  1.00 91.52           N  
ATOM     10  CA  ASN A   2     -11.470   7.564  -2.460  1.00 91.52           C  
ATOM     11  C   ASN A   2     -10.051   7.120  -2.118  1.00 91.52           C  
ATOM     12  CB  ASN A   2     -11.749   7.351  -3.949  1.00 91.52           C  
ATOM     13  O   ASN A   2      -9.292   7.870  -1.501  1.00 91.52           O  
ATOM     14  CG  ASN A   2     -10.832   8.168  -4.838  1.00 91.52           C  
ATOM     15  ND2 ASN A   2     -11.369   8.665  -5.946  1.00 91.52           N  
ATOM     16  OD1 ASN A   2      -9.651   8.349  -4.532  1.00 91.52           O  
ATOM     17  N   ILE A   3      -9.769   5.813  -2.452  1.00 92.03           N  
ATOM     18  CA  ILE A   3      -8.475   5.262  -2.066  1.00 92.03           C  
ATOM     19  C   ILE A   3      -7.354   6.069  -2.717  1.00 92.03           C  
ATOM     20  CB  ILE A   3      -8.357   3.771  -2.454  1.00 92.03           C  
ATOM     21  O   ILE A   3      -6.311   6.304  -2.103  1.00 92.03           O  
ATOM     22  CG1 ILE A   3      -7.044   3.183  -1.923  1.00 92.03           C  
ATOM     23  CG2 ILE A   3      -8.460   3.599  -3.972  1.00 92.03           C  
ATOM     24  CD1 ILE A   3      -6.888   3.281  -0.412  1.00 92.03           C  
ATOM     25  N   PHE A   4      -7.609   6.531  -3.927  1.00 87.90           N  
ATOM     26  CA  PHE A   4      -6.621   7.349  -4.620  1.00 87.90           C  
ATOM     27  C   PHE A   4      -6.308   8.611  -3.825  1.00 87.90           C  
ATOM     28  CB  PHE A   4      -7.116   7.721  -6.021  1.00 87.90           C  
ATOM     29  O   PHE A   4      -5.141   8.915  -3.568  1.00 87.90           O  
ATOM     30  CG  PHE A   4      -6.148   8.570  -6.801  1.00 87.90           C  
ATOM     31  CD1 PHE A   4      -6.221   9.957  -6.750  1.00 87.90           C  
ATOM     32  CD2 PHE A   4      -5.166   7.981  -7.586  1.00 87.90           C  
ATOM     33  CE1 PHE A   4      -5.327  10.745  -7.471  1.00 87.90           C  
ATOM     34  CE2 PHE A   4      -4.269   8.762  -8.310  1.00 87.90           C  
ATOM     35  CZ  PHE A   4      -4.352  10.144  -8.251  1.00 87.90           C  
ATOM     36  N   GLU A   5      -7.275   9.381  -3.401  1.00 92.47           N  
ATOM     37  CA  GLU A   5      -7.103  10.632  -2.668  1.00 92.47           C  
ATOM     38  C   GLU A   5      -6.458  10.389  -1.306  1.00 92.47           C  
ATOM     39  CB  GLU A   5      -8.449  11.341  -2.493  1.00 92.47           C  
ATOM     40  O   GLU A   5      -5.583  11.148  -0.884  1.00 92.47           O  
ATOM     41  CG  GLU A   5      -9.040  11.867  -3.794  1.00 92.47           C  
ATOM     42  CD  GLU A   5     -10.464  12.378  -3.642  1.00 92.47           C  
ATOM     43  OE1 GLU A   5     -10.877  13.263  -4.424  1.00 92.47           O  
ATOM     44  OE2 GLU A   5     -11.171  11.890  -2.732  1.00 92.47           O  
ATOM     45  N   MET A   6      -6.874   9.253  -0.704  1.00 95.70           N  
ATOM     46  CA  MET A   6      -6.296   8.880   0.584  1.00 95.70           C  
ATOM     47  C   MET A   6      -4.792   8.661   0.463  1.00 95.70           C  
ATOM     48  CB  MET A   6      -6.967   7.618   1.130  1.00 95.70           C  
ATOM     49  O   MET A   6      -4.014   9.231   1.230  1.00 95.70           O  
ATOM     50  CG  MET A   6      -6.429   7.173   2.480  1.00 95.70           C  
ATOM     51  SD  MET A   6      -7.329   5.722   3.151  1.00 95.70           S  
ATOM     52  CE  MET A   6      -6.487   5.534   4.748  1.00 95.70           C  
ATOM     53  N   LEU A   7      -4.350   7.875  -0.516  1.00 94.11           N  
ATOM     54  CA  LEU A   7      -2.941   7.525  -0.660  1.00 94.11           C  
ATOM     55  C   LEU A   7      -2.126   8.729  -1.123  1.00 94.11           C  
ATOM     56  CB  LEU A   7      -2.774   6.370  -1.651  1.00 94.11           C  
ATOM     57  O   LEU A   7      -0.964   8.881  -0.741  1.00 94.11           O  
ATOM     58  CG  LEU A   7      -3.143   4.978  -1.138  1.00 94.11           C  
ATOM     59  CD1 LEU A   7      -3.223   3.989  -2.297  1.00 94.11           C  
ATOM     60  CD2 LEU A   7      -2.133   4.507  -0.096  1.00 94.11           C  
ATOM     61  N   ARG A   8      -2.740   9.555  -1.927  1.00 91.51           N  
ATOM     62  CA  ARG A   8      -2.051  10.773  -2.341  1.00 91.51           C  
ATOM     63  C   ARG A   8      -1.730  11.656  -1.141  1.00 91.51           C  
ATOM     64  CB  ARG A   8      -2.896  11.550  -3.353  1.00 91.51           C  
ATOM     65  O   ARG A   8      -0.636  12.216  -1.050  1.00 91.51           O  
ATOM     66  CG  ARG A   8      -2.167  12.722  -3.992  1.00 91.51           C  
ATOM     67  CD  ARG A   8      -3.035  13.433  -5.021  1.00 91.51           C  
ATOM     68  NE  ARG A   8      -2.301  14.494  -5.705  1.00 91.51           N  
ATOM     69  NH1 ARG A   8      -3.544  14.384  -7.649  1.00 91.51           N  
ATOM     70  NH2 ARG A   8      -1.829  15.894  -7.463  1.00 91.51           N  
ATOM     71  CZ  ARG A   8      -2.560  14.922  -6.937  1.00 91.51           C  
ATOM     72  N   ILE A   9      -2.644  11.814  -0.176  1.00 93.54           N  
ATOM     73  CA  ILE A   9      -2.431  12.609   1.029  1.00 93.54           C  
ATOM     74  C   ILE A   9      -1.328  11.978   1.875  1.00 93.54           C  
ATOM     75  CB  ILE A   9      -3.730  12.742   1.855  1.00 93.54           C  
ATOM     76  O   ILE A   9      -0.433  12.675   2.359  1.00 93.54           O  
ATOM     77  CG1 ILE A   9      -4.743  13.626   1.117  1.00 93.54           C  
ATOM     78  CG2 ILE A   9      -3.429  13.300   3.249  1.00 93.54           C  
ATOM     79  CD1 ILE A   9      -6.131  13.632   1.744  1.00 93.54           C  
ATOM     80  N   ASP A  10      -1.317  10.693   1.969  1.00 92.99           N  
ATOM     81  CA  ASP A  10      -0.401  10.009   2.876  1.00 92.99           C  
ATOM     82  C   ASP A  10       0.993   9.892   2.264  1.00 92.99           C  
ATOM     83  CB  ASP A  10      -0.936   8.622   3.235  1.00 92.99           C  
ATOM     84  O   ASP A  10       1.998   9.996   2.970  1.00 92.99           O  
ATOM     85  CG  ASP A  10      -2.128   8.671   4.175  1.00 92.99           C  
ATOM     86  OD1 ASP A  10      -2.268   9.656   4.932  1.00 92.99           O  
ATOM     87  OD2 ASP A  10      -2.933   7.715   4.161  1.00 92.99           O  
ATOM     88  N   GLU A  11       1.018   9.681   0.951  1.00 90.38           N  
ATOM     89  CA  GLU A  11       2.307   9.425   0.314  1.00 90.38           C  
ATOM     90  C   GLU A  11       2.900  10.706  -0.265  1.00 90.38           C  
ATOM     91  CB  GLU A  11       2.164   8.368  -0.784  1.00 90.38           C  
ATOM     92  O   GLU A  11       4.117  10.902  -0.236  1.00 90.38           O  
ATOM     93  CG  GLU A  11       1.813   6.983  -0.262  1.00 90.38           C  
ATOM     94  CD  GLU A  11       2.974   6.293   0.437  1.00 90.38           C  
ATOM     95  OE1 GLU A  11       2.769   5.207   1.025  1.00 90.38           O  
ATOM     96  OE2 GLU A  11       4.096   6.845   0.399  1.00 90.38           O  
ATOM     97  N   GLY A  12       2.059  11.541  -0.715  1.00 91.77           N  
ATOM     98  CA  GLY A  12       2.498  12.682  -1.502  1.00 91.77           C  
ATOM     99  C   GLY A  12       2.878  12.316  -2.924  1.00 91.77           C  
ATOM    100  O   GLY A  12       3.078  11.140  -3.236  1.00 91.77           O  
ATOM    101  N   LEU A  13       2.937  13.353  -3.853  1.00 94.47           N  
ATOM    102  CA  LEU A  13       3.396  13.170  -5.226  1.00 94.47           C  
ATOM    103  C   LEU A  13       4.788  13.764  -5.418  1.00 94.47           C  
ATOM    104  CB  LEU A  13       2.414  13.812  -6.210  1.00 94.47           C  
ATOM    105  O   LEU A  13       5.001  14.951  -5.164  1.00 94.47           O  
ATOM    106  CG  LEU A  13       2.843  13.834  -7.678  1.00 94.47           C  
ATOM    107  CD1 LEU A  13       2.956  12.413  -8.218  1.00 94.47           C  
ATOM    108  CD2 LEU A  13       1.860  14.651  -8.509  1.00 94.47           C  
ATOM    109  N   ARG A  14       5.712  12.887  -5.824  1.00 97.09           N  
ATOM    110  CA  ARG A  14       7.061  13.305  -6.189  1.00 97.09           C  
ATOM    111  C   ARG A  14       7.440  12.786  -7.572  1.00 97.09           C  
ATOM    112  CB  ARG A  14       8.075  12.819  -5.151  1.00 97.09           C  
ATOM    113  O   ARG A  14       7.482  11.574  -7.795  1.00 97.09           O  
ATOM    114  CG  ARG A  14       7.874  13.416  -3.767  1.00 97.09           C  
ATOM    115  CD  ARG A  14       9.033  13.087  -2.837  1.00 97.09           C  
ATOM    116  NE  ARG A  14       8.818  13.625  -1.497  1.00 97.09           N  
ATOM    117  NH1 ARG A  14      10.999  13.317  -0.799  1.00 97.09           N  
ATOM    118  NH2 ARG A  14       9.452  14.227   0.627  1.00 97.09           N  
ATOM    119  CZ  ARG A  14       9.757  13.722  -0.559  1.00 97.09           C  
ATOM    120  N   LEU A  15       7.821  13.679  -8.428  1.00 98.15           N  
ATOM    121  CA  LEU A  15       8.049  13.301  -9.819  1.00 98.15           C  
ATOM    122  C   LEU A  15       9.521  12.983 -10.061  1.00 98.15           C  
ATOM    123  CB  LEU A  15       7.595  14.420 -10.760  1.00 98.15           C  
ATOM    124  O   LEU A  15       9.902  12.590 -11.166  1.00 98.15           O  
ATOM    125  CG  LEU A  15       6.112  14.790 -10.707  1.00 98.15           C  
ATOM    126  CD1 LEU A  15       5.807  15.900 -11.707  1.00 98.15           C  
ATOM    127  CD2 LEU A  15       5.245  13.565 -10.979  1.00 98.15           C  
ATOM    128  N   LYS A  16      10.300  13.152  -9.026  1.00 98.26           N  
ATOM    129  CA  LYS A  16      11.700  12.737  -9.055  1.00 98.26           C  
ATOM    130  C   LYS A  16      11.978  11.668  -8.002  1.00 98.26           C  
ATOM    131  CB  LYS A  16      12.621  13.938  -8.837  1.00 98.26           C  
ATOM    132  O   LYS A  16      11.424  11.714  -6.901  1.00 98.26           O  
ATOM    133  CG  LYS A  16      14.096  13.634  -9.052  1.00 98.26           C  
ATOM    134  CD  LYS A  16      14.950  14.889  -8.926  1.00 98.26           C  
ATOM    135  CE  LYS A  16      16.426  14.586  -9.145  1.00 98.26           C  
ATOM    136  NZ  LYS A  16      17.262  15.822  -9.072  1.00 98.26           N  
ATOM    137  N   ILE A  17      12.895  10.764  -8.349  1.00 98.25           N  
ATOM    138  CA  ILE A  17      13.258   9.697  -7.422  1.00 98.25           C  
ATOM    139  C   ILE A  17      13.670  10.297  -6.080  1.00 98.25           C  
ATOM    140  CB  ILE A  17      14.396   8.819  -7.989  1.00 98.25           C  
ATOM    141  O   ILE A  17      14.380  11.305  -6.035  1.00 98.25           O  
ATOM    142  CG1 ILE A  17      13.907   8.036  -9.213  1.00 98.25           C  
ATOM    143  CG2 ILE A  17      14.935   7.873  -6.913  1.00 98.25           C  
ATOM    144  CD1 ILE A  17      14.988   7.201  -9.886  1.00 98.25           C  
ATOM    145  N   TYR A  18      13.187   9.694  -5.033  1.00 97.25           N  
ATOM    146  CA  TYR A  18      13.540  10.123  -3.684  1.00 97.25           C  
ATOM    147  C   TYR A  18      13.663   8.928  -2.746  1.00 97.25           C  
ATOM    148  CB  TYR A  18      12.497  11.106  -3.143  1.00 97.25           C  
ATOM    149  O   TYR A  18      13.252   7.817  -3.089  1.00 97.25           O  
ATOM    150  CG  TYR A  18      11.150  10.478  -2.882  1.00 97.25           C  
ATOM    151  CD1 TYR A  18      10.228  10.307  -3.912  1.00 97.25           C  
ATOM    152  CD2 TYR A  18      10.795  10.057  -1.605  1.00 97.25           C  
ATOM    153  CE1 TYR A  18       8.984   9.730  -3.675  1.00 97.25           C  
ATOM    154  CE2 TYR A  18       9.554   9.480  -1.356  1.00 97.25           C  
ATOM    155  OH  TYR A  18       7.427   8.749  -2.157  1.00 97.25           O  
ATOM    156  CZ  TYR A  18       8.657   9.320  -2.397  1.00 97.25           C  
ATOM    157  N   LYS A  19      14.304   9.140  -1.638  1.00 95.09           N  
ATOM    158  CA  LYS A  19      14.332   8.131  -0.583  1.00 95.09           C  
ATOM    159  C   LYS A  19      13.161   8.309   0.379  1.00 95.09           C  
ATOM    160  CB  LYS A  19      15.654   8.191   0.183  1.00 95.09           C  
ATOM    161  O   LYS A  19      12.899   9.419   0.848  1.00 95.09           O  
ATOM    162  CG  LYS A  19      16.855   7.704  -0.615  1.00 95.09           C  
ATOM    163  CD  LYS A  19      18.103   7.614   0.253  1.00 95.09           C  
ATOM    164  CE  LYS A  19      19.282   7.039  -0.520  1.00 95.09           C  
ATOM    165  NZ  LYS A  19      20.503   6.929   0.333  1.00 95.09           N  
ATOM    166  N   ASP A  20      12.487   7.201   0.661  1.00 91.20           N  
ATOM    167  CA  ASP A  20      11.370   7.283   1.597  1.00 91.20           C  
ATOM    168  C   ASP A  20      11.859   7.216   3.042  1.00 91.20           C  
ATOM    169  CB  ASP A  20      10.363   6.163   1.330  1.00 91.20           C  
ATOM    170  O   ASP A  20      13.058   7.331   3.303  1.00 91.20           O  
ATOM    171  CG  ASP A  20      10.925   4.780   1.610  1.00 91.20           C  
ATOM    172  OD1 ASP A  20      11.986   4.674   2.262  1.00 91.20           O  
ATOM    173  OD2 ASP A  20      10.302   3.788   1.173  1.00 91.20           O  
ATOM    174  N   THR A  21      10.937   7.108   3.973  1.00 83.91           N  
ATOM    175  CA  THR A  21      11.257   7.175   5.394  1.00 83.91           C  
ATOM    176  C   THR A  21      12.152   6.009   5.803  1.00 83.91           C  
ATOM    177  CB  THR A  21       9.981   7.174   6.255  1.00 83.91           C  
ATOM    178  O   THR A  21      12.891   6.101   6.785  1.00 83.91           O  
ATOM    179  CG2 THR A  21       9.208   8.479   6.096  1.00 83.91           C  
ATOM    180  OG1 THR A  21       9.143   6.083   5.854  1.00 83.91           O  
ATOM    181  N   GLU A  22      12.084   5.018   5.004  1.00 86.29           N  
ATOM    182  CA  GLU A  22      12.912   3.857   5.317  1.00 86.29           C  
ATOM    183  C   GLU A  22      14.217   3.881   4.528  1.00 86.29           C  
ATOM    184  CB  GLU A  22      12.149   2.561   5.032  1.00 86.29           C  
ATOM    185  O   GLU A  22      15.034   2.965   4.641  1.00 86.29           O  
ATOM    186  CG  GLU A  22      10.942   2.347   5.935  1.00 86.29           C  
ATOM    187  CD  GLU A  22      10.301   0.979   5.764  1.00 86.29           C  
ATOM    188  OE1 GLU A  22      10.002   0.317   6.784  1.00 86.29           O  
ATOM    189  OE2 GLU A  22      10.096   0.565   4.601  1.00 86.29           O  
ATOM    190  N   GLY A  23      14.447   4.838   3.688  1.00 91.92           N  
ATOM    191  CA  GLY A  23      15.693   5.001   2.955  1.00 91.92           C  
ATOM    192  C   GLY A  23      15.702   4.272   1.625  1.00 91.92           C  
ATOM    193  O   GLY A  23      16.765   4.038   1.047  1.00 91.92           O  
ATOM    194  N   TYR A  24      14.514   3.889   1.192  1.00 94.80           N  
ATOM    195  CA  TYR A  24      14.409   3.185  -0.081  1.00 94.80           C  
ATOM    196  C   TYR A  24      14.030   4.143  -1.205  1.00 94.80           C  
ATOM    197  CB  TYR A  24      13.378   2.056   0.012  1.00 94.80           C  
ATOM    198  O   TYR A  24      13.299   5.111  -0.983  1.00 94.80           O  
ATOM    199  CG  TYR A  24      13.642   1.085   1.138  1.00 94.80           C  
ATOM    200  CD1 TYR A  24      14.939   0.686   1.450  1.00 94.80           C  
ATOM    201  CD2 TYR A  24      12.595   0.564   1.890  1.00 94.80           C  
ATOM    202  CE1 TYR A  24      15.187  -0.210   2.485  1.00 94.80           C  
ATOM    203  CE2 TYR A  24      12.830  -0.332   2.927  1.00 94.80           C  
ATOM    204  OH  TYR A  24      14.367  -1.600   4.242  1.00 94.80           O  
ATOM    205  CZ  TYR A  24      14.128  -0.713   3.217  1.00 94.80           C  
ATOM    206  N   TYR A  25      14.600   3.839  -2.412  1.00 97.91           N  
ATOM    207  CA  TYR A  25      14.298   4.675  -3.568  1.00 97.91           C  
ATOM    208  C   TYR A  25      12.855   4.482  -4.019  1.00 97.91           C  
ATOM    209  CB  TYR A  25      15.253   4.361  -4.724  1.00 97.91           C  
ATOM    210  O   TYR A  25      12.445   3.365  -4.346  1.00 97.91           O  
ATOM    211  CG  TYR A  25      16.631   4.950  -4.550  1.00 97.91           C  
ATOM    212  CD1 TYR A  25      16.819   6.330  -4.498  1.00 97.91           C  
ATOM    213  CD2 TYR A  25      17.749   4.130  -4.439  1.00 97.91           C  
ATOM    214  CE1 TYR A  25      18.087   6.878  -4.340  1.00 97.91           C  
ATOM    215  CE2 TYR A  25      19.022   4.667  -4.281  1.00 97.91           C  
ATOM    216  OH  TYR A  25      20.439   6.576  -4.075  1.00 97.91           O  
ATOM    217  CZ  TYR A  25      19.181   6.040  -4.232  1.00 97.91           C  
ATOM    218  N   THR A  26      12.152   5.588  -4.078  1.00 97.13           N  
ATOM    219  CA  THR A  26      10.719   5.661  -4.341  1.00 97.13           C  
ATOM    220  C   THR A  26      10.405   6.798  -5.311  1.00 97.13           C  
ATOM    221  CB  THR A  26       9.921   5.859  -3.039  1.00 97.13           C  
ATOM    222  O   THR A  26      11.223   7.699  -5.504  1.00 97.13           O  
ATOM    223  CG2 THR A  26       8.420   5.879  -3.312  1.00 97.13           C  
ATOM    224  OG1 THR A  26      10.217   4.786  -2.137  1.00 97.13           O  
ATOM    225  N   ILE A  27       9.232   6.713  -6.025  1.00 98.08           N  
ATOM    226  CA  ILE A  27       8.860   7.766  -6.964  1.00 98.08           C  
ATOM    227  C   ILE A  27       7.340   7.842  -7.079  1.00 98.08           C  
ATOM    228  CB  ILE A  27       9.492   7.533  -8.354  1.00 98.08           C  
ATOM    229  O   ILE A  27       6.638   6.883  -6.747  1.00 98.08           O  
ATOM    230  CG1 ILE A  27       9.365   8.794  -9.217  1.00 98.08           C  
ATOM    231  CG2 ILE A  27       8.847   6.329  -9.046  1.00 98.08           C  
ATOM    232  CD1 ILE A  27      10.247   8.786 -10.458  1.00 98.08           C  
ATOM    233  N   GLY A  28       6.886   8.928  -7.573  1.00 96.67           N  
ATOM    234  CA  GLY A  28       5.459   9.125  -7.771  1.00 96.67           C  
ATOM    235  C   GLY A  28       4.679   9.184  -6.471  1.00 96.67           C  
ATOM    236  O   GLY A  28       5.048   9.918  -5.552  1.00 96.67           O  
ATOM    237  N   ILE A  29       3.608   8.325  -6.434  1.00 94.97           N  
ATOM    238  CA  ILE A  29       2.817   8.214  -5.213  1.00 94.97           C  
ATOM    239  C   ILE A  29       3.177   6.924  -4.480  1.00 94.97           C  
ATOM    240  CB  ILE A  29       1.302   8.254  -5.516  1.00 94.97           C  
ATOM    241  O   ILE A  29       2.543   5.887  -4.688  1.00 94.97           O  
ATOM    242  CG1 ILE A  29       0.965   9.464  -6.394  1.00 94.97           C  
ATOM    243  CG2 ILE A  29       0.492   8.276  -4.217  1.00 94.97           C  
ATOM    244  CD1 ILE A  29      -0.454   9.451  -6.948  1.00 94.97           C  
ATOM    245  N   GLY A  30       4.326   7.047  -3.839  1.00 93.22           N  
ATOM    246  CA  GLY A  30       4.769   5.967  -2.973  1.00 93.22           C  
ATOM    247  C   GLY A  30       5.174   4.719  -3.735  1.00 93.22           C  
ATOM    248  O   GLY A  30       5.111   3.610  -3.200  1.00 93.22           O  
ATOM    249  N   HIS A  31       5.566   4.773  -5.009  1.00 96.06           N  
ATOM    250  CA  HIS A  31       5.999   3.615  -5.782  1.00 96.06           C  
ATOM    251  C   HIS A  31       7.438   3.236  -5.447  1.00 96.06           C  
ATOM    252  CB  HIS A  31       5.864   3.890  -7.280  1.00 96.06           C  
ATOM    253  O   HIS A  31       8.370   3.981  -5.761  1.00 96.06           O  
ATOM    254  CG  HIS A  31       6.326   2.758  -8.142  1.00 96.06           C  
ATOM    255  CD2 HIS A  31       7.499   2.554  -8.787  1.00 96.06           C  
ATOM    256  ND1 HIS A  31       5.535   1.665  -8.422  1.00 96.06           N  
ATOM    257  CE1 HIS A  31       6.204   0.834  -9.204  1.00 96.06           C  
ATOM    258  NE2 HIS A  31       7.398   1.350  -9.440  1.00 96.06           N  
ATOM    259  N   LEU A  32       7.542   2.099  -4.791  1.00 95.81           N  
ATOM    260  CA  LEU A  32       8.869   1.600  -4.445  1.00 95.81           C  
ATOM    261  C   LEU A  32       9.593   1.078  -5.682  1.00 95.81           C  
ATOM    262  CB  LEU A  32       8.767   0.491  -3.394  1.00 95.81           C  
ATOM    263  O   LEU A  32       9.083   0.200  -6.381  1.00 95.81           O  
ATOM    264  CG  LEU A  32      10.083  -0.160  -2.966  1.00 95.81           C  
ATOM    265  CD1 LEU A  32      10.950   0.843  -2.211  1.00 95.81           C  
ATOM    266  CD2 LEU A  32       9.816  -1.394  -2.110  1.00 95.81           C  
ATOM    267  N   LEU A  33      10.792   1.569  -5.962  1.00 97.24           N  
ATOM    268  CA  LEU A  33      11.577   1.111  -7.103  1.00 97.24           C  
ATOM    269  C   LEU A  33      12.504  -0.031  -6.702  1.00 97.24           C  
ATOM    270  CB  LEU A  33      12.394   2.265  -7.690  1.00 97.24           C  
ATOM    271  O   LEU A  33      12.514  -1.083  -7.345  1.00 97.24           O  
ATOM    272  CG  LEU A  33      11.600   3.373  -8.384  1.00 97.24           C  
ATOM    273  CD1 LEU A  33      12.494   4.580  -8.647  1.00 97.24           C  
ATOM    274  CD2 LEU A  33      10.991   2.860  -9.685  1.00 97.24           C  
ATOM    275  N   THR A  34      13.196   0.238  -5.606  1.00 96.74           N  
ATOM    276  CA  THR A  34      14.135  -0.784  -5.156  1.00 96.74           C  
ATOM    277  C   THR A  34      14.590  -0.509  -3.726  1.00 96.74           C  
ATOM    278  CB  THR A  34      15.362  -0.861  -6.083  1.00 96.74           C  
ATOM    279  O   THR A  34      14.613   0.643  -3.287  1.00 96.74           O  
ATOM    280  CG2 THR A  34      16.134   0.454  -6.085  1.00 96.74           C  
ATOM    281  OG1 THR A  34      16.229  -1.910  -5.631  1.00 96.74           O  
ATOM    282  N   LYS A  35      14.978  -1.572  -3.036  1.00 95.58           N  
ATOM    283  CA  LYS A  35      15.567  -1.429  -1.708  1.00 95.58           C  
ATOM    284  C   LYS A  35      17.088  -1.326  -1.789  1.00 95.58           C  
ATOM    285  CB  LYS A  35      15.169  -2.605  -0.815  1.00 95.58           C  
ATOM    286  O   LYS A  35      17.750  -1.049  -0.787  1.00 95.58           O  
ATOM    287  CG  LYS A  35      13.683  -2.663  -0.493  1.00 95.58           C  
ATOM    288  CD  LYS A  35      13.355  -3.828   0.431  1.00 95.58           C  
ATOM    289  CE  LYS A  35      11.864  -3.906   0.728  1.00 95.58           C  
ATOM    290  NZ  LYS A  35      11.535  -5.057   1.620  1.00 95.58           N  
ATOM    291  N   SER A  36      17.616  -1.575  -2.919  1.00 96.02           N  
ATOM    292  CA  SER A  36      19.041  -1.391  -3.174  1.00 96.02           C  
ATOM    293  C   SER A  36      19.461   0.056  -2.944  1.00 96.02           C  
ATOM    294  CB  SER A  36      19.389  -1.811  -4.603  1.00 96.02           C  
ATOM    295  O   SER A  36      18.714   0.983  -3.264  1.00 96.02           O  
ATOM    296  OG  SER A  36      20.703  -1.402  -4.941  1.00 96.02           O  
ATOM    297  N   PRO A  37      20.656   0.253  -2.355  1.00 94.24           N  
ATOM    298  CA  PRO A  37      21.133   1.622  -2.141  1.00 94.24           C  
ATOM    299  C   PRO A  37      21.630   2.280  -3.425  1.00 94.24           C  
ATOM    300  CB  PRO A  37      22.277   1.444  -1.140  1.00 94.24           C  
ATOM    301  O   PRO A  37      22.018   3.452  -3.413  1.00 94.24           O  
ATOM    302  CG  PRO A  37      22.827   0.084  -1.426  1.00 94.24           C  
ATOM    303  CD  PRO A  37      21.697  -0.807  -1.855  1.00 94.24           C  
ATOM    304  N   SER A  38      21.557   1.644  -4.568  1.00 97.34           N  
ATOM    305  CA  SER A  38      22.099   2.133  -5.832  1.00 97.34           C  
ATOM    306  C   SER A  38      21.066   2.956  -6.595  1.00 97.34           C  
ATOM    307  CB  SER A  38      22.575   0.967  -6.699  1.00 97.34           C  
ATOM    308  O   SER A  38      20.038   2.428  -7.023  1.00 97.34           O  
ATOM    309  OG  SER A  38      22.853   1.402  -8.019  1.00 97.34           O  
ATOM    310  N   LEU A  39      21.349   4.222  -6.791  1.00 97.07           N  
ATOM    311  CA  LEU A  39      20.468   5.085  -7.571  1.00 97.07           C  
ATOM    312  C   LEU A  39      20.360   4.594  -9.010  1.00 97.07           C  
ATOM    313  CB  LEU A  39      20.976   6.529  -7.549  1.00 97.07           C  
ATOM    314  O   LEU A  39      19.288   4.663  -9.616  1.00 97.07           O  
ATOM    315  CG  LEU A  39      20.149   7.551  -8.331  1.00 97.07           C  
ATOM    316  CD1 LEU A  39      18.716   7.581  -7.811  1.00 97.07           C  
ATOM    317  CD2 LEU A  39      20.785   8.934  -8.242  1.00 97.07           C  
ATOM    318  N   ASN A  40      21.398   4.063  -9.496  1.00 97.56           N  
ATOM    319  CA  ASN A  40      21.370   3.542 -10.859  1.00 97.56           C  
ATOM    320  C   ASN A  40      20.406   2.367 -10.990  1.00 97.56           C  
ATOM    321  CB  ASN A  40      22.774   3.130 -11.305  1.00 97.56           C  
ATOM    322  O   ASN A  40      19.699   2.247 -11.993  1.00 97.56           O  
ATOM    323  CG  ASN A  40      23.667   4.319 -11.598  1.00 97.56           C  
ATOM    324  ND2 ASN A  40      24.974   4.125 -11.469  1.00 97.56           N  
ATOM    325  OD1 ASN A  40      23.186   5.404 -11.936  1.00 97.56           O  
ATOM    326  N   ALA A  41      20.446   1.538 -10.007  1.00 97.68           N  
ATOM    327  CA  ALA A  41      19.487   0.436  -9.987  1.00 97.68           C  
ATOM    328  C   ALA A  41      18.053   0.959  -9.972  1.00 97.68           C  
ATOM    329  CB  ALA A  41      19.735  -0.464  -8.780  1.00 97.68           C  
ATOM    330  O   ALA A  41      17.183   0.424 -10.663  1.00 97.68           O  
ATOM    331  N   ALA A  42      17.830   1.952  -9.182  1.00 98.19           N  
ATOM    332  CA  ALA A  42      16.506   2.565  -9.116  1.00 98.19           C  
ATOM    333  C   ALA A  42      16.101   3.143 -10.469  1.00 98.19           C  
ATOM    334  CB  ALA A  42      16.477   3.653  -8.045  1.00 98.19           C  
ATOM    335  O   ALA A  42      14.972   2.943 -10.923  1.00 98.19           O  
ATOM    336  N   LYS A  43      17.010   3.853 -11.113  1.00 98.20           N  
ATOM    337  CA  LYS A  43      16.726   4.421 -12.428  1.00 98.20           C  
ATOM    338  C   LYS A  43      16.397   3.328 -13.440  1.00 98.20           C  
ATOM    339  CB  LYS A  43      17.912   5.252 -12.921  1.00 98.20           C  
ATOM    340  O   LYS A  43      15.480   3.480 -14.250  1.00 98.20           O  
ATOM    341  CG  LYS A  43      18.074   6.584 -12.205  1.00 98.20           C  
ATOM    342  CD  LYS A  43      19.268   7.365 -12.741  1.00 98.20           C  
ATOM    343  CE  LYS A  43      19.369   8.743 -12.102  1.00 98.20           C  
ATOM    344  NZ  LYS A  43      20.555   9.500 -12.602  1.00 98.20           N  
ATOM    345  N   SER A  44      17.109   2.290 -13.315  1.00 98.04           N  
ATOM    346  CA  SER A  44      16.867   1.174 -14.224  1.00 98.04           C  
ATOM    347  C   SER A  44      15.478   0.582 -14.015  1.00 98.04           C  
ATOM    348  CB  SER A  44      17.928   0.089 -14.034  1.00 98.04           C  
ATOM    349  O   SER A  44      14.759   0.316 -14.981  1.00 98.04           O  
ATOM    350  OG  SER A  44      17.718  -0.983 -14.937  1.00 98.04           O  
ATOM    351  N   GLU A  45      15.089   0.374 -12.756  1.00 98.16           N  
ATOM    352  CA  GLU A  45      13.757  -0.139 -12.449  1.00 98.16           C  
ATOM    353  C   GLU A  45      12.671   0.798 -12.968  1.00 98.16           C  
ATOM    354  CB  GLU A  45      13.596  -0.348 -10.941  1.00 98.16           C  
ATOM    355  O   GLU A  45      11.653   0.346 -13.495  1.00 98.16           O  
ATOM    356  CG  GLU A  45      14.410  -1.511 -10.391  1.00 98.16           C  
ATOM    357  CD  GLU A  45      14.034  -2.850 -11.005  1.00 98.16           C  
ATOM    358  OE1 GLU A  45      14.934  -3.695 -11.215  1.00 98.16           O  
ATOM    359  OE2 GLU A  45      12.831  -3.056 -11.279  1.00 98.16           O  
ATOM    360  N   LEU A  46      12.997   2.069 -12.785  1.00 98.43           N  
ATOM    361  CA  LEU A  46      12.025   3.056 -13.242  1.00 98.43           C  
ATOM    362  C   LEU A  46      11.871   3.007 -14.758  1.00 98.43           C  
ATOM    363  CB  LEU A  46      12.444   4.463 -12.806  1.00 98.43           C  
ATOM    364  O   LEU A  46      10.750   3.003 -15.273  1.00 98.43           O  
ATOM    365  CG  LEU A  46      11.531   5.609 -13.245  1.00 98.43           C  
ATOM    366  CD1 LEU A  46      10.112   5.382 -12.734  1.00 98.43           C  
ATOM    367  CD2 LEU A  46      12.075   6.945 -12.753  1.00 98.43           C  
ATOM    368  N   ASP A  47      12.928   2.981 -15.469  1.00 98.27           N  
ATOM    369  CA  ASP A  47      12.884   2.937 -16.928  1.00 98.27           C  
ATOM    370  C   ASP A  47      12.099   1.722 -17.417  1.00 98.27           C  
ATOM    371  CB  ASP A  47      14.300   2.917 -17.507  1.00 98.27           C  
ATOM    372  O   ASP A  47      11.303   1.827 -18.352  1.00 98.27           O  
ATOM    373  CG  ASP A  47      15.019   4.247 -17.361  1.00 98.27           C  
ATOM    374  OD1 ASP A  47      14.390   5.236 -16.929  1.00 98.27           O  
ATOM    375  OD2 ASP A  47      16.225   4.306 -17.685  1.00 98.27           O  
ATOM    376  N   LYS A  48      12.326   0.629 -16.784  1.00 97.81           N  
ATOM    377  CA  LYS A  48      11.603  -0.590 -17.134  1.00 97.81           C  
ATOM    378  C   LYS A  48      10.104  -0.425 -16.902  1.00 97.81           C  
ATOM    379  CB  LYS A  48      12.130  -1.778 -16.328  1.00 97.81           C  
ATOM    380  O   LYS A  48       9.294  -0.796 -17.754  1.00 97.81           O  
ATOM    381  CG  LYS A  48      11.515  -3.114 -16.720  1.00 97.81           C  
ATOM    382  CD  LYS A  48      12.103  -4.260 -15.906  1.00 97.81           C  
ATOM    383  CE  LYS A  48      11.444  -5.588 -16.253  1.00 97.81           C  
ATOM    384  NZ  LYS A  48      12.008  -6.713 -15.449  1.00 97.81           N  
ATOM    385  N   ALA A  49       9.795   0.100 -15.781  1.00 97.07           N  
ATOM    386  CA  ALA A  49       8.391   0.263 -15.412  1.00 97.07           C  
ATOM    387  C   ALA A  49       7.680   1.215 -16.369  1.00 97.07           C  
ATOM    388  CB  ALA A  49       8.274   0.770 -13.977  1.00 97.07           C  
ATOM    389  O   ALA A  49       6.528   0.982 -16.744  1.00 97.07           O  
ATOM    390  N   ILE A  50       8.401   2.223 -16.885  1.00 97.47           N  
ATOM    391  CA  ILE A  50       7.779   3.271 -17.688  1.00 97.47           C  
ATOM    392  C   ILE A  50       7.922   2.937 -19.171  1.00 97.47           C  
ATOM    393  CB  ILE A  50       8.396   4.655 -17.387  1.00 97.47           C  
ATOM    394  O   ILE A  50       7.067   3.304 -19.981  1.00 97.47           O  
ATOM    395  CG1 ILE A  50       8.145   5.045 -15.926  1.00 97.47           C  
ATOM    396  CG2 ILE A  50       7.835   5.714 -18.341  1.00 97.47           C  
ATOM    397  CD1 ILE A  50       6.672   5.128 -15.551  1.00 97.47           C  
ATOM    398  N   GLY A  51       8.973   2.248 -19.494  1.00 97.04           N  
ATOM    399  CA  GLY A  51       9.184   1.830 -20.871  1.00 97.04           C  
ATOM    400  C   GLY A  51       9.938   2.856 -21.697  1.00 97.04           C  
ATOM    401  O   GLY A  51       9.715   2.974 -22.904  1.00 97.04           O  
ATOM    402  N   ARG A  52      10.672   3.792 -20.997  1.00 96.94           N  
ATOM    403  CA  ARG A  52      11.528   4.789 -21.633  1.00 96.94           C  
ATOM    404  C   ARG A  52      12.645   5.230 -20.694  1.00 96.94           C  
ATOM    405  CB  ARG A  52      10.705   6.001 -22.073  1.00 96.94           C  
ATOM    406  O   ARG A  52      12.614   4.929 -19.499  1.00 96.94           O  
ATOM    407  CG  ARG A  52      10.160   6.829 -20.920  1.00 96.94           C  
ATOM    408  CD  ARG A  52       9.486   8.103 -21.408  1.00 96.94           C  
ATOM    409  NE  ARG A  52       8.902   8.861 -20.305  1.00 96.94           N  
ATOM    410  NH1 ARG A  52      10.903   9.772 -19.598  1.00 96.94           N  
ATOM    411  NH2 ARG A  52       8.955  10.281 -18.501  1.00 96.94           N  
ATOM    412  CZ  ARG A  52       9.588   9.636 -19.471  1.00 96.94           C  
ATOM    413  N   ASN A  53      13.698   5.834 -21.249  1.00 97.35           N  
ATOM    414  CA  ASN A  53      14.729   6.451 -20.422  1.00 97.35           C  
ATOM    415  C   ASN A  53      14.212   7.706 -19.725  1.00 97.35           C  
ATOM    416  CB  ASN A  53      15.964   6.782 -21.263  1.00 97.35           C  
ATOM    417  O   ASN A  53      14.054   8.752 -20.356  1.00 97.35           O  
ATOM    418  CG  ASN A  53      17.126   7.278 -20.424  1.00 97.35           C  
ATOM    419  ND2 ASN A  53      18.283   7.443 -21.053  1.00 97.35           N  
ATOM    420  OD1 ASN A  53      16.984   7.509 -19.221  1.00 97.35           O  
ATOM    421  N   THR A  54      14.057   7.618 -18.408  1.00 97.21           N  
ATOM    422  CA  THR A  54      13.386   8.678 -17.664  1.00 97.21           C  
ATOM    423  C   THR A  54      14.403   9.650 -17.072  1.00 97.21           C  
ATOM    424  CB  THR A  54      12.508   8.101 -16.538  1.00 97.21           C  
ATOM    425  O   THR A  54      14.054  10.774 -16.704  1.00 97.21           O  
ATOM    426  CG2 THR A  54      11.507   7.088 -17.086  1.00 97.21           C  
ATOM    427  OG1 THR A  54      13.345   7.454 -15.572  1.00 97.21           O  
ATOM    428  N   ASN A  55      15.545   9.143 -16.859  1.00 96.73           N  
ATOM    429  CA  ASN A  55      16.588   9.876 -16.150  1.00 96.73           C  
ATOM    430  C   ASN A  55      16.127  10.305 -14.760  1.00 96.73           C  
ATOM    431  CB  ASN A  55      17.034  11.095 -16.961  1.00 96.73           C  
ATOM    432  O   ASN A  55      16.395  11.428 -14.331  1.00 96.73           O  
ATOM    433  CG  ASN A  55      18.387  11.623 -16.526  1.00 96.73           C  
ATOM    434  ND2 ASN A  55      18.587  12.928 -16.666  1.00 96.73           N  
ATOM    435  OD1 ASN A  55      19.245  10.864 -16.068  1.00 96.73           O  
ATOM    436  N   GLY A  56      15.181   9.455 -14.194  1.00 97.34           N  
ATOM    437  CA  GLY A  56      14.816   9.620 -12.796  1.00 97.34           C  
ATOM    438  C   GLY A  56      13.652  10.571 -12.592  1.00 97.34           C  
ATOM    439  O   GLY A  56      13.339  10.943 -11.459  1.00 97.34           O  
ATOM    440  N   VAL A  57      13.041  11.002 -13.655  1.00 98.34           N  
ATOM    441  CA  VAL A  57      11.910  11.920 -13.568  1.00 98.34           C  
ATOM    442  C   VAL A  57      10.749  11.391 -14.407  1.00 98.34           C  
ATOM    443  CB  VAL A  57      12.296  13.343 -14.032  1.00 98.34           C  
ATOM    444  O   VAL A  57      10.952  10.899 -15.520  1.00 98.34           O  
ATOM    445  CG1 VAL A  57      11.094  14.282 -13.951  1.00 98.34           C  
ATOM    446  CG2 VAL A  57      13.455  13.879 -13.194  1.00 98.34           C  
ATOM    447  N   ILE A  58       9.524  11.507 -13.826  1.00 98.40           N  
ATOM    448  CA  ILE A  58       8.347  11.047 -14.555  1.00 98.40           C  
ATOM    449  C   ILE A  58       7.300  12.158 -14.599  1.00 98.40           C  
ATOM    450  CB  ILE A  58       7.750   9.773 -13.916  1.00 98.40           C  
ATOM    451  O   ILE A  58       7.424  13.164 -13.897  1.00 98.40           O  
ATOM    452  CG1 ILE A  58       7.375  10.034 -12.453  1.00 98.40           C  
ATOM    453  CG2 ILE A  58       8.730   8.601 -14.030  1.00 98.40           C  
ATOM    454  CD1 ILE A  58       6.640   8.879 -11.787  1.00 98.40           C  
ATOM    455  N   THR A  59       6.357  12.069 -15.473  1.00 98.03           N  
ATOM    456  CA  THR A  59       5.230  12.992 -15.550  1.00 98.03           C  
ATOM    457  C   THR A  59       4.145  12.606 -14.548  1.00 98.03           C  
ATOM    458  CB  THR A  59       4.633  13.027 -16.969  1.00 98.03           C  
ATOM    459  O   THR A  59       4.168  11.505 -13.994  1.00 98.03           O  
ATOM    460  CG2 THR A  59       5.712  13.299 -18.012  1.00 98.03           C  
ATOM    461  OG1 THR A  59       4.016  11.766 -17.253  1.00 98.03           O  
ATOM    462  N   LYS A  60       3.314  13.516 -14.411  1.00 96.50           N  
ATOM    463  CA  LYS A  60       2.178  13.243 -13.536  1.00 96.50           C  
ATOM    464  C   LYS A  60       1.356  12.066 -14.052  1.00 96.50           C  
ATOM    465  CB  LYS A  60       1.292  14.483 -13.404  1.00 96.50           C  
ATOM    466  O   LYS A  60       0.913  11.221 -13.272  1.00 96.50           O  
ATOM    467  CG  LYS A  60       0.177  14.341 -12.378  1.00 96.50           C  
ATOM    468  CD  LYS A  60      -0.643  15.619 -12.262  1.00 96.50           C  
ATOM    469  CE  LYS A  60      -1.813  15.450 -11.303  1.00 96.50           C  
ATOM    470  NZ  LYS A  60      -2.634  16.693 -11.206  1.00 96.50           N  
ATOM    471  N   ASP A  61       1.177  11.995 -15.293  1.00 96.72           N  
ATOM    472  CA  ASP A  61       0.409  10.909 -15.896  1.00 96.72           C  
ATOM    473  C   ASP A  61       1.089   9.562 -15.665  1.00 96.72           C  
ATOM    474  CB  ASP A  61       0.221  11.153 -17.395  1.00 96.72           C  
ATOM    475  O   ASP A  61       0.424   8.571 -15.354  1.00 96.72           O  
ATOM    476  CG  ASP A  61      -0.796  12.240 -17.696  1.00 96.72           C  
ATOM    477  OD1 ASP A  61      -1.551  12.639 -16.784  1.00 96.72           O  
ATOM    478  OD2 ASP A  61      -0.844  12.700 -18.858  1.00 96.72           O  
ATOM    479  N   GLU A  62       2.348   9.551 -15.795  1.00 97.87           N  
ATOM    480  CA  GLU A  62       3.107   8.329 -15.550  1.00 97.87           C  
ATOM    481  C   GLU A  62       3.026   7.914 -14.083  1.00 97.87           C  
ATOM    482  CB  GLU A  62       4.569   8.511 -15.965  1.00 97.87           C  
ATOM    483  O   GLU A  62       2.883   6.730 -13.775  1.00 97.87           O  
ATOM    484  CG  GLU A  62       4.779   8.556 -17.472  1.00 97.87           C  
ATOM    485  CD  GLU A  62       6.182   8.987 -17.869  1.00 97.87           C  
ATOM    486  OE1 GLU A  62       6.632   8.637 -18.984  1.00 97.87           O  
ATOM    487  OE2 GLU A  62       6.837   9.680 -17.059  1.00 97.87           O  
ATOM    488  N   ALA A  63       3.093   8.916 -13.246  1.00 96.86           N  
ATOM    489  CA  ALA A  63       2.958   8.643 -11.818  1.00 96.86           C  
ATOM    490  C   ALA A  63       1.590   8.043 -11.502  1.00 96.86           C  
ATOM    491  CB  ALA A  63       3.176   9.918 -11.009  1.00 96.86           C  
ATOM    492  O   ALA A  63       1.490   7.076 -10.743  1.00 96.86           O  
ATOM    493  N   GLU A  64       0.591   8.560 -12.085  1.00 94.87           N  
ATOM    494  CA  GLU A  64      -0.766   8.073 -11.857  1.00 94.87           C  
ATOM    495  C   GLU A  64      -0.943   6.658 -12.400  1.00 94.87           C  
ATOM    496  CB  GLU A  64      -1.790   9.014 -12.497  1.00 94.87           C  
ATOM    497  O   GLU A  64      -1.616   5.830 -11.782  1.00 94.87           O  
ATOM    498  CG  GLU A  64      -1.979  10.322 -11.743  1.00 94.87           C  
ATOM    499  CD  GLU A  64      -3.045  11.218 -12.353  1.00 94.87           C  
ATOM    500  OE1 GLU A  64      -3.238  12.353 -11.862  1.00 94.87           O  
ATOM    501  OE2 GLU A  64      -3.694  10.780 -13.329  1.00 94.87           O  
ATOM    502  N   LYS A  65      -0.321   6.462 -13.515  1.00 95.96           N  
ATOM    503  CA  LYS A  65      -0.367   5.117 -14.080  1.00 95.96           C  
ATOM    504  C   LYS A  65       0.279   4.104 -13.139  1.00 95.96           C  
ATOM    505  CB  LYS A  65       0.326   5.083 -15.443  1.00 95.96           C  
ATOM    506  O   LYS A  65      -0.293   3.046 -12.869  1.00 95.96           O  
ATOM    507  CG  LYS A  65       0.264   3.729 -16.135  1.00 95.96           C  
ATOM    508  CD  LYS A  65       0.969   3.759 -17.485  1.00 95.96           C  
ATOM    509  CE  LYS A  65       0.993   2.382 -18.135  1.00 95.96           C  
ATOM    510  NZ  LYS A  65       1.747   2.391 -19.424  1.00 95.96           N  
ATOM    511  N   LEU A  66       1.455   4.414 -12.628  1.00 96.68           N  
ATOM    512  CA  LEU A  66       2.128   3.538 -11.676  1.00 96.68           C  
ATOM    513  C   LEU A  66       1.276   3.337 -10.426  1.00 96.68           C  
ATOM    514  CB  LEU A  66       3.493   4.112 -11.290  1.00 96.68           C  
ATOM    515  O   LEU A  66       1.170   2.219  -9.916  1.00 96.68           O  
ATOM    516  CG  LEU A  66       4.575   4.074 -12.371  1.00 96.68           C  
ATOM    517  CD1 LEU A  66       5.834   4.785 -11.886  1.00 96.68           C  
ATOM    518  CD2 LEU A  66       4.885   2.635 -12.767  1.00 96.68           C  
ATOM    519  N   PHE A  67       0.735   4.401 -10.051  1.00 95.61           N  
ATOM    520  CA  PHE A  67      -0.090   4.357  -8.850  1.00 95.61           C  
ATOM    521  C   PHE A  67      -1.264   3.404  -9.034  1.00 95.61           C  
ATOM    522  CB  PHE A  67      -0.601   5.758  -8.496  1.00 95.61           C  
ATOM    523  O   PHE A  67      -1.527   2.561  -8.174  1.00 95.61           O  
ATOM    524  CG  PHE A  67      -1.512   5.787  -7.299  1.00 95.61           C  
ATOM    525  CD1 PHE A  67      -2.861   6.085  -7.442  1.00 95.61           C  
ATOM    526  CD2 PHE A  67      -1.018   5.516  -6.029  1.00 95.61           C  
ATOM    527  CE1 PHE A  67      -3.707   6.113  -6.335  1.00 95.61           C  
ATOM    528  CE2 PHE A  67      -1.857   5.541  -4.919  1.00 95.61           C  
ATOM    529  CZ  PHE A  67      -3.200   5.841  -5.074  1.00 95.61           C  
ATOM    530  N   ASN A  68      -1.970   3.527 -10.094  1.00 95.12           N  
ATOM    531  CA  ASN A  68      -3.118   2.665 -10.358  1.00 95.12           C  
ATOM    532  C   ASN A  68      -2.716   1.194 -10.401  1.00 95.12           C  
ATOM    533  CB  ASN A  68      -3.802   3.067 -11.666  1.00 95.12           C  
ATOM    534  O   ASN A  68      -3.426   0.336  -9.872  1.00 95.12           O  
ATOM    535  CG  ASN A  68      -4.599   4.350 -11.538  1.00 95.12           C  
ATOM    536  ND2 ASN A  68      -4.774   5.053 -12.651  1.00 95.12           N  
ATOM    537  OD1 ASN A  68      -5.054   4.707 -10.448  1.00 95.12           O  
ATOM    538  N   GLN A  69      -1.578   0.974 -10.954  1.00 95.80           N  
ATOM    539  CA  GLN A  69      -1.068  -0.393 -11.008  1.00 95.80           C  
ATOM    540  C   GLN A  69      -0.763  -0.922  -9.609  1.00 95.80           C  
ATOM    541  CB  GLN A  69       0.185  -0.465 -11.881  1.00 95.80           C  
ATOM    542  O   GLN A  69      -1.091  -2.065  -9.287  1.00 95.80           O  
ATOM    543  CG  GLN A  69      -0.085  -0.246 -13.364  1.00 95.80           C  
ATOM    544  CD  GLN A  69       1.187  -0.094 -14.176  1.00 95.80           C  
ATOM    545  NE2 GLN A  69       1.071  -0.240 -15.492  1.00 95.80           N  
ATOM    546  OE1 GLN A  69       2.265   0.154 -13.626  1.00 95.80           O  
ATOM    547  N   ASP A  70      -0.175  -0.088  -8.839  1.00 96.09           N  
ATOM    548  CA  ASP A  70       0.189  -0.486  -7.483  1.00 96.09           C  
ATOM    549  C   ASP A  70      -1.054  -0.759  -6.638  1.00 96.09           C  
ATOM    550  CB  ASP A  70       1.049   0.591  -6.819  1.00 96.09           C  
ATOM    551  O   ASP A  70      -1.092  -1.724  -5.873  1.00 96.09           O  
ATOM    552  CG  ASP A  70       2.450   0.673  -7.401  1.00 96.09           C  
ATOM    553  OD1 ASP A  70       2.894  -0.293  -8.058  1.00 96.09           O  
ATOM    554  OD2 ASP A  70       3.116   1.711  -7.197  1.00 96.09           O  
ATOM    555  N   VAL A  71      -2.026   0.067  -6.753  1.00 95.70           N  
ATOM    556  CA  VAL A  71      -3.264  -0.124  -6.004  1.00 95.70           C  
ATOM    557  C   VAL A  71      -3.931  -1.429  -6.434  1.00 95.70           C  
ATOM    558  CB  VAL A  71      -4.235   1.061  -6.201  1.00 95.70           C  
ATOM    559  O   VAL A  71      -4.370  -2.216  -5.591  1.00 95.70           O  
ATOM    560  CG1 VAL A  71      -5.619   0.723  -5.649  1.00 95.70           C  
ATOM    561  CG2 VAL A  71      -3.683   2.319  -5.534  1.00 95.70           C  
ATOM    562  N   ASP A  72      -3.958  -1.655  -7.751  1.00 96.26           N  
ATOM    563  CA  ASP A  72      -4.546  -2.893  -8.253  1.00 96.26           C  
ATOM    564  C   ASP A  72      -3.804  -4.113  -7.711  1.00 96.26           C  
ATOM    565  CB  ASP A  72      -4.537  -2.909  -9.783  1.00 96.26           C  
ATOM    566  O   ASP A  72      -4.428  -5.104  -7.325  1.00 96.26           O  
ATOM    567  CG  ASP A  72      -5.599  -2.009 -10.392  1.00 96.26           C  
ATOM    568  OD1 ASP A  72      -6.494  -1.539  -9.657  1.00 96.26           O  
ATOM    569  OD2 ASP A  72      -5.541  -1.771 -11.617  1.00 96.26           O  
ATOM    570  N   ALA A  73      -2.526  -3.994  -7.698  1.00 96.21           N  
ATOM    571  CA  ALA A  73      -1.711  -5.084  -7.169  1.00 96.21           C  
ATOM    572  C   ALA A  73      -2.003  -5.320  -5.690  1.00 96.21           C  
ATOM    573  CB  ALA A  73      -0.228  -4.788  -7.375  1.00 96.21           C  
ATOM    574  O   ALA A  73      -2.070  -6.466  -5.239  1.00 96.21           O  
ATOM    575  N   ALA A  74      -2.164  -4.268  -4.961  1.00 97.14           N  
ATOM    576  CA  ALA A  74      -2.494  -4.388  -3.543  1.00 97.14           C  
ATOM    577  C   ALA A  74      -3.830  -5.100  -3.349  1.00 97.14           C  
ATOM    578  CB  ALA A  74      -2.527  -3.011  -2.886  1.00 97.14           C  
ATOM    579  O   ALA A  74      -3.940  -6.014  -2.528  1.00 97.14           O  
ATOM    580  N   VAL A  75      -4.780  -4.715  -4.109  1.00 97.72           N  
ATOM    581  CA  VAL A  75      -6.104  -5.321  -4.000  1.00 97.72           C  
ATOM    582  C   VAL A  75      -6.028  -6.799  -4.377  1.00 97.72           C  
ATOM    583  CB  VAL A  75      -7.135  -4.595  -4.894  1.00 97.72           C  
ATOM    584  O   VAL A  75      -6.564  -7.654  -3.668  1.00 97.72           O  
ATOM    585  CG1 VAL A  75      -8.454  -5.364  -4.929  1.00 97.72           C  
ATOM    586  CG2 VAL A  75      -7.358  -3.167  -4.399  1.00 97.72           C  
ATOM    587  N   ARG A  76      -5.333  -7.094  -5.446  1.00 98.10           N  
ATOM    588  CA  ARG A  76      -5.176  -8.485  -5.860  1.00 98.10           C  
ATOM    589  C   ARG A  76      -4.469  -9.300  -4.782  1.00 98.10           C  
ATOM    590  CB  ARG A  76      -4.400  -8.571  -7.176  1.00 98.10           C  
ATOM    591  O   ARG A  76      -4.850 -10.441  -4.510  1.00 98.10           O  
ATOM    592  CG  ARG A  76      -5.246  -8.301  -8.409  1.00 98.10           C  
ATOM    593  CD  ARG A  76      -4.496  -8.632  -9.692  1.00 98.10           C  
ATOM    594  NE  ARG A  76      -3.403  -7.694  -9.935  1.00 98.10           N  
ATOM    595  NH1 ARG A  76      -2.136  -9.172 -11.178  1.00 98.10           N  
ATOM    596  NH2 ARG A  76      -1.375  -7.044 -10.794  1.00 98.10           N  
ATOM    597  CZ  ARG A  76      -2.307  -7.972 -10.635  1.00 98.10           C  
ATOM    598  N   GLY A  77      -3.477  -8.690  -4.246  1.00 97.74           N  
ATOM    599  CA  GLY A  77      -2.776  -9.351  -3.158  1.00 97.74           C  
ATOM    600  C   GLY A  77      -3.670  -9.661  -1.973  1.00 97.74           C  
ATOM    601  O   GLY A  77      -3.597 -10.751  -1.401  1.00 97.74           O  
ATOM    602  N   ILE A  78      -4.479  -8.729  -1.664  1.00 98.63           N  
ATOM    603  CA  ILE A  78      -5.420  -8.932  -0.568  1.00 98.63           C  
ATOM    604  C   ILE A  78      -6.355 -10.093  -0.898  1.00 98.63           C  
ATOM    605  CB  ILE A  78      -6.235  -7.652  -0.279  1.00 98.63           C  
ATOM    606  O   ILE A  78      -6.555 -10.990  -0.076  1.00 98.63           O  
ATOM    607  CG1 ILE A  78      -5.349  -6.591   0.383  1.00 98.63           C  
ATOM    608  CG2 ILE A  78      -7.452  -7.972   0.594  1.00 98.63           C  
ATOM    609  CD1 ILE A  78      -5.956  -5.195   0.394  1.00 98.63           C  
ATOM    610  N   LEU A  79      -6.849 -10.080  -2.059  1.00 98.38           N  
ATOM    611  CA  LEU A  79      -7.872 -11.045  -2.447  1.00 98.38           C  
ATOM    612  C   LEU A  79      -7.284 -12.448  -2.553  1.00 98.38           C  
ATOM    613  CB  LEU A  79      -8.510 -10.644  -3.780  1.00 98.38           C  
ATOM    614  O   LEU A  79      -8.003 -13.440  -2.411  1.00 98.38           O  
ATOM    615  CG  LEU A  79      -9.340  -9.359  -3.775  1.00 98.38           C  
ATOM    616  CD1 LEU A  79      -9.885  -9.075  -5.170  1.00 98.38           C  
ATOM    617  CD2 LEU A  79     -10.475  -9.460  -2.762  1.00 98.38           C  
ATOM    618  N   ARG A  80      -6.042 -12.644  -2.693  1.00 97.81           N  
ATOM    619  CA  ARG A  80      -5.417 -13.955  -2.836  1.00 97.81           C  
ATOM    620  C   ARG A  80      -4.852 -14.441  -1.505  1.00 97.81           C  
ATOM    621  CB  ARG A  80      -4.309 -13.910  -3.891  1.00 97.81           C  
ATOM    622  O   ARG A  80      -4.432 -15.593  -1.387  1.00 97.81           O  
ATOM    623  CG  ARG A  80      -4.816 -13.691  -5.307  1.00 97.81           C  
ATOM    624  CD  ARG A  80      -3.672 -13.601  -6.308  1.00 97.81           C  
ATOM    625  NE  ARG A  80      -4.154 -13.303  -7.653  1.00 97.81           N  
ATOM    626  NH1 ARG A  80      -2.065 -13.357  -8.638  1.00 97.81           N  
ATOM    627  NH2 ARG A  80      -3.925 -12.920  -9.906  1.00 97.81           N  
ATOM    628  CZ  ARG A  80      -3.380 -13.194  -8.729  1.00 97.81           C  
ATOM    629  N   ASN A  81      -4.746 -13.525  -0.584  1.00 98.39           N  
ATOM    630  CA  ASN A  81      -4.168 -13.858   0.714  1.00 98.39           C  
ATOM    631  C   ASN A  81      -5.216 -14.427   1.666  1.00 98.39           C  
ATOM    632  CB  ASN A  81      -3.498 -12.629   1.334  1.00 98.39           C  
ATOM    633  O   ASN A  81      -6.247 -13.797   1.909  1.00 98.39           O  
ATOM    634  CG  ASN A  81      -2.739 -12.957   2.604  1.00 98.39           C  
ATOM    635  ND2 ASN A  81      -1.419 -12.823   2.557  1.00 98.39           N  
ATOM    636  OD1 ASN A  81      -3.334 -13.327   3.620  1.00 98.39           O  
ATOM    637  N   ALA A  82      -5.022 -15.571   2.273  1.00 97.34           N  
ATOM    638  CA  ALA A  82      -5.978 -16.330   3.075  1.00 97.34           C  
ATOM    639  C   ALA A  82      -6.299 -15.604   4.379  1.00 97.34           C  
ATOM    640  CB  ALA A  82      -5.437 -17.727   3.367  1.00 97.34           C  
ATOM    641  O   ALA A  82      -7.371 -15.798   4.957  1.00 97.34           O  
ATOM    642  N   LYS A  83      -5.401 -14.741   4.861  1.00 97.77           N  
ATOM    643  CA  LYS A  83      -5.618 -14.011   6.107  1.00 97.77           C  
ATOM    644  C   LYS A  83      -6.315 -12.678   5.849  1.00 97.77           C  
ATOM    645  CB  LYS A  83      -4.291 -13.777   6.830  1.00 97.77           C  
ATOM    646  O   LYS A  83      -7.126 -12.228   6.661  1.00 97.77           O  
ATOM    647  CG  LYS A  83      -3.658 -15.043   7.388  1.00 97.77           C  
ATOM    648  CD  LYS A  83      -2.407 -14.732   8.199  1.00 97.77           C  
ATOM    649  CE  LYS A  83      -1.788 -15.996   8.781  1.00 97.77           C  
ATOM    650  NZ  LYS A  83      -0.571 -15.695   9.592  1.00 97.77           N  
ATOM    651  N   LEU A  84      -6.088 -12.097   4.692  1.00 98.65           N  
ATOM    652  CA  LEU A  84      -6.562 -10.742   4.430  1.00 98.65           C  
ATOM    653  C   LEU A  84      -7.936 -10.765   3.768  1.00 98.65           C  
ATOM    654  CB  LEU A  84      -5.567  -9.989   3.543  1.00 98.65           C  
ATOM    655  O   LEU A  84      -8.800  -9.948   4.094  1.00 98.65           O  
ATOM    656  CG  LEU A  84      -4.165  -9.784   4.118  1.00 98.65           C  
ATOM    657  CD1 LEU A  84      -3.298  -9.003   3.136  1.00 98.65           C  
ATOM    658  CD2 LEU A  84      -4.239  -9.067   5.462  1.00 98.65           C  
ATOM    659  N   LYS A  85      -8.129 -11.709   2.949  1.00 98.58           N  
ATOM    660  CA  LYS A  85      -9.334 -11.716   2.124  1.00 98.58           C  
ATOM    661  C   LYS A  85     -10.590 -11.769   2.988  1.00 98.58           C  
ATOM    662  CB  LYS A  85      -9.314 -12.899   1.155  1.00 98.58           C  
ATOM    663  O   LYS A  85     -11.527 -10.995   2.778  1.00 98.58           O  
ATOM    664  CG  LYS A  85     -10.534 -12.978   0.249  1.00 98.58           C  
ATOM    665  CD  LYS A  85     -10.412 -14.116  -0.756  1.00 98.58           C  
ATOM    666  CE  LYS A  85     -11.592 -14.142  -1.718  1.00 98.58           C  
ATOM    667  NZ  LYS A  85     -12.895 -14.236  -0.994  1.00 98.58           N  
ATOM    668  N   PRO A  86     -10.664 -12.706   3.979  1.00 98.49           N  
ATOM    669  CA  PRO A  86     -11.880 -12.739   4.795  1.00 98.49           C  
ATOM    670  C   PRO A  86     -12.141 -11.420   5.519  1.00 98.49           C  
ATOM    671  CB  PRO A  86     -11.603 -13.865   5.795  1.00 98.49           C  
ATOM    672  O   PRO A  86     -13.293 -11.000   5.647  1.00 98.49           O  
ATOM    673  CG  PRO A  86     -10.637 -14.767   5.096  1.00 98.49           C  
ATOM    674  CD  PRO A  86      -9.716 -13.925   4.261  1.00 98.49           C  
ATOM    675  N   VAL A  87     -11.096 -10.809   6.003  1.00 98.71           N  
ATOM    676  CA  VAL A  87     -11.249  -9.521   6.671  1.00 98.71           C  
ATOM    677  C   VAL A  87     -11.737  -8.475   5.670  1.00 98.71           C  
ATOM    678  CB  VAL A  87      -9.927  -9.059   7.323  1.00 98.71           C  
ATOM    679  O   VAL A  87     -12.690  -7.742   5.944  1.00 98.71           O  
ATOM    680  CG1 VAL A  87     -10.105  -7.702   8.002  1.00 98.71           C  
ATOM    681  CG2 VAL A  87      -9.434 -10.102   8.325  1.00 98.71           C  
ATOM    682  N   TYR A  88     -11.069  -8.422   4.528  1.00 98.68           N  
ATOM    683  CA  TYR A  88     -11.432  -7.475   3.480  1.00 98.68           C  
ATOM    684  C   TYR A  88     -12.902  -7.614   3.104  1.00 98.68           C  
ATOM    685  CB  TYR A  88     -10.554  -7.680   2.242  1.00 98.68           C  
ATOM    686  O   TYR A  88     -13.624  -6.618   3.016  1.00 98.68           O  
ATOM    687  CG  TYR A  88     -10.796  -6.664   1.152  1.00 98.68           C  
ATOM    688  CD1 TYR A  88     -11.697  -6.921   0.121  1.00 98.68           C  
ATOM    689  CD2 TYR A  88     -10.123  -5.447   1.149  1.00 98.68           C  
ATOM    690  CE1 TYR A  88     -11.921  -5.989  -0.887  1.00 98.68           C  
ATOM    691  CE2 TYR A  88     -10.340  -4.508   0.147  1.00 98.68           C  
ATOM    692  OH  TYR A  88     -11.458  -3.861  -1.861  1.00 98.68           O  
ATOM    693  CZ  TYR A  88     -11.240  -4.787  -0.865  1.00 98.68           C  
ATOM    694  N   ASP A  89     -13.386  -8.787   2.950  1.00 98.39           N  
ATOM    695  CA  ASP A  89     -14.752  -9.071   2.521  1.00 98.39           C  
ATOM    696  C   ASP A  89     -15.760  -8.656   3.590  1.00 98.39           C  
ATOM    697  CB  ASP A  89     -14.914 -10.557   2.194  1.00 98.39           C  
ATOM    698  O   ASP A  89     -16.928  -8.404   3.284  1.00 98.39           O  
ATOM    699  CG  ASP A  89     -14.301 -10.941   0.858  1.00 98.39           C  
ATOM    700  OD1 ASP A  89     -14.006 -10.041   0.042  1.00 98.39           O  
ATOM    701  OD2 ASP A  89     -14.115 -12.153   0.619  1.00 98.39           O  
ATOM    702  N   SER A  90     -15.282  -8.615   4.796  1.00 98.28           N  
ATOM    703  CA  SER A  90     -16.181  -8.313   5.905  1.00 98.28           C  
ATOM    704  C   SER A  90     -16.320  -6.809   6.111  1.00 98.28           C  
ATOM    705  CB  SER A  90     -15.682  -8.968   7.194  1.00 98.28           C  
ATOM    706  O   SER A  90     -17.225  -6.354   6.813  1.00 98.28           O  
ATOM    707  OG  SER A  90     -14.588  -8.247   7.734  1.00 98.28           O  
ATOM    708  N   LEU A  91     -15.465  -5.982   5.501  1.00 98.54           N  
ATOM    709  CA  LEU A  91     -15.378  -4.550   5.768  1.00 98.54           C  
ATOM    710  C   LEU A  91     -16.247  -3.762   4.794  1.00 98.54           C  
ATOM    711  CB  LEU A  91     -13.926  -4.075   5.674  1.00 98.54           C  
ATOM    712  O   LEU A  91     -16.495  -4.211   3.672  1.00 98.54           O  
ATOM    713  CG  LEU A  91     -12.947  -4.684   6.679  1.00 98.54           C  
ATOM    714  CD1 LEU A  91     -11.529  -4.200   6.398  1.00 98.54           C  
ATOM    715  CD2 LEU A  91     -13.362  -4.341   8.106  1.00 98.54           C  
ATOM    716  N   ASP A  92     -16.758  -2.592   5.184  1.00 98.07           N  
ATOM    717  CA  ASP A  92     -17.378  -1.642   4.265  1.00 98.07           C  
ATOM    718  C   ASP A  92     -16.332  -0.979   3.372  1.00 98.07           C  
ATOM    719  CB  ASP A  92     -18.160  -0.578   5.039  1.00 98.07           C  
ATOM    720  O   ASP A  92     -15.130  -1.171   3.568  1.00 98.07           O  
ATOM    721  CG  ASP A  92     -17.280   0.255   5.955  1.00 98.07           C  
ATOM    722  OD1 ASP A  92     -16.706   1.265   5.495  1.00 98.07           O  
ATOM    723  OD2 ASP A  92     -17.158  -0.105   7.146  1.00 98.07           O  
ATOM    724  N   ALA A  93     -16.789  -0.175   2.431  1.00 97.57           N  
ATOM    725  CA  ALA A  93     -15.923   0.360   1.384  1.00 97.57           C  
ATOM    726  C   ALA A  93     -14.836   1.254   1.973  1.00 97.57           C  
ATOM    727  CB  ALA A  93     -16.746   1.134   0.357  1.00 97.57           C  
ATOM    728  O   ALA A  93     -13.677   1.188   1.558  1.00 97.57           O  
ATOM    729  N   VAL A  94     -15.156   2.050   2.979  1.00 98.13           N  
ATOM    730  CA  VAL A  94     -14.208   2.991   3.567  1.00 98.13           C  
ATOM    731  C   VAL A  94     -13.126   2.227   4.327  1.00 98.13           C  
ATOM    732  CB  VAL A  94     -14.912   3.995   4.507  1.00 98.13           C  
ATOM    733  O   VAL A  94     -11.935   2.509   4.175  1.00 98.13           O  
ATOM    734  CG1 VAL A  94     -13.889   4.885   5.210  1.00 98.13           C  
ATOM    735  CG2 VAL A  94     -15.916   4.842   3.726  1.00 98.13           C  
ATOM    736  N   ARG A  95     -13.492   1.273   4.997  1.00 98.44           N  
ATOM    737  CA  ARG A  95     -12.543   0.476   5.768  1.00 98.44           C  
ATOM    738  C   ARG A  95     -11.696  -0.403   4.853  1.00 98.44           C  
ATOM    739  CB  ARG A  95     -13.276  -0.390   6.794  1.00 98.44           C  
ATOM    740  O   ARG A  95     -10.534  -0.682   5.154  1.00 98.44           O  
ATOM    741  CG  ARG A  95     -13.855   0.395   7.961  1.00 98.44           C  
ATOM    742  CD  ARG A  95     -14.452  -0.524   9.018  1.00 98.44           C  
ATOM    743  NE  ARG A  95     -14.928   0.226  10.177  1.00 98.44           N  
ATOM    744  NH1 ARG A  95     -16.993   0.721   9.267  1.00 98.44           N  
ATOM    745  NH2 ARG A  95     -16.455   1.458  11.370  1.00 98.44           N  
ATOM    746  CZ  ARG A  95     -16.124   0.800  10.269  1.00 98.44           C  
ATOM    747  N   ARG A  96     -12.263  -0.854   3.745  1.00 98.47           N  
ATOM    748  CA  ARG A  96     -11.451  -1.551   2.753  1.00 98.47           C  
ATOM    749  C   ARG A  96     -10.315  -0.664   2.254  1.00 98.47           C  
ATOM    750  CB  ARG A  96     -12.315  -2.007   1.575  1.00 98.47           C  
ATOM    751  O   ARG A  96      -9.184  -1.127   2.093  1.00 98.47           O  
ATOM    752  CG  ARG A  96     -13.175  -3.224   1.878  1.00 98.47           C  
ATOM    753  CD  ARG A  96     -14.089  -3.573   0.712  1.00 98.47           C  
ATOM    754  NE  ARG A  96     -14.843  -4.797   0.965  1.00 98.47           N  
ATOM    755  NH1 ARG A  96     -16.153  -4.628  -0.930  1.00 98.47           N  
ATOM    756  NH2 ARG A  96     -16.428  -6.395   0.505  1.00 98.47           N  
ATOM    757  CZ  ARG A  96     -15.806  -5.271   0.179  1.00 98.47           C  
ATOM    758  N   ALA A  97     -10.673   0.572   2.099  1.00 98.15           N  
ATOM    759  CA  ALA A  97      -9.655   1.517   1.650  1.00 98.15           C  
ATOM    760  C   ALA A  97      -8.516   1.619   2.661  1.00 98.15           C  
ATOM    761  CB  ALA A  97     -10.274   2.892   1.411  1.00 98.15           C  
ATOM    762  O   ALA A  97      -7.346   1.705   2.281  1.00 98.15           O  
ATOM    763  N   ALA A  98      -8.850   1.575   3.932  1.00 98.34           N  
ATOM    764  CA  ALA A  98      -7.840   1.614   4.986  1.00 98.34           C  
ATOM    765  C   ALA A  98      -6.931   0.390   4.921  1.00 98.34           C  
ATOM    766  CB  ALA A  98      -8.505   1.708   6.357  1.00 98.34           C  
ATOM    767  O   ALA A  98      -5.711   0.507   5.053  1.00 98.34           O  
ATOM    768  N   LEU A  99      -7.549  -0.751   4.695  1.00 98.61           N  
ATOM    769  CA  LEU A  99      -6.764  -1.975   4.577  1.00 98.61           C  
ATOM    770  C   LEU A  99      -5.862  -1.926   3.349  1.00 98.61           C  
ATOM    771  CB  LEU A  99      -7.684  -3.196   4.501  1.00 98.61           C  
ATOM    772  O   LEU A  99      -4.685  -2.287   3.424  1.00 98.61           O  
ATOM    773  CG  LEU A  99      -6.999  -4.563   4.505  1.00 98.61           C  
ATOM    774  CD1 LEU A  99      -6.165  -4.734   5.771  1.00 98.61           C  
ATOM    775  CD2 LEU A  99      -8.030  -5.680   4.383  1.00 98.61           C  
ATOM    776  N   ILE A 100      -6.365  -1.471   2.239  1.00 98.25           N  
ATOM    777  CA  ILE A 100      -5.582  -1.311   1.019  1.00 98.25           C  
ATOM    778  C   ILE A 100      -4.412  -0.364   1.276  1.00 98.25           C  
ATOM    779  CB  ILE A 100      -6.452  -0.784  -0.145  1.00 98.25           C  
ATOM    780  O   ILE A 100      -3.287  -0.625   0.844  1.00 98.25           O  
ATOM    781  CG1 ILE A 100      -7.489  -1.836  -0.554  1.00 98.25           C  
ATOM    782  CG2 ILE A 100      -5.575  -0.387  -1.337  1.00 98.25           C  
ATOM    783  CD1 ILE A 100      -8.613  -1.290  -1.425  1.00 98.25           C  
ATOM    784  N   ASN A 101      -4.705   0.704   1.985  1.00 97.65           N  
ATOM    785  CA  ASN A 101      -3.658   1.659   2.332  1.00 97.65           C  
ATOM    786  C   ASN A 101      -2.505   0.984   3.069  1.00 97.65           C  
ATOM    787  CB  ASN A 101      -4.231   2.800   3.175  1.00 97.65           C  
ATOM    788  O   ASN A 101      -1.338   1.216   2.751  1.00 97.65           O  
ATOM    789  CG  ASN A 101      -3.213   3.888   3.455  1.00 97.65           C  
ATOM    790  ND2 ASN A 101      -3.522   5.111   3.040  1.00 97.65           N  
ATOM    791  OD1 ASN A 101      -2.157   3.632   4.038  1.00 97.65           O  
ATOM    792  N   MET A 102      -2.842   0.227   4.036  1.00 98.00           N  
ATOM    793  CA  MET A 102      -1.808  -0.470   4.796  1.00 98.00           C  
ATOM    794  C   MET A 102      -1.001  -1.397   3.894  1.00 98.00           C  
ATOM    795  CB  MET A 102      -2.429  -1.267   5.944  1.00 98.00           C  
ATOM    796  O   MET A 102       0.230  -1.412   3.954  1.00 98.00           O  
ATOM    797  CG  MET A 102      -2.943  -0.402   7.083  1.00 98.00           C  
ATOM    798  SD  MET A 102      -3.557  -1.396   8.499  1.00 98.00           S  
ATOM    799  CE  MET A 102      -1.981  -1.954   9.205  1.00 98.00           C  
ATOM    800  N   VAL A 103      -1.668  -2.208   3.032  1.00 97.84           N  
ATOM    801  CA  VAL A 103      -0.991  -3.136   2.132  1.00 97.84           C  
ATOM    802  C   VAL A 103      -0.113  -2.359   1.154  1.00 97.84           C  
ATOM    803  CB  VAL A 103      -2.001  -4.015   1.360  1.00 97.84           C  
ATOM    804  O   VAL A 103       1.010  -2.771   0.856  1.00 97.84           O  
ATOM    805  CG1 VAL A 103      -1.301  -4.785   0.241  1.00 97.84           C  
ATOM    806  CG2 VAL A 103      -2.708  -4.976   2.313  1.00 97.84           C  
ATOM    807  N   PHE A 104      -0.580  -1.275   0.729  1.00 95.34           N  
ATOM    808  CA  PHE A 104       0.195  -0.416  -0.159  1.00 95.34           C  
ATOM    809  C   PHE A 104       1.490   0.027   0.512  1.00 95.34           C  
ATOM    810  CB  PHE A 104      -0.626   0.808  -0.577  1.00 95.34           C  
ATOM    811  O   PHE A 104       2.552   0.024  -0.114  1.00 95.34           O  
ATOM    812  CG  PHE A 104       0.017   1.627  -1.664  1.00 95.34           C  
ATOM    813  CD1 PHE A 104       0.951   2.608  -1.354  1.00 95.34           C  
ATOM    814  CD2 PHE A 104      -0.314   1.416  -2.996  1.00 95.34           C  
ATOM    815  CE1 PHE A 104       1.547   3.367  -2.358  1.00 95.34           C  
ATOM    816  CE2 PHE A 104       0.278   2.171  -4.005  1.00 95.34           C  
ATOM    817  CZ  PHE A 104       1.207   3.147  -3.684  1.00 95.34           C  
ATOM    818  N   GLN A 105       1.450   0.373   1.710  1.00 93.14           N  
ATOM    819  CA  GLN A 105       2.592   0.919   2.436  1.00 93.14           C  
ATOM    820  C   GLN A 105       3.576  -0.181   2.823  1.00 93.14           C  
ATOM    821  CB  GLN A 105       2.125   1.669   3.685  1.00 93.14           C  
ATOM    822  O   GLN A 105       4.784  -0.039   2.623  1.00 93.14           O  
ATOM    823  CG  GLN A 105       3.261   2.281   4.495  1.00 93.14           C  
ATOM    824  CD  GLN A 105       2.775   2.980   5.751  1.00 93.14           C  
ATOM    825  NE2 GLN A 105       3.712   3.424   6.582  1.00 93.14           N  
ATOM    826  OE1 GLN A 105       1.568   3.120   5.973  1.00 93.14           O  
ATOM    827  N   MET A 106       3.040  -1.329   3.302  1.00 93.15           N  
ATOM    828  CA  MET A 106       3.995  -2.241   3.926  1.00 93.15           C  
ATOM    829  C   MET A 106       3.869  -3.643   3.341  1.00 93.15           C  
ATOM    830  CB  MET A 106       3.786  -2.285   5.440  1.00 93.15           C  
ATOM    831  O   MET A 106       4.457  -4.593   3.862  1.00 93.15           O  
ATOM    832  CG  MET A 106       2.381  -2.693   5.854  1.00 93.15           C  
ATOM    833  SD  MET A 106       2.137  -2.628   7.671  1.00 93.15           S  
ATOM    834  CE  MET A 106       1.987  -0.836   7.910  1.00 93.15           C  
ATOM    835  N   GLY A 107       3.093  -3.819   2.308  1.00 94.61           N  
ATOM    836  CA  GLY A 107       2.991  -5.099   1.625  1.00 94.61           C  
ATOM    837  C   GLY A 107       2.040  -6.065   2.307  1.00 94.61           C  
ATOM    838  O   GLY A 107       1.687  -5.878   3.473  1.00 94.61           O  
ATOM    839  N   GLU A 108       1.668  -7.174   1.638  1.00 96.87           N  
ATOM    840  CA  GLU A 108       0.712  -8.182   2.086  1.00 96.87           C  
ATOM    841  C   GLU A 108       1.234  -8.933   3.307  1.00 96.87           C  
ATOM    842  CB  GLU A 108       0.400  -9.166   0.956  1.00 96.87           C  
ATOM    843  O   GLU A 108       0.503  -9.132   4.280  1.00 96.87           O  
ATOM    844  CG  GLU A 108      -0.225  -8.517  -0.270  1.00 96.87           C  
ATOM    845  CD  GLU A 108      -0.339  -9.461  -1.456  1.00 96.87           C  
ATOM    846  OE1 GLU A 108      -0.323  -8.986  -2.614  1.00 96.87           O  
ATOM    847  OE2 GLU A 108      -0.446 -10.687  -1.226  1.00 96.87           O  
ATOM    848  N   THR A 109       2.536  -9.277   3.141  1.00 95.65           N  
ATOM    849  CA  THR A 109       3.135 -10.051   4.222  1.00 95.65           C  
ATOM    850  C   THR A 109       3.176  -9.236   5.512  1.00 95.65           C  
ATOM    851  CB  THR A 109       4.558 -10.512   3.857  1.00 95.65           C  
ATOM    852  O   THR A 109       2.868  -9.752   6.588  1.00 95.65           O  
ATOM    853  CG2 THR A 109       5.183 -11.318   4.991  1.00 95.65           C  
ATOM    854  OG1 THR A 109       4.503 -11.327   2.680  1.00 95.65           O  
ATOM    855  N   GLY A 110       3.501  -7.949   5.337  1.00 95.92           N  
ATOM    856  CA  GLY A 110       3.541  -7.084   6.505  1.00 95.92           C  
ATOM    857  C   GLY A 110       2.196  -6.946   7.192  1.00 95.92           C  
ATOM    858  O   GLY A 110       2.101  -7.077   8.414  1.00 95.92           O  
ATOM    859  N   VAL A 111       1.121  -6.787   6.400  1.00 98.36           N  
ATOM    860  CA  VAL A 111      -0.206  -6.568   6.966  1.00 98.36           C  
ATOM    861  C   VAL A 111      -0.762  -7.885   7.504  1.00 98.36           C  
ATOM    862  CB  VAL A 111      -1.175  -5.966   5.924  1.00 98.36           C  
ATOM    863  O   VAL A 111      -1.453  -7.903   8.525  1.00 98.36           O  
ATOM    864  CG1 VAL A 111      -2.583  -5.844   6.504  1.00 98.36           C  
ATOM    865  CG2 VAL A 111      -0.670  -4.605   5.450  1.00 98.36           C  
ATOM    866  N   ALA A 112      -0.395  -8.992   6.874  1.00 97.78           N  
ATOM    867  CA  ALA A 112      -0.869 -10.301   7.318  1.00 97.78           C  
ATOM    868  C   ALA A 112      -0.314 -10.646   8.697  1.00 97.78           C  
ATOM    869  CB  ALA A 112      -0.481 -11.378   6.307  1.00 97.78           C  
ATOM    870  O   ALA A 112      -0.853 -11.511   9.391  1.00 97.78           O  
ATOM    871  N   GLY A 113       0.688  -9.952   9.117  1.00 97.48           N  
ATOM    872  CA  GLY A 113       1.279 -10.169  10.428  1.00 97.48           C  
ATOM    873  C   GLY A 113       0.493  -9.519  11.551  1.00 97.48           C  
ATOM    874  O   GLY A 113       0.758  -9.773  12.728  1.00 97.48           O  
ATOM    875  N   PHE A 114      -0.513  -8.634  11.251  1.00 98.23           N  
ATOM    876  CA  PHE A 114      -1.384  -8.028  12.252  1.00 98.23           C  
ATOM    877  C   PHE A 114      -2.535  -8.962  12.605  1.00 98.23           C  
ATOM    878  CB  PHE A 114      -1.930  -6.688  11.751  1.00 98.23           C  
ATOM    879  O   PHE A 114      -3.702  -8.569  12.542  1.00 98.23           O  
ATOM    880  CG  PHE A 114      -0.893  -5.600  11.674  1.00 98.23           C  
ATOM    881  CD1 PHE A 114      -0.710  -4.718  12.732  1.00 98.23           C  
ATOM    882  CD2 PHE A 114      -0.100  -5.460  10.542  1.00 98.23           C  
ATOM    883  CE1 PHE A 114       0.250  -3.711  12.663  1.00 98.23           C  
ATOM    884  CE2 PHE A 114       0.861  -4.456  10.466  1.00 98.23           C  
ATOM    885  CZ  PHE A 114       1.034  -3.582  11.527  1.00 98.23           C  
ATOM    886  N   THR A 115      -2.206 -10.193  13.015  1.00 97.54           N  
ATOM    887  CA  THR A 115      -3.158 -11.285  13.187  1.00 97.54           C  
ATOM    888  C   THR A 115      -4.294 -10.871  14.119  1.00 97.54           C  
ATOM    889  CB  THR A 115      -2.469 -12.545  13.741  1.00 97.54           C  
ATOM    890  O   THR A 115      -5.469 -11.001  13.770  1.00 97.54           O  
ATOM    891  CG2 THR A 115      -3.467 -13.683  13.924  1.00 97.54           C  
ATOM    892  OG1 THR A 115      -1.446 -12.964  12.829  1.00 97.54           O  
ATOM    893  N   ASN A 116      -3.954 -10.287  15.292  1.00 98.24           N  
ATOM    894  CA  ASN A 116      -4.972  -9.933  16.276  1.00 98.24           C  
ATOM    895  C   ASN A 116      -5.827  -8.762  15.801  1.00 98.24           C  
ATOM    896  CB  ASN A 116      -4.325  -9.606  17.623  1.00 98.24           C  
ATOM    897  O   ASN A 116      -7.051  -8.786  15.939  1.00 98.24           O  
ATOM    898  CG  ASN A 116      -3.712 -10.823  18.288  1.00 98.24           C  
ATOM    899  ND2 ASN A 116      -2.596 -10.622  18.978  1.00 98.24           N  
ATOM    900  OD1 ASN A 116      -4.237 -11.934  18.181  1.00 98.24           O  
ATOM    901  N   SER A 117      -5.171  -7.798  15.213  1.00 98.54           N  
ATOM    902  CA  SER A 117      -5.920  -6.652  14.707  1.00 98.54           C  
ATOM    903  C   SER A 117      -6.879  -7.065  13.596  1.00 98.54           C  
ATOM    904  CB  SER A 117      -4.965  -5.573  14.192  1.00 98.54           C  
ATOM    905  O   SER A 117      -8.029  -6.623  13.566  1.00 98.54           O  
ATOM    906  OG  SER A 117      -4.160  -5.070  15.245  1.00 98.54           O  
ATOM    907  N   LEU A 118      -6.390  -7.941  12.714  1.00 98.68           N  
ATOM    908  CA  LEU A 118      -7.240  -8.387  11.616  1.00 98.68           C  
ATOM    909  C   LEU A 118      -8.447  -9.156  12.142  1.00 98.68           C  
ATOM    910  CB  LEU A 118      -6.445  -9.265  10.645  1.00 98.68           C  
ATOM    911  O   LEU A 118      -9.560  -8.994  11.636  1.00 98.68           O  
ATOM    912  CG  LEU A 118      -5.366  -8.559   9.822  1.00 98.68           C  
ATOM    913  CD1 LEU A 118      -4.542  -9.579   9.044  1.00 98.68           C  
ATOM    914  CD2 LEU A 118      -5.995  -7.540   8.877  1.00 98.68           C  
ATOM    915  N   ARG A 119      -8.219  -9.981  13.090  1.00 98.49           N  
ATOM    916  CA  ARG A 119      -9.325 -10.701  13.713  1.00 98.49           C  
ATOM    917  C   ARG A 119     -10.332  -9.734  14.326  1.00 98.49           C  
ATOM    918  CB  ARG A 119      -8.804 -11.663  14.783  1.00 98.49           C  
ATOM    919  O   ARG A 119     -11.541  -9.885  14.136  1.00 98.49           O  
ATOM    920  CG  ARG A 119      -9.884 -12.535  15.405  1.00 98.49           C  
ATOM    921  CD  ARG A 119      -9.298 -13.556  16.371  1.00 98.49           C  
ATOM    922  NE  ARG A 119      -8.585 -12.910  17.469  1.00 98.49           N  
ATOM    923  NH1 ARG A 119      -6.609 -14.060  17.137  1.00 98.49           N  
ATOM    924  NH2 ARG A 119      -6.774 -12.519  18.826  1.00 98.49           N  
ATOM    925  CZ  ARG A 119      -7.325 -13.165  17.808  1.00 98.49           C  
ATOM    926  N   MET A 120      -9.840  -8.753  15.070  1.00 98.69           N  
ATOM    927  CA  MET A 120     -10.708  -7.758  15.694  1.00 98.69           C  
ATOM    928  C   MET A 120     -11.497  -6.987  14.641  1.00 98.69           C  
ATOM    929  CB  MET A 120      -9.888  -6.789  16.547  1.00 98.69           C  
ATOM    930  O   MET A 120     -12.685  -6.718  14.823  1.00 98.69           O  
ATOM    931  CG  MET A 120      -9.280  -7.426  17.786  1.00 98.69           C  
ATOM    932  SD  MET A 120      -8.072  -6.326  18.621  1.00 98.69           S  
ATOM    933  CE  MET A 120      -7.625  -7.362  20.042  1.00 98.69           C  
ATOM    934  N   LEU A 121     -10.837  -6.629  13.555  1.00 98.71           N  
ATOM    935  CA  LEU A 121     -11.527  -5.939  12.471  1.00 98.71           C  
ATOM    936  C   LEU A 121     -12.635  -6.810  11.890  1.00 98.71           C  
ATOM    937  CB  LEU A 121     -10.538  -5.548  11.369  1.00 98.71           C  
ATOM    938  O   LEU A 121     -13.745  -6.330  11.648  1.00 98.71           O  
ATOM    939  CG  LEU A 121      -9.567  -4.414  11.700  1.00 98.71           C  
ATOM    940  CD1 LEU A 121      -8.489  -4.310  10.627  1.00 98.71           C  
ATOM    941  CD2 LEU A 121     -10.317  -3.093  11.842  1.00 98.71           C  
ATOM    942  N   GLN A 122     -12.351  -8.023  11.671  1.00 98.28           N  
ATOM    943  CA  GLN A 122     -13.333  -8.943  11.107  1.00 98.28           C  
ATOM    944  C   GLN A 122     -14.538  -9.096  12.031  1.00 98.28           C  
ATOM    945  CB  GLN A 122     -12.698 -10.309  10.842  1.00 98.28           C  
ATOM    946  O   GLN A 122     -15.666  -9.271  11.565  1.00 98.28           O  
ATOM    947  CG  GLN A 122     -13.617 -11.284  10.118  1.00 98.28           C  
ATOM    948  CD  GLN A 122     -12.920 -12.578   9.742  1.00 98.28           C  
ATOM    949  NE2 GLN A 122     -13.467 -13.282   8.757  1.00 98.28           N  
ATOM    950  OE1 GLN A 122     -11.898 -12.942  10.332  1.00 98.28           O  
ATOM    951  N   GLN A 123     -14.323  -8.997  13.299  1.00 98.37           N  
ATOM    952  CA  GLN A 123     -15.367  -9.137  14.308  1.00 98.37           C  
ATOM    953  C   GLN A 123     -16.029  -7.795  14.606  1.00 98.37           C  
ATOM    954  CB  GLN A 123     -14.795  -9.737  15.593  1.00 98.37           C  
ATOM    955  O   GLN A 123     -16.800  -7.675  15.560  1.00 98.37           O  
ATOM    956  CG  GLN A 123     -14.302 -11.169  15.437  1.00 98.37           C  
ATOM    957  CD  GLN A 123     -13.606 -11.689  16.681  1.00 98.37           C  
ATOM    958  NE2 GLN A 123     -13.389 -12.999  16.736  1.00 98.37           N  
ATOM    959  OE1 GLN A 123     -13.265 -10.920  17.585  1.00 98.37           O  
ATOM    960  N   LYS A 124     -15.593  -6.770  13.911  1.00 98.46           N  
ATOM    961  CA  LYS A 124     -16.125  -5.413  13.997  1.00 98.46           C  
ATOM    962  C   LYS A 124     -15.860  -4.804  15.371  1.00 98.46           C  
ATOM    963  CB  LYS A 124     -17.626  -5.404  13.701  1.00 98.46           C  
ATOM    964  O   LYS A 124     -16.644  -3.985  15.855  1.00 98.46           O  
ATOM    965  CG  LYS A 124     -17.991  -5.963  12.334  1.00 98.46           C  
ATOM    966  CD  LYS A 124     -19.486  -5.854  12.066  1.00 98.46           C  
ATOM    967  CE  LYS A 124     -19.848  -6.382  10.684  1.00 98.46           C  
ATOM    968  NZ  LYS A 124     -21.310  -6.254  10.407  1.00 98.46           N  
ATOM    969  N   ARG A 125     -14.856  -5.276  16.013  1.00 98.67           N  
ATOM    970  CA  ARG A 125     -14.383  -4.687  17.262  1.00 98.67           C  
ATOM    971  C   ARG A 125     -13.469  -3.496  16.993  1.00 98.67           C  
ATOM    972  CB  ARG A 125     -13.648  -5.732  18.104  1.00 98.67           C  
ATOM    973  O   ARG A 125     -12.268  -3.554  17.265  1.00 98.67           O  
ATOM    974  CG  ARG A 125     -14.525  -6.889  18.554  1.00 98.67           C  
ATOM    975  CD  ARG A 125     -13.698  -8.045  19.099  1.00 98.67           C  
ATOM    976  NE  ARG A 125     -12.916  -7.645  20.265  1.00 98.67           N  
ATOM    977  NH1 ARG A 125     -11.657  -9.580  20.342  1.00 98.67           N  
ATOM    978  NH2 ARG A 125     -11.313  -7.922  21.887  1.00 98.67           N  
ATOM    979  CZ  ARG A 125     -11.964  -8.383  20.829  1.00 98.67           C  
ATOM    980  N   TRP A 126     -13.984  -2.378  16.590  1.00 98.64           N  
ATOM    981  CA  TRP A 126     -13.269  -1.261  15.982  1.00 98.64           C  
ATOM    982  C   TRP A 126     -12.361  -0.577  16.999  1.00 98.64           C  
ATOM    983  CB  TRP A 126     -14.254  -0.247  15.394  1.00 98.64           C  
ATOM    984  O   TRP A 126     -11.198  -0.289  16.707  1.00 98.64           O  
ATOM    985  CG  TRP A 126     -15.323  -0.861  14.541  1.00 98.64           C  
ATOM    986  CD1 TRP A 126     -16.673  -0.673  14.649  1.00 98.64           C  
ATOM    987  CD2 TRP A 126     -15.131  -1.767  13.451  1.00 98.64           C  
ATOM    988  CE2 TRP A 126     -16.409  -2.087  12.943  1.00 98.64           C  
ATOM    989  CE3 TRP A 126     -14.000  -2.339  12.853  1.00 98.64           C  
ATOM    990  NE1 TRP A 126     -17.332  -1.407  13.691  1.00 98.64           N  
ATOM    991  CH2 TRP A 126     -15.465  -3.502  11.297  1.00 98.64           C  
ATOM    992  CZ2 TRP A 126     -16.587  -2.956  11.863  1.00 98.64           C  
ATOM    993  CZ3 TRP A 126     -14.179  -3.204  11.779  1.00 98.64           C  
ATOM    994  N   ASP A 127     -12.890  -0.376  18.207  1.00 98.59           N  
ATOM    995  CA  ASP A 127     -12.120   0.332  19.224  1.00 98.59           C  
ATOM    996  C   ASP A 127     -10.912  -0.489  19.669  1.00 98.59           C  
ATOM    997  CB  ASP A 127     -13.001   0.667  20.429  1.00 98.59           C  
ATOM    998  O   ASP A 127      -9.804   0.040  19.787  1.00 98.59           O  
ATOM    999  CG  ASP A 127     -14.041   1.731  20.126  1.00 98.59           C  
ATOM   1000  OD1 ASP A 127     -13.735   2.688  19.383  1.00 98.59           O  
ATOM   1001  OD2 ASP A 127     -15.176   1.614  20.638  1.00 98.59           O  
ATOM   1002  N   GLU A 128     -11.150  -1.709  19.814  1.00 98.67           N  
ATOM   1003  CA  GLU A 128     -10.062  -2.593  20.220  1.00 98.67           C  
ATOM   1004  C   GLU A 128      -9.012  -2.717  19.120  1.00 98.67           C  
ATOM   1005  CB  GLU A 128     -10.603  -3.977  20.588  1.00 98.67           C  
ATOM   1006  O   GLU A 128      -7.811  -2.712  19.397  1.00 98.67           O  
ATOM   1007  CG  GLU A 128     -11.485  -3.982  21.828  1.00 98.67           C  
ATOM   1008  CD  GLU A 128     -12.060  -5.352  22.150  1.00 98.67           C  
ATOM   1009  OE1 GLU A 128     -13.241  -5.607  21.821  1.00 98.67           O  
ATOM   1010  OE2 GLU A 128     -11.324  -6.177  22.736  1.00 98.67           O  
ATOM   1011  N   ALA A 129      -9.477  -2.850  17.862  1.00 98.68           N  
ATOM   1012  CA  ALA A 129      -8.551  -2.916  16.735  1.00 98.68           C  
ATOM   1013  C   ALA A 129      -7.684  -1.662  16.662  1.00 98.68           C  
ATOM   1014  CB  ALA A 129      -9.316  -3.107  15.427  1.00 98.68           C  
ATOM   1015  O   ALA A 129      -6.477  -1.748  16.424  1.00 98.68           O  
ATOM   1016  N   ALA A 130      -8.301  -0.527  16.904  1.00 98.59           N  
ATOM   1017  CA  ALA A 130      -7.575   0.740  16.859  1.00 98.59           C  
ATOM   1018  C   ALA A 130      -6.454   0.767  17.895  1.00 98.59           C  
ATOM   1019  CB  ALA A 130      -8.531   1.909  17.083  1.00 98.59           C  
ATOM   1020  O   ALA A 130      -5.320   1.135  17.581  1.00 98.59           O  
ATOM   1021  N   VAL A 131      -6.764   0.331  19.060  1.00 98.58           N  
ATOM   1022  CA  VAL A 131      -5.783   0.319  20.141  1.00 98.58           C  
ATOM   1023  C   VAL A 131      -4.646  -0.640  19.796  1.00 98.58           C  
ATOM   1024  CB  VAL A 131      -6.427  -0.080  21.487  1.00 98.58           C  
ATOM   1025  O   VAL A 131      -3.470  -0.290  19.924  1.00 98.58           O  
ATOM   1026  CG1 VAL A 131      -5.355  -0.329  22.546  1.00 98.58           C  
ATOM   1027  CG2 VAL A 131      -7.402   1.000  21.953  1.00 98.58           C  
ATOM   1028  N   ASN A 132      -5.049  -1.802  19.292  1.00 98.54           N  
ATOM   1029  CA  ASN A 132      -4.041  -2.816  18.999  1.00 98.54           C  
ATOM   1030  C   ASN A 132      -3.149  -2.398  17.833  1.00 98.54           C  
ATOM   1031  CB  ASN A 132      -4.704  -4.163  18.703  1.00 98.54           C  
ATOM   1032  O   ASN A 132      -1.933  -2.593  17.876  1.00 98.54           O  
ATOM   1033  CG  ASN A 132      -3.721  -5.316  18.732  1.00 98.54           C  
ATOM   1034  ND2 ASN A 132      -3.675  -6.083  17.649  1.00 98.54           N  
ATOM   1035  OD1 ASN A 132      -3.009  -5.517  19.719  1.00 98.54           O  
ATOM   1036  N   LEU A 133      -3.740  -1.814  16.754  1.00 98.56           N  
ATOM   1037  CA  LEU A 133      -2.982  -1.336  15.603  1.00 98.56           C  
ATOM   1038  C   LEU A 133      -1.970  -0.274  16.020  1.00 98.56           C  
ATOM   1039  CB  LEU A 133      -3.925  -0.768  14.538  1.00 98.56           C  
ATOM   1040  O   LEU A 133      -0.856  -0.230  15.493  1.00 98.56           O  
ATOM   1041  CG  LEU A 133      -4.637  -1.789  13.649  1.00 98.56           C  
ATOM   1042  CD1 LEU A 133      -5.825  -1.142  12.946  1.00 98.56           C  
ATOM   1043  CD2 LEU A 133      -3.666  -2.382  12.634  1.00 98.56           C  
ATOM   1044  N   ALA A 134      -2.276   0.521  16.997  1.00 98.09           N  
ATOM   1045  CA  ALA A 134      -1.430   1.629  17.435  1.00 98.09           C  
ATOM   1046  C   ALA A 134      -0.215   1.119  18.204  1.00 98.09           C  
ATOM   1047  CB  ALA A 134      -2.231   2.602  18.296  1.00 98.09           C  
ATOM   1048  O   ALA A 134       0.754   1.856  18.404  1.00 98.09           O  
ATOM   1049  N   LYS A 135      -0.266  -0.196  18.593  1.00 97.69           N  
ATOM   1050  CA  LYS A 135       0.874  -0.820  19.259  1.00 97.69           C  
ATOM   1051  C   LYS A 135       1.790  -1.507  18.251  1.00 97.69           C  
ATOM   1052  CB  LYS A 135       0.398  -1.828  20.306  1.00 97.69           C  
ATOM   1053  O   LYS A 135       2.010  -2.718  18.328  1.00 97.69           O  
ATOM   1054  CG  LYS A 135      -0.429  -1.213  21.426  1.00 97.69           C  
ATOM   1055  CD  LYS A 135      -0.916  -2.271  22.407  1.00 97.69           C  
ATOM   1056  CE  LYS A 135      -1.777  -1.662  23.506  1.00 97.69           C  
ATOM   1057  NZ  LYS A 135      -2.280  -2.700  24.455  1.00 97.69           N  
ATOM   1058  N   SER A 136       2.165  -0.873  17.174  1.00 96.77           N  
ATOM   1059  CA  SER A 136       2.935  -1.509  16.111  1.00 96.77           C  
ATOM   1060  C   SER A 136       4.117  -0.641  15.690  1.00 96.77           C  
ATOM   1061  CB  SER A 136       2.046  -1.795  14.901  1.00 96.77           C  
ATOM   1062  O   SER A 136       4.137   0.562  15.959  1.00 96.77           O  
ATOM   1063  OG  SER A 136       1.626  -0.588  14.288  1.00 96.77           O  
ATOM   1064  N   ARG A 137       5.122  -1.288  15.192  1.00 94.46           N  
ATOM   1065  CA  ARG A 137       6.255  -0.589  14.595  1.00 94.46           C  
ATOM   1066  C   ARG A 137       5.797   0.347  13.482  1.00 94.46           C  
ATOM   1067  CB  ARG A 137       7.279  -1.588  14.052  1.00 94.46           C  
ATOM   1068  O   ARG A 137       6.320   1.455  13.340  1.00 94.46           O  
ATOM   1069  CG  ARG A 137       8.544  -0.941  13.512  1.00 94.46           C  
ATOM   1070  CD  ARG A 137       9.545  -1.980  13.026  1.00 94.46           C  
ATOM   1071  NE  ARG A 137      10.650  -1.364  12.296  1.00 94.46           N  
ATOM   1072  NH1 ARG A 137      11.574  -3.362  11.596  1.00 94.46           N  
ATOM   1073  NH2 ARG A 137      12.549  -1.374  11.005  1.00 94.46           N  
ATOM   1074  CZ  ARG A 137      11.589  -2.035  11.634  1.00 94.46           C  
ATOM   1075  N   TRP A 138       4.814  -0.141  12.757  1.00 95.23           N  
ATOM   1076  CA  TRP A 138       4.209   0.657  11.696  1.00 95.23           C  
ATOM   1077  C   TRP A 138       3.732   2.003  12.231  1.00 95.23           C  
ATOM   1078  CB  TRP A 138       3.039  -0.096  11.057  1.00 95.23           C  
ATOM   1079  O   TRP A 138       4.040   3.051  11.658  1.00 95.23           O  
ATOM   1080  CG  TRP A 138       2.166   0.759  10.188  1.00 95.23           C  
ATOM   1081  CD1 TRP A 138       2.521   1.384   9.025  1.00 95.23           C  
ATOM   1082  CD2 TRP A 138       0.792   1.085  10.416  1.00 95.23           C  
ATOM   1083  CE2 TRP A 138       0.376   1.914   9.350  1.00 95.23           C  
ATOM   1084  CE3 TRP A 138      -0.130   0.757  11.419  1.00 95.23           C  
ATOM   1085  NE1 TRP A 138       1.449   2.081   8.516  1.00 95.23           N  
ATOM   1086  CH2 TRP A 138      -1.805   2.083  10.254  1.00 95.23           C  
ATOM   1087  CZ2 TRP A 138      -0.923   2.419   9.259  1.00 95.23           C  
ATOM   1088  CZ3 TRP A 138      -1.423   1.261  11.327  1.00 95.23           C  
ATOM   1089  N   TYR A 139       3.112   2.053  13.324  1.00 97.03           N  
ATOM   1090  CA  TYR A 139       2.631   3.286  13.935  1.00 97.03           C  
ATOM   1091  C   TYR A 139       3.792   4.197  14.315  1.00 97.03           C  
ATOM   1092  CB  TYR A 139       1.783   2.977  15.174  1.00 97.03           C  
ATOM   1093  O   TYR A 139       3.756   5.401  14.051  1.00 97.03           O  
ATOM   1094  CG  TYR A 139       1.130   4.195  15.781  1.00 97.03           C  
ATOM   1095  CD1 TYR A 139       1.819   5.001  16.685  1.00 97.03           C  
ATOM   1096  CD2 TYR A 139      -0.177   4.541  15.454  1.00 97.03           C  
ATOM   1097  CE1 TYR A 139       1.220   6.123  17.249  1.00 97.03           C  
ATOM   1098  CE2 TYR A 139      -0.785   5.660  16.012  1.00 97.03           C  
ATOM   1099  OH  TYR A 139      -0.678   7.554  17.461  1.00 97.03           O  
ATOM   1100  CZ  TYR A 139      -0.080   6.444  16.906  1.00 97.03           C  
ATOM   1101  N   ASN A 140       4.831   3.622  14.791  1.00 95.29           N  
ATOM   1102  CA  ASN A 140       5.962   4.411  15.269  1.00 95.29           C  
ATOM   1103  C   ASN A 140       6.759   5.005  14.112  1.00 95.29           C  
ATOM   1104  CB  ASN A 140       6.871   3.561  16.160  1.00 95.29           C  
ATOM   1105  O   ASN A 140       7.273   6.121  14.215  1.00 95.29           O  
ATOM   1106  CG  ASN A 140       6.217   3.187  17.475  1.00 95.29           C  
ATOM   1107  ND2 ASN A 140       6.517   1.992  17.968  1.00 95.29           N  
ATOM   1108  OD1 ASN A 140       5.447   3.966  18.043  1.00 95.29           O  
ATOM   1109  N   GLN A 141       6.752   4.381  13.062  1.00 91.88           N  
ATOM   1110  CA  GLN A 141       7.546   4.819  11.919  1.00 91.88           C  
ATOM   1111  C   GLN A 141       6.833   5.923  11.144  1.00 91.88           C  
ATOM   1112  CB  GLN A 141       7.852   3.641  10.993  1.00 91.88           C  
ATOM   1113  O   GLN A 141       7.472   6.855  10.650  1.00 91.88           O  
ATOM   1114  CG  GLN A 141       8.887   2.673  11.550  1.00 91.88           C  
ATOM   1115  CD  GLN A 141       9.132   1.486  10.638  1.00 91.88           C  
ATOM   1116  NE2 GLN A 141      10.293   0.857  10.782  1.00 91.88           N  
ATOM   1117  OE1 GLN A 141       8.284   1.136   9.811  1.00 91.88           O  
ATOM   1118  N   THR A 142       5.534   5.805  11.100  1.00 92.10           N  
ATOM   1119  CA  THR A 142       4.738   6.791  10.378  1.00 92.10           C  
ATOM   1120  C   THR A 142       3.482   7.154  11.165  1.00 92.10           C  
ATOM   1121  CB  THR A 142       4.341   6.274   8.983  1.00 92.10           C  
ATOM   1122  O   THR A 142       2.366   6.842  10.742  1.00 92.10           O  
ATOM   1123  CG2 THR A 142       5.568   6.082   8.097  1.00 92.10           C  
ATOM   1124  OG1 THR A 142       3.664   5.018   9.120  1.00 92.10           O  
ATOM   1125  N   PRO A 143       3.636   7.905  12.289  1.00 95.18           N  
ATOM   1126  CA  PRO A 143       2.527   8.076  13.230  1.00 95.18           C  
ATOM   1127  C   PRO A 143       1.363   8.865  12.634  1.00 95.18           C  
ATOM   1128  CB  PRO A 143       3.165   8.840  14.393  1.00 95.18           C  
ATOM   1129  O   PRO A 143       0.200   8.529  12.868  1.00 95.18           O  
ATOM   1130  CG  PRO A 143       4.397   9.458  13.814  1.00 95.18           C  
ATOM   1131  CD  PRO A 143       4.922   8.554  12.735  1.00 95.18           C  
ATOM   1132  N   ASN A 144       1.654   9.879  11.873  1.00 95.23           N  
ATOM   1133  CA  ASN A 144       0.569  10.691  11.333  1.00 95.23           C  
ATOM   1134  C   ASN A 144      -0.295   9.895  10.358  1.00 95.23           C  
ATOM   1135  CB  ASN A 144       1.124  11.943  10.651  1.00 95.23           C  
ATOM   1136  O   ASN A 144      -1.524   9.937  10.435  1.00 95.23           O  
ATOM   1137  CG  ASN A 144       1.747  12.915  11.633  1.00 95.23           C  
ATOM   1138  ND2 ASN A 144       2.790  13.612  11.197  1.00 95.23           N  
ATOM   1139  OD1 ASN A 144       1.296  13.038  12.775  1.00 95.23           O  
ATOM   1140  N   ARG A 145       0.427   9.177   9.499  1.00 95.74           N  
ATOM   1141  CA  ARG A 145      -0.286   8.319   8.559  1.00 95.74           C  
ATOM   1142  C   ARG A 145      -1.039   7.212   9.290  1.00 95.74           C  
ATOM   1143  CB  ARG A 145       0.683   7.710   7.543  1.00 95.74           C  
ATOM   1144  O   ARG A 145      -2.222   6.983   9.031  1.00 95.74           O  
ATOM   1145  CG  ARG A 145       0.019   6.790   6.532  1.00 95.74           C  
ATOM   1146  CD  ARG A 145       1.020   6.245   5.523  1.00 95.74           C  
ATOM   1147  NE  ARG A 145       0.394   5.307   4.595  1.00 95.74           N  
ATOM   1148  NH1 ARG A 145       2.332   4.850   3.424  1.00 95.74           N  
ATOM   1149  NH2 ARG A 145       0.364   3.834   2.834  1.00 95.74           N  
ATOM   1150  CZ  ARG A 145       1.032   4.666   3.620  1.00 95.74           C  
ATOM   1151  N   ALA A 146      -0.425   6.582  10.210  1.00 97.47           N  
ATOM   1152  CA  ALA A 146      -1.042   5.487  10.955  1.00 97.47           C  
ATOM   1153  C   ALA A 146      -2.274   5.967  11.716  1.00 97.47           C  
ATOM   1154  CB  ALA A 146      -0.034   4.865  11.918  1.00 97.47           C  
ATOM   1155  O   ALA A 146      -3.303   5.287  11.736  1.00 97.47           O  
ATOM   1156  N   LYS A 147      -2.239   7.142  12.248  1.00 98.13           N  
ATOM   1157  CA  LYS A 147      -3.370   7.699  12.983  1.00 98.13           C  
ATOM   1158  C   LYS A 147      -4.577   7.894  12.070  1.00 98.13           C  
ATOM   1159  CB  LYS A 147      -2.986   9.028  13.634  1.00 98.13           C  
ATOM   1160  O   LYS A 147      -5.705   7.569  12.445  1.00 98.13           O  
ATOM   1161  CG  LYS A 147      -2.141   8.880  14.891  1.00 98.13           C  
ATOM   1162  CD  LYS A 147      -1.768  10.236  15.477  1.00 98.13           C  
ATOM   1163  CE  LYS A 147      -0.868  10.090  16.697  1.00 98.13           C  
ATOM   1164  NZ  LYS A 147      -0.413  11.417  17.211  1.00 98.13           N  
ATOM   1165  N   ARG A 148      -4.317   8.413  10.928  1.00 98.25           N  
ATOM   1166  CA  ARG A 148      -5.412   8.607   9.984  1.00 98.25           C  
ATOM   1167  C   ARG A 148      -6.040   7.274   9.592  1.00 98.25           C  
ATOM   1168  CB  ARG A 148      -4.921   9.342   8.735  1.00 98.25           C  
ATOM   1169  O   ARG A 148      -7.265   7.137   9.586  1.00 98.25           O  
ATOM   1170  CG  ARG A 148      -4.623  10.816   8.964  1.00 98.25           C  
ATOM   1171  CD  ARG A 148      -4.410  11.559   7.653  1.00 98.25           C  
ATOM   1172  NE  ARG A 148      -3.200  11.111   6.969  1.00 98.25           N  
ATOM   1173  NH1 ARG A 148      -1.786  12.559   8.083  1.00 98.25           N  
ATOM   1174  NH2 ARG A 148      -0.950  11.115   6.511  1.00 98.25           N  
ATOM   1175  CZ  ARG A 148      -1.982  11.596   7.189  1.00 98.25           C  
ATOM   1176  N   VAL A 149      -5.191   6.296   9.277  1.00 98.42           N  
ATOM   1177  CA  VAL A 149      -5.675   4.998   8.821  1.00 98.42           C  
ATOM   1178  C   VAL A 149      -6.445   4.309   9.945  1.00 98.42           C  
ATOM   1179  CB  VAL A 149      -4.516   4.097   8.338  1.00 98.42           C  
ATOM   1180  O   VAL A 149      -7.535   3.776   9.725  1.00 98.42           O  
ATOM   1181  CG1 VAL A 149      -5.020   2.689   8.028  1.00 98.42           C  
ATOM   1182  CG2 VAL A 149      -3.841   4.709   7.112  1.00 98.42           C  
ATOM   1183  N   ILE A 150      -5.903   4.369  11.143  1.00 98.68           N  
ATOM   1184  CA  ILE A 150      -6.542   3.739  12.293  1.00 98.68           C  
ATOM   1185  C   ILE A 150      -7.885   4.413  12.570  1.00 98.68           C  
ATOM   1186  CB  ILE A 150      -5.642   3.804  13.547  1.00 98.68           C  
ATOM   1187  O   ILE A 150      -8.885   3.737  12.822  1.00 98.68           O  
ATOM   1188  CG1 ILE A 150      -4.461   2.837  13.407  1.00 98.68           C  
ATOM   1189  CG2 ILE A 150      -6.452   3.500  14.810  1.00 98.68           C  
ATOM   1190  CD1 ILE A 150      -3.407   2.984  14.496  1.00 98.68           C  
ATOM   1191  N   THR A 151      -7.922   5.710  12.481  1.00 98.46           N  
ATOM   1192  CA  THR A 151      -9.172   6.437  12.672  1.00 98.46           C  
ATOM   1193  C   THR A 151     -10.200   6.031  11.619  1.00 98.46           C  
ATOM   1194  CB  THR A 151      -8.948   7.959  12.616  1.00 98.46           C  
ATOM   1195  O   THR A 151     -11.383   5.873  11.928  1.00 98.46           O  
ATOM   1196  CG2 THR A 151     -10.268   8.714  12.740  1.00 98.46           C  
ATOM   1197  OG1 THR A 151      -8.084   8.349  13.690  1.00 98.46           O  
ATOM   1198  N   THR A 152      -9.738   5.835  10.427  1.00 98.51           N  
ATOM   1199  CA  THR A 152     -10.610   5.393   9.345  1.00 98.51           C  
ATOM   1200  C   THR A 152     -11.173   4.005   9.636  1.00 98.51           C  
ATOM   1201  CB  THR A 152      -9.864   5.376   7.998  1.00 98.51           C  
ATOM   1202  O   THR A 152     -12.361   3.754   9.422  1.00 98.51           O  
ATOM   1203  CG2 THR A 152     -10.787   4.943   6.863  1.00 98.51           C  
ATOM   1204  OG1 THR A 152      -9.365   6.689   7.718  1.00 98.51           O  
ATOM   1205  N   PHE A 153     -10.355   3.079  10.139  1.00 98.56           N  
ATOM   1206  CA  PHE A 153     -10.850   1.778  10.574  1.00 98.56           C  
ATOM   1207  C   PHE A 153     -11.898   1.935  11.669  1.00 98.56           C  
ATOM   1208  CB  PHE A 153      -9.696   0.902  11.073  1.00 98.56           C  
ATOM   1209  O   PHE A 153     -12.955   1.303  11.619  1.00 98.56           O  
ATOM   1210  CG  PHE A 153      -8.960   0.184   9.975  1.00 98.56           C  
ATOM   1211  CD1 PHE A 153      -9.645  -0.613   9.066  1.00 98.56           C  
ATOM   1212  CD2 PHE A 153      -7.582   0.305   9.852  1.00 98.56           C  
ATOM   1213  CE1 PHE A 153      -8.966  -1.280   8.048  1.00 98.56           C  
ATOM   1214  CE2 PHE A 153      -6.897  -0.358   8.837  1.00 98.56           C  
ATOM   1215  CZ  PHE A 153      -7.591  -1.150   7.937  1.00 98.56           C  
ATOM   1216  N   ARG A 154     -11.645   2.805  12.608  1.00 98.63           N  
ATOM   1217  CA  ARG A 154     -12.453   2.941  13.816  1.00 98.63           C  
ATOM   1218  C   ARG A 154     -13.811   3.558  13.499  1.00 98.63           C  
ATOM   1219  CB  ARG A 154     -11.722   3.791  14.858  1.00 98.63           C  
ATOM   1220  O   ARG A 154     -14.841   3.086  13.985  1.00 98.63           O  
ATOM   1221  CG  ARG A 154     -12.422   3.846  16.207  1.00 98.63           C  
ATOM   1222  CD  ARG A 154     -11.591   4.591  17.243  1.00 98.63           C  
ATOM   1223  NE  ARG A 154     -11.317   5.964  16.829  1.00 98.63           N  
ATOM   1224  NH1 ARG A 154     -13.343   6.805  17.554  1.00 98.63           N  
ATOM   1225  NH2 ARG A 154     -11.806   8.194  16.572  1.00 98.63           N  
ATOM   1226  CZ  ARG A 154     -12.156   6.985  16.986  1.00 98.63           C  
ATOM   1227  N   THR A 155     -13.858   4.497  12.567  1.00 98.03           N  
ATOM   1228  CA  THR A 155     -15.077   5.279  12.393  1.00 98.03           C  
ATOM   1229  C   THR A 155     -15.823   4.846  11.134  1.00 98.03           C  
ATOM   1230  CB  THR A 155     -14.769   6.786  12.318  1.00 98.03           C  
ATOM   1231  O   THR A 155     -17.023   5.094  11.001  1.00 98.03           O  
ATOM   1232  CG2 THR A 155     -14.016   7.255  13.559  1.00 98.03           C  
ATOM   1233  OG1 THR A 155     -13.967   7.046  11.160  1.00 98.03           O  
ATOM   1234  N   GLY A 156     -15.059   4.298  10.207  1.00 97.94           N  
ATOM   1235  CA  GLY A 156     -15.650   3.949   8.925  1.00 97.94           C  
ATOM   1236  C   GLY A 156     -16.016   5.160   8.087  1.00 97.94           C  
ATOM   1237  O   GLY A 156     -16.991   5.128   7.334  1.00 97.94           O  
ATOM   1238  N   THR A 157     -15.348   6.316   8.319  1.00 98.02           N  
ATOM   1239  CA  THR A 157     -15.577   7.560   7.592  1.00 98.02           C  
ATOM   1240  C   THR A 157     -14.265   8.118   7.048  1.00 98.02           C  
ATOM   1241  CB  THR A 157     -16.253   8.614   8.489  1.00 98.02           C  
ATOM   1242  O   THR A 157     -13.185   7.653   7.418  1.00 98.02           O  
ATOM   1243  CG2 THR A 157     -17.439   8.018   9.239  1.00 98.02           C  
ATOM   1244  OG1 THR A 157     -15.300   9.108   9.438  1.00 98.02           O  
ATOM   1245  N   TRP A 158     -14.330   9.190   6.293  1.00 97.41           N  
ATOM   1246  CA  TRP A 158     -13.167   9.848   5.706  1.00 97.41           C  
ATOM   1247  C   TRP A 158     -12.753  11.061   6.533  1.00 97.41           C  
ATOM   1248  CB  TRP A 158     -13.459  10.273   4.265  1.00 97.41           C  
ATOM   1249  O   TRP A 158     -11.972  11.897   6.072  1.00 97.41           O  
ATOM   1250  CG  TRP A 158     -13.723   9.127   3.334  1.00 97.41           C  
ATOM   1251  CD1 TRP A 158     -14.921   8.777   2.776  1.00 97.41           C  
ATOM   1252  CD2 TRP A 158     -12.766   8.177   2.857  1.00 97.41           C  
ATOM   1253  CE2 TRP A 158     -13.454   7.278   2.012  1.00 97.41           C  
ATOM   1254  CE3 TRP A 158     -11.391   7.998   3.061  1.00 97.41           C  
ATOM   1255  NE1 TRP A 158     -14.766   7.667   1.979  1.00 97.41           N  
ATOM   1256  CH2 TRP A 158     -11.467   6.064   1.588  1.00 97.41           C  
ATOM   1257  CZ2 TRP A 158     -12.812   6.216   1.371  1.00 97.41           C  
ATOM   1258  CZ3 TRP A 158     -10.754   6.940   2.423  1.00 97.41           C  
ATOM   1259  N   ASP A 159     -13.174  11.242   7.734  1.00 96.51           N  
ATOM   1260  CA  ASP A 159     -12.988  12.433   8.557  1.00 96.51           C  
ATOM   1261  C   ASP A 159     -11.507  12.681   8.836  1.00 96.51           C  
ATOM   1262  CB  ASP A 159     -13.756  12.301   9.874  1.00 96.51           C  
ATOM   1263  O   ASP A 159     -11.065  13.830   8.891  1.00 96.51           O  
ATOM   1264  CG  ASP A 159     -15.253  12.498   9.709  1.00 96.51           C  
ATOM   1265  OD1 ASP A 159     -15.693  12.951   8.630  1.00 96.51           O  
ATOM   1266  OD2 ASP A 159     -15.998  12.201  10.667  1.00 96.51           O  
ATOM   1267  N   ALA A 160     -10.745  11.633   8.853  1.00 96.33           N  
ATOM   1268  CA  ALA A 160      -9.327  11.777   9.176  1.00 96.33           C  
ATOM   1269  C   ALA A 160      -8.555  12.369   8.001  1.00 96.33           C  
ATOM   1270  CB  ALA A 160      -8.733  10.429   9.575  1.00 96.33           C  
ATOM   1271  O   ALA A 160      -7.420  12.825   8.162  1.00 96.33           O  
ATOM   1272  N   TYR A 161      -9.237  12.463   6.840  1.00 95.23           N  
ATOM   1273  CA  TYR A 161      -8.531  12.939   5.656  1.00 95.23           C  
ATOM   1274  C   TYR A 161      -9.121  14.253   5.160  1.00 95.23           C  
ATOM   1275  CB  TYR A 161      -8.582  11.889   4.542  1.00 95.23           C  
ATOM   1276  O   TYR A 161      -8.816  14.698   4.051  1.00 95.23           O  
ATOM   1277  CG  TYR A 161      -7.689  10.698   4.788  1.00 95.23           C  
ATOM   1278  CD1 TYR A 161      -6.386  10.666   4.297  1.00 95.23           C  
ATOM   1279  CD2 TYR A 161      -8.146   9.601   5.511  1.00 95.23           C  
ATOM   1280  CE1 TYR A 161      -5.560   9.570   4.520  1.00 95.23           C  
ATOM   1281  CE2 TYR A 161      -7.329   8.499   5.740  1.00 95.23           C  
ATOM   1282  OH  TYR A 161      -5.226   7.404   5.465  1.00 95.23           O  
ATOM   1283  CZ  TYR A 161      -6.039   8.493   5.241  1.00 95.23           C  
ATOM   1284  N   LYS A 162      -9.938  14.905   5.865  1.00 87.51           N  
ATOM   1285  CA  LYS A 162     -10.446  16.238   5.553  1.00 87.51           C  
ATOM   1286  C   LYS A 162      -9.482  17.320   6.033  1.00 87.51           C  
ATOM   1287  CB  LYS A 162     -11.824  16.448   6.181  1.00 87.51           C  
ATOM   1288  O   LYS A 162      -9.278  18.325   5.349  1.00 87.51           O  
ATOM   1289  CG  LYS A 162     -12.914  15.566   5.590  1.00 87.51           C  
ATOM   1290  CD  LYS A 162     -14.257  15.807   6.268  1.00 87.51           C  
ATOM   1291  CE  LYS A 162     -15.331  14.869   5.733  1.00 87.51           C  
ATOM   1292  NZ  LYS A 162     -16.638  15.070   6.428  1.00 87.51           N  
TER    1293      LYS A 162                                                      
ENDMDL                                                                          
END                                                                             
