# Supplementary material for: Semantical and geometrical protein encoding toward enhanced bioactivity and thermostability
Source: eLife. 2025 May 2;13:RP98033. doi: 10.7554/eLife.98033 (PMC12048155; doi:10.7554/eLife.98033)
Supplement: Source code 1. [file elife-98033-code1.zip › ProtSSN-master/data/DDG/DATASET/1L63-5.4-65.3/1L63-5.4-65.3.tsv]

mutant	score
A129M	-1.9
F104A	-2.7
F104M	-0.4
F153A	-3.4
I100A	-2.5
I100M	-1.6
I17A	-2.3
I17M	-2.2
I27M	-3.1
I50A	-1.6
I50M	-0.4
I78A	-1.2
L118A	-3.2
L121A	-2.2
L33A	-2.9
L33M	-2.0
L66A	-3.3
L66M	-1.0
L7A	-2.3
L84A	-3.7
L91A	-2.6
L99A	-4.1
M102A	-2.9
M106A	-1.9
M6A	-1.6
V103A	-1.6
V111A	-1.0
V111M	-0.7
V149A	-3.2
V149M	-2.8
V87A	-1.5
V87M	-2.3
