# Supplementary material for: Semantical and geometrical protein encoding toward enhanced bioactivity and thermostability
Source: eLife. 2025 May 2;13:RP98033. doi: 10.7554/eLife.98033 (PMC12048155; doi:10.7554/eLife.98033)
Supplement: Source code 1. [file elife-98033-code1.zip › ProtSSN-master/data/DDG/DATASET/1LZ1-2.7-49.2/1LZ1-2.7-49.2.detail.json]

{"mutant": ["I106V", "I23V", "I56V", "I59A", "I59V", "I89V", "V100A", "V110A", "V121A", "V125A", "V130A", "V2A", "V74A", "V93A", "V99A"], "score": [-0.98, -0.41, -1.34, -1.32, -0.93, -0.35, -0.57, 0.07, -1.75, -1.6, -1.12, -1.51, -0.43, -1.0, -0.89]}
