# Supplementary material for: Semantical and geometrical protein encoding toward enhanced bioactivity and thermostability
Source: eLife. 2025 May 2;13:RP98033. doi: 10.7554/eLife.98033 (PMC12048155; doi:10.7554/eLife.98033)
Supplement: Source code 1. [file elife-98033-code1.zip › ProtSSN-master/data/DDG/DATASET/1LZ1-2.7-49.2/1LZ1-2.7-49.2.ef.pdb]

PARENT N/A
ATOM      1  N   LYS A   1      -2.229  12.359  -7.618  1.00 94.08           N  
ATOM      2  CA  LYS A   1      -1.564  13.089  -6.543  1.00 94.86           C  
ATOM      3  C   LYS A   1      -0.358  12.316  -6.017  1.00 95.70           C  
ATOM      4  CB  LYS A   1      -2.542  13.374  -5.402  1.00 92.84           C  
ATOM      5  O   LYS A   1      -0.432  11.102  -5.815  1.00 95.19           O  
ATOM      6  CG  LYS A   1      -1.919  14.104  -4.221  1.00 85.76           C  
ATOM      7  CD  LYS A   1      -2.950  14.398  -3.139  1.00 79.83           C  
ATOM      8  CE  LYS A   1      -2.343  15.184  -1.985  1.00 77.13           C  
ATOM      9  NZ  LYS A   1      -3.368  15.545  -0.960  1.00 74.77           N  
ATOM     10  N   VAL A   2       0.781  13.037  -5.893  1.00 97.38           N  
ATOM     11  CA  VAL A   2       1.914  12.561  -5.107  1.00 97.45           C  
ATOM     12  C   VAL A   2       1.963  13.299  -3.771  1.00 97.39           C  
ATOM     13  CB  VAL A   2       3.248  12.744  -5.866  1.00 96.96           C  
ATOM     14  O   VAL A   2       2.119  14.522  -3.735  1.00 97.15           O  
ATOM     15  CG1 VAL A   2       4.420  12.241  -5.026  1.00 94.34           C  
ATOM     16  CG2 VAL A   2       3.200  12.019  -7.210  1.00 94.41           C  
ATOM     17  N   PHE A   3       1.796  12.514  -2.667  1.00 97.47           N  
ATOM     18  CA  PHE A   3       1.823  13.137  -1.349  1.00 97.47           C  
ATOM     19  C   PHE A   3       3.228  13.618  -1.006  1.00 97.24           C  
ATOM     20  CB  PHE A   3       1.327  12.159  -0.280  1.00 97.35           C  
ATOM     21  O   PHE A   3       4.214  12.959  -1.342  1.00 96.80           O  
ATOM     22  CG  PHE A   3      -0.173  12.082  -0.176  1.00 96.77           C  
ATOM     23  CD1 PHE A   3      -0.874  12.966   0.635  1.00 95.80           C  
ATOM     24  CD2 PHE A   3      -0.881  11.125  -0.891  1.00 95.66           C  
ATOM     25  CE1 PHE A   3      -2.262  12.896   0.733  1.00 94.95           C  
ATOM     26  CE2 PHE A   3      -2.268  11.049  -0.798  1.00 94.43           C  
ATOM     27  CZ  PHE A   3      -2.956  11.935   0.015  1.00 93.94           C  
ATOM     28  N   GLU A   4       3.250  14.824  -0.392  1.00 97.07           N  
ATOM     29  CA  GLU A   4       4.445  15.146   0.382  1.00 96.99           C  
ATOM     30  C   GLU A   4       4.573  14.239   1.602  1.00 97.17           C  
ATOM     31  CB  GLU A   4       4.424  16.614   0.818  1.00 96.17           C  
ATOM     32  O   GLU A   4       3.568  13.813   2.175  1.00 96.98           O  
ATOM     33  CG  GLU A   4       4.522  17.600  -0.337  1.00 82.41           C  
ATOM     34  CD  GLU A   4       5.821  17.482  -1.118  1.00 74.00           C  
ATOM     35  OE1 GLU A   4       6.892  17.308  -0.493  1.00 70.36           O  
ATOM     36  OE2 GLU A   4       5.768  17.564  -2.365  1.00 68.24           O  
ATOM     37  N   ARG A   5       5.821  14.033   2.035  1.00 97.04           N  
ATOM     38  CA  ARG A   5       6.135  13.075   3.090  1.00 97.07           C  
ATOM     39  C   ARG A   5       5.335  13.370   4.354  1.00 97.17           C  
ATOM     40  CB  ARG A   5       7.633  13.091   3.402  1.00 96.62           C  
ATOM     41  O   ARG A   5       4.610  12.507   4.852  1.00 97.00           O  
ATOM     42  CG  ARG A   5       8.045  12.117   4.495  1.00 94.94           C  
ATOM     43  CD  ARG A   5       9.542  12.176   4.767  1.00 93.46           C  
ATOM     44  NE  ARG A   5       9.965  13.515   5.165  1.00 91.81           N  
ATOM     45  NH1 ARG A   5       9.292  13.299   7.365  1.00 85.94           N  
ATOM     46  NH2 ARG A   5      10.257  15.249   6.643  1.00 84.22           N  
ATOM     47  CZ  ARG A   5       9.837  14.018   6.390  1.00 88.00           C  
ATOM     48  N   CYS A   6       5.370  14.568   4.898  1.00 96.98           N  
ATOM     49  CA  CYS A   6       4.696  14.877   6.155  1.00 96.97           C  
ATOM     50  C   CYS A   6       3.186  14.940   5.963  1.00 96.90           C  
ATOM     51  CB  CYS A   6       5.204  16.201   6.723  1.00 96.49           C  
ATOM     52  O   CYS A   6       2.426  14.596   6.870  1.00 96.58           O  
ATOM     53  SG  CYS A   6       6.855  16.098   7.449  1.00 94.33           S  
ATOM     54  N   GLU A   7       2.747  15.352   4.792  1.00 97.01           N  
ATOM     55  CA  GLU A   7       1.316  15.316   4.505  1.00 96.99           C  
ATOM     56  C   GLU A   7       0.777  13.890   4.562  1.00 97.12           C  
ATOM     57  CB  GLU A   7       1.027  15.933   3.134  1.00 96.46           C  
ATOM     58  O   GLU A   7      -0.264  13.638   5.172  1.00 96.97           O  
ATOM     59  CG  GLU A   7      -0.455  16.019   2.799  1.00 92.38           C  
ATOM     60  CD  GLU A   7      -0.722  16.481   1.375  1.00 87.52           C  
ATOM     61  OE1 GLU A   7       0.247  16.659   0.603  1.00 85.26           O  
ATOM     62  OE2 GLU A   7      -1.910  16.667   1.029  1.00 83.97           O  
ATOM     63  N   LEU A   8       1.489  12.984   3.910  1.00 97.76           N  
ATOM     64  CA  LEU A   8       1.057  11.591   3.932  1.00 97.74           C  
ATOM     65  C   LEU A   8       1.115  11.026   5.347  1.00 97.79           C  
ATOM     66  CB  LEU A   8       1.924  10.745   2.996  1.00 97.60           C  
ATOM     67  O   LEU A   8       0.200  10.320   5.776  1.00 97.63           O  
ATOM     68  CG  LEU A   8       1.596   9.253   2.931  1.00 97.01           C  
ATOM     69  CD1 LEU A   8       0.144   9.047   2.511  1.00 96.00           C  
ATOM     70  CD2 LEU A   8       2.541   8.538   1.971  1.00 95.73           C  
ATOM     71  N   ALA A   9       2.216  11.318   6.120  1.00 97.62           N  
ATOM     72  CA  ALA A   9       2.347  10.834   7.492  1.00 97.56           C  
ATOM     73  C   ALA A   9       1.159  11.273   8.344  1.00 97.53           C  
ATOM     74  CB  ALA A   9       3.653  11.331   8.109  1.00 97.25           C  
ATOM     75  O   ALA A   9       0.560  10.459   9.050  1.00 97.29           O  
ATOM     76  N   ARG A  10       0.762  12.527   8.311  1.00 97.17           N  
ATOM     77  CA  ARG A  10      -0.358  13.042   9.092  1.00 97.09           C  
ATOM     78  C   ARG A  10      -1.676  12.428   8.631  1.00 97.13           C  
ATOM     79  CB  ARG A  10      -0.428  14.567   8.990  1.00 96.51           C  
ATOM     80  O   ARG A  10      -2.549  12.133   9.449  1.00 96.91           O  
ATOM     81  CG  ARG A  10       0.675  15.286   9.751  1.00 91.52           C  
ATOM     82  CD  ARG A  10       0.424  16.786   9.825  1.00 86.89           C  
ATOM     83  NE  ARG A  10       0.706  17.443   8.553  1.00 84.01           N  
ATOM     84  NH1 ARG A  10       2.896  17.965   9.071  1.00 70.47           N  
ATOM     85  NH2 ARG A  10       2.021  18.562   7.038  1.00 64.85           N  
ATOM     86  CZ  ARG A  10       1.873  17.989   8.223  1.00 76.74           C  
ATOM     87  N   THR A  11      -1.825  12.222   7.312  1.00 97.56           N  
ATOM     88  CA  THR A  11      -3.041  11.623   6.772  1.00 97.54           C  
ATOM     89  C   THR A  11      -3.186  10.178   7.241  1.00 97.66           C  
ATOM     90  CB  THR A  11      -3.050  11.669   5.233  1.00 97.24           C  
ATOM     91  O   THR A  11      -4.264   9.767   7.677  1.00 97.54           O  
ATOM     92  CG2 THR A  11      -4.288  10.979   4.670  1.00 95.65           C  
ATOM     93  OG1 THR A  11      -3.041  13.036   4.802  1.00 95.03           O  
ATOM     94  N   LEU A  12      -2.101   9.432   7.157  1.00 98.23           N  
ATOM     95  CA  LEU A  12      -2.159   8.041   7.592  1.00 98.18           C  
ATOM     96  C   LEU A  12      -2.423   7.950   9.091  1.00 98.18           C  
ATOM     97  CB  LEU A  12      -0.855   7.316   7.246  1.00 98.07           C  
ATOM     98  O   LEU A  12      -3.177   7.084   9.541  1.00 98.00           O  
ATOM     99  CG  LEU A  12      -0.602   7.047   5.762  1.00 97.32           C  
ATOM    100  CD1 LEU A  12       0.724   6.317   5.574  1.00 95.68           C  
ATOM    101  CD2 LEU A  12      -1.750   6.245   5.160  1.00 95.31           C  
ATOM    102  N   LYS A  13      -1.808   8.811   9.878  1.00 98.03           N  
ATOM    103  CA  LYS A  13      -2.083   8.832  11.312  1.00 97.90           C  
ATOM    104  C   LYS A  13      -3.558   9.116  11.584  1.00 97.77           C  
ATOM    105  CB  LYS A  13      -1.211   9.875  12.011  1.00 97.55           C  
ATOM    106  O   LYS A  13      -4.188   8.431  12.392  1.00 97.40           O  
ATOM    107  CG  LYS A  13      -1.376   9.906  13.524  1.00 93.81           C  
ATOM    108  CD  LYS A  13      -0.407  10.887  14.171  1.00 89.22           C  
ATOM    109  CE  LYS A  13      -0.579  10.927  15.684  1.00 84.05           C  
ATOM    110  NZ  LYS A  13       0.699  10.620  16.395  1.00 79.34           N  
ATOM    111  N   ARG A  14      -4.156  10.123  10.888  1.00 97.51           N  
ATOM    112  CA  ARG A  14      -5.562  10.478  11.053  1.00 97.35           C  
ATOM    113  C   ARG A  14      -6.470   9.315  10.669  1.00 97.34           C  
ATOM    114  CB  ARG A  14      -5.907  11.712  10.216  1.00 96.38           C  
ATOM    115  O   ARG A  14      -7.529   9.124  11.270  1.00 96.98           O  
ATOM    116  CG  ARG A  14      -7.309  12.247  10.456  1.00 82.46           C  
ATOM    117  CD  ARG A  14      -7.551  13.551   9.709  1.00 75.22           C  
ATOM    118  NE  ARG A  14      -7.302  13.407   8.278  1.00 72.59           N  
ATOM    119  NH1 ARG A  14      -5.560  14.924   8.219  1.00 61.17           N  
ATOM    120  NH2 ARG A  14      -6.221  13.855   6.302  1.00 53.81           N  
ATOM    121  CZ  ARG A  14      -6.362  14.062   7.603  1.00 66.87           C  
ATOM    122  N   LEU A  15      -6.008   8.552   9.677  1.00 97.29           N  
ATOM    123  CA  LEU A  15      -6.828   7.450   9.187  1.00 97.19           C  
ATOM    124  C   LEU A  15      -6.576   6.182   9.997  1.00 97.12           C  
ATOM    125  CB  LEU A  15      -6.545   7.187   7.706  1.00 96.92           C  
ATOM    126  O   LEU A  15      -7.055   5.105   9.637  1.00 96.60           O  
ATOM    127  CG  LEU A  15      -6.998   8.272   6.727  1.00 95.69           C  
ATOM    128  CD1 LEU A  15      -6.493   7.961   5.321  1.00 92.85           C  
ATOM    129  CD2 LEU A  15      -8.517   8.403   6.738  1.00 92.42           C  
ATOM    130  N   GLY A  16      -5.772   6.267  11.068  1.00 97.02           N  
ATOM    131  CA  GLY A  16      -5.674   5.205  12.057  1.00 96.97           C  
ATOM    132  C   GLY A  16      -4.653   4.144  11.693  1.00 97.11           C  
ATOM    133  O   GLY A  16      -4.789   2.983  12.087  1.00 96.72           O  
ATOM    134  N   MET A  17      -3.638   4.542  10.907  1.00 97.90           N  
ATOM    135  CA  MET A  17      -2.645   3.558  10.487  1.00 97.85           C  
ATOM    136  C   MET A  17      -1.526   3.441  11.516  1.00 97.82           C  
ATOM    137  CB  MET A  17      -2.063   3.930   9.122  1.00 97.54           C  
ATOM    138  O   MET A  17      -0.830   2.425  11.570  1.00 97.48           O  
ATOM    139  CG  MET A  17      -3.083   3.909   7.995  1.00 95.42           C  
ATOM    140  SD  MET A  17      -3.721   2.222   7.655  1.00 93.78           S  
ATOM    141  CE  MET A  17      -2.298   1.512   6.782  1.00 87.50           C  
ATOM    142  N   ASP A  18      -1.391   4.430  12.319  1.00 97.12           N  
ATOM    143  CA  ASP A  18      -0.323   4.396  13.313  1.00 97.02           C  
ATOM    144  C   ASP A  18      -0.601   3.340  14.381  1.00 96.68           C  
ATOM    145  CB  ASP A  18      -0.151   5.770  13.964  1.00 96.45           C  
ATOM    146  O   ASP A  18      -1.519   3.494  15.190  1.00 95.79           O  
ATOM    147  CG  ASP A  18       1.068   5.850  14.867  1.00 93.17           C  
ATOM    148  OD1 ASP A  18       1.891   4.909  14.866  1.00 88.33           O  
ATOM    149  OD2 ASP A  18       1.204   6.862  15.588  1.00 88.69           O  
ATOM    150  N   GLY A  19       0.159   2.300  14.338  1.00 97.13           N  
ATOM    151  CA  GLY A  19       0.076   1.254  15.345  1.00 97.04           C  
ATOM    152  C   GLY A  19      -0.945   0.183  15.011  1.00 96.93           C  
ATOM    153  O   GLY A  19      -1.142  -0.756  15.784  1.00 96.36           O  
ATOM    154  N   TYR A  20      -1.544   0.284  13.935  1.00 96.33           N  
ATOM    155  CA  TYR A  20      -2.527  -0.720  13.544  1.00 96.41           C  
ATOM    156  C   TYR A  20      -1.872  -2.083  13.357  1.00 96.12           C  
ATOM    157  CB  TYR A  20      -3.238  -0.301  12.253  1.00 96.19           C  
ATOM    158  O   TYR A  20      -0.972  -2.237  12.527  1.00 95.48           O  
ATOM    159  CG  TYR A  20      -4.303  -1.272  11.805  1.00 95.16           C  
ATOM    160  CD1 TYR A  20      -5.549  -1.306  12.427  1.00 93.33           C  
ATOM    161  CD2 TYR A  20      -4.066  -2.157  10.759  1.00 93.10           C  
ATOM    162  CE1 TYR A  20      -6.533  -2.200  12.018  1.00 92.84           C  
ATOM    163  CE2 TYR A  20      -5.043  -3.056  10.341  1.00 92.24           C  
ATOM    164  OH  TYR A  20      -7.241  -3.957  10.567  1.00 88.91           O  
ATOM    165  CZ  TYR A  20      -6.271  -3.069  10.976  1.00 91.56           C  
ATOM    166  N   ARG A  21      -2.333  -3.005  14.206  1.00 96.16           N  
ATOM    167  CA  ARG A  21      -1.807  -4.366  14.221  1.00 95.96           C  
ATOM    168  C   ARG A  21      -0.307  -4.370  14.495  1.00 95.85           C  
ATOM    169  CB  ARG A  21      -2.099  -5.071  12.895  1.00 94.79           C  
ATOM    170  O   ARG A  21       0.430  -5.183  13.932  1.00 94.90           O  
ATOM    171  CG  ARG A  21      -3.577  -5.335  12.650  1.00 86.72           C  
ATOM    172  CD  ARG A  21      -3.791  -6.486  11.677  1.00 81.01           C  
ATOM    173  NE  ARG A  21      -3.384  -7.763  12.256  1.00 78.48           N  
ATOM    174  NH1 ARG A  21      -4.642  -9.053  10.810  1.00 66.95           N  
ATOM    175  NH2 ARG A  21      -3.365 -10.053  12.430  1.00 62.27           N  
ATOM    176  CZ  ARG A  21      -3.798  -8.954  11.831  1.00 74.90           C  
ATOM    177  N   GLY A  22       0.129  -3.446  15.354  1.00 95.77           N  
ATOM    178  CA  GLY A  22       1.514  -3.399  15.796  1.00 95.70           C  
ATOM    179  C   GLY A  22       2.456  -2.836  14.748  1.00 95.88           C  
ATOM    180  O   GLY A  22       3.676  -2.869  14.921  1.00 95.30           O  
ATOM    181  N   ILE A  23       1.908  -2.268  13.633  1.00 96.78           N  
ATOM    182  CA  ILE A  23       2.710  -1.681  12.566  1.00 96.90           C  
ATOM    183  C   ILE A  23       2.835  -0.175  12.782  1.00 97.05           C  
ATOM    184  CB  ILE A  23       2.103  -1.974  11.175  1.00 96.65           C  
ATOM    185  O   ILE A  23       1.828   0.535  12.847  1.00 96.87           O  
ATOM    186  CG1 ILE A  23       1.974  -3.486  10.957  1.00 95.34           C  
ATOM    187  CG2 ILE A  23       2.948  -1.331  10.071  1.00 95.27           C  
ATOM    188  CD1 ILE A  23       0.968  -3.872   9.882  1.00 93.32           C  
ATOM    189  N   SER A  24       4.047   0.307  12.892  1.00 96.75           N  
ATOM    190  CA  SER A  24       4.267   1.727  13.148  1.00 96.84           C  
ATOM    191  C   SER A  24       3.934   2.568  11.920  1.00 97.15           C  
ATOM    192  CB  SER A  24       5.716   1.977  13.569  1.00 96.48           C  
ATOM    193  O   SER A  24       3.991   2.078  10.791  1.00 97.10           O  
ATOM    194  OG  SER A  24       6.596   1.807  12.471  1.00 93.47           O  
ATOM    195  N   LEU A  25       3.609   3.822  12.168  1.00 97.87           N  
ATOM    196  CA  LEU A  25       3.385   4.769  11.081  1.00 97.86           C  
ATOM    197  C   LEU A  25       4.596   4.833  10.157  1.00 97.94           C  
ATOM    198  CB  LEU A  25       3.078   6.162  11.638  1.00 97.58           C  
ATOM    199  O   LEU A  25       4.449   4.843   8.933  1.00 97.81           O  
ATOM    200  CG  LEU A  25       2.795   7.256  10.608  1.00 95.81           C  
ATOM    201  CD1 LEU A  25       1.571   6.895   9.774  1.00 91.30           C  
ATOM    202  CD2 LEU A  25       2.600   8.602  11.297  1.00 90.72           C  
ATOM    203  N   ALA A  26       5.802   4.838  10.723  1.00 97.58           N  
ATOM    204  CA  ALA A  26       7.035   4.899   9.943  1.00 97.58           C  
ATOM    205  C   ALA A  26       7.126   3.727   8.969  1.00 97.71           C  
ATOM    206  CB  ALA A  26       8.249   4.914  10.868  1.00 97.24           C  
ATOM    207  O   ALA A  26       7.561   3.893   7.827  1.00 97.62           O  
ATOM    208  N   ASN A  27       6.706   2.577   9.377  1.00 97.45           N  
ATOM    209  CA  ASN A  27       6.725   1.413   8.497  1.00 97.46           C  
ATOM    210  C   ASN A  27       5.747   1.571   7.337  1.00 97.61           C  
ATOM    211  CB  ASN A  27       6.412   0.139   9.285  1.00 97.09           C  
ATOM    212  O   ASN A  27       6.061   1.210   6.201  1.00 97.54           O  
ATOM    213  CG  ASN A  27       7.650  -0.494   9.890  1.00 95.16           C  
ATOM    214  ND2 ASN A  27       7.643  -0.671  11.205  1.00 92.43           N  
ATOM    215  OD1 ASN A  27       8.605  -0.819   9.180  1.00 92.00           O  
ATOM    216  N   TRP A  28       4.577   2.106   7.619  1.00 98.08           N  
ATOM    217  CA  TRP A  28       3.613   2.356   6.553  1.00 98.02           C  
ATOM    218  C   TRP A  28       4.158   3.370   5.552  1.00 98.09           C  
ATOM    219  CB  TRP A  28       2.286   2.854   7.133  1.00 97.97           C  
ATOM    220  O   TRP A  28       3.968   3.221   4.343  1.00 97.90           O  
ATOM    221  CG  TRP A  28       1.468   1.783   7.789  1.00 97.35           C  
ATOM    222  CD1 TRP A  28       1.219   1.638   9.125  1.00 95.91           C  
ATOM    223  CD2 TRP A  28       0.794   0.703   7.136  1.00 95.69           C  
ATOM    224  CE2 TRP A  28       0.155  -0.059   8.139  1.00 94.60           C  
ATOM    225  CE3 TRP A  28       0.667   0.305   5.798  1.00 96.65           C  
ATOM    226  NE1 TRP A  28       0.430   0.532   9.343  1.00 96.98           N  
ATOM    227  CH2 TRP A  28      -0.708  -1.564   6.529  1.00 96.22           C  
ATOM    228  CZ2 TRP A  28      -0.600  -1.197   7.846  1.00 96.27           C  
ATOM    229  CZ3 TRP A  28      -0.085  -0.827   5.508  1.00 96.31           C  
ATOM    230  N   MET A  29       4.860   4.369   6.136  1.00 98.18           N  
ATOM    231  CA  MET A  29       5.455   5.401   5.292  1.00 98.13           C  
ATOM    232  C   MET A  29       6.575   4.823   4.433  1.00 98.11           C  
ATOM    233  CB  MET A  29       5.991   6.552   6.145  1.00 97.94           C  
ATOM    234  O   MET A  29       6.678   5.138   3.246  1.00 97.95           O  
ATOM    235  CG  MET A  29       4.904   7.432   6.739  1.00 96.72           C  
ATOM    236  SD  MET A  29       4.052   8.450   5.471  1.00 94.93           S  
ATOM    237  CE  MET A  29       5.414   9.538   4.967  1.00 89.68           C  
ATOM    238  N   CYS A  30       7.372   4.001   4.992  1.00 97.74           N  
ATOM    239  CA  CYS A  30       8.414   3.316   4.236  1.00 97.66           C  
ATOM    240  C   CYS A  30       7.812   2.452   3.134  1.00 97.70           C  
ATOM    241  CB  CYS A  30       9.268   2.451   5.164  1.00 97.41           C  
ATOM    242  O   CYS A  30       8.255   2.505   1.986  1.00 97.46           O  
ATOM    243  SG  CYS A  30      10.539   1.498   4.305  1.00 96.43           S  
ATOM    244  N   LEU A  31       6.791   1.698   3.470  1.00 98.03           N  
ATOM    245  CA  LEU A  31       6.101   0.859   2.496  1.00 97.99           C  
ATOM    246  C   LEU A  31       5.611   1.689   1.314  1.00 98.08           C  
ATOM    247  CB  LEU A  31       4.920   0.138   3.152  1.00 97.63           C  
ATOM    248  O   LEU A  31       5.916   1.375   0.161  1.00 97.93           O  
ATOM    249  CG  LEU A  31       4.000  -0.646   2.215  1.00 93.37           C  
ATOM    250  CD1 LEU A  31       4.761  -1.797   1.565  1.00 81.97           C  
ATOM    251  CD2 LEU A  31       2.782  -1.164   2.972  1.00 81.18           C  
ATOM    252  N   ALA A  32       4.869   2.757   1.595  1.00 98.33           N  
ATOM    253  CA  ALA A  32       4.283   3.574   0.536  1.00 98.27           C  
ATOM    254  C   ALA A  32       5.366   4.194  -0.342  1.00 98.26           C  
ATOM    255  CB  ALA A  32       3.399   4.666   1.134  1.00 98.11           C  
ATOM    256  O   ALA A  32       5.196   4.313  -1.558  1.00 98.06           O  
ATOM    257  N   LYS A  33       6.476   4.584   0.244  1.00 97.80           N  
ATOM    258  CA  LYS A  33       7.587   5.159  -0.509  1.00 97.66           C  
ATOM    259  C   LYS A  33       8.094   4.185  -1.569  1.00 97.60           C  
ATOM    260  CB  LYS A  33       8.728   5.549   0.432  1.00 97.29           C  
ATOM    261  O   LYS A  33       8.223   4.547  -2.741  1.00 97.28           O  
ATOM    262  CG  LYS A  33       9.982   6.031  -0.282  1.00 93.74           C  
ATOM    263  CD  LYS A  33       9.709   7.281  -1.108  1.00 87.98           C  
ATOM    264  CE  LYS A  33      10.990   7.847  -1.708  1.00 81.62           C  
ATOM    265  NZ  LYS A  33      10.711   8.974  -2.647  1.00 74.73           N  
ATOM    266  N   TRP A  34       8.261   2.982  -1.153  1.00 97.46           N  
ATOM    267  CA  TRP A  34       8.928   2.037  -2.044  1.00 97.32           C  
ATOM    268  C   TRP A  34       7.920   1.343  -2.954  1.00 97.11           C  
ATOM    269  CB  TRP A  34       9.708   0.996  -1.237  1.00 97.09           C  
ATOM    270  O   TRP A  34       8.291   0.784  -3.989  1.00 96.40           O  
ATOM    271  CG  TRP A  34      10.963   1.526  -0.611  1.00 95.30           C  
ATOM    272  CD1 TRP A  34      11.142   1.888   0.695  1.00 89.99           C  
ATOM    273  CD2 TRP A  34      12.213   1.758  -1.267  1.00 89.90           C  
ATOM    274  CE2 TRP A  34      13.107   2.262  -0.296  1.00 87.90           C  
ATOM    275  CE3 TRP A  34      12.665   1.588  -2.582  1.00 84.16           C  
ATOM    276  NE1 TRP A  34      12.430   2.331   0.891  1.00 91.98           N  
ATOM    277  CH2 TRP A  34      14.845   2.421  -1.896  1.00 88.46           C  
ATOM    278  CZ2 TRP A  34      14.429   2.597  -0.601  1.00 90.15           C  
ATOM    279  CZ3 TRP A  34      13.980   1.923  -2.884  1.00 88.08           C  
ATOM    280  N   GLU A  35       6.681   1.377  -2.596  1.00 97.42           N  
ATOM    281  CA  GLU A  35       5.643   0.811  -3.453  1.00 97.42           C  
ATOM    282  C   GLU A  35       5.295   1.759  -4.598  1.00 97.36           C  
ATOM    283  CB  GLU A  35       4.388   0.490  -2.637  1.00 97.16           C  
ATOM    284  O   GLU A  35       5.134   1.326  -5.741  1.00 97.04           O  
ATOM    285  CG  GLU A  35       4.494  -0.794  -1.827  1.00 96.22           C  
ATOM    286  CD  GLU A  35       4.605  -2.041  -2.690  1.00 94.48           C  
ATOM    287  OE1 GLU A  35       4.385  -1.950  -3.919  1.00 92.87           O  
ATOM    288  OE2 GLU A  35       4.914  -3.118  -2.132  1.00 92.89           O  
ATOM    289  N   SER A  36       5.159   3.070  -4.238  1.00 97.69           N  
ATOM    290  CA  SER A  36       4.577   3.942  -5.252  1.00 97.62           C  
ATOM    291  C   SER A  36       5.274   5.299  -5.280  1.00 97.45           C  
ATOM    292  CB  SER A  36       3.081   4.134  -5.000  1.00 97.47           C  
ATOM    293  O   SER A  36       4.956   6.149  -6.114  1.00 96.92           O  
ATOM    294  OG  SER A  36       2.860   4.823  -3.782  1.00 96.35           O  
ATOM    295  N   GLY A  37       6.205   5.547  -4.330  1.00 97.66           N  
ATOM    296  CA  GLY A  37       6.720   6.897  -4.164  1.00 97.58           C  
ATOM    297  C   GLY A  37       5.665   7.885  -3.703  1.00 97.63           C  
ATOM    298  O   GLY A  37       5.683   9.052  -4.103  1.00 97.31           O  
ATOM    299  N   TYR A  38       4.727   7.456  -2.981  1.00 97.68           N  
ATOM    300  CA  TYR A  38       3.602   8.178  -2.397  1.00 97.73           C  
ATOM    301  C   TYR A  38       2.622   8.626  -3.475  1.00 97.71           C  
ATOM    302  CB  TYR A  38       4.095   9.391  -1.603  1.00 97.54           C  
ATOM    303  O   TYR A  38       1.890   9.602  -3.290  1.00 97.38           O  
ATOM    304  CG  TYR A  38       5.088   9.045  -0.519  1.00 97.14           C  
ATOM    305  CD1 TYR A  38       5.025   7.822   0.145  1.00 96.31           C  
ATOM    306  CD2 TYR A  38       6.089   9.940  -0.157  1.00 96.16           C  
ATOM    307  CE1 TYR A  38       5.936   7.499   1.145  1.00 95.22           C  
ATOM    308  CE2 TYR A  38       7.005   9.627   0.842  1.00 95.02           C  
ATOM    309  OH  TYR A  38       7.826   8.092   2.475  1.00 93.45           O  
ATOM    310  CZ  TYR A  38       6.921   8.407   1.486  1.00 94.54           C  
ATOM    311  N   ASN A  39       2.668   7.997  -4.650  1.00 98.07           N  
ATOM    312  CA  ASN A  39       1.794   8.323  -5.773  1.00 98.05           C  
ATOM    313  C   ASN A  39       0.470   7.569  -5.690  1.00 98.13           C  
ATOM    314  CB  ASN A  39       2.493   8.025  -7.101  1.00 97.75           C  
ATOM    315  O   ASN A  39       0.445   6.340  -5.763  1.00 98.01           O  
ATOM    316  CG  ASN A  39       1.663   8.431  -8.302  1.00 95.21           C  
ATOM    317  ND2 ASN A  39       2.290   8.467  -9.472  1.00 90.29           N  
ATOM    318  OD1 ASN A  39       0.467   8.710  -8.180  1.00 89.92           O  
ATOM    319  N   THR A  40      -0.653   8.293  -5.621  1.00 98.08           N  
ATOM    320  CA  THR A  40      -1.957   7.668  -5.430  1.00 97.99           C  
ATOM    321  C   THR A  40      -2.406   6.954  -6.702  1.00 97.78           C  
ATOM    322  CB  THR A  40      -3.019   8.705  -5.019  1.00 97.74           C  
ATOM    323  O   THR A  40      -3.294   6.101  -6.661  1.00 97.17           O  
ATOM    324  CG2 THR A  40      -2.691   9.319  -3.662  1.00 94.76           C  
ATOM    325  OG1 THR A  40      -3.067   9.746  -6.003  1.00 94.13           O  
ATOM    326  N   ARG A  41      -1.779   7.258  -7.801  1.00 97.86           N  
ATOM    327  CA  ARG A  41      -2.279   6.755  -9.076  1.00 97.73           C  
ATOM    328  C   ARG A  41      -1.301   5.762  -9.695  1.00 97.68           C  
ATOM    329  CB  ARG A  41      -2.537   7.910 -10.046  1.00 96.75           C  
ATOM    330  O   ARG A  41      -1.435   5.398 -10.865  1.00 97.15           O  
ATOM    331  CG  ARG A  41      -3.685   8.817  -9.632  1.00 83.66           C  
ATOM    332  CD  ARG A  41      -4.035   9.818 -10.725  1.00 76.54           C  
ATOM    333  NE  ARG A  41      -5.248  10.565 -10.403  1.00 74.44           N  
ATOM    334  NH1 ARG A  41      -4.503  12.562 -11.294  1.00 62.61           N  
ATOM    335  NH2 ARG A  41      -6.585  12.431 -10.343  1.00 55.19           N  
ATOM    336  CZ  ARG A  41      -5.443  11.851 -10.681  1.00 67.70           C  
ATOM    337  N   ALA A  42      -0.397   5.321  -8.926  1.00 97.67           N  
ATOM    338  CA  ALA A  42       0.592   4.368  -9.424  1.00 97.66           C  
ATOM    339  C   ALA A  42      -0.055   3.026  -9.753  1.00 97.65           C  
ATOM    340  CB  ALA A  42       1.711   4.179  -8.401  1.00 97.35           C  
ATOM    341  O   ALA A  42      -0.898   2.535  -8.998  1.00 97.44           O  
ATOM    342  N   THR A  43       0.321   2.397 -10.900  1.00 97.19           N  
ATOM    343  CA  THR A  43      -0.078   1.042 -11.263  1.00 97.09           C  
ATOM    344  C   THR A  43       1.115   0.251 -11.792  1.00 96.85           C  
ATOM    345  CB  THR A  43      -1.198   1.054 -12.320  1.00 96.65           C  
ATOM    346  O   THR A  43       2.060   0.829 -12.333  1.00 96.30           O  
ATOM    347  CG2 THR A  43      -2.424   1.808 -11.813  1.00 91.15           C  
ATOM    348  OG1 THR A  43      -0.718   1.690 -13.510  1.00 90.15           O  
ATOM    349  N   ASN A  44       1.087  -1.043 -11.545  1.00 96.51           N  
ATOM    350  CA  ASN A  44       2.104  -1.977 -12.015  1.00 96.42           C  
ATOM    351  C   ASN A  44       1.486  -3.291 -12.482  1.00 96.45           C  
ATOM    352  CB  ASN A  44       3.141  -2.237 -10.921  1.00 95.76           C  
ATOM    353  O   ASN A  44       0.928  -4.040 -11.678  1.00 96.05           O  
ATOM    354  CG  ASN A  44       4.266  -3.141 -11.385  1.00 89.76           C  
ATOM    355  ND2 ASN A  44       4.424  -4.280 -10.720  1.00 77.46           N  
ATOM    356  OD1 ASN A  44       4.987  -2.819 -12.332  1.00 78.94           O  
ATOM    357  N   TYR A  45       1.615  -3.544 -13.761  1.00 95.73           N  
ATOM    358  CA  TYR A  45       1.064  -4.762 -14.344  1.00 95.84           C  
ATOM    359  C   TYR A  45       2.006  -5.942 -14.134  1.00 95.50           C  
ATOM    360  CB  TYR A  45       0.793  -4.569 -15.839  1.00 95.43           C  
ATOM    361  O   TYR A  45       3.204  -5.844 -14.411  1.00 94.82           O  
ATOM    362  CG  TYR A  45       0.215  -5.789 -16.514  1.00 94.08           C  
ATOM    363  CD1 TYR A  45      -1.059  -6.249 -16.190  1.00 91.66           C  
ATOM    364  CD2 TYR A  45       0.941  -6.484 -17.475  1.00 91.49           C  
ATOM    365  CE1 TYR A  45      -1.596  -7.374 -16.808  1.00 91.33           C  
ATOM    366  CE2 TYR A  45       0.415  -7.610 -18.099  1.00 91.60           C  
ATOM    367  OH  TYR A  45      -1.379  -9.161 -18.375  1.00 84.96           O  
ATOM    368  CZ  TYR A  45      -0.853  -8.046 -17.760  1.00 90.53           C  
ATOM    369  N   ASN A  46       1.437  -7.056 -13.617  1.00 94.96           N  
ATOM    370  CA  ASN A  46       2.127  -8.324 -13.406  1.00 94.95           C  
ATOM    371  C   ASN A  46       1.738  -9.357 -14.460  1.00 94.52           C  
ATOM    372  CB  ASN A  46       1.841  -8.864 -12.003  1.00 94.21           C  
ATOM    373  O   ASN A  46       0.678  -9.979 -14.364  1.00 93.42           O  
ATOM    374  CG  ASN A  46       2.166  -7.860 -10.914  1.00 90.76           C  
ATOM    375  ND2 ASN A  46       1.141  -7.405 -10.203  1.00 85.76           N  
ATOM    376  OD1 ASN A  46       3.327  -7.496 -10.714  1.00 85.27           O  
ATOM    377  N   ALA A  47       2.683  -9.553 -15.466  1.00 93.78           N  
ATOM    378  CA  ALA A  47       2.381 -10.402 -16.616  1.00 93.67           C  
ATOM    379  C   ALA A  47       2.225 -11.860 -16.195  1.00 93.08           C  
ATOM    380  CB  ALA A  47       3.473 -10.271 -17.675  1.00 92.58           C  
ATOM    381  O   ALA A  47       1.449 -12.607 -16.798  1.00 91.83           O  
ATOM    382  N   GLY A  48       2.917 -12.282 -15.191  1.00 91.59           N  
ATOM    383  CA  GLY A  48       2.916 -13.670 -14.757  1.00 91.17           C  
ATOM    384  C   GLY A  48       1.538 -14.175 -14.376  1.00 91.25           C  
ATOM    385  O   GLY A  48       1.187 -15.320 -14.669  1.00 89.71           O  
ATOM    386  N   ASP A  49       0.784 -13.302 -13.749  1.00 91.22           N  
ATOM    387  CA  ASP A  49      -0.543 -13.746 -13.336  1.00 91.22           C  
ATOM    388  C   ASP A  49      -1.627 -12.816 -13.876  1.00 91.35           C  
ATOM    389  CB  ASP A  49      -0.632 -13.826 -11.810  1.00 89.93           C  
ATOM    390  O   ASP A  49      -2.785 -12.897 -13.462  1.00 90.01           O  
ATOM    391  CG  ASP A  49      -0.433 -12.481 -11.134  1.00 87.68           C  
ATOM    392  OD1 ASP A  49      -0.184 -11.477 -11.835  1.00 86.45           O  
ATOM    393  OD2 ASP A  49      -0.524 -12.426  -9.888  1.00 85.69           O  
ATOM    394  N   ARG A  50      -1.130 -11.896 -14.763  1.00 95.09           N  
ATOM    395  CA  ARG A  50      -2.022 -10.976 -15.460  1.00 95.10           C  
ATOM    396  C   ARG A  50      -2.824 -10.136 -14.472  1.00 95.15           C  
ATOM    397  CB  ARG A  50      -2.969 -11.743 -16.385  1.00 94.08           C  
ATOM    398  O   ARG A  50      -4.001  -9.852 -14.703  1.00 94.33           O  
ATOM    399  CG  ARG A  50      -2.268 -12.459 -17.528  1.00 90.11           C  
ATOM    400  CD  ARG A  50      -3.261 -13.125 -18.471  1.00 86.38           C  
ATOM    401  NE  ARG A  50      -3.902 -14.281 -17.849  1.00 83.97           N  
ATOM    402  NH1 ARG A  50      -5.512 -14.529 -19.488  1.00 70.02           N  
ATOM    403  NH2 ARG A  50      -5.460 -15.962 -17.699  1.00 64.91           N  
ATOM    404  CZ  ARG A  50      -4.956 -14.921 -18.347  1.00 80.10           C  
ATOM    405  N   SER A  51      -2.300  -9.814 -13.389  1.00 95.82           N  
ATOM    406  CA  SER A  51      -2.866  -8.902 -12.400  1.00 96.00           C  
ATOM    407  C   SER A  51      -2.189  -7.537 -12.457  1.00 96.12           C  
ATOM    408  CB  SER A  51      -2.735  -9.488 -10.994  1.00 95.59           C  
ATOM    409  O   SER A  51      -1.206  -7.355 -13.178  1.00 95.94           O  
ATOM    410  OG  SER A  51      -1.373  -9.575 -10.610  1.00 93.74           O  
ATOM    411  N   THR A  52      -2.726  -6.589 -11.702  1.00 96.54           N  
ATOM    412  CA  THR A  52      -2.189  -5.236 -11.607  1.00 96.62           C  
ATOM    413  C   THR A  52      -2.158  -4.768 -10.155  1.00 96.72           C  
ATOM    414  CB  THR A  52      -3.014  -4.247 -12.450  1.00 96.28           C  
ATOM    415  O   THR A  52      -3.078  -5.054  -9.385  1.00 96.59           O  
ATOM    416  CG2 THR A  52      -2.403  -2.850 -12.414  1.00 94.95           C  
ATOM    417  OG1 THR A  52      -3.054  -4.703 -13.808  1.00 94.33           O  
ATOM    418  N   ASP A  53      -1.071  -4.189  -9.752  1.00 96.81           N  
ATOM    419  CA  ASP A  53      -0.978  -3.486  -8.476  1.00 96.92           C  
ATOM    420  C   ASP A  53      -1.478  -2.049  -8.603  1.00 97.05           C  
ATOM    421  CB  ASP A  53       0.463  -3.498  -7.960  1.00 96.55           C  
ATOM    422  O   ASP A  53      -1.174  -1.365  -9.583  1.00 96.97           O  
ATOM    423  CG  ASP A  53       1.056  -4.894  -7.890  1.00 94.62           C  
ATOM    424  OD1 ASP A  53       0.316  -5.857  -7.593  1.00 90.59           O  
ATOM    425  OD2 ASP A  53       2.274  -5.033  -8.132  1.00 90.76           O  
ATOM    426  N   TYR A  54      -2.257  -1.602  -7.566  1.00 97.38           N  
ATOM    427  CA  TYR A  54      -2.946  -0.323  -7.691  1.00 97.43           C  
ATOM    428  C   TYR A  54      -2.635   0.583  -6.506  1.00 97.46           C  
ATOM    429  CB  TYR A  54      -4.459  -0.535  -7.802  1.00 97.35           C  
ATOM    430  O   TYR A  54      -2.622   0.132  -5.358  1.00 97.35           O  
ATOM    431  CG  TYR A  54      -4.897  -1.091  -9.136  1.00 97.01           C  
ATOM    432  CD1 TYR A  54      -5.311  -0.245 -10.163  1.00 96.47           C  
ATOM    433  CD2 TYR A  54      -4.900  -2.461  -9.371  1.00 96.38           C  
ATOM    434  CE1 TYR A  54      -5.718  -0.752 -11.392  1.00 95.59           C  
ATOM    435  CE2 TYR A  54      -5.305  -2.980 -10.597  1.00 95.47           C  
ATOM    436  OH  TYR A  54      -6.113  -2.627 -12.815  1.00 94.00           O  
ATOM    437  CZ  TYR A  54      -5.711  -2.119 -11.600  1.00 94.94           C  
ATOM    438  N   GLY A  55      -2.458   1.920  -6.829  1.00 98.21           N  
ATOM    439  CA  GLY A  55      -2.526   3.015  -5.875  1.00 98.16           C  
ATOM    440  C   GLY A  55      -1.270   3.155  -5.036  1.00 98.30           C  
ATOM    441  O   GLY A  55      -0.224   2.599  -5.378  1.00 98.18           O  
ATOM    442  N   ILE A  56      -1.413   3.898  -3.971  1.00 98.41           N  
ATOM    443  CA  ILE A  56      -0.321   4.365  -3.125  1.00 98.38           C  
ATOM    444  C   ILE A  56       0.320   3.179  -2.408  1.00 98.43           C  
ATOM    445  CB  ILE A  56      -0.809   5.412  -2.098  1.00 98.17           C  
ATOM    446  O   ILE A  56       1.525   3.183  -2.143  1.00 98.27           O  
ATOM    447  CG1 ILE A  56       0.385   6.063  -1.391  1.00 92.17           C  
ATOM    448  CG2 ILE A  56      -1.762   4.770  -1.085  1.00 92.27           C  
ATOM    449  CD1 ILE A  56       0.045   7.360  -0.670  1.00 84.50           C  
ATOM    450  N   PHE A  57      -0.424   2.083  -2.175  1.00 98.06           N  
ATOM    451  CA  PHE A  57       0.107   0.926  -1.465  1.00 98.00           C  
ATOM    452  C   PHE A  57       0.335  -0.239  -2.421  1.00 98.01           C  
ATOM    453  CB  PHE A  57      -0.841   0.502  -0.339  1.00 97.86           C  
ATOM    454  O   PHE A  57       0.664  -1.347  -1.992  1.00 97.75           O  
ATOM    455  CG  PHE A  57      -1.002   1.538   0.741  1.00 97.29           C  
ATOM    456  CD1 PHE A  57       0.101   2.002   1.448  1.00 96.22           C  
ATOM    457  CD2 PHE A  57      -2.256   2.048   1.049  1.00 96.01           C  
ATOM    458  CE1 PHE A  57      -0.045   2.961   2.448  1.00 95.02           C  
ATOM    459  CE2 PHE A  57      -2.409   3.007   2.047  1.00 94.89           C  
ATOM    460  CZ  PHE A  57      -1.303   3.461   2.746  1.00 94.21           C  
ATOM    461  N   GLN A  58       0.063  -0.067  -3.736  1.00 97.75           N  
ATOM    462  CA  GLN A  58       0.247  -1.114  -4.735  1.00 97.65           C  
ATOM    463  C   GLN A  58      -0.470  -2.398  -4.325  1.00 97.67           C  
ATOM    464  CB  GLN A  58       1.735  -1.391  -4.956  1.00 97.40           C  
ATOM    465  O   GLN A  58       0.143  -3.466  -4.270  1.00 97.29           O  
ATOM    466  CG  GLN A  58       2.462  -0.283  -5.706  1.00 96.02           C  
ATOM    467  CD  GLN A  58       1.976  -0.125  -7.135  1.00 93.02           C  
ATOM    468  NE2 GLN A  58       1.060   0.813  -7.350  1.00 91.77           N  
ATOM    469  OE1 GLN A  58       2.422  -0.840  -8.039  1.00 91.65           O  
ATOM    470  N   ILE A  59      -1.794  -2.257  -4.129  1.00 97.42           N  
ATOM    471  CA  ILE A  59      -2.686  -3.355  -3.772  1.00 97.35           C  
ATOM    472  C   ILE A  59      -3.060  -4.145  -5.024  1.00 97.30           C  
ATOM    473  CB  ILE A  59      -3.958  -2.841  -3.061  1.00 97.20           C  
ATOM    474  O   ILE A  59      -3.541  -3.573  -6.005  1.00 97.05           O  
ATOM    475  CG1 ILE A  59      -3.596  -2.186  -1.724  1.00 96.26           C  
ATOM    476  CG2 ILE A  59      -4.961  -3.981  -2.859  1.00 96.29           C  
ATOM    477  CD1 ILE A  59      -4.771  -1.520  -1.022  1.00 94.75           C  
ATOM    478  N   ASN A  60      -2.835  -5.440  -4.925  1.00 96.59           N  
ATOM    479  CA  ASN A  60      -2.889  -6.317  -6.089  1.00 96.60           C  
ATOM    480  C   ASN A  60      -4.320  -6.739  -6.408  1.00 96.62           C  
ATOM    481  CB  ASN A  60      -2.007  -7.549  -5.874  1.00 96.15           C  
ATOM    482  O   ASN A  60      -5.061  -7.158  -5.517  1.00 96.38           O  
ATOM    483  CG  ASN A  60      -1.894  -8.411  -7.116  1.00 93.74           C  
ATOM    484  ND2 ASN A  60      -0.842  -8.191  -7.896  1.00 88.42           N  
ATOM    485  OD1 ASN A  60      -2.745  -9.266  -7.373  1.00 88.19           O  
ATOM    486  N   SER A  61      -4.630  -6.762  -7.659  1.00 96.57           N  
ATOM    487  CA  SER A  61      -5.990  -7.030  -8.116  1.00 96.51           C  
ATOM    488  C   SER A  61      -6.314  -8.519  -8.043  1.00 96.24           C  
ATOM    489  CB  SER A  61      -6.183  -6.528  -9.548  1.00 96.35           C  
ATOM    490  O   SER A  61      -7.480  -8.910  -8.127  1.00 95.65           O  
ATOM    491  OG  SER A  61      -5.251  -7.137 -10.425  1.00 95.81           O  
ATOM    492  N   ARG A  62      -5.296  -9.347  -7.959  1.00 95.77           N  
ATOM    493  CA  ARG A  62      -5.533 -10.785  -7.891  1.00 95.58           C  
ATOM    494  C   ARG A  62      -6.368 -11.145  -6.667  1.00 95.65           C  
ATOM    495  CB  ARG A  62      -4.208 -11.549  -7.865  1.00 94.37           C  
ATOM    496  O   ARG A  62      -7.255 -11.997  -6.742  1.00 95.14           O  
ATOM    497  CG  ARG A  62      -4.368 -13.058  -7.776  1.00 84.83           C  
ATOM    498  CD  ARG A  62      -5.019 -13.631  -9.028  1.00 78.58           C  
ATOM    499  NE  ARG A  62      -5.169 -15.081  -8.942  1.00 74.45           N  
ATOM    500  NH1 ARG A  62      -5.118 -15.428 -11.225  1.00 60.38           N  
ATOM    501  NH2 ARG A  62      -5.351 -17.205  -9.796  1.00 54.92           N  
ATOM    502  CZ  ARG A  62      -5.212 -15.901  -9.988  1.00 69.53           C  
ATOM    503  N   TYR A  63      -6.204 -10.410  -5.629  1.00 95.44           N  
ATOM    504  CA  TYR A  63      -6.835 -10.853  -4.391  1.00 95.53           C  
ATOM    505  C   TYR A  63      -7.710  -9.752  -3.801  1.00 95.76           C  
ATOM    506  CB  TYR A  63      -5.776 -11.281  -3.370  1.00 94.70           C  
ATOM    507  O   TYR A  63      -8.705 -10.035  -3.129  1.00 95.45           O  
ATOM    508  CG  TYR A  63      -5.045 -12.546  -3.749  1.00 91.65           C  
ATOM    509  CD1 TYR A  63      -5.685 -13.783  -3.709  1.00 86.39           C  
ATOM    510  CD2 TYR A  63      -3.713 -12.508  -4.148  1.00 86.28           C  
ATOM    511  CE1 TYR A  63      -5.015 -14.951  -4.055  1.00 85.75           C  
ATOM    512  CE2 TYR A  63      -3.033 -13.670  -4.496  1.00 85.18           C  
ATOM    513  OH  TYR A  63      -3.023 -16.039  -4.791  1.00 75.53           O  
ATOM    514  CZ  TYR A  63      -3.692 -14.885  -4.447  1.00 83.19           C  
ATOM    515  N   TRP A  64      -7.462  -8.481  -4.053  1.00 96.29           N  
ATOM    516  CA  TRP A  64      -7.951  -7.524  -3.067  1.00 96.47           C  
ATOM    517  C   TRP A  64      -8.978  -6.581  -3.685  1.00 96.44           C  
ATOM    518  CB  TRP A  64      -6.790  -6.718  -2.477  1.00 96.12           C  
ATOM    519  O   TRP A  64      -9.827  -6.030  -2.981  1.00 95.97           O  
ATOM    520  CG  TRP A  64      -5.775  -7.552  -1.755  1.00 94.67           C  
ATOM    521  CD1 TRP A  64      -4.546  -7.935  -2.214  1.00 90.12           C  
ATOM    522  CD2 TRP A  64      -5.906  -8.110  -0.444  1.00 90.61           C  
ATOM    523  CE2 TRP A  64      -4.716  -8.820  -0.171  1.00 91.16           C  
ATOM    524  CE3 TRP A  64      -6.915  -8.078   0.528  1.00 92.53           C  
ATOM    525  NE1 TRP A  64      -3.903  -8.698  -1.266  1.00 94.71           N  
ATOM    526  CH2 TRP A  64      -5.510  -9.447   1.969  1.00 92.02           C  
ATOM    527  CZ2 TRP A  64      -4.507  -9.494   1.035  1.00 93.41           C  
ATOM    528  CZ3 TRP A  64      -6.705  -8.749   1.728  1.00 92.80           C  
ATOM    529  N   CYS A  65      -8.918  -6.330  -4.941  1.00 96.80           N  
ATOM    530  CA  CYS A  65      -9.862  -5.459  -5.632  1.00 96.81           C  
ATOM    531  C   CYS A  65     -10.272  -6.055  -6.973  1.00 96.72           C  
ATOM    532  CB  CYS A  65      -9.256  -4.072  -5.843  1.00 96.61           C  
ATOM    533  O   CYS A  65      -9.743  -7.088  -7.386  1.00 96.35           O  
ATOM    534  SG  CYS A  65      -7.772  -4.075  -6.872  1.00 96.49           S  
ATOM    535  N   ASN A  66     -11.291  -5.457  -7.588  1.00 96.74           N  
ATOM    536  CA  ASN A  66     -11.799  -5.901  -8.882  1.00 96.66           C  
ATOM    537  C   ASN A  66     -11.565  -4.852  -9.965  1.00 96.61           C  
ATOM    538  CB  ASN A  66     -13.287  -6.243  -8.786  1.00 95.85           C  
ATOM    539  O   ASN A  66     -12.158  -3.773  -9.929  1.00 96.12           O  
ATOM    540  CG  ASN A  66     -13.827  -6.863 -10.060  1.00 89.72           C  
ATOM    541  ND2 ASN A  66     -15.079  -7.304 -10.020  1.00 80.22           N  
ATOM    542  OD1 ASN A  66     -13.125  -6.945 -11.071  1.00 80.39           O  
ATOM    543  N   ASP A  67     -10.709  -5.178 -10.928  1.00 96.21           N  
ATOM    544  CA  ASP A  67     -10.452  -4.242 -12.018  1.00 96.11           C  
ATOM    545  C   ASP A  67     -11.140  -4.693 -13.304  1.00 95.33           C  
ATOM    546  CB  ASP A  67      -8.947  -4.091 -12.252  1.00 95.81           C  
ATOM    547  O   ASP A  67     -10.935  -4.100 -14.365  1.00 93.60           O  
ATOM    548  CG  ASP A  67      -8.271  -5.398 -12.627  1.00 95.51           C  
ATOM    549  OD1 ASP A  67      -8.973  -6.413 -12.826  1.00 94.16           O  
ATOM    550  OD2 ASP A  67      -7.025  -5.413 -12.723  1.00 92.98           O  
ATOM    551  N   GLY A  68     -11.897  -5.791 -13.342  1.00 95.07           N  
ATOM    552  CA  GLY A  68     -12.662  -6.292 -14.473  1.00 94.78           C  
ATOM    553  C   GLY A  68     -11.816  -7.058 -15.473  1.00 94.24           C  
ATOM    554  O   GLY A  68     -12.314  -7.485 -16.516  1.00 92.81           O  
ATOM    555  N   LYS A  69     -10.531  -7.205 -15.168  1.00 94.42           N  
ATOM    556  CA  LYS A  69      -9.615  -7.768 -16.155  1.00 94.01           C  
ATOM    557  C   LYS A  69      -8.843  -8.951 -15.578  1.00 93.97           C  
ATOM    558  CB  LYS A  69      -8.642  -6.700 -16.655  1.00 92.13           C  
ATOM    559  O   LYS A  69      -8.448  -9.859 -16.312  1.00 92.92           O  
ATOM    560  CG  LYS A  69      -9.313  -5.534 -17.366  1.00 80.37           C  
ATOM    561  CD  LYS A  69      -8.309  -4.449 -17.731  1.00 74.57           C  
ATOM    562  CE  LYS A  69      -8.996  -3.228 -18.329  1.00 66.43           C  
ATOM    563  NZ  LYS A  69      -8.030  -2.118 -18.584  1.00 60.94           N  
ATOM    564  N   THR A  70      -8.532  -8.930 -14.353  1.00 95.28           N  
ATOM    565  CA  THR A  70      -7.731  -9.964 -13.706  1.00 95.59           C  
ATOM    566  C   THR A  70      -8.515 -11.269 -13.603  1.00 95.31           C  
ATOM    567  CB  THR A  70      -7.278  -9.522 -12.302  1.00 95.36           C  
ATOM    568  O   THR A  70      -9.587 -11.310 -12.995  1.00 94.63           O  
ATOM    569  CG2 THR A  70      -6.490 -10.627 -11.605  1.00 94.29           C  
ATOM    570  OG1 THR A  70      -6.448  -8.359 -12.418  1.00 94.28           O  
ATOM    571  N   PRO A  71      -7.976 -12.368 -14.124  1.00 92.76           N  
ATOM    572  CA  PRO A  71      -8.672 -13.653 -14.029  1.00 92.97           C  
ATOM    573  C   PRO A  71      -8.688 -14.211 -12.608  1.00 92.97           C  
ATOM    574  CB  PRO A  71      -7.865 -14.560 -14.962  1.00 91.46           C  
ATOM    575  O   PRO A  71      -7.661 -14.203 -11.925  1.00 92.27           O  
ATOM    576  CG  PRO A  71      -7.112 -13.622 -15.850  1.00 86.09           C  
ATOM    577  CD  PRO A  71      -6.804 -12.374 -15.073  1.00 84.81           C  
ATOM    578  N   GLY A  72      -9.875 -14.692 -12.151  1.00 93.10           N  
ATOM    579  CA  GLY A  72      -9.969 -15.363 -10.864  1.00 92.94           C  
ATOM    580  C   GLY A  72      -9.794 -14.423  -9.687  1.00 92.98           C  
ATOM    581  O   GLY A  72      -9.464 -14.858  -8.582  1.00 91.71           O  
ATOM    582  N   ALA A  73      -9.983 -13.166  -9.860  1.00 94.10           N  
ATOM    583  CA  ALA A  73      -9.807 -12.181  -8.795  1.00 94.31           C  
ATOM    584  C   ALA A  73     -10.742 -12.467  -7.624  1.00 93.86           C  
ATOM    585  CB  ALA A  73     -10.044 -10.771  -9.329  1.00 93.17           C  
ATOM    586  O   ALA A  73     -11.918 -12.781  -7.822  1.00 92.68           O  
ATOM    587  N   VAL A  74     -10.279 -12.422  -6.393  1.00 95.02           N  
ATOM    588  CA  VAL A  74     -10.997 -12.709  -5.156  1.00 95.08           C  
ATOM    589  C   VAL A  74     -11.760 -11.467  -4.700  1.00 95.17           C  
ATOM    590  CB  VAL A  74     -10.039 -13.185  -4.041  1.00 94.29           C  
ATOM    591  O   VAL A  74     -12.874 -11.571  -4.182  1.00 94.59           O  
ATOM    592  CG1 VAL A  74     -10.780 -13.316  -2.712  1.00 89.38           C  
ATOM    593  CG2 VAL A  74      -9.390 -14.513  -4.428  1.00 88.68           C  
ATOM    594  N   ASN A  75     -11.142 -10.297  -4.852  1.00 95.32           N  
ATOM    595  CA  ASN A  75     -11.703  -9.017  -4.432  1.00 95.52           C  
ATOM    596  C   ASN A  75     -12.050  -9.018  -2.946  1.00 95.29           C  
ATOM    597  CB  ASN A  75     -12.940  -8.673  -5.265  1.00 94.97           C  
ATOM    598  O   ASN A  75     -13.179  -8.703  -2.567  1.00 94.39           O  
ATOM    599  CG  ASN A  75     -13.454  -7.273  -4.997  1.00 92.97           C  
ATOM    600  ND2 ASN A  75     -14.675  -6.995  -5.438  1.00 90.62           N  
ATOM    601  OD1 ASN A  75     -12.759  -6.447  -4.399  1.00 88.51           O  
ATOM    602  N   ALA A  76     -11.126  -9.241  -2.091  1.00 95.78           N  
ATOM    603  CA  ALA A  76     -11.351  -9.393  -0.656  1.00 95.79           C  
ATOM    604  C   ALA A  76     -11.691  -8.053  -0.009  1.00 95.82           C  
ATOM    605  CB  ALA A  76     -10.124 -10.008   0.013  1.00 95.18           C  
ATOM    606  O   ALA A  76     -12.280  -8.011   1.073  1.00 95.41           O  
ATOM    607  N   CYS A  77     -11.367  -6.943  -0.635  1.00 96.70           N  
ATOM    608  CA  CYS A  77     -11.685  -5.625  -0.098  1.00 96.62           C  
ATOM    609  C   CYS A  77     -13.062  -5.164  -0.560  1.00 96.33           C  
ATOM    610  CB  CYS A  77     -10.627  -4.605  -0.520  1.00 96.20           C  
ATOM    611  O   CYS A  77     -13.540  -4.108  -0.143  1.00 95.46           O  
ATOM    612  SG  CYS A  77      -9.005  -4.889   0.222  1.00 95.16           S  
ATOM    613  N   HIS A  78     -13.696  -5.892  -1.429  1.00 96.61           N  
ATOM    614  CA  HIS A  78     -15.041  -5.615  -1.920  1.00 96.46           C  
ATOM    615  C   HIS A  78     -15.142  -4.202  -2.484  1.00 96.28           C  
ATOM    616  CB  HIS A  78     -16.069  -5.809  -0.804  1.00 95.65           C  
ATOM    617  O   HIS A  78     -16.066  -3.458  -2.146  1.00 95.41           O  
ATOM    618  CG  HIS A  78     -16.073  -7.188  -0.225  1.00 91.37           C  
ATOM    619  CD2 HIS A  78     -15.723  -7.637   1.004  1.00 83.32           C  
ATOM    620  ND1 HIS A  78     -16.472  -8.295  -0.941  1.00 82.79           N  
ATOM    621  CE1 HIS A  78     -16.368  -9.369  -0.176  1.00 82.74           C  
ATOM    622  NE2 HIS A  78     -15.915  -8.997   1.009  1.00 83.86           N  
ATOM    623  N   LEU A  79     -14.188  -3.812  -3.348  1.00 97.10           N  
ATOM    624  CA  LEU A  79     -14.195  -2.516  -4.016  1.00 97.09           C  
ATOM    625  C   LEU A  79     -13.600  -2.622  -5.416  1.00 97.19           C  
ATOM    626  CB  LEU A  79     -13.415  -1.485  -3.195  1.00 96.47           C  
ATOM    627  O   LEU A  79     -12.934  -3.608  -5.739  1.00 96.95           O  
ATOM    628  CG  LEU A  79     -11.954  -1.823  -2.894  1.00 91.61           C  
ATOM    629  CD1 LEU A  79     -11.052  -1.315  -4.014  1.00 81.82           C  
ATOM    630  CD2 LEU A  79     -11.533  -1.233  -1.553  1.00 80.86           C  
ATOM    631  N   SER A  80     -13.933  -1.651  -6.223  1.00 96.76           N  
ATOM    632  CA  SER A  80     -13.267  -1.521  -7.515  1.00 96.76           C  
ATOM    633  C   SER A  80     -11.813  -1.093  -7.346  1.00 96.86           C  
ATOM    634  CB  SER A  80     -14.004  -0.515  -8.400  1.00 96.11           C  
ATOM    635  O   SER A  80     -11.488  -0.326  -6.437  1.00 96.65           O  
ATOM    636  OG  SER A  80     -13.259  -0.238  -9.574  1.00 78.46           O  
ATOM    637  N   CYS A  81     -10.952  -1.655  -8.240  1.00 97.00           N  
ATOM    638  CA  CYS A  81      -9.555  -1.244  -8.163  1.00 97.04           C  
ATOM    639  C   CYS A  81      -9.409   0.245  -8.453  1.00 96.96           C  
ATOM    640  CB  CYS A  81      -8.704  -2.050  -9.143  1.00 96.75           C  
ATOM    641  O   CYS A  81      -8.454   0.879  -8.000  1.00 96.61           O  
ATOM    642  SG  CYS A  81      -8.642  -3.816  -8.773  1.00 96.02           S  
ATOM    643  N   SER A  82     -10.358   0.896  -9.143  1.00 96.99           N  
ATOM    644  CA  SER A  82     -10.338   2.333  -9.393  1.00 96.89           C  
ATOM    645  C   SER A  82     -10.474   3.122  -8.095  1.00 96.94           C  
ATOM    646  CB  SER A  82     -11.457   2.726 -10.357  1.00 96.25           C  
ATOM    647  O   SER A  82     -10.004   4.258  -8.000  1.00 96.66           O  
ATOM    648  OG  SER A  82     -12.728   2.459  -9.789  1.00 78.87           O  
ATOM    649  N   ALA A  83     -11.116   2.595  -7.081  1.00 96.85           N  
ATOM    650  CA  ALA A  83     -11.256   3.258  -5.787  1.00 96.84           C  
ATOM    651  C   ALA A  83      -9.901   3.418  -5.104  1.00 96.91           C  
ATOM    652  CB  ALA A  83     -12.212   2.476  -4.890  1.00 96.49           C  
ATOM    653  O   ALA A  83      -9.733   4.282  -4.240  1.00 96.72           O  
ATOM    654  N   LEU A  84      -8.944   2.560  -5.513  1.00 97.57           N  
ATOM    655  CA  LEU A  84      -7.615   2.601  -4.915  1.00 97.59           C  
ATOM    656  C   LEU A  84      -6.769   3.702  -5.545  1.00 97.54           C  
ATOM    657  CB  LEU A  84      -6.914   1.249  -5.072  1.00 97.43           C  
ATOM    658  O   LEU A  84      -5.654   3.971  -5.092  1.00 97.23           O  
ATOM    659  CG  LEU A  84      -7.623   0.042  -4.459  1.00 96.78           C  
ATOM    660  CD1 LEU A  84      -6.856  -1.239  -4.769  1.00 95.21           C  
ATOM    661  CD2 LEU A  84      -7.783   0.223  -2.953  1.00 94.95           C  
ATOM    662  N   LEU A  85      -7.232   4.372  -6.590  1.00 97.65           N  
ATOM    663  CA  LEU A  85      -6.453   5.351  -7.342  1.00 97.50           C  
ATOM    664  C   LEU A  85      -6.936   6.768  -7.053  1.00 97.04           C  
ATOM    665  CB  LEU A  85      -6.538   5.065  -8.843  1.00 97.14           C  
ATOM    666  O   LEU A  85      -6.593   7.705  -7.778  1.00 95.80           O  
ATOM    667  CG  LEU A  85      -5.916   3.752  -9.321  1.00 96.03           C  
ATOM    668  CD1 LEU A  85      -6.186   3.547 -10.808  1.00 93.27           C  
ATOM    669  CD2 LEU A  85      -4.418   3.735  -9.036  1.00 92.67           C  
ATOM    670  N   GLN A  86      -7.682   6.944  -5.932  1.00 97.22           N  
ATOM    671  CA  GLN A  86      -8.244   8.246  -5.588  1.00 97.11           C  
ATOM    672  C   GLN A  86      -7.272   9.057  -4.736  1.00 96.99           C  
ATOM    673  CB  GLN A  86      -9.574   8.080  -4.852  1.00 96.53           C  
ATOM    674  O   GLN A  86      -6.438   8.490  -4.027  1.00 96.61           O  
ATOM    675  CG  GLN A  86     -10.604   7.262  -5.620  1.00 92.47           C  
ATOM    676  CD  GLN A  86     -10.965   7.880  -6.958  1.00 88.78           C  
ATOM    677  NE2 GLN A  86     -11.033   7.052  -7.994  1.00 86.22           N  
ATOM    678  OE1 GLN A  86     -11.181   9.092  -7.059  1.00 87.14           O  
ATOM    679  N   ASP A  87      -7.388  10.405  -4.828  1.00 96.09           N  
ATOM    680  CA  ASP A  87      -6.573  11.291  -4.003  1.00 96.06           C  
ATOM    681  C   ASP A  87      -6.928  11.145  -2.525  1.00 95.92           C  
ATOM    682  CB  ASP A  87      -6.747  12.746  -4.444  1.00 95.20           C  
ATOM    683  O   ASP A  87      -6.065  11.288  -1.656  1.00 95.35           O  
ATOM    684  CG  ASP A  87      -6.129  13.031  -5.802  1.00 91.33           C  
ATOM    685  OD1 ASP A  87      -5.452  12.143  -6.363  1.00 86.96           O  
ATOM    686  OD2 ASP A  87      -6.319  14.156  -6.313  1.00 87.62           O  
ATOM    687  N   ASN A  88      -8.213  11.089  -2.262  1.00 96.39           N  
ATOM    688  CA  ASN A  88      -8.631  10.637  -0.939  1.00 96.44           C  
ATOM    689  C   ASN A  88      -8.352   9.150  -0.741  1.00 96.65           C  
ATOM    690  CB  ASN A  88     -10.115  10.934  -0.715  1.00 95.72           C  
ATOM    691  O   ASN A  88      -9.043   8.303  -1.310  1.00 96.38           O  
ATOM    692  CG  ASN A  88     -10.581  10.561   0.679  1.00 90.76           C  
ATOM    693  ND2 ASN A  88     -11.827  10.892   0.996  1.00 85.12           N  
ATOM    694  OD1 ASN A  88      -9.826   9.981   1.464  1.00 83.53           O  
ATOM    695  N   ILE A  89      -7.400   8.798   0.149  1.00 97.39           N  
ATOM    696  CA  ILE A  89      -6.845   7.449   0.161  1.00 97.43           C  
ATOM    697  C   ILE A  89      -7.562   6.605   1.213  1.00 97.58           C  
ATOM    698  CB  ILE A  89      -5.324   7.466   0.433  1.00 97.14           C  
ATOM    699  O   ILE A  89      -7.057   5.560   1.629  1.00 97.25           O  
ATOM    700  CG1 ILE A  89      -5.024   8.201   1.744  1.00 95.57           C  
ATOM    701  CG2 ILE A  89      -4.573   8.106  -0.738  1.00 95.46           C  
ATOM    702  CD1 ILE A  89      -3.582   8.066   2.214  1.00 92.97           C  
ATOM    703  N   ALA A  90      -8.756   7.091   1.674  1.00 96.79           N  
ATOM    704  CA  ALA A  90      -9.497   6.372   2.707  1.00 96.78           C  
ATOM    705  C   ALA A  90      -9.763   4.929   2.287  1.00 96.92           C  
ATOM    706  CB  ALA A  90     -10.813   7.084   3.012  1.00 96.21           C  
ATOM    707  O   ALA A  90      -9.626   4.006   3.094  1.00 96.76           O  
ATOM    708  N   ASP A  91     -10.191   4.690   1.020  1.00 96.96           N  
ATOM    709  CA  ASP A  91     -10.444   3.336   0.536  1.00 97.04           C  
ATOM    710  C   ASP A  91      -9.153   2.521   0.482  1.00 97.23           C  
ATOM    711  CB  ASP A  91     -11.101   3.373  -0.845  1.00 96.64           C  
ATOM    712  O   ASP A  91      -9.145   1.338   0.825  1.00 97.15           O  
ATOM    713  CG  ASP A  91     -12.564   3.779  -0.795  1.00 94.74           C  
ATOM    714  OD1 ASP A  91     -13.220   3.569   0.248  1.00 91.85           O  
ATOM    715  OD2 ASP A  91     -13.066   4.310  -1.809  1.00 91.29           O  
ATOM    716  N   ALA A  92      -8.082   3.145  -0.007  1.00 97.88           N  
ATOM    717  CA  ALA A  92      -6.792   2.461  -0.033  1.00 97.88           C  
ATOM    718  C   ALA A  92      -6.356   2.059   1.373  1.00 98.01           C  
ATOM    719  CB  ALA A  92      -5.733   3.348  -0.683  1.00 97.64           C  
ATOM    720  O   ALA A  92      -5.849   0.954   1.580  1.00 97.92           O  
ATOM    721  N   VAL A  93      -6.527   2.919   2.380  1.00 98.03           N  
ATOM    722  CA  VAL A  93      -6.165   2.649   3.768  1.00 97.98           C  
ATOM    723  C   VAL A  93      -7.036   1.524   4.320  1.00 98.00           C  
ATOM    724  CB  VAL A  93      -6.305   3.912   4.646  1.00 97.73           C  
ATOM    725  O   VAL A  93      -6.534   0.605   4.972  1.00 97.83           O  
ATOM    726  CG1 VAL A  93      -6.317   3.541   6.128  1.00 95.69           C  
ATOM    727  CG2 VAL A  93      -5.176   4.897   4.348  1.00 95.85           C  
ATOM    728  N   ALA A  94      -8.355   1.595   4.034  1.00 97.31           N  
ATOM    729  CA  ALA A  94      -9.261   0.551   4.504  1.00 97.24           C  
ATOM    730  C   ALA A  94      -8.861  -0.813   3.949  1.00 97.32           C  
ATOM    731  CB  ALA A  94     -10.700   0.879   4.113  1.00 96.82           C  
ATOM    732  O   ALA A  94      -8.869  -1.811   4.674  1.00 97.17           O  
ATOM    733  N   CYS A  95      -8.497  -0.894   2.699  1.00 97.78           N  
ATOM    734  CA  CYS A  95      -8.089  -2.156   2.093  1.00 97.71           C  
ATOM    735  C   CYS A  95      -6.740  -2.612   2.637  1.00 97.75           C  
ATOM    736  CB  CYS A  95      -8.016  -2.022   0.572  1.00 97.45           C  
ATOM    737  O   CYS A  95      -6.551  -3.794   2.928  1.00 97.52           O  
ATOM    738  SG  CYS A  95      -7.720  -3.585  -0.283  1.00 95.47           S  
ATOM    739  N   ALA A  96      -5.771  -1.678   2.807  1.00 98.09           N  
ATOM    740  CA  ALA A  96      -4.479  -2.029   3.391  1.00 98.03           C  
ATOM    741  C   ALA A  96      -4.653  -2.645   4.777  1.00 98.06           C  
ATOM    742  CB  ALA A  96      -3.578  -0.799   3.469  1.00 97.87           C  
ATOM    743  O   ALA A  96      -3.963  -3.605   5.127  1.00 97.88           O  
ATOM    744  N   LYS A  97      -5.564  -2.057   5.569  1.00 97.79           N  
ATOM    745  CA  LYS A  97      -5.859  -2.614   6.885  1.00 97.71           C  
ATOM    746  C   LYS A  97      -6.409  -4.033   6.771  1.00 97.54           C  
ATOM    747  CB  LYS A  97      -6.854  -1.726   7.634  1.00 97.51           C  
ATOM    748  O   LYS A  97      -6.087  -4.897   7.589  1.00 97.19           O  
ATOM    749  CG  LYS A  97      -6.237  -0.465   8.221  1.00 96.66           C  
ATOM    750  CD  LYS A  97      -7.278   0.384   8.940  1.00 95.42           C  
ATOM    751  CE  LYS A  97      -6.642   1.580   9.635  1.00 93.68           C  
ATOM    752  NZ  LYS A  97      -7.664   2.436  10.310  1.00 90.65           N  
ATOM    753  N   ARG A  98      -7.200  -4.281   5.782  1.00 96.97           N  
ATOM    754  CA  ARG A  98      -7.721  -5.624   5.554  1.00 96.78           C  
ATOM    755  C   ARG A  98      -6.601  -6.591   5.185  1.00 96.78           C  
ATOM    756  CB  ARG A  98      -8.784  -5.609   4.453  1.00 95.56           C  
ATOM    757  O   ARG A  98      -6.583  -7.734   5.646  1.00 96.32           O  
ATOM    758  CG  ARG A  98      -9.300  -6.988   4.076  1.00 79.58           C  
ATOM    759  CD  ARG A  98     -10.122  -7.609   5.197  1.00 73.25           C  
ATOM    760  NE  ARG A  98     -10.639  -8.922   4.823  1.00 70.59           N  
ATOM    761  NH1 ARG A  98     -11.323  -9.490   6.955  1.00 58.18           N  
ATOM    762  NH2 ARG A  98     -11.635 -10.954   5.219  1.00 51.50           N  
ATOM    763  CZ  ARG A  98     -11.198  -9.786   5.667  1.00 65.37           C  
ATOM    764  N   VAL A  99      -5.669  -6.186   4.328  1.00 96.72           N  
ATOM    765  CA  VAL A  99      -4.553  -7.019   3.891  1.00 96.69           C  
ATOM    766  C   VAL A  99      -3.752  -7.487   5.104  1.00 96.55           C  
ATOM    767  CB  VAL A  99      -3.634  -6.265   2.904  1.00 96.37           C  
ATOM    768  O   VAL A  99      -3.434  -8.672   5.227  1.00 96.10           O  
ATOM    769  CG1 VAL A  99      -2.378  -7.082   2.604  1.00 94.71           C  
ATOM    770  CG2 VAL A  99      -4.387  -5.944   1.614  1.00 94.68           C  
ATOM    771  N   VAL A 100      -3.510  -6.579   6.075  1.00 97.29           N  
ATOM    772  CA  VAL A 100      -2.584  -6.922   7.149  1.00 97.11           C  
ATOM    773  C   VAL A 100      -3.312  -7.734   8.218  1.00 96.75           C  
ATOM    774  CB  VAL A 100      -1.950  -5.661   7.776  1.00 96.69           C  
ATOM    775  O   VAL A 100      -2.693  -8.210   9.173  1.00 95.70           O  
ATOM    776  CG1 VAL A 100      -1.084  -4.927   6.754  1.00 93.58           C  
ATOM    777  CG2 VAL A 100      -3.034  -4.736   8.326  1.00 93.72           C  
ATOM    778  N   ARG A 101      -4.579  -7.918   8.102  1.00 95.82           N  
ATOM    779  CA  ARG A 101      -5.280  -8.864   8.963  1.00 95.39           C  
ATOM    780  C   ARG A 101      -4.981 -10.302   8.554  1.00 94.56           C  
ATOM    781  CB  ARG A 101      -6.788  -8.611   8.925  1.00 94.11           C  
ATOM    782  O   ARG A 101      -5.160 -11.229   9.347  1.00 92.80           O  
ATOM    783  CG  ARG A 101      -7.215  -7.326   9.617  1.00 85.41           C  
ATOM    784  CD  ARG A 101      -8.723  -7.127   9.557  1.00 79.96           C  
ATOM    785  NE  ARG A 101      -9.125  -5.867  10.177  1.00 77.18           N  
ATOM    786  NH1 ARG A 101     -11.371  -6.107   9.691  1.00 64.12           N  
ATOM    787  NH2 ARG A 101     -10.628  -4.253  10.816  1.00 59.57           N  
ATOM    788  CZ  ARG A 101     -10.374  -5.412  10.226  1.00 71.81           C  
ATOM    789  N   ASP A 102      -4.572 -10.480   7.302  1.00 92.79           N  
ATOM    790  CA  ASP A 102      -4.131 -11.814   6.907  1.00 92.59           C  
ATOM    791  C   ASP A 102      -2.838 -12.199   7.621  1.00 92.74           C  
ATOM    792  CB  ASP A 102      -3.937 -11.888   5.391  1.00 91.02           C  
ATOM    793  O   ASP A 102      -2.076 -11.329   8.049  1.00 91.95           O  
ATOM    794  CG  ASP A 102      -5.228 -12.168   4.641  1.00 84.34           C  
ATOM    795  OD1 ASP A 102      -6.294 -11.664   5.053  1.00 80.71           O  
ATOM    796  OD2 ASP A 102      -5.177 -12.902   3.630  1.00 80.94           O  
ATOM    797  N   PRO A 103      -2.567 -13.554   7.728  1.00 90.84           N  
ATOM    798  CA  PRO A 103      -1.440 -14.034   8.530  1.00 91.04           C  
ATOM    799  C   PRO A 103      -0.101 -13.465   8.067  1.00 90.84           C  
ATOM    800  CB  PRO A 103      -1.486 -15.551   8.331  1.00 89.38           C  
ATOM    801  O   PRO A 103       0.826 -13.326   8.870  1.00 89.70           O  
ATOM    802  CG  PRO A 103      -2.935 -15.868   8.143  1.00 85.60           C  
ATOM    803  CD  PRO A 103      -3.570 -14.751   7.366  1.00 84.48           C  
ATOM    804  N   GLN A 104       0.086 -13.107   6.780  1.00 91.84           N  
ATOM    805  CA  GLN A 104       1.340 -12.551   6.283  1.00 91.80           C  
ATOM    806  C   GLN A 104       1.571 -11.144   6.826  1.00 92.59           C  
ATOM    807  CB  GLN A 104       1.351 -12.532   4.754  1.00 89.63           C  
ATOM    808  O   GLN A 104       2.710 -10.673   6.880  1.00 91.90           O  
ATOM    809  CG  GLN A 104       1.498 -13.911   4.123  1.00 79.73           C  
ATOM    810  CD  GLN A 104       1.698 -13.850   2.620  1.00 75.20           C  
ATOM    811  NE2 GLN A 104       1.149 -14.829   1.909  1.00 65.32           N  
ATOM    812  OE1 GLN A 104       2.339 -12.930   2.102  1.00 72.43           O  
ATOM    813  N   GLY A 105       0.408 -10.521   7.242  1.00 94.60           N  
ATOM    814  CA  GLY A 105       0.552  -9.157   7.725  1.00 95.12           C  
ATOM    815  C   GLY A 105       1.187  -8.228   6.709  1.00 95.47           C  
ATOM    816  O   GLY A 105       0.989  -8.390   5.503  1.00 95.09           O  
ATOM    817  N   ILE A 106       1.921  -7.321   7.195  1.00 96.38           N  
ATOM    818  CA  ILE A 106       2.533  -6.294   6.358  1.00 96.65           C  
ATOM    819  C   ILE A 106       3.598  -6.925   5.464  1.00 96.36           C  
ATOM    820  CB  ILE A 106       3.151  -5.164   7.211  1.00 96.42           C  
ATOM    821  O   ILE A 106       4.003  -6.336   4.459  1.00 95.68           O  
ATOM    822  CG1 ILE A 106       3.534  -3.974   6.323  1.00 95.20           C  
ATOM    823  CG2 ILE A 106       4.364  -5.677   7.992  1.00 94.93           C  
ATOM    824  CD1 ILE A 106       3.752  -2.676   7.089  1.00 93.45           C  
ATOM    825  N   ARG A 107       3.965  -8.124   5.701  1.00 95.40           N  
ATOM    826  CA  ARG A 107       4.964  -8.824   4.901  1.00 95.24           C  
ATOM    827  C   ARG A 107       4.394  -9.231   3.547  1.00 95.08           C  
ATOM    828  CB  ARG A 107       5.480 -10.058   5.644  1.00 94.07           C  
ATOM    829  O   ARG A 107       5.120  -9.735   2.687  1.00 94.29           O  
ATOM    830  CG  ARG A 107       6.315  -9.733   6.873  1.00 87.84           C  
ATOM    831  CD  ARG A 107       6.793 -10.994   7.580  1.00 84.56           C  
ATOM    832  NE  ARG A 107       7.885 -11.637   6.854  1.00 80.67           N  
ATOM    833  NH1 ARG A 107       9.552 -10.358   7.814  1.00 69.76           N  
ATOM    834  NH2 ARG A 107      10.082 -11.971   6.273  1.00 65.82           N  
ATOM    835  CZ  ARG A 107       9.170 -11.320   6.982  1.00 74.80           C  
ATOM    836  N   ALA A 108       3.105  -8.998   3.359  1.00 94.50           N  
ATOM    837  CA  ALA A 108       2.478  -9.252   2.065  1.00 94.38           C  
ATOM    838  C   ALA A 108       3.094  -8.377   0.976  1.00 94.44           C  
ATOM    839  CB  ALA A 108       0.972  -9.013   2.146  1.00 93.42           C  
ATOM    840  O   ALA A 108       3.012  -8.702  -0.211  1.00 93.80           O  
ATOM    841  N   TRP A 109       3.714  -7.246   1.308  1.00 95.92           N  
ATOM    842  CA  TRP A 109       4.365  -6.346   0.362  1.00 96.12           C  
ATOM    843  C   TRP A 109       5.853  -6.660   0.249  1.00 95.57           C  
ATOM    844  CB  TRP A 109       4.168  -4.888   0.784  1.00 95.77           C  
ATOM    845  O   TRP A 109       6.611  -6.454   1.200  1.00 94.47           O  
ATOM    846  CG  TRP A 109       2.816  -4.334   0.448  1.00 93.60           C  
ATOM    847  CD1 TRP A 109       2.442  -3.721  -0.715  1.00 88.80           C  
ATOM    848  CD2 TRP A 109       1.658  -4.338   1.289  1.00 88.94           C  
ATOM    849  CE2 TRP A 109       0.617  -3.712   0.570  1.00 90.46           C  
ATOM    850  CE3 TRP A 109       1.400  -4.813   2.582  1.00 87.25           C  
ATOM    851  NE1 TRP A 109       1.121  -3.345  -0.649  1.00 89.52           N  
ATOM    852  CH2 TRP A 109      -0.890  -4.021   2.369  1.00 87.64           C  
ATOM    853  CZ2 TRP A 109      -0.664  -3.547   1.102  1.00 88.60           C  
ATOM    854  CZ3 TRP A 109       0.125  -4.648   3.110  1.00 87.56           C  
ATOM    855  N   VAL A 110       6.273  -7.096  -0.952  1.00 94.07           N  
ATOM    856  CA  VAL A 110       7.657  -7.479  -1.208  1.00 94.10           C  
ATOM    857  C   VAL A 110       8.575  -6.279  -0.987  1.00 94.40           C  
ATOM    858  CB  VAL A 110       7.837  -8.031  -2.640  1.00 92.75           C  
ATOM    859  O   VAL A 110       9.658  -6.416  -0.413  1.00 93.93           O  
ATOM    860  CG1 VAL A 110       9.319  -8.190  -2.975  1.00 82.56           C  
ATOM    861  CG2 VAL A 110       7.105  -9.362  -2.794  1.00 81.87           C  
ATOM    862  N   ALA A 111       8.139  -5.158  -1.376  1.00 95.18           N  
ATOM    863  CA  ALA A 111       8.960  -3.959  -1.223  1.00 95.23           C  
ATOM    864  C   ALA A 111       9.236  -3.668   0.249  1.00 95.55           C  
ATOM    865  CB  ALA A 111       8.280  -2.761  -1.881  1.00 94.01           C  
ATOM    866  O   ALA A 111      10.347  -3.274   0.612  1.00 95.19           O  
ATOM    867  N   TRP A 112       8.212  -3.815   1.048  1.00 96.50           N  
ATOM    868  CA  TRP A 112       8.422  -3.583   2.473  1.00 96.61           C  
ATOM    869  C   TRP A 112       9.462  -4.548   3.034  1.00 96.16           C  
ATOM    870  CB  TRP A 112       7.105  -3.729   3.242  1.00 96.44           C  
ATOM    871  O   TRP A 112      10.347  -4.144   3.791  1.00 95.14           O  
ATOM    872  CG  TRP A 112       7.217  -3.421   4.705  1.00 95.39           C  
ATOM    873  CD1 TRP A 112       7.118  -2.193   5.298  1.00 92.87           C  
ATOM    874  CD2 TRP A 112       7.454  -4.358   5.759  1.00 92.68           C  
ATOM    875  CE2 TRP A 112       7.486  -3.628   6.968  1.00 93.15           C  
ATOM    876  CE3 TRP A 112       7.642  -5.747   5.800  1.00 92.76           C  
ATOM    877  NE1 TRP A 112       7.279  -2.311   6.659  1.00 93.45           N  
ATOM    878  CH2 TRP A 112       7.880  -5.600   8.216  1.00 91.75           C  
ATOM    879  CZ2 TRP A 112       7.699  -4.242   8.205  1.00 92.27           C  
ATOM    880  CZ3 TRP A 112       7.854  -6.355   7.032  1.00 91.94           C  
ATOM    881  N   ARG A 113       9.396  -5.852   2.673  1.00 95.92           N  
ATOM    882  CA  ARG A 113      10.359  -6.838   3.155  1.00 95.77           C  
ATOM    883  C   ARG A 113      11.779  -6.461   2.747  1.00 95.43           C  
ATOM    884  CB  ARG A 113      10.013  -8.231   2.625  1.00 94.93           C  
ATOM    885  O   ARG A 113      12.711  -6.577   3.545  1.00 94.65           O  
ATOM    886  CG  ARG A 113       8.730  -8.808   3.202  1.00 90.11           C  
ATOM    887  CD  ARG A 113       8.588 -10.291   2.887  1.00 87.48           C  
ATOM    888  NE  ARG A 113       8.526 -10.533   1.448  1.00 84.29           N  
ATOM    889  NH1 ARG A 113       6.230 -10.774   1.378  1.00 73.71           N  
ATOM    890  NH2 ARG A 113       7.466 -10.965  -0.543  1.00 70.92           N  
ATOM    891  CZ  ARG A 113       7.407 -10.756   0.765  1.00 79.19           C  
ATOM    892  N   ASN A 114      11.859  -5.968   1.550  1.00 95.47           N  
ATOM    893  CA  ASN A 114      13.184  -5.760   0.975  1.00 95.30           C  
ATOM    894  C   ASN A 114      13.788  -4.433   1.426  1.00 95.18           C  
ATOM    895  CB  ASN A 114      13.123  -5.824  -0.552  1.00 94.29           C  
ATOM    896  O   ASN A 114      15.009  -4.307   1.537  1.00 94.47           O  
ATOM    897  CG  ASN A 114      12.869  -7.226  -1.068  1.00 87.29           C  
ATOM    898  ND2 ASN A 114      12.480  -7.331  -2.333  1.00 78.95           N  
ATOM    899  OD1 ASN A 114      13.020  -8.207  -0.335  1.00 79.99           O  
ATOM    900  N   ARG A 115      12.971  -3.435   1.683  1.00 96.48           N  
ATOM    901  CA  ARG A 115      13.504  -2.083   1.816  1.00 96.41           C  
ATOM    902  C   ARG A 115      13.297  -1.549   3.229  1.00 96.42           C  
ATOM    903  CB  ARG A 115      12.850  -1.145   0.799  1.00 95.90           C  
ATOM    904  O   ARG A 115      13.967  -0.602   3.645  1.00 95.97           O  
ATOM    905  CG  ARG A 115      13.066  -1.557  -0.648  1.00 93.14           C  
ATOM    906  CD  ARG A 115      14.527  -1.431  -1.058  1.00 89.10           C  
ATOM    907  NE  ARG A 115      14.694  -1.564  -2.503  1.00 86.82           N  
ATOM    908  NH1 ARG A 115      16.996  -1.368  -2.462  1.00 77.86           N  
ATOM    909  NH2 ARG A 115      15.901  -1.662  -4.454  1.00 75.06           N  
ATOM    910  CZ  ARG A 115      15.863  -1.531  -3.137  1.00 83.89           C  
ATOM    911  N   CYS A 116      12.344  -2.141   3.958  1.00 96.75           N  
ATOM    912  CA  CYS A 116      11.943  -1.536   5.224  1.00 96.72           C  
ATOM    913  C   CYS A 116      12.202  -2.485   6.388  1.00 96.34           C  
ATOM    914  CB  CYS A 116      10.465  -1.149   5.188  1.00 96.41           C  
ATOM    915  O   CYS A 116      12.592  -2.050   7.473  1.00 95.40           O  
ATOM    916  SG  CYS A 116      10.014  -0.129   3.767  1.00 95.85           S  
ATOM    917  N   GLN A 117      11.996  -3.736   6.161  1.00 95.90           N  
ATOM    918  CA  GLN A 117      12.093  -4.703   7.250  1.00 95.73           C  
ATOM    919  C   GLN A 117      13.472  -4.661   7.902  1.00 95.09           C  
ATOM    920  CB  GLN A 117      11.795  -6.115   6.743  1.00 94.97           C  
ATOM    921  O   GLN A 117      14.493  -4.687   7.211  1.00 93.71           O  
ATOM    922  CG  GLN A 117      11.723  -7.162   7.846  1.00 90.22           C  
ATOM    923  CD  GLN A 117      11.308  -8.528   7.333  1.00 85.54           C  
ATOM    924  NE2 GLN A 117      11.000  -9.438   8.250  1.00 83.92           N  
ATOM    925  OE1 GLN A 117      11.265  -8.763   6.121  1.00 85.27           O  
ATOM    926  N   ASN A 118      13.443  -4.619   9.301  1.00 94.88           N  
ATOM    927  CA  ASN A 118      14.645  -4.625  10.128  1.00 94.78           C  
ATOM    928  C   ASN A 118      15.557  -3.446   9.800  1.00 94.48           C  
ATOM    929  CB  ASN A 118      15.403  -5.944   9.964  1.00 93.25           C  
ATOM    930  O   ASN A 118      16.774  -3.530   9.971  1.00 93.21           O  
ATOM    931  CG  ASN A 118      14.609  -7.139  10.452  1.00 86.71           C  
ATOM    932  ND2 ASN A 118      14.762  -8.270   9.774  1.00 80.50           N  
ATOM    933  OD1 ASN A 118      13.862  -7.046  11.430  1.00 79.98           O  
ATOM    934  N   ARG A 119      14.980  -2.432   9.400  1.00 95.42           N  
ATOM    935  CA  ARG A 119      15.731  -1.206   9.145  1.00 95.33           C  
ATOM    936  C   ARG A 119      15.204  -0.055   9.994  1.00 95.42           C  
ATOM    937  CB  ARG A 119      15.668  -0.836   7.662  1.00 93.97           C  
ATOM    938  O   ARG A 119      14.111  -0.142  10.558  1.00 94.77           O  
ATOM    939  CG  ARG A 119      16.249  -1.894   6.738  1.00 86.23           C  
ATOM    940  CD  ARG A 119      16.148  -1.482   5.275  1.00 81.56           C  
ATOM    941  NE  ARG A 119      16.622  -2.538   4.384  1.00 79.02           N  
ATOM    942  NH1 ARG A 119      18.504  -1.392   3.691  1.00 68.85           N  
ATOM    943  NH2 ARG A 119      18.068  -3.489   2.875  1.00 63.11           N  
ATOM    944  CZ  ARG A 119      17.730  -2.470   3.652  1.00 75.70           C  
ATOM    945  N   ASP A 120      16.034   0.942  10.152  1.00 95.69           N  
ATOM    946  CA  ASP A 120      15.576   2.176  10.783  1.00 95.64           C  
ATOM    947  C   ASP A 120      14.715   2.996   9.824  1.00 95.53           C  
ATOM    948  CB  ASP A 120      16.767   3.008  11.262  1.00 94.45           C  
ATOM    949  O   ASP A 120      15.226   3.579   8.866  1.00 94.64           O  
ATOM    950  CG  ASP A 120      16.352   4.257  12.018  1.00 88.71           C  
ATOM    951  OD1 ASP A 120      15.136   4.487  12.197  1.00 83.27           O  
ATOM    952  OD2 ASP A 120      17.248   5.021  12.438  1.00 86.72           O  
ATOM    953  N   VAL A 121      13.353   3.070  10.125  1.00 96.75           N  
ATOM    954  CA  VAL A 121      12.449   3.724   9.186  1.00 96.79           C  
ATOM    955  C   VAL A 121      11.944   5.036   9.783  1.00 96.79           C  
ATOM    956  CB  VAL A 121      11.257   2.813   8.816  1.00 96.23           C  
ATOM    957  O   VAL A 121      11.019   5.653   9.249  1.00 96.30           O  
ATOM    958  CG1 VAL A 121      11.711   1.672   7.908  1.00 94.77           C  
ATOM    959  CG2 VAL A 121      10.595   2.264  10.079  1.00 94.91           C  
ATOM    960  N   ARG A 122      12.589   5.593  10.829  1.00 96.11           N  
ATOM    961  CA  ARG A 122      12.142   6.811  11.497  1.00 96.06           C  
ATOM    962  C   ARG A 122      12.250   8.016  10.569  1.00 96.22           C  
ATOM    963  CB  ARG A 122      12.955   7.056  12.770  1.00 94.53           C  
ATOM    964  O   ARG A 122      11.553   9.015  10.756  1.00 95.76           O  
ATOM    965  CG  ARG A 122      12.578   6.145  13.927  1.00 84.63           C  
ATOM    966  CD  ARG A 122      13.472   6.370  15.138  1.00 81.67           C  
ATOM    967  NE  ARG A 122      14.857   5.997  14.862  1.00 77.99           N  
ATOM    968  NH1 ARG A 122      15.721   6.992  16.759  1.00 68.72           N  
ATOM    969  NH2 ARG A 122      17.111   5.912  15.292  1.00 63.17           N  
ATOM    970  CZ  ARG A 122      15.893   6.301  15.638  1.00 71.02           C  
ATOM    971  N   GLN A 123      13.116   7.923   9.604  1.00 96.05           N  
ATOM    972  CA  GLN A 123      13.336   9.031   8.681  1.00 95.93           C  
ATOM    973  C   GLN A 123      12.070   9.350   7.892  1.00 96.13           C  
ATOM    974  CB  GLN A 123      14.485   8.712   7.723  1.00 94.89           C  
ATOM    975  O   GLN A 123      11.888  10.478   7.429  1.00 95.71           O  
ATOM    976  CG  GLN A 123      14.207   7.534   6.800  1.00 87.92           C  
ATOM    977  CD  GLN A 123      15.380   7.207   5.895  1.00 81.96           C  
ATOM    978  NE2 GLN A 123      15.693   5.922   5.770  1.00 73.33           N  
ATOM    979  OE1 GLN A 123      16.000   8.103   5.312  1.00 79.08           O  
ATOM    980  N   TYR A 124      11.186   8.423   7.769  1.00 96.70           N  
ATOM    981  CA  TYR A 124      10.012   8.603   6.922  1.00 96.85           C  
ATOM    982  C   TYR A 124       8.956   9.448   7.625  1.00 96.82           C  
ATOM    983  CB  TYR A 124       9.419   7.246   6.530  1.00 96.67           C  
ATOM    984  O   TYR A 124       8.009   9.921   6.992  1.00 96.46           O  
ATOM    985  CG  TYR A 124      10.312   6.431   5.627  1.00 96.27           C  
ATOM    986  CD1 TYR A 124      10.369   6.684   4.258  1.00 95.37           C  
ATOM    987  CD2 TYR A 124      11.099   5.405   6.139  1.00 95.18           C  
ATOM    988  CE1 TYR A 124      11.189   5.934   3.422  1.00 94.41           C  
ATOM    989  CE2 TYR A 124      11.923   4.649   5.312  1.00 94.24           C  
ATOM    990  OH  TYR A 124      12.775   4.176   3.133  1.00 91.82           O  
ATOM    991  CZ  TYR A 124      11.962   4.921   3.957  1.00 93.61           C  
ATOM    992  N   VAL A 125       9.190   9.675   9.004  1.00 97.18           N  
ATOM    993  CA  VAL A 125       8.204  10.476   9.722  1.00 97.04           C  
ATOM    994  C   VAL A 125       8.907  11.589  10.495  1.00 96.66           C  
ATOM    995  CB  VAL A 125       7.360   9.610  10.683  1.00 96.59           C  
ATOM    996  O   VAL A 125       8.259  12.378  11.187  1.00 95.71           O  
ATOM    997  CG1 VAL A 125       6.493   8.624   9.902  1.00 94.49           C  
ATOM    998  CG2 VAL A 125       8.264   8.870  11.667  1.00 94.52           C  
ATOM    999  N   GLN A 126      10.193  11.642  10.436  1.00 96.22           N  
ATOM   1000  CA  GLN A 126      11.008  12.609  11.165  1.00 96.00           C  
ATOM   1001  C   GLN A 126      10.594  14.039  10.831  1.00 95.96           C  
ATOM   1002  CB  GLN A 126      12.491  12.405  10.854  1.00 94.84           C  
ATOM   1003  O   GLN A 126      10.493  14.404   9.658  1.00 95.35           O  
ATOM   1004  CG  GLN A 126      13.419  13.300  11.664  1.00 84.94           C  
ATOM   1005  CD  GLN A 126      14.886  13.009  11.411  1.00 78.94           C  
ATOM   1006  NE2 GLN A 126      15.761  13.697  12.136  1.00 70.74           N  
ATOM   1007  OE1 GLN A 126      15.230  12.171  10.571  1.00 76.09           O  
ATOM   1008  N   GLY A 127      10.310  14.818  11.853  1.00 95.34           N  
ATOM   1009  CA  GLY A 127      10.002  16.227  11.661  1.00 95.34           C  
ATOM   1010  C   GLY A 127       8.567  16.471  11.233  1.00 95.34           C  
ATOM   1011  O   GLY A 127       8.220  17.576  10.812  1.00 94.65           O  
ATOM   1012  N   CYS A 128       7.771  15.483  11.260  1.00 96.08           N  
ATOM   1013  CA  CYS A 128       6.416  15.638  10.741  1.00 96.03           C  
ATOM   1014  C   CYS A 128       5.438  15.977  11.859  1.00 95.03           C  
ATOM   1015  CB  CYS A 128       5.967  14.363  10.027  1.00 95.57           C  
ATOM   1016  O   CYS A 128       4.270  16.269  11.601  1.00 92.94           O  
ATOM   1017  SG  CYS A 128       6.828  14.060   8.469  1.00 95.32           S  
ATOM   1018  N   GLY A 129       5.833  15.943  13.114  1.00 95.33           N  
ATOM   1019  CA  GLY A 129       4.928  16.258  14.207  1.00 94.82           C  
ATOM   1020  C   GLY A 129       3.849  15.211  14.409  1.00 94.13           C  
ATOM   1021  O   GLY A 129       2.710  15.542  14.745  1.00 91.97           O  
ATOM   1022  N   VAL A 130       4.228  13.794  14.282  1.00 92.37           N  
ATOM   1023  CA  VAL A 130       3.288  12.687  14.426  1.00 90.35           C  
ATOM   1024  C   VAL A 130       3.779  11.729  15.509  1.00 85.55           C  
ATOM   1025  CB  VAL A 130       3.094  11.931  13.093  1.00 90.11           C  
ATOM   1026  O   VAL A 130       4.980  11.647  15.776  1.00 79.33           O  
ATOM   1027  CG1 VAL A 130       2.387  12.816  12.068  1.00 91.80           C  
ATOM   1028  CG2 VAL A 130       4.439  11.450  12.552  1.00 91.77           C  
TER    1029      VAL A 130
END
