# Supplementary material for: Semantical and geometrical protein encoding toward enhanced bioactivity and thermostability
Source: eLife. 2025 May 2;13:RP98033. doi: 10.7554/eLife.98033 (PMC12048155; doi:10.7554/eLife.98033)
Supplement: Source code 1. [file elife-98033-code1.zip › ProtSSN-master/data/DDG/DATASET/1LZ1-2.7-49.2/1LZ1-2.7-49.2.exp.pdb]

HEADER    HYDROLASE (O-GLYCOSYL)                  12-OCT-84   1LZ1              
TITLE     REFINEMENT OF HUMAN LYSOZYME AT 1.5 ANGSTROMS RESOLUTION. ANALYSIS OF 
TITLE    2 NON-BONDED AND HYDROGEN-BOND INTERACTIONS                            
COMPND    MOL_ID: 1;                                                            
COMPND   2 MOLECULE: HUMAN LYSOZYME;                                            
COMPND   3 CHAIN: A;                                                            
COMPND   4 EC: 3.2.1.17;                                                        
COMPND   5 ENGINEERED: YES                                                      
SOURCE    MOL_ID: 1;                                                            
SOURCE   2 ORGANISM_SCIENTIFIC: HOMO SAPIENS;                                   
SOURCE   3 ORGANISM_COMMON: HUMAN;                                              
SOURCE   4 ORGANISM_TAXID: 9606                                                 
KEYWDS    HYDROLASE (O-GLYCOSYL)                                                
EXPDTA    X-RAY DIFFRACTION                                                     
AUTHOR    P.J.ARTYMIUK,C.C.F.BLAKE                                              
REVDAT   4   29-NOV-17 1LZ1    1       HELIX                                    
REVDAT   3   24-FEB-09 1LZ1    1       VERSN                                    
REVDAT   2   01-APR-03 1LZ1    1       JRNL                                     
REVDAT   1   02-JAN-85 1LZ1    0                                                
JRNL        AUTH   P.J.ARTYMIUK,C.C.BLAKE                                       
JRNL        TITL   REFINEMENT OF HUMAN LYSOZYME AT 1.5 A RESOLUTION ANALYSIS OF 
JRNL        TITL 2 NON-BONDED AND HYDROGEN-BOND INTERACTIONS.                   
JRNL        REF    J.MOL.BIOL.                   V. 152   737 1981              
JRNL        REFN                   ISSN 0022-2836                               
JRNL        PMID   7334520                                                      
JRNL        DOI    10.1016/0022-2836(81)90125-X                                 
REMARK   1                                                                      
REMARK   1 REFERENCE 1                                                          
REMARK   1  AUTH   C.C.F.BLAKE,W.C.A.PULFORD,P.J.ARTYMIUK                       
REMARK   1  TITL   X-RAY STUDIES OF WATER IN CRYSTALS OF LYSOZYME               
REMARK   1  REF    J.MOL.BIOL.                   V. 167   693 1983              
REMARK   1  REFN                   ISSN 0022-2836                               
REMARK   1 REFERENCE 2                                                          
REMARK   1  AUTH   P.J.ARTYMIUK,C.C.F.BLAKE,D.E.P.GRACE,S.J.OATLEY,             
REMARK   1  AUTH 2 D.C.PHILLIPS,M.J.E.STERNBERG                                 
REMARK   1  TITL   CRYSTALLOGRAPHIC STUDIES OF THE DYNAMIC PROPERTIES OF        
REMARK   1  TITL 2 LYSOZYME                                                     
REMARK   1  REF    NATURE                        V. 280   563 1979              
REMARK   1  REFN                   ISSN 0028-0836                               
REMARK   1 REFERENCE 3                                                          
REMARK   1  EDIT   M.O.DAYHOFF                                                  
REMARK   1  REF    ATLAS OF PROTEIN SEQUENCE     V.   5    32 1973              
REMARK   1  REF  2 AND STRUCTURE,SUPPLEMENT 1                                   
REMARK   1  PUBL   NATIONAL BIOMEDICAL RESEARCH FOUNDATION, SILVER SPRING,MD.   
REMARK   1  REFN                   ISSN 0-912466-04-9                           
REMARK   2                                                                      
REMARK   2 RESOLUTION.    1.50 ANGSTROMS.                                       
REMARK   3                                                                      
REMARK   3 REFINEMENT.                                                          
REMARK   3   PROGRAM     : NULL                                                 
REMARK   3   AUTHORS     : NULL                                                 
REMARK   3                                                                      
REMARK   3  DATA USED IN REFINEMENT.                                            
REMARK   3   RESOLUTION RANGE HIGH (ANGSTROMS) : 1.50                           
REMARK   3   RESOLUTION RANGE LOW  (ANGSTROMS) : 10.00                          
REMARK   3   DATA CUTOFF            (SIGMA(F)) : NULL                           
REMARK   3   DATA CUTOFF HIGH         (ABS(F)) : NULL                           
REMARK   3   DATA CUTOFF LOW          (ABS(F)) : NULL                           
REMARK   3   COMPLETENESS (WORKING+TEST)   (%) : NULL                           
REMARK   3   NUMBER OF REFLECTIONS             : NULL                           
REMARK   3                                                                      
REMARK   3  FIT TO DATA USED IN REFINEMENT.                                     
REMARK   3   CROSS-VALIDATION METHOD          : NULL                            
REMARK   3   FREE R VALUE TEST SET SELECTION  : NULL                            
REMARK   3   R VALUE            (WORKING SET) : 0.177                           
REMARK   3   FREE R VALUE                     : NULL                            
REMARK   3   FREE R VALUE TEST SET SIZE   (%) : NULL                            
REMARK   3   FREE R VALUE TEST SET COUNT      : NULL                            
REMARK   3   ESTIMATED ERROR OF FREE R VALUE  : NULL                            
REMARK   3                                                                      
REMARK   3  FIT IN THE HIGHEST RESOLUTION BIN.                                  
REMARK   3   TOTAL NUMBER OF BINS USED           : NULL                         
REMARK   3   BIN RESOLUTION RANGE HIGH       (A) : NULL                         
REMARK   3   BIN RESOLUTION RANGE LOW        (A) : NULL                         
REMARK   3   BIN COMPLETENESS (WORKING+TEST) (%) : NULL                         
REMARK   3   REFLECTIONS IN BIN    (WORKING SET) : NULL                         
REMARK   3   BIN R VALUE           (WORKING SET) : NULL                         
REMARK   3   BIN FREE R VALUE                    : NULL                         
REMARK   3   BIN FREE R VALUE TEST SET SIZE  (%) : NULL                         
REMARK   3   BIN FREE R VALUE TEST SET COUNT     : NULL                         
REMARK   3   ESTIMATED ERROR OF BIN FREE R VALUE : NULL                         
REMARK   3                                                                      
REMARK   3  NUMBER OF NON-HYDROGEN ATOMS USED IN REFINEMENT.                    
REMARK   3   PROTEIN ATOMS            : 1029                                    
REMARK   3   NUCLEIC ACID ATOMS       : 0                                       
REMARK   3   HETEROGEN ATOMS          : 0                                       
REMARK   3   SOLVENT ATOMS            : 0                                       
REMARK   3                                                                      
REMARK   3  B VALUES.                                                           
REMARK   3   FROM WILSON PLOT           (A**2) : NULL                           
REMARK   3   MEAN B VALUE      (OVERALL, A**2) : NULL                           
REMARK   3   OVERALL ANISOTROPIC B VALUE.                                       
REMARK   3    B11 (A**2) : NULL                                                 
REMARK   3    B22 (A**2) : NULL                                                 
REMARK   3    B33 (A**2) : NULL                                                 
REMARK   3    B12 (A**2) : NULL                                                 
REMARK   3    B13 (A**2) : NULL                                                 
REMARK   3    B23 (A**2) : NULL                                                 
REMARK   3                                                                      
REMARK   3  ESTIMATED COORDINATE ERROR.                                         
REMARK   3   ESD FROM LUZZATI PLOT        (A) : NULL                            
REMARK   3   ESD FROM SIGMAA              (A) : NULL                            
REMARK   3   LOW RESOLUTION CUTOFF        (A) : NULL                            
REMARK   3                                                                      
REMARK   3  CROSS-VALIDATED ESTIMATED COORDINATE ERROR.                         
REMARK   3   ESD FROM C-V LUZZATI PLOT    (A) : NULL                            
REMARK   3   ESD FROM C-V SIGMAA          (A) : NULL                            
REMARK   3                                                                      
REMARK   3  RMS DEVIATIONS FROM IDEAL VALUES.                                   
REMARK   3   BOND LENGTHS                 (A) : 0.009                           
REMARK   3   BOND ANGLES            (DEGREES) : NULL                            
REMARK   3   DIHEDRAL ANGLES        (DEGREES) : NULL                            
REMARK   3   IMPROPER ANGLES        (DEGREES) : NULL                            
REMARK   3                                                                      
REMARK   3  ISOTROPIC THERMAL MODEL : NULL                                      
REMARK   3                                                                      
REMARK   3  ISOTROPIC THERMAL FACTOR RESTRAINTS.    RMS    SIGMA                
REMARK   3   MAIN-CHAIN BOND              (A**2) : NULL  ; NULL                 
REMARK   3   MAIN-CHAIN ANGLE             (A**2) : NULL  ; NULL                 
REMARK   3   SIDE-CHAIN BOND              (A**2) : NULL  ; NULL                 
REMARK   3   SIDE-CHAIN ANGLE             (A**2) : NULL  ; NULL                 
REMARK   3                                                                      
REMARK   3  NCS MODEL : NULL                                                    
REMARK   3                                                                      
REMARK   3  NCS RESTRAINTS.                         RMS   SIGMA/WEIGHT          
REMARK   3   GROUP  1  POSITIONAL            (A) : NULL  ; NULL                 
REMARK   3   GROUP  1  B-FACTOR           (A**2) : NULL  ; NULL                 
REMARK   3                                                                      
REMARK   3  PARAMETER FILE  1  : NULL                                           
REMARK   3  TOPOLOGY FILE  1   : NULL                                           
REMARK   3                                                                      
REMARK   3  OTHER REFINEMENT REMARKS: NULL                                      
REMARK   4                                                                      
REMARK   4 1LZ1 COMPLIES WITH FORMAT V. 3.30, 13-JUL-11                         
REMARK 100                                                                      
REMARK 100 THIS ENTRY HAS BEEN PROCESSED BY BNL.                                
REMARK 100 THE DEPOSITION ID IS D_1000174874.                                   
REMARK 200                                                                      
REMARK 200 EXPERIMENTAL DETAILS                                                 
REMARK 200  EXPERIMENT TYPE                : X-RAY DIFFRACTION                  
REMARK 200  DATE OF DATA COLLECTION        : NULL                               
REMARK 200  TEMPERATURE           (KELVIN) : NULL                               
REMARK 200  PH                             : NULL                               
REMARK 200  NUMBER OF CRYSTALS USED        : NULL                               
REMARK 200                                                                      
REMARK 200  SYNCHROTRON              (Y/N) : NULL                               
REMARK 200  RADIATION SOURCE               : NULL                               
REMARK 200  BEAMLINE                       : NULL                               
REMARK 200  X-RAY GENERATOR MODEL          : NULL                               
REMARK 200  MONOCHROMATIC OR LAUE    (M/L) : NULL                               
REMARK 200  WAVELENGTH OR RANGE        (A) : NULL                               
REMARK 200  MONOCHROMATOR                  : NULL                               
REMARK 200  OPTICS                         : NULL                               
REMARK 200                                                                      
REMARK 200  DETECTOR TYPE                  : NULL                               
REMARK 200  DETECTOR MANUFACTURER          : NULL                               
REMARK 200  INTENSITY-INTEGRATION SOFTWARE : NULL                               
REMARK 200  DATA SCALING SOFTWARE          : NULL                               
REMARK 200                                                                      
REMARK 200  NUMBER OF UNIQUE REFLECTIONS   : NULL                               
REMARK 200  RESOLUTION RANGE HIGH      (A) : NULL                               
REMARK 200  RESOLUTION RANGE LOW       (A) : NULL                               
REMARK 200  REJECTION CRITERIA  (SIGMA(I)) : NULL                               
REMARK 200                                                                      
REMARK 200 OVERALL.                                                             
REMARK 200  COMPLETENESS FOR RANGE     (%) : NULL                               
REMARK 200  DATA REDUNDANCY                : NULL                               
REMARK 200  R MERGE                    (I) : NULL                               
REMARK 200  R SYM                      (I) : NULL                               
REMARK 200  <I/SIGMA(I)> FOR THE DATA SET  : NULL                               
REMARK 200                                                                      
REMARK 200 IN THE HIGHEST RESOLUTION SHELL.                                     
REMARK 200  HIGHEST RESOLUTION SHELL, RANGE HIGH (A) : NULL                     
REMARK 200  HIGHEST RESOLUTION SHELL, RANGE LOW  (A) : NULL                     
REMARK 200  COMPLETENESS FOR SHELL     (%) : NULL                               
REMARK 200  DATA REDUNDANCY IN SHELL       : NULL                               
REMARK 200  R MERGE FOR SHELL          (I) : NULL                               
REMARK 200  R SYM FOR SHELL            (I) : NULL                               
REMARK 200  <I/SIGMA(I)> FOR SHELL         : NULL                               
REMARK 200                                                                      
REMARK 200 DIFFRACTION PROTOCOL: NULL                                           
REMARK 200 METHOD USED TO DETERMINE THE STRUCTURE: NULL                         
REMARK 200 SOFTWARE USED: NULL                                                  
REMARK 200 STARTING MODEL: NULL                                                 
REMARK 200                                                                      
REMARK 200 REMARK: NULL                                                         
REMARK 280                                                                      
REMARK 280 CRYSTAL                                                              
REMARK 280 SOLVENT CONTENT, VS   (%): 36.79                                     
REMARK 280 MATTHEWS COEFFICIENT, VM (ANGSTROMS**3/DA): 1.95                     
REMARK 280                                                                      
REMARK 280 CRYSTALLIZATION CONDITIONS: NULL                                     
REMARK 290                                                                      
REMARK 290 CRYSTALLOGRAPHIC SYMMETRY                                            
REMARK 290 SYMMETRY OPERATORS FOR SPACE GROUP: P 21 21 21                       
REMARK 290                                                                      
REMARK 290      SYMOP   SYMMETRY                                                
REMARK 290     NNNMMM   OPERATOR                                                
REMARK 290       1555   X,Y,Z                                                   
REMARK 290       2555   -X+1/2,-Y,Z+1/2                                         
REMARK 290       3555   -X,Y+1/2,-Z+1/2                                         
REMARK 290       4555   X+1/2,-Y+1/2,-Z                                         
REMARK 290                                                                      
REMARK 290     WHERE NNN -> OPERATOR NUMBER                                     
REMARK 290           MMM -> TRANSLATION VECTOR                                  
REMARK 290                                                                      
REMARK 290 CRYSTALLOGRAPHIC SYMMETRY TRANSFORMATIONS                            
REMARK 290 THE FOLLOWING TRANSFORMATIONS OPERATE ON THE ATOM/HETATM             
REMARK 290 RECORDS IN THIS ENTRY TO PRODUCE CRYSTALLOGRAPHICALLY                
REMARK 290 RELATED MOLECULES.                                                   
REMARK 290   SMTRY1   1  1.000000  0.000000  0.000000        0.00000            
REMARK 290   SMTRY2   1  0.000000  1.000000  0.000000        0.00000            
REMARK 290   SMTRY3   1  0.000000  0.000000  1.000000        0.00000            
REMARK 290   SMTRY1   2 -1.000000  0.000000  0.000000       28.56500            
REMARK 290   SMTRY2   2  0.000000 -1.000000  0.000000        0.00000            
REMARK 290   SMTRY3   2  0.000000  0.000000  1.000000       16.44500            
REMARK 290   SMTRY1   3 -1.000000  0.000000  0.000000        0.00000            
REMARK 290   SMTRY2   3  0.000000  1.000000  0.000000       30.49500            
REMARK 290   SMTRY3   3  0.000000  0.000000 -1.000000       16.44500            
REMARK 290   SMTRY1   4  1.000000  0.000000  0.000000       28.56500            
REMARK 290   SMTRY2   4  0.000000 -1.000000  0.000000       30.49500            
REMARK 290   SMTRY3   4  0.000000  0.000000 -1.000000        0.00000            
REMARK 290                                                                      
REMARK 290 REMARK: NULL                                                         
REMARK 300                                                                      
REMARK 300 BIOMOLECULE: 1                                                       
REMARK 300 SEE REMARK 350 FOR THE AUTHOR PROVIDED AND/OR PROGRAM                
REMARK 300 GENERATED ASSEMBLY INFORMATION FOR THE STRUCTURE IN                  
REMARK 300 THIS ENTRY. THE REMARK MAY ALSO PROVIDE INFORMATION ON               
REMARK 300 BURIED SURFACE AREA.                                                 
REMARK 350                                                                      
REMARK 350 COORDINATES FOR A COMPLETE MULTIMER REPRESENTING THE KNOWN           
REMARK 350 BIOLOGICALLY SIGNIFICANT OLIGOMERIZATION STATE OF THE                
REMARK 350 MOLECULE CAN BE GENERATED BY APPLYING BIOMT TRANSFORMATIONS          
REMARK 350 GIVEN BELOW.  BOTH NON-CRYSTALLOGRAPHIC AND                          
REMARK 350 CRYSTALLOGRAPHIC OPERATIONS ARE GIVEN.                               
REMARK 350                                                                      
REMARK 350 BIOMOLECULE: 1                                                       
REMARK 350 AUTHOR DETERMINED BIOLOGICAL UNIT: MONOMERIC                         
REMARK 350 APPLY THE FOLLOWING TO CHAINS: A                                     
REMARK 350   BIOMT1   1  1.000000  0.000000  0.000000        0.00000            
REMARK 350   BIOMT2   1  0.000000  1.000000  0.000000        0.00000            
REMARK 350   BIOMT3   1  0.000000  0.000000  1.000000        0.00000            
REMARK 500                                                                      
REMARK 500 GEOMETRY AND STEREOCHEMISTRY                                         
REMARK 500 SUBTOPIC: CLOSE CONTACTS                                             
REMARK 500                                                                      
REMARK 500 THE FOLLOWING ATOMS THAT ARE RELATED BY CRYSTALLOGRAPHIC             
REMARK 500 SYMMETRY ARE IN CLOSE CONTACT.  AN ATOM LOCATED WITHIN 0.15          
REMARK 500 ANGSTROMS OF A SYMMETRY RELATED ATOM IS ASSUMED TO BE ON A           
REMARK 500 SPECIAL POSITION AND IS, THEREFORE, LISTED IN REMARK 375             
REMARK 500 INSTEAD OF REMARK 500.  ATOMS WITH NON-BLANK ALTERNATE               
REMARK 500 LOCATION INDICATORS ARE NOT INCLUDED IN THE CALCULATIONS.            
REMARK 500                                                                      
REMARK 500 DISTANCE CUTOFF:                                                     
REMARK 500 2.2 ANGSTROMS FOR CONTACTS NOT INVOLVING HYDROGEN ATOMS              
REMARK 500 1.6 ANGSTROMS FOR CONTACTS INVOLVING HYDROGEN ATOMS                  
REMARK 500                                                                      
REMARK 500  ATM1  RES C  SSEQI   ATM2  RES C  SSEQI  SSYMOP   DISTANCE          
REMARK 500   CD   ARG A    14     O    GLY A   127     2565     2.11            
REMARK 500                                                                      
REMARK 500 REMARK: NULL                                                         
REMARK 500                                                                      
REMARK 500 GEOMETRY AND STEREOCHEMISTRY                                         
REMARK 500 SUBTOPIC: COVALENT BOND LENGTHS                                      
REMARK 500                                                                      
REMARK 500 THE STEREOCHEMICAL PARAMETERS OF THE FOLLOWING RESIDUES              
REMARK 500 HAVE VALUES WHICH DEVIATE FROM EXPECTED VALUES BY MORE               
REMARK 500 THAN 6*RMSD (M=MODEL NUMBER; RES=RESIDUE NAME; C=CHAIN               
REMARK 500 IDENTIFIER; SSEQ=SEQUENCE NUMBER; I=INSERTION CODE).                 
REMARK 500                                                                      
REMARK 500 STANDARD TABLE:                                                      
REMARK 500 FORMAT: (10X,I3,1X,2(A3,1X,A1,I4,A1,1X,A4,3X),1X,F6.3)               
REMARK 500                                                                      
REMARK 500 EXPECTED VALUES PROTEIN: ENGH AND HUBER, 1999                        
REMARK 500 EXPECTED VALUES NUCLEIC ACID: CLOWNEY ET AL 1996                     
REMARK 500                                                                      
REMARK 500  M RES CSSEQI ATM1   RES CSSEQI ATM2   DEVIATION                     
REMARK 500    TRP A  64   NE1   TRP A  64   CE2    -0.091                       
REMARK 500    TRP A 109   NE1   TRP A 109   CE2    -0.092                       
REMARK 500    TRP A 112   NE1   TRP A 112   CE2    -0.094                       
REMARK 500                                                                      
REMARK 500 REMARK: NULL                                                         
REMARK 500                                                                      
REMARK 500 GEOMETRY AND STEREOCHEMISTRY                                         
REMARK 500 SUBTOPIC: COVALENT BOND ANGLES                                       
REMARK 500                                                                      
REMARK 500 THE STEREOCHEMICAL PARAMETERS OF THE FOLLOWING RESIDUES              
REMARK 500 HAVE VALUES WHICH DEVIATE FROM EXPECTED VALUES BY MORE               
REMARK 500 THAN 6*RMSD (M=MODEL NUMBER; RES=RESIDUE NAME; C=CHAIN               
REMARK 500 IDENTIFIER; SSEQ=SEQUENCE NUMBER; I=INSERTION CODE).                 
REMARK 500                                                                      
REMARK 500 STANDARD TABLE:                                                      
REMARK 500 FORMAT: (10X,I3,1X,A3,1X,A1,I4,A1,3(1X,A4,2X),12X,F5.1)              
REMARK 500                                                                      
REMARK 500 EXPECTED VALUES PROTEIN: ENGH AND HUBER, 1999                        
REMARK 500 EXPECTED VALUES NUCLEIC ACID: CLOWNEY ET AL 1996                     
REMARK 500                                                                      
REMARK 500  M RES CSSEQI ATM1   ATM2   ATM3                                     
REMARK 500    GLU A   4   OE1 -  CD  -  OE2 ANGL. DEV. =  14.4 DEGREES          
REMARK 500    GLU A   4   CG  -  CD  -  OE1 ANGL. DEV. = -17.9 DEGREES          
REMARK 500    ARG A   5   NE  -  CZ  -  NH2 ANGL. DEV. =  -4.4 DEGREES          
REMARK 500    ARG A  14   NE  -  CZ  -  NH1 ANGL. DEV. =   9.3 DEGREES          
REMARK 500    ARG A  14   NE  -  CZ  -  NH2 ANGL. DEV. =  -3.3 DEGREES          
REMARK 500    ASP A  18   CB  -  CG  -  OD1 ANGL. DEV. =   9.6 DEGREES          
REMARK 500    ASP A  18   CB  -  CG  -  OD2 ANGL. DEV. =  -9.2 DEGREES          
REMARK 500    TYR A  20   CB  -  CG  -  CD1 ANGL. DEV. =  -5.9 DEGREES          
REMARK 500    TYR A  20   CG  -  CD1 -  CE1 ANGL. DEV. =  -4.8 DEGREES          
REMARK 500    TRP A  34   CA  -  CB  -  CG  ANGL. DEV. = -13.0 DEGREES          
REMARK 500    TYR A  38   CB  -  CG  -  CD1 ANGL. DEV. =  -3.7 DEGREES          
REMARK 500    TYR A  45   CD1 -  CG  -  CD2 ANGL. DEV. =   8.3 DEGREES          
REMARK 500    TYR A  45   CB  -  CG  -  CD1 ANGL. DEV. =  -7.8 DEGREES          
REMARK 500    TYR A  45   CG  -  CD1 -  CE1 ANGL. DEV. =  -7.7 DEGREES          
REMARK 500    ARG A  50   NE  -  CZ  -  NH1 ANGL. DEV. =   6.1 DEGREES          
REMARK 500    ASP A  53   CB  -  CG  -  OD2 ANGL. DEV. =  -5.9 DEGREES          
REMARK 500    ARG A  62   NH1 -  CZ  -  NH2 ANGL. DEV. =  -7.3 DEGREES          
REMARK 500    ARG A  62   NE  -  CZ  -  NH2 ANGL. DEV. =   6.1 DEGREES          
REMARK 500    LYS A  69   CA  -  CB  -  CG  ANGL. DEV. =  17.2 DEGREES          
REMARK 500    LYS A  69   CB  -  CG  -  CD  ANGL. DEV. = -16.1 DEGREES          
REMARK 500    SER A  82   N   -  CA  -  CB  ANGL. DEV. = -10.0 DEGREES          
REMARK 500    ASP A  87   CB  -  CG  -  OD2 ANGL. DEV. =  -6.0 DEGREES          
REMARK 500    ARG A  98   NE  -  CZ  -  NH1 ANGL. DEV. =  -8.9 DEGREES          
REMARK 500    ARG A  98   NE  -  CZ  -  NH2 ANGL. DEV. =   5.2 DEGREES          
REMARK 500    ARG A 107   CD  -  NE  -  CZ  ANGL. DEV. =  11.3 DEGREES          
REMARK 500    ARG A 107   NH1 -  CZ  -  NH2 ANGL. DEV. = -11.3 DEGREES          
REMARK 500    ARG A 107   NE  -  CZ  -  NH2 ANGL. DEV. =   9.8 DEGREES          
REMARK 500    VAL A 110   CG1 -  CB  -  CG2 ANGL. DEV. =   9.6 DEGREES          
REMARK 500    ARG A 113   NH1 -  CZ  -  NH2 ANGL. DEV. =   8.7 DEGREES          
REMARK 500    ARG A 113   NE  -  CZ  -  NH1 ANGL. DEV. =   3.6 DEGREES          
REMARK 500    ARG A 113   NE  -  CZ  -  NH2 ANGL. DEV. = -12.3 DEGREES          
REMARK 500    ARG A 115   NE  -  CZ  -  NH2 ANGL. DEV. =   8.2 DEGREES          
REMARK 500    ARG A 119   NE  -  CZ  -  NH1 ANGL. DEV. =  -3.6 DEGREES          
REMARK 500    ARG A 119   NE  -  CZ  -  NH2 ANGL. DEV. =   6.1 DEGREES          
REMARK 500    TYR A 124   CB  -  CG  -  CD2 ANGL. DEV. =   4.5 DEGREES          
REMARK 500    TYR A 124   CB  -  CG  -  CD1 ANGL. DEV. =  -4.6 DEGREES          
REMARK 500                                                                      
REMARK 500 REMARK: NULL                                                         
REMARK 500                                                                      
REMARK 500 GEOMETRY AND STEREOCHEMISTRY                                         
REMARK 500 SUBTOPIC: TORSION ANGLES                                             
REMARK 500                                                                      
REMARK 500 TORSION ANGLES OUTSIDE THE EXPECTED RAMACHANDRAN REGIONS:            
REMARK 500 (M=MODEL NUMBER; RES=RESIDUE NAME; C=CHAIN IDENTIFIER;               
REMARK 500 SSEQ=SEQUENCE NUMBER; I=INSERTION CODE).                             
REMARK 500                                                                      
REMARK 500 STANDARD TABLE:                                                      
REMARK 500 FORMAT:(10X,I3,1X,A3,1X,A1,I4,A1,4X,F7.2,3X,F7.2)                    
REMARK 500                                                                      
REMARK 500 EXPECTED VALUES: GJ KLEYWEGT AND TA JONES (1996). PHI/PSI-           
REMARK 500 CHOLOGY: RAMACHANDRAN REVISITED. STRUCTURE 4, 1395 - 1400            
REMARK 500                                                                      
REMARK 500  M RES CSSEQI        PSI       PHI                                   
REMARK 500    CYS A 116      -40.85   -131.79                                   
REMARK 500                                                                      
REMARK 500 REMARK: NULL                                                         
REMARK 500                                                                      
REMARK 500 GEOMETRY AND STEREOCHEMISTRY                                         
REMARK 500 SUBTOPIC: PLANAR GROUPS                                              
REMARK 500                                                                      
REMARK 500 PLANAR GROUPS IN THE FOLLOWING RESIDUES HAVE A TOTAL                 
REMARK 500 RMS DISTANCE OF ALL ATOMS FROM THE BEST-FIT PLANE                    
REMARK 500 BY MORE THAN AN EXPECTED VALUE OF 6*RMSD, WITH AN                    
REMARK 500 RMSD 0.02 ANGSTROMS, OR AT LEAST ONE ATOM HAS                        
REMARK 500 AN RMSD GREATER THAN THIS VALUE                                      
REMARK 500 (M=MODEL NUMBER; RES=RESIDUE NAME; C=CHAIN IDENTIFIER;               
REMARK 500 SSEQ=SEQUENCE NUMBER; I=INSERTION CODE).                             
REMARK 500                                                                      
REMARK 500  M RES CSSEQI        RMS     TYPE                                    
REMARK 500    ARG A  14         0.12    SIDE CHAIN                              
REMARK 500    ARG A 107         0.25    SIDE CHAIN                              
REMARK 500    ARG A 113         0.16    SIDE CHAIN                              
REMARK 500    ARG A 115         0.10    SIDE CHAIN                              
REMARK 500    ARG A 122         0.17    SIDE CHAIN                              
REMARK 500                                                                      
REMARK 500 REMARK: NULL                                                         
REMARK 800                                                                      
REMARK 800 SITE                                                                 
REMARK 800 SITE_IDENTIFIER: 51                                                  
REMARK 800 EVIDENCE_CODE: UNKNOWN                                               
REMARK 800 SITE_DESCRIPTION: NULL                                               
REMARK 800                                                                      
REMARK 800 SITE_IDENTIFIER: 52                                                  
REMARK 800 EVIDENCE_CODE: UNKNOWN                                               
REMARK 800 SITE_DESCRIPTION: NULL                                               
REMARK 999                                                                      
REMARK 999 SEQUENCE                                                             
REMARK 999 FOR PURPOSES OF COMPARISON WITH HEN EGG-WHITE LYSOZYME               
REMARK 999 (HEWL) - HUMAN LYSOZYME HAS AN INSERTION OF A GLYCINE                
REMARK 999 BETWEEN HEWL RESIDUES 48 AND 49.  THIS INSERTION IS                  
REMARK 999 LABELLED GLY 49 AND ALL SUBSEQUENT RESIDUE NUMBERS ARE               
REMARK 999 HIGHER BY 1 THAN IN HEWL.                                            
DBREF  1LZ1 A    1   130  UNP    P61626   LYSC_HUMAN      19    148             
SEQRES   1 A  130  LYS VAL PHE GLU ARG CYS GLU LEU ALA ARG THR LEU LYS          
SEQRES   2 A  130  ARG LEU GLY MET ASP GLY TYR ARG GLY ILE SER LEU ALA          
SEQRES   3 A  130  ASN TRP MET CYS LEU ALA LYS TRP GLU SER GLY TYR ASN          
SEQRES   4 A  130  THR ARG ALA THR ASN TYR ASN ALA GLY ASP ARG SER THR          
SEQRES   5 A  130  ASP TYR GLY ILE PHE GLN ILE ASN SER ARG TYR TRP CYS          
SEQRES   6 A  130  ASN ASP GLY LYS THR PRO GLY ALA VAL ASN ALA CYS HIS          
SEQRES   7 A  130  LEU SER CYS SER ALA LEU LEU GLN ASP ASN ILE ALA ASP          
SEQRES   8 A  130  ALA VAL ALA CYS ALA LYS ARG VAL VAL ARG ASP PRO GLN          
SEQRES   9 A  130  GLY ILE ARG ALA TRP VAL ALA TRP ARG ASN ARG CYS GLN          
SEQRES  10 A  130  ASN ARG ASP VAL ARG GLN TYR VAL GLN GLY CYS GLY VAL          
HELIX    1   A ARG A    5  ARG A   14  1SEE J.MOL.BIOL.152 P737           10    
HELIX    2   B LEU A   25  GLU A   35  1SEE J.MOL.BIOL.152 P737           11    
HELIX    3   E SER A   80  LEU A   85  5SEE J.MOL.BIOL.152 P737            6    
HELIX    4   C ALA A   90  VAL A   99  1SEE J.MOL.BIOL.152 P737           10    
HELIX    5   D VAL A  110  CYS A  116  1SEE J.MOL.BIOL.152 P737            7    
SHEET    1   A 2 LYS A   1  PHE A   3  0                                        
SHEET    2   A 2 TYR A  38  THR A  40 -1  N  THR A  40   O  LYS A   1           
SHEET    1   B 3 ALA A  42  ASN A  46  0                                        
SHEET    2   B 3 SER A  51  GLY A  55 -1  N  GLY A  55   O  ALA A  42           
SHEET    3   B 3 ILE A  59  SER A  61 -1  N  SER A  61   O  THR A  52           
SSBOND   1 CYS A    6    CYS A  128                          1555   1555  2.07  
SSBOND   2 CYS A   30    CYS A  116                          1555   1555  2.06  
SSBOND   3 CYS A   65    CYS A   81                          1555   1555  2.08  
SSBOND   4 CYS A   77    CYS A   95                          1555   1555  2.04  
SITE     1  51  1 GLU A  35                                                     
SITE     1  52  1 ASP A  53                                                     
CRYST1   57.130   60.990   32.890  90.00  90.00  90.00 P 21 21 21    4          
ORIGX1      0.017504  0.000000  0.000000        0.00000                         
ORIGX2      0.000000  0.016396  0.000000        0.00000                         
ORIGX3      0.000000  0.000000  0.030404        0.00000                         
SCALE1      0.017504  0.000000  0.000000        0.00000                         
SCALE2      0.000000  0.016396  0.000000        0.00000                         
SCALE3      0.000000  0.000000  0.030404        0.00000                         
ATOM      1  N   LYS A   1       1.395  19.741  22.120  1.00 13.61           N  
ATOM      2  CA  LYS A   1       1.933  20.601  21.051  1.00 13.31           C  
ATOM      3  C   LYS A   1       3.172  19.943  20.432  1.00 14.70           C  
ATOM      4  O   LYS A   1       3.901  19.242  21.168  1.00 15.04           O  
ATOM      5  CB  LYS A   1       2.255  21.919  21.722  1.00 18.86           C  
ATOM      6  CG  LYS A   1       3.601  22.558  21.452  1.00 36.62           C  
ATOM      7  CD  LYS A   1       3.611  23.957  22.071  1.00 19.15           C  
ATOM      8  CE  LYS A   1       4.442  24.852  21.169  1.00 22.80           C  
ATOM      9  NZ  LYS A   1       4.612  26.131  21.900  1.00 32.40           N  
ATOM     10  N   VAL A   2       3.359  20.160  19.138  1.00 15.15           N  
ATOM     11  CA  VAL A   2       4.638  19.766  18.500  1.00 17.15           C  
ATOM     12  C   VAL A   2       5.414  21.073  18.300  1.00 16.93           C  
ATOM     13  O   VAL A   2       5.028  21.972  17.536  1.00 17.54           O  
ATOM     14  CB  VAL A   2       4.453  19.040  17.173  1.00 22.14           C  
ATOM     15  CG1 VAL A   2       5.753  18.657  16.545  1.00 18.83           C  
ATOM     16  CG2 VAL A   2       3.432  17.885  17.342  1.00 16.66           C  
ATOM     17  N   PHE A   3       6.530  21.204  19.039  1.00 12.95           N  
ATOM     18  CA  PHE A   3       7.389  22.369  18.879  1.00 13.96           C  
ATOM     19  C   PHE A   3       8.111  22.337  17.546  1.00 13.08           C  
ATOM     20  O   PHE A   3       8.510  21.276  17.017  1.00 14.97           O  
ATOM     21  CB  PHE A   3       8.508  22.351  19.907  1.00 11.67           C  
ATOM     22  CG  PHE A   3       8.057  22.866  21.254  1.00 10.74           C  
ATOM     23  CD1 PHE A   3       8.316  24.154  21.630  1.00 12.38           C  
ATOM     24  CD2 PHE A   3       7.302  22.052  22.088  1.00 16.03           C  
ATOM     25  CE1 PHE A   3       7.884  24.616  22.900  1.00 13.03           C  
ATOM     26  CE2 PHE A   3       6.854  22.577  23.355  1.00 16.49           C  
ATOM     27  CZ  PHE A   3       7.176  23.840  23.762  1.00 14.09           C  
ATOM     28  N   GLU A   4       8.378  23.548  17.076  1.00 12.56           N  
ATOM     29  CA  GLU A   4       9.393  23.654  16.018  1.00 14.09           C  
ATOM     30  C   GLU A   4      10.777  23.661  16.641  1.00 11.50           C  
ATOM     31  O   GLU A   4      10.892  24.090  17.810  1.00 14.24           O  
ATOM     32  CB  GLU A   4       9.244  24.965  15.198  1.00 35.30           C  
ATOM     33  CG  GLU A   4       7.835  25.412  14.765  1.00 71.50           C  
ATOM     34  CD  GLU A   4       7.631  24.964  13.264  1.00 94.85           C  
ATOM     35  OE1 GLU A   4       8.204  25.884  12.678  1.00 76.94           O  
ATOM     36  OE2 GLU A   4       7.053  23.956  12.978  1.00107.70           O  
ATOM     37  N   ARG A   5      11.791  23.259  15.874  1.00 11.90           N  
ATOM     38  CA  ARG A   5      13.107  23.095  16.499  1.00 11.62           C  
ATOM     39  C   ARG A   5      13.640  24.352  17.211  1.00 11.21           C  
ATOM     40  O   ARG A   5      13.994  24.234  18.400  1.00 10.52           O  
ATOM     41  CB  ARG A   5      14.048  22.698  15.339  1.00 10.06           C  
ATOM     42  CG  ARG A   5      15.497  22.494  15.829  1.00 13.96           C  
ATOM     43  CD  ARG A   5      16.392  22.074  14.673  1.00 16.29           C  
ATOM     44  NE  ARG A   5      16.541  23.079  13.599  1.00 24.29           N  
ATOM     45  CZ  ARG A   5      17.530  23.993  13.418  1.00 20.36           C  
ATOM     46  NH1 ARG A   5      17.577  24.823  12.357  1.00 22.68           N  
ATOM     47  NH2 ARG A   5      18.423  24.074  14.385  1.00 18.85           N  
ATOM     48  N   CYS A   6      13.647  25.513  16.547  1.00 10.98           N  
ATOM     49  CA  CYS A   6      14.261  26.668  17.239  1.00  8.80           C  
ATOM     50  C   CYS A   6      13.318  27.269  18.284  1.00  9.86           C  
ATOM     51  O   CYS A   6      13.876  27.835  19.273  1.00 11.33           O  
ATOM     52  CB  CYS A   6      14.612  27.760  16.233  1.00 13.51           C  
ATOM     53  SG  CYS A   6      16.011  27.214  15.134  1.00 15.27           S  
ATOM     54  N   GLU A   7      12.004  27.083  18.123  1.00 11.10           N  
ATOM     55  CA  GLU A   7      11.141  27.470  19.230  1.00  8.35           C  
ATOM     56  C   GLU A   7      11.496  26.684  20.482  1.00 10.19           C  
ATOM     57  O   GLU A   7      11.523  27.278  21.587  1.00 10.03           O  
ATOM     58  CB  GLU A   7       9.724  27.177  18.673  1.00 15.95           C  
ATOM     59  CG  GLU A   7       8.665  27.454  19.750  1.00 19.19           C  
ATOM     60  CD  GLU A   7       7.301  26.797  19.288  1.00 39.29           C  
ATOM     61  OE1 GLU A   7       7.228  25.879  18.471  1.00 21.01           O  
ATOM     62  OE2 GLU A   7       6.436  27.338  19.910  1.00 25.60           O  
ATOM     63  N   LEU A   8      11.683  25.357  20.307  1.00 10.58           N  
ATOM     64  CA  LEU A   8      12.028  24.575  21.514  1.00  8.60           C  
ATOM     65  C   LEU A   8      13.355  25.056  22.079  1.00  7.65           C  
ATOM     66  O   LEU A   8      13.553  25.141  23.300  1.00  9.84           O  
ATOM     67  CB  LEU A   8      12.016  23.078  21.073  1.00  8.05           C  
ATOM     68  CG  LEU A   8      12.322  22.219  22.299  1.00 10.11           C  
ATOM     69  CD1 LEU A   8      11.355  22.341  23.456  1.00 11.47           C  
ATOM     70  CD2 LEU A   8      12.407  20.762  21.834  1.00 12.84           C  
ATOM     71  N   ALA A   9      14.316  25.310  21.205  1.00  8.23           N  
ATOM     72  CA  ALA A   9      15.670  25.648  21.706  1.00  8.64           C  
ATOM     73  C   ALA A   9      15.637  26.928  22.560  1.00  9.61           C  
ATOM     74  O   ALA A   9      16.259  27.028  23.648  1.00 10.69           O  
ATOM     75  CB  ALA A   9      16.650  25.802  20.522  1.00 11.53           C  
ATOM     76  N   ARG A  10      14.906  27.930  22.045  1.00 11.48           N  
ATOM     77  CA  ARG A  10      14.769  29.186  22.837  1.00 11.76           C  
ATOM     78  C   ARG A  10      13.961  28.968  24.104  1.00 10.49           C  
ATOM     79  O   ARG A  10      14.358  29.562  25.137  1.00 10.92           O  
ATOM     80  CB  ARG A  10      14.073  30.255  21.954  1.00 14.41           C  
ATOM     81  CG  ARG A  10      15.047  30.752  20.848  1.00 12.80           C  
ATOM     82  CD  ARG A  10      14.440  32.006  20.206  1.00 18.47           C  
ATOM     83  NE  ARG A  10      13.182  31.664  19.515  1.00 15.85           N  
ATOM     84  CZ  ARG A  10      13.184  31.255  18.225  1.00 13.35           C  
ATOM     85  NH1 ARG A  10      12.025  30.916  17.638  1.00 19.75           N  
ATOM     86  NH2 ARG A  10      14.322  31.040  17.577  1.00 18.75           N  
ATOM     87  N   THR A  11      12.944  28.083  24.065  1.00  9.41           N  
ATOM     88  CA  THR A  11      12.170  27.822  25.293  1.00  8.66           C  
ATOM     89  C   THR A  11      13.083  27.130  26.300  1.00 10.50           C  
ATOM     90  O   THR A  11      13.014  27.516  27.485  1.00 13.36           O  
ATOM     91  CB  THR A  11      10.986  26.931  24.904  1.00 13.26           C  
ATOM     92  OG1 THR A  11      10.170  27.614  23.936  1.00 13.87           O  
ATOM     93  CG2 THR A  11      10.133  26.552  26.115  1.00 12.92           C  
ATOM     94  N   LEU A  12      13.821  26.098  25.883  1.00  9.27           N  
ATOM     95  CA  LEU A  12      14.716  25.432  26.848  1.00  7.61           C  
ATOM     96  C   LEU A  12      15.781  26.402  27.389  1.00  9.57           C  
ATOM     97  O   LEU A  12      16.228  26.317  28.563  1.00 11.13           O  
ATOM     98  CB  LEU A  12      15.463  24.242  26.202  1.00  9.48           C  
ATOM     99  CG  LEU A  12      14.521  23.105  25.793  1.00 11.34           C  
ATOM    100  CD1 LEU A  12      15.303  22.001  25.095  1.00 12.53           C  
ATOM    101  CD2 LEU A  12      13.816  22.615  27.032  1.00 14.79           C  
ATOM    102  N   LYS A  13      16.326  27.321  26.553  1.00  9.53           N  
ATOM    103  CA  LYS A  13      17.306  28.291  27.049  1.00  9.88           C  
ATOM    104  C   LYS A  13      16.710  29.180  28.139  1.00 13.69           C  
ATOM    105  O   LYS A  13      17.283  29.373  29.251  1.00 11.86           O  
ATOM    106  CB  LYS A  13      17.682  29.233  25.918  1.00 13.05           C  
ATOM    107  CG  LYS A  13      18.809  30.205  26.230  1.00 25.73           C  
ATOM    108  CD  LYS A  13      19.645  30.847  25.133  1.00100.47           C  
ATOM    109  CE  LYS A  13      21.146  30.765  25.367  1.00 72.55           C  
ATOM    110  NZ  LYS A  13      21.637  31.299  26.659  1.00 74.72           N  
ATOM    111  N   ARG A  14      15.475  29.650  27.884  1.00 10.43           N  
ATOM    112  CA  ARG A  14      14.875  30.543  28.878  1.00 11.34           C  
ATOM    113  C   ARG A  14      14.560  29.811  30.186  1.00 12.50           C  
ATOM    114  O   ARG A  14      14.494  30.446  31.264  1.00 12.39           O  
ATOM    115  CB  ARG A  14      13.542  31.182  28.422  1.00 13.46           C  
ATOM    116  CG  ARG A  14      12.321  30.634  29.185  1.00103.25           C  
ATOM    117  CD  ARG A  14      11.238  31.679  28.965  1.00102.81           C  
ATOM    118  NE  ARG A  14      11.848  32.592  27.981  1.00 85.07           N  
ATOM    119  CZ  ARG A  14      11.667  32.349  26.671  1.00 27.28           C  
ATOM    120  NH1 ARG A  14      10.736  31.586  26.056  1.00 40.93           N  
ATOM    121  NH2 ARG A  14      12.572  32.841  25.838  1.00 94.98           N  
ATOM    122  N   LEU A  15      14.400  28.479  30.093  1.00  9.06           N  
ATOM    123  CA  LEU A  15      14.034  27.646  31.267  1.00 11.00           C  
ATOM    124  C   LEU A  15      15.330  27.161  31.941  1.00 11.34           C  
ATOM    125  O   LEU A  15      15.288  26.437  32.936  1.00 13.84           O  
ATOM    126  CB  LEU A  15      13.123  26.424  30.988  1.00 13.48           C  
ATOM    127  CG  LEU A  15      11.740  26.880  30.517  1.00 16.49           C  
ATOM    128  CD1 LEU A  15      10.891  25.754  29.917  1.00 15.47           C  
ATOM    129  CD2 LEU A  15      11.065  27.508  31.712  1.00 15.74           C  
ATOM    130  N   GLY A  16      16.500  27.607  31.522  1.00 10.54           N  
ATOM    131  CA  GLY A  16      17.743  27.406  32.276  1.00 12.93           C  
ATOM    132  C   GLY A  16      18.414  26.067  31.945  1.00 13.26           C  
ATOM    133  O   GLY A  16      19.243  25.635  32.781  1.00 14.22           O  
ATOM    134  N   MET A  17      18.147  25.504  30.758  1.00 10.01           N  
ATOM    135  CA  MET A  17      18.720  24.179  30.478  1.00  9.08           C  
ATOM    136  C   MET A  17      20.109  24.309  29.872  1.00 13.12           C  
ATOM    137  O   MET A  17      20.732  23.210  29.871  1.00 14.60           O  
ATOM    138  CB  MET A  17      17.738  23.431  29.539  1.00  9.98           C  
ATOM    139  CG  MET A  17      16.463  23.133  30.314  1.00 14.43           C  
ATOM    140  SD  MET A  17      16.755  21.767  31.414  1.00 17.78           S  
ATOM    141  CE  MET A  17      16.046  20.490  30.410  1.00 21.22           C  
ATOM    142  N   ASP A  18      20.492  25.450  29.317  1.00 11.55           N  
ATOM    143  CA  ASP A  18      21.821  25.440  28.644  1.00 14.29           C  
ATOM    144  C   ASP A  18      22.998  25.291  29.612  1.00 15.47           C  
ATOM    145  O   ASP A  18      23.141  26.201  30.455  1.00 15.15           O  
ATOM    146  CB  ASP A  18      21.955  26.731  27.800  1.00 12.84           C  
ATOM    147  CG  ASP A  18      23.144  26.529  26.899  1.00 37.62           C  
ATOM    148  OD1 ASP A  18      23.664  25.473  26.565  1.00 19.59           O  
ATOM    149  OD2 ASP A  18      23.479  27.594  26.444  1.00 26.23           O  
ATOM    150  N   GLY A  19      23.686  24.134  29.667  1.00 12.24           N  
ATOM    151  CA  GLY A  19      24.804  23.943  30.557  1.00 13.08           C  
ATOM    152  C   GLY A  19      24.344  23.421  31.910  1.00 16.30           C  
ATOM    153  O   GLY A  19      25.122  23.426  32.898  1.00 14.11           O  
ATOM    154  N   TYR A  20      23.053  23.082  32.091  1.00 11.37           N  
ATOM    155  CA  TYR A  20      22.617  22.554  33.388  1.00  9.73           C  
ATOM    156  C   TYR A  20      23.328  21.223  33.645  1.00 11.06           C  
ATOM    157  O   TYR A  20      23.188  20.297  32.845  1.00 11.67           O  
ATOM    158  CB  TYR A  20      21.072  22.356  33.361  1.00 10.10           C  
ATOM    159  CG  TYR A  20      20.563  21.929  34.715  1.00 12.14           C  
ATOM    160  CD1 TYR A  20      20.310  22.966  35.604  1.00 15.90           C  
ATOM    161  CD2 TYR A  20      20.419  20.627  35.088  1.00 11.73           C  
ATOM    162  CE1 TYR A  20      19.832  22.583  36.934  1.00 20.86           C  
ATOM    163  CE2 TYR A  20      19.936  20.265  36.369  1.00 13.13           C  
ATOM    164  CZ  TYR A  20      19.687  21.279  37.276  1.00 15.94           C  
ATOM    165  OH  TYR A  20      19.271  21.048  38.574  1.00 16.92           O  
ATOM    166  N   ARG A  21      23.976  21.167  34.832  1.00 14.78           N  
ATOM    167  CA  ARG A  21      24.808  20.008  35.238  1.00 16.47           C  
ATOM    168  C   ARG A  21      25.705  19.624  34.061  1.00 11.48           C  
ATOM    169  O   ARG A  21      26.052  18.452  33.861  1.00 14.44           O  
ATOM    170  CB  ARG A  21      23.944  18.830  35.752  1.00 24.32           C  
ATOM    171  CG  ARG A  21      23.210  19.398  36.985  1.00 43.27           C  
ATOM    172  CD  ARG A  21      24.212  19.433  38.126  1.00 54.04           C  
ATOM    173  NE  ARG A  21      24.383  17.999  38.430  1.00 71.78           N  
ATOM    174  CZ  ARG A  21      25.390  17.325  39.032  1.00 78.58           C  
ATOM    175  NH1 ARG A  21      25.261  15.992  39.153  1.00 52.48           N  
ATOM    176  NH2 ARG A  21      26.457  17.965  39.488  1.00 73.39           N  
ATOM    177  N   GLY A  22      26.220  20.641  33.347  1.00 10.09           N  
ATOM    178  CA  GLY A  22      27.243  20.412  32.340  1.00 11.59           C  
ATOM    179  C   GLY A  22      26.757  19.972  30.957  1.00 10.67           C  
ATOM    180  O   GLY A  22      27.510  19.689  30.005  1.00 10.72           O  
ATOM    181  N   ILE A  23      25.417  19.985  30.800  1.00  9.74           N  
ATOM    182  CA  ILE A  23      24.820  19.481  29.569  1.00  8.57           C  
ATOM    183  C   ILE A  23      24.393  20.649  28.696  1.00 10.85           C  
ATOM    184  O   ILE A  23      23.543  21.526  29.005  1.00 11.82           O  
ATOM    185  CB  ILE A  23      23.524  18.700  29.889  1.00 11.00           C  
ATOM    186  CG1 ILE A  23      23.867  17.524  30.843  1.00 11.36           C  
ATOM    187  CG2 ILE A  23      22.799  18.176  28.649  1.00 11.26           C  
ATOM    188  CD1 ILE A  23      22.617  16.913  31.537  1.00 12.16           C  
ATOM    189  N   SER A  24      24.947  20.679  27.492  1.00  9.51           N  
ATOM    190  CA  SER A  24      24.698  21.791  26.548  1.00 11.08           C  
ATOM    191  C   SER A  24      23.250  21.718  26.060  1.00 12.43           C  
ATOM    192  O   SER A  24      22.607  20.632  25.943  1.00 10.54           O  
ATOM    193  CB  SER A  24      25.564  21.730  25.307  1.00 11.51           C  
ATOM    194  OG  SER A  24      25.371  20.538  24.564  1.00 11.02           O  
ATOM    195  N   LEU A  25      22.661  22.845  25.627  1.00 12.37           N  
ATOM    196  CA  LEU A  25      21.356  22.886  24.940  1.00  8.70           C  
ATOM    197  C   LEU A  25      21.270  21.931  23.741  1.00  9.63           C  
ATOM    198  O   LEU A  25      20.235  21.217  23.612  1.00 12.40           O  
ATOM    199  CB  LEU A  25      21.171  24.357  24.488  1.00 13.24           C  
ATOM    200  CG  LEU A  25      19.755  24.724  24.141  1.00 23.91           C  
ATOM    201  CD1 LEU A  25      18.999  24.647  25.451  1.00 27.07           C  
ATOM    202  CD2 LEU A  25      19.676  26.100  23.515  1.00 20.42           C  
ATOM    203  N   ALA A  26      22.353  21.762  22.941  1.00  9.42           N  
ATOM    204  CA  ALA A  26      22.265  20.881  21.777  1.00  9.92           C  
ATOM    205  C   ALA A  26      22.070  19.434  22.229  1.00  9.21           C  
ATOM    206  O   ALA A  26      21.346  18.667  21.538  1.00 10.51           O  
ATOM    207  CB  ALA A  26      23.545  20.941  20.927  1.00 15.70           C  
ATOM    208  N   ASN A  27      22.615  19.050  23.406  1.00  9.33           N  
ATOM    209  CA  ASN A  27      22.382  17.655  23.877  1.00 10.44           C  
ATOM    210  C   ASN A  27      20.910  17.519  24.285  1.00 11.58           C  
ATOM    211  O   ASN A  27      20.343  16.439  24.098  1.00 12.10           O  
ATOM    212  CB  ASN A  27      23.375  17.358  25.034  1.00 10.24           C  
ATOM    213  CG  ASN A  27      24.643  16.769  24.451  1.00 13.95           C  
ATOM    214  OD1 ASN A  27      24.659  15.721  23.812  1.00  9.21           O  
ATOM    215  ND2 ASN A  27      25.715  17.604  24.698  1.00 14.56           N  
ATOM    216  N   TRP A  28      20.330  18.481  24.976  1.00  9.52           N  
ATOM    217  CA  TRP A  28      18.913  18.388  25.390  1.00 10.50           C  
ATOM    218  C   TRP A  28      18.069  18.303  24.123  1.00  8.37           C  
ATOM    219  O   TRP A  28      17.028  17.598  24.108  1.00  8.15           O  
ATOM    220  CB  TRP A  28      18.494  19.627  26.168  1.00 10.42           C  
ATOM    221  CG  TRP A  28      19.116  19.672  27.611  1.00 10.51           C  
ATOM    222  CD1 TRP A  28      19.950  20.634  28.107  1.00 10.25           C  
ATOM    223  CD2 TRP A  28      18.764  18.811  28.656  1.00  9.14           C  
ATOM    224  NE1 TRP A  28      20.165  20.292  29.482  1.00 11.75           N  
ATOM    225  CE2 TRP A  28      19.489  19.231  29.823  1.00  9.83           C  
ATOM    226  CE3 TRP A  28      17.932  17.717  28.706  1.00 10.72           C  
ATOM    227  CZ2 TRP A  28      19.341  18.634  31.082  1.00 11.40           C  
ATOM    228  CZ3 TRP A  28      17.778  17.055  29.960  1.00 12.42           C  
ATOM    229  CH2 TRP A  28      18.487  17.567  31.065  1.00 13.43           C  
ATOM    230  N   MET A  29      18.372  19.089  23.098  1.00  8.73           N  
ATOM    231  CA  MET A  29      17.595  19.088  21.845  1.00  7.74           C  
ATOM    232  C   MET A  29      17.698  17.707  21.187  1.00 13.28           C  
ATOM    233  O   MET A  29      16.669  17.163  20.695  1.00 11.61           O  
ATOM    234  CB  MET A  29      18.099  20.184  20.889  1.00 11.06           C  
ATOM    235  CG  MET A  29      17.818  21.604  21.321  1.00  9.95           C  
ATOM    236  SD  MET A  29      16.049  21.931  21.230  1.00 13.37           S  
ATOM    237  CE  MET A  29      15.799  21.767  19.484  1.00 12.97           C  
ATOM    238  N   CYS A  30      18.912  17.131  21.175  1.00  8.92           N  
ATOM    239  CA  CYS A  30      19.017  15.799  20.555  1.00  8.57           C  
ATOM    240  C   CYS A  30      18.161  14.834  21.362  1.00 10.10           C  
ATOM    241  O   CYS A  30      17.495  13.956  20.740  1.00 12.61           O  
ATOM    242  CB  CYS A  30      20.510  15.514  20.603  1.00 12.03           C  
ATOM    243  SG  CYS A  30      20.869  13.892  19.717  1.00 13.50           S  
ATOM    244  N   LEU A  31      18.127  14.943  22.682  1.00  9.19           N  
ATOM    245  CA  LEU A  31      17.374  13.994  23.504  1.00  8.87           C  
ATOM    246  C   LEU A  31      15.899  14.134  23.148  1.00 12.28           C  
ATOM    247  O   LEU A  31      15.198  13.166  22.826  1.00 13.48           O  
ATOM    248  CB  LEU A  31      17.621  14.300  24.995  1.00 12.58           C  
ATOM    249  CG  LEU A  31      16.733  13.502  25.949  1.00 15.66           C  
ATOM    250  CD1 LEU A  31      17.153  12.030  26.038  1.00 17.09           C  
ATOM    251  CD2 LEU A  31      16.764  14.098  27.342  1.00 15.45           C  
ATOM    252  N   ALA A  32      15.358  15.370  23.168  1.00 10.25           N  
ATOM    253  CA  ALA A  32      13.934  15.574  22.851  1.00  9.85           C  
ATOM    254  C   ALA A  32      13.616  15.108  21.435  1.00 13.10           C  
ATOM    255  O   ALA A  32      12.530  14.557  21.142  1.00 13.81           O  
ATOM    256  CB  ALA A  32      13.623  17.070  22.967  1.00 10.66           C  
ATOM    257  N   LYS A  33      14.479  15.348  20.451  1.00  8.00           N  
ATOM    258  CA  LYS A  33      14.178  14.932  19.068  1.00 11.67           C  
ATOM    259  C   LYS A  33      13.936  13.412  19.031  1.00 15.59           C  
ATOM    260  O   LYS A  33      12.914  12.991  18.397  1.00 16.19           O  
ATOM    261  CB  LYS A  33      15.354  15.394  18.204  1.00 13.14           C  
ATOM    262  CG  LYS A  33      15.248  14.817  16.797  1.00 20.48           C  
ATOM    263  CD  LYS A  33      14.828  15.553  15.544  1.00 51.89           C  
ATOM    264  CE  LYS A  33      14.990  14.726  14.268  1.00 29.95           C  
ATOM    265  NZ  LYS A  33      14.446  13.368  14.513  1.00 45.40           N  
ATOM    266  N   TRP A  34      14.910  12.681  19.587  1.00 12.62           N  
ATOM    267  CA  TRP A  34      14.812  11.223  19.366  1.00 12.08           C  
ATOM    268  C   TRP A  34      13.808  10.646  20.354  1.00 15.41           C  
ATOM    269  O   TRP A  34      13.194   9.576  20.098  1.00 20.90           O  
ATOM    270  CB  TRP A  34      16.180  10.541  19.568  1.00 13.55           C  
ATOM    271  CG  TRP A  34      16.948  11.057  18.312  1.00 11.34           C  
ATOM    272  CD1 TRP A  34      17.968  11.943  18.298  1.00 12.99           C  
ATOM    273  CD2 TRP A  34      16.699  10.728  16.968  1.00 16.61           C  
ATOM    274  NE1 TRP A  34      18.379  12.199  16.948  1.00 17.80           N  
ATOM    275  CE2 TRP A  34      17.649  11.450  16.179  1.00 22.32           C  
ATOM    276  CE3 TRP A  34      15.830   9.804  16.438  1.00 19.91           C  
ATOM    277  CZ2 TRP A  34      17.626  11.348  14.783  1.00 49.24           C  
ATOM    278  CZ3 TRP A  34      15.835   9.700  15.033  1.00 32.68           C  
ATOM    279  CH2 TRP A  34      16.710  10.464  14.277  1.00 30.67           C  
ATOM    280  N   GLU A  35      13.526  11.283  21.489  1.00 10.26           N  
ATOM    281  CA  GLU A  35      12.529  10.678  22.385  1.00 12.25           C  
ATOM    282  C   GLU A  35      11.087  10.839  21.897  1.00 13.80           C  
ATOM    283  O   GLU A  35      10.322   9.868  22.015  1.00 14.81           O  
ATOM    284  CB  GLU A  35      12.606  11.313  23.801  1.00 11.61           C  
ATOM    285  CG  GLU A  35      13.766  10.942  24.744  1.00 11.29           C  
ATOM    286  CD  GLU A  35      13.905   9.408  25.077  1.00 24.95           C  
ATOM    287  OE1 GLU A  35      12.937   8.700  24.824  1.00 17.41           O  
ATOM    288  OE2 GLU A  35      14.947   8.972  25.456  1.00 22.93           O  
ATOM    289  N   SER A  36      10.759  12.055  21.458  1.00 12.33           N  
ATOM    290  CA  SER A  36       9.333  12.354  21.192  1.00 11.63           C  
ATOM    291  C   SER A  36       9.135  13.032  19.846  1.00 14.85           C  
ATOM    292  O   SER A  36       7.968  13.358  19.499  1.00 14.76           O  
ATOM    293  CB  SER A  36       8.844  13.287  22.267  1.00  9.43           C  
ATOM    294  OG  SER A  36       9.484  14.555  22.212  1.00 11.88           O  
ATOM    295  N   GLY A  37      10.172  13.415  19.098  1.00 13.30           N  
ATOM    296  CA  GLY A  37       9.951  14.264  17.909  1.00 14.73           C  
ATOM    297  C   GLY A  37       9.476  15.649  18.324  1.00 13.15           C  
ATOM    298  O   GLY A  37       8.765  16.320  17.547  1.00 17.83           O  
ATOM    299  N   TYR A  38       9.813  16.107  19.532  1.00 10.05           N  
ATOM    300  CA  TYR A  38       9.430  17.416  20.065  1.00 11.45           C  
ATOM    301  C   TYR A  38       7.911  17.465  20.316  1.00 17.23           C  
ATOM    302  O   TYR A  38       7.381  18.582  20.262  1.00 14.50           O  
ATOM    303  CB  TYR A  38       9.844  18.600  19.147  1.00 11.33           C  
ATOM    304  CG  TYR A  38      11.283  18.601  18.595  1.00  9.76           C  
ATOM    305  CD1 TYR A  38      11.455  18.939  17.233  1.00 14.66           C  
ATOM    306  CD2 TYR A  38      12.345  18.365  19.433  1.00 12.29           C  
ATOM    307  CE1 TYR A  38      12.830  19.034  16.748  1.00 15.82           C  
ATOM    308  CE2 TYR A  38      13.693  18.440  18.964  1.00 12.96           C  
ATOM    309  CZ  TYR A  38      13.855  18.817  17.621  1.00 13.75           C  
ATOM    310  OH  TYR A  38      15.193  18.850  17.179  1.00 13.22           O  
ATOM    311  N   ASN A  39       7.287  16.344  20.666  1.00 13.11           N  
ATOM    312  CA  ASN A  39       5.826  16.330  20.859  1.00 11.31           C  
ATOM    313  C   ASN A  39       5.577  16.173  22.345  1.00 12.60           C  
ATOM    314  O   ASN A  39       5.923  15.105  22.889  1.00 11.65           O  
ATOM    315  CB  ASN A  39       5.364  15.116  20.056  1.00 13.41           C  
ATOM    316  CG  ASN A  39       3.871  14.939  20.240  1.00 15.80           C  
ATOM    317  OD1 ASN A  39       3.035  15.637  20.785  1.00 11.74           O  
ATOM    318  ND2 ASN A  39       3.444  13.808  19.549  1.00 17.46           N  
ATOM    319  N   THR A  40       4.868  17.118  22.979  1.00 10.02           N  
ATOM    320  CA  THR A  40       4.576  17.060  24.419  1.00  9.82           C  
ATOM    321  C   THR A  40       3.541  15.958  24.737  1.00 12.34           C  
ATOM    322  O   THR A  40       3.451  15.696  25.957  1.00 16.51           O  
ATOM    323  CB  THR A  40       4.071  18.423  24.940  1.00 12.49           C  
ATOM    324  OG1 THR A  40       2.824  18.745  24.312  1.00 13.74           O  
ATOM    325  CG2 THR A  40       5.022  19.545  24.622  1.00 11.62           C  
ATOM    326  N   ARG A  41       2.750  15.526  23.753  1.00 10.83           N  
ATOM    327  CA  ARG A  41       1.699  14.558  24.087  1.00 17.71           C  
ATOM    328  C   ARG A  41       2.150  13.112  23.889  1.00 16.43           C  
ATOM    329  O   ARG A  41       1.312  12.188  24.027  1.00 18.70           O  
ATOM    330  CB  ARG A  41       0.482  14.831  23.153  1.00 19.02           C  
ATOM    331  CG  ARG A  41      -0.242  16.048  23.767  1.00 34.16           C  
ATOM    332  CD  ARG A  41      -1.665  16.357  23.339  1.00101.61           C  
ATOM    333  NE  ARG A  41      -1.676  17.412  22.311  1.00 77.76           N  
ATOM    334  CZ  ARG A  41      -2.098  18.694  22.396  1.00 98.90           C  
ATOM    335  NH1 ARG A  41      -2.689  19.077  23.540  1.00 91.64           N  
ATOM    336  NH2 ARG A  41      -1.917  19.507  21.367  1.00 82.04           N  
ATOM    337  N   ALA A  42       3.405  12.896  23.495  1.00 14.49           N  
ATOM    338  CA  ALA A  42       3.892  11.524  23.261  1.00 12.95           C  
ATOM    339  C   ALA A  42       3.758  10.690  24.540  1.00 16.09           C  
ATOM    340  O   ALA A  42       4.110  11.122  25.655  1.00 13.31           O  
ATOM    341  CB  ALA A  42       5.362  11.611  22.830  1.00 14.90           C  
ATOM    342  N   THR A  43       3.285   9.434  24.336  1.00 14.74           N  
ATOM    343  CA  THR A  43       3.282   8.476  25.471  1.00 13.73           C  
ATOM    344  C   THR A  43       3.687   7.150  24.813  1.00 17.33           C  
ATOM    345  O   THR A  43       3.396   6.787  23.641  1.00 20.00           O  
ATOM    346  CB  THR A  43       1.956   8.367  26.253  1.00 27.51           C  
ATOM    347  OG1 THR A  43       1.061   7.834  25.290  1.00 30.19           O  
ATOM    348  CG2 THR A  43       1.389   9.680  26.710  1.00 20.21           C  
ATOM    349  N   ASN A  44       4.377   6.409  25.683  1.00 16.18           N  
ATOM    350  CA  ASN A  44       4.745   5.048  25.225  1.00 19.43           C  
ATOM    351  C   ASN A  44       4.561   4.095  26.401  1.00 14.63           C  
ATOM    352  O   ASN A  44       5.209   4.263  27.443  1.00 18.66           O  
ATOM    353  CB  ASN A  44       6.197   5.075  24.678  1.00 23.30           C  
ATOM    354  CG  ASN A  44       6.171   5.488  23.222  1.00105.69           C  
ATOM    355  OD1 ASN A  44       6.682   6.526  22.820  1.00 66.59           O  
ATOM    356  ND2 ASN A  44       5.471   4.569  22.439  1.00 64.21           N  
ATOM    357  N   TYR A  45       3.752   3.049  26.196  1.00 15.61           N  
ATOM    358  CA  TYR A  45       3.523   2.043  27.258  1.00 21.85           C  
ATOM    359  C   TYR A  45       4.538   0.924  27.038  1.00 19.48           C  
ATOM    360  O   TYR A  45       4.821   0.375  25.956  1.00 25.27           O  
ATOM    361  CB  TYR A  45       2.041   1.577  27.223  1.00 17.80           C  
ATOM    362  CG  TYR A  45       1.770   0.514  28.310  1.00 17.41           C  
ATOM    363  CD1 TYR A  45       1.485  -0.773  27.776  1.00 24.90           C  
ATOM    364  CD2 TYR A  45       1.885   0.831  29.634  1.00 18.15           C  
ATOM    365  CE1 TYR A  45       1.226  -1.791  28.802  1.00 23.60           C  
ATOM    366  CE2 TYR A  45       1.662  -0.201  30.602  1.00 25.81           C  
ATOM    367  CZ  TYR A  45       1.344  -1.478  30.107  1.00 33.54           C  
ATOM    368  OH  TYR A  45       1.077  -2.484  31.004  1.00 31.38           O  
ATOM    369  N   ASN A  46       5.158   0.557  28.163  1.00 14.92           N  
ATOM    370  CA  ASN A  46       6.175  -0.505  28.245  1.00 17.12           C  
ATOM    371  C   ASN A  46       5.481  -1.728  28.878  1.00 14.21           C  
ATOM    372  O   ASN A  46       5.295  -1.881  30.109  1.00 20.00           O  
ATOM    373  CB  ASN A  46       7.371  -0.074  29.119  1.00 15.30           C  
ATOM    374  CG  ASN A  46       7.990   1.167  28.517  1.00 47.33           C  
ATOM    375  OD1 ASN A  46       8.382   1.231  27.365  1.00 47.62           O  
ATOM    376  ND2 ASN A  46       8.088   2.338  29.257  1.00 23.30           N  
ATOM    377  N   ALA A  47       5.018  -2.593  27.973  1.00 23.32           N  
ATOM    378  CA  ALA A  47       4.138  -3.714  28.358  1.00 51.48           C  
ATOM    379  C   ALA A  47       4.846  -4.635  29.354  1.00 50.58           C  
ATOM    380  O   ALA A  47       4.294  -5.284  30.268  1.00 26.97           O  
ATOM    381  CB  ALA A  47       3.721  -4.589  27.159  1.00 31.09           C  
ATOM    382  N   GLY A  48       6.148  -4.756  29.091  1.00 25.34           N  
ATOM    383  CA  GLY A  48       7.190  -5.469  29.835  1.00 40.72           C  
ATOM    384  C   GLY A  48       7.136  -5.215  31.334  1.00 26.22           C  
ATOM    385  O   GLY A  48       7.024  -6.136  32.176  1.00 22.25           O  
ATOM    386  N   ASP A  49       7.261  -3.957  31.759  1.00 20.13           N  
ATOM    387  CA  ASP A  49       7.305  -3.658  33.213  1.00 15.65           C  
ATOM    388  C   ASP A  49       6.156  -2.740  33.621  1.00 15.95           C  
ATOM    389  O   ASP A  49       6.167  -2.374  34.797  1.00 20.94           O  
ATOM    390  CB  ASP A  49       8.705  -3.083  33.554  1.00 19.49           C  
ATOM    391  CG  ASP A  49       8.857  -1.658  33.081  1.00 31.01           C  
ATOM    392  OD1 ASP A  49       8.008  -1.112  32.394  1.00 21.31           O  
ATOM    393  OD2 ASP A  49       9.911  -1.145  33.336  1.00 76.58           O  
ATOM    394  N   ARG A  50       5.158  -2.588  32.749  1.00 16.39           N  
ATOM    395  CA  ARG A  50       3.904  -1.907  33.093  1.00 27.93           C  
ATOM    396  C   ARG A  50       4.104  -0.426  33.406  1.00 20.75           C  
ATOM    397  O   ARG A  50       3.310   0.153  34.167  1.00 25.98           O  
ATOM    398  CB  ARG A  50       3.295  -2.541  34.364  1.00 24.65           C  
ATOM    399  CG  ARG A  50       2.853  -3.991  34.046  1.00 28.70           C  
ATOM    400  CD  ARG A  50       2.125  -4.385  35.329  1.00 30.68           C  
ATOM    401  NE  ARG A  50       1.753  -5.807  35.344  1.00 47.34           N  
ATOM    402  CZ  ARG A  50       0.633  -6.237  34.706  1.00 86.32           C  
ATOM    403  NH1 ARG A  50      -0.299  -5.462  34.114  1.00 67.18           N  
ATOM    404  NH2 ARG A  50       0.404  -7.543  34.625  1.00 49.91           N  
ATOM    405  N   SER A  51       5.161   0.168  32.842  1.00 19.81           N  
ATOM    406  CA  SER A  51       5.381   1.611  33.107  1.00 16.91           C  
ATOM    407  C   SER A  51       5.051   2.315  31.796  1.00 17.33           C  
ATOM    408  O   SER A  51       4.970   1.718  30.711  1.00 13.37           O  
ATOM    409  CB  SER A  51       6.806   1.856  33.504  1.00 12.36           C  
ATOM    410  OG  SER A  51       7.688   1.581  32.416  1.00 14.38           O  
ATOM    411  N   THR A  52       4.894   3.651  31.873  1.00 11.70           N  
ATOM    412  CA  THR A  52       4.692   4.457  30.684  1.00  7.65           C  
ATOM    413  C   THR A  52       5.676   5.641  30.649  1.00  9.65           C  
ATOM    414  O   THR A  52       6.002   6.191  31.736  1.00 11.16           O  
ATOM    415  CB  THR A  52       3.251   5.019  30.697  1.00 15.41           C  
ATOM    416  OG1 THR A  52       2.377   3.870  30.799  1.00 14.82           O  
ATOM    417  CG2 THR A  52       2.867   5.818  29.481  1.00 11.28           C  
ATOM    418  N   ASP A  53       6.095   5.937  29.423  1.00 12.66           N  
ATOM    419  CA  ASP A  53       6.961   7.125  29.219  1.00  9.61           C  
ATOM    420  C   ASP A  53       6.124   8.301  28.726  1.00 10.24           C  
ATOM    421  O   ASP A  53       5.308   8.088  27.822  1.00 11.80           O  
ATOM    422  CB  ASP A  53       8.066   6.878  28.195  1.00 13.14           C  
ATOM    423  CG  ASP A  53       8.880   5.685  28.664  1.00 19.94           C  
ATOM    424  OD1 ASP A  53       9.316   5.651  29.787  1.00 18.51           O  
ATOM    425  OD2 ASP A  53       9.045   4.879  27.801  1.00 26.24           O  
ATOM    426  N   TYR A  54       6.257   9.465  29.342  1.00 10.18           N  
ATOM    427  CA  TYR A  54       5.381  10.633  29.071  1.00 10.09           C  
ATOM    428  C   TYR A  54       6.139  11.866  28.565  1.00 10.64           C  
ATOM    429  O   TYR A  54       7.187  12.279  29.148  1.00 11.47           O  
ATOM    430  CB  TYR A  54       4.733  11.059  30.405  1.00 10.22           C  
ATOM    431  CG  TYR A  54       3.707  10.046  30.934  1.00 13.40           C  
ATOM    432  CD1 TYR A  54       2.367  10.205  30.538  1.00 12.41           C  
ATOM    433  CD2 TYR A  54       4.059   9.010  31.765  1.00 13.35           C  
ATOM    434  CE1 TYR A  54       1.372   9.291  31.058  1.00 13.40           C  
ATOM    435  CE2 TYR A  54       3.098   8.099  32.302  1.00 11.43           C  
ATOM    436  CZ  TYR A  54       1.773   8.288  31.881  1.00 13.76           C  
ATOM    437  OH  TYR A  54       0.825   7.402  32.384  1.00 11.27           O  
ATOM    438  N   GLY A  55       5.536  12.472  27.547  1.00 10.33           N  
ATOM    439  CA  GLY A  55       5.910  13.850  27.198  1.00  9.15           C  
ATOM    440  C   GLY A  55       7.173  13.931  26.343  1.00 10.96           C  
ATOM    441  O   GLY A  55       7.735  12.991  25.773  1.00 10.68           O  
ATOM    442  N   ILE A  56       7.581  15.225  26.290  1.00  9.81           N  
ATOM    443  CA  ILE A  56       8.649  15.549  25.314  1.00 11.84           C  
ATOM    444  C   ILE A  56       9.979  14.843  25.661  1.00 10.33           C  
ATOM    445  O   ILE A  56      10.743  14.600  24.679  1.00 10.73           O  
ATOM    446  CB  ILE A  56       8.744  17.105  25.233  1.00 12.67           C  
ATOM    447  CG1 ILE A  56       9.580  17.472  23.974  1.00 14.06           C  
ATOM    448  CG2 ILE A  56       9.300  17.676  26.517  1.00  9.92           C  
ATOM    449  CD1 ILE A  56       9.301  18.967  23.607  1.00 17.98           C  
ATOM    450  N   PHE A  57      10.210  14.515  26.939  1.00  8.97           N  
ATOM    451  CA  PHE A  57      11.484  13.850  27.265  1.00 11.20           C  
ATOM    452  C   PHE A  57      11.238  12.371  27.528  1.00 12.51           C  
ATOM    453  O   PHE A  57      12.175  11.706  27.984  1.00 12.22           O  
ATOM    454  CB  PHE A  57      12.117  14.478  28.490  1.00 10.79           C  
ATOM    455  CG  PHE A  57      12.586  15.895  28.228  1.00 16.18           C  
ATOM    456  CD1 PHE A  57      12.129  16.929  28.971  1.00 16.91           C  
ATOM    457  CD2 PHE A  57      13.463  16.157  27.201  1.00 15.37           C  
ATOM    458  CE1 PHE A  57      12.579  18.276  28.775  1.00 23.17           C  
ATOM    459  CE2 PHE A  57      13.934  17.496  26.933  1.00 19.47           C  
ATOM    460  CZ  PHE A  57      13.483  18.445  27.774  1.00 21.99           C  
ATOM    461  N   GLN A  58       9.989  11.930  27.342  1.00 11.09           N  
ATOM    462  CA  GLN A  58       9.664  10.511  27.566  1.00 14.61           C  
ATOM    463  C   GLN A  58      10.138  10.091  28.959  1.00 12.53           C  
ATOM    464  O   GLN A  58      10.890   9.097  29.131  1.00 15.15           O  
ATOM    465  CB  GLN A  58      10.297   9.647  26.501  1.00  9.59           C  
ATOM    466  CG  GLN A  58       9.497   9.870  25.278  1.00 11.72           C  
ATOM    467  CD  GLN A  58       8.039   9.383  25.281  1.00 16.45           C  
ATOM    468  OE1 GLN A  58       7.856   8.152  25.059  1.00 11.52           O  
ATOM    469  NE2 GLN A  58       7.087  10.165  25.584  1.00 14.18           N  
ATOM    470  N   ILE A  59       9.705  10.767  30.005  1.00  8.71           N  
ATOM    471  CA  ILE A  59      10.090  10.480  31.397  1.00  8.40           C  
ATOM    472  C   ILE A  59       9.178   9.353  31.882  1.00 15.52           C  
ATOM    473  O   ILE A  59       7.934   9.335  31.682  1.00 11.46           O  
ATOM    474  CB  ILE A  59       9.942  11.749  32.263  1.00 14.37           C  
ATOM    475  CG1 ILE A  59      11.036  12.790  31.831  1.00 15.18           C  
ATOM    476  CG2 ILE A  59       9.986  11.415  33.765  1.00 13.08           C  
ATOM    477  CD1 ILE A  59      10.895  14.273  32.227  1.00 17.65           C  
ATOM    478  N   ASN A  60       9.806   8.413  32.589  1.00 12.97           N  
ATOM    479  CA  ASN A  60       9.139   7.134  32.924  1.00 11.63           C  
ATOM    480  C   ASN A  60       8.415   7.185  34.260  1.00 10.94           C  
ATOM    481  O   ASN A  60       8.859   7.781  35.270  1.00 13.36           O  
ATOM    482  CB  ASN A  60      10.253   6.050  32.935  1.00 15.26           C  
ATOM    483  CG  ASN A  60       9.681   4.658  33.183  1.00 14.12           C  
ATOM    484  OD1 ASN A  60       9.668   4.235  34.314  1.00 13.58           O  
ATOM    485  ND2 ASN A  60       9.297   4.114  31.970  1.00 15.97           N  
ATOM    486  N   SER A  61       7.255   6.480  34.342  1.00 12.90           N  
ATOM    487  CA  SER A  61       6.377   6.525  35.523  1.00 13.79           C  
ATOM    488  C   SER A  61       6.843   5.567  36.627  1.00 15.12           C  
ATOM    489  O   SER A  61       6.212   5.595  37.708  1.00 16.60           O  
ATOM    490  CB  SER A  61       4.983   6.143  35.046  1.00 10.74           C  
ATOM    491  OG  SER A  61       4.990   4.790  34.582  1.00 13.77           O  
ATOM    492  N   ARG A  62       7.858   4.726  36.381  1.00 13.56           N  
ATOM    493  CA  ARG A  62       8.295   3.897  37.510  1.00 16.99           C  
ATOM    494  C   ARG A  62       9.132   4.741  38.468  1.00 24.09           C  
ATOM    495  O   ARG A  62       8.947   4.555  39.697  1.00 25.78           O  
ATOM    496  CB  ARG A  62       9.132   2.682  37.044  1.00 19.17           C  
ATOM    497  CG  ARG A  62       9.582   1.950  38.341  1.00 28.27           C  
ATOM    498  CD  ARG A  62       9.706   0.463  38.102  1.00 36.81           C  
ATOM    499  NE  ARG A  62       8.361  -0.142  38.025  1.00 46.97           N  
ATOM    500  CZ  ARG A  62       7.805  -0.584  36.863  1.00 57.44           C  
ATOM    501  NH1 ARG A  62       8.482  -0.543  35.696  1.00 56.54           N  
ATOM    502  NH2 ARG A  62       6.600  -1.120  36.721  1.00 48.93           N  
ATOM    503  N   TYR A  63       9.972   5.625  37.900  1.00 14.52           N  
ATOM    504  CA  TYR A  63      10.835   6.334  38.837  1.00 15.24           C  
ATOM    505  C   TYR A  63      10.448   7.778  39.063  1.00 18.00           C  
ATOM    506  O   TYR A  63      10.798   8.291  40.132  1.00 17.24           O  
ATOM    507  CB  TYR A  63      12.284   6.422  38.300  1.00 23.07           C  
ATOM    508  CG  TYR A  63      12.756   5.003  37.950  1.00 35.02           C  
ATOM    509  CD1 TYR A  63      12.702   4.569  36.615  1.00 32.06           C  
ATOM    510  CD2 TYR A  63      13.106   4.153  38.967  1.00 98.06           C  
ATOM    511  CE1 TYR A  63      13.042   3.181  36.321  1.00 39.82           C  
ATOM    512  CE2 TYR A  63      13.464   2.800  38.681  1.00 40.16           C  
ATOM    513  CZ  TYR A  63      13.420   2.381  37.342  1.00 66.00           C  
ATOM    514  OH  TYR A  63      13.784   1.075  37.075  1.00 79.76           O  
ATOM    515  N   TRP A  64       9.914   8.498  38.077  1.00 12.98           N  
ATOM    516  CA  TRP A  64       9.935   9.965  38.167  1.00 10.83           C  
ATOM    517  C   TRP A  64       8.573  10.662  38.349  1.00 12.35           C  
ATOM    518  O   TRP A  64       8.607  11.620  39.107  1.00 13.01           O  
ATOM    519  CB  TRP A  64      10.508  10.512  36.863  1.00 12.34           C  
ATOM    520  CG  TRP A  64      11.916   9.866  36.642  1.00 11.74           C  
ATOM    521  CD1 TRP A  64      12.215   8.984  35.691  1.00 14.81           C  
ATOM    522  CD2 TRP A  64      13.096  10.109  37.372  1.00 15.19           C  
ATOM    523  NE1 TRP A  64      13.597   8.577  35.891  1.00 25.48           N  
ATOM    524  CE2 TRP A  64      14.117   9.247  36.850  1.00 15.25           C  
ATOM    525  CE3 TRP A  64      13.354  10.890  38.481  1.00 16.38           C  
ATOM    526  CZ2 TRP A  64      15.433   9.230  37.363  1.00 17.45           C  
ATOM    527  CZ3 TRP A  64      14.690  10.910  38.969  1.00 16.14           C  
ATOM    528  CH2 TRP A  64      15.638  10.047  38.423  1.00 17.67           C  
ATOM    529  N   CYS A  65       7.520  10.160  37.696  1.00 14.81           N  
ATOM    530  CA  CYS A  65       6.220  10.839  37.877  1.00 11.09           C  
ATOM    531  C   CYS A  65       5.278   9.702  38.236  1.00 12.86           C  
ATOM    532  O   CYS A  65       5.531   8.502  37.999  1.00 15.99           O  
ATOM    533  CB  CYS A  65       5.806  11.563  36.632  1.00 11.49           C  
ATOM    534  SG  CYS A  65       5.537  10.465  35.174  1.00 12.99           S  
ATOM    535  N   ASN A  66       4.204  10.136  38.920  1.00 15.19           N  
ATOM    536  CA  ASN A  66       3.139   9.178  39.318  1.00 12.80           C  
ATOM    537  C   ASN A  66       1.937   9.145  38.363  1.00 15.77           C  
ATOM    538  O   ASN A  66       1.330  10.242  38.195  1.00 13.52           O  
ATOM    539  CB  ASN A  66       2.610   9.595  40.693  1.00 12.76           C  
ATOM    540  CG  ASN A  66       1.644   8.548  41.216  1.00 24.04           C  
ATOM    541  OD1 ASN A  66       1.822   7.349  41.041  1.00 22.72           O  
ATOM    542  ND2 ASN A  66       0.595   9.137  41.915  1.00 30.93           N  
ATOM    543  N   ASP A  67       1.585   7.924  37.939  1.00 11.93           N  
ATOM    544  CA  ASP A  67       0.394   7.830  37.073  1.00 11.72           C  
ATOM    545  C   ASP A  67      -0.600   6.953  37.855  1.00 15.68           C  
ATOM    546  O   ASP A  67      -1.682   6.691  37.297  1.00 15.46           O  
ATOM    547  CB  ASP A  67       0.688   7.357  35.633  1.00 10.37           C  
ATOM    548  CG  ASP A  67       1.300   5.980  35.425  1.00 10.51           C  
ATOM    549  OD1 ASP A  67       1.352   5.300  36.459  1.00 12.09           O  
ATOM    550  OD2 ASP A  67       1.505   5.698  34.287  1.00 12.92           O  
ATOM    551  N   GLY A  68      -0.317   6.454  39.038  1.00 12.46           N  
ATOM    552  CA  GLY A  68      -1.273   5.613  39.779  1.00 15.29           C  
ATOM    553  C   GLY A  68      -1.267   4.149  39.324  1.00 15.66           C  
ATOM    554  O   GLY A  68      -1.806   3.293  40.082  1.00 21.91           O  
ATOM    555  N   LYS A  69      -0.840   3.789  38.118  1.00 17.87           N  
ATOM    556  CA  LYS A  69      -1.032   2.351  37.808  1.00 16.73           C  
ATOM    557  C   LYS A  69       0.315   1.707  37.484  1.00 24.21           C  
ATOM    558  O   LYS A  69       0.272   0.559  36.980  1.00 28.75           O  
ATOM    559  CB  LYS A  69      -1.926   2.066  36.627  1.00 39.72           C  
ATOM    560  CG  LYS A  69      -2.670   3.002  35.715  1.00 44.28           C  
ATOM    561  CD  LYS A  69      -1.510   3.223  34.757  1.00 21.94           C  
ATOM    562  CE  LYS A  69      -2.072   3.287  33.357  1.00 23.51           C  
ATOM    563  NZ  LYS A  69      -1.339   4.230  32.488  1.00 46.22           N  
ATOM    564  N   THR A  70       1.428   2.304  37.889  1.00 16.00           N  
ATOM    565  CA  THR A  70       2.748   1.678  37.649  1.00 21.53           C  
ATOM    566  C   THR A  70       3.181   0.993  38.941  1.00 25.71           C  
ATOM    567  O   THR A  70       3.370   1.692  39.961  1.00 22.05           O  
ATOM    568  CB  THR A  70       3.796   2.720  37.235  1.00 15.84           C  
ATOM    569  OG1 THR A  70       3.230   3.330  36.084  1.00 12.89           O  
ATOM    570  CG2 THR A  70       5.090   2.014  36.869  1.00 13.92           C  
ATOM    571  N   PRO A  71       3.368  -0.337  38.975  1.00 20.18           N  
ATOM    572  CA  PRO A  71       3.751  -0.983  40.233  1.00 30.19           C  
ATOM    573  C   PRO A  71       5.169  -0.500  40.485  1.00 46.19           C  
ATOM    574  O   PRO A  71       5.973  -0.239  39.563  1.00 29.28           O  
ATOM    575  CB  PRO A  71       3.579  -2.441  39.923  1.00 25.55           C  
ATOM    576  CG  PRO A  71       3.689  -2.602  38.421  1.00 36.82           C  
ATOM    577  CD  PRO A  71       3.080  -1.289  37.909  1.00 19.43           C  
ATOM    578  N   GLY A  72       5.558  -0.349  41.747  1.00 33.93           N  
ATOM    579  CA  GLY A  72       6.996  -0.029  41.869  1.00 55.27           C  
ATOM    580  C   GLY A  72       7.277   1.422  41.483  1.00 58.91           C  
ATOM    581  O   GLY A  72       8.496   1.683  41.601  1.00 71.24           O  
ATOM    582  N   ALA A  73       6.307   2.268  41.141  1.00 48.71           N  
ATOM    583  CA  ALA A  73       6.541   3.722  41.121  1.00 44.77           C  
ATOM    584  C   ALA A  73       7.074   4.345  42.413  1.00 45.94           C  
ATOM    585  O   ALA A  73       6.672   4.256  43.596  1.00 30.75           O  
ATOM    586  CB  ALA A  73       5.211   4.461  40.886  1.00 30.98           C  
ATOM    587  N   VAL A  74       8.077   5.203  42.210  1.00 32.82           N  
ATOM    588  CA  VAL A  74       8.809   6.049  43.158  1.00 33.43           C  
ATOM    589  C   VAL A  74       8.484   7.541  43.227  1.00 64.00           C  
ATOM    590  O   VAL A  74       8.760   8.164  44.277  1.00 67.80           O  
ATOM    591  CB  VAL A  74      10.292   6.073  42.762  1.00 42.64           C  
ATOM    592  CG1 VAL A  74      11.030   7.000  43.690  1.00 26.31           C  
ATOM    593  CG2 VAL A  74      10.948   4.687  42.552  1.00 57.77           C  
ATOM    594  N   ASN A  75       8.005   8.128  42.141  1.00 23.57           N  
ATOM    595  CA  ASN A  75       7.646   9.558  42.006  1.00 16.02           C  
ATOM    596  C   ASN A  75       8.712  10.559  42.503  1.00 17.01           C  
ATOM    597  O   ASN A  75       8.367  11.458  43.283  1.00 17.04           O  
ATOM    598  CB  ASN A  75       6.318   9.861  42.750  1.00 14.37           C  
ATOM    599  CG  ASN A  75       5.699  11.133  42.221  1.00 19.84           C  
ATOM    600  OD1 ASN A  75       6.105  11.762  41.247  1.00 17.35           O  
ATOM    601  ND2 ASN A  75       4.569  11.656  42.839  1.00 21.34           N  
ATOM    602  N   ALA A  76       9.944  10.396  42.021  1.00 16.47           N  
ATOM    603  CA  ALA A  76      11.079  11.235  42.466  1.00 16.97           C  
ATOM    604  C   ALA A  76      10.867  12.686  42.028  1.00 20.90           C  
ATOM    605  O   ALA A  76      11.365  13.600  42.740  1.00 18.96           O  
ATOM    606  CB  ALA A  76      12.394  10.703  41.864  1.00 19.06           C  
ATOM    607  N   CYS A  77      10.085  13.002  40.973  1.00 15.42           N  
ATOM    608  CA  CYS A  77       9.813  14.414  40.662  1.00 12.24           C  
ATOM    609  C   CYS A  77       8.644  15.007  41.448  1.00 16.97           C  
ATOM    610  O   CYS A  77       8.384  16.223  41.320  1.00 15.40           O  
ATOM    611  CB  CYS A  77       9.482  14.546  39.178  1.00 15.64           C  
ATOM    612  SG  CYS A  77      11.055  14.262  38.221  1.00 13.76           S  
ATOM    613  N   HIS A  78       7.922  14.137  42.189  1.00 15.34           N  
ATOM    614  CA  HIS A  78       6.728  14.574  42.951  1.00 14.83           C  
ATOM    615  C   HIS A  78       5.765  15.352  42.045  1.00 20.54           C  
ATOM    616  O   HIS A  78       5.218  16.445  42.323  1.00 21.25           O  
ATOM    617  CB  HIS A  78       7.062  15.473  44.164  1.00 18.22           C  
ATOM    618  CG  HIS A  78       7.862  14.620  45.138  1.00 29.44           C  
ATOM    619  ND1 HIS A  78       9.237  14.512  45.316  1.00 47.19           N  
ATOM    620  CD2 HIS A  78       7.355  13.640  45.942  1.00 54.23           C  
ATOM    621  CE1 HIS A  78       9.493  13.584  46.216  1.00 60.91           C  
ATOM    622  NE2 HIS A  78       8.369  13.037  46.621  1.00 61.35           N  
ATOM    623  N   LEU A  79       5.468  14.655  40.946  1.00 15.20           N  
ATOM    624  CA  LEU A  79       4.608  15.198  39.891  1.00 19.37           C  
ATOM    625  C   LEU A  79       3.616  14.139  39.433  1.00 14.51           C  
ATOM    626  O   LEU A  79       4.008  12.981  39.205  1.00 15.84           O  
ATOM    627  CB  LEU A  79       5.473  15.605  38.660  1.00 18.40           C  
ATOM    628  CG  LEU A  79       5.920  17.025  38.408  1.00 31.83           C  
ATOM    629  CD1 LEU A  79       6.636  17.016  37.075  1.00 21.90           C  
ATOM    630  CD2 LEU A  79       4.819  18.047  38.296  1.00 21.64           C  
ATOM    631  N   SER A  80       2.393  14.554  39.119  1.00 13.23           N  
ATOM    632  CA  SER A  80       1.468  13.730  38.334  1.00 13.04           C  
ATOM    633  C   SER A  80       2.089  13.571  36.956  1.00 12.10           C  
ATOM    634  O   SER A  80       2.514  14.568  36.323  1.00 13.19           O  
ATOM    635  CB  SER A  80       0.135  14.436  38.172  1.00 13.21           C  
ATOM    636  OG  SER A  80      -0.658  13.625  37.288  1.00 15.57           O  
ATOM    637  N   CYS A  81       1.995  12.397  36.330  1.00 12.04           N  
ATOM    638  CA  CYS A  81       2.546  12.227  34.989  1.00 11.89           C  
ATOM    639  C   CYS A  81       1.725  13.076  34.029  1.00 12.56           C  
ATOM    640  O   CYS A  81       2.207  13.386  32.938  1.00 12.67           O  
ATOM    641  CB  CYS A  81       2.434  10.795  34.536  1.00 10.56           C  
ATOM    642  SG  CYS A  81       3.619   9.719  35.483  1.00 12.47           S  
ATOM    643  N   SER A  82       0.458  13.398  34.372  1.00 12.08           N  
ATOM    644  CA  SER A  82      -0.240  14.276  33.382  1.00 11.31           C  
ATOM    645  C   SER A  82       0.383  15.667  33.259  1.00  9.79           C  
ATOM    646  O   SER A  82       0.090  16.278  32.205  1.00 11.29           O  
ATOM    647  CB  SER A  82      -1.669  14.172  33.881  1.00 16.66           C  
ATOM    648  OG  SER A  82      -1.896  15.105  34.898  1.00 22.81           O  
ATOM    649  N   ALA A  83       1.179  16.127  34.226  1.00 11.19           N  
ATOM    650  CA  ALA A  83       1.854  17.438  34.061  1.00  9.81           C  
ATOM    651  C   ALA A  83       2.910  17.403  32.975  1.00 11.16           C  
ATOM    652  O   ALA A  83       3.196  18.490  32.432  1.00 13.82           O  
ATOM    653  CB  ALA A  83       2.581  17.801  35.349  1.00 12.67           C  
ATOM    654  N   LEU A  84       3.275  16.206  32.551  1.00 11.41           N  
ATOM    655  CA  LEU A  84       4.255  16.022  31.471  1.00  9.93           C  
ATOM    656  C   LEU A  84       3.532  15.876  30.152  1.00 13.01           C  
ATOM    657  O   LEU A  84       4.250  15.598  29.158  1.00 14.37           O  
ATOM    658  CB  LEU A  84       5.123  14.769  31.764  1.00 10.54           C  
ATOM    659  CG  LEU A  84       5.794  14.860  33.116  1.00 15.06           C  
ATOM    660  CD1 LEU A  84       6.612  13.593  33.266  1.00 17.18           C  
ATOM    661  CD2 LEU A  84       6.747  16.012  33.331  1.00 21.79           C  
ATOM    662  N   LEU A  85       2.221  16.111  30.024  1.00 10.19           N  
ATOM    663  CA  LEU A  85       1.555  16.060  28.705  1.00 12.48           C  
ATOM    664  C   LEU A  85       1.005  17.462  28.435  1.00 13.50           C  
ATOM    665  O   LEU A  85       0.159  17.552  27.515  1.00 14.47           O  
ATOM    666  CB  LEU A  85       0.427  14.984  28.735  1.00 12.65           C  
ATOM    667  CG  LEU A  85       0.861  13.543  28.970  1.00 13.66           C  
ATOM    668  CD1 LEU A  85      -0.306  12.574  29.113  1.00 13.81           C  
ATOM    669  CD2 LEU A  85       1.757  13.140  27.812  1.00 14.09           C  
ATOM    670  N   GLN A  86       1.408  18.468  29.214  1.00 12.78           N  
ATOM    671  CA  GLN A  86       0.942  19.840  28.955  1.00 11.58           C  
ATOM    672  C   GLN A  86       1.713  20.454  27.794  1.00 16.80           C  
ATOM    673  O   GLN A  86       2.816  20.043  27.348  1.00 16.26           O  
ATOM    674  CB  GLN A  86       1.195  20.696  30.155  1.00 13.91           C  
ATOM    675  CG  GLN A  86       0.320  20.330  31.294  1.00 14.75           C  
ATOM    676  CD  GLN A  86       0.749  21.243  32.455  1.00 55.17           C  
ATOM    677  OE1 GLN A  86       0.160  22.370  32.591  1.00 47.08           O  
ATOM    678  NE2 GLN A  86       1.728  20.884  33.173  1.00 27.47           N  
ATOM    679  N   ASP A  87       1.139  21.506  27.209  1.00 12.02           N  
ATOM    680  CA  ASP A  87       1.768  22.198  26.083  1.00 11.48           C  
ATOM    681  C   ASP A  87       2.895  23.068  26.656  1.00 14.37           C  
ATOM    682  O   ASP A  87       3.887  23.324  25.940  1.00 17.26           O  
ATOM    683  CB  ASP A  87       0.778  23.130  25.356  1.00 15.09           C  
ATOM    684  CG  ASP A  87      -0.087  22.442  24.334  1.00 22.80           C  
ATOM    685  OD1 ASP A  87       0.008  21.242  24.144  1.00 20.82           O  
ATOM    686  OD2 ASP A  87      -0.892  23.190  23.839  1.00 23.92           O  
ATOM    687  N   ASN A  88       2.691  23.527  27.884  1.00 14.39           N  
ATOM    688  CA  ASN A  88       3.692  24.261  28.687  1.00 17.27           C  
ATOM    689  C   ASN A  88       4.701  23.234  29.215  1.00 20.10           C  
ATOM    690  O   ASN A  88       4.234  22.369  29.978  1.00 15.51           O  
ATOM    691  CB  ASN A  88       3.011  25.008  29.854  1.00 19.70           C  
ATOM    692  CG  ASN A  88       4.027  25.768  30.668  1.00 34.88           C  
ATOM    693  OD1 ASN A  88       4.955  25.418  31.366  1.00 27.73           O  
ATOM    694  ND2 ASN A  88       3.911  27.152  30.763  1.00 57.31           N  
ATOM    695  N   ILE A  89       6.002  23.310  28.893  1.00 13.06           N  
ATOM    696  CA  ILE A  89       6.927  22.257  29.338  1.00 10.57           C  
ATOM    697  C   ILE A  89       7.655  22.663  30.633  1.00 15.28           C  
ATOM    698  O   ILE A  89       8.635  21.970  31.000  1.00 11.32           O  
ATOM    699  CB  ILE A  89       7.910  21.934  28.173  1.00 12.53           C  
ATOM    700  CG1 ILE A  89       8.814  23.181  27.894  1.00 14.71           C  
ATOM    701  CG2 ILE A  89       7.062  21.402  27.004  1.00 14.25           C  
ATOM    702  CD1 ILE A  89       9.956  22.819  26.893  1.00 14.93           C  
ATOM    703  N   ALA A  90       7.281  23.712  31.376  1.00 12.89           N  
ATOM    704  CA  ALA A  90       8.036  24.061  32.592  1.00 11.57           C  
ATOM    705  C   ALA A  90       8.127  22.881  33.575  1.00 12.18           C  
ATOM    706  O   ALA A  90       9.212  22.639  34.166  1.00 11.15           O  
ATOM    707  CB  ALA A  90       7.436  25.276  33.339  1.00 15.01           C  
ATOM    708  N   ASP A  91       7.033  22.152  33.823  1.00 12.93           N  
ATOM    709  CA  ASP A  91       7.164  21.017  34.742  1.00 11.69           C  
ATOM    710  C   ASP A  91       7.988  19.879  34.159  1.00 11.28           C  
ATOM    711  O   ASP A  91       8.745  19.205  34.936  1.00 11.81           O  
ATOM    712  CB  ASP A  91       5.759  20.420  35.013  1.00 13.57           C  
ATOM    713  CG  ASP A  91       4.933  21.354  35.874  1.00 24.93           C  
ATOM    714  OD1 ASP A  91       3.776  21.588  35.537  1.00 30.28           O  
ATOM    715  OD2 ASP A  91       5.422  21.920  36.810  1.00 22.00           O  
ATOM    716  N   ALA A  92       7.878  19.580  32.875  1.00 11.75           N  
ATOM    717  CA  ALA A  92       8.720  18.557  32.224  1.00 12.94           C  
ATOM    718  C   ALA A  92      10.198  18.937  32.417  1.00 13.81           C  
ATOM    719  O   ALA A  92      11.030  18.048  32.720  1.00 12.68           O  
ATOM    720  CB  ALA A  92       8.483  18.409  30.712  1.00 12.10           C  
ATOM    721  N   VAL A  93      10.554  20.224  32.202  1.00 10.78           N  
ATOM    722  CA  VAL A  93      11.956  20.646  32.398  1.00  8.12           C  
ATOM    723  C   VAL A  93      12.340  20.548  33.863  1.00 12.93           C  
ATOM    724  O   VAL A  93      13.469  20.085  34.129  1.00 11.82           O  
ATOM    725  CB  VAL A  93      12.053  22.093  31.913  1.00 10.33           C  
ATOM    726  CG1 VAL A  93      13.217  22.819  32.508  1.00 10.66           C  
ATOM    727  CG2 VAL A  93      11.945  22.058  30.370  1.00 11.63           C  
ATOM    728  N   ALA A  94      11.491  20.873  34.850  1.00  9.37           N  
ATOM    729  CA  ALA A  94      11.853  20.763  36.263  1.00 11.09           C  
ATOM    730  C   ALA A  94      12.182  19.305  36.572  1.00 10.40           C  
ATOM    731  O   ALA A  94      13.119  18.907  37.286  1.00 12.92           O  
ATOM    732  CB  ALA A  94      10.701  21.280  37.144  1.00 12.81           C  
ATOM    733  N   CYS A  95      11.421  18.389  35.992  1.00  9.37           N  
ATOM    734  CA  CYS A  95      11.644  16.956  36.286  1.00  9.35           C  
ATOM    735  C   CYS A  95      12.882  16.483  35.525  1.00 11.33           C  
ATOM    736  O   CYS A  95      13.640  15.665  36.110  1.00 11.24           O  
ATOM    737  CB  CYS A  95      10.370  16.252  35.885  1.00 11.59           C  
ATOM    738  SG  CYS A  95      10.410  14.408  36.289  1.00 12.71           S  
ATOM    739  N   ALA A  96      13.079  16.857  34.265  1.00  9.96           N  
ATOM    740  CA  ALA A  96      14.298  16.458  33.527  1.00 10.05           C  
ATOM    741  C   ALA A  96      15.505  16.952  34.312  1.00 11.81           C  
ATOM    742  O   ALA A  96      16.543  16.231  34.326  1.00 13.26           O  
ATOM    743  CB  ALA A  96      14.243  17.095  32.134  1.00 13.57           C  
ATOM    744  N   LYS A  97      15.503  18.148  34.922  1.00 10.20           N  
ATOM    745  CA  LYS A  97      16.643  18.635  35.743  1.00  9.45           C  
ATOM    746  C   LYS A  97      16.855  17.688  36.929  1.00 14.59           C  
ATOM    747  O   LYS A  97      18.013  17.366  37.308  1.00 14.40           O  
ATOM    748  CB  LYS A  97      16.363  20.047  36.271  1.00 11.47           C  
ATOM    749  CG  LYS A  97      16.495  21.096  35.168  1.00 12.07           C  
ATOM    750  CD  LYS A  97      16.106  22.462  35.720  1.00 14.60           C  
ATOM    751  CE  LYS A  97      16.409  23.518  34.667  1.00 14.23           C  
ATOM    752  NZ  LYS A  97      15.929  24.822  35.184  1.00 15.05           N  
ATOM    753  N   ARG A  98      15.758  17.250  37.567  1.00 10.59           N  
ATOM    754  CA  ARG A  98      15.859  16.260  38.648  1.00 10.55           C  
ATOM    755  C   ARG A  98      16.495  14.979  38.139  1.00 13.84           C  
ATOM    756  O   ARG A  98      17.392  14.429  38.838  1.00 14.48           O  
ATOM    757  CB  ARG A  98      14.450  15.925  39.216  1.00 11.12           C  
ATOM    758  CG  ARG A  98      14.314  14.793  40.253  1.00 14.99           C  
ATOM    759  CD  ARG A  98      15.144  14.985  41.509  1.00 39.95           C  
ATOM    760  NE  ARG A  98      15.330  13.811  42.389  1.00 24.68           N  
ATOM    761  CZ  ARG A  98      16.189  12.787  42.157  1.00 26.36           C  
ATOM    762  NH1 ARG A  98      16.054  11.811  43.083  1.00 24.42           N  
ATOM    763  NH2 ARG A  98      17.078  12.730  41.160  1.00 20.61           N  
ATOM    764  N   VAL A  99      16.140  14.420  36.989  1.00 12.12           N  
ATOM    765  CA  VAL A  99      16.709  13.167  36.506  1.00 11.75           C  
ATOM    766  C   VAL A  99      18.235  13.278  36.387  1.00 13.33           C  
ATOM    767  O   VAL A  99      18.930  12.350  36.864  1.00 14.48           O  
ATOM    768  CB  VAL A  99      16.105  12.817  35.160  1.00 14.01           C  
ATOM    769  CG1 VAL A  99      16.849  11.669  34.536  1.00 14.38           C  
ATOM    770  CG2 VAL A  99      14.562  12.659  35.254  1.00 15.39           C  
ATOM    771  N   VAL A 100      18.749  14.367  35.823  1.00 14.15           N  
ATOM    772  CA  VAL A 100      20.197  14.449  35.566  1.00 13.85           C  
ATOM    773  C   VAL A 100      20.925  14.919  36.841  1.00 26.57           C  
ATOM    774  O   VAL A 100      22.185  15.022  36.763  1.00 21.80           O  
ATOM    775  CB  VAL A 100      20.457  15.401  34.402  1.00 11.90           C  
ATOM    776  CG1 VAL A 100      19.790  14.843  33.176  1.00 13.60           C  
ATOM    777  CG2 VAL A 100      20.186  16.901  34.724  1.00 15.99           C  
ATOM    778  N   ARG A 101      20.266  15.196  37.976  1.00 16.63           N  
ATOM    779  CA  ARG A 101      20.962  15.437  39.243  1.00 20.10           C  
ATOM    780  C   ARG A 101      21.400  14.083  39.799  1.00 46.59           C  
ATOM    781  O   ARG A 101      22.264  14.079  40.699  1.00 42.05           O  
ATOM    782  CB  ARG A 101      20.089  16.197  40.266  1.00 22.61           C  
ATOM    783  CG  ARG A 101      20.095  17.676  39.847  1.00 23.36           C  
ATOM    784  CD  ARG A 101      19.648  18.690  40.886  1.00 22.08           C  
ATOM    785  NE  ARG A 101      18.386  18.257  41.524  1.00 23.96           N  
ATOM    786  CZ  ARG A 101      17.238  18.803  41.052  1.00 40.78           C  
ATOM    787  NH1 ARG A 101      17.203  19.616  39.983  1.00 38.86           N  
ATOM    788  NH2 ARG A 101      16.096  18.491  41.643  1.00 27.29           N  
ATOM    789  N   ASP A 102      20.963  12.926  39.320  1.00 25.39           N  
ATOM    790  CA  ASP A 102      21.544  11.617  39.699  1.00 21.81           C  
ATOM    791  C   ASP A 102      22.873  11.423  38.959  1.00 27.98           C  
ATOM    792  O   ASP A 102      23.091  12.156  37.951  1.00 24.57           O  
ATOM    793  CB  ASP A 102      20.586  10.466  39.348  1.00 31.24           C  
ATOM    794  CG  ASP A 102      19.424  10.194  40.275  1.00 42.35           C  
ATOM    795  OD1 ASP A 102      18.675   9.263  40.025  1.00 46.85           O  
ATOM    796  OD2 ASP A 102      19.319  10.974  41.186  1.00 29.84           O  
ATOM    797  N   PRO A 103      23.761  10.537  39.427  1.00 69.61           N  
ATOM    798  CA  PRO A 103      25.142  10.453  38.911  1.00 47.12           C  
ATOM    799  C   PRO A 103      25.204  10.184  37.401  1.00 77.46           C  
ATOM    800  O   PRO A 103      26.071  10.755  36.696  1.00 28.23           O  
ATOM    801  CB  PRO A 103      25.785   9.352  39.704  1.00 46.42           C  
ATOM    802  CG  PRO A 103      24.833   8.790  40.747  1.00 67.05           C  
ATOM    803  CD  PRO A 103      23.511   9.502  40.453  1.00 88.37           C  
ATOM    804  N   GLN A 104      24.280   9.360  36.903  1.00 29.92           N  
ATOM    805  CA  GLN A 104      24.231   8.989  35.478  1.00 31.60           C  
ATOM    806  C   GLN A 104      23.998  10.220  34.596  1.00 51.22           C  
ATOM    807  O   GLN A 104      24.350  10.192  33.395  1.00 21.27           O  
ATOM    808  CB  GLN A 104      23.099   8.028  35.261  1.00 25.14           C  
ATOM    809  CG  GLN A 104      23.220   6.571  35.335  1.00 79.03           C  
ATOM    810  CD  GLN A 104      22.144   5.979  34.407  1.00 83.40           C  
ATOM    811  OE1 GLN A 104      20.916   5.983  34.772  1.00 97.38           O  
ATOM    812  NE2 GLN A 104      22.618   5.571  33.306  1.00 99.04           N  
ATOM    813  N   GLY A 105      23.356  11.287  35.084  1.00 18.82           N  
ATOM    814  CA  GLY A 105      23.204  12.457  34.189  1.00 18.88           C  
ATOM    815  C   GLY A 105      22.242  12.075  33.045  1.00 17.98           C  
ATOM    816  O   GLY A 105      21.297  11.287  33.257  1.00 18.70           O  
ATOM    817  N   ILE A 106      22.557  12.630  31.884  1.00 19.45           N  
ATOM    818  CA  ILE A 106      21.693  12.425  30.689  1.00 19.30           C  
ATOM    819  C   ILE A 106      21.770  10.998  30.131  1.00 19.91           C  
ATOM    820  O   ILE A 106      20.949  10.571  29.303  1.00 17.76           O  
ATOM    821  CB  ILE A 106      22.069  13.520  29.646  1.00 21.45           C  
ATOM    822  CG1 ILE A 106      20.882  13.520  28.633  1.00 21.16           C  
ATOM    823  CG2 ILE A 106      23.488  13.293  29.104  1.00 17.96           C  
ATOM    824  CD1 ILE A 106      20.820  14.825  27.819  1.00 17.81           C  
ATOM    825  N   ARG A 107      22.836  10.258  30.497  1.00 20.52           N  
ATOM    826  CA  ARG A 107      22.982   8.847  30.099  1.00 23.86           C  
ATOM    827  C   ARG A 107      21.765   8.084  30.593  1.00 58.53           C  
ATOM    828  O   ARG A 107      21.674   6.910  30.206  1.00 24.82           O  
ATOM    829  CB  ARG A 107      24.266   8.180  30.667  1.00 23.73           C  
ATOM    830  CG  ARG A 107      25.489   8.603  29.835  1.00 35.22           C  
ATOM    831  CD  ARG A 107      26.889   8.547  30.438  1.00 24.41           C  
ATOM    832  NE  ARG A 107      27.767   9.629  29.943  1.00 91.97           N  
ATOM    833  CZ  ARG A 107      27.562  10.861  29.416  1.00 85.58           C  
ATOM    834  NH1 ARG A 107      27.302  11.040  28.106  1.00106.13           N  
ATOM    835  NH2 ARG A 107      27.546  12.051  30.005  1.00 38.14           N  
ATOM    836  N   ALA A 108      20.897   8.596  31.448  1.00 22.12           N  
ATOM    837  CA  ALA A 108      19.742   7.915  32.043  1.00 19.54           C  
ATOM    838  C   ALA A 108      18.765   7.521  30.946  1.00 34.51           C  
ATOM    839  O   ALA A 108      17.990   6.559  31.140  1.00 30.85           O  
ATOM    840  CB  ALA A 108      19.005   8.825  33.046  1.00 21.67           C  
ATOM    841  N   TRP A 109      18.888   8.271  29.850  1.00 18.34           N  
ATOM    842  CA  TRP A 109      18.047   7.958  28.699  1.00 15.46           C  
ATOM    843  C   TRP A 109      18.844   7.186  27.664  1.00 14.89           C  
ATOM    844  O   TRP A 109      19.747   7.734  27.004  1.00 18.22           O  
ATOM    845  CB  TRP A 109      17.566   9.269  28.072  1.00 15.42           C  
ATOM    846  CG  TRP A 109      16.390  10.029  28.778  1.00 16.40           C  
ATOM    847  CD1 TRP A 109      15.058   9.792  28.675  1.00 18.41           C  
ATOM    848  CD2 TRP A 109      16.531  11.095  29.669  1.00 15.31           C  
ATOM    849  NE1 TRP A 109      14.366  10.774  29.483  1.00 19.37           N  
ATOM    850  CE2 TRP A 109      15.228  11.563  30.004  1.00 16.71           C  
ATOM    851  CE3 TRP A 109      17.626  11.812  30.085  1.00 16.48           C  
ATOM    852  CZ2 TRP A 109      15.038  12.650  30.862  1.00 23.87           C  
ATOM    853  CZ3 TRP A 109      17.482  12.904  30.981  1.00 18.59           C  
ATOM    854  CH2 TRP A 109      16.175  13.285  31.280  1.00 23.78           C  
ATOM    855  N   VAL A 110      18.431   5.923  27.446  1.00 20.45           N  
ATOM    856  CA  VAL A 110      19.295   5.175  26.498  1.00 33.20           C  
ATOM    857  C   VAL A 110      19.318   5.749  25.082  1.00 21.10           C  
ATOM    858  O   VAL A 110      20.275   5.693  24.270  1.00 20.43           O  
ATOM    859  CB  VAL A 110      18.827   3.709  26.446  1.00 39.30           C  
ATOM    860  CG1 VAL A 110      19.853   2.918  25.677  1.00 32.48           C  
ATOM    861  CG2 VAL A 110      18.364   3.243  27.850  1.00 40.05           C  
ATOM    862  N   ALA A 111      18.209   6.384  24.659  1.00 19.43           N  
ATOM    863  CA  ALA A 111      18.131   7.089  23.379  1.00 27.15           C  
ATOM    864  C   ALA A 111      19.270   8.112  23.255  1.00 19.42           C  
ATOM    865  O   ALA A 111      19.736   8.304  22.113  1.00 19.52           O  
ATOM    866  CB  ALA A 111      16.814   7.862  23.224  1.00 19.79           C  
ATOM    867  N   TRP A 112      19.600   8.770  24.376  1.00 19.69           N  
ATOM    868  CA  TRP A 112      20.722   9.729  24.256  1.00 17.51           C  
ATOM    869  C   TRP A 112      22.020   8.972  23.907  1.00 12.70           C  
ATOM    870  O   TRP A 112      22.816   9.407  23.064  1.00 14.45           O  
ATOM    871  CB  TRP A 112      20.755  10.541  25.562  1.00 13.76           C  
ATOM    872  CG  TRP A 112      21.887  11.636  25.382  1.00 19.51           C  
ATOM    873  CD1 TRP A 112      21.792  12.835  24.774  1.00 15.54           C  
ATOM    874  CD2 TRP A 112      23.231  11.461  25.756  1.00 15.21           C  
ATOM    875  NE1 TRP A 112      23.099  13.450  24.857  1.00 20.12           N  
ATOM    876  CE2 TRP A 112      23.939  12.649  25.390  1.00 19.13           C  
ATOM    877  CE3 TRP A 112      23.900  10.439  26.395  1.00 18.90           C  
ATOM    878  CZ2 TRP A 112      25.286  12.879  25.653  1.00 16.84           C  
ATOM    879  CZ3 TRP A 112      25.283  10.663  26.585  1.00 25.17           C  
ATOM    880  CH2 TRP A 112      25.930  11.855  26.285  1.00 20.56           C  
ATOM    881  N   ARG A 113      22.277   7.840  24.543  1.00 16.33           N  
ATOM    882  CA  ARG A 113      23.518   7.089  24.257  1.00 19.49           C  
ATOM    883  C   ARG A 113      23.517   6.541  22.836  1.00 22.05           C  
ATOM    884  O   ARG A 113      24.564   6.645  22.161  1.00 17.85           O  
ATOM    885  CB  ARG A 113      23.691   5.857  25.160  1.00 24.76           C  
ATOM    886  CG  ARG A 113      23.660   6.205  26.664  1.00 26.71           C  
ATOM    887  CD  ARG A 113      23.196   4.916  27.325  1.00 40.15           C  
ATOM    888  NE  ARG A 113      23.402   4.994  28.774  1.00 84.77           N  
ATOM    889  CZ  ARG A 113      22.692   4.245  29.644  1.00 99.74           C  
ATOM    890  NH1 ARG A 113      21.406   3.912  29.467  1.00 92.66           N  
ATOM    891  NH2 ARG A 113      23.475   3.958  30.669  1.00 84.44           N  
ATOM    892  N   ASN A 114      22.354   6.020  22.403  1.00 20.10           N  
ATOM    893  CA  ASN A 114      22.330   5.494  21.024  1.00 20.03           C  
ATOM    894  C   ASN A 114      22.409   6.581  19.968  1.00 21.92           C  
ATOM    895  O   ASN A 114      23.041   6.294  18.939  1.00 22.32           O  
ATOM    896  CB  ASN A 114      21.007   4.710  20.796  1.00 20.33           C  
ATOM    897  CG  ASN A 114      21.166   3.546  21.777  1.00 25.99           C  
ATOM    898  OD1 ASN A 114      22.226   2.984  22.010  1.00 69.03           O  
ATOM    899  ND2 ASN A 114      20.043   3.220  22.526  1.00 39.13           N  
ATOM    900  N   ARG A 115      21.762   7.744  20.174  1.00 16.76           N  
ATOM    901  CA  ARG A 115      21.681   8.678  19.041  1.00 14.41           C  
ATOM    902  C   ARG A 115      22.454   9.991  19.206  1.00 15.69           C  
ATOM    903  O   ARG A 115      22.397  10.781  18.241  1.00 21.44           O  
ATOM    904  CB  ARG A 115      20.249   9.207  18.758  1.00 20.61           C  
ATOM    905  CG  ARG A 115      19.089   8.404  19.356  1.00 46.22           C  
ATOM    906  CD  ARG A 115      18.774   7.158  18.562  1.00 53.63           C  
ATOM    907  NE  ARG A 115      18.569   7.488  17.143  1.00 35.74           N  
ATOM    908  CZ  ARG A 115      17.851   6.642  16.357  1.00 39.18           C  
ATOM    909  NH1 ARG A 115      17.986   6.744  15.022  1.00 51.13           N  
ATOM    910  NH2 ARG A 115      17.038   5.668  16.726  1.00 55.87           N  
ATOM    911  N   CYS A 116      23.018  10.243  20.376  1.00 19.04           N  
ATOM    912  CA  CYS A 116      23.506  11.612  20.632  1.00 14.77           C  
ATOM    913  C   CYS A 116      24.933  11.544  21.191  1.00 19.00           C  
ATOM    914  O   CYS A 116      25.708  12.408  20.720  1.00 20.26           O  
ATOM    915  CB  CYS A 116      22.714  12.380  21.692  1.00 13.74           C  
ATOM    916  SG  CYS A 116      20.903  12.532  21.262  1.00 15.12           S  
ATOM    917  N   GLN A 117      25.201  10.592  22.083  1.00 16.90           N  
ATOM    918  CA  GLN A 117      26.559  10.474  22.668  1.00 22.58           C  
ATOM    919  C   GLN A 117      27.627  10.291  21.589  1.00 33.28           C  
ATOM    920  O   GLN A 117      27.473   9.513  20.612  1.00 21.10           O  
ATOM    921  CB  GLN A 117      26.554   9.268  23.568  1.00 18.30           C  
ATOM    922  CG  GLN A 117      27.849   9.260  24.279  1.00 30.10           C  
ATOM    923  CD  GLN A 117      27.903   8.284  25.466  1.00 38.71           C  
ATOM    924  OE1 GLN A 117      28.644   8.484  26.490  1.00 60.35           O  
ATOM    925  NE2 GLN A 117      27.092   7.322  25.338  1.00 42.35           N  
ATOM    926  N   ASN A 118      28.732  11.030  21.741  1.00 22.62           N  
ATOM    927  CA  ASN A 118      29.878  11.036  20.799  1.00 31.20           C  
ATOM    928  C   ASN A 118      29.530  11.217  19.316  1.00 37.98           C  
ATOM    929  O   ASN A 118      30.203  10.606  18.443  1.00 42.37           O  
ATOM    930  CB  ASN A 118      30.713   9.729  20.745  1.00 95.90           C  
ATOM    931  CG  ASN A 118      31.268   9.225  22.050  1.00 69.26           C  
ATOM    932  OD1 ASN A 118      31.371   8.024  22.237  1.00 71.86           O  
ATOM    933  ND2 ASN A 118      31.631  10.146  23.026  1.00 51.59           N  
ATOM    934  N   ARG A 119      28.544  12.100  19.098  1.00 18.00           N  
ATOM    935  CA  ARG A 119      28.130  12.479  17.733  1.00 45.69           C  
ATOM    936  C   ARG A 119      28.185  14.013  17.707  1.00 38.15           C  
ATOM    937  O   ARG A 119      28.182  14.620  18.802  1.00 34.49           O  
ATOM    938  CB  ARG A 119      26.715  12.057  17.262  1.00 24.50           C  
ATOM    939  CG  ARG A 119      26.567  10.539  17.514  1.00 26.02           C  
ATOM    940  CD  ARG A 119      25.223  10.199  16.915  1.00 31.69           C  
ATOM    941  NE  ARG A 119      24.993   8.746  17.065  1.00 38.09           N  
ATOM    942  CZ  ARG A 119      24.546   8.024  16.009  1.00 37.28           C  
ATOM    943  NH1 ARG A 119      24.283   6.728  16.234  1.00 45.61           N  
ATOM    944  NH2 ARG A 119      24.448   8.441  14.762  1.00 33.02           N  
ATOM    945  N   ASP A 120      28.190  14.550  16.492  1.00 48.63           N  
ATOM    946  CA  ASP A 120      28.133  16.002  16.293  1.00 44.71           C  
ATOM    947  C   ASP A 120      26.691  16.398  16.599  1.00 79.55           C  
ATOM    948  O   ASP A 120      25.928  15.921  15.728  1.00 43.90           O  
ATOM    949  CB  ASP A 120      28.609  16.279  14.847  1.00 34.10           C  
ATOM    950  CG  ASP A 120      28.673  17.774  14.650  1.00 74.06           C  
ATOM    951  OD1 ASP A 120      28.906  18.446  15.640  1.00 59.74           O  
ATOM    952  OD2 ASP A 120      28.480  18.165  13.533  1.00 65.69           O  
ATOM    953  N   VAL A 121      26.318  17.111  17.664  1.00 31.86           N  
ATOM    954  CA  VAL A 121      24.889  17.447  17.867  1.00 25.61           C  
ATOM    955  C   VAL A 121      24.653  18.936  17.636  1.00 30.59           C  
ATOM    956  O   VAL A 121      23.544  19.458  17.877  1.00 18.82           O  
ATOM    957  CB  VAL A 121      24.474  17.035  19.280  1.00 20.18           C  
ATOM    958  CG1 VAL A 121      24.461  15.532  19.421  1.00 19.38           C  
ATOM    959  CG2 VAL A 121      25.270  17.786  20.371  1.00 25.36           C  
ATOM    960  N   ARG A 122      25.635  19.639  17.080  1.00 33.64           N  
ATOM    961  CA  ARG A 122      25.534  21.093  16.878  1.00 53.88           C  
ATOM    962  C   ARG A 122      24.353  21.481  15.992  1.00 32.01           C  
ATOM    963  O   ARG A 122      23.716  22.542  16.132  1.00 26.54           O  
ATOM    964  CB  ARG A 122      26.747  21.667  16.128  1.00 35.29           C  
ATOM    965  CG  ARG A 122      27.970  21.384  17.032  1.00102.42           C  
ATOM    966  CD  ARG A 122      29.042  20.694  16.195  1.00100.57           C  
ATOM    967  NE  ARG A 122      30.315  21.292  16.640  1.00103.94           N  
ATOM    968  CZ  ARG A 122      30.652  21.568  17.924  1.00109.35           C  
ATOM    969  NH1 ARG A 122      31.363  22.679  18.195  1.00107.35           N  
ATOM    970  NH2 ARG A 122      30.301  20.726  18.887  1.00109.44           N  
ATOM    971  N   GLN A 123      24.060  20.549  15.088  1.00 24.87           N  
ATOM    972  CA  GLN A 123      22.981  20.768  14.123  1.00 28.31           C  
ATOM    973  C   GLN A 123      21.624  21.065  14.765  1.00 38.49           C  
ATOM    974  O   GLN A 123      20.723  21.707  14.183  1.00 27.85           O  
ATOM    975  CB  GLN A 123      22.982  19.460  13.380  1.00 79.01           C  
ATOM    976  CG  GLN A 123      22.003  18.462  13.820  1.00 56.16           C  
ATOM    977  CD  GLN A 123      22.267  17.028  13.329  1.00 58.37           C  
ATOM    978  OE1 GLN A 123      21.590  16.666  12.302  1.00 52.58           O  
ATOM    979  NE2 GLN A 123      23.129  16.360  13.981  1.00 72.00           N  
ATOM    980  N   TYR A 124      21.412  20.544  15.975  1.00 20.63           N  
ATOM    981  CA  TYR A 124      20.081  20.751  16.595  1.00 22.54           C  
ATOM    982  C   TYR A 124      19.879  22.208  17.005  1.00 22.68           C  
ATOM    983  O   TYR A 124      18.675  22.532  17.130  1.00 19.72           O  
ATOM    984  CB  TYR A 124      19.922  19.849  17.834  1.00 18.36           C  
ATOM    985  CG  TYR A 124      20.056  18.378  17.412  1.00 25.95           C  
ATOM    986  CD1 TYR A 124      18.949  17.813  16.757  1.00 22.71           C  
ATOM    987  CD2 TYR A 124      21.152  17.586  17.627  1.00 21.45           C  
ATOM    988  CE1 TYR A 124      18.943  16.407  16.360  1.00 30.03           C  
ATOM    989  CE2 TYR A 124      21.194  16.223  17.194  1.00 18.83           C  
ATOM    990  CZ  TYR A 124      20.081  15.710  16.519  1.00 21.44           C  
ATOM    991  OH  TYR A 124      20.171  14.377  16.145  1.00 30.48           O  
ATOM    992  N   VAL A 125      20.915  22.997  17.287  1.00 17.26           N  
ATOM    993  CA  VAL A 125      20.670  24.396  17.690  1.00 17.94           C  
ATOM    994  C   VAL A 125      21.076  25.446  16.646  1.00 20.71           C  
ATOM    995  O   VAL A 125      20.956  26.650  16.946  1.00 20.44           O  
ATOM    996  CB  VAL A 125      21.446  24.702  18.961  1.00 18.84           C  
ATOM    997  CG1 VAL A 125      20.796  23.904  20.110  1.00 18.67           C  
ATOM    998  CG2 VAL A 125      22.939  24.570  18.837  1.00 26.72           C  
ATOM    999  N   GLN A 126      21.650  24.949  15.558  1.00 19.96           N  
ATOM   1000  CA  GLN A 126      22.063  25.856  14.471  1.00 32.08           C  
ATOM   1001  C   GLN A 126      20.895  26.695  13.945  1.00 18.90           C  
ATOM   1002  O   GLN A 126      19.845  26.164  13.539  1.00 24.75           O  
ATOM   1003  CB  GLN A 126      22.623  24.963  13.392  1.00 75.47           C  
ATOM   1004  CG  GLN A 126      24.008  24.564  13.666  1.00 85.53           C  
ATOM   1005  CD  GLN A 126      24.912  25.378  14.602  1.00103.54           C  
ATOM   1006  OE1 GLN A 126      25.073  26.648  14.552  1.00104.44           O  
ATOM   1007  NE2 GLN A 126      25.566  24.728  15.473  1.00 89.14           N  
ATOM   1008  N   GLY A 127      21.172  28.010  13.924  1.00 22.23           N  
ATOM   1009  CA  GLY A 127      20.284  28.992  13.298  1.00 22.08           C  
ATOM   1010  C   GLY A 127      19.255  29.499  14.301  1.00 28.36           C  
ATOM   1011  O   GLY A 127      18.398  30.356  14.002  1.00 21.69           O  
ATOM   1012  N   CYS A 128      19.202  28.976  15.530  1.00 18.64           N  
ATOM   1013  CA  CYS A 128      18.127  29.325  16.478  1.00 25.08           C  
ATOM   1014  C   CYS A 128      18.369  30.567  17.355  1.00 13.27           C  
ATOM   1015  O   CYS A 128      17.372  30.967  18.000  1.00 18.96           O  
ATOM   1016  CB  CYS A 128      17.927  28.152  17.416  1.00 14.84           C  
ATOM   1017  SG  CYS A 128      17.445  26.599  16.501  1.00 16.62           S  
ATOM   1018  N   GLY A 129      19.580  31.141  17.252  1.00 20.69           N  
ATOM   1019  CA  GLY A 129      19.735  32.424  17.969  1.00 24.30           C  
ATOM   1020  C   GLY A 129      19.941  32.139  19.461  1.00 51.76           C  
ATOM   1021  O   GLY A 129      19.504  33.000  20.266  1.00 32.96           O  
ATOM   1022  N   VAL A 130      20.470  30.955  19.807  1.00 27.90           N  
ATOM   1023  CA  VAL A 130      20.726  30.623  21.231  1.00 50.86           C  
ATOM   1024  C   VAL A 130      22.257  30.712  21.379  1.00 31.62           C  
ATOM   1025  O   VAL A 130      23.062  29.801  21.094  1.00 47.61           O  
ATOM   1026  CB  VAL A 130      20.068  29.292  21.635  1.00 27.51           C  
ATOM   1027  CG1 VAL A 130      18.526  29.495  21.726  1.00 19.60           C  
ATOM   1028  CG2 VAL A 130      20.462  28.108  20.770  1.00 23.85           C  
ATOM   1029  OXT VAL A 130      22.746  31.822  21.655  1.00105.63           O  
TER    1030      VAL A 130                                                      
CONECT   53 1017                                                                
CONECT  243  916                                                                
CONECT  534  642                                                                
CONECT  612  738                                                                
CONECT  642  534                                                                
CONECT  738  612                                                                
CONECT  916  243                                                                
CONECT 1017   53                                                                
MASTER      365    0    0    5    5    0    2    6 1029    1    8   10          
END                                                                             
