# Supplementary material for: Semantical and geometrical protein encoding toward enhanced bioactivity and thermostability
Source: eLife. 2025 May 2;13:RP98033. doi: 10.7554/eLife.98033 (PMC12048155; doi:10.7554/eLife.98033)
Supplement: Source code 1. [file elife-98033-code1.zip › ProtSSN-master/data/DDG/DATASET/1LZ1-2.7-49.2/1LZ1-2.7-49.2.pdb]

MODEL     1                                                                     
ATOM      1  N   LYS A   1       2.749  16.318   5.357  1.00 96.54           N  
ATOM      2  CA  LYS A   1       1.810  16.212   6.470  1.00 96.54           C  
ATOM      3  C   LYS A   1       1.971  14.882   7.201  1.00 96.54           C  
ATOM      4  CB  LYS A   1       0.371  16.367   5.975  1.00 96.54           C  
ATOM      5  O   LYS A   1       2.175  13.842   6.571  1.00 96.54           O  
ATOM      6  CG  LYS A   1      -0.681  16.150   7.053  1.00 96.54           C  
ATOM      7  CD  LYS A   1      -2.087  16.387   6.517  1.00 96.54           C  
ATOM      8  CE  LYS A   1      -3.142  16.155   7.591  1.00 96.54           C  
ATOM      9  NZ  LYS A   1      -4.331  17.038   7.399  1.00 96.54           N  
ATOM     10  N   VAL A   2       2.041  15.018   8.504  1.00 98.61           N  
ATOM     11  CA  VAL A   2       1.988  13.795   9.298  1.00 98.61           C  
ATOM     12  C   VAL A   2       0.605  13.647   9.928  1.00 98.61           C  
ATOM     13  CB  VAL A   2       3.077  13.782  10.394  1.00 98.61           C  
ATOM     14  O   VAL A   2       0.222  14.438  10.793  1.00 98.61           O  
ATOM     15  CG1 VAL A   2       3.039  12.471  11.178  1.00 98.61           C  
ATOM     16  CG2 VAL A   2       4.457  14.000   9.777  1.00 98.61           C  
ATOM     17  N   PHE A   3      -0.132  12.584   9.519  1.00 98.69           N  
ATOM     18  CA  PHE A   3      -1.488  12.345   9.999  1.00 98.69           C  
ATOM     19  C   PHE A   3      -1.475  11.894  11.455  1.00 98.69           C  
ATOM     20  CB  PHE A   3      -2.189  11.296   9.131  1.00 98.69           C  
ATOM     21  O   PHE A   3      -0.592  11.139  11.868  1.00 98.69           O  
ATOM     22  CG  PHE A   3      -2.779  11.853   7.863  1.00 98.69           C  
ATOM     23  CD1 PHE A   3      -4.113  12.239   7.812  1.00 98.69           C  
ATOM     24  CD2 PHE A   3      -1.999  11.992   6.723  1.00 98.69           C  
ATOM     25  CE1 PHE A   3      -4.662  12.755   6.640  1.00 98.69           C  
ATOM     26  CE2 PHE A   3      -2.540  12.507   5.548  1.00 98.69           C  
ATOM     27  CZ  PHE A   3      -3.872  12.887   5.509  1.00 98.69           C  
ATOM     28  N   GLU A   4      -2.414  12.489  12.148  1.00 98.58           N  
ATOM     29  CA  GLU A   4      -2.763  11.780  13.375  1.00 98.58           C  
ATOM     30  C   GLU A   4      -3.458  10.456  13.069  1.00 98.58           C  
ATOM     31  CB  GLU A   4      -3.657  12.650  14.264  1.00 98.58           C  
ATOM     32  O   GLU A   4      -4.188  10.346  12.082  1.00 98.58           O  
ATOM     33  CG  GLU A   4      -2.975  13.910  14.776  1.00 98.58           C  
ATOM     34  CD  GLU A   4      -1.862  13.627  15.773  1.00 98.58           C  
ATOM     35  OE1 GLU A   4      -0.868  14.387  15.805  1.00 98.58           O  
ATOM     36  OE2 GLU A   4      -1.985  12.637  16.528  1.00 98.58           O  
ATOM     37  N   ARG A   5      -3.300   9.467  13.915  1.00 98.56           N  
ATOM     38  CA  ARG A   5      -3.777   8.109  13.670  1.00 98.56           C  
ATOM     39  C   ARG A   5      -5.262   8.104  13.326  1.00 98.56           C  
ATOM     40  CB  ARG A   5      -3.518   7.221  14.889  1.00 98.56           C  
ATOM     41  O   ARG A   5      -5.667   7.542  12.306  1.00 98.56           O  
ATOM     42  CG  ARG A   5      -3.910   5.766  14.685  1.00 98.56           C  
ATOM     43  CD  ARG A   5      -3.572   4.915  15.901  1.00 98.56           C  
ATOM     44  NE  ARG A   5      -4.247   5.398  17.102  1.00 98.56           N  
ATOM     45  NH1 ARG A   5      -6.273   4.400  16.616  1.00 98.56           N  
ATOM     46  NH2 ARG A   5      -6.029   5.634  18.532  1.00 98.56           N  
ATOM     47  CZ  ARG A   5      -5.515   5.143  17.414  1.00 98.56           C  
ATOM     48  N   CYS A   6      -6.088   8.672  14.185  1.00 98.74           N  
ATOM     49  CA  CYS A   6      -7.527   8.587  13.963  1.00 98.74           C  
ATOM     50  C   CYS A   6      -7.954   9.487  12.809  1.00 98.74           C  
ATOM     51  CB  CYS A   6      -8.289   8.972  15.231  1.00 98.74           C  
ATOM     52  O   CYS A   6      -8.919   9.185  12.105  1.00 98.74           O  
ATOM     53  SG  CYS A   6      -8.339   7.664  16.475  1.00 98.74           S  
ATOM     54  N   GLU A   7      -7.188  10.534  12.604  1.00 98.70           N  
ATOM     55  CA  GLU A   7      -7.457  11.355  11.427  1.00 98.70           C  
ATOM     56  C   GLU A   7      -7.234  10.565  10.140  1.00 98.70           C  
ATOM     57  CB  GLU A   7      -6.578  12.609  11.433  1.00 98.70           C  
ATOM     58  O   GLU A   7      -8.066  10.601   9.232  1.00 98.70           O  
ATOM     59  CG  GLU A   7      -6.794  13.517  10.231  1.00 98.70           C  
ATOM     60  CD  GLU A   7      -5.795  14.661  10.157  1.00 98.70           C  
ATOM     61  OE1 GLU A   7      -5.899  15.498   9.232  1.00 98.70           O  
ATOM     62  OE2 GLU A   7      -4.901  14.720  11.031  1.00 98.70           O  
ATOM     63  N   LEU A   8      -6.231   9.878  10.075  1.00 98.84           N  
ATOM     64  CA  LEU A   8      -5.949   9.073   8.891  1.00 98.84           C  
ATOM     65  C   LEU A   8      -6.985   7.966   8.727  1.00 98.84           C  
ATOM     66  CB  LEU A   8      -4.546   8.467   8.977  1.00 98.84           C  
ATOM     67  O   LEU A   8      -7.472   7.725   7.620  1.00 98.84           O  
ATOM     68  CG  LEU A   8      -4.129   7.556   7.821  1.00 98.84           C  
ATOM     69  CD1 LEU A   8      -4.190   8.315   6.499  1.00 98.84           C  
ATOM     70  CD2 LEU A   8      -2.730   6.996   8.058  1.00 98.84           C  
ATOM     71  N   ALA A   9      -7.335   7.266   9.834  1.00 98.85           N  
ATOM     72  CA  ALA A   9      -8.334   6.203   9.775  1.00 98.85           C  
ATOM     73  C   ALA A   9      -9.639   6.710   9.168  1.00 98.85           C  
ATOM     74  CB  ALA A   9      -8.585   5.630  11.167  1.00 98.85           C  
ATOM     75  O   ALA A   9     -10.214   6.064   8.288  1.00 98.85           O  
ATOM     76  N   ARG A  10     -10.086   7.837   9.581  1.00 98.80           N  
ATOM     77  CA  ARG A  10     -11.325   8.412   9.067  1.00 98.80           C  
ATOM     78  C   ARG A  10     -11.194   8.765   7.590  1.00 98.80           C  
ATOM     79  CB  ARG A  10     -11.715   9.655   9.870  1.00 98.80           C  
ATOM     80  O   ARG A  10     -12.115   8.529   6.805  1.00 98.80           O  
ATOM     81  CG  ARG A  10     -12.223   9.350  11.270  1.00 98.80           C  
ATOM     82  CD  ARG A  10     -12.769  10.594  11.956  1.00 98.80           C  
ATOM     83  NE  ARG A  10     -11.696  11.462  12.432  1.00 98.80           N  
ATOM     84  NH1 ARG A  10     -11.507  10.442  14.496  1.00 98.80           N  
ATOM     85  NH2 ARG A  10     -10.153  12.212  13.959  1.00 98.80           N  
ATOM     86  CZ  ARG A  10     -11.121  11.370  13.628  1.00 98.80           C  
ATOM     87  N   THR A  11     -10.034   9.296   7.284  1.00 98.73           N  
ATOM     88  CA  THR A  11      -9.793   9.671   5.896  1.00 98.73           C  
ATOM     89  C   THR A  11      -9.805   8.440   4.993  1.00 98.73           C  
ATOM     90  CB  THR A  11      -8.451  10.411   5.741  1.00 98.73           C  
ATOM     91  O   THR A  11     -10.464   8.435   3.951  1.00 98.73           O  
ATOM     92  CG2 THR A  11      -8.176  10.751   4.281  1.00 98.73           C  
ATOM     93  OG1 THR A  11      -8.491  11.623   6.504  1.00 98.73           O  
ATOM     94  N   LEU A  12      -9.102   7.404   5.371  1.00 98.85           N  
ATOM     95  CA  LEU A  12      -9.041   6.193   4.559  1.00 98.85           C  
ATOM     96  C   LEU A  12     -10.420   5.556   4.429  1.00 98.85           C  
ATOM     97  CB  LEU A  12      -8.057   5.189   5.167  1.00 98.85           C  
ATOM     98  O   LEU A  12     -10.781   5.060   3.359  1.00 98.85           O  
ATOM     99  CG  LEU A  12      -6.580   5.581   5.132  1.00 98.85           C  
ATOM    100  CD1 LEU A  12      -5.716   4.445   5.669  1.00 98.85           C  
ATOM    101  CD2 LEU A  12      -6.159   5.955   3.714  1.00 98.85           C  
ATOM    102  N   LYS A  13     -11.133   5.516   5.534  1.00 98.70           N  
ATOM    103  CA  LYS A  13     -12.495   4.996   5.467  1.00 98.70           C  
ATOM    104  C   LYS A  13     -13.339   5.791   4.474  1.00 98.70           C  
ATOM    105  CB  LYS A  13     -13.149   5.024   6.850  1.00 98.70           C  
ATOM    106  O   LYS A  13     -14.036   5.210   3.640  1.00 98.70           O  
ATOM    107  CG  LYS A  13     -14.532   4.390   6.893  1.00 98.70           C  
ATOM    108  CD  LYS A  13     -15.039   4.253   8.323  1.00 98.70           C  
ATOM    109  CE  LYS A  13     -16.394   3.561   8.373  1.00 98.70           C  
ATOM    110  NZ  LYS A  13     -16.745   3.127   9.758  1.00 98.70           N  
ATOM    111  N   ARG A  14     -13.240   7.096   4.541  1.00 98.70           N  
ATOM    112  CA  ARG A  14     -13.994   7.972   3.649  1.00 98.70           C  
ATOM    113  C   ARG A  14     -13.607   7.735   2.193  1.00 98.70           C  
ATOM    114  CB  ARG A  14     -13.770   9.439   4.019  1.00 98.70           C  
ATOM    115  O   ARG A  14     -14.455   7.801   1.301  1.00 98.70           O  
ATOM    116  CG  ARG A  14     -14.613  10.414   3.213  1.00 98.70           C  
ATOM    117  CD  ARG A  14     -14.359  11.857   3.628  1.00 98.70           C  
ATOM    118  NE  ARG A  14     -12.968  12.244   3.411  1.00 98.70           N  
ATOM    119  NH1 ARG A  14     -13.213  14.378   4.261  1.00 98.70           N  
ATOM    120  NH2 ARG A  14     -11.176  13.679   3.477  1.00 98.70           N  
ATOM    121  CZ  ARG A  14     -12.456  13.432   3.717  1.00 98.70           C  
ATOM    122  N   LEU A  15     -12.406   7.360   1.984  1.00 98.72           N  
ATOM    123  CA  LEU A  15     -11.906   7.172   0.626  1.00 98.72           C  
ATOM    124  C   LEU A  15     -12.128   5.737   0.160  1.00 98.72           C  
ATOM    125  CB  LEU A  15     -10.418   7.521   0.549  1.00 98.72           C  
ATOM    126  O   LEU A  15     -11.626   5.337  -0.893  1.00 98.72           O  
ATOM    127  CG  LEU A  15     -10.062   9.003   0.679  1.00 98.72           C  
ATOM    128  CD1 LEU A  15      -8.550   9.180   0.763  1.00 98.72           C  
ATOM    129  CD2 LEU A  15     -10.633   9.795  -0.493  1.00 98.72           C  
ATOM    130  N   GLY A  16     -12.750   4.924   1.011  1.00 98.57           N  
ATOM    131  CA  GLY A  16     -13.244   3.625   0.582  1.00 98.57           C  
ATOM    132  C   GLY A  16     -12.227   2.513   0.756  1.00 98.57           C  
ATOM    133  O   GLY A  16     -12.237   1.533   0.009  1.00 98.57           O  
ATOM    134  N   MET A  17     -11.376   2.726   1.654  1.00 98.69           N  
ATOM    135  CA  MET A  17     -10.323   1.728   1.814  1.00 98.69           C  
ATOM    136  C   MET A  17     -10.774   0.604   2.740  1.00 98.69           C  
ATOM    137  CB  MET A  17      -9.048   2.375   2.359  1.00 98.69           C  
ATOM    138  O   MET A  17     -10.244  -0.507   2.679  1.00 98.69           O  
ATOM    139  CG  MET A  17      -8.333   3.262   1.353  1.00 98.69           C  
ATOM    140  SD  MET A  17      -7.452   2.297   0.065  1.00 98.69           S  
ATOM    141  CE  MET A  17      -6.039   1.691   1.029  1.00 98.69           C  
ATOM    142  N   ASP A  18     -11.774   0.855   3.595  1.00 98.66           N  
ATOM    143  CA  ASP A  18     -12.232  -0.185   4.511  1.00 98.66           C  
ATOM    144  C   ASP A  18     -12.978  -1.286   3.762  1.00 98.66           C  
ATOM    145  CB  ASP A  18     -13.128   0.413   5.597  1.00 98.66           C  
ATOM    146  O   ASP A  18     -14.095  -1.073   3.285  1.00 98.66           O  
ATOM    147  CG  ASP A  18     -13.453  -0.571   6.707  1.00 98.66           C  
ATOM    148  OD1 ASP A  18     -12.849  -1.665   6.748  1.00 98.66           O  
ATOM    149  OD2 ASP A  18     -14.323  -0.252   7.545  1.00 98.66           O  
ATOM    150  N   GLY A  19     -12.295  -2.492   3.633  1.00 98.54           N  
ATOM    151  CA  GLY A  19     -12.895  -3.649   2.988  1.00 98.54           C  
ATOM    152  C   GLY A  19     -12.546  -3.758   1.516  1.00 98.54           C  
ATOM    153  O   GLY A  19     -12.942  -4.716   0.848  1.00 98.54           O  
ATOM    154  N   TYR A  20     -11.801  -2.826   1.017  1.00 98.69           N  
ATOM    155  CA  TYR A  20     -11.400  -2.904  -0.383  1.00 98.69           C  
ATOM    156  C   TYR A  20     -10.567  -4.154  -0.643  1.00 98.69           C  
ATOM    157  CB  TYR A  20     -10.609  -1.656  -0.787  1.00 98.69           C  
ATOM    158  O   TYR A  20      -9.485  -4.315  -0.074  1.00 98.69           O  
ATOM    159  CG  TYR A  20     -10.291  -1.590  -2.261  1.00 98.69           C  
ATOM    160  CD1 TYR A  20      -9.046  -1.987  -2.743  1.00 98.69           C  
ATOM    161  CD2 TYR A  20     -11.233  -1.129  -3.174  1.00 98.69           C  
ATOM    162  CE1 TYR A  20      -8.747  -1.925  -4.100  1.00 98.69           C  
ATOM    163  CE2 TYR A  20     -10.946  -1.063  -4.533  1.00 98.69           C  
ATOM    164  OH  TYR A  20      -9.412  -1.400  -6.331  1.00 98.69           O  
ATOM    165  CZ  TYR A  20      -9.702  -1.463  -4.986  1.00 98.69           C  
ATOM    166  N   ARG A  21     -11.128  -5.053  -1.459  1.00 97.98           N  
ATOM    167  CA  ARG A  21     -10.535  -6.331  -1.837  1.00 97.98           C  
ATOM    168  C   ARG A  21     -10.316  -7.216  -0.614  1.00 97.98           C  
ATOM    169  CB  ARG A  21      -9.210  -6.114  -2.571  1.00 97.98           C  
ATOM    170  O   ARG A  21      -9.320  -7.938  -0.535  1.00 97.98           O  
ATOM    171  CG  ARG A  21      -9.348  -5.346  -3.876  1.00 97.98           C  
ATOM    172  CD  ARG A  21      -9.915  -6.219  -4.987  1.00 97.98           C  
ATOM    173  NE  ARG A  21      -8.952  -7.224  -5.427  1.00 97.98           N  
ATOM    174  NH1 ARG A  21     -10.499  -8.506  -6.568  1.00 97.98           N  
ATOM    175  NH2 ARG A  21      -8.296  -9.139  -6.513  1.00 97.98           N  
ATOM    176  CZ  ARG A  21      -9.251  -8.287  -6.168  1.00 97.98           C  
ATOM    177  N   GLY A  22     -11.200  -7.031   0.368  1.00 97.79           N  
ATOM    178  CA  GLY A  22     -11.173  -7.891   1.541  1.00 97.79           C  
ATOM    179  C   GLY A  22     -10.148  -7.459   2.573  1.00 97.79           C  
ATOM    180  O   GLY A  22      -9.844  -8.208   3.504  1.00 97.79           O  
ATOM    181  N   ILE A  23      -9.589  -6.250   2.397  1.00 98.68           N  
ATOM    182  CA  ILE A  23      -8.588  -5.722   3.318  1.00 98.68           C  
ATOM    183  C   ILE A  23      -9.240  -4.721   4.269  1.00 98.68           C  
ATOM    184  CB  ILE A  23      -7.418  -5.057   2.559  1.00 98.68           C  
ATOM    185  O   ILE A  23      -9.823  -3.727   3.831  1.00 98.68           O  
ATOM    186  CG1 ILE A  23      -6.789  -6.047   1.572  1.00 98.68           C  
ATOM    187  CG2 ILE A  23      -6.371  -4.524   3.542  1.00 98.68           C  
ATOM    188  CD1 ILE A  23      -6.002  -5.386   0.449  1.00 98.68           C  
ATOM    189  N   SER A  24      -9.138  -4.993   5.555  1.00 98.61           N  
ATOM    190  CA  SER A  24      -9.793  -4.157   6.556  1.00 98.61           C  
ATOM    191  C   SER A  24      -9.075  -2.821   6.717  1.00 98.61           C  
ATOM    192  CB  SER A  24      -9.853  -4.879   7.903  1.00 98.61           C  
ATOM    193  O   SER A  24      -7.900  -2.696   6.363  1.00 98.61           O  
ATOM    194  OG  SER A  24      -8.554  -5.036   8.447  1.00 98.61           O  
ATOM    195  N   LEU A  25      -9.750  -1.835   7.246  1.00 98.81           N  
ATOM    196  CA  LEU A  25      -9.186  -0.526   7.560  1.00 98.81           C  
ATOM    197  C   LEU A  25      -7.964  -0.664   8.462  1.00 98.81           C  
ATOM    198  CB  LEU A  25     -10.235   0.362   8.234  1.00 98.81           C  
ATOM    199  O   LEU A  25      -6.952   0.007   8.249  1.00 98.81           O  
ATOM    200  CG  LEU A  25      -9.823   1.809   8.507  1.00 98.81           C  
ATOM    201  CD1 LEU A  25      -9.454   2.511   7.204  1.00 98.81           C  
ATOM    202  CD2 LEU A  25     -10.941   2.557   9.225  1.00 98.81           C  
ATOM    203  N   ALA A  26      -8.023  -1.508   9.399  1.00 98.76           N  
ATOM    204  CA  ALA A  26      -6.930  -1.706  10.348  1.00 98.76           C  
ATOM    205  C   ALA A  26      -5.660  -2.161   9.636  1.00 98.76           C  
ATOM    206  CB  ALA A  26      -7.331  -2.722  11.416  1.00 98.76           C  
ATOM    207  O   ALA A  26      -4.557  -1.741   9.992  1.00 98.76           O  
ATOM    208  N   ASN A  27      -5.793  -2.957   8.591  1.00 98.81           N  
ATOM    209  CA  ASN A  27      -4.631  -3.390   7.823  1.00 98.81           C  
ATOM    210  C   ASN A  27      -3.973  -2.222   7.095  1.00 98.81           C  
ATOM    211  CB  ASN A  27      -5.023  -4.484   6.826  1.00 98.81           C  
ATOM    212  O   ASN A  27      -2.747  -2.096   7.095  1.00 98.81           O  
ATOM    213  CG  ASN A  27      -5.073  -5.860   7.460  1.00 98.81           C  
ATOM    214  ND2 ASN A  27      -6.280  -6.375   7.665  1.00 98.81           N  
ATOM    215  OD1 ASN A  27      -4.036  -6.456   7.763  1.00 98.81           O  
ATOM    216  N   TRP A  28      -4.754  -1.364   6.582  1.00 98.86           N  
ATOM    217  CA  TRP A  28      -4.202  -0.199   5.897  1.00 98.86           C  
ATOM    218  C   TRP A  28      -3.504   0.732   6.883  1.00 98.86           C  
ATOM    219  CB  TRP A  28      -5.304   0.560   5.152  1.00 98.86           C  
ATOM    220  O   TRP A  28      -2.427   1.258   6.593  1.00 98.86           O  
ATOM    221  CG  TRP A  28      -5.851  -0.173   3.964  1.00 98.86           C  
ATOM    222  CD1 TRP A  28      -7.115  -0.673   3.815  1.00 98.86           C  
ATOM    223  CD2 TRP A  28      -5.149  -0.492   2.759  1.00 98.86           C  
ATOM    224  CE2 TRP A  28      -6.049  -1.186   1.922  1.00 98.86           C  
ATOM    225  CE3 TRP A  28      -3.844  -0.256   2.306  1.00 98.86           C  
ATOM    226  NE1 TRP A  28      -7.241  -1.284   2.589  1.00 98.86           N  
ATOM    227  CH2 TRP A  28      -4.403  -1.404   0.235  1.00 98.86           C  
ATOM    228  CZ2 TRP A  28      -5.685  -1.648   0.654  1.00 98.86           C  
ATOM    229  CZ3 TRP A  28      -3.484  -0.716   1.044  1.00 98.86           C  
ATOM    230  N   MET A  29      -4.139   0.861   8.072  1.00 98.82           N  
ATOM    231  CA  MET A  29      -3.538   1.712   9.096  1.00 98.82           C  
ATOM    232  C   MET A  29      -2.220   1.123   9.588  1.00 98.82           C  
ATOM    233  CB  MET A  29      -4.498   1.901  10.271  1.00 98.82           C  
ATOM    234  O   MET A  29      -1.240   1.848   9.768  1.00 98.82           O  
ATOM    235  CG  MET A  29      -5.700   2.774   9.947  1.00 98.82           C  
ATOM    236  SD  MET A  29      -5.219   4.471   9.439  1.00 98.82           S  
ATOM    237  CE  MET A  29      -4.542   5.093  11.003  1.00 98.82           C  
ATOM    238  N   CYS A  30      -2.154  -0.158   9.796  1.00 98.88           N  
ATOM    239  CA  CYS A  30      -0.926  -0.840  10.188  1.00 98.88           C  
ATOM    240  C   CYS A  30       0.158  -0.660   9.132  1.00 98.88           C  
ATOM    241  CB  CYS A  30      -1.188  -2.328  10.414  1.00 98.88           C  
ATOM    242  O   CYS A  30       1.287  -0.282   9.452  1.00 98.88           O  
ATOM    243  SG  CYS A  30       0.293  -3.271  10.842  1.00 98.88           S  
ATOM    244  N   LEU A  31      -0.205  -0.819   7.927  1.00 98.76           N  
ATOM    245  CA  LEU A  31       0.717  -0.656   6.808  1.00 98.76           C  
ATOM    246  C   LEU A  31       1.296   0.754   6.781  1.00 98.76           C  
ATOM    247  CB  LEU A  31       0.009  -0.955   5.483  1.00 98.76           C  
ATOM    248  O   LEU A  31       2.514   0.928   6.705  1.00 98.76           O  
ATOM    249  CG  LEU A  31       0.848  -0.792   4.215  1.00 98.76           C  
ATOM    250  CD1 LEU A  31       0.251  -1.613   3.076  1.00 98.76           C  
ATOM    251  CD2 LEU A  31       0.950   0.678   3.825  1.00 98.76           C  
ATOM    252  N   ALA A  32       0.436   1.756   6.833  1.00 98.85           N  
ATOM    253  CA  ALA A  32       0.880   3.146   6.764  1.00 98.85           C  
ATOM    254  C   ALA A  32       1.772   3.497   7.950  1.00 98.85           C  
ATOM    255  CB  ALA A  32      -0.322   4.086   6.710  1.00 98.85           C  
ATOM    256  O   ALA A  32       2.749   4.237   7.804  1.00 98.85           O  
ATOM    257  N   LYS A  33       1.503   2.953   9.097  1.00 98.80           N  
ATOM    258  CA  LYS A  33       2.313   3.205  10.286  1.00 98.80           C  
ATOM    259  C   LYS A  33       3.752   2.740  10.080  1.00 98.80           C  
ATOM    260  CB  LYS A  33       1.707   2.508  11.505  1.00 98.80           C  
ATOM    261  O   LYS A  33       4.695   3.494  10.331  1.00 98.80           O  
ATOM    262  CG  LYS A  33       2.589   2.550  12.744  1.00 98.80           C  
ATOM    263  CD  LYS A  33       2.720   3.967  13.289  1.00 98.80           C  
ATOM    264  CE  LYS A  33       3.492   3.993  14.601  1.00 98.80           C  
ATOM    265  NZ  LYS A  33       3.611   5.379  15.146  1.00 98.80           N  
ATOM    266  N   TRP A  34       3.898   1.576   9.448  1.00 98.70           N  
ATOM    267  CA  TRP A  34       5.225   0.972   9.387  1.00 98.70           C  
ATOM    268  C   TRP A  34       5.949   1.377   8.107  1.00 98.70           C  
ATOM    269  CB  TRP A  34       5.126  -0.554   9.471  1.00 98.70           C  
ATOM    270  O   TRP A  34       7.179   1.314   8.036  1.00 98.70           O  
ATOM    271  CG  TRP A  34       4.761  -1.066  10.832  1.00 98.70           C  
ATOM    272  CD1 TRP A  34       3.553  -1.570  11.226  1.00 98.70           C  
ATOM    273  CD2 TRP A  34       5.612  -1.119  11.981  1.00 98.70           C  
ATOM    274  CE2 TRP A  34       4.853  -1.668  13.039  1.00 98.70           C  
ATOM    275  CE3 TRP A  34       6.944  -0.755  12.220  1.00 98.70           C  
ATOM    276  NE1 TRP A  34       3.602  -1.934  12.552  1.00 98.70           N  
ATOM    277  CH2 TRP A  34       6.689  -1.498  14.522  1.00 98.70           C  
ATOM    278  CZ2 TRP A  34       5.383  -1.862  14.316  1.00 98.70           C  
ATOM    279  CZ3 TRP A  34       7.470  -0.950  13.492  1.00 98.70           C  
ATOM    280  N   GLU A  35       5.230   1.901   7.226  1.00 98.57           N  
ATOM    281  CA  GLU A  35       5.863   2.357   5.992  1.00 98.57           C  
ATOM    282  C   GLU A  35       6.383   3.785   6.134  1.00 98.57           C  
ATOM    283  CB  GLU A  35       4.882   2.269   4.820  1.00 98.57           C  
ATOM    284  O   GLU A  35       7.494   4.092   5.696  1.00 98.57           O  
ATOM    285  CG  GLU A  35       4.674   0.854   4.298  1.00 98.57           C  
ATOM    286  CD  GLU A  35       5.858   0.328   3.503  1.00 98.57           C  
ATOM    287  OE1 GLU A  35       5.771  -0.795   2.957  1.00 98.57           O  
ATOM    288  OE2 GLU A  35       6.882   1.043   3.427  1.00 98.57           O  
ATOM    289  N   SER A  36       5.608   4.568   6.844  1.00 98.81           N  
ATOM    290  CA  SER A  36       5.977   5.977   6.754  1.00 98.81           C  
ATOM    291  C   SER A  36       5.740   6.696   8.078  1.00 98.81           C  
ATOM    292  CB  SER A  36       5.188   6.668   5.641  1.00 98.81           C  
ATOM    293  O   SER A  36       6.046   7.883   8.209  1.00 98.81           O  
ATOM    294  OG  SER A  36       3.813   6.748   5.974  1.00 98.81           O  
ATOM    295  N   GLY A  37       5.202   6.001   9.006  1.00 98.63           N  
ATOM    296  CA  GLY A  37       4.812   6.696  10.222  1.00 98.63           C  
ATOM    297  C   GLY A  37       3.730   7.735   9.995  1.00 98.63           C  
ATOM    298  O   GLY A  37       3.749   8.804  10.609  1.00 98.63           O  
ATOM    299  N   TYR A  38       2.919   7.515   8.999  1.00 98.79           N  
ATOM    300  CA  TYR A  38       1.773   8.343   8.640  1.00 98.79           C  
ATOM    301  C   TYR A  38       2.222   9.642   7.983  1.00 98.79           C  
ATOM    302  CB  TYR A  38       0.924   8.650   9.878  1.00 98.79           C  
ATOM    303  O   TYR A  38       1.468  10.617   7.941  1.00 98.79           O  
ATOM    304  CG  TYR A  38       0.426   7.418  10.594  1.00 98.79           C  
ATOM    305  CD1 TYR A  38       0.085   6.268   9.886  1.00 98.79           C  
ATOM    306  CD2 TYR A  38       0.294   7.402  11.978  1.00 98.79           C  
ATOM    307  CE1 TYR A  38      -0.377   5.131  10.541  1.00 98.79           C  
ATOM    308  CE2 TYR A  38      -0.166   6.271  12.644  1.00 98.79           C  
ATOM    309  OH  TYR A  38      -0.954   4.019  12.572  1.00 98.79           O  
ATOM    310  CZ  TYR A  38      -0.498   5.142  11.918  1.00 98.79           C  
ATOM    311  N   ASN A  39       3.449   9.740   7.539  1.00 98.88           N  
ATOM    312  CA  ASN A  39       4.027  10.926   6.916  1.00 98.88           C  
ATOM    313  C   ASN A  39       3.867  10.896   5.399  1.00 98.88           C  
ATOM    314  CB  ASN A  39       5.503  11.065   7.293  1.00 98.88           C  
ATOM    315  O   ASN A  39       4.466  10.057   4.724  1.00 98.88           O  
ATOM    316  CG  ASN A  39       6.127  12.336   6.750  1.00 98.88           C  
ATOM    317  ND2 ASN A  39       7.387  12.572   7.096  1.00 98.88           N  
ATOM    318  OD1 ASN A  39       5.481  13.100   6.028  1.00 98.88           O  
ATOM    319  N   THR A  40       3.143  11.885   4.829  1.00 98.78           N  
ATOM    320  CA  THR A  40       2.861  11.902   3.398  1.00 98.78           C  
ATOM    321  C   THR A  40       4.097  12.324   2.609  1.00 98.78           C  
ATOM    322  CB  THR A  40       1.691  12.848   3.070  1.00 98.78           C  
ATOM    323  O   THR A  40       4.155  12.140   1.391  1.00 98.78           O  
ATOM    324  CG2 THR A  40       0.414  12.410   3.779  1.00 98.78           C  
ATOM    325  OG1 THR A  40       2.027  14.177   3.489  1.00 98.78           O  
ATOM    326  N   ARG A  41       5.088  12.782   3.226  1.00 98.66           N  
ATOM    327  CA  ARG A  41       6.260  13.285   2.516  1.00 98.66           C  
ATOM    328  C   ARG A  41       7.443  12.335   2.670  1.00 98.66           C  
ATOM    329  CB  ARG A  41       6.638  14.679   3.021  1.00 98.66           C  
ATOM    330  O   ARG A  41       8.572  12.677   2.312  1.00 98.66           O  
ATOM    331  CG  ARG A  41       5.589  15.742   2.736  1.00 98.66           C  
ATOM    332  CD  ARG A  41       6.040  17.118   3.206  1.00 98.66           C  
ATOM    333  NE  ARG A  41       5.109  18.162   2.787  1.00 98.66           N  
ATOM    334  NH1 ARG A  41       6.464  19.918   3.435  1.00 98.66           N  
ATOM    335  NH2 ARG A  41       4.416  20.332   2.491  1.00 98.66           N  
ATOM    336  CZ  ARG A  41       5.332  19.468   2.906  1.00 98.66           C  
ATOM    337  N   ALA A  42       7.166  11.117   3.165  1.00 98.76           N  
ATOM    338  CA  ALA A  42       8.238  10.145   3.363  1.00 98.76           C  
ATOM    339  C   ALA A  42       8.757   9.622   2.027  1.00 98.76           C  
ATOM    340  CB  ALA A  42       7.753   8.987   4.232  1.00 98.76           C  
ATOM    341  O   ALA A  42       7.973   9.338   1.117  1.00 98.76           O  
ATOM    342  N   THR A  43      10.137   9.633   1.873  1.00 98.64           N  
ATOM    343  CA  THR A  43      10.802   9.001   0.740  1.00 98.64           C  
ATOM    344  C   THR A  43      11.931   8.090   1.215  1.00 98.64           C  
ATOM    345  CB  THR A  43      11.363  10.052  -0.236  1.00 98.64           C  
ATOM    346  O   THR A  43      12.562   8.357   2.240  1.00 98.64           O  
ATOM    347  CG2 THR A  43      10.254  10.947  -0.778  1.00 98.64           C  
ATOM    348  OG1 THR A  43      12.326  10.864   0.447  1.00 98.64           O  
ATOM    349  N   ASN A  44      12.052   7.035   0.450  1.00 98.53           N  
ATOM    350  CA  ASN A  44      13.119   6.079   0.725  1.00 98.53           C  
ATOM    351  C   ASN A  44      13.768   5.577  -0.562  1.00 98.53           C  
ATOM    352  CB  ASN A  44      12.586   4.902   1.545  1.00 98.53           C  
ATOM    353  O   ASN A  44      13.134   4.870  -1.347  1.00 98.53           O  
ATOM    354  CG  ASN A  44      13.682   3.946   1.975  1.00 98.53           C  
ATOM    355  ND2 ASN A  44      13.397   2.651   1.916  1.00 98.53           N  
ATOM    356  OD1 ASN A  44      14.776   4.369   2.358  1.00 98.53           O  
ATOM    357  N   TYR A  45      15.088   5.945  -0.698  1.00 98.45           N  
ATOM    358  CA  TYR A  45      15.819   5.575  -1.904  1.00 98.45           C  
ATOM    359  C   TYR A  45      16.354   4.152  -1.803  1.00 98.45           C  
ATOM    360  CB  TYR A  45      16.974   6.550  -2.153  1.00 98.45           C  
ATOM    361  O   TYR A  45      16.876   3.750  -0.761  1.00 98.45           O  
ATOM    362  CG  TYR A  45      17.765   6.249  -3.403  1.00 98.45           C  
ATOM    363  CD1 TYR A  45      19.081   5.799  -3.326  1.00 98.45           C  
ATOM    364  CD2 TYR A  45      17.198   6.414  -4.662  1.00 98.45           C  
ATOM    365  CE1 TYR A  45      19.814   5.522  -4.476  1.00 98.45           C  
ATOM    366  CE2 TYR A  45      17.922   6.140  -5.818  1.00 98.45           C  
ATOM    367  OH  TYR A  45      19.948   5.422  -6.856  1.00 98.45           O  
ATOM    368  CZ  TYR A  45      19.227   5.695  -5.715  1.00 98.45           C  
ATOM    369  N   ASN A  46      16.131   3.367  -2.895  1.00 98.10           N  
ATOM    370  CA  ASN A  46      16.638   2.006  -3.033  1.00 98.10           C  
ATOM    371  C   ASN A  46      17.795   1.936  -4.026  1.00 98.10           C  
ATOM    372  CB  ASN A  46      15.517   1.055  -3.456  1.00 98.10           C  
ATOM    373  O   ASN A  46      17.583   2.008  -5.238  1.00 98.10           O  
ATOM    374  CG  ASN A  46      14.320   1.113  -2.527  1.00 98.10           C  
ATOM    375  ND2 ASN A  46      13.227   1.695  -3.004  1.00 98.10           N  
ATOM    376  OD1 ASN A  46      14.379   0.639  -1.389  1.00 98.10           O  
ATOM    377  N   ALA A  47      19.072   1.684  -3.501  1.00 96.11           N  
ATOM    378  CA  ALA A  47      20.279   1.753  -4.322  1.00 96.11           C  
ATOM    379  C   ALA A  47      20.362   0.564  -5.275  1.00 96.11           C  
ATOM    380  CB  ALA A  47      21.522   1.808  -3.437  1.00 96.11           C  
ATOM    381  O   ALA A  47      20.874   0.689  -6.390  1.00 96.11           O  
ATOM    382  N   GLY A  48      19.768  -0.548  -4.883  1.00 94.64           N  
ATOM    383  CA  GLY A  48      19.852  -1.767  -5.671  1.00 94.64           C  
ATOM    384  C   GLY A  48      19.274  -1.618  -7.065  1.00 94.64           C  
ATOM    385  O   GLY A  48      19.885  -2.047  -8.046  1.00 94.64           O  
ATOM    386  N   ASP A  49      18.161  -0.945  -7.125  1.00 95.32           N  
ATOM    387  CA  ASP A  49      17.548  -0.799  -8.442  1.00 95.32           C  
ATOM    388  C   ASP A  49      17.270   0.668  -8.758  1.00 95.32           C  
ATOM    389  CB  ASP A  49      16.253  -1.610  -8.525  1.00 95.32           C  
ATOM    390  O   ASP A  49      16.538   0.978  -9.701  1.00 95.32           O  
ATOM    391  CG  ASP A  49      15.211  -1.167  -7.512  1.00 95.32           C  
ATOM    392  OD1 ASP A  49      15.470  -0.213  -6.748  1.00 95.32           O  
ATOM    393  OD2 ASP A  49      14.122  -1.781  -7.477  1.00 95.32           O  
ATOM    394  N   ARG A  50      17.786   1.480  -8.007  1.00 97.82           N  
ATOM    395  CA  ARG A  50      17.767   2.928  -8.184  1.00 97.82           C  
ATOM    396  C   ARG A  50      16.340   3.464  -8.163  1.00 97.82           C  
ATOM    397  CB  ARG A  50      18.454   3.319  -9.495  1.00 97.82           C  
ATOM    398  O   ARG A  50      16.049   4.495  -8.773  1.00 97.82           O  
ATOM    399  CG  ARG A  50      19.941   3.007  -9.528  1.00 97.82           C  
ATOM    400  CD  ARG A  50      20.586   3.470 -10.826  1.00 97.82           C  
ATOM    401  NE  ARG A  50      20.213   2.615 -11.949  1.00 97.82           N  
ATOM    402  NH1 ARG A  50      21.500   3.740 -13.503  1.00 97.82           N  
ATOM    403  NH2 ARG A  50      20.250   1.927 -14.140  1.00 97.82           N  
ATOM    404  CZ  ARG A  50      20.655   2.763 -13.195  1.00 97.82           C  
ATOM    405  N   SER A  51      15.423   2.738  -7.509  1.00 98.60           N  
ATOM    406  CA  SER A  51      14.058   3.222  -7.326  1.00 98.60           C  
ATOM    407  C   SER A  51      13.904   3.949  -5.994  1.00 98.60           C  
ATOM    408  CB  SER A  51      13.064   2.062  -7.401  1.00 98.60           C  
ATOM    409  O   SER A  51      14.816   3.938  -5.165  1.00 98.60           O  
ATOM    410  OG  SER A  51      13.228   1.186  -6.300  1.00 98.60           O  
ATOM    411  N   THR A  52      12.763   4.667  -5.802  1.00 98.82           N  
ATOM    412  CA  THR A  52      12.411   5.376  -4.577  1.00 98.82           C  
ATOM    413  C   THR A  52      10.979   5.054  -4.159  1.00 98.82           C  
ATOM    414  CB  THR A  52      12.569   6.898  -4.747  1.00 98.82           C  
ATOM    415  O   THR A  52      10.095   4.914  -5.007  1.00 98.82           O  
ATOM    416  CG2 THR A  52      12.326   7.627  -3.429  1.00 98.82           C  
ATOM    417  OG1 THR A  52      13.897   7.186  -5.202  1.00 98.82           O  
ATOM    418  N   ASP A  53      10.754   4.825  -2.887  1.00 98.84           N  
ATOM    419  CA  ASP A  53       9.430   4.696  -2.285  1.00 98.84           C  
ATOM    420  C   ASP A  53       8.882   6.059  -1.868  1.00 98.84           C  
ATOM    421  CB  ASP A  53       9.478   3.757  -1.078  1.00 98.84           C  
ATOM    422  O   ASP A  53       9.607   6.879  -1.303  1.00 98.84           O  
ATOM    423  CG  ASP A  53      10.031   2.384  -1.417  1.00 98.84           C  
ATOM    424  OD1 ASP A  53       9.712   1.848  -2.501  1.00 98.84           O  
ATOM    425  OD2 ASP A  53      10.789   1.830  -0.592  1.00 98.84           O  
ATOM    426  N   TYR A  54       7.501   6.287  -2.203  1.00 98.91           N  
ATOM    427  CA  TYR A  54       6.951   7.627  -2.028  1.00 98.91           C  
ATOM    428  C   TYR A  54       5.703   7.594  -1.154  1.00 98.91           C  
ATOM    429  CB  TYR A  54       6.622   8.255  -3.385  1.00 98.91           C  
ATOM    430  O   TYR A  54       4.816   6.763  -1.359  1.00 98.91           O  
ATOM    431  CG  TYR A  54       7.837   8.526  -4.239  1.00 98.91           C  
ATOM    432  CD1 TYR A  54       8.411   9.794  -4.287  1.00 98.91           C  
ATOM    433  CD2 TYR A  54       8.412   7.515  -5.001  1.00 98.91           C  
ATOM    434  CE1 TYR A  54       9.529  10.049  -5.074  1.00 98.91           C  
ATOM    435  CE2 TYR A  54       9.530   7.758  -5.792  1.00 98.91           C  
ATOM    436  OH  TYR A  54      11.188   9.272  -6.603  1.00 98.91           O  
ATOM    437  CZ  TYR A  54      10.081   9.026  -5.822  1.00 98.91           C  
ATOM    438  N   GLY A  55       5.687   8.461  -0.177  1.00 98.83           N  
ATOM    439  CA  GLY A  55       4.456   8.891   0.467  1.00 98.83           C  
ATOM    440  C   GLY A  55       3.999   7.952   1.567  1.00 98.83           C  
ATOM    441  O   GLY A  55       4.794   7.169   2.093  1.00 98.83           O  
ATOM    442  N   ILE A  56       2.775   8.119   1.845  1.00 98.87           N  
ATOM    443  CA  ILE A  56       2.149   7.553   3.035  1.00 98.87           C  
ATOM    444  C   ILE A  56       2.163   6.028   2.949  1.00 98.87           C  
ATOM    445  CB  ILE A  56       0.702   8.066   3.211  1.00 98.87           C  
ATOM    446  O   ILE A  56       2.285   5.344   3.968  1.00 98.87           O  
ATOM    447  CG1 ILE A  56       0.208   7.793   4.636  1.00 98.87           C  
ATOM    448  CG2 ILE A  56      -0.228   7.426   2.177  1.00 98.87           C  
ATOM    449  CD1 ILE A  56      -1.029   8.589   5.026  1.00 98.87           C  
ATOM    450  N   PHE A  57       2.101   5.473   1.698  1.00 98.88           N  
ATOM    451  CA  PHE A  57       2.065   4.023   1.550  1.00 98.88           C  
ATOM    452  C   PHE A  57       3.397   3.499   1.029  1.00 98.88           C  
ATOM    453  CB  PHE A  57       0.931   3.605   0.609  1.00 98.88           C  
ATOM    454  O   PHE A  57       3.550   2.297   0.799  1.00 98.88           O  
ATOM    455  CG  PHE A  57      -0.432   4.046   1.068  1.00 98.88           C  
ATOM    456  CD1 PHE A  57      -0.868   3.774   2.359  1.00 98.88           C  
ATOM    457  CD2 PHE A  57      -1.279   4.732   0.207  1.00 98.88           C  
ATOM    458  CE1 PHE A  57      -2.130   4.180   2.786  1.00 98.88           C  
ATOM    459  CE2 PHE A  57      -2.542   5.142   0.627  1.00 98.88           C  
ATOM    460  CZ  PHE A  57      -2.965   4.864   1.917  1.00 98.88           C  
ATOM    461  N   GLN A  58       4.345   4.465   0.853  1.00 98.84           N  
ATOM    462  CA  GLN A  58       5.665   4.124   0.334  1.00 98.84           C  
ATOM    463  C   GLN A  58       5.557   3.331  -0.965  1.00 98.84           C  
ATOM    464  CB  GLN A  58       6.461   3.329   1.370  1.00 98.84           C  
ATOM    465  O   GLN A  58       6.222   2.306  -1.130  1.00 98.84           O  
ATOM    466  CG  GLN A  58       6.942   4.163   2.549  1.00 98.84           C  
ATOM    467  CD  GLN A  58       8.016   5.162   2.162  1.00 98.84           C  
ATOM    468  NE2 GLN A  58       7.627   6.424   2.016  1.00 98.84           N  
ATOM    469  OE1 GLN A  58       9.186   4.803   1.997  1.00 98.84           O  
ATOM    470  N   ILE A  59       4.861   3.793  -2.010  1.00 98.82           N  
ATOM    471  CA  ILE A  59       4.665   3.226  -3.340  1.00 98.82           C  
ATOM    472  C   ILE A  59       5.936   3.402  -4.168  1.00 98.82           C  
ATOM    473  CB  ILE A  59       3.462   3.876  -4.060  1.00 98.82           C  
ATOM    474  O   ILE A  59       6.484   4.504  -4.250  1.00 98.82           O  
ATOM    475  CG1 ILE A  59       2.152   3.496  -3.360  1.00 98.82           C  
ATOM    476  CG2 ILE A  59       3.432   3.470  -5.536  1.00 98.82           C  
ATOM    477  CD1 ILE A  59       0.940   4.277  -3.849  1.00 98.82           C  
ATOM    478  N   ASN A  60       6.428   2.336  -4.722  1.00 98.78           N  
ATOM    479  CA  ASN A  60       7.740   2.260  -5.357  1.00 98.78           C  
ATOM    480  C   ASN A  60       7.693   2.752  -6.801  1.00 98.78           C  
ATOM    481  CB  ASN A  60       8.282   0.831  -5.300  1.00 98.78           C  
ATOM    482  O   ASN A  60       6.744   2.459  -7.531  1.00 98.78           O  
ATOM    483  CG  ASN A  60       9.722   0.734  -5.763  1.00 98.78           C  
ATOM    484  ND2 ASN A  60      10.656   0.875  -4.830  1.00 98.78           N  
ATOM    485  OD1 ASN A  60       9.993   0.534  -6.950  1.00 98.78           O  
ATOM    486  N   SER A  61       8.688   3.569  -7.250  1.00 98.80           N  
ATOM    487  CA  SER A  61       8.762   4.205  -8.561  1.00 98.80           C  
ATOM    488  C   SER A  61       9.121   3.194  -9.646  1.00 98.80           C  
ATOM    489  CB  SER A  61       9.788   5.339  -8.550  1.00 98.80           C  
ATOM    490  O   SER A  61       8.954   3.468 -10.836  1.00 98.80           O  
ATOM    491  OG  SER A  61      11.083   4.843  -8.260  1.00 98.80           O  
ATOM    492  N   ARG A  62       9.617   2.061  -9.260  1.00 98.52           N  
ATOM    493  CA  ARG A  62       9.962   1.063 -10.268  1.00 98.52           C  
ATOM    494  C   ARG A  62       8.716   0.559 -10.988  1.00 98.52           C  
ATOM    495  CB  ARG A  62      10.710  -0.110  -9.630  1.00 98.52           C  
ATOM    496  O   ARG A  62       8.741   0.333 -12.199  1.00 98.52           O  
ATOM    497  CG  ARG A  62      11.084  -1.208 -10.612  1.00 98.52           C  
ATOM    498  CD  ARG A  62      12.250  -0.797 -11.501  1.00 98.52           C  
ATOM    499  NE  ARG A  62      12.792  -1.934 -12.239  1.00 98.52           N  
ATOM    500  NH1 ARG A  62      11.565  -1.538 -14.157  1.00 98.52           N  
ATOM    501  NH2 ARG A  62      13.009  -3.316 -14.061  1.00 98.52           N  
ATOM    502  CZ  ARG A  62      12.454  -2.260 -13.484  1.00 98.52           C  
ATOM    503  N   TYR A  63       7.556   0.588 -10.262  1.00 98.61           N  
ATOM    504  CA  TYR A  63       6.407  -0.093 -10.847  1.00 98.61           C  
ATOM    505  C   TYR A  63       5.216   0.851 -10.966  1.00 98.61           C  
ATOM    506  CB  TYR A  63       6.021  -1.316 -10.008  1.00 98.61           C  
ATOM    507  O   TYR A  63       4.419   0.740 -11.900  1.00 98.61           O  
ATOM    508  CG  TYR A  63       7.164  -2.272  -9.770  1.00 98.61           C  
ATOM    509  CD1 TYR A  63       7.653  -3.075 -10.798  1.00 98.61           C  
ATOM    510  CD2 TYR A  63       7.756  -2.377  -8.516  1.00 98.61           C  
ATOM    511  CE1 TYR A  63       8.704  -3.960 -10.583  1.00 98.61           C  
ATOM    512  CE2 TYR A  63       8.809  -3.258  -8.289  1.00 98.61           C  
ATOM    513  OH  TYR A  63      10.316  -4.918  -9.108  1.00 98.61           O  
ATOM    514  CZ  TYR A  63       9.275  -4.044  -9.327  1.00 98.61           C  
ATOM    515  N   TRP A  64       5.096   1.861 -10.089  1.00 98.83           N  
ATOM    516  CA  TRP A  64       3.742   2.379  -9.922  1.00 98.83           C  
ATOM    517  C   TRP A  64       3.666   3.846 -10.334  1.00 98.83           C  
ATOM    518  CB  TRP A  64       3.279   2.219  -8.471  1.00 98.83           C  
ATOM    519  O   TRP A  64       2.619   4.317 -10.785  1.00 98.83           O  
ATOM    520  CG  TRP A  64       3.329   0.807  -7.969  1.00 98.83           C  
ATOM    521  CD1 TRP A  64       4.197   0.291  -7.047  1.00 98.83           C  
ATOM    522  CD2 TRP A  64       2.477  -0.271  -8.365  1.00 98.83           C  
ATOM    523  CE2 TRP A  64       2.885  -1.414  -7.642  1.00 98.83           C  
ATOM    524  CE3 TRP A  64       1.406  -0.382  -9.262  1.00 98.83           C  
ATOM    525  NE1 TRP A  64       3.935  -1.044  -6.846  1.00 98.83           N  
ATOM    526  CH2 TRP A  64       1.213  -2.735  -8.673  1.00 98.83           C  
ATOM    527  CZ2 TRP A  64       2.257  -2.654  -7.789  1.00 98.83           C  
ATOM    528  CZ3 TRP A  64       0.783  -1.617  -9.407  1.00 98.83           C  
ATOM    529  N   CYS A  65       4.713   4.559 -10.149  1.00 98.84           N  
ATOM    530  CA  CYS A  65       4.678   5.976 -10.491  1.00 98.84           C  
ATOM    531  C   CYS A  65       5.941   6.389 -11.237  1.00 98.84           C  
ATOM    532  CB  CYS A  65       4.517   6.828  -9.232  1.00 98.84           C  
ATOM    533  O   CYS A  65       6.918   5.639 -11.274  1.00 98.84           O  
ATOM    534  SG  CYS A  65       5.875   6.651  -8.055  1.00 98.84           S  
ATOM    535  N   ASN A  66       5.913   7.556 -11.848  1.00 98.63           N  
ATOM    536  CA  ASN A  66       7.042   8.069 -12.616  1.00 98.63           C  
ATOM    537  C   ASN A  66       7.758   9.195 -11.876  1.00 98.63           C  
ATOM    538  CB  ASN A  66       6.580   8.549 -13.994  1.00 98.63           C  
ATOM    539  O   ASN A  66       7.165  10.241 -11.605  1.00 98.63           O  
ATOM    540  CG  ASN A  66       7.731   8.999 -14.872  1.00 98.63           C  
ATOM    541  ND2 ASN A  66       7.412   9.686 -15.962  1.00 98.63           N  
ATOM    542  OD1 ASN A  66       8.898   8.730 -14.573  1.00 98.63           O  
ATOM    543  N   ASP A  67       9.032   9.039 -11.562  1.00 98.63           N  
ATOM    544  CA  ASP A  67       9.785  10.096 -10.894  1.00 98.63           C  
ATOM    545  C   ASP A  67      10.877  10.652 -11.805  1.00 98.63           C  
ATOM    546  CB  ASP A  67      10.400   9.578  -9.592  1.00 98.63           C  
ATOM    547  O   ASP A  67      11.716  11.443 -11.367  1.00 98.63           O  
ATOM    548  CG  ASP A  67      11.395   8.452  -9.814  1.00 98.63           C  
ATOM    549  OD1 ASP A  67      11.605   8.044 -10.976  1.00 98.63           O  
ATOM    550  OD2 ASP A  67      11.973   7.968  -8.816  1.00 98.63           O  
ATOM    551  N   GLY A  68      10.965  10.187 -13.002  1.00 98.06           N  
ATOM    552  CA  GLY A  68      11.843  10.730 -14.025  1.00 98.06           C  
ATOM    553  C   GLY A  68      13.273  10.239 -13.907  1.00 98.06           C  
ATOM    554  O   GLY A  68      14.114  10.549 -14.753  1.00 98.06           O  
ATOM    555  N   LYS A  69      13.525   9.431 -12.917  1.00 97.62           N  
ATOM    556  CA  LYS A  69      14.929   9.088 -12.709  1.00 97.62           C  
ATOM    557  C   LYS A  69      15.101   7.589 -12.480  1.00 97.62           C  
ATOM    558  CB  LYS A  69      15.503   9.868 -11.525  1.00 97.62           C  
ATOM    559  O   LYS A  69      16.224   7.081 -12.473  1.00 97.62           O  
ATOM    560  CG  LYS A  69      14.769   9.631 -10.214  1.00 97.62           C  
ATOM    561  CD  LYS A  69      15.333  10.494  -9.093  1.00 97.62           C  
ATOM    562  CE  LYS A  69      14.549  10.317  -7.800  1.00 97.62           C  
ATOM    563  NZ  LYS A  69      15.034  11.236  -6.727  1.00 97.62           N  
ATOM    564  N   THR A  70      14.000   6.797 -12.345  1.00 98.41           N  
ATOM    565  CA  THR A  70      14.091   5.355 -12.145  1.00 98.41           C  
ATOM    566  C   THR A  70      14.227   4.631 -13.482  1.00 98.41           C  
ATOM    567  CB  THR A  70      12.862   4.817 -11.389  1.00 98.41           C  
ATOM    568  O   THR A  70      13.343   4.723 -14.336  1.00 98.41           O  
ATOM    569  CG2 THR A  70      13.032   3.342 -11.044  1.00 98.41           C  
ATOM    570  OG1 THR A  70      12.689   5.563 -10.178  1.00 98.41           O  
ATOM    571  N   PRO A  71      15.260   3.937 -13.653  1.00 97.39           N  
ATOM    572  CA  PRO A  71      15.417   3.186 -14.901  1.00 97.39           C  
ATOM    573  C   PRO A  71      14.401   2.054 -15.040  1.00 97.39           C  
ATOM    574  CB  PRO A  71      16.841   2.633 -14.803  1.00 97.39           C  
ATOM    575  O   PRO A  71      14.155   1.319 -14.080  1.00 97.39           O  
ATOM    576  CG  PRO A  71      17.158   2.650 -13.342  1.00 97.39           C  
ATOM    577  CD  PRO A  71      16.317   3.707 -12.684  1.00 97.39           C  
ATOM    578  N   GLY A  72      13.808   1.931 -16.282  1.00 96.70           N  
ATOM    579  CA  GLY A  72      12.904   0.836 -16.597  1.00 96.70           C  
ATOM    580  C   GLY A  72      11.593   0.906 -15.837  1.00 96.70           C  
ATOM    581  O   GLY A  72      10.973  -0.123 -15.563  1.00 96.70           O  
ATOM    582  N   ALA A  73      11.132   2.141 -15.460  1.00 97.71           N  
ATOM    583  CA  ALA A  73       9.906   2.291 -14.680  1.00 97.71           C  
ATOM    584  C   ALA A  73       8.676   1.978 -15.527  1.00 97.71           C  
ATOM    585  CB  ALA A  73       9.809   3.702 -14.107  1.00 97.71           C  
ATOM    586  O   ALA A  73       8.633   2.306 -16.715  1.00 97.71           O  
ATOM    587  N   VAL A  74       7.637   1.353 -14.905  1.00 98.22           N  
ATOM    588  CA  VAL A  74       6.411   0.912 -15.563  1.00 98.22           C  
ATOM    589  C   VAL A  74       5.358   2.014 -15.485  1.00 98.22           C  
ATOM    590  CB  VAL A  74       5.867  -0.391 -14.935  1.00 98.22           C  
ATOM    591  O   VAL A  74       4.690   2.315 -16.477  1.00 98.22           O  
ATOM    592  CG1 VAL A  74       4.547  -0.795 -15.589  1.00 98.22           C  
ATOM    593  CG2 VAL A  74       6.896  -1.513 -15.061  1.00 98.22           C  
ATOM    594  N   ASN A  75       5.225   2.675 -14.387  1.00 98.42           N  
ATOM    595  CA  ASN A  75       4.241   3.721 -14.126  1.00 98.42           C  
ATOM    596  C   ASN A  75       2.815   3.195 -14.263  1.00 98.42           C  
ATOM    597  CB  ASN A  75       4.461   4.910 -15.063  1.00 98.42           C  
ATOM    598  O   ASN A  75       1.996   3.786 -14.970  1.00 98.42           O  
ATOM    599  CG  ASN A  75       3.667   6.134 -14.650  1.00 98.42           C  
ATOM    600  ND2 ASN A  75       3.414   7.026 -15.601  1.00 98.42           N  
ATOM    601  OD1 ASN A  75       3.284   6.276 -13.486  1.00 98.42           O  
ATOM    602  N   ALA A  76       2.445   2.162 -13.575  1.00 98.58           N  
ATOM    603  CA  ALA A  76       1.156   1.483 -13.686  1.00 98.58           C  
ATOM    604  C   ALA A  76       0.027   2.356 -13.145  1.00 98.58           C  
ATOM    605  CB  ALA A  76       1.193   0.148 -12.946  1.00 98.58           C  
ATOM    606  O   ALA A  76      -1.131   2.196 -13.537  1.00 98.58           O  
ATOM    607  N   CYS A  77       0.319   3.326 -12.321  1.00 98.70           N  
ATOM    608  CA  CYS A  77      -0.710   4.215 -11.794  1.00 98.70           C  
ATOM    609  C   CYS A  77      -0.884   5.437 -12.688  1.00 98.70           C  
ATOM    610  CB  CYS A  77      -0.360   4.656 -10.373  1.00 98.70           C  
ATOM    611  O   CYS A  77      -1.773   6.259 -12.456  1.00 98.70           O  
ATOM    612  SG  CYS A  77      -0.577   3.360  -9.134  1.00 98.70           S  
ATOM    613  N   HIS A  78      -0.090   5.602 -13.647  1.00 98.39           N  
ATOM    614  CA  HIS A  78      -0.131   6.699 -14.607  1.00 98.39           C  
ATOM    615  C   HIS A  78      -0.131   8.050 -13.899  1.00 98.39           C  
ATOM    616  CB  HIS A  78      -1.363   6.578 -15.506  1.00 98.39           C  
ATOM    617  O   HIS A  78      -0.955   8.915 -14.203  1.00 98.39           O  
ATOM    618  CG  HIS A  78      -1.437   5.284 -16.251  1.00 98.39           C  
ATOM    619  CD2 HIS A  78      -2.286   4.236 -16.131  1.00 98.39           C  
ATOM    620  ND1 HIS A  78      -0.557   4.954 -17.259  1.00 98.39           N  
ATOM    621  CE1 HIS A  78      -0.864   3.757 -17.729  1.00 98.39           C  
ATOM    622  NE2 HIS A  78      -1.909   3.299 -17.061  1.00 98.39           N  
ATOM    623  N   LEU A  79       0.826   8.164 -12.989  1.00 98.64           N  
ATOM    624  CA  LEU A  79       0.967   9.447 -12.310  1.00 98.64           C  
ATOM    625  C   LEU A  79       2.426   9.720 -11.961  1.00 98.64           C  
ATOM    626  CB  LEU A  79       0.111   9.480 -11.041  1.00 98.64           C  
ATOM    627  O   LEU A  79       3.253   8.805 -11.970  1.00 98.64           O  
ATOM    628  CG  LEU A  79       0.501   8.499  -9.935  1.00 98.64           C  
ATOM    629  CD1 LEU A  79       1.214   9.231  -8.803  1.00 98.64           C  
ATOM    630  CD2 LEU A  79      -0.729   7.765  -9.412  1.00 98.64           C  
ATOM    631  N   SER A  80       2.678  11.105 -11.723  1.00 98.69           N  
ATOM    632  CA  SER A  80       3.975  11.483 -11.172  1.00 98.69           C  
ATOM    633  C   SER A  80       4.096  11.070  -9.709  1.00 98.69           C  
ATOM    634  CB  SER A  80       4.196  12.990 -11.305  1.00 98.69           C  
ATOM    635  O   SER A  80       3.135  11.185  -8.945  1.00 98.69           O  
ATOM    636  OG  SER A  80       5.376  13.387 -10.629  1.00 98.69           O  
ATOM    637  N   CYS A  81       5.386  10.610  -9.348  1.00 98.85           N  
ATOM    638  CA  CYS A  81       5.584  10.224  -7.956  1.00 98.85           C  
ATOM    639  C   CYS A  81       5.387  11.416  -7.026  1.00 98.85           C  
ATOM    640  CB  CYS A  81       6.981   9.636  -7.756  1.00 98.85           C  
ATOM    641  O   CYS A  81       5.057  11.244  -5.851  1.00 98.85           O  
ATOM    642  SG  CYS A  81       7.259   8.097  -8.659  1.00 98.85           S  
ATOM    643  N   SER A  82       5.491  12.593  -7.504  1.00 98.62           N  
ATOM    644  CA  SER A  82       5.297  13.781  -6.678  1.00 98.62           C  
ATOM    645  C   SER A  82       3.848  13.903  -6.219  1.00 98.62           C  
ATOM    646  CB  SER A  82       5.705  15.039  -7.445  1.00 98.62           C  
ATOM    647  O   SER A  82       3.571  14.497  -5.174  1.00 98.62           O  
ATOM    648  OG  SER A  82       4.939  15.178  -8.629  1.00 98.62           O  
ATOM    649  N   ALA A  83       2.924  13.342  -7.005  1.00 98.68           N  
ATOM    650  CA  ALA A  83       1.512  13.370  -6.633  1.00 98.68           C  
ATOM    651  C   ALA A  83       1.262  12.554  -5.368  1.00 98.68           C  
ATOM    652  CB  ALA A  83       0.649  12.846  -7.779  1.00 98.68           C  
ATOM    653  O   ALA A  83       0.249  12.743  -4.689  1.00 98.68           O  
ATOM    654  N   LEU A  84       2.179  11.653  -5.044  1.00 98.83           N  
ATOM    655  CA  LEU A  84       2.036  10.769  -3.893  1.00 98.83           C  
ATOM    656  C   LEU A  84       2.548  11.441  -2.623  1.00 98.83           C  
ATOM    657  CB  LEU A  84       2.788   9.456  -4.129  1.00 98.83           C  
ATOM    658  O   LEU A  84       2.445  10.876  -1.532  1.00 98.83           O  
ATOM    659  CG  LEU A  84       2.382   8.655  -5.367  1.00 98.83           C  
ATOM    660  CD1 LEU A  84       3.212   7.380  -5.469  1.00 98.83           C  
ATOM    661  CD2 LEU A  84       0.893   8.328  -5.328  1.00 98.83           C  
ATOM    662  N   LEU A  85       3.062  12.684  -2.781  1.00 98.82           N  
ATOM    663  CA  LEU A  85       3.664  13.375  -1.646  1.00 98.82           C  
ATOM    664  C   LEU A  85       2.780  14.527  -1.180  1.00 98.82           C  
ATOM    665  CB  LEU A  85       5.055  13.900  -2.014  1.00 98.82           C  
ATOM    666  O   LEU A  85       3.203  15.348  -0.363  1.00 98.82           O  
ATOM    667  CG  LEU A  85       6.102  12.847  -2.380  1.00 98.82           C  
ATOM    668  CD1 LEU A  85       7.402  13.519  -2.808  1.00 98.82           C  
ATOM    669  CD2 LEU A  85       6.344  11.902  -1.207  1.00 98.82           C  
ATOM    670  N   GLN A  86       1.496  14.501  -1.703  1.00 98.67           N  
ATOM    671  CA  GLN A  86       0.610  15.605  -1.347  1.00 98.67           C  
ATOM    672  C   GLN A  86      -0.078  15.349  -0.009  1.00 98.67           C  
ATOM    673  CB  GLN A  86      -0.436  15.828  -2.440  1.00 98.67           C  
ATOM    674  O   GLN A  86      -0.219  14.199   0.413  1.00 98.67           O  
ATOM    675  CG  GLN A  86       0.160  16.104  -3.814  1.00 98.67           C  
ATOM    676  CD  GLN A  86       1.052  17.331  -3.831  1.00 98.67           C  
ATOM    677  NE2 GLN A  86       2.248  17.187  -4.391  1.00 98.67           N  
ATOM    678  OE1 GLN A  86       0.669  18.400  -3.346  1.00 98.67           O  
ATOM    679  N   ASP A  87      -0.480  16.513   0.693  1.00 98.48           N  
ATOM    680  CA  ASP A  87      -1.252  16.364   1.922  1.00 98.48           C  
ATOM    681  C   ASP A  87      -2.578  15.655   1.655  1.00 98.48           C  
ATOM    682  CB  ASP A  87      -1.506  17.728   2.566  1.00 98.48           C  
ATOM    683  O   ASP A  87      -3.015  14.822   2.453  1.00 98.48           O  
ATOM    684  CG  ASP A  87      -0.233  18.400   3.052  1.00 98.48           C  
ATOM    685  OD1 ASP A  87       0.832  17.746   3.073  1.00 98.48           O  
ATOM    686  OD2 ASP A  87      -0.297  19.592   3.422  1.00 98.48           O  
ATOM    687  N   ASN A  88      -3.216  16.013   0.560  1.00 98.50           N  
ATOM    688  CA  ASN A  88      -4.370  15.263   0.076  1.00 98.50           C  
ATOM    689  C   ASN A  88      -3.958  13.915  -0.509  1.00 98.50           C  
ATOM    690  CB  ASN A  88      -5.142  16.079  -0.964  1.00 98.50           C  
ATOM    691  O   ASN A  88      -3.300  13.860  -1.549  1.00 98.50           O  
ATOM    692  CG  ASN A  88      -6.396  15.375  -1.445  1.00 98.50           C  
ATOM    693  ND2 ASN A  88      -7.383  16.151  -1.876  1.00 98.50           N  
ATOM    694  OD1 ASN A  88      -6.477  14.144  -1.427  1.00 98.50           O  
ATOM    695  N   ILE A  89      -4.488  12.828   0.125  1.00 98.74           N  
ATOM    696  CA  ILE A  89      -3.897  11.533  -0.196  1.00 98.74           C  
ATOM    697  C   ILE A  89      -4.788  10.793  -1.192  1.00 98.74           C  
ATOM    698  CB  ILE A  89      -3.686  10.678   1.073  1.00 98.74           C  
ATOM    699  O   ILE A  89      -4.679   9.574  -1.344  1.00 98.74           O  
ATOM    700  CG1 ILE A  89      -5.004  10.526   1.840  1.00 98.74           C  
ATOM    701  CG2 ILE A  89      -2.602  11.293   1.964  1.00 98.74           C  
ATOM    702  CD1 ILE A  89      -4.943   9.522   2.983  1.00 98.74           C  
ATOM    703  N   ALA A  90      -5.597  11.436  -1.935  1.00 98.76           N  
ATOM    704  CA  ALA A  90      -6.511  10.785  -2.870  1.00 98.76           C  
ATOM    705  C   ALA A  90      -5.744  10.037  -3.956  1.00 98.76           C  
ATOM    706  CB  ALA A  90      -7.451  11.812  -3.498  1.00 98.76           C  
ATOM    707  O   ALA A  90      -6.079   8.897  -4.288  1.00 98.76           O  
ATOM    708  N   ASP A  91      -4.706  10.647  -4.479  1.00 98.80           N  
ATOM    709  CA  ASP A  91      -3.908   9.985  -5.507  1.00 98.80           C  
ATOM    710  C   ASP A  91      -3.166   8.780  -4.935  1.00 98.80           C  
ATOM    711  CB  ASP A  91      -2.915  10.967  -6.131  1.00 98.80           C  
ATOM    712  O   ASP A  91      -3.085   7.731  -5.578  1.00 98.80           O  
ATOM    713  CG  ASP A  91      -3.578  11.980  -7.048  1.00 98.80           C  
ATOM    714  OD1 ASP A  91      -4.531  11.617  -7.770  1.00 98.80           O  
ATOM    715  OD2 ASP A  91      -3.141  13.152  -7.050  1.00 98.80           O  
ATOM    716  N   ALA A  92      -2.680   8.929  -3.745  1.00 98.88           N  
ATOM    717  CA  ALA A  92      -2.000   7.812  -3.096  1.00 98.88           C  
ATOM    718  C   ALA A  92      -2.957   6.645  -2.869  1.00 98.88           C  
ATOM    719  CB  ALA A  92      -1.388   8.259  -1.771  1.00 98.88           C  
ATOM    720  O   ALA A  92      -2.613   5.491  -3.137  1.00 98.88           O  
ATOM    721  N   VAL A  93      -4.198   6.957  -2.440  1.00 98.89           N  
ATOM    722  CA  VAL A  93      -5.204   5.930  -2.193  1.00 98.89           C  
ATOM    723  C   VAL A  93      -5.573   5.241  -3.505  1.00 98.89           C  
ATOM    724  CB  VAL A  93      -6.467   6.521  -1.527  1.00 98.89           C  
ATOM    725  O   VAL A  93      -5.639   4.012  -3.571  1.00 98.89           O  
ATOM    726  CG1 VAL A  93      -7.626   5.528  -1.592  1.00 98.89           C  
ATOM    727  CG2 VAL A  93      -6.174   6.911  -0.080  1.00 98.89           C  
ATOM    728  N   ALA A  94      -5.753   6.020  -4.545  1.00 98.84           N  
ATOM    729  CA  ALA A  94      -6.093   5.455  -5.848  1.00 98.84           C  
ATOM    730  C   ALA A  94      -5.000   4.511  -6.340  1.00 98.84           C  
ATOM    731  CB  ALA A  94      -6.328   6.569  -6.866  1.00 98.84           C  
ATOM    732  O   ALA A  94      -5.290   3.421  -6.838  1.00 98.84           O  
ATOM    733  N   CYS A  95      -3.760   4.916  -6.165  1.00 98.88           N  
ATOM    734  CA  CYS A  95      -2.654   4.079  -6.617  1.00 98.88           C  
ATOM    735  C   CYS A  95      -2.531   2.826  -5.758  1.00 98.88           C  
ATOM    736  CB  CYS A  95      -1.341   4.861  -6.585  1.00 98.88           C  
ATOM    737  O   CYS A  95      -2.293   1.734  -6.276  1.00 98.88           O  
ATOM    738  SG  CYS A  95       0.005   4.061  -7.483  1.00 98.88           S  
ATOM    739  N   ALA A  96      -2.724   2.908  -4.463  1.00 98.86           N  
ATOM    740  CA  ALA A  96      -2.712   1.738  -3.589  1.00 98.86           C  
ATOM    741  C   ALA A  96      -3.812   0.753  -3.975  1.00 98.86           C  
ATOM    742  CB  ALA A  96      -2.869   2.161  -2.131  1.00 98.86           C  
ATOM    743  O   ALA A  96      -3.598  -0.461  -3.968  1.00 98.86           O  
ATOM    744  N   LYS A  97      -4.985   1.263  -4.292  1.00 98.82           N  
ATOM    745  CA  LYS A  97      -6.064   0.397  -4.757  1.00 98.82           C  
ATOM    746  C   LYS A  97      -5.656  -0.361  -6.017  1.00 98.82           C  
ATOM    747  CB  LYS A  97      -7.330   1.212  -5.022  1.00 98.82           C  
ATOM    748  O   LYS A  97      -5.949  -1.550  -6.155  1.00 98.82           O  
ATOM    749  CG  LYS A  97      -8.085   1.610  -3.762  1.00 98.82           C  
ATOM    750  CD  LYS A  97      -9.345   2.400  -4.091  1.00 98.82           C  
ATOM    751  CE  LYS A  97     -10.214   2.608  -2.859  1.00 98.82           C  
ATOM    752  NZ  LYS A  97     -11.393   3.477  -3.151  1.00 98.82           N  
ATOM    753  N   ARG A  98      -4.979   0.307  -6.870  1.00 98.65           N  
ATOM    754  CA  ARG A  98      -4.475  -0.350  -8.071  1.00 98.65           C  
ATOM    755  C   ARG A  98      -3.462  -1.434  -7.719  1.00 98.65           C  
ATOM    756  CB  ARG A  98      -3.840   0.672  -9.017  1.00 98.65           C  
ATOM    757  O   ARG A  98      -3.499  -2.531  -8.280  1.00 98.65           O  
ATOM    758  CG  ARG A  98      -3.118   0.050 -10.201  1.00 98.65           C  
ATOM    759  CD  ARG A  98      -4.068  -0.743 -11.088  1.00 98.65           C  
ATOM    760  NE  ARG A  98      -3.363  -1.382 -12.197  1.00 98.65           N  
ATOM    761  NH1 ARG A  98      -2.676  -3.217 -10.974  1.00 98.65           N  
ATOM    762  NH2 ARG A  98      -2.112  -3.032 -13.188  1.00 98.65           N  
ATOM    763  CZ  ARG A  98      -2.719  -2.542 -12.117  1.00 98.65           C  
ATOM    764  N   VAL A  99      -2.590  -1.183  -6.825  1.00 98.75           N  
ATOM    765  CA  VAL A  99      -1.539  -2.112  -6.422  1.00 98.75           C  
ATOM    766  C   VAL A  99      -2.164  -3.413  -5.922  1.00 98.75           C  
ATOM    767  CB  VAL A  99      -0.630  -1.504  -5.331  1.00 98.75           C  
ATOM    768  O   VAL A  99      -1.765  -4.502  -6.342  1.00 98.75           O  
ATOM    769  CG1 VAL A  99       0.332  -2.555  -4.782  1.00 98.75           C  
ATOM    770  CG2 VAL A  99       0.141  -0.308  -5.887  1.00 98.75           C  
ATOM    771  N   VAL A 100      -3.166  -3.317  -5.095  1.00 98.67           N  
ATOM    772  CA  VAL A 100      -3.674  -4.509  -4.422  1.00 98.67           C  
ATOM    773  C   VAL A 100      -4.536  -5.319  -5.387  1.00 98.67           C  
ATOM    774  CB  VAL A 100      -4.485  -4.145  -3.159  1.00 98.67           C  
ATOM    775  O   VAL A 100      -4.948  -6.438  -5.071  1.00 98.67           O  
ATOM    776  CG1 VAL A 100      -3.586  -3.498  -2.107  1.00 98.67           C  
ATOM    777  CG2 VAL A 100      -5.644  -3.217  -3.519  1.00 98.67           C  
ATOM    778  N   ARG A 101      -4.818  -4.796  -6.541  1.00 98.37           N  
ATOM    779  CA  ARG A 101      -5.524  -5.573  -7.554  1.00 98.37           C  
ATOM    780  C   ARG A 101      -4.610  -6.625  -8.174  1.00 98.37           C  
ATOM    781  CB  ARG A 101      -6.081  -4.656  -8.645  1.00 98.37           C  
ATOM    782  O   ARG A 101      -5.084  -7.612  -8.740  1.00 98.37           O  
ATOM    783  CG  ARG A 101      -7.237  -3.782  -8.183  1.00 98.37           C  
ATOM    784  CD  ARG A 101      -7.627  -2.758  -9.240  1.00 98.37           C  
ATOM    785  NE  ARG A 101      -8.073  -3.400 -10.473  1.00 98.37           N  
ATOM    786  NH1 ARG A 101      -8.327  -1.429 -11.651  1.00 98.37           N  
ATOM    787  NH2 ARG A 101      -8.790  -3.437 -12.655  1.00 98.37           N  
ATOM    788  CZ  ARG A 101      -8.396  -2.754 -11.590  1.00 98.37           C  
ATOM    789  N   ASP A 102      -3.263  -6.417  -8.034  1.00 97.84           N  
ATOM    790  CA  ASP A 102      -2.330  -7.435  -8.507  1.00 97.84           C  
ATOM    791  C   ASP A 102      -2.360  -8.669  -7.608  1.00 97.84           C  
ATOM    792  CB  ASP A 102      -0.910  -6.871  -8.579  1.00 97.84           C  
ATOM    793  O   ASP A 102      -2.802  -8.595  -6.459  1.00 97.84           O  
ATOM    794  CG  ASP A 102      -0.623  -6.151  -9.885  1.00 97.84           C  
ATOM    795  OD1 ASP A 102      -1.575  -5.843 -10.634  1.00 97.84           O  
ATOM    796  OD2 ASP A 102       0.567  -5.892 -10.169  1.00 97.84           O  
ATOM    797  N   PRO A 103      -1.890  -9.819  -8.035  1.00 97.18           N  
ATOM    798  CA  PRO A 103      -2.028 -11.114  -7.365  1.00 97.18           C  
ATOM    799  C   PRO A 103      -1.453 -11.111  -5.951  1.00 97.18           C  
ATOM    800  CB  PRO A 103      -1.243 -12.065  -8.272  1.00 97.18           C  
ATOM    801  O   PRO A 103      -2.007 -11.753  -5.054  1.00 97.18           O  
ATOM    802  CG  PRO A 103      -1.396 -11.497  -9.646  1.00 97.18           C  
ATOM    803  CD  PRO A 103      -1.356  -9.999  -9.550  1.00 97.18           C  
ATOM    804  N   GLN A 104      -0.482 -10.261  -5.744  1.00 97.40           N  
ATOM    805  CA  GLN A 104       0.122 -10.285  -4.417  1.00 97.40           C  
ATOM    806  C   GLN A 104      -0.782  -9.612  -3.388  1.00 97.40           C  
ATOM    807  CB  GLN A 104       1.492  -9.605  -4.437  1.00 97.40           C  
ATOM    808  O   GLN A 104      -0.656  -9.860  -2.187  1.00 97.40           O  
ATOM    809  CG  GLN A 104       2.548 -10.372  -5.221  1.00 97.40           C  
ATOM    810  CD  GLN A 104       2.982 -11.649  -4.526  1.00 97.40           C  
ATOM    811  NE2 GLN A 104       3.234 -12.694  -5.307  1.00 97.40           N  
ATOM    812  OE1 GLN A 104       3.091 -11.696  -3.296  1.00 97.40           O  
ATOM    813  N   GLY A 105      -1.740  -8.836  -3.854  1.00 98.10           N  
ATOM    814  CA  GLY A 105      -2.605  -8.107  -2.940  1.00 98.10           C  
ATOM    815  C   GLY A 105      -1.843  -7.191  -2.000  1.00 98.10           C  
ATOM    816  O   GLY A 105      -0.907  -6.505  -2.416  1.00 98.10           O  
ATOM    817  N   ILE A 106      -2.253  -7.138  -0.762  1.00 98.48           N  
ATOM    818  CA  ILE A 106      -1.644  -6.231   0.205  1.00 98.48           C  
ATOM    819  C   ILE A 106      -0.252  -6.735   0.579  1.00 98.48           C  
ATOM    820  CB  ILE A 106      -2.518  -6.083   1.470  1.00 98.48           C  
ATOM    821  O   ILE A 106       0.568  -5.980   1.107  1.00 98.48           O  
ATOM    822  CG1 ILE A 106      -2.114  -4.830   2.255  1.00 98.48           C  
ATOM    823  CG2 ILE A 106      -2.416  -7.335   2.347  1.00 98.48           C  
ATOM    824  CD1 ILE A 106      -3.110  -4.426   3.333  1.00 98.48           C  
ATOM    825  N   ARG A 107       0.072  -7.954   0.211  1.00 98.29           N  
ATOM    826  CA  ARG A 107       1.364  -8.556   0.524  1.00 98.29           C  
ATOM    827  C   ARG A 107       2.478  -7.921  -0.301  1.00 98.29           C  
ATOM    828  CB  ARG A 107       1.327 -10.066   0.280  1.00 98.29           C  
ATOM    829  O   ARG A 107       3.658  -8.197  -0.076  1.00 98.29           O  
ATOM    830  CG  ARG A 107       0.362 -10.813   1.187  1.00 98.29           C  
ATOM    831  CD  ARG A 107       0.217 -12.272   0.777  1.00 98.29           C  
ATOM    832  NE  ARG A 107       1.492 -12.980   0.844  1.00 98.29           N  
ATOM    833  NH1 ARG A 107       0.982 -14.143   2.773  1.00 98.29           N  
ATOM    834  NH2 ARG A 107       3.014 -14.439   1.755  1.00 98.29           N  
ATOM    835  CZ  ARG A 107       1.826 -13.852   1.790  1.00 98.29           C  
ATOM    836  N   ALA A 108       2.117  -7.051  -1.198  1.00 98.30           N  
ATOM    837  CA  ALA A 108       3.114  -6.328  -1.984  1.00 98.30           C  
ATOM    838  C   ALA A 108       3.965  -5.426  -1.096  1.00 98.30           C  
ATOM    839  CB  ALA A 108       2.435  -5.506  -3.077  1.00 98.30           C  
ATOM    840  O   ALA A 108       5.076  -5.045  -1.471  1.00 98.30           O  
ATOM    841  N   TRP A 109       3.413  -5.117   0.050  1.00 98.60           N  
ATOM    842  CA  TRP A 109       4.121  -4.251   0.988  1.00 98.60           C  
ATOM    843  C   TRP A 109       4.908  -5.074   2.002  1.00 98.60           C  
ATOM    844  CB  TRP A 109       3.138  -3.327   1.714  1.00 98.60           C  
ATOM    845  O   TRP A 109       4.322  -5.789   2.818  1.00 98.60           O  
ATOM    846  CG  TRP A 109       2.608  -2.213   0.862  1.00 98.60           C  
ATOM    847  CD1 TRP A 109       3.091  -0.936   0.781  1.00 98.60           C  
ATOM    848  CD2 TRP A 109       1.487  -2.275  -0.025  1.00 98.60           C  
ATOM    849  CE2 TRP A 109       1.348  -0.999  -0.613  1.00 98.60           C  
ATOM    850  CE3 TRP A 109       0.586  -3.288  -0.381  1.00 98.60           C  
ATOM    851  NE1 TRP A 109       2.338  -0.201  -0.106  1.00 98.60           N  
ATOM    852  CH2 TRP A 109      -0.525  -1.717  -1.870  1.00 98.60           C  
ATOM    853  CZ2 TRP A 109       0.343  -0.708  -1.539  1.00 98.60           C  
ATOM    854  CZ3 TRP A 109      -0.413  -2.997  -1.302  1.00 98.60           C  
ATOM    855  N   VAL A 110       6.322  -4.887   2.003  1.00 97.90           N  
ATOM    856  CA  VAL A 110       7.213  -5.632   2.886  1.00 97.90           C  
ATOM    857  C   VAL A 110       6.880  -5.316   4.342  1.00 97.90           C  
ATOM    858  CB  VAL A 110       8.697  -5.313   2.597  1.00 97.90           C  
ATOM    859  O   VAL A 110       6.816  -6.218   5.181  1.00 97.90           O  
ATOM    860  CG1 VAL A 110       9.599  -5.926   3.666  1.00 97.90           C  
ATOM    861  CG2 VAL A 110       9.089  -5.817   1.209  1.00 97.90           C  
ATOM    862  N   ALA A 111       6.584  -4.047   4.652  1.00 97.73           N  
ATOM    863  CA  ALA A 111       6.251  -3.646   6.016  1.00 97.73           C  
ATOM    864  C   ALA A 111       5.001  -4.367   6.510  1.00 97.73           C  
ATOM    865  CB  ALA A 111       6.055  -2.134   6.093  1.00 97.73           C  
ATOM    866  O   ALA A 111       4.952  -4.826   7.654  1.00 97.73           O  
ATOM    867  N   TRP A 112       4.028  -4.492   5.624  1.00 98.66           N  
ATOM    868  CA  TRP A 112       2.806  -5.179   6.031  1.00 98.66           C  
ATOM    869  C   TRP A 112       3.076  -6.654   6.304  1.00 98.66           C  
ATOM    870  CB  TRP A 112       1.725  -5.035   4.957  1.00 98.66           C  
ATOM    871  O   TRP A 112       2.622  -7.199   7.313  1.00 98.66           O  
ATOM    872  CG  TRP A 112       0.417  -5.670   5.321  1.00 98.66           C  
ATOM    873  CD1 TRP A 112      -0.617  -5.094   6.005  1.00 98.66           C  
ATOM    874  CD2 TRP A 112       0.005  -7.008   5.022  1.00 98.66           C  
ATOM    875  CE2 TRP A 112      -1.293  -7.174   5.556  1.00 98.66           C  
ATOM    876  CE3 TRP A 112       0.606  -8.082   4.353  1.00 98.66           C  
ATOM    877  NE1 TRP A 112      -1.648  -5.994   6.150  1.00 98.66           N  
ATOM    878  CH2 TRP A 112      -1.387  -9.409   4.782  1.00 98.66           C  
ATOM    879  CZ2 TRP A 112      -1.999  -8.374   5.441  1.00 98.66           C  
ATOM    880  CZ3 TRP A 112      -0.098  -9.275   4.240  1.00 98.66           C  
ATOM    881  N   ARG A 113       3.841  -7.305   5.485  1.00 98.46           N  
ATOM    882  CA  ARG A 113       4.178  -8.711   5.685  1.00 98.46           C  
ATOM    883  C   ARG A 113       4.874  -8.921   7.026  1.00 98.46           C  
ATOM    884  CB  ARG A 113       5.066  -9.219   4.548  1.00 98.46           C  
ATOM    885  O   ARG A 113       4.557  -9.864   7.754  1.00 98.46           O  
ATOM    886  CG  ARG A 113       4.336  -9.391   3.226  1.00 98.46           C  
ATOM    887  CD  ARG A 113       5.259  -9.919   2.136  1.00 98.46           C  
ATOM    888  NE  ARG A 113       6.660  -9.632   2.432  1.00 98.46           N  
ATOM    889  NH1 ARG A 113       7.204  -9.014   0.273  1.00 98.46           N  
ATOM    890  NH2 ARG A 113       8.801  -8.979   1.917  1.00 98.46           N  
ATOM    891  CZ  ARG A 113       7.552  -9.209   1.540  1.00 98.46           C  
ATOM    892  N   ASN A 114       5.717  -8.011   7.373  1.00 98.43           N  
ATOM    893  CA  ASN A 114       6.588  -8.213   8.526  1.00 98.43           C  
ATOM    894  C   ASN A 114       5.920  -7.759   9.820  1.00 98.43           C  
ATOM    895  CB  ASN A 114       7.918  -7.482   8.330  1.00 98.43           C  
ATOM    896  O   ASN A 114       6.157  -8.336  10.883  1.00 98.43           O  
ATOM    897  CG  ASN A 114       8.766  -8.097   7.234  1.00 98.43           C  
ATOM    898  ND2 ASN A 114       9.718  -7.327   6.719  1.00 98.43           N  
ATOM    899  OD1 ASN A 114       8.568  -9.254   6.854  1.00 98.43           O  
ATOM    900  N   ARG A 115       5.010  -6.740   9.693  1.00 98.44           N  
ATOM    901  CA  ARG A 115       4.595  -6.103  10.939  1.00 98.44           C  
ATOM    902  C   ARG A 115       3.090  -6.238  11.147  1.00 98.44           C  
ATOM    903  CB  ARG A 115       4.995  -4.627  10.948  1.00 98.44           C  
ATOM    904  O   ARG A 115       2.580  -5.954  12.233  1.00 98.44           O  
ATOM    905  CG  ARG A 115       6.493  -4.394  10.831  1.00 98.44           C  
ATOM    906  CD  ARG A 115       7.223  -4.764  12.114  1.00 98.44           C  
ATOM    907  NE  ARG A 115       8.593  -4.260  12.120  1.00 98.44           N  
ATOM    908  NH1 ARG A 115       9.160  -5.225  14.141  1.00 98.44           N  
ATOM    909  NH2 ARG A 115      10.702  -3.983  12.986  1.00 98.44           N  
ATOM    910  CZ  ARG A 115       9.482  -4.490  13.082  1.00 98.44           C  
ATOM    911  N   CYS A 116       2.381  -6.706  10.076  1.00 98.58           N  
ATOM    912  CA  CYS A 116       0.928  -6.655  10.202  1.00 98.58           C  
ATOM    913  C   CYS A 116       0.309  -8.022   9.938  1.00 98.58           C  
ATOM    914  CB  CYS A 116       0.343  -5.625   9.237  1.00 98.58           C  
ATOM    915  O   CYS A 116      -0.680  -8.393  10.573  1.00 98.58           O  
ATOM    916  SG  CYS A 116       1.222  -4.047   9.235  1.00 98.58           S  
ATOM    917  N   GLN A 117       0.885  -8.715   9.058  1.00 98.24           N  
ATOM    918  CA  GLN A 117       0.339 -10.017   8.686  1.00 98.24           C  
ATOM    919  C   GLN A 117       0.334 -10.971   9.877  1.00 98.24           C  
ATOM    920  CB  GLN A 117       1.137 -10.623   7.531  1.00 98.24           C  
ATOM    921  O   GLN A 117       1.332 -11.089  10.590  1.00 98.24           O  
ATOM    922  CG  GLN A 117       0.540 -11.912   6.981  1.00 98.24           C  
ATOM    923  CD  GLN A 117       1.276 -12.424   5.757  1.00 98.24           C  
ATOM    924  NE2 GLN A 117       0.549 -13.078   4.858  1.00 98.24           N  
ATOM    925  OE1 GLN A 117       2.489 -12.234   5.621  1.00 98.24           O  
ATOM    926  N   ASN A 118      -0.912 -11.604  10.110  1.00 97.92           N  
ATOM    927  CA  ASN A 118      -1.116 -12.603  11.153  1.00 97.92           C  
ATOM    928  C   ASN A 118      -0.961 -12.000  12.546  1.00 97.92           C  
ATOM    929  CB  ASN A 118      -0.148 -13.775  10.971  1.00 97.92           C  
ATOM    930  O   ASN A 118      -0.536 -12.683  13.479  1.00 97.92           O  
ATOM    931  CG  ASN A 118      -0.372 -14.521   9.670  1.00 97.92           C  
ATOM    932  ND2 ASN A 118       0.715 -14.896   9.007  1.00 97.92           N  
ATOM    933  OD1 ASN A 118      -1.513 -14.756   9.264  1.00 97.92           O  
ATOM    934  N   ARG A 119      -1.181 -10.741  12.644  1.00 98.04           N  
ATOM    935  CA  ARG A 119      -1.171 -10.051  13.930  1.00 98.04           C  
ATOM    936  C   ARG A 119      -2.515  -9.383  14.204  1.00 98.04           C  
ATOM    937  CB  ARG A 119      -0.050  -9.011  13.973  1.00 98.04           C  
ATOM    938  O   ARG A 119      -3.302  -9.161  13.282  1.00 98.04           O  
ATOM    939  CG  ARG A 119       1.341  -9.597  13.795  1.00 98.04           C  
ATOM    940  CD  ARG A 119       2.422  -8.530  13.911  1.00 98.04           C  
ATOM    941  NE  ARG A 119       3.751  -9.080  13.662  1.00 98.04           N  
ATOM    942  NH1 ARG A 119       4.729  -8.103  15.513  1.00 98.04           N  
ATOM    943  NH2 ARG A 119       5.979  -9.414  14.108  1.00 98.04           N  
ATOM    944  CZ  ARG A 119       4.817  -8.864  14.428  1.00 98.04           C  
ATOM    945  N   ASP A 120      -2.669  -9.099  15.459  1.00 98.12           N  
ATOM    946  CA  ASP A 120      -3.837  -8.300  15.818  1.00 98.12           C  
ATOM    947  C   ASP A 120      -3.627  -6.830  15.459  1.00 98.12           C  
ATOM    948  CB  ASP A 120      -4.144  -8.438  17.310  1.00 98.12           C  
ATOM    949  O   ASP A 120      -2.806  -6.146  16.074  1.00 98.12           O  
ATOM    950  CG  ASP A 120      -5.421  -7.726  17.721  1.00 98.12           C  
ATOM    951  OD1 ASP A 120      -6.031  -7.033  16.879  1.00 98.12           O  
ATOM    952  OD2 ASP A 120      -5.819  -7.858  18.899  1.00 98.12           O  
ATOM    953  N   VAL A 121      -4.479  -6.393  14.482  1.00 98.52           N  
ATOM    954  CA  VAL A 121      -4.242  -5.030  14.016  1.00 98.52           C  
ATOM    955  C   VAL A 121      -5.341  -4.107  14.537  1.00 98.52           C  
ATOM    956  CB  VAL A 121      -4.176  -4.962  12.474  1.00 98.52           C  
ATOM    957  O   VAL A 121      -5.396  -2.930  14.173  1.00 98.52           O  
ATOM    958  CG1 VAL A 121      -2.927  -5.673  11.955  1.00 98.52           C  
ATOM    959  CG2 VAL A 121      -5.435  -5.570  11.858  1.00 98.52           C  
ATOM    960  N   ARG A 122      -6.119  -4.507  15.503  1.00 97.91           N  
ATOM    961  CA  ARG A 122      -7.253  -3.737  16.007  1.00 97.91           C  
ATOM    962  C   ARG A 122      -6.786  -2.449  16.677  1.00 97.91           C  
ATOM    963  CB  ARG A 122      -8.074  -4.572  16.993  1.00 97.91           C  
ATOM    964  O   ARG A 122      -7.496  -1.442  16.660  1.00 97.91           O  
ATOM    965  CG  ARG A 122      -8.941  -5.631  16.330  1.00 97.91           C  
ATOM    966  CD  ARG A 122      -9.752  -6.416  17.351  1.00 97.91           C  
ATOM    967  NE  ARG A 122      -8.898  -7.255  18.188  1.00 97.91           N  
ATOM    968  NH1 ARG A 122     -10.540  -7.739  19.738  1.00 97.91           N  
ATOM    969  NH2 ARG A 122      -8.432  -8.604  19.987  1.00 97.91           N  
ATOM    970  CZ  ARG A 122      -9.292  -7.864  19.302  1.00 97.91           C  
ATOM    971  N   GLN A 123      -5.599  -2.503  17.172  1.00 98.10           N  
ATOM    972  CA  GLN A 123      -5.098  -1.357  17.923  1.00 98.10           C  
ATOM    973  C   GLN A 123      -4.936  -0.136  17.022  1.00 98.10           C  
ATOM    974  CB  GLN A 123      -3.766  -1.694  18.594  1.00 98.10           C  
ATOM    975  O   GLN A 123      -4.925   0.999  17.501  1.00 98.10           O  
ATOM    976  CG  GLN A 123      -2.640  -1.991  17.612  1.00 98.10           C  
ATOM    977  CD  GLN A 123      -1.358  -2.418  18.301  1.00 98.10           C  
ATOM    978  NE2 GLN A 123      -0.945  -3.660  18.069  1.00 98.10           N  
ATOM    979  OE1 GLN A 123      -0.742  -1.638  19.035  1.00 98.10           O  
ATOM    980  N   TYR A 124      -4.873  -0.350  15.716  1.00 98.62           N  
ATOM    981  CA  TYR A 124      -4.584   0.755  14.808  1.00 98.62           C  
ATOM    982  C   TYR A 124      -5.840   1.571  14.524  1.00 98.62           C  
ATOM    983  CB  TYR A 124      -3.993   0.232  13.495  1.00 98.62           C  
ATOM    984  O   TYR A 124      -5.756   2.702  14.041  1.00 98.62           O  
ATOM    985  CG  TYR A 124      -2.614  -0.363  13.645  1.00 98.62           C  
ATOM    986  CD1 TYR A 124      -1.485   0.450  13.694  1.00 98.62           C  
ATOM    987  CD2 TYR A 124      -2.438  -1.740  13.736  1.00 98.62           C  
ATOM    988  CE1 TYR A 124      -0.212  -0.094  13.829  1.00 98.62           C  
ATOM    989  CE2 TYR A 124      -1.170  -2.295  13.872  1.00 98.62           C  
ATOM    990  OH  TYR A 124       1.193  -2.010  14.053  1.00 98.62           O  
ATOM    991  CZ  TYR A 124      -0.065  -1.466  13.918  1.00 98.62           C  
ATOM    992  N   VAL A 125      -6.972   1.052  14.941  1.00 98.66           N  
ATOM    993  CA  VAL A 125      -8.184   1.832  14.708  1.00 98.66           C  
ATOM    994  C   VAL A 125      -8.957   1.987  16.015  1.00 98.66           C  
ATOM    995  CB  VAL A 125      -9.080   1.179  13.632  1.00 98.66           C  
ATOM    996  O   VAL A 125     -10.049   2.562  16.033  1.00 98.66           O  
ATOM    997  CG1 VAL A 125      -8.398   1.216  12.266  1.00 98.66           C  
ATOM    998  CG2 VAL A 125      -9.423  -0.257  14.023  1.00 98.66           C  
ATOM    999  N   GLN A 126      -8.371   1.562  17.080  1.00 98.27           N  
ATOM   1000  CA  GLN A 126      -9.030   1.628  18.380  1.00 98.27           C  
ATOM   1001  C   GLN A 126      -9.271   3.075  18.802  1.00 98.27           C  
ATOM   1002  CB  GLN A 126      -8.199   0.904  19.441  1.00 98.27           C  
ATOM   1003  O   GLN A 126      -8.357   3.901  18.754  1.00 98.27           O  
ATOM   1004  CG  GLN A 126      -8.880   0.817  20.801  1.00 98.27           C  
ATOM   1005  CD  GLN A 126      -8.096  -0.018  21.797  1.00 98.27           C  
ATOM   1006  NE2 GLN A 126      -8.758  -0.435  22.871  1.00 98.27           N  
ATOM   1007  OE1 GLN A 126      -6.907  -0.286  21.602  1.00 98.27           O  
ATOM   1008  N   GLY A 127     -10.566   3.367  19.182  1.00 98.33           N  
ATOM   1009  CA  GLY A 127     -10.924   4.672  19.716  1.00 98.33           C  
ATOM   1010  C   GLY A 127     -11.177   5.709  18.638  1.00 98.33           C  
ATOM   1011  O   GLY A 127     -11.348   6.893  18.937  1.00 98.33           O  
ATOM   1012  N   CYS A 128     -11.161   5.273  17.329  1.00 98.38           N  
ATOM   1013  CA  CYS A 128     -11.300   6.242  16.248  1.00 98.38           C  
ATOM   1014  C   CYS A 128     -12.763   6.421  15.862  1.00 98.38           C  
ATOM   1015  CB  CYS A 128     -10.492   5.802  15.027  1.00 98.38           C  
ATOM   1016  O   CYS A 128     -13.119   7.394  15.194  1.00 98.38           O  
ATOM   1017  SG  CYS A 128      -8.711   5.730  15.321  1.00 98.38           S  
ATOM   1018  N   GLY A 129     -13.684   5.526  16.371  1.00 96.74           N  
ATOM   1019  CA  GLY A 129     -15.100   5.632  16.056  1.00 96.74           C  
ATOM   1020  C   GLY A 129     -15.415   5.312  14.607  1.00 96.74           C  
ATOM   1021  O   GLY A 129     -16.275   5.951  13.998  1.00 96.74           O  
ATOM   1022  N   VAL A 130     -14.590   4.500  13.914  1.00 95.87           N  
ATOM   1023  CA  VAL A 130     -14.791   3.966  12.571  1.00 95.87           C  
ATOM   1024  C   VAL A 130     -14.852   2.441  12.624  1.00 95.87           C  
ATOM   1025  CB  VAL A 130     -13.673   4.421  11.606  1.00 95.87           C  
ATOM   1026  O   VAL A 130     -14.467   1.833  13.625  1.00 95.87           O  
ATOM   1027  CG1 VAL A 130     -13.688   5.940  11.440  1.00 95.87           C  
ATOM   1028  CG2 VAL A 130     -12.310   3.949  12.108  1.00 95.87           C  
TER    1029      VAL A 130                                                      
ENDMDL                                                                          
END                                                                             
