# Supplementary material for: Semantical and geometrical protein encoding toward enhanced bioactivity and thermostability
Source: eLife. 2025 May 2;13:RP98033. doi: 10.7554/eLife.98033 (PMC12048155; doi:10.7554/eLife.98033)
Supplement: Source code 1. [file elife-98033-code1.zip › ProtSSN-master/data/DDG/DATASET/1LZ1-2.7-49.2/1LZ1-2.7-49.2.tsv]

mutant	score
I106V	-0.98
I23V	-0.41
I56V	-1.34
I59A	-1.32
I59V	-0.93
I89V	-0.35
V100A	-0.57
V110A	0.07
V121A	-1.75
V125A	-1.6
V130A	-1.12
V2A	-1.51
V74A	-0.43
V93A	-1.0
V99A	-0.89
