# Supplementary material for: Semantical and geometrical protein encoding toward enhanced bioactivity and thermostability
Source: eLife. 2025 May 2;13:RP98033. doi: 10.7554/eLife.98033 (PMC12048155; doi:10.7554/eLife.98033)
Supplement: Source code 1. [file elife-98033-code1.zip › ProtSSN-master/data/DDG/DATASET/1LZ1-2.7-64.9/1LZ1-2.7-64.9.detail.json]

{"mutant": ["A32L", "A32S", "A92S", "A96M", "A96S", "A9S", "E35L", "G105A", "G127A", "G129A", "G16A", "G19A", "G22A", "G37A", "G48A", "G68A", "G72A", "H78A", "I106A", "I23A", "I56A", "I56F", "I56L", "I56M", "I59F", "I59G", "I59L", "I59M", "I59S", "I59T", "I59Y", "I89A", "K1A", "K1M", "L8T", "N118A", "N118G", "Q58A", "R21A", "R21G", "R50A", "V100F", "V100T", "V110D", "V110F", "V110G", "V110I", "V110L", "V110M", "V110N", "V110R", "V110Y", "V2D", "V2F", "V2G", "V2I", "V2L", "V2M", "V2N", "V2R", "V2S", "V2Y", "V74D", "V74F", "V74G", "V74I", "V74L", "V74M", "V74N", "V74R", "V74S", "V74Y", "V93T", "V99T", "Y124F", "Y20F", "Y38A", "Y38F", "Y38G", "Y45F", "Y54F", "Y63F", "S24A", "S36A", "S51A", "S61A", "S80A", "S82A", "T11A", "T11V", "T40A", "T40V", "T43A", "T43V", "T52A", "T52V", "T70A", "T70V"], "score": [-0.1, -0.33, 0.81, 0.02, -1.0, -0.02, -0.53, -0.62, -0.55, 0.14, -1.39, -1.77, -1.79, -0.29, 0.45, -0.12, -0.36, -0.14, -0.93, -2.54, -3.71, -4.09, -0.1, -1.77, -0.81, -3.83, 0.0, -1.29, -3.59, -2.22, -3.78, -2.7, -0.6, -0.12, -3.73, 0.19, 0.05, 0.91, 1.32, 1.15, 0.43, -1.65, -0.29, 0.17, -0.05, 0.48, 0.86, 0.07, 0.53, 0.07, 0.89, -0.14, -1.44, -0.86, -2.3, 1.1, -0.05, -0.31, -1.34, -0.38, -1.41, -0.36, -0.43, -0.29, -0.22, 0.45, 0.19, 0.65, -0.33, -0.07, -0.38, -0.24, -0.67, -0.5, -0.36, -0.5, -2.49, -0.19, -2.32, 0.07, -0.96, -0.24, 0.53, 1.12, 0.24, 1.36, -0.48, -0.38, -0.38, -0.31, 1.5, 1.34, 0.36, -0.96, 0.91, 0.86, 1.48, 0.69]}
