# Supplementary material for: Semantical and geometrical protein encoding toward enhanced bioactivity and thermostability
Source: eLife. 2025 May 2;13:RP98033. doi: 10.7554/eLife.98033 (PMC12048155; doi:10.7554/eLife.98033)
Supplement: Source code 1. [file elife-98033-code1.zip › ProtSSN-master/data/DDG/DATASET/1LZ1-2.7-64.9/1LZ1-2.7-64.9.info.json]

{"name": "1LZ1-2.7-64.9", "seq": "KVFERCELARTLKRLGMDGYRGISLANWMCLAKWESGYNTRATNYNAGDRSTDYGIFQINSRYWCNDGKTPGAVNACHLSCSALLQDNIADAVACAKRVVRDPQGIRAWVAWRNRCQNRDVRQYVQGCGV", "lenth": 130}
