# Supplementary material for: Semantical and geometrical protein encoding toward enhanced bioactivity and thermostability
Source: eLife. 2025 May 2;13:RP98033. doi: 10.7554/eLife.98033 (PMC12048155; doi:10.7554/eLife.98033)
Supplement: Source code 1. [file elife-98033-code1.zip › ProtSSN-master/data/DDG/DATASET/1LZ1-2.7-64.9/1LZ1-2.7-64.9.pdb]

MODEL     1                                                                     
ATOM      1  N   LYS A   1      -5.727  14.127  -4.411  1.00 96.91           N  
ATOM      2  CA  LYS A   1      -6.671  14.218  -3.301  1.00 96.91           C  
ATOM      3  C   LYS A   1      -5.995  13.882  -1.975  1.00 96.91           C  
ATOM      4  CB  LYS A   1      -7.863  13.288  -3.532  1.00 96.91           C  
ATOM      5  O   LYS A   1      -5.169  12.970  -1.907  1.00 96.91           O  
ATOM      6  CG  LYS A   1      -8.832  13.221  -2.361  1.00 96.91           C  
ATOM      7  CD  LYS A   1     -10.032  12.339  -2.678  1.00 96.91           C  
ATOM      8  CE  LYS A   1     -10.985  12.242  -1.494  1.00 96.91           C  
ATOM      9  NZ  LYS A   1     -12.387  12.580  -1.882  1.00 96.91           N  
ATOM     10  N   VAL A   2      -6.254  14.744  -1.023  1.00 98.63           N  
ATOM     11  CA  VAL A   2      -5.832  14.399   0.331  1.00 98.63           C  
ATOM     12  C   VAL A   2      -7.042  13.965   1.155  1.00 98.63           C  
ATOM     13  CB  VAL A   2      -5.114  15.581   1.020  1.00 98.63           C  
ATOM     14  O   VAL A   2      -7.922  14.776   1.452  1.00 98.63           O  
ATOM     15  CG1 VAL A   2      -4.634  15.183   2.415  1.00 98.63           C  
ATOM     16  CG2 VAL A   2      -3.943  16.064   0.166  1.00 98.63           C  
ATOM     17  N   PHE A   3      -7.059  12.671   1.582  1.00 98.71           N  
ATOM     18  CA  PHE A   3      -8.173  12.107   2.334  1.00 98.71           C  
ATOM     19  C   PHE A   3      -8.211  12.669   3.750  1.00 98.71           C  
ATOM     20  CB  PHE A   3      -8.075  10.579   2.378  1.00 98.71           C  
ATOM     21  O   PHE A   3      -7.165  12.875   4.370  1.00 98.71           O  
ATOM     22  CG  PHE A   3      -8.595   9.901   1.139  1.00 98.71           C  
ATOM     23  CD1 PHE A   3      -9.910   9.459   1.071  1.00 98.71           C  
ATOM     24  CD2 PHE A   3      -7.767   9.707   0.040  1.00 98.71           C  
ATOM     25  CE1 PHE A   3     -10.394   8.831  -0.075  1.00 98.71           C  
ATOM     26  CE2 PHE A   3      -8.243   9.081  -1.108  1.00 98.71           C  
ATOM     27  CZ  PHE A   3      -9.556   8.643  -1.163  1.00 98.71           C  
ATOM     28  N   GLU A   4      -9.440  12.974   4.123  1.00 98.62           N  
ATOM     29  CA  GLU A   4      -9.607  13.050   5.571  1.00 98.62           C  
ATOM     30  C   GLU A   4      -9.472  11.673   6.215  1.00 98.62           C  
ATOM     31  CB  GLU A   4     -10.963  13.666   5.925  1.00 98.62           C  
ATOM     32  O   GLU A   4      -9.848  10.662   5.617  1.00 98.62           O  
ATOM     33  CG  GLU A   4     -11.117  15.112   5.477  1.00 98.62           C  
ATOM     34  CD  GLU A   4     -10.219  16.075   6.238  1.00 98.62           C  
ATOM     35  OE1 GLU A   4      -9.798  17.100   5.655  1.00 98.62           O  
ATOM     36  OE2 GLU A   4      -9.934  15.801   7.425  1.00 98.62           O  
ATOM     37  N   ARG A   5      -9.005  11.609   7.443  1.00 98.58           N  
ATOM     38  CA  ARG A   5      -8.682  10.357   8.119  1.00 98.58           C  
ATOM     39  C   ARG A   5      -9.869   9.400   8.095  1.00 98.58           C  
ATOM     40  CB  ARG A   5      -8.251  10.621   9.564  1.00 98.58           C  
ATOM     41  O   ARG A   5      -9.736   8.247   7.678  1.00 98.58           O  
ATOM     42  CG  ARG A   5      -7.813   9.373  10.313  1.00 98.58           C  
ATOM     43  CD  ARG A   5      -7.335   9.700  11.721  1.00 98.58           C  
ATOM     44  NE  ARG A   5      -8.381  10.345  12.509  1.00 98.58           N  
ATOM     45  NH1 ARG A   5      -9.472   8.383  13.051  1.00 98.58           N  
ATOM     46  NH2 ARG A   5     -10.270  10.392  13.814  1.00 98.58           N  
ATOM     47  CZ  ARG A   5      -9.372   9.705  13.123  1.00 98.58           C  
ATOM     48  N   CYS A   6     -11.021   9.830   8.593  1.00 98.75           N  
ATOM     49  CA  CYS A   6     -12.151   8.915   8.705  1.00 98.75           C  
ATOM     50  C   CYS A   6     -12.742   8.608   7.334  1.00 98.75           C  
ATOM     51  CB  CYS A   6     -13.229   9.503   9.615  1.00 98.75           C  
ATOM     52  O   CYS A   6     -13.265   7.515   7.109  1.00 98.75           O  
ATOM     53  SG  CYS A   6     -12.854   9.358  11.376  1.00 98.75           S  
ATOM     54  N   GLU A   7     -12.579   9.560   6.438  1.00 98.73           N  
ATOM     55  CA  GLU A   7     -12.987   9.272   5.066  1.00 98.73           C  
ATOM     56  C   GLU A   7     -12.159   8.137   4.470  1.00 98.73           C  
ATOM     57  CB  GLU A   7     -12.867  10.525   4.195  1.00 98.73           C  
ATOM     58  O   GLU A   7     -12.706   7.212   3.867  1.00 98.73           O  
ATOM     59  CG  GLU A   7     -13.255  10.302   2.740  1.00 98.73           C  
ATOM     60  CD  GLU A   7     -12.943  11.492   1.847  1.00 98.73           C  
ATOM     61  OE1 GLU A   7     -13.305  11.463   0.649  1.00 98.73           O  
ATOM     62  OE2 GLU A   7     -12.331  12.461   2.349  1.00 98.73           O  
ATOM     63  N   LEU A   8     -10.943   8.159   4.642  1.00 98.85           N  
ATOM     64  CA  LEU A   8     -10.076   7.106   4.125  1.00 98.85           C  
ATOM     65  C   LEU A   8     -10.363   5.777   4.816  1.00 98.85           C  
ATOM     66  CB  LEU A   8      -8.604   7.483   4.311  1.00 98.85           C  
ATOM     67  O   LEU A   8     -10.445   4.736   4.160  1.00 98.85           O  
ATOM     68  CG  LEU A   8      -7.575   6.445   3.860  1.00 98.85           C  
ATOM     69  CD1 LEU A   8      -7.750   6.134   2.378  1.00 98.85           C  
ATOM     70  CD2 LEU A   8      -6.160   6.936   4.146  1.00 98.85           C  
ATOM     71  N   ALA A   9     -10.518   5.802   6.164  1.00 98.86           N  
ATOM     72  CA  ALA A   9     -10.813   4.580   6.908  1.00 98.86           C  
ATOM     73  C   ALA A   9     -12.053   3.886   6.353  1.00 98.86           C  
ATOM     74  CB  ALA A   9     -11.000   4.892   8.391  1.00 98.86           C  
ATOM     75  O   ALA A   9     -12.045   2.673   6.129  1.00 98.86           O  
ATOM     76  N   ARG A  10     -13.085   4.606   6.103  1.00 98.81           N  
ATOM     77  CA  ARG A  10     -14.321   4.042   5.570  1.00 98.81           C  
ATOM     78  C   ARG A  10     -14.107   3.483   4.167  1.00 98.81           C  
ATOM     79  CB  ARG A  10     -15.429   5.098   5.549  1.00 98.81           C  
ATOM     80  O   ARG A  10     -14.614   2.408   3.838  1.00 98.81           O  
ATOM     81  CG  ARG A  10     -15.965   5.454   6.927  1.00 98.81           C  
ATOM     82  CD  ARG A  10     -17.183   6.363   6.839  1.00 98.81           C  
ATOM     83  NE  ARG A  10     -16.804   7.748   6.574  1.00 98.81           N  
ATOM     84  NH1 ARG A  10     -16.707   8.364   8.799  1.00 98.81           N  
ATOM     85  NH2 ARG A  10     -16.246   9.898   7.158  1.00 98.81           N  
ATOM     86  CZ  ARG A  10     -16.587   8.667   7.511  1.00 98.81           C  
ATOM     87  N   THR A  11     -13.333   4.234   3.420  1.00 98.75           N  
ATOM     88  CA  THR A  11     -13.057   3.793   2.057  1.00 98.75           C  
ATOM     89  C   THR A  11     -12.273   2.483   2.061  1.00 98.75           C  
ATOM     90  CB  THR A  11     -12.273   4.861   1.272  1.00 98.75           C  
ATOM     91  O   THR A  11     -12.626   1.541   1.349  1.00 98.75           O  
ATOM     92  CG2 THR A  11     -11.940   4.376  -0.135  1.00 98.75           C  
ATOM     93  OG1 THR A  11     -13.063   6.053   1.181  1.00 98.75           O  
ATOM     94  N   LEU A  12     -11.221   2.403   2.842  1.00 98.86           N  
ATOM     95  CA  LEU A  12     -10.406   1.194   2.895  1.00 98.86           C  
ATOM     96  C   LEU A  12     -11.223   0.009   3.398  1.00 98.86           C  
ATOM     97  CB  LEU A  12      -9.187   1.408   3.796  1.00 98.86           C  
ATOM     98  O   LEU A  12     -11.076  -1.109   2.898  1.00 98.86           O  
ATOM     99  CG  LEU A  12      -8.134   2.394   3.289  1.00 98.86           C  
ATOM    100  CD1 LEU A  12      -6.938   2.425   4.235  1.00 98.86           C  
ATOM    101  CD2 LEU A  12      -7.695   2.027   1.875  1.00 98.86           C  
ATOM    102  N   LYS A  13     -12.027   0.249   4.420  1.00 98.71           N  
ATOM    103  CA  LYS A  13     -12.903  -0.817   4.898  1.00 98.71           C  
ATOM    104  C   LYS A  13     -13.825  -1.311   3.787  1.00 98.71           C  
ATOM    105  CB  LYS A  13     -13.732  -0.337   6.091  1.00 98.71           C  
ATOM    106  O   LYS A  13     -13.965  -2.518   3.580  1.00 98.71           O  
ATOM    107  CG  LYS A  13     -14.592  -1.420   6.724  1.00 98.71           C  
ATOM    108  CD  LYS A  13     -15.216  -0.947   8.030  1.00 98.71           C  
ATOM    109  CE  LYS A  13     -16.024  -2.052   8.697  1.00 98.71           C  
ATOM    110  NZ  LYS A  13     -16.374  -1.707  10.108  1.00 98.71           N  
ATOM    111  N   ARG A  14     -14.419  -0.382   3.065  1.00 98.71           N  
ATOM    112  CA  ARG A  14     -15.323  -0.721   1.970  1.00 98.71           C  
ATOM    113  C   ARG A  14     -14.599  -1.517   0.889  1.00 98.71           C  
ATOM    114  CB  ARG A  14     -15.936   0.544   1.367  1.00 98.71           C  
ATOM    115  O   ARG A  14     -15.176  -2.426   0.289  1.00 98.71           O  
ATOM    116  CG  ARG A  14     -16.992   0.272   0.308  1.00 98.71           C  
ATOM    117  CD  ARG A  14     -17.568   1.562  -0.259  1.00 98.71           C  
ATOM    118  NE  ARG A  14     -16.527   2.411  -0.832  1.00 98.71           N  
ATOM    119  NH1 ARG A  14     -17.950   4.152  -1.364  1.00 98.71           N  
ATOM    120  NH2 ARG A  14     -15.712   4.308  -1.839  1.00 98.71           N  
ATOM    121  CZ  ARG A  14     -16.732   3.622  -1.344  1.00 98.71           C  
ATOM    122  N   LEU A  15     -13.354  -1.259   0.731  1.00 98.77           N  
ATOM    123  CA  LEU A  15     -12.579  -1.911  -0.320  1.00 98.77           C  
ATOM    124  C   LEU A  15     -11.961  -3.210   0.187  1.00 98.77           C  
ATOM    125  CB  LEU A  15     -11.481  -0.977  -0.834  1.00 98.77           C  
ATOM    126  O   LEU A  15     -11.147  -3.826  -0.504  1.00 98.77           O  
ATOM    127  CG  LEU A  15     -11.944   0.223  -1.662  1.00 98.77           C  
ATOM    128  CD1 LEU A  15     -10.770   1.152  -1.953  1.00 98.77           C  
ATOM    129  CD2 LEU A  15     -12.599  -0.242  -2.958  1.00 98.77           C  
ATOM    130  N   GLY A  16     -12.246  -3.560   1.449  1.00 98.60           N  
ATOM    131  CA  GLY A  16     -11.934  -4.888   1.955  1.00 98.60           C  
ATOM    132  C   GLY A  16     -10.552  -4.981   2.573  1.00 98.60           C  
ATOM    133  O   GLY A  16      -9.933  -6.047   2.566  1.00 98.60           O  
ATOM    134  N   MET A  17     -10.101  -3.892   3.011  1.00 98.68           N  
ATOM    135  CA  MET A  17      -8.743  -3.903   3.546  1.00 98.68           C  
ATOM    136  C   MET A  17      -8.739  -4.316   5.014  1.00 98.68           C  
ATOM    137  CB  MET A  17      -8.090  -2.528   3.387  1.00 98.68           C  
ATOM    138  O   MET A  17      -7.725  -4.794   5.526  1.00 98.68           O  
ATOM    139  CG  MET A  17      -7.735  -2.180   1.951  1.00 98.68           C  
ATOM    140  SD  MET A  17      -6.255  -3.086   1.353  1.00 98.68           S  
ATOM    141  CE  MET A  17      -4.952  -2.197   2.251  1.00 98.68           C  
ATOM    142  N   ASP A  18      -9.875  -4.170   5.712  1.00 98.65           N  
ATOM    143  CA  ASP A  18      -9.915  -4.539   7.124  1.00 98.65           C  
ATOM    144  C   ASP A  18      -9.847  -6.054   7.298  1.00 98.65           C  
ATOM    145  CB  ASP A  18     -11.180  -3.989   7.786  1.00 98.65           C  
ATOM    146  O   ASP A  18     -10.802  -6.765   6.976  1.00 98.65           O  
ATOM    147  CG  ASP A  18     -11.173  -4.142   9.297  1.00 98.65           C  
ATOM    148  OD1 ASP A  18     -10.126  -4.515   9.867  1.00 98.65           O  
ATOM    149  OD2 ASP A  18     -12.226  -3.891   9.922  1.00 98.65           O  
ATOM    150  N   GLY A  19      -8.648  -6.549   7.779  1.00 98.56           N  
ATOM    151  CA  GLY A  19      -8.450  -7.966   8.040  1.00 98.56           C  
ATOM    152  C   GLY A  19      -7.822  -8.706   6.873  1.00 98.56           C  
ATOM    153  O   GLY A  19      -7.541  -9.902   6.968  1.00 98.56           O  
ATOM    154  N   TYR A  20      -7.552  -8.016   5.794  1.00 98.70           N  
ATOM    155  CA  TYR A  20      -6.907  -8.670   4.661  1.00 98.70           C  
ATOM    156  C   TYR A  20      -5.528  -9.193   5.046  1.00 98.70           C  
ATOM    157  CB  TYR A  20      -6.787  -7.703   3.479  1.00 98.70           C  
ATOM    158  O   TYR A  20      -4.642  -8.416   5.411  1.00 98.70           O  
ATOM    159  CG  TYR A  20      -6.278  -8.351   2.215  1.00 98.70           C  
ATOM    160  CD1 TYR A  20      -4.939  -8.245   1.845  1.00 98.70           C  
ATOM    161  CD2 TYR A  20      -7.134  -9.069   1.387  1.00 98.70           C  
ATOM    162  CE1 TYR A  20      -4.465  -8.839   0.680  1.00 98.70           C  
ATOM    163  CE2 TYR A  20      -6.671  -9.667   0.219  1.00 98.70           C  
ATOM    164  OH  TYR A  20      -4.874 -10.136  -1.280  1.00 98.70           O  
ATOM    165  CZ  TYR A  20      -5.337  -9.547  -0.125  1.00 98.70           C  
ATOM    166  N   ARG A  21      -5.377 -10.525   5.009  1.00 98.00           N  
ATOM    167  CA  ARG A  21      -4.168 -11.260   5.367  1.00 98.00           C  
ATOM    168  C   ARG A  21      -3.785 -11.008   6.821  1.00 98.00           C  
ATOM    169  CB  ARG A  21      -3.009 -10.871   4.445  1.00 98.00           C  
ATOM    170  O   ARG A  21      -2.601 -10.905   7.148  1.00 98.00           O  
ATOM    171  CG  ARG A  21      -3.250 -11.202   2.981  1.00 98.00           C  
ATOM    172  CD  ARG A  21      -3.164 -12.699   2.719  1.00 98.00           C  
ATOM    173  NE  ARG A  21      -1.789 -13.183   2.806  1.00 98.00           N  
ATOM    174  NH1 ARG A  21      -2.351 -15.421   2.690  1.00 98.00           N  
ATOM    175  NH2 ARG A  21      -0.154 -14.794   2.875  1.00 98.00           N  
ATOM    176  CZ  ARG A  21      -1.435 -14.465   2.790  1.00 98.00           C  
ATOM    177  N   GLY A  22      -4.819 -10.774   7.645  1.00 97.88           N  
ATOM    178  CA  GLY A  22      -4.600 -10.635   9.076  1.00 97.88           C  
ATOM    179  C   GLY A  22      -4.148  -9.244   9.479  1.00 97.88           C  
ATOM    180  O   GLY A  22      -3.714  -9.030  10.613  1.00 97.88           O  
ATOM    181  N   ILE A  23      -4.225  -8.283   8.543  1.00 98.70           N  
ATOM    182  CA  ILE A  23      -3.823  -6.905   8.804  1.00 98.70           C  
ATOM    183  C   ILE A  23      -5.057  -6.050   9.080  1.00 98.70           C  
ATOM    184  CB  ILE A  23      -3.017  -6.318   7.623  1.00 98.70           C  
ATOM    185  O   ILE A  23      -5.960  -5.964   8.244  1.00 98.70           O  
ATOM    186  CG1 ILE A  23      -1.794  -7.193   7.324  1.00 98.70           C  
ATOM    187  CG2 ILE A  23      -2.600  -4.875   7.919  1.00 98.70           C  
ATOM    188  CD1 ILE A  23      -1.226  -7.003   5.925  1.00 98.70           C  
ATOM    189  N   SER A  24      -5.091  -5.436  10.256  1.00 98.62           N  
ATOM    190  CA  SER A  24      -6.255  -4.659  10.671  1.00 98.62           C  
ATOM    191  C   SER A  24      -6.349  -3.348   9.896  1.00 98.62           C  
ATOM    192  CB  SER A  24      -6.199  -4.370  12.172  1.00 98.62           C  
ATOM    193  O   SER A  24      -5.354  -2.875   9.343  1.00 98.62           O  
ATOM    194  OG  SER A  24      -5.132  -3.488  12.475  1.00 98.62           O  
ATOM    195  N   LEU A  25      -7.512  -2.749   9.846  1.00 98.82           N  
ATOM    196  CA  LEU A  25      -7.751  -1.447   9.232  1.00 98.82           C  
ATOM    197  C   LEU A  25      -6.825  -0.389   9.822  1.00 98.82           C  
ATOM    198  CB  LEU A  25      -9.211  -1.025   9.421  1.00 98.82           C  
ATOM    199  O   LEU A  25      -6.268   0.432   9.090  1.00 98.82           O  
ATOM    200  CG  LEU A  25      -9.640   0.265   8.720  1.00 98.82           C  
ATOM    201  CD1 LEU A  25      -9.424   0.148   7.215  1.00 98.82           C  
ATOM    202  CD2 LEU A  25     -11.098   0.584   9.033  1.00 98.82           C  
ATOM    203  N   ALA A  26      -6.640  -0.402  11.072  1.00 98.76           N  
ATOM    204  CA  ALA A  26      -5.803   0.581  11.756  1.00 98.76           C  
ATOM    205  C   ALA A  26      -4.366   0.526  11.247  1.00 98.76           C  
ATOM    206  CB  ALA A  26      -5.839   0.351  13.265  1.00 98.76           C  
ATOM    207  O   ALA A  26      -3.714   1.563  11.098  1.00 98.76           O  
ATOM    208  N   ASN A  27      -3.868  -0.666  10.915  1.00 98.81           N  
ATOM    209  CA  ASN A  27      -2.523  -0.792  10.366  1.00 98.81           C  
ATOM    210  C   ASN A  27      -2.413  -0.133   8.994  1.00 98.81           C  
ATOM    211  CB  ASN A  27      -2.113  -2.264  10.282  1.00 98.81           C  
ATOM    212  O   ASN A  27      -1.441   0.572   8.715  1.00 98.81           O  
ATOM    213  CG  ASN A  27      -1.577  -2.797  11.597  1.00 98.81           C  
ATOM    214  ND2 ASN A  27      -2.362  -3.637  12.260  1.00 98.81           N  
ATOM    215  OD1 ASN A  27      -0.466  -2.455  12.012  1.00 98.81           O  
ATOM    216  N   TRP A  28      -3.402  -0.281   8.207  1.00 98.86           N  
ATOM    217  CA  TRP A  28      -3.388   0.345   6.889  1.00 98.86           C  
ATOM    218  C   TRP A  28      -3.455   1.864   7.007  1.00 98.86           C  
ATOM    219  CB  TRP A  28      -4.554  -0.165   6.038  1.00 98.86           C  
ATOM    220  O   TRP A  28      -2.755   2.580   6.287  1.00 98.86           O  
ATOM    221  CG  TRP A  28      -4.436  -1.607   5.644  1.00 98.86           C  
ATOM    222  CD1 TRP A  28      -5.241  -2.638   6.040  1.00 98.86           C  
ATOM    223  CD2 TRP A  28      -3.450  -2.177   4.778  1.00 98.86           C  
ATOM    224  CE2 TRP A  28      -3.718  -3.562   4.694  1.00 98.86           C  
ATOM    225  CE3 TRP A  28      -2.364  -1.652   4.064  1.00 98.86           C  
ATOM    226  NE1 TRP A  28      -4.815  -3.817   5.472  1.00 98.86           N  
ATOM    227  CH2 TRP A  28      -1.884  -3.887   3.234  1.00 98.86           C  
ATOM    228  CZ2 TRP A  28      -2.939  -4.427   3.923  1.00 98.86           C  
ATOM    229  CZ3 TRP A  28      -1.591  -2.515   3.297  1.00 98.86           C  
ATOM    230  N   MET A  29      -4.286   2.312   7.987  1.00 98.84           N  
ATOM    231  CA  MET A  29      -4.399   3.752   8.199  1.00 98.84           C  
ATOM    232  C   MET A  29      -3.085   4.331   8.713  1.00 98.84           C  
ATOM    233  CB  MET A  29      -5.528   4.064   9.182  1.00 98.84           C  
ATOM    234  O   MET A  29      -2.653   5.394   8.264  1.00 98.84           O  
ATOM    235  CG  MET A  29      -6.918   3.820   8.617  1.00 98.84           C  
ATOM    236  SD  MET A  29      -7.269   4.854   7.142  1.00 98.84           S  
ATOM    237  CE  MET A  29      -7.314   6.499   7.908  1.00 98.84           C  
ATOM    238  N   CYS A  30      -2.432   3.676   9.629  1.00 98.88           N  
ATOM    239  CA  CYS A  30      -1.129   4.096  10.132  1.00 98.88           C  
ATOM    240  C   CYS A  30      -0.102   4.150   9.007  1.00 98.88           C  
ATOM    241  CB  CYS A  30      -0.647   3.147  11.229  1.00 98.88           C  
ATOM    242  O   CYS A  30       0.604   5.148   8.853  1.00 98.88           O  
ATOM    243  SG  CYS A  30       0.990   3.555  11.876  1.00 98.88           S  
ATOM    244  N   LEU A  31      -0.102   3.165   8.194  1.00 98.76           N  
ATOM    245  CA  LEU A  31       0.806   3.092   7.055  1.00 98.76           C  
ATOM    246  C   LEU A  31       0.596   4.275   6.116  1.00 98.76           C  
ATOM    247  CB  LEU A  31       0.606   1.779   6.293  1.00 98.76           C  
ATOM    248  O   LEU A  31       1.555   4.958   5.748  1.00 98.76           O  
ATOM    249  CG  LEU A  31       1.454   1.589   5.035  1.00 98.76           C  
ATOM    250  CD1 LEU A  31       1.630   0.104   4.733  1.00 98.76           C  
ATOM    251  CD2 LEU A  31       0.822   2.310   3.849  1.00 98.76           C  
ATOM    252  N   ALA A  32      -0.637   4.508   5.717  1.00 98.85           N  
ATOM    253  CA  ALA A  32      -0.946   5.583   4.778  1.00 98.85           C  
ATOM    254  C   ALA A  32      -0.598   6.946   5.370  1.00 98.85           C  
ATOM    255  CB  ALA A  32      -2.420   5.538   4.384  1.00 98.85           C  
ATOM    256  O   ALA A  32      -0.116   7.833   4.661  1.00 98.85           O  
ATOM    257  N   LYS A  33      -0.771   7.128   6.645  1.00 98.80           N  
ATOM    258  CA  LYS A  33      -0.441   8.385   7.310  1.00 98.80           C  
ATOM    259  C   LYS A  33       1.045   8.706   7.173  1.00 98.80           C  
ATOM    260  CB  LYS A  33      -0.831   8.329   8.788  1.00 98.80           C  
ATOM    261  O   LYS A  33       1.411   9.813   6.772  1.00 98.80           O  
ATOM    262  CG  LYS A  33      -0.338   9.515   9.604  1.00 98.80           C  
ATOM    263  CD  LYS A  33      -1.036  10.805   9.192  1.00 98.80           C  
ATOM    264  CE  LYS A  33      -0.637  11.969  10.090  1.00 98.80           C  
ATOM    265  NZ  LYS A  33      -1.321  13.235   9.692  1.00 98.80           N  
ATOM    266  N   TRP A  34       1.860   7.671   7.321  1.00 98.69           N  
ATOM    267  CA  TRP A  34       3.292   7.934   7.408  1.00 98.69           C  
ATOM    268  C   TRP A  34       3.952   7.816   6.038  1.00 98.69           C  
ATOM    269  CB  TRP A  34       3.958   6.970   8.394  1.00 98.69           C  
ATOM    270  O   TRP A  34       5.035   8.362   5.815  1.00 98.69           O  
ATOM    271  CG  TRP A  34       3.644   7.257   9.832  1.00 98.69           C  
ATOM    272  CD1 TRP A  34       2.799   6.557  10.647  1.00 98.69           C  
ATOM    273  CD2 TRP A  34       4.171   8.327  10.623  1.00 98.69           C  
ATOM    274  CE2 TRP A  34       3.601   8.214  11.911  1.00 98.69           C  
ATOM    275  CE3 TRP A  34       5.070   9.371  10.368  1.00 98.69           C  
ATOM    276  NE1 TRP A  34       2.769   7.127  11.899  1.00 98.69           N  
ATOM    277  CH2 TRP A  34       4.785  10.119  12.666  1.00 98.69           C  
ATOM    278  CZ2 TRP A  34       3.903   9.107  12.942  1.00 98.69           C  
ATOM    279  CZ3 TRP A  34       5.369  10.259  11.396  1.00 98.69           C  
ATOM    280  N   GLU A  35       3.260   7.280   5.148  1.00 98.59           N  
ATOM    281  CA  GLU A  35       3.809   7.178   3.799  1.00 98.59           C  
ATOM    282  C   GLU A  35       3.503   8.431   2.983  1.00 98.59           C  
ATOM    283  CB  GLU A  35       3.261   5.939   3.087  1.00 98.59           C  
ATOM    284  O   GLU A  35       4.371   8.943   2.272  1.00 98.59           O  
ATOM    285  CG  GLU A  35       3.896   4.634   3.546  1.00 98.59           C  
ATOM    286  CD  GLU A  35       5.320   4.452   3.046  1.00 98.59           C  
ATOM    287  OE1 GLU A  35       5.923   3.386   3.306  1.00 98.59           O  
ATOM    288  OE2 GLU A  35       5.838   5.383   2.389  1.00 98.59           O  
ATOM    289  N   SER A  36       2.324   8.951   3.221  1.00 98.81           N  
ATOM    290  CA  SER A  36       1.944   9.983   2.262  1.00 98.81           C  
ATOM    291  C   SER A  36       1.125  11.083   2.929  1.00 98.81           C  
ATOM    292  CB  SER A  36       1.149   9.375   1.105  1.00 98.81           C  
ATOM    293  O   SER A  36       0.764  12.072   2.288  1.00 98.81           O  
ATOM    294  OG  SER A  36      -0.120   8.925   1.548  1.00 98.81           O  
ATOM    295  N   GLY A  37       0.845  10.898   4.156  1.00 98.64           N  
ATOM    296  CA  GLY A  37      -0.068  11.843   4.778  1.00 98.64           C  
ATOM    297  C   GLY A  37      -1.457  11.822   4.167  1.00 98.64           C  
ATOM    298  O   GLY A  37      -2.094  12.868   4.025  1.00 98.64           O  
ATOM    299  N   TYR A  38      -1.848  10.699   3.646  1.00 98.80           N  
ATOM    300  CA  TYR A  38      -3.160  10.431   3.068  1.00 98.80           C  
ATOM    301  C   TYR A  38      -3.305  11.106   1.710  1.00 98.80           C  
ATOM    302  CB  TYR A  38      -4.270  10.908   4.010  1.00 98.80           C  
ATOM    303  O   TYR A  38      -4.421  11.303   1.224  1.00 98.80           O  
ATOM    304  CG  TYR A  38      -4.202  10.296   5.388  1.00 98.80           C  
ATOM    305  CD1 TYR A  38      -3.782   8.980   5.567  1.00 98.80           C  
ATOM    306  CD2 TYR A  38      -4.559  11.032   6.513  1.00 98.80           C  
ATOM    307  CE1 TYR A  38      -3.720   8.411   6.834  1.00 98.80           C  
ATOM    308  CE2 TYR A  38      -4.500  10.473   7.785  1.00 98.80           C  
ATOM    309  OH  TYR A  38      -4.021   8.606   9.193  1.00 98.80           O  
ATOM    310  CZ  TYR A  38      -4.080   9.164   7.936  1.00 98.80           C  
ATOM    311  N   ASN A  39      -2.244  11.557   1.102  1.00 98.89           N  
ATOM    312  CA  ASN A  39      -2.234  12.246  -0.185  1.00 98.89           C  
ATOM    313  C   ASN A  39      -2.058  11.268  -1.343  1.00 98.89           C  
ATOM    314  CB  ASN A  39      -1.134  13.309  -0.215  1.00 98.89           C  
ATOM    315  O   ASN A  39      -0.999  10.655  -1.488  1.00 98.89           O  
ATOM    316  CG  ASN A  39      -1.142  14.121  -1.496  1.00 98.89           C  
ATOM    317  ND2 ASN A  39      -0.261  15.111  -1.576  1.00 98.89           N  
ATOM    318  OD1 ASN A  39      -1.935  13.861  -2.405  1.00 98.89           O  
ATOM    319  N   THR A  40      -3.054  11.184  -2.248  1.00 98.81           N  
ATOM    320  CA  THR A  40      -3.018  10.221  -3.344  1.00 98.81           C  
ATOM    321  C   THR A  40      -2.034  10.666  -4.422  1.00 98.81           C  
ATOM    322  CB  THR A  40      -4.413  10.029  -3.966  1.00 98.81           C  
ATOM    323  O   THR A  40      -1.653   9.874  -5.287  1.00 98.81           O  
ATOM    324  CG2 THR A  40      -5.417   9.541  -2.926  1.00 98.81           C  
ATOM    325  OG1 THR A  40      -4.867  11.279  -4.501  1.00 98.81           O  
ATOM    326  N   ARG A  41      -1.556  11.820  -4.377  1.00 98.69           N  
ATOM    327  CA  ARG A  41      -0.684  12.331  -5.431  1.00 98.69           C  
ATOM    328  C   ARG A  41       0.760  12.421  -4.950  1.00 98.69           C  
ATOM    329  CB  ARG A  41      -1.164  13.703  -5.908  1.00 98.69           C  
ATOM    330  O   ARG A  41       1.611  13.000  -5.628  1.00 98.69           O  
ATOM    331  CG  ARG A  41      -2.524  13.678  -6.588  1.00 98.69           C  
ATOM    332  CD  ARG A  41      -2.932  15.059  -7.083  1.00 98.69           C  
ATOM    333  NE  ARG A  41      -4.167  15.009  -7.862  1.00 98.69           N  
ATOM    334  NH1 ARG A  41      -4.057  17.207  -8.563  1.00 98.69           N  
ATOM    335  NH2 ARG A  41      -5.802  15.875  -9.221  1.00 98.69           N  
ATOM    336  CZ  ARG A  41      -4.672  16.030  -8.547  1.00 98.69           C  
ATOM    337  N   ALA A  42       1.047  11.790  -3.794  1.00 98.77           N  
ATOM    338  CA  ALA A  42       2.401  11.831  -3.247  1.00 98.77           C  
ATOM    339  C   ALA A  42       3.359  10.991  -4.086  1.00 98.77           C  
ATOM    340  CB  ALA A  42       2.404  11.348  -1.798  1.00 98.77           C  
ATOM    341  O   ALA A  42       3.013   9.888  -4.516  1.00 98.77           O  
ATOM    342  N   THR A  43       4.562  11.619  -4.449  1.00 98.64           N  
ATOM    343  CA  THR A  43       5.658  10.900  -5.088  1.00 98.64           C  
ATOM    344  C   THR A  43       6.976  11.170  -4.367  1.00 98.64           C  
ATOM    345  CB  THR A  43       5.793  11.289  -6.572  1.00 98.64           C  
ATOM    346  O   THR A  43       7.174  12.252  -3.810  1.00 98.64           O  
ATOM    347  CG2 THR A  43       4.513  10.977  -7.341  1.00 98.64           C  
ATOM    348  OG1 THR A  43       6.064  12.693  -6.668  1.00 98.64           O  
ATOM    349  N   ASN A  44       7.754  10.122  -4.384  1.00 98.54           N  
ATOM    350  CA  ASN A  44       9.078  10.219  -3.779  1.00 98.54           C  
ATOM    351  C   ASN A  44      10.128   9.487  -4.611  1.00 98.54           C  
ATOM    352  CB  ASN A  44       9.057   9.672  -2.350  1.00 98.54           C  
ATOM    353  O   ASN A  44      10.095   8.261  -4.721  1.00 98.54           O  
ATOM    354  CG  ASN A  44      10.384   9.848  -1.638  1.00 98.54           C  
ATOM    355  ND2 ASN A  44      10.839   8.799  -0.963  1.00 98.54           N  
ATOM    356  OD1 ASN A  44      10.995  10.919  -1.694  1.00 98.54           O  
ATOM    357  N   TYR A  45      11.099  10.320  -5.144  1.00 98.45           N  
ATOM    358  CA  TYR A  45      12.139   9.764  -6.002  1.00 98.45           C  
ATOM    359  C   TYR A  45      13.279   9.185  -5.172  1.00 98.45           C  
ATOM    360  CB  TYR A  45      12.679  10.835  -6.955  1.00 98.45           C  
ATOM    361  O   TYR A  45      13.713   9.794  -4.192  1.00 98.45           O  
ATOM    362  CG  TYR A  45      13.746  10.328  -7.895  1.00 98.45           C  
ATOM    363  CD1 TYR A  45      15.065  10.763  -7.783  1.00 98.45           C  
ATOM    364  CD2 TYR A  45      13.438   9.414  -8.897  1.00 98.45           C  
ATOM    365  CE1 TYR A  45      16.051  10.301  -8.649  1.00 98.45           C  
ATOM    366  CE2 TYR A  45      14.416   8.945  -9.768  1.00 98.45           C  
ATOM    367  OH  TYR A  45      16.689   8.931 -10.495  1.00 98.45           O  
ATOM    368  CZ  TYR A  45      15.717   9.393  -9.636  1.00 98.45           C  
ATOM    369  N   ASN A  46      13.706   7.937  -5.555  1.00 98.15           N  
ATOM    370  CA  ASN A  46      14.836   7.249  -4.941  1.00 98.15           C  
ATOM    371  C   ASN A  46      16.046   7.218  -5.870  1.00 98.15           C  
ATOM    372  CB  ASN A  46      14.442   5.827  -4.534  1.00 98.15           C  
ATOM    373  O   ASN A  46      16.075   6.449  -6.832  1.00 98.15           O  
ATOM    374  CG  ASN A  46      13.209   5.792  -3.653  1.00 98.15           C  
ATOM    375  ND2 ASN A  46      12.095   5.330  -4.209  1.00 98.15           N  
ATOM    376  OD1 ASN A  46      13.257   6.177  -2.482  1.00 98.15           O  
ATOM    377  N   ALA A  47      17.143   8.028  -5.514  1.00 96.24           N  
ATOM    378  CA  ALA A  47      18.292   8.214  -6.397  1.00 96.24           C  
ATOM    379  C   ALA A  47      19.143   6.949  -6.464  1.00 96.24           C  
ATOM    380  CB  ALA A  47      19.137   9.396  -5.928  1.00 96.24           C  
ATOM    381  O   ALA A  47      19.736   6.647  -7.502  1.00 96.24           O  
ATOM    382  N   GLY A  48      19.111   6.154  -5.412  1.00 95.06           N  
ATOM    383  CA  GLY A  48      19.942   4.964  -5.325  1.00 95.06           C  
ATOM    384  C   GLY A  48      19.656   3.954  -6.420  1.00 95.06           C  
ATOM    385  O   GLY A  48      20.580   3.397  -7.016  1.00 95.06           O  
ATOM    386  N   ASP A  49      18.403   3.822  -6.723  1.00 95.76           N  
ATOM    387  CA  ASP A  49      18.078   2.840  -7.752  1.00 95.76           C  
ATOM    388  C   ASP A  49      17.174   3.445  -8.823  1.00 95.76           C  
ATOM    389  CB  ASP A  49      17.408   1.612  -7.130  1.00 95.76           C  
ATOM    390  O   ASP A  49      16.582   2.719  -9.625  1.00 95.76           O  
ATOM    391  CG  ASP A  49      16.110   1.944  -6.415  1.00 95.76           C  
ATOM    392  OD1 ASP A  49      15.697   3.124  -6.415  1.00 95.76           O  
ATOM    393  OD2 ASP A  49      15.495   1.017  -5.844  1.00 95.76           O  
ATOM    394  N   ARG A  50      17.063   4.653  -8.780  1.00 97.82           N  
ATOM    395  CA  ARG A  50      16.353   5.455  -9.771  1.00 97.82           C  
ATOM    396  C   ARG A  50      14.878   5.070  -9.832  1.00 97.82           C  
ATOM    397  CB  ARG A  50      16.994   5.295 -11.151  1.00 97.82           C  
ATOM    398  O   ARG A  50      14.241   5.198 -10.879  1.00 97.82           O  
ATOM    399  CG  ARG A  50      18.411   5.838 -11.240  1.00 97.82           C  
ATOM    400  CD  ARG A  50      18.973   5.720 -12.649  1.00 97.82           C  
ATOM    401  NE  ARG A  50      19.291   4.336 -12.989  1.00 97.82           N  
ATOM    402  NH1 ARG A  50      20.121   4.825 -15.089  1.00 97.82           N  
ATOM    403  NH2 ARG A  50      20.076   2.657 -14.344  1.00 97.82           N  
ATOM    404  CZ  ARG A  50      19.829   3.942 -14.140  1.00 97.82           C  
ATOM    405  N   SER A  51      14.327   4.536  -8.748  1.00 98.60           N  
ATOM    406  CA  SER A  51      12.899   4.248  -8.663  1.00 98.60           C  
ATOM    407  C   SER A  51      12.143   5.394  -7.998  1.00 98.60           C  
ATOM    408  CB  SER A  51      12.658   2.952  -7.889  1.00 98.60           C  
ATOM    409  O   SER A  51      12.755   6.326  -7.472  1.00 98.60           O  
ATOM    410  OG  SER A  51      13.024   3.103  -6.528  1.00 98.60           O  
ATOM    411  N   THR A  52      10.778   5.377  -8.087  1.00 98.82           N  
ATOM    412  CA  THR A  52       9.887   6.351  -7.467  1.00 98.82           C  
ATOM    413  C   THR A  52       8.761   5.650  -6.712  1.00 98.82           C  
ATOM    414  CB  THR A  52       9.288   7.307  -8.515  1.00 98.82           C  
ATOM    415  O   THR A  52       8.256   4.618  -7.157  1.00 98.82           O  
ATOM    416  CG2 THR A  52       8.461   8.403  -7.851  1.00 98.82           C  
ATOM    417  OG1 THR A  52      10.350   7.913  -9.262  1.00 98.82           O  
ATOM    418  N   ASP A  53       8.432   6.124  -5.531  1.00 98.84           N  
ATOM    419  CA  ASP A  53       7.262   5.712  -4.761  1.00 98.84           C  
ATOM    420  C   ASP A  53       6.036   6.539  -5.140  1.00 98.84           C  
ATOM    421  CB  ASP A  53       7.537   5.835  -3.261  1.00 98.84           C  
ATOM    422  O   ASP A  53       6.128   7.758  -5.302  1.00 98.84           O  
ATOM    423  CG  ASP A  53       8.757   5.048  -2.815  1.00 98.84           C  
ATOM    424  OD1 ASP A  53       8.980   3.928  -3.323  1.00 98.84           O  
ATOM    425  OD2 ASP A  53       9.501   5.552  -1.947  1.00 98.84           O  
ATOM    426  N   TYR A  54       4.819   5.786  -5.296  1.00 98.91           N  
ATOM    427  CA  TYR A  54       3.651   6.460  -5.852  1.00 98.91           C  
ATOM    428  C   TYR A  54       2.443   6.304  -4.935  1.00 98.91           C  
ATOM    429  CB  TYR A  54       3.324   5.910  -7.243  1.00 98.91           C  
ATOM    430  O   TYR A  54       2.150   5.201  -4.467  1.00 98.91           O  
ATOM    431  CG  TYR A  54       4.384   6.205  -8.277  1.00 98.91           C  
ATOM    432  CD1 TYR A  54       4.250   7.281  -9.152  1.00 98.91           C  
ATOM    433  CD2 TYR A  54       5.519   5.409  -8.381  1.00 98.91           C  
ATOM    434  CE1 TYR A  54       5.223   7.556 -10.107  1.00 98.91           C  
ATOM    435  CE2 TYR A  54       6.499   5.675  -9.332  1.00 98.91           C  
ATOM    436  OH  TYR A  54       7.309   7.016 -11.133  1.00 98.91           O  
ATOM    437  CZ  TYR A  54       6.342   6.749 -10.189  1.00 98.91           C  
ATOM    438  N   GLY A  55       1.809   7.414  -4.666  1.00 98.84           N  
ATOM    439  CA  GLY A  55       0.431   7.430  -4.201  1.00 98.84           C  
ATOM    440  C   GLY A  55       0.306   7.243  -2.700  1.00 98.84           C  
ATOM    441  O   GLY A  55       1.273   7.442  -1.962  1.00 98.84           O  
ATOM    442  N   ILE A  56      -0.875   6.891  -2.373  1.00 98.88           N  
ATOM    443  CA  ILE A  56      -1.339   6.906  -0.990  1.00 98.88           C  
ATOM    444  C   ILE A  56      -0.551   5.887  -0.170  1.00 98.88           C  
ATOM    445  CB  ILE A  56      -2.853   6.612  -0.899  1.00 98.88           C  
ATOM    446  O   ILE A  56      -0.301   6.097   1.019  1.00 98.88           O  
ATOM    447  CG1 ILE A  56      -3.395   7.021   0.476  1.00 98.88           C  
ATOM    448  CG2 ILE A  56      -3.134   5.133  -1.181  1.00 98.88           C  
ATOM    449  CD1 ILE A  56      -4.912   7.129   0.536  1.00 98.88           C  
ATOM    450  N   PHE A  57      -0.085   4.780  -0.819  1.00 98.89           N  
ATOM    451  CA  PHE A  57       0.634   3.746  -0.084  1.00 98.89           C  
ATOM    452  C   PHE A  57       2.122   3.784  -0.412  1.00 98.89           C  
ATOM    453  CB  PHE A  57       0.061   2.362  -0.402  1.00 98.89           C  
ATOM    454  O   PHE A  57       2.893   2.958   0.080  1.00 98.89           O  
ATOM    455  CG  PHE A  57      -1.400   2.219  -0.072  1.00 98.89           C  
ATOM    456  CD1 PHE A  57      -1.883   2.578   1.180  1.00 98.89           C  
ATOM    457  CD2 PHE A  57      -2.292   1.726  -1.016  1.00 98.89           C  
ATOM    458  CE1 PHE A  57      -3.235   2.448   1.488  1.00 98.89           C  
ATOM    459  CE2 PHE A  57      -3.644   1.592  -0.716  1.00 98.89           C  
ATOM    460  CZ  PHE A  57      -4.114   1.953   0.537  1.00 98.89           C  
ATOM    461  N   GLN A  58       2.480   4.776  -1.270  1.00 98.85           N  
ATOM    462  CA  GLN A  58       3.864   4.931  -1.705  1.00 98.85           C  
ATOM    463  C   GLN A  58       4.418   3.620  -2.255  1.00 98.85           C  
ATOM    464  CB  GLN A  58       4.738   5.427  -0.551  1.00 98.85           C  
ATOM    465  O   GLN A  58       5.513   3.195  -1.878  1.00 98.85           O  
ATOM    466  CG  GLN A  58       4.495   6.883  -0.178  1.00 98.85           C  
ATOM    467  CD  GLN A  58       4.978   7.850  -1.242  1.00 98.85           C  
ATOM    468  NE2 GLN A  58       4.047   8.388  -2.022  1.00 98.85           N  
ATOM    469  OE1 GLN A  58       6.179   8.113  -1.362  1.00 98.85           O  
ATOM    470  N   ILE A  59       3.803   2.966  -3.243  1.00 98.83           N  
ATOM    471  CA  ILE A  59       4.177   1.737  -3.935  1.00 98.83           C  
ATOM    472  C   ILE A  59       5.321   2.019  -4.906  1.00 98.83           C  
ATOM    473  CB  ILE A  59       2.974   1.123  -4.687  1.00 98.83           C  
ATOM    474  O   ILE A  59       5.243   2.948  -5.714  1.00 98.83           O  
ATOM    475  CG1 ILE A  59       1.923   0.619  -3.692  1.00 98.83           C  
ATOM    476  CG2 ILE A  59       3.435  -0.005  -5.614  1.00 98.83           C  
ATOM    477  CD1 ILE A  59       0.603   0.219  -4.335  1.00 98.83           C  
ATOM    478  N   ASN A  60       6.378   1.274  -4.799  1.00 98.78           N  
ATOM    479  CA  ASN A  60       7.649   1.534  -5.467  1.00 98.78           C  
ATOM    480  C   ASN A  60       7.654   0.990  -6.893  1.00 98.78           C  
ATOM    481  CB  ASN A  60       8.809   0.937  -4.667  1.00 98.78           C  
ATOM    482  O   ASN A  60       7.160  -0.111  -7.143  1.00 98.78           O  
ATOM    483  CG  ASN A  60      10.164   1.347  -5.209  1.00 98.78           C  
ATOM    484  ND2 ASN A  60      10.700   2.448  -4.695  1.00 98.78           N  
ATOM    485  OD1 ASN A  60      10.724   0.680  -6.083  1.00 98.78           O  
ATOM    486  N   SER A  61       8.164   1.761  -7.895  1.00 98.81           N  
ATOM    487  CA  SER A  61       8.162   1.443  -9.319  1.00 98.81           C  
ATOM    488  C   SER A  61       9.184   0.359  -9.645  1.00 98.81           C  
ATOM    489  CB  SER A  61       8.453   2.695 -10.148  1.00 98.81           C  
ATOM    490  O   SER A  61       9.141  -0.238 -10.723  1.00 98.81           O  
ATOM    491  OG  SER A  61       9.741   3.207  -9.852  1.00 98.81           O  
ATOM    492  N   ARG A  62      10.104   0.117  -8.748  1.00 98.54           N  
ATOM    493  CA  ARG A  62      11.092  -0.921  -9.024  1.00 98.54           C  
ATOM    494  C   ARG A  62      10.437  -2.296  -9.097  1.00 98.54           C  
ATOM    495  CB  ARG A  62      12.187  -0.918  -7.955  1.00 98.54           C  
ATOM    496  O   ARG A  62      10.809  -3.123  -9.932  1.00 98.54           O  
ATOM    497  CG  ARG A  62      13.255  -1.979  -8.165  1.00 98.54           C  
ATOM    498  CD  ARG A  62      14.192  -1.618  -9.310  1.00 98.54           C  
ATOM    499  NE  ARG A  62      15.371  -2.479  -9.334  1.00 98.54           N  
ATOM    500  NH1 ARG A  62      14.463  -4.033 -10.782  1.00 98.54           N  
ATOM    501  NH2 ARG A  62      16.592  -4.313  -9.981  1.00 98.54           N  
ATOM    502  CZ  ARG A  62      15.473  -3.607 -10.032  1.00 98.54           C  
ATOM    503  N   TYR A  63       9.306  -2.460  -8.356  1.00 98.61           N  
ATOM    504  CA  TYR A  63       8.791  -3.820  -8.238  1.00 98.61           C  
ATOM    505  C   TYR A  63       7.336  -3.893  -8.689  1.00 98.61           C  
ATOM    506  CB  TYR A  63       8.916  -4.319  -6.796  1.00 98.61           C  
ATOM    507  O   TYR A  63       6.904  -4.904  -9.248  1.00 98.61           O  
ATOM    508  CG  TYR A  63      10.312  -4.208  -6.234  1.00 98.61           C  
ATOM    509  CD1 TYR A  63      11.328  -5.057  -6.666  1.00 98.61           C  
ATOM    510  CD2 TYR A  63      10.619  -3.253  -5.269  1.00 98.61           C  
ATOM    511  CE1 TYR A  63      12.616  -4.959  -6.149  1.00 98.61           C  
ATOM    512  CE2 TYR A  63      11.903  -3.146  -4.746  1.00 98.61           C  
ATOM    513  OH  TYR A  63      14.167  -3.900  -4.677  1.00 98.61           O  
ATOM    514  CZ  TYR A  63      12.893  -4.002  -5.192  1.00 98.61           C  
ATOM    515  N   TRP A  64       6.561  -2.824  -8.542  1.00 98.82           N  
ATOM    516  CA  TRP A  64       5.127  -3.090  -8.490  1.00 98.82           C  
ATOM    517  C   TRP A  64       4.409  -2.439  -9.668  1.00 98.82           C  
ATOM    518  CB  TRP A  64       4.533  -2.584  -7.172  1.00 98.82           C  
ATOM    519  O   TRP A  64       3.382  -2.941 -10.131  1.00 98.82           O  
ATOM    520  CG  TRP A  64       5.188  -3.156  -5.950  1.00 98.82           C  
ATOM    521  CD1 TRP A  64       5.998  -2.500  -5.066  1.00 98.82           C  
ATOM    522  CD2 TRP A  64       5.090  -4.504  -5.481  1.00 98.82           C  
ATOM    523  CE2 TRP A  64       5.867  -4.594  -4.305  1.00 98.82           C  
ATOM    524  CE3 TRP A  64       4.419  -5.645  -5.941  1.00 98.82           C  
ATOM    525  NE1 TRP A  64       6.410  -3.359  -4.074  1.00 98.82           N  
ATOM    526  CH2 TRP A  64       5.325  -6.885  -4.053  1.00 98.82           C  
ATOM    527  CZ2 TRP A  64       5.992  -5.783  -3.582  1.00 98.82           C  
ATOM    528  CZ3 TRP A  64       4.544  -6.827  -5.220  1.00 98.82           C  
ATOM    529  N   CYS A  65       4.898  -1.339 -10.116  1.00 98.84           N  
ATOM    530  CA  CYS A  65       4.216  -0.654 -11.209  1.00 98.84           C  
ATOM    531  C   CYS A  65       5.212  -0.172 -12.256  1.00 98.84           C  
ATOM    532  CB  CYS A  65       3.407   0.529 -10.678  1.00 98.84           C  
ATOM    533  O   CYS A  65       6.421  -0.170 -12.015  1.00 98.84           O  
ATOM    534  SG  CYS A  65       4.411   1.787  -9.858  1.00 98.84           S  
ATOM    535  N   ASN A  66       4.708   0.213 -13.422  1.00 98.62           N  
ATOM    536  CA  ASN A  66       5.543   0.671 -14.528  1.00 98.62           C  
ATOM    537  C   ASN A  66       5.455   2.183 -14.708  1.00 98.62           C  
ATOM    538  CB  ASN A  66       5.155  -0.042 -15.825  1.00 98.62           C  
ATOM    539  O   ASN A  66       4.383   2.717 -14.998  1.00 98.62           O  
ATOM    540  CG  ASN A  66       6.052   0.332 -16.988  1.00 98.62           C  
ATOM    541  ND2 ASN A  66       5.648  -0.047 -18.195  1.00 98.62           N  
ATOM    542  OD1 ASN A  66       7.101   0.955 -16.803  1.00 98.62           O  
ATOM    543  N   ASP A  67       6.559   2.890 -14.590  1.00 98.62           N  
ATOM    544  CA  ASP A  67       6.551   4.335 -14.800  1.00 98.62           C  
ATOM    545  C   ASP A  67       7.377   4.715 -16.027  1.00 98.62           C  
ATOM    546  CB  ASP A  67       7.082   5.060 -13.563  1.00 98.62           C  
ATOM    547  O   ASP A  67       7.617   5.898 -16.277  1.00 98.62           O  
ATOM    548  CG  ASP A  67       8.525   4.709 -13.243  1.00 98.62           C  
ATOM    549  OD1 ASP A  67       9.126   3.884 -13.964  1.00 98.62           O  
ATOM    550  OD2 ASP A  67       9.064   5.260 -12.259  1.00 98.62           O  
ATOM    551  N   GLY A  68       7.909   3.787 -16.711  1.00 98.05           N  
ATOM    552  CA  GLY A  68       8.576   3.986 -17.988  1.00 98.05           C  
ATOM    553  C   GLY A  68      10.011   4.456 -17.845  1.00 98.05           C  
ATOM    554  O   GLY A  68      10.727   4.593 -18.839  1.00 98.05           O  
ATOM    555  N   LYS A  69      10.448   4.641 -16.634  1.00 97.45           N  
ATOM    556  CA  LYS A  69      11.769   5.250 -16.512  1.00 97.45           C  
ATOM    557  C   LYS A  69      12.618   4.519 -15.475  1.00 97.45           C  
ATOM    558  CB  LYS A  69      11.647   6.729 -16.140  1.00 97.45           C  
ATOM    559  O   LYS A  69      13.821   4.764 -15.366  1.00 97.45           O  
ATOM    560  CG  LYS A  69      10.894   6.980 -14.842  1.00 97.45           C  
ATOM    561  CD  LYS A  69      10.731   8.470 -14.571  1.00 97.45           C  
ATOM    562  CE  LYS A  69       9.912   8.724 -13.312  1.00 97.45           C  
ATOM    563  NZ  LYS A  69       9.673  10.181 -13.090  1.00 97.45           N  
ATOM    564  N   THR A  70      12.055   3.549 -14.712  1.00 98.39           N  
ATOM    565  CA  THR A  70      12.815   2.800 -13.717  1.00 98.39           C  
ATOM    566  C   THR A  70      13.557   1.636 -14.367  1.00 98.39           C  
ATOM    567  CB  THR A  70      11.899   2.268 -12.598  1.00 98.39           C  
ATOM    568  O   THR A  70      12.936   0.749 -14.956  1.00 98.39           O  
ATOM    569  CG2 THR A  70      12.713   1.613 -11.487  1.00 98.39           C  
ATOM    570  OG1 THR A  70      11.148   3.356 -12.046  1.00 98.39           O  
ATOM    571  N   PRO A  71      14.804   1.637 -14.239  1.00 97.44           N  
ATOM    572  CA  PRO A  71      15.562   0.522 -14.812  1.00 97.44           C  
ATOM    573  C   PRO A  71      15.299  -0.801 -14.096  1.00 97.44           C  
ATOM    574  CB  PRO A  71      17.019   0.958 -14.635  1.00 97.44           C  
ATOM    575  O   PRO A  71      15.253  -0.842 -12.864  1.00 97.44           O  
ATOM    576  CG  PRO A  71      16.984   1.970 -13.536  1.00 97.44           C  
ATOM    577  CD  PRO A  71      15.623   2.605 -13.515  1.00 97.44           C  
ATOM    578  N   GLY A  72      15.135  -1.909 -14.905  1.00 96.78           N  
ATOM    579  CA  GLY A  72      14.976  -3.250 -14.365  1.00 96.78           C  
ATOM    580  C   GLY A  72      13.683  -3.433 -13.593  1.00 96.78           C  
ATOM    581  O   GLY A  72      13.620  -4.236 -12.659  1.00 96.78           O  
ATOM    582  N   ALA A  73      12.601  -2.668 -13.953  1.00 97.67           N  
ATOM    583  CA  ALA A  73      11.337  -2.740 -13.226  1.00 97.67           C  
ATOM    584  C   ALA A  73      10.604  -4.044 -13.527  1.00 97.67           C  
ATOM    585  CB  ALA A  73      10.454  -1.544 -13.573  1.00 97.67           C  
ATOM    586  O   ALA A  73      10.646  -4.540 -14.655  1.00 97.67           O  
ATOM    587  N   VAL A  74       9.873  -4.608 -12.501  1.00 98.25           N  
ATOM    588  CA  VAL A  74       9.186  -5.893 -12.574  1.00 98.25           C  
ATOM    589  C   VAL A  74       7.728  -5.678 -12.974  1.00 98.25           C  
ATOM    590  CB  VAL A  74       9.265  -6.656 -11.233  1.00 98.25           C  
ATOM    591  O   VAL A  74       7.196  -6.401 -13.819  1.00 98.25           O  
ATOM    592  CG1 VAL A  74       8.472  -7.960 -11.306  1.00 98.25           C  
ATOM    593  CG2 VAL A  74      10.720  -6.931 -10.860  1.00 98.25           C  
ATOM    594  N   ASN A  75       7.080  -4.691 -12.461  1.00 98.43           N  
ATOM    595  CA  ASN A  75       5.675  -4.373 -12.693  1.00 98.43           C  
ATOM    596  C   ASN A  75       4.763  -5.518 -12.263  1.00 98.43           C  
ATOM    597  CB  ASN A  75       5.438  -4.030 -14.165  1.00 98.43           C  
ATOM    598  O   ASN A  75       3.909  -5.960 -13.033  1.00 98.43           O  
ATOM    599  CG  ASN A  75       4.063  -3.442 -14.414  1.00 98.43           C  
ATOM    600  ND2 ASN A  75       3.593  -3.535 -15.652  1.00 98.43           N  
ATOM    601  OD1 ASN A  75       3.429  -2.907 -13.501  1.00 98.43           O  
ATOM    602  N   ALA A  76       4.824  -5.978 -11.050  1.00 98.59           N  
ATOM    603  CA  ALA A  76       4.096  -7.134 -10.535  1.00 98.59           C  
ATOM    604  C   ALA A  76       2.601  -6.842 -10.437  1.00 98.59           C  
ATOM    605  CB  ALA A  76       4.645  -7.546  -9.171  1.00 98.59           C  
ATOM    606  O   ALA A  76       1.779  -7.761 -10.464  1.00 98.59           O  
ATOM    607  N   CYS A  77       2.197  -5.604 -10.394  1.00 98.70           N  
ATOM    608  CA  CYS A  77       0.782  -5.256 -10.325  1.00 98.70           C  
ATOM    609  C   CYS A  77       0.196  -5.080 -11.720  1.00 98.70           C  
ATOM    610  CB  CYS A  77       0.584  -3.977  -9.513  1.00 98.70           C  
ATOM    611  O   CYS A  77      -1.011  -4.879 -11.870  1.00 98.70           O  
ATOM    612  SG  CYS A  77       0.811  -4.201  -7.735  1.00 98.70           S  
ATOM    613  N   HIS A  78       0.972  -5.129 -12.709  1.00 98.38           N  
ATOM    614  CA  HIS A  78       0.573  -5.005 -14.106  1.00 98.38           C  
ATOM    615  C   HIS A  78      -0.238  -3.735 -14.337  1.00 98.38           C  
ATOM    616  CB  HIS A  78      -0.233  -6.229 -14.544  1.00 98.38           C  
ATOM    617  O   HIS A  78      -1.308  -3.779 -14.948  1.00 98.38           O  
ATOM    618  CG  HIS A  78       0.492  -7.524 -14.354  1.00 98.38           C  
ATOM    619  CD2 HIS A  78       0.256  -8.560 -13.515  1.00 98.38           C  
ATOM    620  ND1 HIS A  78       1.611  -7.864 -15.082  1.00 98.38           N  
ATOM    621  CE1 HIS A  78       2.033  -9.057 -14.699  1.00 98.38           C  
ATOM    622  NE2 HIS A  78       1.228  -9.501 -13.749  1.00 98.38           N  
ATOM    623  N   LEU A  79       0.330  -2.646 -13.829  1.00 98.62           N  
ATOM    624  CA  LEU A  79      -0.320  -1.363 -14.068  1.00 98.62           C  
ATOM    625  C   LEU A  79       0.711  -0.246 -14.196  1.00 98.62           C  
ATOM    626  CB  LEU A  79      -1.301  -1.040 -12.938  1.00 98.62           C  
ATOM    627  O   LEU A  79       1.867  -0.416 -13.804  1.00 98.62           O  
ATOM    628  CG  LEU A  79      -0.692  -0.831 -11.550  1.00 98.62           C  
ATOM    629  CD1 LEU A  79      -0.657   0.654 -11.205  1.00 98.62           C  
ATOM    630  CD2 LEU A  79      -1.474  -1.611 -10.499  1.00 98.62           C  
ATOM    631  N   SER A  80       0.189   0.906 -14.872  1.00 98.68           N  
ATOM    632  CA  SER A  80       0.989   2.126 -14.869  1.00 98.68           C  
ATOM    633  C   SER A  80       1.017   2.766 -13.485  1.00 98.68           C  
ATOM    634  CB  SER A  80       0.447   3.126 -15.891  1.00 98.68           C  
ATOM    635  O   SER A  80       0.005   2.782 -12.783  1.00 98.68           O  
ATOM    636  OG  SER A  80       1.119   4.369 -15.786  1.00 98.68           O  
ATOM    637  N   CYS A  81       2.265   3.338 -13.143  1.00 98.84           N  
ATOM    638  CA  CYS A  81       2.355   3.990 -11.841  1.00 98.84           C  
ATOM    639  C   CYS A  81       1.412   5.185 -11.764  1.00 98.84           C  
ATOM    640  CB  CYS A  81       3.788   4.441 -11.565  1.00 98.84           C  
ATOM    641  O   CYS A  81       0.991   5.580 -10.675  1.00 98.84           O  
ATOM    642  SG  CYS A  81       4.965   3.079 -11.418  1.00 98.84           S  
ATOM    643  N   SER A  82       1.006   5.724 -12.855  1.00 98.61           N  
ATOM    644  CA  SER A  82       0.087   6.857 -12.858  1.00 98.61           C  
ATOM    645  C   SER A  82      -1.286   6.458 -12.330  1.00 98.61           C  
ATOM    646  CB  SER A  82      -0.048   7.434 -14.268  1.00 98.61           C  
ATOM    647  O   SER A  82      -2.023   7.295 -11.805  1.00 98.61           O  
ATOM    648  OG  SER A  82      -0.524   6.450 -15.170  1.00 98.61           O  
ATOM    649  N   ALA A  83      -1.641   5.174 -12.484  1.00 98.67           N  
ATOM    650  CA  ALA A  83      -2.917   4.685 -11.969  1.00 98.67           C  
ATOM    651  C   ALA A  83      -2.963   4.769 -10.446  1.00 98.67           C  
ATOM    652  CB  ALA A  83      -3.160   3.248 -12.427  1.00 98.67           C  
ATOM    653  O   ALA A  83      -4.043   4.773  -9.851  1.00 98.67           O  
ATOM    654  N   LEU A  84      -1.807   4.837  -9.810  1.00 98.84           N  
ATOM    655  CA  LEU A  84      -1.704   4.863  -8.356  1.00 98.84           C  
ATOM    656  C   LEU A  84      -1.863   6.284  -7.825  1.00 98.84           C  
ATOM    657  CB  LEU A  84      -0.361   4.283  -7.903  1.00 98.84           C  
ATOM    658  O   LEU A  84      -1.894   6.497  -6.611  1.00 98.84           O  
ATOM    659  CG  LEU A  84      -0.056   2.852  -8.349  1.00 98.84           C  
ATOM    660  CD1 LEU A  84       1.309   2.415  -7.827  1.00 98.84           C  
ATOM    661  CD2 LEU A  84      -1.146   1.899  -7.873  1.00 98.84           C  
ATOM    662  N   LEU A  85      -2.020   7.259  -8.765  1.00 98.83           N  
ATOM    663  CA  LEU A  85      -2.081   8.660  -8.365  1.00 98.83           C  
ATOM    664  C   LEU A  85      -3.497   9.206  -8.512  1.00 98.83           C  
ATOM    665  CB  LEU A  85      -1.109   9.499  -9.200  1.00 98.83           C  
ATOM    666  O   LEU A  85      -3.716  10.415  -8.399  1.00 98.83           O  
ATOM    667  CG  LEU A  85       0.375   9.157  -9.060  1.00 98.83           C  
ATOM    668  CD1 LEU A  85       1.207  10.008 -10.013  1.00 98.83           C  
ATOM    669  CD2 LEU A  85       0.835   9.352  -7.619  1.00 98.83           C  
ATOM    670  N   GLN A  86      -4.460   8.238  -8.725  1.00 98.68           N  
ATOM    671  CA  GLN A  86      -5.832   8.690  -8.933  1.00 98.68           C  
ATOM    672  C   GLN A  86      -6.536   8.939  -7.603  1.00 98.68           C  
ATOM    673  CB  GLN A  86      -6.615   7.667  -9.758  1.00 98.68           C  
ATOM    674  O   GLN A  86      -6.166   8.360  -6.580  1.00 98.68           O  
ATOM    675  CG  GLN A  86      -5.992   7.365 -11.115  1.00 98.68           C  
ATOM    676  CD  GLN A  86      -5.871   8.596 -11.993  1.00 98.68           C  
ATOM    677  NE2 GLN A  86      -4.691   8.800 -12.568  1.00 98.68           N  
ATOM    678  OE1 GLN A  86      -6.830   9.358 -12.153  1.00 98.68           O  
ATOM    679  N   ASP A  87      -7.596   9.887  -7.653  1.00 98.51           N  
ATOM    680  CA  ASP A  87      -8.404  10.108  -6.458  1.00 98.51           C  
ATOM    681  C   ASP A  87      -9.125   8.829  -6.038  1.00 98.51           C  
ATOM    682  CB  ASP A  87      -9.418  11.229  -6.696  1.00 98.51           C  
ATOM    683  O   ASP A  87      -9.233   8.533  -4.846  1.00 98.51           O  
ATOM    684  CG  ASP A  87      -8.764  12.579  -6.936  1.00 98.51           C  
ATOM    685  OD1 ASP A  87      -7.538  12.707  -6.731  1.00 98.51           O  
ATOM    686  OD2 ASP A  87      -9.482  13.523  -7.330  1.00 98.51           O  
ATOM    687  N   ASN A  88      -9.643   8.103  -6.998  1.00 98.51           N  
ATOM    688  CA  ASN A  88     -10.152   6.758  -6.754  1.00 98.51           C  
ATOM    689  C   ASN A  88      -9.020   5.768  -6.498  1.00 98.51           C  
ATOM    690  CB  ASN A  88     -11.013   6.289  -7.929  1.00 98.51           C  
ATOM    691  O   ASN A  88      -8.242   5.461  -7.403  1.00 98.51           O  
ATOM    692  CG  ASN A  88     -11.627   4.923  -7.695  1.00 98.51           C  
ATOM    693  ND2 ASN A  88     -12.755   4.660  -8.344  1.00 98.51           N  
ATOM    694  OD1 ASN A  88     -11.093   4.111  -6.935  1.00 98.51           O  
ATOM    695  N   ILE A  89      -9.046   5.177  -5.264  1.00 98.75           N  
ATOM    696  CA  ILE A  89      -7.839   4.465  -4.862  1.00 98.75           C  
ATOM    697  C   ILE A  89      -8.035   2.963  -5.062  1.00 98.75           C  
ATOM    698  CB  ILE A  89      -7.468   4.765  -3.392  1.00 98.75           C  
ATOM    699  O   ILE A  89      -7.308   2.153  -4.482  1.00 98.75           O  
ATOM    700  CG1 ILE A  89      -8.646   4.441  -2.467  1.00 98.75           C  
ATOM    701  CG2 ILE A  89      -7.032   6.225  -3.233  1.00 98.75           C  
ATOM    702  CD1 ILE A  89      -8.302   4.496  -0.985  1.00 98.75           C  
ATOM    703  N   ALA A  90      -8.892   2.528  -5.902  1.00 98.76           N  
ATOM    704  CA  ALA A  90      -9.158   1.107  -6.108  1.00 98.76           C  
ATOM    705  C   ALA A  90      -7.927   0.392  -6.658  1.00 98.76           C  
ATOM    706  CB  ALA A  90     -10.344   0.920  -7.051  1.00 98.76           C  
ATOM    707  O   ALA A  90      -7.574  -0.695  -6.195  1.00 98.76           O  
ATOM    708  N   ASP A  91      -7.244   1.007  -7.617  1.00 98.79           N  
ATOM    709  CA  ASP A  91      -6.043   0.395  -8.177  1.00 98.79           C  
ATOM    710  C   ASP A  91      -4.921   0.340  -7.143  1.00 98.79           C  
ATOM    711  CB  ASP A  91      -5.578   1.161  -9.417  1.00 98.79           C  
ATOM    712  O   ASP A  91      -4.202  -0.657  -7.052  1.00 98.79           O  
ATOM    713  CG  ASP A  91      -6.471   0.933 -10.624  1.00 98.79           C  
ATOM    714  OD1 ASP A  91      -6.953  -0.204 -10.821  1.00 98.79           O  
ATOM    715  OD2 ASP A  91      -6.692   1.897 -11.388  1.00 98.79           O  
ATOM    716  N   ALA A  92      -4.819   1.375  -6.357  1.00 98.88           N  
ATOM    717  CA  ALA A  92      -3.810   1.386  -5.301  1.00 98.88           C  
ATOM    718  C   ALA A  92      -4.075   0.285  -4.278  1.00 98.88           C  
ATOM    719  CB  ALA A  92      -3.775   2.749  -4.613  1.00 98.88           C  
ATOM    720  O   ALA A  92      -3.155  -0.432  -3.877  1.00 98.88           O  
ATOM    721  N   VAL A  93      -5.361   0.099  -3.914  1.00 98.89           N  
ATOM    722  CA  VAL A  93      -5.741  -0.926  -2.949  1.00 98.89           C  
ATOM    723  C   VAL A  93      -5.459  -2.311  -3.527  1.00 98.89           C  
ATOM    724  CB  VAL A  93      -7.230  -0.808  -2.552  1.00 98.89           C  
ATOM    725  O   VAL A  93      -4.885  -3.168  -2.850  1.00 98.89           O  
ATOM    726  CG1 VAL A  93      -7.698  -2.069  -1.827  1.00 98.89           C  
ATOM    727  CG2 VAL A  93      -7.454   0.427  -1.682  1.00 98.89           C  
ATOM    728  N   ALA A  94      -5.801  -2.506  -4.779  1.00 98.85           N  
ATOM    729  CA  ALA A  94      -5.556  -3.793  -5.426  1.00 98.85           C  
ATOM    730  C   ALA A  94      -4.066  -4.122  -5.445  1.00 98.85           C  
ATOM    731  CB  ALA A  94      -6.115  -3.789  -6.847  1.00 98.85           C  
ATOM    732  O   ALA A  94      -3.670  -5.252  -5.150  1.00 98.85           O  
ATOM    733  N   CYS A  95      -3.252  -3.135  -5.754  1.00 98.88           N  
ATOM    734  CA  CYS A  95      -1.814  -3.370  -5.810  1.00 98.88           C  
ATOM    735  C   CYS A  95      -1.245  -3.606  -4.416  1.00 98.88           C  
ATOM    736  CB  CYS A  95      -1.102  -2.189  -6.468  1.00 98.88           C  
ATOM    737  O   CYS A  95      -0.395  -4.478  -4.227  1.00 98.88           O  
ATOM    738  SG  CYS A  95       0.604  -2.541  -6.946  1.00 98.88           S  
ATOM    739  N   ALA A  96      -1.698  -2.893  -3.404  1.00 98.86           N  
ATOM    740  CA  ALA A  96      -1.265  -3.125  -2.028  1.00 98.86           C  
ATOM    741  C   ALA A  96      -1.626  -4.535  -1.570  1.00 98.86           C  
ATOM    742  CB  ALA A  96      -1.885  -2.090  -1.093  1.00 98.86           C  
ATOM    743  O   ALA A  96      -0.838  -5.194  -0.889  1.00 98.86           O  
ATOM    744  N   LYS A  97      -2.819  -4.999  -1.921  1.00 98.83           N  
ATOM    745  CA  LYS A  97      -3.204  -6.370  -1.599  1.00 98.83           C  
ATOM    746  C   LYS A  97      -2.239  -7.374  -2.223  1.00 98.83           C  
ATOM    747  CB  LYS A  97      -4.631  -6.651  -2.071  1.00 98.83           C  
ATOM    748  O   LYS A  97      -1.863  -8.360  -1.586  1.00 98.83           O  
ATOM    749  CG  LYS A  97      -5.708  -6.058  -1.175  1.00 98.83           C  
ATOM    750  CD  LYS A  97      -7.105  -6.394  -1.682  1.00 98.83           C  
ATOM    751  CE  LYS A  97      -8.176  -6.000  -0.674  1.00 98.83           C  
ATOM    752  NZ  LYS A  97      -9.552  -6.222  -1.212  1.00 98.83           N  
ATOM    753  N   ARG A  98      -1.839  -7.095  -3.402  1.00 98.65           N  
ATOM    754  CA  ARG A  98      -0.853  -7.951  -4.055  1.00 98.65           C  
ATOM    755  C   ARG A  98       0.476  -7.923  -3.309  1.00 98.65           C  
ATOM    756  CB  ARG A  98      -0.647  -7.521  -5.509  1.00 98.65           C  
ATOM    757  O   ARG A  98       1.100  -8.966  -3.101  1.00 98.65           O  
ATOM    758  CG  ARG A  98       0.499  -8.237  -6.206  1.00 98.65           C  
ATOM    759  CD  ARG A  98       0.260  -9.738  -6.288  1.00 98.65           C  
ATOM    760  NE  ARG A  98       1.382 -10.429  -6.919  1.00 98.65           N  
ATOM    761  NH1 ARG A  98       2.653 -10.556  -4.994  1.00 98.65           N  
ATOM    762  NH2 ARG A  98       3.451 -11.424  -6.960  1.00 98.65           N  
ATOM    763  CZ  ARG A  98       2.493 -10.801  -6.290  1.00 98.65           C  
ATOM    764  N   VAL A  99       0.921  -6.794  -2.889  1.00 98.77           N  
ATOM    765  CA  VAL A  99       2.195  -6.619  -2.200  1.00 98.77           C  
ATOM    766  C   VAL A  99       2.224  -7.482  -0.940  1.00 98.77           C  
ATOM    767  CB  VAL A  99       2.446  -5.138  -1.838  1.00 98.77           C  
ATOM    768  O   VAL A  99       3.186  -8.216  -0.705  1.00 98.77           O  
ATOM    769  CG1 VAL A  99       3.673  -5.003  -0.937  1.00 98.77           C  
ATOM    770  CG2 VAL A  99       2.614  -4.301  -3.104  1.00 98.77           C  
ATOM    771  N   VAL A 100       1.173  -7.458  -0.176  1.00 98.67           N  
ATOM    772  CA  VAL A 100       1.217  -8.085   1.141  1.00 98.67           C  
ATOM    773  C   VAL A 100       1.078  -9.599   0.997  1.00 98.67           C  
ATOM    774  CB  VAL A 100       0.111  -7.535   2.069  1.00 98.67           C  
ATOM    775  O   VAL A 100       1.242 -10.339   1.970  1.00 98.67           O  
ATOM    776  CG1 VAL A 100       0.347  -6.056   2.372  1.00 98.67           C  
ATOM    777  CG2 VAL A 100      -1.265  -7.742   1.440  1.00 98.67           C  
ATOM    778  N   ARG A 101       0.792 -10.071  -0.177  1.00 98.41           N  
ATOM    779  CA  ARG A 101       0.781 -11.512  -0.408  1.00 98.41           C  
ATOM    780  C   ARG A 101       2.198 -12.074  -0.429  1.00 98.41           C  
ATOM    781  CB  ARG A 101       0.067 -11.841  -1.721  1.00 98.41           C  
ATOM    782  O   ARG A 101       2.399 -13.273  -0.223  1.00 98.41           O  
ATOM    783  CG  ARG A 101      -1.436 -11.613  -1.678  1.00 98.41           C  
ATOM    784  CD  ARG A 101      -2.065 -11.743  -3.058  1.00 98.41           C  
ATOM    785  NE  ARG A 101      -1.898 -13.088  -3.603  1.00 98.41           N  
ATOM    786  NH1 ARG A 101      -2.815 -12.591  -5.664  1.00 98.41           N  
ATOM    787  NH2 ARG A 101      -2.059 -14.710  -5.221  1.00 98.41           N  
ATOM    788  CZ  ARG A 101      -2.258 -13.460  -4.828  1.00 98.41           C  
ATOM    789  N   ASP A 102       3.204 -11.182  -0.666  1.00 97.89           N  
ATOM    790  CA  ASP A 102       4.592 -11.629  -0.605  1.00 97.89           C  
ATOM    791  C   ASP A 102       5.017 -11.904   0.836  1.00 97.89           C  
ATOM    792  CB  ASP A 102       5.519 -10.588  -1.237  1.00 97.89           C  
ATOM    793  O   ASP A 102       4.386 -11.419   1.778  1.00 97.89           O  
ATOM    794  CG  ASP A 102       5.643 -10.741  -2.742  1.00 97.89           C  
ATOM    795  OD1 ASP A 102       4.816 -11.452  -3.353  1.00 97.89           O  
ATOM    796  OD2 ASP A 102       6.577 -10.148  -3.323  1.00 97.89           O  
ATOM    797  N   PRO A 103       6.066 -12.654   1.097  1.00 97.20           N  
ATOM    798  CA  PRO A 103       6.468 -13.160   2.412  1.00 97.20           C  
ATOM    799  C   PRO A 103       6.678 -12.045   3.434  1.00 97.20           C  
ATOM    800  CB  PRO A 103       7.783 -13.889   2.122  1.00 97.20           C  
ATOM    801  O   PRO A 103       6.362 -12.217   4.614  1.00 97.20           O  
ATOM    802  CG  PRO A 103       7.638 -14.396   0.723  1.00 97.20           C  
ATOM    803  CD  PRO A 103       6.893 -13.370  -0.082  1.00 97.20           C  
ATOM    804  N   GLN A 104       7.038 -10.884   2.928  1.00 97.46           N  
ATOM    805  CA  GLN A 104       7.297  -9.825   3.897  1.00 97.46           C  
ATOM    806  C   GLN A 104       5.994  -9.263   4.459  1.00 97.46           C  
ATOM    807  CB  GLN A 104       8.121  -8.704   3.261  1.00 97.46           C  
ATOM    808  O   GLN A 104       5.985  -8.662   5.536  1.00 97.46           O  
ATOM    809  CG  GLN A 104       9.549  -9.107   2.921  1.00 97.46           C  
ATOM    810  CD  GLN A 104      10.402  -9.342   4.154  1.00 97.46           C  
ATOM    811  NE2 GLN A 104      11.155 -10.436   4.155  1.00 97.46           N  
ATOM    812  OE1 GLN A 104      10.384  -8.546   5.098  1.00 97.46           O  
ATOM    813  N   GLY A 105       4.878  -9.524   3.803  1.00 98.11           N  
ATOM    814  CA  GLY A 105       3.605  -8.970   4.236  1.00 98.11           C  
ATOM    815  C   GLY A 105       3.612  -7.455   4.320  1.00 98.11           C  
ATOM    816  O   GLY A 105       4.140  -6.781   3.432  1.00 98.11           O  
ATOM    817  N   ILE A 106       3.003  -6.910   5.344  1.00 98.49           N  
ATOM    818  CA  ILE A 106       2.884  -5.463   5.480  1.00 98.49           C  
ATOM    819  C   ILE A 106       4.243  -4.864   5.836  1.00 98.49           C  
ATOM    820  CB  ILE A 106       1.833  -5.080   6.546  1.00 98.49           C  
ATOM    821  O   ILE A 106       4.460  -3.661   5.675  1.00 98.49           O  
ATOM    822  CG1 ILE A 106       1.402  -3.620   6.370  1.00 98.49           C  
ATOM    823  CG2 ILE A 106       2.381  -5.324   7.956  1.00 98.49           C  
ATOM    824  CD1 ILE A 106       0.157  -3.242   7.161  1.00 98.49           C  
ATOM    825  N   ARG A 107       5.195  -5.695   6.200  1.00 98.28           N  
ATOM    826  CA  ARG A 107       6.527  -5.241   6.588  1.00 98.28           C  
ATOM    827  C   ARG A 107       7.315  -4.757   5.375  1.00 98.28           C  
ATOM    828  CB  ARG A 107       7.292  -6.361   7.297  1.00 98.28           C  
ATOM    829  O   ARG A 107       8.414  -4.218   5.518  1.00 98.28           O  
ATOM    830  CG  ARG A 107       6.679  -6.781   8.623  1.00 98.28           C  
ATOM    831  CD  ARG A 107       7.376  -8.003   9.204  1.00 98.28           C  
ATOM    832  NE  ARG A 107       8.792  -7.748   9.453  1.00 98.28           N  
ATOM    833  NH1 ARG A 107       8.654  -8.038  11.741  1.00 98.28           N  
ATOM    834  NH2 ARG A 107      10.664  -7.524  10.765  1.00 98.28           N  
ATOM    835  CZ  ARG A 107       9.367  -7.770  10.653  1.00 98.28           C  
ATOM    836  N   ALA A 108       6.751  -4.888   4.225  1.00 98.31           N  
ATOM    837  CA  ALA A 108       7.386  -4.373   3.015  1.00 98.31           C  
ATOM    838  C   ALA A 108       7.481  -2.851   3.050  1.00 98.31           C  
ATOM    839  CB  ALA A 108       6.618  -4.827   1.776  1.00 98.31           C  
ATOM    840  O   ALA A 108       8.296  -2.257   2.340  1.00 98.31           O  
ATOM    841  N   TRP A 109       6.637  -2.267   3.869  1.00 98.60           N  
ATOM    842  CA  TRP A 109       6.620  -0.813   3.988  1.00 98.60           C  
ATOM    843  C   TRP A 109       7.499  -0.352   5.147  1.00 98.60           C  
ATOM    844  CB  TRP A 109       5.189  -0.305   4.183  1.00 98.60           C  
ATOM    845  O   TRP A 109       7.202  -0.635   6.310  1.00 98.60           O  
ATOM    846  CG  TRP A 109       4.348  -0.365   2.943  1.00 98.60           C  
ATOM    847  CD1 TRP A 109       4.147   0.636   2.034  1.00 98.60           C  
ATOM    848  CD2 TRP A 109       3.588  -1.486   2.480  1.00 98.60           C  
ATOM    849  CE2 TRP A 109       2.952  -1.093   1.282  1.00 98.60           C  
ATOM    850  CE3 TRP A 109       3.385  -2.786   2.962  1.00 98.60           C  
ATOM    851  NE1 TRP A 109       3.309   0.204   1.032  1.00 98.60           N  
ATOM    852  CH2 TRP A 109       1.943  -3.222   1.051  1.00 98.60           C  
ATOM    853  CZ2 TRP A 109       2.126  -1.956   0.558  1.00 98.60           C  
ATOM    854  CZ3 TRP A 109       2.562  -3.643   2.240  1.00 98.60           C  
ATOM    855  N   VAL A 110       8.599   0.505   4.801  1.00 97.86           N  
ATOM    856  CA  VAL A 110       9.556   0.986   5.791  1.00 97.86           C  
ATOM    857  C   VAL A 110       8.843   1.866   6.815  1.00 97.86           C  
ATOM    858  CB  VAL A 110      10.712   1.768   5.129  1.00 97.86           C  
ATOM    859  O   VAL A 110       9.078   1.744   8.019  1.00 97.86           O  
ATOM    860  CG1 VAL A 110      11.581   2.446   6.188  1.00 97.86           C  
ATOM    861  CG2 VAL A 110      11.554   0.839   4.257  1.00 97.86           C  
ATOM    862  N   ALA A 111       7.896   2.713   6.368  1.00 97.61           N  
ATOM    863  CA  ALA A 111       7.160   3.592   7.274  1.00 97.61           C  
ATOM    864  C   ALA A 111       6.359   2.784   8.291  1.00 97.61           C  
ATOM    865  CB  ALA A 111       6.235   4.516   6.485  1.00 97.61           C  
ATOM    866  O   ALA A 111       6.322   3.128   9.475  1.00 97.61           O  
ATOM    867  N   TRP A 112       5.769   1.701   7.818  1.00 98.65           N  
ATOM    868  CA  TRP A 112       4.993   0.882   8.744  1.00 98.65           C  
ATOM    869  C   TRP A 112       5.898   0.230   9.784  1.00 98.65           C  
ATOM    870  CB  TRP A 112       4.209  -0.192   7.985  1.00 98.65           C  
ATOM    871  O   TRP A 112       5.587   0.236  10.977  1.00 98.65           O  
ATOM    872  CG  TRP A 112       3.332  -1.037   8.859  1.00 98.65           C  
ATOM    873  CD1 TRP A 112       2.034  -0.788   9.211  1.00 98.65           C  
ATOM    874  CD2 TRP A 112       3.691  -2.267   9.496  1.00 98.65           C  
ATOM    875  CE2 TRP A 112       2.561  -2.709  10.218  1.00 98.65           C  
ATOM    876  CE3 TRP A 112       4.860  -3.039   9.525  1.00 98.65           C  
ATOM    877  NE1 TRP A 112       1.565  -1.790  10.028  1.00 98.65           N  
ATOM    878  CH2 TRP A 112       3.722  -4.628  10.974  1.00 98.65           C  
ATOM    879  CZ2 TRP A 112       2.566  -3.891  10.963  1.00 98.65           C  
ATOM    880  CZ3 TRP A 112       4.863  -4.215  10.266  1.00 98.65           C  
ATOM    881  N   ARG A 113       7.023  -0.288   9.405  1.00 98.44           N  
ATOM    882  CA  ARG A 113       7.964  -0.899  10.339  1.00 98.44           C  
ATOM    883  C   ARG A 113       8.396   0.096  11.411  1.00 98.44           C  
ATOM    884  CB  ARG A 113       9.189  -1.434   9.595  1.00 98.44           C  
ATOM    885  O   ARG A 113       8.445  -0.242  12.595  1.00 98.44           O  
ATOM    886  CG  ARG A 113       8.912  -2.677   8.766  1.00 98.44           C  
ATOM    887  CD  ARG A 113      10.168  -3.180   8.066  1.00 98.44           C  
ATOM    888  NE  ARG A 113      11.196  -2.146   7.997  1.00 98.44           N  
ATOM    889  NH1 ARG A 113      11.982  -2.777   5.918  1.00 98.44           N  
ATOM    890  NH2 ARG A 113      12.933  -1.005   7.018  1.00 98.44           N  
ATOM    891  CZ  ARG A 113      12.035  -1.979   6.978  1.00 98.44           C  
ATOM    892  N   ASN A 114       8.612   1.305  11.009  1.00 98.39           N  
ATOM    893  CA  ASN A 114       9.225   2.284  11.900  1.00 98.39           C  
ATOM    894  C   ASN A 114       8.183   2.980  12.770  1.00 98.39           C  
ATOM    895  CB  ASN A 114      10.021   3.315  11.097  1.00 98.39           C  
ATOM    896  O   ASN A 114       8.466   3.348  13.912  1.00 98.39           O  
ATOM    897  CG  ASN A 114      11.255   2.722  10.446  1.00 98.39           C  
ATOM    898  ND2 ASN A 114      11.769   3.397   9.425  1.00 98.39           N  
ATOM    899  OD1 ASN A 114      11.742   1.665  10.857  1.00 98.39           O  
ATOM    900  N   ARG A 115       6.925   3.090  12.211  1.00 98.43           N  
ATOM    901  CA  ARG A 115       6.016   4.006  12.893  1.00 98.43           C  
ATOM    902  C   ARG A 115       4.770   3.278  13.384  1.00 98.43           C  
ATOM    903  CB  ARG A 115       5.619   5.158  11.967  1.00 98.43           C  
ATOM    904  O   ARG A 115       3.978   3.835  14.147  1.00 98.43           O  
ATOM    905  CG  ARG A 115       6.791   6.011  11.508  1.00 98.43           C  
ATOM    906  CD  ARG A 115       7.306   6.911  12.623  1.00 98.43           C  
ATOM    907  NE  ARG A 115       8.199   7.946  12.112  1.00 98.43           N  
ATOM    908  NH1 ARG A 115       8.603   8.907  14.173  1.00 98.43           N  
ATOM    909  NH2 ARG A 115       9.589   9.765  12.291  1.00 98.43           N  
ATOM    910  CZ  ARG A 115       8.795   8.870  12.860  1.00 98.43           C  
ATOM    911  N   CYS A 116       4.626   1.995  12.937  1.00 98.59           N  
ATOM    912  CA  CYS A 116       3.348   1.362  13.243  1.00 98.59           C  
ATOM    913  C   CYS A 116       3.555   0.018  13.932  1.00 98.59           C  
ATOM    914  CB  CYS A 116       2.526   1.171  11.969  1.00 98.59           C  
ATOM    915  O   CYS A 116       2.783  -0.357  14.815  1.00 98.59           O  
ATOM    916  SG  CYS A 116       2.491   2.626  10.900  1.00 98.59           S  
ATOM    917  N   GLN A 117       4.552  -0.647  13.541  1.00 98.24           N  
ATOM    918  CA  GLN A 117       4.805  -1.973  14.095  1.00 98.24           C  
ATOM    919  C   GLN A 117       5.050  -1.903  15.599  1.00 98.24           C  
ATOM    920  CB  GLN A 117       6.000  -2.627  13.398  1.00 98.24           C  
ATOM    921  O   GLN A 117       5.822  -1.065  16.070  1.00 98.24           O  
ATOM    922  CG  GLN A 117       6.237  -4.073  13.812  1.00 98.24           C  
ATOM    923  CD  GLN A 117       7.354  -4.733  13.026  1.00 98.24           C  
ATOM    924  NE2 GLN A 117       7.266  -6.048  12.860  1.00 98.24           N  
ATOM    925  OE1 GLN A 117       8.288  -4.066  12.570  1.00 98.24           O  
ATOM    926  N   ASN A 118       4.283  -2.811  16.353  1.00 97.87           N  
ATOM    927  CA  ASN A 118       4.409  -2.957  17.799  1.00 97.87           C  
ATOM    928  C   ASN A 118       3.975  -1.690  18.530  1.00 97.87           C  
ATOM    929  CB  ASN A 118       5.845  -3.325  18.179  1.00 97.87           C  
ATOM    930  O   ASN A 118       4.507  -1.370  19.595  1.00 97.87           O  
ATOM    931  CG  ASN A 118       6.276  -4.661  17.606  1.00 97.87           C  
ATOM    932  ND2 ASN A 118       7.517  -4.733  17.140  1.00 97.87           N  
ATOM    933  OD1 ASN A 118       5.500  -5.620  17.582  1.00 97.87           O  
ATOM    934  N   ARG A 119       3.137  -0.943  17.921  1.00 98.00           N  
ATOM    935  CA  ARG A 119       2.552   0.244  18.537  1.00 98.00           C  
ATOM    936  C   ARG A 119       1.031   0.146  18.581  1.00 98.00           C  
ATOM    937  CB  ARG A 119       2.974   1.506  17.782  1.00 98.00           C  
ATOM    938  O   ARG A 119       0.433  -0.638  17.841  1.00 98.00           O  
ATOM    939  CG  ARG A 119       4.477   1.734  17.754  1.00 98.00           C  
ATOM    940  CD  ARG A 119       4.838   3.028  17.038  1.00 98.00           C  
ATOM    941  NE  ARG A 119       6.284   3.209  16.948  1.00 98.00           N  
ATOM    942  NH1 ARG A 119       6.238   5.472  17.407  1.00 98.00           N  
ATOM    943  NH2 ARG A 119       8.236   4.417  17.020  1.00 98.00           N  
ATOM    944  CZ  ARG A 119       6.916   4.366  17.125  1.00 98.00           C  
ATOM    945  N   ASP A 120       0.519   0.960  19.445  1.00 98.07           N  
ATOM    946  CA  ASP A 120      -0.937   1.074  19.455  1.00 98.07           C  
ATOM    947  C   ASP A 120      -1.430   1.914  18.280  1.00 98.07           C  
ATOM    948  CB  ASP A 120      -1.418   1.681  20.775  1.00 98.07           C  
ATOM    949  O   ASP A 120      -1.215   3.128  18.244  1.00 98.07           O  
ATOM    950  CG  ASP A 120      -2.931   1.714  20.896  1.00 98.07           C  
ATOM    951  OD1 ASP A 120      -3.629   1.375  19.916  1.00 98.07           O  
ATOM    952  OD2 ASP A 120      -3.430   2.085  21.980  1.00 98.07           O  
ATOM    953  N   VAL A 121      -2.169   1.202  17.373  1.00 98.53           N  
ATOM    954  CA  VAL A 121      -2.562   1.920  16.165  1.00 98.53           C  
ATOM    955  C   VAL A 121      -4.051   2.254  16.223  1.00 98.53           C  
ATOM    956  CB  VAL A 121      -2.248   1.104  14.891  1.00 98.53           C  
ATOM    957  O   VAL A 121      -4.615   2.775  15.258  1.00 98.53           O  
ATOM    958  CG1 VAL A 121      -0.739   0.980  14.687  1.00 98.53           C  
ATOM    959  CG2 VAL A 121      -2.895  -0.278  14.971  1.00 98.53           C  
ATOM    960  N   ARG A 122      -4.699   2.155  17.351  1.00 97.85           N  
ATOM    961  CA  ARG A 122      -6.138   2.355  17.491  1.00 97.85           C  
ATOM    962  C   ARG A 122      -6.521   3.801  17.193  1.00 97.85           C  
ATOM    963  CB  ARG A 122      -6.601   1.970  18.898  1.00 97.85           C  
ATOM    964  O   ARG A 122      -7.621   4.070  16.706  1.00 97.85           O  
ATOM    965  CG  ARG A 122      -6.665   0.470  19.136  1.00 97.85           C  
ATOM    966  CD  ARG A 122      -7.144   0.142  20.543  1.00 97.85           C  
ATOM    967  NE  ARG A 122      -6.155   0.516  21.550  1.00 97.85           N  
ATOM    968  NH1 ARG A 122      -7.515   0.050  23.358  1.00 97.85           N  
ATOM    969  NH2 ARG A 122      -5.384   0.828  23.691  1.00 97.85           N  
ATOM    970  CZ  ARG A 122      -6.354   0.464  22.864  1.00 97.85           C  
ATOM    971  N   GLN A 123      -5.596   4.664  17.431  1.00 98.09           N  
ATOM    972  CA  GLN A 123      -5.898   6.083  17.279  1.00 98.09           C  
ATOM    973  C   GLN A 123      -6.201   6.429  15.824  1.00 98.09           C  
ATOM    974  CB  GLN A 123      -4.736   6.937  17.791  1.00 98.09           C  
ATOM    975  O   GLN A 123      -6.855   7.435  15.543  1.00 98.09           O  
ATOM    976  CG  GLN A 123      -3.447   6.759  17.000  1.00 98.09           C  
ATOM    977  CD  GLN A 123      -2.285   7.537  17.588  1.00 98.09           C  
ATOM    978  NE2 GLN A 123      -1.209   6.834  17.921  1.00 98.09           N  
ATOM    979  OE1 GLN A 123      -2.355   8.761  17.741  1.00 98.09           O  
ATOM    980  N   TYR A 124      -5.773   5.582  14.883  1.00 98.63           N  
ATOM    981  CA  TYR A 124      -5.911   5.916  13.470  1.00 98.63           C  
ATOM    982  C   TYR A 124      -7.324   5.627  12.976  1.00 98.63           C  
ATOM    983  CB  TYR A 124      -4.895   5.134  12.631  1.00 98.63           C  
ATOM    984  O   TYR A 124      -7.729   6.113  11.918  1.00 98.63           O  
ATOM    985  CG  TYR A 124      -3.463   5.547  12.872  1.00 98.63           C  
ATOM    986  CD1 TYR A 124      -2.928   6.673  12.249  1.00 98.63           C  
ATOM    987  CD2 TYR A 124      -2.643   4.813  13.722  1.00 98.63           C  
ATOM    988  CE1 TYR A 124      -1.609   7.056  12.467  1.00 98.63           C  
ATOM    989  CE2 TYR A 124      -1.322   5.187  13.946  1.00 98.63           C  
ATOM    990  OH  TYR A 124       0.492   6.684  13.535  1.00 98.63           O  
ATOM    991  CZ  TYR A 124      -0.815   6.309  13.316  1.00 98.63           C  
ATOM    992  N   VAL A 125      -8.091   4.959  13.802  1.00 98.66           N  
ATOM    993  CA  VAL A 125      -9.459   4.701  13.364  1.00 98.66           C  
ATOM    994  C   VAL A 125     -10.442   5.167  14.436  1.00 98.66           C  
ATOM    995  CB  VAL A 125      -9.682   3.205  13.051  1.00 98.66           C  
ATOM    996  O   VAL A 125     -11.654   4.991  14.295  1.00 98.66           O  
ATOM    997  CG1 VAL A 125      -8.863   2.780  11.833  1.00 98.66           C  
ATOM    998  CG2 VAL A 125      -9.326   2.347  14.264  1.00 98.66           C  
ATOM    999  N   GLN A 126      -9.946   5.822  15.428  1.00 98.30           N  
ATOM   1000  CA  GLN A 126     -10.785   6.284  16.529  1.00 98.30           C  
ATOM   1001  C   GLN A 126     -11.800   7.318  16.051  1.00 98.30           C  
ATOM   1002  CB  GLN A 126      -9.926   6.871  17.650  1.00 98.30           C  
ATOM   1003  O   GLN A 126     -11.439   8.282  15.371  1.00 98.30           O  
ATOM   1004  CG  GLN A 126     -10.716   7.252  18.895  1.00 98.30           C  
ATOM   1005  CD  GLN A 126      -9.827   7.703  20.038  1.00 98.30           C  
ATOM   1006  NE2 GLN A 126     -10.380   7.725  21.246  1.00 98.30           N  
ATOM   1007  OE1 GLN A 126      -8.652   8.028  19.839  1.00 98.30           O  
ATOM   1008  N   GLY A 127     -13.116   7.066  16.404  1.00 98.35           N  
ATOM   1009  CA  GLY A 127     -14.181   8.015  16.120  1.00 98.35           C  
ATOM   1010  C   GLY A 127     -14.702   7.920  14.698  1.00 98.35           C  
ATOM   1011  O   GLY A 127     -15.499   8.755  14.266  1.00 98.35           O  
ATOM   1012  N   CYS A 128     -14.209   6.893  13.916  1.00 98.39           N  
ATOM   1013  CA  CYS A 128     -14.595   6.815  12.511  1.00 98.39           C  
ATOM   1014  C   CYS A 128     -15.839   5.953  12.335  1.00 98.39           C  
ATOM   1015  CB  CYS A 128     -13.449   6.250  11.672  1.00 98.39           C  
ATOM   1016  O   CYS A 128     -16.488   5.999  11.288  1.00 98.39           O  
ATOM   1017  SG  CYS A 128     -11.973   7.291  11.660  1.00 98.39           S  
ATOM   1018  N   GLY A 129     -16.275   5.215  13.423  1.00 96.75           N  
ATOM   1019  CA  GLY A 129     -17.455   4.371  13.338  1.00 96.75           C  
ATOM   1020  C   GLY A 129     -17.260   3.160  12.445  1.00 96.75           C  
ATOM   1021  O   GLY A 129     -18.180   2.753  11.732  1.00 96.75           O  
ATOM   1022  N   VAL A 130     -16.018   2.682  12.226  1.00 95.95           N  
ATOM   1023  CA  VAL A 130     -15.639   1.459  11.526  1.00 95.95           C  
ATOM   1024  C   VAL A 130     -14.899   0.525  12.481  1.00 95.95           C  
ATOM   1025  CB  VAL A 130     -14.762   1.761  10.290  1.00 95.95           C  
ATOM   1026  O   VAL A 130     -14.457   0.946  13.553  1.00 95.95           O  
ATOM   1027  CG1 VAL A 130     -15.541   2.581   9.263  1.00 95.95           C  
ATOM   1028  CG2 VAL A 130     -13.488   2.493  10.707  1.00 95.95           C  
TER    1029      VAL A 130                                                      
ENDMDL                                                                          
END                                                                             
