# Supplementary material for: Semantical and geometrical protein encoding toward enhanced bioactivity and thermostability
Source: eLife. 2025 May 2;13:RP98033. doi: 10.7554/eLife.98033 (PMC12048155; doi:10.7554/eLife.98033)
Supplement: Source code 1. [file elife-98033-code1.zip › ProtSSN-master/data/DDG/DATASET/1LZ1-2.7-64.9/1LZ1-2.7-64.9.tsv]

mutant	score
A32L	-0.1
A32S	-0.33
A92S	0.81
A96M	0.02
A96S	-1.0
A9S	-0.02
E35L	-0.53
G105A	-0.62
G127A	-0.55
G129A	0.14
G16A	-1.39
G19A	-1.77
G22A	-1.79
G37A	-0.29
G48A	0.45
G68A	-0.12
G72A	-0.36
H78A	-0.14
I106A	-0.93
I23A	-2.54
I56A	-3.71
I56F	-4.09
I56L	-0.1
I56M	-1.77
I59F	-0.81
I59G	-3.83
I59L	0.0
I59M	-1.29
I59S	-3.59
I59T	-2.22
I59Y	-3.78
I89A	-2.7
K1A	-0.6
K1M	-0.12
L8T	-3.73
N118A	0.19
N118G	0.05
Q58A	0.91
R21A	1.32
R21G	1.15
R50A	0.43
V100F	-1.65
V100T	-0.29
V110D	0.17
V110F	-0.05
V110G	0.48
V110I	0.86
V110L	0.07
V110M	0.53
V110N	0.07
V110R	0.89
V110Y	-0.14
V2D	-1.44
V2F	-0.86
V2G	-2.3
V2I	1.1
V2L	-0.05
V2M	-0.31
V2N	-1.34
V2R	-0.38
V2S	-1.41
V2Y	-0.36
V74D	-0.43
V74F	-0.29
V74G	-0.22
V74I	0.45
V74L	0.19
V74M	0.65
V74N	-0.33
V74R	-0.07
V74S	-0.38
V74Y	-0.24
V93T	-0.67
V99T	-0.5
Y124F	-0.36
Y20F	-0.5
Y38A	-2.49
Y38F	-0.19
Y38G	-2.32
Y45F	0.07
Y54F	-0.96
Y63F	-0.24
S24A	0.53
S36A	1.12
S51A	0.24
S61A	1.36
S80A	-0.48
S82A	-0.38
T11A	-0.38
T11V	-0.31
T40A	1.5
T40V	1.34
T43A	0.36
T43V	-0.96
T52A	0.91
T52V	0.86
T70A	1.48
T70V	0.69
