# Supplementary material for: Semantical and geometrical protein encoding toward enhanced bioactivity and thermostability
Source: eLife. 2025 May 2;13:RP98033. doi: 10.7554/eLife.98033 (PMC12048155; doi:10.7554/eLife.98033)
Supplement: Source code 1. [file elife-98033-code1.zip › ProtSSN-master/data/DDG/DATASET/1N88-6.3-298.15/1N88-6.3-298.15.detail.json]

{"mutant": ["F21A", "I39A", "I80A", "I89A", "I8V", "L13A", "L57A", "V12A", "V30A", "V43A", "V49A", "V51A", "V54A", "V81A", "V83A", "Y18A", "Y26A"], "score": [-1.39, -1.39, -2.79, -2.35, -1.52, -1.52, -1.11, -1.94, -2.84, -2.82, -2.83, -3.24, -3.73, -2.82, -3.1, 0.06, -4.61]}
