# Supplementary material for: Semantical and geometrical protein encoding toward enhanced bioactivity and thermostability
Source: eLife. 2025 May 2;13:RP98033. doi: 10.7554/eLife.98033 (PMC12048155; doi:10.7554/eLife.98033)
Supplement: Source code 1. [file elife-98033-code1.zip › ProtSSN-master/data/DDG/DATASET/1N88-6.3-298.15/1N88-6.3-298.15.ef.pdb]

PARENT N/A
ATOM      1  N   MET A   1      13.186   6.395 -12.120  1.00 48.72           N  
ATOM      2  CA  MET A   1      13.392   5.088 -11.502  1.00 49.83           C  
ATOM      3  C   MET A   1      12.893   3.971 -12.412  1.00 50.39           C  
ATOM      4  CB  MET A   1      12.683   5.016 -10.148  1.00 43.95           C  
ATOM      5  O   MET A   1      11.839   4.098 -13.037  1.00 48.30           O  
ATOM      6  CG  MET A   1      13.359   5.832  -9.058  1.00 41.94           C  
ATOM      7  SD  MET A   1      12.828   5.332  -7.374  1.00 37.04           S  
ATOM      8  CE  MET A   1      12.370   6.949  -6.690  1.00 37.41           C  
ATOM      9  N   LYS A   2      13.775   3.032 -12.827  1.00 55.51           N  
ATOM     10  CA  LYS A   2      13.838   2.355 -14.119  1.00 54.89           C  
ATOM     11  C   LYS A   2      13.102   1.020 -14.077  1.00 56.22           C  
ATOM     12  CB  LYS A   2      15.292   2.139 -14.541  1.00 47.09           C  
ATOM     13  O   LYS A   2      12.456   0.629 -15.052  1.00 52.48           O  
ATOM     14  CG  LYS A   2      15.996   3.404 -15.011  1.00 42.99           C  
ATOM     15  CD  LYS A   2      17.386   3.102 -15.554  1.00 46.37           C  
ATOM     16  CE  LYS A   2      18.092   4.367 -16.021  1.00 31.85           C  
ATOM     17  NZ  LYS A   2      19.469   4.080 -16.525  1.00 30.52           N  
ATOM     18  N   THR A   3      13.014   0.478 -12.655  1.00 66.12           N  
ATOM     19  CA  THR A   3      12.536  -0.898 -12.727  1.00 66.61           C  
ATOM     20  C   THR A   3      11.360  -1.112 -11.777  1.00 67.50           C  
ATOM     21  CB  THR A   3      13.658  -1.898 -12.392  1.00 60.76           C  
ATOM     22  O   THR A   3      11.183  -0.356 -10.820  1.00 64.73           O  
ATOM     23  CG2 THR A   3      14.803  -1.796 -13.394  1.00 50.99           C  
ATOM     24  OG1 THR A   3      14.161  -1.621 -11.079  1.00 53.93           O  
ATOM     25  N   ALA A   4      10.455  -1.844 -12.166  1.00 72.05           N  
ATOM     26  CA  ALA A   4       9.323  -2.271 -11.347  1.00 71.86           C  
ATOM     27  C   ALA A   4       9.768  -2.605  -9.927  1.00 72.96           C  
ATOM     28  CB  ALA A   4       8.631  -3.475 -11.982  1.00 68.69           C  
ATOM     29  O   ALA A   4       9.071  -2.288  -8.960  1.00 70.83           O  
ATOM     30  N   TYR A   5      11.053  -3.224  -9.736  1.00 71.87           N  
ATOM     31  CA  TYR A   5      11.550  -3.631  -8.426  1.00 72.11           C  
ATOM     32  C   TYR A   5      11.878  -2.417  -7.565  1.00 72.04           C  
ATOM     33  CB  TYR A   5      12.791  -4.517  -8.573  1.00 67.64           C  
ATOM     34  O   TYR A   5      11.877  -2.502  -6.335  1.00 69.13           O  
ATOM     35  CG  TYR A   5      12.513  -5.847  -9.231  1.00 62.86           C  
ATOM     36  CD1 TYR A   5      11.999  -6.914  -8.498  1.00 58.10           C  
ATOM     37  CD2 TYR A   5      12.766  -6.039 -10.585  1.00 58.99           C  
ATOM     38  CE1 TYR A   5      11.743  -8.142  -9.099  1.00 53.03           C  
ATOM     39  CE2 TYR A   5      12.514  -7.263 -11.196  1.00 52.97           C  
ATOM     40  OH  TYR A   5      11.752  -9.520 -11.047  1.00 46.78           O  
ATOM     41  CZ  TYR A   5      12.003  -8.307 -10.446  1.00 52.22           C  
ATOM     42  N   ASP A   6      12.052  -1.310  -8.267  1.00 77.34           N  
ATOM     43  CA  ASP A   6      12.423  -0.135  -7.484  1.00 77.89           C  
ATOM     44  C   ASP A   6      11.187   0.570  -6.931  1.00 78.07           C  
ATOM     45  CB  ASP A   6      13.247   0.836  -8.332  1.00 73.98           C  
ATOM     46  O   ASP A   6      11.257   1.238  -5.898  1.00 75.79           O  
ATOM     47  CG  ASP A   6      14.614   0.287  -8.702  1.00 68.16           C  
ATOM     48  OD1 ASP A   6      15.234  -0.415  -7.875  1.00 64.78           O  
ATOM     49  OD2 ASP A   6      15.077   0.563  -9.831  1.00 68.92           O  
ATOM     50  N   VAL A   7      10.078   0.286  -7.576  1.00 81.74           N  
ATOM     51  CA  VAL A   7       8.882   1.052  -7.241  1.00 82.51           C  
ATOM     52  C   VAL A   7       8.056   0.295  -6.204  1.00 82.44           C  
ATOM     53  CB  VAL A   7       8.026   1.345  -8.494  1.00 79.94           C  
ATOM     54  O   VAL A   7       7.659   0.862  -5.183  1.00 80.20           O  
ATOM     55  CG1 VAL A   7       6.736   2.066  -8.109  1.00 74.57           C  
ATOM     56  CG2 VAL A   7       8.823   2.169  -9.503  1.00 72.41           C  
ATOM     57  N   ILE A   8       7.883  -0.925  -6.365  1.00 81.39           N  
ATOM     58  CA  ILE A   8       7.067  -1.745  -5.476  1.00 81.55           C  
ATOM     59  C   ILE A   8       7.951  -2.388  -4.410  1.00 81.30           C  
ATOM     60  CB  ILE A   8       6.295  -2.831  -6.258  1.00 79.52           C  
ATOM     61  O   ILE A   8       8.777  -3.251  -4.717  1.00 79.26           O  
ATOM     62  CG1 ILE A   8       5.454  -2.192  -7.369  1.00 75.26           C  
ATOM     63  CG2 ILE A   8       5.417  -3.656  -5.312  1.00 74.39           C  
ATOM     64  CD1 ILE A   8       4.810  -3.198  -8.314  1.00 72.27           C  
ATOM     65  N   LEU A   9       7.842  -2.107  -3.125  1.00 81.95           N  
ATOM     66  CA  LEU A   9       8.648  -2.642  -2.032  1.00 81.79           C  
ATOM     67  C   LEU A   9       8.040  -3.930  -1.487  1.00 80.86           C  
ATOM     68  CB  LEU A   9       8.779  -1.610  -0.908  1.00 79.40           C  
ATOM     69  O   LEU A   9       8.725  -4.950  -1.384  1.00 77.20           O  
ATOM     70  CG  LEU A   9       9.501  -0.309  -1.263  1.00 75.09           C  
ATOM     71  CD1 LEU A   9       9.429   0.671  -0.097  1.00 70.90           C  
ATOM     72  CD2 LEU A   9      10.950  -0.589  -1.645  1.00 72.53           C  
ATOM     73  N   ALA A  10       6.719  -3.832  -1.186  1.00 80.79           N  
ATOM     74  CA  ALA A  10       6.065  -4.986  -0.574  1.00 81.00           C  
ATOM     75  C   ALA A  10       4.546  -4.874  -0.675  1.00 81.40           C  
ATOM     76  CB  ALA A  10       6.488  -5.125   0.886  1.00 79.42           C  
ATOM     77  O   ALA A  10       4.006  -3.773  -0.806  1.00 80.34           O  
ATOM     78  N   PRO A  11       3.953  -6.009  -0.732  1.00 82.22           N  
ATOM     79  CA  PRO A  11       2.492  -5.967  -0.643  1.00 82.69           C  
ATOM     80  C   PRO A  11       1.993  -5.739   0.782  1.00 82.68           C  
ATOM     81  CB  PRO A  11       2.068  -7.346  -1.155  1.00 80.75           C  
ATOM     82  O   PRO A  11       2.697  -6.057   1.745  1.00 81.07           O  
ATOM     83  CG  PRO A  11       3.204  -8.250  -0.803  1.00 77.73           C  
ATOM     84  CD  PRO A  11       4.483  -7.469  -0.900  1.00 75.45           C  
ATOM     85  N   VAL A  12       0.927  -5.084   0.879  1.00 81.63           N  
ATOM     86  CA  VAL A  12       0.318  -4.911   2.193  1.00 81.52           C  
ATOM     87  C   VAL A  12      -0.764  -5.967   2.405  1.00 80.41           C  
ATOM     88  CB  VAL A  12      -0.278  -3.495   2.361  1.00 79.57           C  
ATOM     89  O   VAL A  12      -1.741  -6.022   1.654  1.00 77.51           O  
ATOM     90  CG1 VAL A  12      -0.861  -3.316   3.761  1.00 75.18           C  
ATOM     91  CG2 VAL A  12       0.783  -2.433   2.080  1.00 73.81           C  
ATOM     92  N   LEU A  13      -0.511  -6.865   3.412  1.00 77.93           N  
ATOM     93  CA  LEU A  13      -1.460  -7.926   3.731  1.00 77.39           C  
ATOM     94  C   LEU A  13      -2.170  -7.642   5.051  1.00 76.79           C  
ATOM     95  CB  LEU A  13      -0.748  -9.280   3.802  1.00 74.59           C  
ATOM     96  O   LEU A  13      -1.795  -8.187   6.092  1.00 73.38           O  
ATOM     97  CG  LEU A  13      -0.033  -9.737   2.530  1.00 71.60           C  
ATOM     98  CD1 LEU A  13       0.777 -11.001   2.802  1.00 69.01           C  
ATOM     99  CD2 LEU A  13      -1.037  -9.971   1.407  1.00 69.44           C  
ATOM    100  N   SER A  14      -2.939  -6.723   5.121  1.00 79.52           N  
ATOM    101  CA  SER A  14      -3.765  -6.382   6.275  1.00 79.61           C  
ATOM    102  C   SER A  14      -5.225  -6.754   6.039  1.00 79.53           C  
ATOM    103  CB  SER A  14      -3.655  -4.890   6.591  1.00 77.95           C  
ATOM    104  O   SER A  14      -5.621  -7.050   4.910  1.00 77.76           O  
ATOM    105  OG  SER A  14      -4.268  -4.114   5.575  1.00 76.23           O  
ATOM    106  N   GLU A  15      -6.098  -6.850   7.113  1.00 77.19           N  
ATOM    107  CA  GLU A  15      -7.516  -7.172   6.981  1.00 77.85           C  
ATOM    108  C   GLU A  15      -8.216  -6.203   6.032  1.00 77.74           C  
ATOM    109  CB  GLU A  15      -8.201  -7.155   8.350  1.00 74.42           C  
ATOM    110  O   GLU A  15      -9.047  -6.613   5.219  1.00 76.03           O  
ATOM    111  CG  GLU A  15      -7.787  -8.303   9.259  1.00 68.96           C  
ATOM    112  CD  GLU A  15      -8.517  -8.305  10.593  1.00 66.23           C  
ATOM    113  OE1 GLU A  15      -9.296  -7.362  10.860  1.00 64.78           O  
ATOM    114  OE2 GLU A  15      -8.309  -9.258  11.377  1.00 59.30           O  
ATOM    115  N   LYS A  16      -7.930  -4.973   6.220  1.00 78.63           N  
ATOM    116  CA  LYS A  16      -8.517  -3.954   5.355  1.00 78.74           C  
ATOM    117  C   LYS A  16      -8.114  -4.170   3.900  1.00 78.88           C  
ATOM    118  CB  LYS A  16      -8.099  -2.555   5.813  1.00 76.43           C  
ATOM    119  O   LYS A  16      -8.934  -4.008   2.993  1.00 77.03           O  
ATOM    120  CG  LYS A  16      -8.740  -2.114   7.120  1.00 72.28           C  
ATOM    121  CD  LYS A  16      -8.402  -0.666   7.448  1.00 69.52           C  
ATOM    122  CE  LYS A  16      -8.978  -0.247   8.794  1.00 61.10           C  
ATOM    123  NZ  LYS A  16      -8.593   1.152   9.151  1.00 58.12           N  
ATOM    124  N   ALA A  17      -6.839  -4.571   3.664  1.00 79.13           N  
ATOM    125  CA  ALA A  17      -6.352  -4.825   2.311  1.00 79.20           C  
ATOM    126  C   ALA A  17      -7.094  -5.995   1.671  1.00 78.92           C  
ATOM    127  CB  ALA A  17      -4.850  -5.097   2.328  1.00 77.21           C  
ATOM    128  O   ALA A  17      -7.421  -5.956   0.483  1.00 76.89           O  
ATOM    129  N   TYR A  18      -7.507  -6.860   2.517  1.00 78.96           N  
ATOM    130  CA  TYR A  18      -8.193  -8.057   2.042  1.00 78.97           C  
ATOM    131  C   TYR A  18      -9.599  -7.723   1.558  1.00 78.30           C  
ATOM    132  CB  TYR A  18      -8.259  -9.114   3.148  1.00 75.75           C  
ATOM    133  O   TYR A  18     -10.069  -8.282   0.564  1.00 75.53           O  
ATOM    134  CG  TYR A  18      -8.900 -10.409   2.713  1.00 69.46           C  
ATOM    135  CD1 TYR A  18     -10.223 -10.699   3.041  1.00 63.32           C  
ATOM    136  CD2 TYR A  18      -8.186 -11.346   1.974  1.00 63.85           C  
ATOM    137  CE1 TYR A  18     -10.818 -11.892   2.644  1.00 58.25           C  
ATOM    138  CE2 TYR A  18      -8.770 -12.542   1.572  1.00 59.24           C  
ATOM    139  OH  TYR A  18     -10.669 -13.988   1.514  1.00 45.20           O  
ATOM    140  CZ  TYR A  18     -10.085 -12.805   1.910  1.00 57.96           C  
ATOM    141  N   ALA A  19     -10.167  -6.964   2.352  1.00 76.75           N  
ATOM    142  CA  ALA A  19     -11.528  -6.574   1.993  1.00 76.98           C  
ATOM    143  C   ALA A  19     -11.573  -5.958   0.598  1.00 76.92           C  
ATOM    144  CB  ALA A  19     -12.090  -5.595   3.022  1.00 74.21           C  
ATOM    145  O   ALA A  19     -12.564  -6.108  -0.122  1.00 75.20           O  
ATOM    146  N   GLY A  20     -10.565  -5.424   0.208  1.00 76.74           N  
ATOM    147  CA  GLY A  20     -10.484  -4.725  -1.064  1.00 76.43           C  
ATOM    148  C   GLY A  20     -10.266  -5.654  -2.243  1.00 76.85           C  
ATOM    149  O   GLY A  20     -10.517  -5.280  -3.390  1.00 74.07           O  
ATOM    150  N   PHE A  21      -9.896  -6.996  -1.936  1.00 78.06           N  
ATOM    151  CA  PHE A  21      -9.673  -7.967  -3.002  1.00 78.04           C  
ATOM    152  C   PHE A  21     -10.952  -8.202  -3.797  1.00 77.24           C  
ATOM    153  CB  PHE A  21      -9.162  -9.291  -2.426  1.00 75.52           C  
ATOM    154  O   PHE A  21     -10.903  -8.439  -5.005  1.00 74.22           O  
ATOM    155  CG  PHE A  21      -7.726  -9.244  -1.976  1.00 71.54           C  
ATOM    156  CD1 PHE A  21      -6.877  -8.239  -2.422  1.00 67.81           C  
ATOM    157  CD2 PHE A  21      -7.227 -10.205  -1.108  1.00 69.00           C  
ATOM    158  CE1 PHE A  21      -5.548  -8.193  -2.008  1.00 66.76           C  
ATOM    159  CE2 PHE A  21      -5.900 -10.166  -0.689  1.00 67.40           C  
ATOM    160  CZ  PHE A  21      -5.062  -9.159  -1.141  1.00 63.34           C  
ATOM    161  N   ALA A  22     -12.047  -8.096  -3.015  1.00 74.49           N  
ATOM    162  CA  ALA A  22     -13.320  -8.341  -3.688  1.00 74.37           C  
ATOM    163  C   ALA A  22     -13.598  -7.274  -4.743  1.00 74.43           C  
ATOM    164  CB  ALA A  22     -14.459  -8.388  -2.672  1.00 71.40           C  
ATOM    165  O   ALA A  22     -14.228  -7.553  -5.766  1.00 72.14           O  
ATOM    166  N   GLU A  23     -13.027  -6.129  -4.574  1.00 77.55           N  
ATOM    167  CA  GLU A  23     -13.239  -5.021  -5.500  1.00 77.54           C  
ATOM    168  C   GLU A  23     -12.067  -4.878  -6.468  1.00 77.80           C  
ATOM    169  CB  GLU A  23     -13.450  -3.713  -4.734  1.00 74.58           C  
ATOM    170  O   GLU A  23     -12.025  -3.940  -7.265  1.00 75.43           O  
ATOM    171  CG  GLU A  23     -14.721  -3.689  -3.897  1.00 70.11           C  
ATOM    172  CD  GLU A  23     -14.948  -2.363  -3.188  1.00 67.05           C  
ATOM    173  OE1 GLU A  23     -14.137  -1.428  -3.376  1.00 65.04           O  
ATOM    174  OE2 GLU A  23     -15.944  -2.259  -2.438  1.00 60.69           O  
ATOM    175  N   GLY A  24     -11.235  -5.750  -6.469  1.00 78.21           N  
ATOM    176  CA  GLY A  24     -10.067  -5.699  -7.334  1.00 78.94           C  
ATOM    177  C   GLY A  24      -9.046  -4.665  -6.897  1.00 79.27           C  
ATOM    178  O   GLY A  24      -8.327  -4.105  -7.727  1.00 77.53           O  
ATOM    179  N   LYS A  25      -9.081  -4.242  -5.582  1.00 82.17           N  
ATOM    180  CA  LYS A  25      -8.143  -3.277  -5.017  1.00 82.53           C  
ATOM    181  C   LYS A  25      -6.997  -3.981  -4.295  1.00 82.65           C  
ATOM    182  CB  LYS A  25      -8.861  -2.327  -4.057  1.00 80.38           C  
ATOM    183  O   LYS A  25      -7.229  -4.810  -3.413  1.00 80.88           O  
ATOM    184  CG  LYS A  25      -9.881  -1.421  -4.731  1.00 76.31           C  
ATOM    185  CD  LYS A  25     -10.528  -0.469  -3.733  1.00 73.30           C  
ATOM    186  CE  LYS A  25     -11.606   0.382  -4.390  1.00 66.76           C  
ATOM    187  NZ  LYS A  25     -12.350   1.204  -3.388  1.00 61.76           N  
ATOM    188  N   TYR A  26      -5.774  -3.694  -4.724  1.00 83.06           N  
ATOM    189  CA  TYR A  26      -4.581  -4.236  -4.083  1.00 83.39           C  
ATOM    190  C   TYR A  26      -3.716  -3.120  -3.509  1.00 83.45           C  
ATOM    191  CB  TYR A  26      -3.767  -5.068  -5.077  1.00 82.02           C  
ATOM    192  O   TYR A  26      -3.591  -2.051  -4.110  1.00 82.20           O  
ATOM    193  CG  TYR A  26      -4.520  -6.248  -5.642  1.00 80.74           C  
ATOM    194  CD1 TYR A  26      -4.458  -7.497  -5.029  1.00 78.40           C  
ATOM    195  CD2 TYR A  26      -5.295  -6.116  -6.789  1.00 79.24           C  
ATOM    196  CE1 TYR A  26      -5.149  -8.588  -5.546  1.00 78.60           C  
ATOM    197  CE2 TYR A  26      -5.990  -7.200  -7.316  1.00 79.11           C  
ATOM    198  OH  TYR A  26      -6.598  -9.506  -7.205  1.00 74.77           O  
ATOM    199  CZ  TYR A  26      -5.912  -8.429  -6.688  1.00 74.86           C  
ATOM    200  N   THR A  27      -3.216  -3.312  -2.335  1.00 84.69           N  
ATOM    201  CA  THR A  27      -2.445  -2.288  -1.638  1.00 84.98           C  
ATOM    202  C   THR A  27      -0.967  -2.663  -1.590  1.00 85.40           C  
ATOM    203  CB  THR A  27      -2.970  -2.072  -0.206  1.00 83.06           C  
ATOM    204  O   THR A  27      -0.621  -3.809  -1.298  1.00 84.29           O  
ATOM    205  CG2 THR A  27      -4.422  -1.608  -0.217  1.00 74.13           C  
ATOM    206  OG1 THR A  27      -2.878  -3.303   0.521  1.00 78.18           O  
ATOM    207  N   PHE A  28      -0.096  -1.745  -1.880  1.00 84.73           N  
ATOM    208  CA  PHE A  28       1.341  -1.996  -1.878  1.00 84.81           C  
ATOM    209  C   PHE A  28       2.085  -0.878  -1.158  1.00 84.96           C  
ATOM    210  CB  PHE A  28       1.865  -2.137  -3.311  1.00 83.78           C  
ATOM    211  O   PHE A  28       1.626   0.266  -1.134  1.00 83.72           O  
ATOM    212  CG  PHE A  28       1.294  -3.315  -4.053  1.00 82.29           C  
ATOM    213  CD1 PHE A  28       1.871  -4.574  -3.937  1.00 79.66           C  
ATOM    214  CD2 PHE A  28       0.179  -3.164  -4.867  1.00 80.32           C  
ATOM    215  CE1 PHE A  28       1.344  -5.666  -4.622  1.00 79.95           C  
ATOM    216  CE2 PHE A  28      -0.353  -4.250  -5.555  1.00 80.48           C  
ATOM    217  CZ  PHE A  28       0.232  -5.500  -5.433  1.00 76.93           C  
ATOM    218  N   TRP A  29       3.109  -1.246  -0.457  1.00 83.82           N  
ATOM    219  CA  TRP A  29       4.121  -0.279  -0.044  1.00 85.29           C  
ATOM    220  C   TRP A  29       4.991   0.136  -1.225  1.00 84.56           C  
ATOM    221  CB  TRP A  29       4.995  -0.858   1.072  1.00 81.99           C  
ATOM    222  O   TRP A  29       5.559  -0.714  -1.915  1.00 82.51           O  
ATOM    223  CG  TRP A  29       4.260  -1.108   2.355  1.00 74.22           C  
ATOM    224  CD1 TRP A  29       3.978  -2.320   2.921  1.00 68.01           C  
ATOM    225  CD2 TRP A  29       3.708  -0.118   3.229  1.00 70.73           C  
ATOM    226  CE2 TRP A  29       3.106  -0.803   4.307  1.00 70.72           C  
ATOM    227  CE3 TRP A  29       3.666   1.282   3.205  1.00 76.47           C  
ATOM    228  NE1 TRP A  29       3.284  -2.143   4.095  1.00 76.74           N  
ATOM    229  CH2 TRP A  29       2.440   1.237   5.306  1.00 72.45           C  
ATOM    230  CZ2 TRP A  29       2.468  -0.133   5.354  1.00 74.40           C  
ATOM    231  CZ3 TRP A  29       3.030   1.947   4.248  1.00 73.55           C  
ATOM    232  N   VAL A  30       5.108   1.457  -1.442  1.00 84.34           N  
ATOM    233  CA  VAL A  30       5.829   1.944  -2.614  1.00 84.11           C  
ATOM    234  C   VAL A  30       6.945   2.891  -2.179  1.00 83.72           C  
ATOM    235  CB  VAL A  30       4.883   2.655  -3.608  1.00 82.22           C  
ATOM    236  O   VAL A  30       6.956   3.365  -1.040  1.00 81.53           O  
ATOM    237  CG1 VAL A  30       3.881   1.667  -4.201  1.00 73.99           C  
ATOM    238  CG2 VAL A  30       4.156   3.809  -2.918  1.00 72.83           C  
ATOM    239  N   HIS A  31       7.862   3.135  -3.054  1.00 82.76           N  
ATOM    240  CA  HIS A  31       8.940   4.088  -2.815  1.00 82.77           C  
ATOM    241  C   HIS A  31       8.391   5.484  -2.541  1.00 82.73           C  
ATOM    242  CB  HIS A  31       9.897   4.125  -4.008  1.00 80.40           C  
ATOM    243  O   HIS A  31       7.466   5.936  -3.220  1.00 80.83           O  
ATOM    244  CG  HIS A  31      11.223   4.742  -3.695  1.00 73.87           C  
ATOM    245  CD2 HIS A  31      12.428   4.179  -3.444  1.00 68.94           C  
ATOM    246  ND1 HIS A  31      11.407   6.105  -3.610  1.00 65.55           N  
ATOM    247  CE1 HIS A  31      12.674   6.354  -3.320  1.00 64.69           C  
ATOM    248  NE2 HIS A  31      13.314   5.203  -3.214  1.00 60.60           N  
ATOM    249  N   PRO A  32       8.938   6.221  -1.569  1.00 80.17           N  
ATOM    250  CA  PRO A  32       8.390   7.535  -1.228  1.00 80.23           C  
ATOM    251  C   PRO A  32       8.337   8.482  -2.425  1.00 80.33           C  
ATOM    252  CB  PRO A  32       9.358   8.056  -0.163  1.00 78.04           C  
ATOM    253  O   PRO A  32       7.453   9.338  -2.502  1.00 78.12           O  
ATOM    254  CG  PRO A  32      10.080   6.841   0.323  1.00 75.26           C  
ATOM    255  CD  PRO A  32       9.956   5.765  -0.717  1.00 73.10           C  
ATOM    256  N   LYS A  33       9.152   8.385  -3.382  1.00 79.28           N  
ATOM    257  CA  LYS A  33       9.212   9.346  -4.479  1.00 79.48           C  
ATOM    258  C   LYS A  33       8.457   8.834  -5.702  1.00 79.50           C  
ATOM    259  CB  LYS A  33      10.665   9.648  -4.850  1.00 76.02           C  
ATOM    260  O   LYS A  33       8.468   9.470  -6.757  1.00 76.47           O  
ATOM    261  CG  LYS A  33      11.443  10.377  -3.764  1.00 70.41           C  
ATOM    262  CD  LYS A  33      12.861  10.701  -4.214  1.00 67.61           C  
ATOM    263  CE  LYS A  33      13.623  11.478  -3.148  1.00 59.59           C  
ATOM    264  NZ  LYS A  33      15.040  11.724  -3.549  1.00 54.65           N  
ATOM    265  N   ALA A  34       7.763   7.750  -5.537  1.00 80.14           N  
ATOM    266  CA  ALA A  34       7.098   7.146  -6.689  1.00 80.48           C  
ATOM    267  C   ALA A  34       5.827   7.908  -7.051  1.00 80.94           C  
ATOM    268  CB  ALA A  34       6.774   5.680  -6.407  1.00 78.18           C  
ATOM    269  O   ALA A  34       5.058   8.300  -6.170  1.00 79.20           O  
ATOM    270  N   THR A  35       5.667   8.202  -8.322  1.00 81.69           N  
ATOM    271  CA  THR A  35       4.479   8.892  -8.812  1.00 82.12           C  
ATOM    272  C   THR A  35       3.381   7.893  -9.165  1.00 82.90           C  
ATOM    273  CB  THR A  35       4.804   9.758 -10.043  1.00 79.84           C  
ATOM    274  O   THR A  35       3.645   6.697  -9.309  1.00 81.77           O  
ATOM    275  CG2 THR A  35       5.943  10.728  -9.747  1.00 71.35           C  
ATOM    276  OG1 THR A  35       5.186   8.907 -11.131  1.00 75.19           O  
ATOM    277  N   LYS A  36       2.069   8.323  -9.276  1.00 82.37           N  
ATOM    278  CA  LYS A  36       0.936   7.470  -9.621  1.00 82.89           C  
ATOM    279  C   LYS A  36       1.170   6.754 -10.948  1.00 83.15           C  
ATOM    280  CB  LYS A  36      -0.353   8.290  -9.688  1.00 80.81           C  
ATOM    281  O   LYS A  36       0.848   5.572 -11.088  1.00 81.91           O  
ATOM    282  CG  LYS A  36      -0.823   8.816  -8.339  1.00 76.80           C  
ATOM    283  CD  LYS A  36      -2.187   9.485  -8.445  1.00 74.45           C  
ATOM    284  CE  LYS A  36      -2.678   9.972  -7.088  1.00 68.56           C  
ATOM    285  NZ  LYS A  36      -4.042  10.575  -7.177  1.00 65.56           N  
ATOM    286  N   THR A  37       1.821   7.490 -11.828  1.00 83.24           N  
ATOM    287  CA  THR A  37       2.065   6.918 -13.147  1.00 83.32           C  
ATOM    288  C   THR A  37       3.144   5.841 -13.078  1.00 83.45           C  
ATOM    289  CB  THR A  37       2.482   8.002 -14.158  1.00 80.98           C  
ATOM    290  O   THR A  37       3.048   4.814 -13.754  1.00 81.92           O  
ATOM    291  CG2 THR A  37       1.347   8.991 -14.404  1.00 71.52           C  
ATOM    292  OG1 THR A  37       3.617   8.713 -13.646  1.00 76.30           O  
ATOM    293  N   GLU A  38       4.158   6.081 -12.310  1.00 82.28           N  
ATOM    294  CA  GLU A  38       5.222   5.097 -12.136  1.00 82.60           C  
ATOM    295  C   GLU A  38       4.698   3.829 -11.468  1.00 82.83           C  
ATOM    296  CB  GLU A  38       6.371   5.688 -11.314  1.00 80.26           C  
ATOM    297  O   GLU A  38       5.071   2.719 -11.853  1.00 81.52           O  
ATOM    298  CG  GLU A  38       7.188   6.732 -12.061  1.00 74.63           C  
ATOM    299  CD  GLU A  38       8.299   7.339 -11.219  1.00 71.45           C  
ATOM    300  OE1 GLU A  38       8.336   7.091  -9.992  1.00 68.56           O  
ATOM    301  OE2 GLU A  38       9.139   8.070 -11.791  1.00 65.98           O  
ATOM    302  N   ILE A  39       3.796   4.055 -10.474  1.00 83.30           N  
ATOM    303  CA  ILE A  39       3.209   2.931  -9.752  1.00 83.81           C  
ATOM    304  C   ILE A  39       2.333   2.111 -10.697  1.00 83.84           C  
ATOM    305  CB  ILE A  39       2.385   3.408  -8.535  1.00 82.35           C  
ATOM    306  O   ILE A  39       2.415   0.881 -10.720  1.00 82.68           O  
ATOM    307  CG1 ILE A  39       3.289   4.126  -7.526  1.00 80.45           C  
ATOM    308  CG2 ILE A  39       1.658   2.230  -7.879  1.00 79.18           C  
ATOM    309  CD1 ILE A  39       2.531   4.855  -6.425  1.00 77.70           C  
ATOM    310  N   LYS A  40       1.589   2.891 -11.534  1.00 84.11           N  
ATOM    311  CA  LYS A  40       0.736   2.229 -12.517  1.00 84.08           C  
ATOM    312  C   LYS A  40       1.561   1.369 -13.471  1.00 83.70           C  
ATOM    313  CB  LYS A  40      -0.072   3.259 -13.307  1.00 82.29           C  
ATOM    314  O   LYS A  40       1.254   0.194 -13.679  1.00 81.95           O  
ATOM    315  CG  LYS A  40      -0.956   2.655 -14.389  1.00 78.12           C  
ATOM    316  CD  LYS A  40      -1.757   3.726 -15.118  1.00 75.53           C  
ATOM    317  CE  LYS A  40      -2.587   3.132 -16.249  1.00 69.39           C  
ATOM    318  NZ  LYS A  40      -3.373   4.178 -16.968  1.00 65.29           N  
ATOM    319  N   ASN A  41       2.605   1.911 -13.953  1.00 83.39           N  
ATOM    320  CA  ASN A  41       3.462   1.207 -14.902  1.00 83.28           C  
ATOM    321  C   ASN A  41       4.170   0.024 -14.246  1.00 83.24           C  
ATOM    322  CB  ASN A  41       4.485   2.164 -15.515  1.00 81.04           C  
ATOM    323  O   ASN A  41       4.292  -1.043 -14.850  1.00 81.45           O  
ATOM    324  CG  ASN A  41       3.853   3.167 -16.460  1.00 74.51           C  
ATOM    325  ND2 ASN A  41       4.551   4.268 -16.711  1.00 70.15           N  
ATOM    326  OD1 ASN A  41       2.745   2.954 -16.961  1.00 69.65           O  
ATOM    327  N   ALA A  42       4.477   0.178 -13.067  1.00 83.37           N  
ATOM    328  CA  ALA A  42       5.187  -0.860 -12.324  1.00 83.64           C  
ATOM    329  C   ALA A  42       4.284  -2.062 -12.062  1.00 83.26           C  
ATOM    330  CB  ALA A  42       5.720  -0.301 -11.007  1.00 81.55           C  
ATOM    331  O   ALA A  42       4.685  -3.207 -12.280  1.00 81.59           O  
ATOM    332  N   VAL A  43       3.081  -1.771 -11.677  1.00 82.81           N  
ATOM    333  CA  VAL A  43       2.139  -2.839 -11.358  1.00 82.95           C  
ATOM    334  C   VAL A  43       1.732  -3.568 -12.637  1.00 82.61           C  
ATOM    335  CB  VAL A  43       0.888  -2.295 -10.634  1.00 81.13           C  
ATOM    336  O   VAL A  43       1.656  -4.799 -12.660  1.00 80.74           O  
ATOM    337  CG1 VAL A  43      -0.137  -3.406 -10.418  1.00 76.33           C  
ATOM    338  CG2 VAL A  43       1.279  -1.657  -9.302  1.00 75.03           C  
ATOM    339  N   GLU A  44       1.585  -2.784 -13.683  1.00 82.18           N  
ATOM    340  CA  GLU A  44       1.200  -3.385 -14.956  1.00 81.91           C  
ATOM    341  C   GLU A  44       2.320  -4.260 -15.514  1.00 81.38           C  
ATOM    342  CB  GLU A  44       0.824  -2.302 -15.970  1.00 80.22           C  
ATOM    343  O   GLU A  44       2.063  -5.342 -16.046  1.00 79.19           O  
ATOM    344  CG  GLU A  44      -0.485  -1.593 -15.655  1.00 77.55           C  
ATOM    345  CD  GLU A  44      -0.922  -0.627 -16.745  1.00 75.61           C  
ATOM    346  OE1 GLU A  44      -0.123  -0.354 -17.670  1.00 74.04           O  
ATOM    347  OE2 GLU A  44      -2.072  -0.139 -16.674  1.00 72.34           O  
ATOM    348  N   THR A  45       3.529  -3.850 -15.275  1.00 80.71           N  
ATOM    349  CA  THR A  45       4.682  -4.585 -15.783  1.00 80.39           C  
ATOM    350  C   THR A  45       4.974  -5.803 -14.911  1.00 79.86           C  
ATOM    351  CB  THR A  45       5.931  -3.687 -15.850  1.00 77.92           C  
ATOM    352  O   THR A  45       5.265  -6.885 -15.425  1.00 77.26           O  
ATOM    353  CG2 THR A  45       7.075  -4.389 -16.575  1.00 69.22           C  
ATOM    354  OG1 THR A  45       5.607  -2.479 -16.550  1.00 74.41           O  
ATOM    355  N   ALA A  46       4.790  -5.725 -13.704  1.00 80.35           N  
ATOM    356  CA  ALA A  46       5.164  -6.774 -12.760  1.00 80.29           C  
ATOM    357  C   ALA A  46       4.121  -7.889 -12.738  1.00 79.97           C  
ATOM    358  CB  ALA A  46       5.344  -6.192 -11.361  1.00 78.00           C  
ATOM    359  O   ALA A  46       4.468  -9.071 -12.694  1.00 77.42           O  
ATOM    360  N   PHE A  47       2.874  -7.564 -12.827  1.00 80.41           N  
ATOM    361  CA  PHE A  47       1.819  -8.548 -12.617  1.00 79.97           C  
ATOM    362  C   PHE A  47       0.993  -8.735 -13.884  1.00 79.39           C  
ATOM    363  CB  PHE A  47       0.911  -8.125 -11.457  1.00 77.93           C  
ATOM    364  O   PHE A  47       0.082  -9.565 -13.921  1.00 75.91           O  
ATOM    365  CG  PHE A  47       1.598  -8.126 -10.118  1.00 76.64           C  
ATOM    366  CD1 PHE A  47       1.793  -9.313  -9.422  1.00 73.89           C  
ATOM    367  CD2 PHE A  47       2.049  -6.939  -9.555  1.00 74.84           C  
ATOM    368  CE1 PHE A  47       2.428  -9.316  -8.182  1.00 74.06           C  
ATOM    369  CE2 PHE A  47       2.685  -6.935  -8.317  1.00 74.50           C  
ATOM    370  CZ  PHE A  47       2.872  -8.124  -7.632  1.00 70.10           C  
ATOM    371  N   LYS A  48       1.481  -8.167 -14.973  1.00 79.03           N  
ATOM    372  CA  LYS A  48       0.824  -8.272 -16.273  1.00 79.26           C  
ATOM    373  C   LYS A  48      -0.681  -8.057 -16.147  1.00 78.69           C  
ATOM    374  CB  LYS A  48       1.108  -9.634 -16.908  1.00 73.86           C  
ATOM    375  O   LYS A  48      -1.472  -8.867 -16.635  1.00 75.03           O  
ATOM    376  CG  LYS A  48       2.561  -9.841 -17.308  1.00 67.27           C  
ATOM    377  CD  LYS A  48       2.763 -11.174 -18.016  1.00 64.37           C  
ATOM    378  CE  LYS A  48       4.227 -11.409 -18.363  1.00 55.90           C  
ATOM    379  NZ  LYS A  48       4.440 -12.747 -18.990  1.00 50.05           N  
ATOM    380  N   VAL A  49      -1.141  -6.987 -15.494  1.00 78.41           N  
ATOM    381  CA  VAL A  49      -2.537  -6.606 -15.303  1.00 78.81           C  
ATOM    382  C   VAL A  49      -2.750  -5.170 -15.774  1.00 78.47           C  
ATOM    383  CB  VAL A  49      -2.968  -6.753 -13.826  1.00 75.33           C  
ATOM    384  O   VAL A  49      -1.789  -4.416 -15.944  1.00 75.85           O  
ATOM    385  CG1 VAL A  49      -2.999  -8.224 -13.416  1.00 66.54           C  
ATOM    386  CG2 VAL A  49      -2.030  -5.961 -12.917  1.00 65.82           C  
ATOM    387  N   LYS A  50      -3.934  -4.895 -16.103  1.00 81.07           N  
ATOM    388  CA  LYS A  50      -4.309  -3.526 -16.447  1.00 82.34           C  
ATOM    389  C   LYS A  50      -4.836  -2.778 -15.226  1.00 82.44           C  
ATOM    390  CB  LYS A  50      -5.360  -3.521 -17.558  1.00 77.85           C  
ATOM    391  O   LYS A  50      -5.790  -3.221 -14.583  1.00 80.77           O  
ATOM    392  CG  LYS A  50      -5.607  -2.150 -18.170  1.00 69.15           C  
ATOM    393  CD  LYS A  50      -6.614  -2.220 -19.311  1.00 65.82           C  
ATOM    394  CE  LYS A  50      -6.872  -0.846 -19.915  1.00 57.17           C  
ATOM    395  NZ  LYS A  50      -7.831  -0.915 -21.058  1.00 51.24           N  
ATOM    396  N   VAL A  51      -4.296  -1.570 -14.990  1.00 80.46           N  
ATOM    397  CA  VAL A  51      -4.662  -0.792 -13.811  1.00 81.72           C  
ATOM    398  C   VAL A  51      -5.616   0.332 -14.208  1.00 80.54           C  
ATOM    399  CB  VAL A  51      -3.417  -0.210 -13.106  1.00 77.68           C  
ATOM    400  O   VAL A  51      -5.358   1.065 -15.166  1.00 77.88           O  
ATOM    401  CG1 VAL A  51      -3.826   0.681 -11.935  1.00 67.25           C  
ATOM    402  CG2 VAL A  51      -2.499  -1.335 -12.630  1.00 65.93           C  
ATOM    403  N   VAL A  52      -6.734   0.549 -13.570  1.00 82.60           N  
ATOM    404  CA  VAL A  52      -7.730   1.572 -13.873  1.00 83.07           C  
ATOM    405  C   VAL A  52      -7.514   2.786 -12.973  1.00 82.09           C  
ATOM    406  CB  VAL A  52      -9.168   1.031 -13.704  1.00 79.04           C  
ATOM    407  O   VAL A  52      -7.628   3.929 -13.424  1.00 78.88           O  
ATOM    408  CG1 VAL A  52     -10.194   2.109 -14.049  1.00 67.08           C  
ATOM    409  CG2 VAL A  52      -9.377  -0.208 -14.572  1.00 64.63           C  
ATOM    410  N   LYS A  53      -7.173   2.459 -11.771  1.00 82.80           N  
ATOM    411  CA  LYS A  53      -7.081   3.564 -10.821  1.00 83.54           C  
ATOM    412  C   LYS A  53      -5.951   3.336  -9.820  1.00 84.21           C  
ATOM    413  CB  LYS A  53      -8.406   3.748 -10.081  1.00 81.04           C  
ATOM    414  O   LYS A  53      -5.733   2.209  -9.369  1.00 83.23           O  
ATOM    415  CG  LYS A  53      -8.498   5.044  -9.289  1.00 74.43           C  
ATOM    416  CD  LYS A  53      -9.882   5.229  -8.678  1.00 71.25           C  
ATOM    417  CE  LYS A  53      -9.987   6.545  -7.920  1.00 64.70           C  
ATOM    418  NZ  LYS A  53     -11.345   6.735  -7.328  1.00 60.21           N  
ATOM    419  N   VAL A  54      -5.268   4.459  -9.483  1.00 84.83           N  
ATOM    420  CA  VAL A  54      -4.184   4.418  -8.507  1.00 84.95           C  
ATOM    421  C   VAL A  54      -4.406   5.489  -7.442  1.00 84.34           C  
ATOM    422  CB  VAL A  54      -2.807   4.613  -9.180  1.00 82.34           C  
ATOM    423  O   VAL A  54      -4.590   6.665  -7.764  1.00 81.60           O  
ATOM    424  CG1 VAL A  54      -1.682   4.490  -8.154  1.00 73.70           C  
ATOM    425  CG2 VAL A  54      -2.617   3.600 -10.308  1.00 72.98           C  
ATOM    426  N   ASN A  55      -4.563   5.117  -6.294  1.00 84.59           N  
ATOM    427  CA  ASN A  55      -4.621   6.044  -5.168  1.00 85.08           C  
ATOM    428  C   ASN A  55      -3.400   5.905  -4.264  1.00 84.99           C  
ATOM    429  CB  ASN A  55      -5.905   5.832  -4.364  1.00 82.45           C  
ATOM    430  O   ASN A  55      -2.973   4.791  -3.957  1.00 83.26           O  
ATOM    431  CG  ASN A  55      -7.151   6.197  -5.146  1.00 75.32           C  
ATOM    432  ND2 ASN A  55      -8.250   5.504  -4.869  1.00 72.16           N  
ATOM    433  OD1 ASN A  55      -7.127   7.094  -5.993  1.00 70.83           O  
ATOM    434  N   THR A  56      -2.814   6.970  -3.899  1.00 84.15           N  
ATOM    435  CA  THR A  56      -1.628   6.946  -3.050  1.00 84.03           C  
ATOM    436  C   THR A  56      -1.894   7.663  -1.729  1.00 83.17           C  
ATOM    437  CB  THR A  56      -0.423   7.594  -3.756  1.00 81.79           C  
ATOM    438  O   THR A  56      -2.720   8.576  -1.668  1.00 80.38           O  
ATOM    439  CG2 THR A  56      -0.054   6.833  -5.025  1.00 73.86           C  
ATOM    440  OG1 THR A  56      -0.749   8.946  -4.101  1.00 77.73           O  
ATOM    441  N   LEU A  57      -1.428   7.280  -0.727  1.00 86.09           N  
ATOM    442  CA  LEU A  57      -1.498   7.973   0.555  1.00 86.04           C  
ATOM    443  C   LEU A  57      -0.181   7.848   1.313  1.00 85.83           C  
ATOM    444  CB  LEU A  57      -2.645   7.418   1.403  1.00 83.76           C  
ATOM    445  O   LEU A  57       0.530   6.851   1.170  1.00 83.85           O  
ATOM    446  CG  LEU A  57      -2.484   5.981   1.904  1.00 76.59           C  
ATOM    447  CD1 LEU A  57      -1.751   5.965   3.241  1.00 70.72           C  
ATOM    448  CD2 LEU A  57      -3.843   5.301   2.025  1.00 71.54           C  
ATOM    449  N   HIS A  58       0.164   8.768   2.104  1.00 83.73           N  
ATOM    450  CA  HIS A  58       1.350   8.779   2.952  1.00 84.05           C  
ATOM    451  C   HIS A  58       1.010   8.366   4.380  1.00 83.05           C  
ATOM    452  CB  HIS A  58       2.000  10.164   2.947  1.00 81.11           C  
ATOM    453  O   HIS A  58       0.096   8.924   4.991  1.00 80.09           O  
ATOM    454  CG  HIS A  58       2.660  10.512   1.651  1.00 75.50           C  
ATOM    455  CD2 HIS A  58       2.182  11.142   0.551  1.00 71.12           C  
ATOM    456  ND1 HIS A  58       3.974  10.202   1.378  1.00 70.04           N  
ATOM    457  CE1 HIS A  58       4.278  10.629   0.163  1.00 67.12           C  
ATOM    458  NE2 HIS A  58       3.208  11.203  -0.360  1.00 64.74           N  
ATOM    459  N   VAL A  59       1.636   7.419   4.857  1.00 84.47           N  
ATOM    460  CA  VAL A  59       1.405   6.968   6.226  1.00 84.13           C  
ATOM    461  C   VAL A  59       2.535   7.457   7.129  1.00 83.54           C  
ATOM    462  CB  VAL A  59       1.286   5.430   6.304  1.00 81.99           C  
ATOM    463  O   VAL A  59       3.705   7.151   6.889  1.00 81.21           O  
ATOM    464  CG1 VAL A  59       0.979   4.984   7.733  1.00 74.62           C  
ATOM    465  CG2 VAL A  59       0.212   4.928   5.342  1.00 73.07           C  
ATOM    466  N   ARG A  60       2.172   8.242   8.077  1.00 82.47           N  
ATOM    467  CA  ARG A  60       3.157   8.807   8.993  1.00 82.40           C  
ATOM    468  C   ARG A  60       3.693   7.743   9.945  1.00 82.22           C  
ATOM    469  CB  ARG A  60       2.551   9.965   9.788  1.00 79.86           C  
ATOM    470  O   ARG A  60       2.932   6.915  10.450  1.00 79.69           O  
ATOM    471  CG  ARG A  60       2.248  11.196   8.950  1.00 74.09           C  
ATOM    472  CD  ARG A  60       1.758  12.355   9.807  1.00 70.64           C  
ATOM    473  NE  ARG A  60       1.358  13.498   8.990  1.00 59.29           N  
ATOM    474  NH1 ARG A  60       0.442  14.693  10.743  1.00 44.55           N  
ATOM    475  NH2 ARG A  60       0.423  15.563   8.622  1.00 39.87           N  
ATOM    476  CZ  ARG A  60       0.742  14.582   9.453  1.00 59.93           C  
ATOM    477  N   GLY A  61       4.962   7.600   9.985  1.00 79.28           N  
ATOM    478  CA  GLY A  61       5.594   6.695  10.932  1.00 79.03           C  
ATOM    479  C   GLY A  61       5.172   6.945  12.368  1.00 78.68           C  
ATOM    480  O   GLY A  61       4.957   8.091  12.767  1.00 75.77           O  
ATOM    481  N   LYS A  62       4.901   5.859  13.135  1.00 78.84           N  
ATOM    482  CA  LYS A  62       4.504   5.979  14.535  1.00 78.71           C  
ATOM    483  C   LYS A  62       5.704   6.303  15.420  1.00 78.40           C  
ATOM    484  CB  LYS A  62       3.831   4.692  15.015  1.00 75.97           C  
ATOM    485  O   LYS A  62       6.809   5.811  15.181  1.00 75.96           O  
ATOM    486  CG  LYS A  62       2.480   4.422  14.369  1.00 71.21           C  
ATOM    487  CD  LYS A  62       1.808   3.195  14.971  1.00 68.99           C  
ATOM    488  CE  LYS A  62       0.469   2.906  14.305  1.00 58.83           C  
ATOM    489  NZ  LYS A  62      -0.192   1.701  14.889  1.00 53.17           N  
ATOM    490  N   LYS A  63       5.522   7.226  16.230  1.00 78.20           N  
ATOM    491  CA  LYS A  63       6.506   7.534  17.264  1.00 77.99           C  
ATOM    492  C   LYS A  63       6.483   6.487  18.374  1.00 77.82           C  
ATOM    493  CB  LYS A  63       6.252   8.924  17.850  1.00 74.84           C  
ATOM    494  O   LYS A  63       5.413   6.094  18.842  1.00 74.78           O  
ATOM    495  CG  LYS A  63       6.433  10.058  16.852  1.00 70.60           C  
ATOM    496  CD  LYS A  63       6.203  11.417  17.502  1.00 68.10           C  
ATOM    497  CE  LYS A  63       6.285  12.546  16.484  1.00 55.72           C  
ATOM    498  NZ  LYS A  63       6.034  13.878  17.113  1.00 49.44           N  
ATOM    499  N   LYS A  64       7.581   5.840  18.590  1.00 79.09           N  
ATOM    500  CA  LYS A  64       7.674   4.912  19.714  1.00 78.83           C  
ATOM    501  C   LYS A  64       8.780   5.327  20.680  1.00 78.68           C  
ATOM    502  CB  LYS A  64       7.921   3.488  19.216  1.00 76.04           C  
ATOM    503  O   LYS A  64       9.857   5.750  20.254  1.00 76.52           O  
ATOM    504  CG  LYS A  64       7.649   2.412  20.257  1.00 70.73           C  
ATOM    505  CD  LYS A  64       7.836   1.015  19.679  1.00 68.43           C  
ATOM    506  CE  LYS A  64       7.557  -0.063  20.718  1.00 60.51           C  
ATOM    507  NZ  LYS A  64       7.654  -1.434  20.134  1.00 54.68           N  
ATOM    508  N   ARG A  65       8.556   5.218  21.916  1.00 77.83           N  
ATOM    509  CA  ARG A  65       9.526   5.440  22.984  1.00 77.41           C  
ATOM    510  C   ARG A  65      10.180   4.130  23.411  1.00 77.30           C  
ATOM    511  CB  ARG A  65       8.857   6.108  24.188  1.00 74.34           C  
ATOM    512  O   ARG A  65       9.492   3.180  23.788  1.00 74.54           O  
ATOM    513  CG  ARG A  65       9.838   6.649  25.216  1.00 70.62           C  
ATOM    514  CD  ARG A  65       9.127   7.397  26.334  1.00 69.04           C  
ATOM    515  NE  ARG A  65      10.063   7.854  27.357  1.00 57.18           N  
ATOM    516  NH1 ARG A  65       8.651   9.462  28.227  1.00 49.24           N  
ATOM    517  NH2 ARG A  65      10.739   9.159  29.122  1.00 45.83           N  
ATOM    518  CZ  ARG A  65       9.816   8.824  28.233  1.00 61.28           C  
ATOM    519  N   LEU A  66      11.348   3.940  23.001  1.00 75.38           N  
ATOM    520  CA  LEU A  66      12.179   2.863  23.528  1.00 75.15           C  
ATOM    521  C   LEU A  66      13.111   3.379  24.619  1.00 75.45           C  
ATOM    522  CB  LEU A  66      12.996   2.217  22.406  1.00 71.36           C  
ATOM    523  O   LEU A  66      14.111   4.039  24.326  1.00 73.48           O  
ATOM    524  CG  LEU A  66      12.522   0.845  21.924  1.00 66.61           C  
ATOM    525  CD1 LEU A  66      12.347   0.847  20.409  1.00 62.29           C  
ATOM    526  CD2 LEU A  66      13.503  -0.241  22.353  1.00 62.76           C  
ATOM    527  N   GLY A  67      12.689   3.105  25.737  1.00 78.26           N  
ATOM    528  CA  GLY A  67      13.425   3.537  26.914  1.00 78.41           C  
ATOM    529  C   GLY A  67      13.377   5.038  27.130  1.00 76.30           C  
ATOM    530  O   GLY A  67      12.299   5.614  27.289  1.00 69.74           O  
ATOM    531  N   ARG A  68      14.530   5.804  27.297  1.00 75.31           N  
ATOM    532  CA  ARG A  68      14.666   7.256  27.357  1.00 75.37           C  
ATOM    533  C   ARG A  68      14.615   7.868  25.961  1.00 75.31           C  
ATOM    534  CB  ARG A  68      15.972   7.646  28.053  1.00 70.78           C  
ATOM    535  O   ARG A  68      14.536   9.090  25.816  1.00 72.62           O  
ATOM    536  CG  ARG A  68      15.997   7.323  29.539  1.00 65.69           C  
ATOM    537  CD  ARG A  68      17.286   7.797  30.196  1.00 63.57           C  
ATOM    538  NE  ARG A  68      17.373   7.362  31.587  1.00 51.39           N  
ATOM    539  NH1 ARG A  68      19.459   8.281  31.961  1.00 39.65           N  
ATOM    540  NH2 ARG A  68      18.378   7.160  33.643  1.00 35.44           N  
ATOM    541  CZ  ARG A  68      18.403   7.602  32.394  1.00 55.43           C  
ATOM    542  N   TYR A  69      14.601   7.070  24.958  1.00 80.46           N  
ATOM    543  CA  TYR A  69      14.759   7.635  23.622  1.00 80.54           C  
ATOM    544  C   TYR A  69      13.454   7.557  22.839  1.00 80.43           C  
ATOM    545  CB  TYR A  69      15.870   6.908  22.859  1.00 77.05           C  
ATOM    546  O   TYR A  69      12.719   6.572  22.941  1.00 77.18           O  
ATOM    547  CG  TYR A  69      17.232   7.042  23.495  1.00 72.98           C  
ATOM    548  CD1 TYR A  69      18.001   8.189  23.306  1.00 69.24           C  
ATOM    549  CD2 TYR A  69      17.753   6.024  24.286  1.00 70.96           C  
ATOM    550  CE1 TYR A  69      19.257   8.316  23.889  1.00 68.12           C  
ATOM    551  CE2 TYR A  69      19.009   6.141  24.874  1.00 67.09           C  
ATOM    552  OH  TYR A  69      20.995   7.410  25.249  1.00 61.01           O  
ATOM    553  CZ  TYR A  69      19.752   7.289  24.670  1.00 64.27           C  
ATOM    554  N   LEU A  70      13.171   8.728  22.316  1.00 77.18           N  
ATOM    555  CA  LEU A  70      12.011   8.796  21.434  1.00 77.97           C  
ATOM    556  C   LEU A  70      12.397   8.445  20.001  1.00 77.82           C  
ATOM    557  CB  LEU A  70      11.384  10.191  21.479  1.00 73.10           C  
ATOM    558  O   LEU A  70      13.325   9.033  19.442  1.00 74.26           O  
ATOM    559  CG  LEU A  70      10.285  10.407  22.521  1.00 67.66           C  
ATOM    560  CD1 LEU A  70      10.372  11.816  23.098  1.00 61.98           C  
ATOM    561  CD2 LEU A  70       8.911  10.159  21.909  1.00 63.36           C  
ATOM    562  N   GLY A  71      11.991   7.376  19.547  1.00 79.39           N  
ATOM    563  CA  GLY A  71      12.241   6.959  18.177  1.00 79.85           C  
ATOM    564  C   GLY A  71      11.037   7.134  17.271  1.00 80.30           C  
ATOM    565  O   GLY A  71       9.898   7.163  17.741  1.00 78.88           O  
ATOM    566  N   LYS A  72      11.285   7.361  15.913  1.00 79.56           N  
ATOM    567  CA  LYS A  72      10.187   7.496  14.960  1.00 79.91           C  
ATOM    568  C   LYS A  72      10.353   6.530  13.790  1.00 80.10           C  
ATOM    569  CB  LYS A  72      10.097   8.933  14.445  1.00 77.51           C  
ATOM    570  O   LYS A  72      11.439   6.423  13.216  1.00 77.84           O  
ATOM    571  CG  LYS A  72       8.912   9.188  13.525  1.00 74.24           C  
ATOM    572  CD  LYS A  72       8.939  10.601  12.957  1.00 71.66           C  
ATOM    573  CE  LYS A  72       7.761  10.853  12.026  1.00 64.45           C  
ATOM    574  NZ  LYS A  72       7.807  12.222  11.432  1.00 60.59           N  
ATOM    575  N   ARG A  73       9.361   5.795  13.510  1.00 79.83           N  
ATOM    576  CA  ARG A  73       9.383   4.936  12.331  1.00 79.97           C  
ATOM    577  C   ARG A  73       9.319   5.762  11.051  1.00 80.57           C  
ATOM    578  CB  ARG A  73       8.224   3.938  12.369  1.00 77.92           C  
ATOM    579  O   ARG A  73       8.719   6.839  11.030  1.00 79.20           O  
ATOM    580  CG  ARG A  73       8.376   2.857  13.427  1.00 73.22           C  
ATOM    581  CD  ARG A  73       7.329   1.764  13.271  1.00 70.40           C  
ATOM    582  NE  ARG A  73       7.427   0.767  14.334  1.00 62.45           N  
ATOM    583  NH1 ARG A  73       5.675  -0.527  13.566  1.00 53.32           N  
ATOM    584  NH2 ARG A  73       6.817  -1.141  15.457  1.00 49.42           N  
ATOM    585  CZ  ARG A  73       6.639  -0.298  14.450  1.00 62.03           C  
ATOM    586  N   PRO A  74      10.056   5.370  10.020  1.00 79.80           N  
ATOM    587  CA  PRO A  74      10.030   6.120   8.762  1.00 80.35           C  
ATOM    588  C   PRO A  74       8.632   6.201   8.152  1.00 81.00           C  
ATOM    589  CB  PRO A  74      10.976   5.325   7.858  1.00 78.13           C  
ATOM    590  O   PRO A  74       7.828   5.280   8.317  1.00 79.92           O  
ATOM    591  CG  PRO A  74      10.958   3.938   8.413  1.00 75.42           C  
ATOM    592  CD  PRO A  74      10.699   4.018   9.890  1.00 73.78           C  
ATOM    593  N   ASP A  75       8.412   7.284   7.625  1.00 81.17           N  
ATOM    594  CA  ASP A  75       7.193   7.495   6.849  1.00 81.52           C  
ATOM    595  C   ASP A  75       7.184   6.626   5.594  1.00 81.67           C  
ATOM    596  CB  ASP A  75       7.046   8.970   6.470  1.00 79.54           C  
ATOM    597  O   ASP A  75       8.219   6.449   4.948  1.00 80.03           O  
ATOM    598  CG  ASP A  75       6.909   9.882   7.676  1.00 77.15           C  
ATOM    599  OD1 ASP A  75       6.640   9.383   8.790  1.00 76.68           O  
ATOM    600  OD2 ASP A  75       7.067  11.110   7.510  1.00 78.02           O  
ATOM    601  N   ARG A  76       6.086   5.972   5.431  1.00 82.81           N  
ATOM    602  CA  ARG A  76       5.962   5.099   4.269  1.00 83.24           C  
ATOM    603  C   ARG A  76       4.869   5.592   3.327  1.00 83.76           C  
ATOM    604  CB  ARG A  76       5.670   3.661   4.704  1.00 81.22           C  
ATOM    605  O   ARG A  76       3.991   6.357   3.733  1.00 82.68           O  
ATOM    606  CG  ARG A  76       6.784   3.026   5.519  1.00 76.85           C  
ATOM    607  CD  ARG A  76       6.509   1.555   5.802  1.00 74.53           C  
ATOM    608  NE  ARG A  76       7.529   0.972   6.669  1.00 66.65           N  
ATOM    609  NH1 ARG A  76       6.829  -1.209   6.372  1.00 57.72           N  
ATOM    610  NH2 ARG A  76       8.622  -0.750   7.724  1.00 53.75           N  
ATOM    611  CZ  ARG A  76       7.658  -0.328   6.920  1.00 66.54           C  
ATOM    612  N   LYS A  77       4.975   5.241   2.114  1.00 84.79           N  
ATOM    613  CA  LYS A  77       3.957   5.574   1.122  1.00 85.22           C  
ATOM    614  C   LYS A  77       3.177   4.333   0.697  1.00 85.18           C  
ATOM    615  CB  LYS A  77       4.594   6.237  -0.100  1.00 83.90           C  
ATOM    616  O   LYS A  77       3.770   3.307   0.358  1.00 84.05           O  
ATOM    617  CG  LYS A  77       3.588   6.800  -1.094  1.00 82.69           C  
ATOM    618  CD  LYS A  77       4.281   7.529  -2.238  1.00 81.80           C  
ATOM    619  CE  LYS A  77       3.275   8.156  -3.193  1.00 80.08           C  
ATOM    620  NZ  LYS A  77       3.949   8.902  -4.297  1.00 78.57           N  
ATOM    621  N   LYS A  78       1.904   4.499   0.801  1.00 84.91           N  
ATOM    622  CA  LYS A  78       0.988   3.406   0.486  1.00 85.27           C  
ATOM    623  C   LYS A  78       0.247   3.670  -0.821  1.00 85.82           C  
ATOM    624  CB  LYS A  78      -0.013   3.200   1.624  1.00 82.76           C  
ATOM    625  O   LYS A  78      -0.198   4.792  -1.074  1.00 84.72           O  
ATOM    626  CG  LYS A  78      -0.852   1.937   1.489  1.00 74.98           C  
ATOM    627  CD  LYS A  78      -1.789   1.759   2.676  1.00 71.58           C  
ATOM    628  CE  LYS A  78      -2.641   0.505   2.535  1.00 64.87           C  
ATOM    629  NZ  LYS A  78      -3.516   0.292   3.726  1.00 58.42           N  
ATOM    630  N   ALA A  79       0.199   2.615  -1.697  1.00 86.05           N  
ATOM    631  CA  ALA A  79      -0.522   2.756  -2.959  1.00 86.09           C  
ATOM    632  C   ALA A  79      -1.619   1.702  -3.084  1.00 85.99           C  
ATOM    633  CB  ALA A  79       0.444   2.657  -4.137  1.00 84.68           C  
ATOM    634  O   ALA A  79      -1.369   0.510  -2.890  1.00 84.46           O  
ATOM    635  N   ILE A  80      -2.864   2.130  -3.274  1.00 85.04           N  
ATOM    636  CA  ILE A  80      -3.996   1.248  -3.535  1.00 85.30           C  
ATOM    637  C   ILE A  80      -4.286   1.210  -5.033  1.00 85.68           C  
ATOM    638  CB  ILE A  80      -5.253   1.697  -2.756  1.00 83.31           C  
ATOM    639  O   ILE A  80      -4.695   2.216  -5.618  1.00 84.55           O  
ATOM    640  CG1 ILE A  80      -4.935   1.838  -1.264  1.00 75.62           C  
ATOM    641  CG2 ILE A  80      -6.406   0.714  -2.980  1.00 74.43           C  
ATOM    642  CD1 ILE A  80      -6.067   2.442  -0.444  1.00 72.75           C  
ATOM    643  N   VAL A  81      -4.140   0.074  -5.610  1.00 85.10           N  
ATOM    644  CA  VAL A  81      -4.267  -0.067  -7.057  1.00 85.12           C  
ATOM    645  C   VAL A  81      -5.525  -0.867  -7.390  1.00 84.76           C  
ATOM    646  CB  VAL A  81      -3.024  -0.748  -7.673  1.00 82.93           C  
ATOM    647  O   VAL A  81      -5.753  -1.940  -6.826  1.00 82.71           O  
ATOM    648  CG1 VAL A  81      -3.168  -0.863  -9.189  1.00 74.16           C  
ATOM    649  CG2 VAL A  81      -1.758   0.027  -7.311  1.00 72.72           C  
ATOM    650  N   GLN A  82      -6.370  -0.264  -8.251  1.00 83.50           N  
ATOM    651  CA  GLN A  82      -7.554  -0.964  -8.738  1.00 83.76           C  
ATOM    652  C   GLN A  82      -7.316  -1.546 -10.128  1.00 83.87           C  
ATOM    653  CB  GLN A  82      -8.761  -0.026  -8.761  1.00 81.22           C  
ATOM    654  O   GLN A  82      -6.987  -0.815 -11.065  1.00 82.36           O  
ATOM    655  CG  GLN A  82     -10.089  -0.737  -8.986  1.00 74.92           C  
ATOM    656  CD  GLN A  82     -11.283   0.186  -8.832  1.00 71.74           C  
ATOM    657  NE2 GLN A  82     -12.483  -0.376  -8.928  1.00 65.19           N  
ATOM    658  OE1 GLN A  82     -11.128   1.394  -8.628  1.00 68.87           O  
ATOM    659  N   VAL A  83      -7.505  -2.809 -10.250  1.00 82.82           N  
ATOM    660  CA  VAL A  83      -7.285  -3.502 -11.515  1.00 82.49           C  
ATOM    661  C   VAL A  83      -8.592  -3.565 -12.303  1.00 82.31           C  
ATOM    662  CB  VAL A  83      -6.727  -4.926 -11.293  1.00 80.18           C  
ATOM    663  O   VAL A  83      -9.675  -3.405 -11.735  1.00 80.08           O  
ATOM    664  CG1 VAL A  83      -6.386  -5.586 -12.628  1.00 70.80           C  
ATOM    665  CG2 VAL A  83      -5.499  -4.881 -10.386  1.00 70.13           C  
ATOM    666  N   ALA A  84      -8.519  -3.678 -13.561  1.00 79.98           N  
ATOM    667  CA  ALA A  84      -9.685  -3.780 -14.434  1.00 79.84           C  
ATOM    668  C   ALA A  84     -10.577  -4.948 -14.024  1.00 79.45           C  
ATOM    669  CB  ALA A  84      -9.248  -3.934 -15.889  1.00 76.96           C  
ATOM    670  O   ALA A  84     -10.095  -5.944 -13.480  1.00 76.88           O  
ATOM    671  N   PRO A  85     -11.892  -4.725 -14.207  1.00 77.83           N  
ATOM    672  CA  PRO A  85     -12.791  -5.839 -13.896  1.00 77.88           C  
ATOM    673  C   PRO A  85     -12.410  -7.126 -14.624  1.00 77.59           C  
ATOM    674  CB  PRO A  85     -14.157  -5.331 -14.363  1.00 74.31           C  
ATOM    675  O   PRO A  85     -12.192  -7.111 -15.838  1.00 74.54           O  
ATOM    676  CG  PRO A  85     -14.003  -3.847 -14.452  1.00 70.31           C  
ATOM    677  CD  PRO A  85     -12.555  -3.532 -14.699  1.00 68.39           C  
ATOM    678  N   GLY A  86     -12.439  -8.261 -13.834  1.00 75.64           N  
ATOM    679  CA  GLY A  86     -12.096  -9.574 -14.357  1.00 76.05           C  
ATOM    680  C   GLY A  86     -10.634  -9.929 -14.167  1.00 75.57           C  
ATOM    681  O   GLY A  86     -10.231 -11.070 -14.403  1.00 72.21           O  
ATOM    682  N   GLN A  87      -9.824  -9.032 -13.873  1.00 76.79           N  
ATOM    683  CA  GLN A  87      -8.413  -9.317 -13.637  1.00 76.85           C  
ATOM    684  C   GLN A  87      -8.120  -9.451 -12.146  1.00 76.07           C  
ATOM    685  CB  GLN A  87      -7.534  -8.225 -14.249  1.00 73.73           C  
ATOM    686  O   GLN A  87      -8.837  -8.891 -11.314  1.00 72.66           O  
ATOM    687  CG  GLN A  87      -7.593  -8.167 -15.769  1.00 69.98           C  
ATOM    688  CD  GLN A  87      -6.573  -7.211 -16.360  1.00 68.00           C  
ATOM    689  NE2 GLN A  87      -6.451  -7.219 -17.683  1.00 63.94           N  
ATOM    690  OE1 GLN A  87      -5.902  -6.471 -15.634  1.00 67.25           O  
ATOM    691  N   LYS A  88      -7.130 -10.280 -11.960  1.00 77.64           N  
ATOM    692  CA  LYS A  88      -6.686 -10.498 -10.586  1.00 78.15           C  
ATOM    693  C   LYS A  88      -5.179 -10.726 -10.525  1.00 78.45           C  
ATOM    694  CB  LYS A  88      -7.421 -11.688  -9.967  1.00 75.10           C  
ATOM    695  O   LYS A  88      -4.574 -11.183 -11.498  1.00 76.48           O  
ATOM    696  CG  LYS A  88      -8.915 -11.463  -9.779  1.00 69.31           C  
ATOM    697  CD  LYS A  88      -9.577 -12.653  -9.098  1.00 66.00           C  
ATOM    698  CE  LYS A  88     -11.062 -12.408  -8.862  1.00 58.11           C  
ATOM    699  NZ  LYS A  88     -11.704 -13.548  -8.142  1.00 52.67           N  
ATOM    700  N   ILE A  89      -4.674 -10.357  -9.406  1.00 76.86           N  
ATOM    701  CA  ILE A  89      -3.265 -10.663  -9.190  1.00 76.71           C  
ATOM    702  C   ILE A  89      -3.133 -11.988  -8.443  1.00 75.82           C  
ATOM    703  CB  ILE A  89      -2.553  -9.535  -8.411  1.00 74.23           C  
ATOM    704  O   ILE A  89      -3.273 -12.034  -7.218  1.00 72.38           O  
ATOM    705  CG1 ILE A  89      -2.709  -8.198  -9.145  1.00 73.44           C  
ATOM    706  CG2 ILE A  89      -1.075  -9.874  -8.198  1.00 72.53           C  
ATOM    707  CD1 ILE A  89      -2.020  -7.029  -8.455  1.00 70.74           C  
ATOM    708  N   GLU A  90      -2.870 -13.076  -9.142  1.00 73.35           N  
ATOM    709  CA  GLU A  90      -2.884 -14.434  -8.605  1.00 73.19           C  
ATOM    710  C   GLU A  90      -1.885 -14.586  -7.462  1.00 73.02           C  
ATOM    711  CB  GLU A  90      -2.579 -15.451  -9.708  1.00 69.06           C  
ATOM    712  O   GLU A  90      -2.142 -15.312  -6.499  1.00 69.83           O  
ATOM    713  CG  GLU A  90      -3.692 -15.595 -10.736  1.00 63.79           C  
ATOM    714  CD  GLU A  90      -3.454 -16.727 -11.723  1.00 61.61           C  
ATOM    715  OE1 GLU A  90      -2.361 -17.336 -11.696  1.00 59.73           O  
ATOM    716  OE2 GLU A  90      -4.368 -17.005 -12.532  1.00 55.77           O  
ATOM    717  N   ALA A  91      -0.881 -13.940  -7.552  1.00 75.38           N  
ATOM    718  CA  ALA A  91       0.197 -14.075  -6.576  1.00 75.41           C  
ATOM    719  C   ALA A  91      -0.266 -13.654  -5.185  1.00 74.84           C  
ATOM    720  CB  ALA A  91       1.408 -13.249  -7.003  1.00 72.57           C  
ATOM    721  O   ALA A  91       0.231 -14.163  -4.177  1.00 71.65           O  
ATOM    722  N   LEU A  92      -1.246 -12.813  -5.027  1.00 74.92           N  
ATOM    723  CA  LEU A  92      -1.624 -12.240  -3.740  1.00 74.20           C  
ATOM    724  C   LEU A  92      -2.947 -12.821  -3.253  1.00 73.06           C  
ATOM    725  CB  LEU A  92      -1.729 -10.716  -3.842  1.00 71.38           C  
ATOM    726  O   LEU A  92      -3.214 -12.846  -2.049  1.00 68.40           O  
ATOM    727  CG  LEU A  92      -0.426  -9.963  -4.110  1.00 68.94           C  
ATOM    728  CD1 LEU A  92      -0.698  -8.470  -4.264  1.00 66.78           C  
ATOM    729  CD2 LEU A  92       0.579 -10.215  -2.991  1.00 67.96           C  
ATOM    730  N   GLU A  93      -3.771 -13.337  -4.139  1.00 69.81           N  
ATOM    731  CA  GLU A  93      -5.082 -13.863  -3.771  1.00 68.20           C  
ATOM    732  C   GLU A  93      -4.956 -15.184  -3.018  1.00 67.80           C  
ATOM    733  CB  GLU A  93      -5.955 -14.048  -5.014  1.00 64.97           C  
ATOM    734  O   GLU A  93      -5.788 -15.500  -2.165  1.00 63.74           O  
ATOM    735  CG  GLU A  93      -6.920 -12.898  -5.265  1.00 61.35           C  
ATOM    736  CD  GLU A  93      -8.012 -13.238  -6.267  1.00 59.99           C  
ATOM    737  OE1 GLU A  93      -8.036 -14.383  -6.773  1.00 59.22           O  
ATOM    738  OE2 GLU A  93      -8.849 -12.352  -6.549  1.00 56.50           O  
ATOM    739  N   GLY A  94      -3.928 -15.804  -3.163  1.00 62.02           N  
ATOM    740  CA  GLY A  94      -3.744 -17.098  -2.524  1.00 62.00           C  
ATOM    741  C   GLY A  94      -3.127 -16.999  -1.142  1.00 62.07           C  
ATOM    742  O   GLY A  94      -2.812 -18.017  -0.522  1.00 58.77           O  
ATOM    743  N   LEU A  95      -2.595 -15.933  -0.771  1.00 64.05           N  
ATOM    744  CA  LEU A  95      -1.876 -15.791   0.491  1.00 63.10           C  
ATOM    745  C   LEU A  95      -2.847 -15.720   1.665  1.00 62.61           C  
ATOM    746  CB  LEU A  95      -0.993 -14.540   0.467  1.00 58.36           C  
ATOM    747  O   LEU A  95      -2.456 -15.940   2.813  1.00 58.89           O  
ATOM    748  CG  LEU A  95       0.279 -14.624  -0.378  1.00 54.71           C  
ATOM    749  CD1 LEU A  95       0.860 -13.232  -0.601  1.00 51.54           C  
ATOM    750  CD2 LEU A  95       1.304 -15.537   0.288  1.00 53.64           C  
ATOM    751  N   ILE A  96      -4.250 -16.011   1.302  1.00 53.18           N  
ATOM    752  CA  ILE A  96      -5.123 -16.252   2.446  1.00 54.05           C  
ATOM    753  C   ILE A  96      -6.161 -17.313   2.089  1.00 52.77           C  
ATOM    754  CB  ILE A  96      -5.821 -14.954   2.909  1.00 49.22           C  
ATOM    755  O   ILE A  96      -6.689 -17.323   0.975  1.00 50.64           O  
ATOM    756  CG1 ILE A  96      -4.780 -13.896   3.295  1.00 41.44           C  
ATOM    757  CG2 ILE A  96      -6.772 -15.238   4.075  1.00 42.93           C  
ATOM    758  CD1 ILE A  96      -5.376 -12.538   3.640  1.00 44.92           C  
TER     759      ILE A  96
END
