# Supplementary material for: Semantical and geometrical protein encoding toward enhanced bioactivity and thermostability
Source: eLife. 2025 May 2;13:RP98033. doi: 10.7554/eLife.98033 (PMC12048155; doi:10.7554/eLife.98033)
Supplement: Source code 1. [file elife-98033-code1.zip › ProtSSN-master/data/DDG/DATASET/1N88-6.3-298.15/1N88-6.3-298.15.exp.pdb]

HEADER    TRANSLATION                             20-NOV-02   1N88              
TITLE     NMR STRUCTURE OF THE RIBOSOMAL PROTEIN L23 FROM THERMUS THERMOPHILUS. 
COMPND    MOL_ID: 1;                                                            
COMPND   2 MOLECULE: RIBOSOMAL PROTEIN L23;                                     
COMPND   3 CHAIN: A;                                                            
COMPND   4 ENGINEERED: YES                                                      
SOURCE    MOL_ID: 1;                                                            
SOURCE   2 ORGANISM_SCIENTIFIC: THERMUS THERMOPHILUS;                           
SOURCE   3 ORGANISM_TAXID: 274;                                                 
SOURCE   4 EXPRESSION_SYSTEM: ESCHERICHIA COLI BL21(DE3);                       
SOURCE   5 EXPRESSION_SYSTEM_TAXID: 469008;                                     
SOURCE   6 EXPRESSION_SYSTEM_STRAIN: BL21(DE3);                                 
SOURCE   7 EXPRESSION_SYSTEM_VECTOR_TYPE: PLASMID;                              
SOURCE   8 EXPRESSION_SYSTEM_PLASMID: PET11C                                    
KEYWDS    NMR SPECTROSCOPY, PROTEIN STRUCTURE, L23, RIBOSOME, TRANSLATION       
EXPDTA    SOLUTION NMR                                                          
NUMMDL    29                                                                    
AUTHOR    A.OHMAN,A.RAK,M.DONTSOVA,M.B.GARBER,T.HARD                            
REVDAT   3   23-FEB-22 1N88    1       REMARK                                   
REVDAT   2   24-FEB-09 1N88    1       VERSN                                    
REVDAT   1   10-JUN-03 1N88    0                                                
JRNL        AUTH   A.OHMAN,A.RAK,M.DONTSOVA,M.B.GARBER,T.HARD                   
JRNL        TITL   NMR STRUCTURE OF THE RIBOSOMAL PROTEIN L23 FROM THERMUS      
JRNL        TITL 2 THERMOPHILUS.                                                
JRNL        REF    J.BIOMOL.NMR                  V.  26   131 2003              
JRNL        REFN                   ISSN 0925-2738                               
JRNL        PMID   12766408                                                     
JRNL        DOI    10.1023/A:1023502307069                                      
REMARK   2                                                                      
REMARK   2 RESOLUTION. NOT APPLICABLE.                                          
REMARK   3                                                                      
REMARK   3 REFINEMENT.                                                          
REMARK   3   PROGRAM     : XWINNMR 2.6, X-PLOR 3.851                            
REMARK   3   AUTHORS     : BRUKER BIOSPIN (XWINNMR), BRUNGER (X-PLOR)           
REMARK   3                                                                      
REMARK   3  OTHER REFINEMENT REMARKS: DISTANCE RESTRAINTS: 1660                 
REMARK   3  DIHEDRAL ANGLE RESTRAINTS: 61                                       
REMARK   4                                                                      
REMARK   4 1N88 COMPLIES WITH FORMAT V. 3.15, 01-DEC-08                         
REMARK 100                                                                      
REMARK 100 THIS ENTRY HAS BEEN PROCESSED BY PDBJ ON 25-NOV-02.                  
REMARK 100 THE DEPOSITION ID IS D_1000017641.                                   
REMARK 210                                                                      
REMARK 210 EXPERIMENTAL DETAILS                                                 
REMARK 210  EXPERIMENT TYPE                : NMR                                
REMARK 210  TEMPERATURE           (KELVIN) : 308                                
REMARK 210  PH                             : 5.1                                
REMARK 210  IONIC STRENGTH                 : 0.2M LICL2                         
REMARK 210  PRESSURE                       : 1 ATM                              
REMARK 210  SAMPLE CONTENTS                : 0.8MM L23 U-15N,13C; 50MM          
REMARK 210                                   KH2PO4, PH=5.1, 200MM LICL2;       
REMARK 210                                   0.8MM L23 U-15N; 50MM KH2PO4, PH=  
REMARK 210                                   5.1, 200MM LICL2                   
REMARK 210                                                                      
REMARK 210  NMR EXPERIMENTS CONDUCTED      : 3D_13C-SEPARATED_NOESY;            
REMARK 210  CBCANH,CBCA(CO)NH,HNCO,HNCA,HN(CO)CA,C(CO)NH,HC(CO)NH,HCCH-COSY,    
REMARK 210  HCCH-TOCSY; 3D_15N-SEPARATED_NOESY; 2D 15N-HSQC,3D 15N-DIPSI-       
REMARK 210  HSQC; 2D 1H-DQF-COSY, 2D 1H-CLEAN-TOCSY, 2D 1H-NOESY                
REMARK 210  SPECTROMETER FIELD STRENGTH    : 600 MHZ; 500 MHZ; 800 MHZ          
REMARK 210  SPECTROMETER MODEL             : AVANCE; INOVA                      
REMARK 210  SPECTROMETER MANUFACTURER      : BRUKER; VARIAN                     
REMARK 210                                                                      
REMARK 210  STRUCTURE DETERMINATION.                                            
REMARK 210   SOFTWARE USED                 : XWINNMR 2.6, NMRPIPE 2.1, ANSIG    
REMARK 210                                   1.02, AQUA 3.2, TALOS              
REMARK 210                                   1999.019.15.47, MOLMOL 2K.1        
REMARK 210   METHOD USED                   : SIMULATED ANNEALING, MOLECULAR     
REMARK 210                                   DYNAMICS, ENERGY MINIMIZATION      
REMARK 210                                                                      
REMARK 210 CONFORMERS, NUMBER CALCULATED   : 100                                
REMARK 210 CONFORMERS, NUMBER SUBMITTED    : 29                                 
REMARK 210 CONFORMERS, SELECTION CRITERIA  : ACCEPT.INP (XPLOR), LOW ENERGY     
REMARK 210                                   AND GOOD RAMACHANDRAN BEHAVIOUR.   
REMARK 210                                                                      
REMARK 210 BEST REPRESENTATIVE CONFORMER IN THIS ENSEMBLE : 1                   
REMARK 210                                                                      
REMARK 210 REMARK: THE STRUCTURE WAS DETERMINED USING TRIPLE-RESONANCE NMR      
REMARK 210  SPECTROSCOPY.                                                       
REMARK 215                                                                      
REMARK 215 NMR STUDY                                                            
REMARK 215 THE COORDINATES IN THIS ENTRY WERE GENERATED FROM SOLUTION           
REMARK 215 NMR DATA.  PROTEIN DATA BANK CONVENTIONS REQUIRE THAT                
REMARK 215 CRYST1 AND SCALE RECORDS BE INCLUDED, BUT THE VALUES ON              
REMARK 215 THESE RECORDS ARE MEANINGLESS.                                       
REMARK 300                                                                      
REMARK 300 BIOMOLECULE: 1                                                       
REMARK 300 SEE REMARK 350 FOR THE AUTHOR PROVIDED AND/OR PROGRAM                
REMARK 300 GENERATED ASSEMBLY INFORMATION FOR THE STRUCTURE IN                  
REMARK 300 THIS ENTRY. THE REMARK MAY ALSO PROVIDE INFORMATION ON               
REMARK 300 BURIED SURFACE AREA.                                                 
REMARK 350                                                                      
REMARK 350 COORDINATES FOR A COMPLETE MULTIMER REPRESENTING THE KNOWN           
REMARK 350 BIOLOGICALLY SIGNIFICANT OLIGOMERIZATION STATE OF THE                
REMARK 350 MOLECULE CAN BE GENERATED BY APPLYING BIOMT TRANSFORMATIONS          
REMARK 350 GIVEN BELOW.  BOTH NON-CRYSTALLOGRAPHIC AND                          
REMARK 350 CRYSTALLOGRAPHIC OPERATIONS ARE GIVEN.                               
REMARK 350                                                                      
REMARK 350 BIOMOLECULE: 1                                                       
REMARK 350 AUTHOR DETERMINED BIOLOGICAL UNIT: MONOMERIC                         
REMARK 350 APPLY THE FOLLOWING TO CHAINS: A                                     
REMARK 350   BIOMT1   1  1.000000  0.000000  0.000000        0.00000            
REMARK 350   BIOMT2   1  0.000000  1.000000  0.000000        0.00000            
REMARK 350   BIOMT3   1  0.000000  0.000000  1.000000        0.00000            
REMARK 500                                                                      
REMARK 500 GEOMETRY AND STEREOCHEMISTRY                                         
REMARK 500 SUBTOPIC: CLOSE CONTACTS                                             
REMARK 500                                                                      
REMARK 500 THE FOLLOWING ATOMS ARE IN CLOSE CONTACT.                            
REMARK 500                                                                      
REMARK 500  ATM1  RES C  SSEQI   ATM2  RES C  SSEQI           DISTANCE          
REMARK 500   O    LEU A    57     H    LYS A    78              1.46            
REMARK 500   O    ASN A    55     H    ILE A    80              1.48            
REMARK 500   H    VAL A    59     O    ARG A    76              1.49            
REMARK 500   O    SER A    14     H    TYR A    18              1.49            
REMARK 500   H    ASN A    55     O    ILE A    80              1.53            
REMARK 500   H    VAL A    52     O    GLN A    82              1.56            
REMARK 500   O    ALA A    17     H    PHE A    21              1.57            
REMARK 500                                                                      
REMARK 500 REMARK: NULL                                                         
REMARK 500                                                                      
REMARK 500 GEOMETRY AND STEREOCHEMISTRY                                         
REMARK 500 SUBTOPIC: TORSION ANGLES                                             
REMARK 500                                                                      
REMARK 500 TORSION ANGLES OUTSIDE THE EXPECTED RAMACHANDRAN REGIONS:            
REMARK 500 (M=MODEL NUMBER; RES=RESIDUE NAME; C=CHAIN IDENTIFIER;               
REMARK 500 SSEQ=SEQUENCE NUMBER; I=INSERTION CODE).                             
REMARK 500                                                                      
REMARK 500 STANDARD TABLE:                                                      
REMARK 500 FORMAT:(10X,I3,1X,A3,1X,A1,I4,A1,4X,F7.2,3X,F7.2)                    
REMARK 500                                                                      
REMARK 500 EXPECTED VALUES: GJ KLEYWEGT AND TA JONES (1996). PHI/PSI-           
REMARK 500 CHOLOGY: RAMACHANDRAN REVISITED. STRUCTURE 4, 1395 - 1400            
REMARK 500                                                                      
REMARK 500  M RES CSSEQI        PSI       PHI                                   
REMARK 500  1 THR A   3     -104.87   -108.64                                   
REMARK 500  1 TYR A   5     -139.92    -52.83                                   
REMARK 500  1 VAL A   7     -109.11    -51.41                                   
REMARK 500  1 LEU A   9      -93.60    -75.42                                   
REMARK 500  1 ALA A  22      -38.26    -38.31                                   
REMARK 500  1 LYS A  33      -34.18    179.30                                   
REMARK 500  1 ALA A  34       92.49    -44.27                                   
REMARK 500  1 VAL A  49     -163.94   -116.88                                   
REMARK 500  1 LYS A  53      119.11    169.68                                   
REMARK 500  1 LYS A  62      -79.43    -45.14                                   
REMARK 500  1 LYS A  64       32.94     38.56                                   
REMARK 500  1 ARG A  65      -49.47   -160.56                                   
REMARK 500  1 LEU A  66      104.45     53.56                                   
REMARK 500  1 ARG A  68     -173.07    -51.80                                   
REMARK 500  1 TYR A  69      102.76    -42.26                                   
REMARK 500  1 LEU A  70       40.36   -157.31                                   
REMARK 500  1 LYS A  72      142.10     65.84                                   
REMARK 500  1 ARG A  73      103.91    -42.59                                   
REMARK 500  1 PRO A  74     -166.48    -77.16                                   
REMARK 500  1 ALA A  84      178.79    -57.34                                   
REMARK 500  1 LYS A  88      105.55    179.68                                   
REMARK 500  2 LYS A   2       76.71    -64.76                                   
REMARK 500  2 THR A   3      -97.41   -120.59                                   
REMARK 500  2 TYR A   5      -28.30    -34.04                                   
REMARK 500  2 ASP A   6      -51.27   -164.00                                   
REMARK 500  2 LEU A   9      -97.47    -79.04                                   
REMARK 500  2 TYR A  18      -38.62   -139.18                                   
REMARK 500  2 LYS A  33      -33.88    179.73                                   
REMARK 500  2 ALA A  34       95.46    -42.42                                   
REMARK 500  2 THR A  35      134.27    -39.39                                   
REMARK 500  2 ALA A  46      -67.44   -104.23                                   
REMARK 500  2 VAL A  49     -158.98   -123.56                                   
REMARK 500  2 LYS A  53      119.85    169.12                                   
REMARK 500  2 LEU A  66      100.10    -41.79                                   
REMARK 500  2 TYR A  69      113.65     50.72                                   
REMARK 500  2 LYS A  72      111.52     56.77                                   
REMARK 500  2 ARG A  73       77.27     44.16                                   
REMARK 500  2 PRO A  74     -165.01    -77.40                                   
REMARK 500  2 ALA A  84      179.03    -49.16                                   
REMARK 500  2 LYS A  88      108.56    179.43                                   
REMARK 500  2 ILE A  89       91.62    -51.11                                   
REMARK 500  3 THR A   3     -105.71   -108.87                                   
REMARK 500  3 TYR A   5     -140.46    -52.54                                   
REMARK 500  3 ASP A   6      -58.43    -29.87                                   
REMARK 500  3 VAL A   7     -109.49    -52.71                                   
REMARK 500  3 LEU A   9      -88.22    -92.06                                   
REMARK 500  3 LYS A  33      -33.65    179.48                                   
REMARK 500  3 ALA A  34       93.61    -42.36                                   
REMARK 500  3 VAL A  49     -162.36   -115.29                                   
REMARK 500  3 LYS A  53      123.40   -173.15                                   
REMARK 500                                                                      
REMARK 500 THIS ENTRY HAS     532 RAMACHANDRAN OUTLIERS.                        
REMARK 500                                                                      
REMARK 500 REMARK: NULL                                                         
REMARK 500                                                                      
REMARK 500 GEOMETRY AND STEREOCHEMISTRY                                         
REMARK 500 SUBTOPIC: PLANAR GROUPS                                              
REMARK 500                                                                      
REMARK 500 PLANAR GROUPS IN THE FOLLOWING RESIDUES HAVE A TOTAL                 
REMARK 500 RMS DISTANCE OF ALL ATOMS FROM THE BEST-FIT PLANE                    
REMARK 500 BY MORE THAN AN EXPECTED VALUE OF 6*RMSD, WITH AN                    
REMARK 500 RMSD 0.02 ANGSTROMS, OR AT LEAST ONE ATOM HAS                        
REMARK 500 AN RMSD GREATER THAN THIS VALUE                                      
REMARK 500 (M=MODEL NUMBER; RES=RESIDUE NAME; C=CHAIN IDENTIFIER;               
REMARK 500 SSEQ=SEQUENCE NUMBER; I=INSERTION CODE).                             
REMARK 500                                                                      
REMARK 500  M RES CSSEQI        RMS     TYPE                                    
REMARK 500  1 ARG A  60         0.31    SIDE CHAIN                              
REMARK 500  1 ARG A  65         0.24    SIDE CHAIN                              
REMARK 500  1 ARG A  68         0.20    SIDE CHAIN                              
REMARK 500  1 ARG A  76         0.31    SIDE CHAIN                              
REMARK 500  2 ARG A  60         0.32    SIDE CHAIN                              
REMARK 500  2 ARG A  65         0.29    SIDE CHAIN                              
REMARK 500  2 ARG A  68         0.21    SIDE CHAIN                              
REMARK 500  2 ARG A  73         0.32    SIDE CHAIN                              
REMARK 500  2 ARG A  76         0.24    SIDE CHAIN                              
REMARK 500  3 ARG A  60         0.31    SIDE CHAIN                              
REMARK 500  3 ARG A  65         0.18    SIDE CHAIN                              
REMARK 500  3 ARG A  68         0.25    SIDE CHAIN                              
REMARK 500  3 ARG A  73         0.28    SIDE CHAIN                              
REMARK 500  3 ARG A  76         0.15    SIDE CHAIN                              
REMARK 500  4 ARG A  60         0.18    SIDE CHAIN                              
REMARK 500  4 ARG A  65         0.26    SIDE CHAIN                              
REMARK 500  4 ARG A  68         0.09    SIDE CHAIN                              
REMARK 500  4 ARG A  73         0.29    SIDE CHAIN                              
REMARK 500  4 ARG A  76         0.32    SIDE CHAIN                              
REMARK 500  5 ARG A  60         0.21    SIDE CHAIN                              
REMARK 500  5 ARG A  65         0.23    SIDE CHAIN                              
REMARK 500  5 ARG A  68         0.27    SIDE CHAIN                              
REMARK 500  5 ARG A  73         0.08    SIDE CHAIN                              
REMARK 500  5 ARG A  76         0.26    SIDE CHAIN                              
REMARK 500  6 ARG A  60         0.29    SIDE CHAIN                              
REMARK 500  6 ARG A  65         0.20    SIDE CHAIN                              
REMARK 500  6 ARG A  68         0.16    SIDE CHAIN                              
REMARK 500  6 ARG A  73         0.32    SIDE CHAIN                              
REMARK 500  6 ARG A  76         0.28    SIDE CHAIN                              
REMARK 500  7 ARG A  60         0.22    SIDE CHAIN                              
REMARK 500  7 ARG A  65         0.26    SIDE CHAIN                              
REMARK 500  7 ARG A  68         0.28    SIDE CHAIN                              
REMARK 500  7 ARG A  73         0.20    SIDE CHAIN                              
REMARK 500  7 ARG A  76         0.28    SIDE CHAIN                              
REMARK 500  8 ARG A  60         0.23    SIDE CHAIN                              
REMARK 500  8 ARG A  65         0.26    SIDE CHAIN                              
REMARK 500  8 ARG A  68         0.30    SIDE CHAIN                              
REMARK 500  8 ARG A  73         0.32    SIDE CHAIN                              
REMARK 500  8 ARG A  76         0.29    SIDE CHAIN                              
REMARK 500  9 ARG A  60         0.17    SIDE CHAIN                              
REMARK 500  9 ARG A  65         0.32    SIDE CHAIN                              
REMARK 500  9 ARG A  68         0.10    SIDE CHAIN                              
REMARK 500  9 ARG A  73         0.31    SIDE CHAIN                              
REMARK 500  9 ARG A  76         0.29    SIDE CHAIN                              
REMARK 500 10 ARG A  60         0.24    SIDE CHAIN                              
REMARK 500 10 ARG A  65         0.23    SIDE CHAIN                              
REMARK 500 10 ARG A  68         0.17    SIDE CHAIN                              
REMARK 500 10 ARG A  73         0.30    SIDE CHAIN                              
REMARK 500 10 ARG A  76         0.24    SIDE CHAIN                              
REMARK 500 11 ARG A  60         0.28    SIDE CHAIN                              
REMARK 500                                                                      
REMARK 500 THIS ENTRY HAS     140 PLANE DEVIATIONS.                             
REMARK 500                                                                      
REMARK 500 REMARK: NULL                                                         
REMARK 900                                                                      
REMARK 900 RELATED ENTRIES                                                      
REMARK 900 RELATED ID: 6700   RELATED DB: BMRB                                  
REMARK 900 BMRB ENTRY FOR PRESENT STRUCTURE.                                    
DBREF  1N88 A    1    96  UNP    Q9RA57   RL23_THETH       1     96             
SEQRES   1 A   96  MET LYS THR ALA TYR ASP VAL ILE LEU ALA PRO VAL LEU          
SEQRES   2 A   96  SER GLU LYS ALA TYR ALA GLY PHE ALA GLU GLY LYS TYR          
SEQRES   3 A   96  THR PHE TRP VAL HIS PRO LYS ALA THR LYS THR GLU ILE          
SEQRES   4 A   96  LYS ASN ALA VAL GLU THR ALA PHE LYS VAL LYS VAL VAL          
SEQRES   5 A   96  LYS VAL ASN THR LEU HIS VAL ARG GLY LYS LYS LYS ARG          
SEQRES   6 A   96  LEU GLY ARG TYR LEU GLY LYS ARG PRO ASP ARG LYS LYS          
SEQRES   7 A   96  ALA ILE VAL GLN VAL ALA PRO GLY GLN LYS ILE GLU ALA          
SEQRES   8 A   96  LEU GLU GLY LEU ILE                                          
HELIX    1   1 SER A   14  ALA A   22  1                                   9    
HELIX    2   2 THR A   35  PHE A   47  1                                  13    
HELIX    3   3 ILE A   89  GLY A   94  1                                   6    
SHEET    1   A 4 ILE A   8  PRO A  11  0                                        
SHEET    2   A 4 LYS A  25  VAL A  30 -1  O  TRP A  29   N  LEU A   9           
SHEET    3   A 4 ARG A  76  VAL A  83 -1  O  LYS A  77   N  VAL A  30           
SHEET    4   A 4 VAL A  51  VAL A  59 -1  N  VAL A  52   O  GLN A  82           
CRYST1    1.000    1.000    1.000  90.00  90.00  90.00 P 1           1          
ORIGX1      1.000000  0.000000  0.000000        0.00000                         
ORIGX2      0.000000  1.000000  0.000000        0.00000                         
ORIGX3      0.000000  0.000000  1.000000        0.00000                         
SCALE1      1.000000  0.000000  0.000000        0.00000                         
SCALE2      0.000000  1.000000  0.000000        0.00000                         
SCALE3      0.000000  0.000000  1.000000        0.00000                         
MODEL        1                                                                  
ATOM      1  N   MET A   1      -6.439 -18.218   8.408  1.00  0.00           N  
ATOM      2  CA  MET A   1      -7.213 -17.625   7.277  1.00  0.00           C  
ATOM      3  C   MET A   1      -6.366 -16.597   6.531  1.00  0.00           C  
ATOM      4  O   MET A   1      -6.213 -15.478   6.976  1.00  0.00           O  
ATOM      5  CB  MET A   1      -8.421 -16.928   7.918  1.00  0.00           C  
ATOM      6  CG  MET A   1      -7.996 -16.243   9.221  1.00  0.00           C  
ATOM      7  SD  MET A   1      -8.713 -17.127  10.629  1.00  0.00           S  
ATOM      8  CE  MET A   1      -8.358 -15.874  11.886  1.00  0.00           C  
ATOM      9  H1  MET A   1      -5.703 -17.550   8.712  1.00  0.00           H  
ATOM     10  H2  MET A   1      -5.994 -19.105   8.094  1.00  0.00           H  
ATOM     11  H3  MET A   1      -7.078 -18.413   9.202  1.00  0.00           H  
ATOM     12  HA  MET A   1      -7.550 -18.398   6.604  1.00  0.00           H  
ATOM     13  HB2 MET A   1      -8.807 -16.180   7.234  1.00  0.00           H  
ATOM     14  HB3 MET A   1      -9.189 -17.655   8.129  1.00  0.00           H  
ATOM     15  HG2 MET A   1      -6.920 -16.253   9.300  1.00  0.00           H  
ATOM     16  HG3 MET A   1      -8.349 -15.222   9.221  1.00  0.00           H  
ATOM     17  HE1 MET A   1      -7.364 -16.033  12.279  1.00  0.00           H  
ATOM     18  HE2 MET A   1      -9.075 -15.953  12.687  1.00  0.00           H  
ATOM     19  HE3 MET A   1      -8.424 -14.890  11.441  1.00  0.00           H  
ATOM     20  N   LYS A   2      -5.838 -16.941   5.388  1.00  0.00           N  
ATOM     21  CA  LYS A   2      -5.044 -15.921   4.643  1.00  0.00           C  
ATOM     22  C   LYS A   2      -6.004 -15.095   3.808  1.00  0.00           C  
ATOM     23  O   LYS A   2      -5.985 -15.118   2.593  1.00  0.00           O  
ATOM     24  CB  LYS A   2      -4.019 -16.633   3.736  1.00  0.00           C  
ATOM     25  CG  LYS A   2      -4.037 -18.152   3.942  1.00  0.00           C  
ATOM     26  CD  LYS A   2      -2.785 -18.770   3.315  1.00  0.00           C  
ATOM     27  CE  LYS A   2      -1.803 -19.165   4.419  1.00  0.00           C  
ATOM     28  NZ  LYS A   2      -0.457 -19.066   3.790  1.00  0.00           N  
ATOM     29  H   LYS A   2      -5.990 -17.834   5.019  1.00  0.00           H  
ATOM     30  HA  LYS A   2      -4.539 -15.286   5.345  1.00  0.00           H  
ATOM     31  HB2 LYS A   2      -4.247 -16.406   2.710  1.00  0.00           H  
ATOM     32  HB3 LYS A   2      -3.033 -16.258   3.955  1.00  0.00           H  
ATOM     33  HG2 LYS A   2      -4.057 -18.372   5.000  1.00  0.00           H  
ATOM     34  HG3 LYS A   2      -4.916 -18.569   3.471  1.00  0.00           H  
ATOM     35  HD2 LYS A   2      -3.063 -19.646   2.747  1.00  0.00           H  
ATOM     36  HD3 LYS A   2      -2.318 -18.050   2.660  1.00  0.00           H  
ATOM     37  HE2 LYS A   2      -1.883 -18.480   5.254  1.00  0.00           H  
ATOM     38  HE3 LYS A   2      -1.987 -20.178   4.743  1.00  0.00           H  
ATOM     39  HZ1 LYS A   2      -0.227 -19.963   3.319  1.00  0.00           H  
ATOM     40  HZ2 LYS A   2       0.253 -18.866   4.524  1.00  0.00           H  
ATOM     41  HZ3 LYS A   2      -0.457 -18.298   3.089  1.00  0.00           H  
ATOM     42  N   THR A   3      -6.849 -14.365   4.466  1.00  0.00           N  
ATOM     43  CA  THR A   3      -7.835 -13.525   3.747  1.00  0.00           C  
ATOM     44  C   THR A   3      -7.439 -12.057   3.904  1.00  0.00           C  
ATOM     45  O   THR A   3      -6.487 -11.597   3.308  1.00  0.00           O  
ATOM     46  CB  THR A   3      -9.168 -13.821   4.436  1.00  0.00           C  
ATOM     47  OG1 THR A   3      -8.984 -13.793   5.845  1.00  0.00           O  
ATOM     48  CG2 THR A   3      -9.664 -15.203   4.012  1.00  0.00           C  
ATOM     49  H   THR A   3      -6.832 -14.369   5.447  1.00  0.00           H  
ATOM     50  HA  THR A   3      -7.883 -13.805   2.709  1.00  0.00           H  
ATOM     51  HB  THR A   3      -9.894 -13.077   4.154  1.00  0.00           H  
ATOM     52  HG1 THR A   3      -8.730 -14.675   6.128  1.00  0.00           H  
ATOM     53 HG21 THR A   3      -9.416 -15.373   2.974  1.00  0.00           H  
ATOM     54 HG22 THR A   3     -10.735 -15.256   4.139  1.00  0.00           H  
ATOM     55 HG23 THR A   3      -9.192 -15.958   4.622  1.00  0.00           H  
ATOM     56  N   ALA A   4      -8.131 -11.326   4.728  1.00  0.00           N  
ATOM     57  CA  ALA A   4      -7.759  -9.907   4.945  1.00  0.00           C  
ATOM     58  C   ALA A   4      -6.651  -9.834   6.002  1.00  0.00           C  
ATOM     59  O   ALA A   4      -6.098  -8.791   6.275  1.00  0.00           O  
ATOM     60  CB  ALA A   4      -9.041  -9.262   5.434  1.00  0.00           C  
ATOM     61  H   ALA A   4      -8.878 -11.714   5.226  1.00  0.00           H  
ATOM     62  HA  ALA A   4      -7.438  -9.451   4.021  1.00  0.00           H  
ATOM     63  HB1 ALA A   4      -8.805  -8.395   6.030  1.00  0.00           H  
ATOM     64  HB2 ALA A   4      -9.591  -9.978   6.030  1.00  0.00           H  
ATOM     65  HB3 ALA A   4      -9.633  -8.968   4.581  1.00  0.00           H  
ATOM     66  N   TYR A   5      -6.323 -10.963   6.573  1.00  0.00           N  
ATOM     67  CA  TYR A   5      -5.241 -11.050   7.594  1.00  0.00           C  
ATOM     68  C   TYR A   5      -3.930 -10.424   7.072  1.00  0.00           C  
ATOM     69  O   TYR A   5      -3.923  -9.412   6.405  1.00  0.00           O  
ATOM     70  CB  TYR A   5      -5.054 -12.566   7.763  1.00  0.00           C  
ATOM     71  CG  TYR A   5      -4.287 -13.108   6.565  1.00  0.00           C  
ATOM     72  CD1 TYR A   5      -4.637 -12.707   5.265  1.00  0.00           C  
ATOM     73  CD2 TYR A   5      -3.207 -13.982   6.754  1.00  0.00           C  
ATOM     74  CE1 TYR A   5      -3.925 -13.173   4.168  1.00  0.00           C  
ATOM     75  CE2 TYR A   5      -2.484 -14.450   5.646  1.00  0.00           C  
ATOM     76  CZ  TYR A   5      -2.845 -14.044   4.353  1.00  0.00           C  
ATOM     77  OH  TYR A   5      -2.134 -14.503   3.263  1.00  0.00           O  
ATOM     78  H   TYR A   5      -6.790 -11.782   6.314  1.00  0.00           H  
ATOM     79  HA  TYR A   5      -5.545 -10.605   8.526  1.00  0.00           H  
ATOM     80  HB2 TYR A   5      -4.499 -12.763   8.668  1.00  0.00           H  
ATOM     81  HB3 TYR A   5      -6.020 -13.045   7.819  1.00  0.00           H  
ATOM     82  HD1 TYR A   5      -5.459 -12.043   5.106  1.00  0.00           H  
ATOM     83  HD2 TYR A   5      -2.933 -14.295   7.751  1.00  0.00           H  
ATOM     84  HE1 TYR A   5      -4.210 -12.852   3.173  1.00  0.00           H  
ATOM     85  HE2 TYR A   5      -1.652 -15.122   5.787  1.00  0.00           H  
ATOM     86  HH  TYR A   5      -1.457 -15.104   3.583  1.00  0.00           H  
ATOM     87  N   ASP A   6      -2.823 -11.059   7.376  1.00  0.00           N  
ATOM     88  CA  ASP A   6      -1.487 -10.578   6.917  1.00  0.00           C  
ATOM     89  C   ASP A   6      -1.572  -9.837   5.580  1.00  0.00           C  
ATOM     90  O   ASP A   6      -1.182  -8.693   5.468  1.00  0.00           O  
ATOM     91  CB  ASP A   6      -0.689 -11.866   6.730  1.00  0.00           C  
ATOM     92  CG  ASP A   6      -0.106 -12.312   8.072  1.00  0.00           C  
ATOM     93  OD1 ASP A   6      -0.463 -11.719   9.077  1.00  0.00           O  
ATOM     94  OD2 ASP A   6       0.687 -13.239   8.072  1.00  0.00           O  
ATOM     95  H   ASP A   6      -2.871 -11.876   7.910  1.00  0.00           H  
ATOM     96  HA  ASP A   6      -1.020  -9.963   7.668  1.00  0.00           H  
ATOM     97  HB2 ASP A   6      -1.347 -12.636   6.345  1.00  0.00           H  
ATOM     98  HB3 ASP A   6       0.111 -11.696   6.027  1.00  0.00           H  
ATOM     99  N   VAL A   7      -2.053 -10.496   4.560  1.00  0.00           N  
ATOM    100  CA  VAL A   7      -2.139  -9.850   3.219  1.00  0.00           C  
ATOM    101  C   VAL A   7      -2.849  -8.488   3.306  1.00  0.00           C  
ATOM    102  O   VAL A   7      -2.304  -7.533   3.821  1.00  0.00           O  
ATOM    103  CB  VAL A   7      -2.928 -10.839   2.353  1.00  0.00           C  
ATOM    104  CG1 VAL A   7      -3.093 -10.285   0.945  1.00  0.00           C  
ATOM    105  CG2 VAL A   7      -2.168 -12.154   2.248  1.00  0.00           C  
ATOM    106  H   VAL A   7      -2.342 -11.425   4.674  1.00  0.00           H  
ATOM    107  HA  VAL A   7      -1.150  -9.722   2.810  1.00  0.00           H  
ATOM    108  HB  VAL A   7      -3.899 -11.014   2.792  1.00  0.00           H  
ATOM    109 HG11 VAL A   7      -4.135 -10.319   0.670  1.00  0.00           H  
ATOM    110 HG12 VAL A   7      -2.519 -10.890   0.259  1.00  0.00           H  
ATOM    111 HG13 VAL A   7      -2.741  -9.264   0.915  1.00  0.00           H  
ATOM    112 HG21 VAL A   7      -1.730 -12.397   3.201  1.00  0.00           H  
ATOM    113 HG22 VAL A   7      -1.388 -12.058   1.506  1.00  0.00           H  
ATOM    114 HG23 VAL A   7      -2.853 -12.935   1.949  1.00  0.00           H  
ATOM    115  N   ILE A   8      -4.046  -8.377   2.798  1.00  0.00           N  
ATOM    116  CA  ILE A   8      -4.749  -7.066   2.843  1.00  0.00           C  
ATOM    117  C   ILE A   8      -5.475  -6.885   4.180  1.00  0.00           C  
ATOM    118  O   ILE A   8      -6.512  -7.472   4.420  1.00  0.00           O  
ATOM    119  CB  ILE A   8      -5.742  -7.126   1.686  1.00  0.00           C  
ATOM    120  CG1 ILE A   8      -5.022  -7.564   0.414  1.00  0.00           C  
ATOM    121  CG2 ILE A   8      -6.337  -5.740   1.455  1.00  0.00           C  
ATOM    122  CD1 ILE A   8      -6.054  -7.995  -0.625  1.00  0.00           C  
ATOM    123  H   ILE A   8      -4.478  -9.146   2.376  1.00  0.00           H  
ATOM    124  HA  ILE A   8      -4.051  -6.260   2.685  1.00  0.00           H  
ATOM    125  HB  ILE A   8      -6.525  -7.834   1.921  1.00  0.00           H  
ATOM    126 HG12 ILE A   8      -4.442  -6.739   0.025  1.00  0.00           H  
ATOM    127 HG13 ILE A   8      -4.370  -8.389   0.633  1.00  0.00           H  
ATOM    128 HG21 ILE A   8      -5.974  -5.346   0.513  1.00  0.00           H  
ATOM    129 HG22 ILE A   8      -6.038  -5.083   2.258  1.00  0.00           H  
ATOM    130 HG23 ILE A   8      -7.414  -5.809   1.425  1.00  0.00           H  
ATOM    131 HD11 ILE A   8      -6.948  -8.338  -0.124  1.00  0.00           H  
ATOM    132 HD12 ILE A   8      -5.648  -8.795  -1.222  1.00  0.00           H  
ATOM    133 HD13 ILE A   8      -6.298  -7.157  -1.261  1.00  0.00           H  
ATOM    134  N   LEU A   9      -4.932  -6.076   5.050  1.00  0.00           N  
ATOM    135  CA  LEU A   9      -5.578  -5.853   6.378  1.00  0.00           C  
ATOM    136  C   LEU A   9      -6.805  -4.942   6.246  1.00  0.00           C  
ATOM    137  O   LEU A   9      -7.901  -5.399   5.990  1.00  0.00           O  
ATOM    138  CB  LEU A   9      -4.500  -5.185   7.231  1.00  0.00           C  
ATOM    139  CG  LEU A   9      -3.472  -6.232   7.666  1.00  0.00           C  
ATOM    140  CD1 LEU A   9      -2.267  -5.533   8.299  1.00  0.00           C  
ATOM    141  CD2 LEU A   9      -4.109  -7.175   8.689  1.00  0.00           C  
ATOM    142  H   LEU A   9      -4.095  -5.616   4.833  1.00  0.00           H  
ATOM    143  HA  LEU A   9      -5.859  -6.795   6.820  1.00  0.00           H  
ATOM    144  HB2 LEU A   9      -4.008  -4.415   6.653  1.00  0.00           H  
ATOM    145  HB3 LEU A   9      -4.954  -4.744   8.106  1.00  0.00           H  
ATOM    146  HG  LEU A   9      -3.148  -6.797   6.804  1.00  0.00           H  
ATOM    147 HD11 LEU A   9      -1.460  -6.242   8.415  1.00  0.00           H  
ATOM    148 HD12 LEU A   9      -2.544  -5.142   9.266  1.00  0.00           H  
ATOM    149 HD13 LEU A   9      -1.944  -4.723   7.661  1.00  0.00           H  
ATOM    150 HD21 LEU A   9      -3.751  -8.181   8.523  1.00  0.00           H  
ATOM    151 HD22 LEU A   9      -5.183  -7.153   8.579  1.00  0.00           H  
ATOM    152 HD23 LEU A   9      -3.842  -6.859   9.686  1.00  0.00           H  
ATOM    153  N   ALA A  10      -6.635  -3.660   6.435  1.00  0.00           N  
ATOM    154  CA  ALA A  10      -7.799  -2.732   6.336  1.00  0.00           C  
ATOM    155  C   ALA A  10      -7.739  -1.917   5.044  1.00  0.00           C  
ATOM    156  O   ALA A  10      -6.687  -1.745   4.461  1.00  0.00           O  
ATOM    157  CB  ALA A  10      -7.670  -1.810   7.548  1.00  0.00           C  
ATOM    158  H   ALA A  10      -5.746  -3.309   6.652  1.00  0.00           H  
ATOM    159  HA  ALA A  10      -8.724  -3.281   6.393  1.00  0.00           H  
ATOM    160  HB1 ALA A  10      -8.626  -1.728   8.042  1.00  0.00           H  
ATOM    161  HB2 ALA A  10      -7.348  -0.831   7.222  1.00  0.00           H  
ATOM    162  HB3 ALA A  10      -6.943  -2.217   8.234  1.00  0.00           H  
ATOM    163  N   PRO A  11      -8.886  -1.435   4.645  1.00  0.00           N  
ATOM    164  CA  PRO A  11      -8.988  -0.620   3.412  1.00  0.00           C  
ATOM    165  C   PRO A  11      -8.480   0.802   3.668  1.00  0.00           C  
ATOM    166  O   PRO A  11      -8.396   1.250   4.795  1.00  0.00           O  
ATOM    167  CB  PRO A  11     -10.484  -0.606   3.117  1.00  0.00           C  
ATOM    168  CG  PRO A  11     -11.150  -0.838   4.437  1.00  0.00           C  
ATOM    169  CD  PRO A  11     -10.185  -1.611   5.302  1.00  0.00           C  
ATOM    170  HA  PRO A  11      -8.452  -1.080   2.600  1.00  0.00           H  
ATOM    171  HB2 PRO A  11     -10.775   0.352   2.708  1.00  0.00           H  
ATOM    172  HB3 PRO A  11     -10.739  -1.400   2.431  1.00  0.00           H  
ATOM    173  HG2 PRO A  11     -11.382   0.110   4.900  1.00  0.00           H  
ATOM    174  HG3 PRO A  11     -12.052  -1.412   4.299  1.00  0.00           H  
ATOM    175  HD2 PRO A  11     -10.165  -1.201   6.302  1.00  0.00           H  
ATOM    176  HD3 PRO A  11     -10.451  -2.656   5.325  1.00  0.00           H  
ATOM    177  N   VAL A  12      -8.148   1.516   2.628  1.00  0.00           N  
ATOM    178  CA  VAL A  12      -7.654   2.913   2.804  1.00  0.00           C  
ATOM    179  C   VAL A  12      -8.641   3.897   2.169  1.00  0.00           C  
ATOM    180  O   VAL A  12      -8.862   3.883   0.974  1.00  0.00           O  
ATOM    181  CB  VAL A  12      -6.298   2.959   2.089  1.00  0.00           C  
ATOM    182  CG1 VAL A  12      -6.371   2.168   0.781  1.00  0.00           C  
ATOM    183  CG2 VAL A  12      -5.926   4.412   1.780  1.00  0.00           C  
ATOM    184  H   VAL A  12      -8.232   1.135   1.729  1.00  0.00           H  
ATOM    185  HA  VAL A  12      -7.525   3.135   3.852  1.00  0.00           H  
ATOM    186  HB  VAL A  12      -5.544   2.523   2.728  1.00  0.00           H  
ATOM    187 HG11 VAL A  12      -6.113   1.136   0.972  1.00  0.00           H  
ATOM    188 HG12 VAL A  12      -5.678   2.587   0.067  1.00  0.00           H  
ATOM    189 HG13 VAL A  12      -7.374   2.220   0.385  1.00  0.00           H  
ATOM    190 HG21 VAL A  12      -5.913   4.984   2.695  1.00  0.00           H  
ATOM    191 HG22 VAL A  12      -6.655   4.834   1.102  1.00  0.00           H  
ATOM    192 HG23 VAL A  12      -4.948   4.443   1.322  1.00  0.00           H  
ATOM    193  N   LEU A  13      -9.238   4.747   2.958  1.00  0.00           N  
ATOM    194  CA  LEU A  13     -10.211   5.727   2.394  1.00  0.00           C  
ATOM    195  C   LEU A  13      -9.541   7.087   2.191  1.00  0.00           C  
ATOM    196  O   LEU A  13      -9.185   7.763   3.136  1.00  0.00           O  
ATOM    197  CB  LEU A  13     -11.327   5.824   3.437  1.00  0.00           C  
ATOM    198  CG  LEU A  13     -12.001   4.459   3.604  1.00  0.00           C  
ATOM    199  CD1 LEU A  13     -12.242   3.825   2.231  1.00  0.00           C  
ATOM    200  CD2 LEU A  13     -11.099   3.543   4.435  1.00  0.00           C  
ATOM    201  H   LEU A  13      -9.049   4.743   3.919  1.00  0.00           H  
ATOM    202  HA  LEU A  13     -10.612   5.362   1.461  1.00  0.00           H  
ATOM    203  HB2 LEU A  13     -10.907   6.136   4.383  1.00  0.00           H  
ATOM    204  HB3 LEU A  13     -12.060   6.547   3.113  1.00  0.00           H  
ATOM    205  HG  LEU A  13     -12.948   4.586   4.111  1.00  0.00           H  
ATOM    206 HD11 LEU A  13     -12.918   2.989   2.334  1.00  0.00           H  
ATOM    207 HD12 LEU A  13     -11.302   3.481   1.825  1.00  0.00           H  
ATOM    208 HD13 LEU A  13     -12.673   4.559   1.567  1.00  0.00           H  
ATOM    209 HD21 LEU A  13     -11.708   2.870   5.020  1.00  0.00           H  
ATOM    210 HD22 LEU A  13     -10.489   4.142   5.095  1.00  0.00           H  
ATOM    211 HD23 LEU A  13     -10.463   2.971   3.776  1.00  0.00           H  
ATOM    212  N   SER A  14      -9.367   7.492   0.964  1.00  0.00           N  
ATOM    213  CA  SER A  14      -8.721   8.808   0.694  1.00  0.00           C  
ATOM    214  C   SER A  14      -9.158   9.336  -0.674  1.00  0.00           C  
ATOM    215  O   SER A  14      -9.572   8.585  -1.534  1.00  0.00           O  
ATOM    216  CB  SER A  14      -7.220   8.524   0.703  1.00  0.00           C  
ATOM    217  OG  SER A  14      -7.003   7.129   0.533  1.00  0.00           O  
ATOM    218  H   SER A  14      -9.662   6.930   0.217  1.00  0.00           H  
ATOM    219  HA  SER A  14      -8.968   9.516   1.469  1.00  0.00           H  
ATOM    220  HB2 SER A  14      -6.745   9.057  -0.104  1.00  0.00           H  
ATOM    221  HB3 SER A  14      -6.798   8.852   1.645  1.00  0.00           H  
ATOM    222  HG  SER A  14      -6.378   6.843   1.202  1.00  0.00           H  
ATOM    223  N   GLU A  15      -9.071  10.621  -0.884  1.00  0.00           N  
ATOM    224  CA  GLU A  15      -9.484  11.187  -2.200  1.00  0.00           C  
ATOM    225  C   GLU A  15      -8.953  10.312  -3.338  1.00  0.00           C  
ATOM    226  O   GLU A  15      -9.708   9.764  -4.116  1.00  0.00           O  
ATOM    227  CB  GLU A  15      -8.852  12.579  -2.252  1.00  0.00           C  
ATOM    228  CG  GLU A  15      -9.615  13.449  -3.253  1.00  0.00           C  
ATOM    229  CD  GLU A  15      -8.834  13.521  -4.565  1.00  0.00           C  
ATOM    230  OE1 GLU A  15      -7.616  13.558  -4.507  1.00  0.00           O  
ATOM    231  OE2 GLU A  15      -9.468  13.538  -5.608  1.00  0.00           O  
ATOM    232  H   GLU A  15      -8.735  11.212  -0.179  1.00  0.00           H  
ATOM    233  HA  GLU A  15     -10.558  11.268  -2.255  1.00  0.00           H  
ATOM    234  HB2 GLU A  15      -8.896  13.031  -1.271  1.00  0.00           H  
ATOM    235  HB3 GLU A  15      -7.821  12.494  -2.563  1.00  0.00           H  
ATOM    236  HG2 GLU A  15     -10.588  13.018  -3.435  1.00  0.00           H  
ATOM    237  HG3 GLU A  15      -9.730  14.444  -2.849  1.00  0.00           H  
ATOM    238  N   LYS A  16      -7.659  10.180  -3.442  1.00  0.00           N  
ATOM    239  CA  LYS A  16      -7.081   9.342  -4.527  1.00  0.00           C  
ATOM    240  C   LYS A  16      -7.677   7.933  -4.484  1.00  0.00           C  
ATOM    241  O   LYS A  16      -7.604   7.189  -5.441  1.00  0.00           O  
ATOM    242  CB  LYS A  16      -5.580   9.301  -4.236  1.00  0.00           C  
ATOM    243  CG  LYS A  16      -4.815   9.911  -5.413  1.00  0.00           C  
ATOM    244  CD  LYS A  16      -3.338   9.524  -5.318  1.00  0.00           C  
ATOM    245  CE  LYS A  16      -3.109   8.201  -6.053  1.00  0.00           C  
ATOM    246  NZ  LYS A  16      -3.143   7.160  -4.989  1.00  0.00           N  
ATOM    247  H   LYS A  16      -7.069  10.631  -2.809  1.00  0.00           H  
ATOM    248  HA  LYS A  16      -7.257   9.800  -5.483  1.00  0.00           H  
ATOM    249  HB2 LYS A  16      -5.372   9.865  -3.339  1.00  0.00           H  
ATOM    250  HB3 LYS A  16      -5.268   8.277  -4.099  1.00  0.00           H  
ATOM    251  HG2 LYS A  16      -5.227   9.540  -6.341  1.00  0.00           H  
ATOM    252  HG3 LYS A  16      -4.905  10.986  -5.383  1.00  0.00           H  
ATOM    253  HD2 LYS A  16      -2.733  10.297  -5.770  1.00  0.00           H  
ATOM    254  HD3 LYS A  16      -3.061   9.409  -4.281  1.00  0.00           H  
ATOM    255  HE2 LYS A  16      -3.896   8.031  -6.774  1.00  0.00           H  
ATOM    256  HE3 LYS A  16      -2.146   8.202  -6.539  1.00  0.00           H  
ATOM    257  HZ1 LYS A  16      -4.131   6.939  -4.751  1.00  0.00           H  
ATOM    258  HZ2 LYS A  16      -2.652   7.514  -4.142  1.00  0.00           H  
ATOM    259  HZ3 LYS A  16      -2.671   6.299  -5.330  1.00  0.00           H  
ATOM    260  N   ALA A  17      -8.270   7.562  -3.382  1.00  0.00           N  
ATOM    261  CA  ALA A  17      -8.873   6.202  -3.279  1.00  0.00           C  
ATOM    262  C   ALA A  17     -10.383   6.280  -3.514  1.00  0.00           C  
ATOM    263  O   ALA A  17     -10.931   5.570  -4.333  1.00  0.00           O  
ATOM    264  CB  ALA A  17      -8.572   5.740  -1.852  1.00  0.00           C  
ATOM    265  H   ALA A  17      -8.321   8.177  -2.621  1.00  0.00           H  
ATOM    266  HA  ALA A  17      -8.414   5.532  -3.989  1.00  0.00           H  
ATOM    267  HB1 ALA A  17      -8.310   6.593  -1.244  1.00  0.00           H  
ATOM    268  HB2 ALA A  17      -7.749   5.041  -1.866  1.00  0.00           H  
ATOM    269  HB3 ALA A  17      -9.445   5.258  -1.439  1.00  0.00           H  
ATOM    270  N   TYR A  18     -11.062   7.140  -2.803  1.00  0.00           N  
ATOM    271  CA  TYR A  18     -12.537   7.260  -2.992  1.00  0.00           C  
ATOM    272  C   TYR A  18     -12.851   7.570  -4.454  1.00  0.00           C  
ATOM    273  O   TYR A  18     -13.556   6.833  -5.115  1.00  0.00           O  
ATOM    274  CB  TYR A  18     -12.965   8.416  -2.089  1.00  0.00           C  
ATOM    275  CG  TYR A  18     -13.328   7.874  -0.729  1.00  0.00           C  
ATOM    276  CD1 TYR A  18     -14.108   6.716  -0.626  1.00  0.00           C  
ATOM    277  CD2 TYR A  18     -12.883   8.525   0.426  1.00  0.00           C  
ATOM    278  CE1 TYR A  18     -14.442   6.208   0.636  1.00  0.00           C  
ATOM    279  CE2 TYR A  18     -13.216   8.017   1.688  1.00  0.00           C  
ATOM    280  CZ  TYR A  18     -13.995   6.859   1.793  1.00  0.00           C  
ATOM    281  OH  TYR A  18     -14.324   6.358   3.036  1.00  0.00           O  
ATOM    282  H   TYR A  18     -10.603   7.706  -2.148  1.00  0.00           H  
ATOM    283  HA  TYR A  18     -13.028   6.351  -2.685  1.00  0.00           H  
ATOM    284  HB2 TYR A  18     -12.150   9.120  -1.992  1.00  0.00           H  
ATOM    285  HB3 TYR A  18     -13.821   8.913  -2.519  1.00  0.00           H  
ATOM    286  HD1 TYR A  18     -14.454   6.218  -1.520  1.00  0.00           H  
ATOM    287  HD2 TYR A  18     -12.281   9.418   0.344  1.00  0.00           H  
ATOM    288  HE1 TYR A  18     -15.043   5.312   0.716  1.00  0.00           H  
ATOM    289  HE2 TYR A  18     -12.872   8.519   2.580  1.00  0.00           H  
ATOM    290  HH  TYR A  18     -15.233   6.604   3.224  1.00  0.00           H  
ATOM    291  N   ALA A  19     -12.325   8.646  -4.970  1.00  0.00           N  
ATOM    292  CA  ALA A  19     -12.588   8.983  -6.394  1.00  0.00           C  
ATOM    293  C   ALA A  19     -11.995   7.891  -7.287  1.00  0.00           C  
ATOM    294  O   ALA A  19     -12.294   7.798  -8.462  1.00  0.00           O  
ATOM    295  CB  ALA A  19     -11.884  10.319  -6.629  1.00  0.00           C  
ATOM    296  H   ALA A  19     -11.752   9.221  -4.426  1.00  0.00           H  
ATOM    297  HA  ALA A  19     -13.648   9.082  -6.564  1.00  0.00           H  
ATOM    298  HB1 ALA A  19     -12.618  11.079  -6.849  1.00  0.00           H  
ATOM    299  HB2 ALA A  19     -11.202  10.226  -7.461  1.00  0.00           H  
ATOM    300  HB3 ALA A  19     -11.333  10.597  -5.742  1.00  0.00           H  
ATOM    301  N   GLY A  20     -11.178   7.046  -6.721  1.00  0.00           N  
ATOM    302  CA  GLY A  20     -10.578   5.932  -7.503  1.00  0.00           C  
ATOM    303  C   GLY A  20     -11.567   4.779  -7.462  1.00  0.00           C  
ATOM    304  O   GLY A  20     -11.908   4.197  -8.472  1.00  0.00           O  
ATOM    305  H   GLY A  20     -10.979   7.129  -5.770  1.00  0.00           H  
ATOM    306  HA2 GLY A  20     -10.413   6.245  -8.525  1.00  0.00           H  
ATOM    307  HA3 GLY A  20      -9.647   5.625  -7.054  1.00  0.00           H  
ATOM    308  N   PHE A  21     -12.064   4.476  -6.296  1.00  0.00           N  
ATOM    309  CA  PHE A  21     -13.072   3.393  -6.184  1.00  0.00           C  
ATOM    310  C   PHE A  21     -14.122   3.631  -7.260  1.00  0.00           C  
ATOM    311  O   PHE A  21     -14.765   2.724  -7.753  1.00  0.00           O  
ATOM    312  CB  PHE A  21     -13.703   3.579  -4.804  1.00  0.00           C  
ATOM    313  CG  PHE A  21     -12.699   3.293  -3.706  1.00  0.00           C  
ATOM    314  CD1 PHE A  21     -11.352   3.056  -4.013  1.00  0.00           C  
ATOM    315  CD2 PHE A  21     -13.123   3.275  -2.373  1.00  0.00           C  
ATOM    316  CE1 PHE A  21     -10.436   2.800  -2.988  1.00  0.00           C  
ATOM    317  CE2 PHE A  21     -12.205   3.020  -1.348  1.00  0.00           C  
ATOM    318  CZ  PHE A  21     -10.862   2.783  -1.655  1.00  0.00           C  
ATOM    319  H   PHE A  21     -11.795   4.982  -5.499  1.00  0.00           H  
ATOM    320  HA  PHE A  21     -12.621   2.418  -6.277  1.00  0.00           H  
ATOM    321  HB2 PHE A  21     -14.048   4.598  -4.708  1.00  0.00           H  
ATOM    322  HB3 PHE A  21     -14.541   2.913  -4.707  1.00  0.00           H  
ATOM    323  HD1 PHE A  21     -11.021   3.069  -5.038  1.00  0.00           H  
ATOM    324  HD2 PHE A  21     -14.162   3.457  -2.134  1.00  0.00           H  
ATOM    325  HE1 PHE A  21      -9.400   2.620  -3.225  1.00  0.00           H  
ATOM    326  HE2 PHE A  21     -12.535   3.008  -0.320  1.00  0.00           H  
ATOM    327  HZ  PHE A  21     -10.153   2.586  -0.864  1.00  0.00           H  
ATOM    328  N   ALA A  22     -14.290   4.874  -7.608  1.00  0.00           N  
ATOM    329  CA  ALA A  22     -15.285   5.258  -8.638  1.00  0.00           C  
ATOM    330  C   ALA A  22     -15.314   4.223  -9.763  1.00  0.00           C  
ATOM    331  O   ALA A  22     -16.357   3.903 -10.300  1.00  0.00           O  
ATOM    332  CB  ALA A  22     -14.799   6.606  -9.168  1.00  0.00           C  
ATOM    333  H   ALA A  22     -13.755   5.565  -7.178  1.00  0.00           H  
ATOM    334  HA  ALA A  22     -16.252   5.370  -8.189  1.00  0.00           H  
ATOM    335  HB1 ALA A  22     -14.763   7.319  -8.358  1.00  0.00           H  
ATOM    336  HB2 ALA A  22     -15.479   6.961  -9.928  1.00  0.00           H  
ATOM    337  HB3 ALA A  22     -13.812   6.493  -9.591  1.00  0.00           H  
ATOM    338  N   GLU A  23     -14.175   3.705 -10.130  1.00  0.00           N  
ATOM    339  CA  GLU A  23     -14.134   2.700 -11.227  1.00  0.00           C  
ATOM    340  C   GLU A  23     -14.211   1.282 -10.656  1.00  0.00           C  
ATOM    341  O   GLU A  23     -14.509   0.335 -11.357  1.00  0.00           O  
ATOM    342  CB  GLU A  23     -12.790   2.926 -11.919  1.00  0.00           C  
ATOM    343  CG  GLU A  23     -12.839   2.345 -13.334  1.00  0.00           C  
ATOM    344  CD  GLU A  23     -12.692   3.473 -14.355  1.00  0.00           C  
ATOM    345  OE1 GLU A  23     -12.976   4.607 -14.002  1.00  0.00           O  
ATOM    346  OE2 GLU A  23     -12.299   3.187 -15.474  1.00  0.00           O  
ATOM    347  H   GLU A  23     -13.346   3.983  -9.688  1.00  0.00           H  
ATOM    348  HA  GLU A  23     -14.939   2.873 -11.919  1.00  0.00           H  
ATOM    349  HB2 GLU A  23     -12.585   3.984 -11.970  1.00  0.00           H  
ATOM    350  HB3 GLU A  23     -12.010   2.435 -11.358  1.00  0.00           H  
ATOM    351  HG2 GLU A  23     -12.032   1.636 -13.460  1.00  0.00           H  
ATOM    352  HG3 GLU A  23     -13.784   1.845 -13.486  1.00  0.00           H  
ATOM    353  N   GLY A  24     -13.940   1.127  -9.390  1.00  0.00           N  
ATOM    354  CA  GLY A  24     -13.993  -0.219  -8.778  1.00  0.00           C  
ATOM    355  C   GLY A  24     -12.607  -0.598  -8.252  1.00  0.00           C  
ATOM    356  O   GLY A  24     -12.393  -1.694  -7.774  1.00  0.00           O  
ATOM    357  H   GLY A  24     -13.702   1.892  -8.846  1.00  0.00           H  
ATOM    358  HA2 GLY A  24     -14.704  -0.219  -7.964  1.00  0.00           H  
ATOM    359  HA3 GLY A  24     -14.296  -0.925  -9.521  1.00  0.00           H  
ATOM    360  N   LYS A  25     -11.665   0.304  -8.330  1.00  0.00           N  
ATOM    361  CA  LYS A  25     -10.292  -0.002  -7.830  1.00  0.00           C  
ATOM    362  C   LYS A  25     -10.246   0.191  -6.313  1.00  0.00           C  
ATOM    363  O   LYS A  25     -10.776   1.148  -5.789  1.00  0.00           O  
ATOM    364  CB  LYS A  25      -9.387   1.014  -8.531  1.00  0.00           C  
ATOM    365  CG  LYS A  25      -9.105   0.549  -9.961  1.00  0.00           C  
ATOM    366  CD  LYS A  25      -7.615   0.232 -10.112  1.00  0.00           C  
ATOM    367  CE  LYS A  25      -7.184   0.484 -11.559  1.00  0.00           C  
ATOM    368  NZ  LYS A  25      -6.722  -0.842 -12.058  1.00  0.00           N  
ATOM    369  H   LYS A  25     -11.860   1.183  -8.714  1.00  0.00           H  
ATOM    370  HA  LYS A  25     -10.006  -1.006  -8.098  1.00  0.00           H  
ATOM    371  HB2 LYS A  25      -9.880   1.975  -8.557  1.00  0.00           H  
ATOM    372  HB3 LYS A  25      -8.456   1.102  -7.992  1.00  0.00           H  
ATOM    373  HG2 LYS A  25      -9.686  -0.337 -10.172  1.00  0.00           H  
ATOM    374  HG3 LYS A  25      -9.376   1.330 -10.654  1.00  0.00           H  
ATOM    375  HD2 LYS A  25      -7.044   0.865  -9.449  1.00  0.00           H  
ATOM    376  HD3 LYS A  25      -7.441  -0.804  -9.861  1.00  0.00           H  
ATOM    377  HE2 LYS A  25      -8.022   0.838 -12.143  1.00  0.00           H  
ATOM    378  HE3 LYS A  25      -6.372   1.194 -11.591  1.00  0.00           H  
ATOM    379  HZ1 LYS A  25      -5.883  -1.142 -11.522  1.00  0.00           H  
ATOM    380  HZ2 LYS A  25      -6.481  -0.767 -13.067  1.00  0.00           H  
ATOM    381  HZ3 LYS A  25      -7.479  -1.543 -11.933  1.00  0.00           H  
ATOM    382  N   TYR A  26      -9.640  -0.719  -5.597  1.00  0.00           N  
ATOM    383  CA  TYR A  26      -9.602  -0.572  -4.113  1.00  0.00           C  
ATOM    384  C   TYR A  26      -8.179  -0.666  -3.560  1.00  0.00           C  
ATOM    385  O   TYR A  26      -7.568  -1.717  -3.544  1.00  0.00           O  
ATOM    386  CB  TYR A  26     -10.465  -1.718  -3.586  1.00  0.00           C  
ATOM    387  CG  TYR A  26     -11.840  -1.625  -4.201  1.00  0.00           C  
ATOM    388  CD1 TYR A  26     -12.474  -0.382  -4.312  1.00  0.00           C  
ATOM    389  CD2 TYR A  26     -12.483  -2.781  -4.660  1.00  0.00           C  
ATOM    390  CE1 TYR A  26     -13.749  -0.294  -4.882  1.00  0.00           C  
ATOM    391  CE2 TYR A  26     -13.757  -2.693  -5.232  1.00  0.00           C  
ATOM    392  CZ  TYR A  26     -14.391  -1.449  -5.343  1.00  0.00           C  
ATOM    393  OH  TYR A  26     -15.648  -1.363  -5.904  1.00  0.00           O  
ATOM    394  H   TYR A  26      -9.232  -1.498  -6.027  1.00  0.00           H  
ATOM    395  HA  TYR A  26     -10.038   0.369  -3.825  1.00  0.00           H  
ATOM    396  HB2 TYR A  26     -10.012  -2.661  -3.852  1.00  0.00           H  
ATOM    397  HB3 TYR A  26     -10.545  -1.645  -2.512  1.00  0.00           H  
ATOM    398  HD1 TYR A  26     -11.978   0.510  -3.957  1.00  0.00           H  
ATOM    399  HD2 TYR A  26     -11.994  -3.740  -4.575  1.00  0.00           H  
ATOM    400  HE1 TYR A  26     -14.237   0.666  -4.968  1.00  0.00           H  
ATOM    401  HE2 TYR A  26     -14.252  -3.584  -5.587  1.00  0.00           H  
ATOM    402  HH  TYR A  26     -15.711  -0.521  -6.363  1.00  0.00           H  
ATOM    403  N   THR A  27      -7.673   0.431  -3.069  1.00  0.00           N  
ATOM    404  CA  THR A  27      -6.319   0.448  -2.470  1.00  0.00           C  
ATOM    405  C   THR A  27      -6.408  -0.151  -1.069  1.00  0.00           C  
ATOM    406  O   THR A  27      -7.360   0.081  -0.349  1.00  0.00           O  
ATOM    407  CB  THR A  27      -5.935   1.927  -2.402  1.00  0.00           C  
ATOM    408  OG1 THR A  27      -6.134   2.526  -3.674  1.00  0.00           O  
ATOM    409  CG2 THR A  27      -4.465   2.056  -1.999  1.00  0.00           C  
ATOM    410  H   THR A  27      -8.198   1.238  -3.070  1.00  0.00           H  
ATOM    411  HA  THR A  27      -5.622  -0.093  -3.083  1.00  0.00           H  
ATOM    412  HB  THR A  27      -6.549   2.425  -1.668  1.00  0.00           H  
ATOM    413  HG1 THR A  27      -6.687   3.302  -3.552  1.00  0.00           H  
ATOM    414 HG21 THR A  27      -4.120   1.119  -1.589  1.00  0.00           H  
ATOM    415 HG22 THR A  27      -4.364   2.834  -1.256  1.00  0.00           H  
ATOM    416 HG23 THR A  27      -3.875   2.310  -2.867  1.00  0.00           H  
ATOM    417  N   PHE A  28      -5.452  -0.932  -0.681  1.00  0.00           N  
ATOM    418  CA  PHE A  28      -5.522  -1.553   0.669  1.00  0.00           C  
ATOM    419  C   PHE A  28      -4.169  -1.511   1.370  1.00  0.00           C  
ATOM    420  O   PHE A  28      -3.140  -1.325   0.755  1.00  0.00           O  
ATOM    421  CB  PHE A  28      -5.937  -3.000   0.414  1.00  0.00           C  
ATOM    422  CG  PHE A  28      -7.368  -3.179   0.846  1.00  0.00           C  
ATOM    423  CD1 PHE A  28      -7.662  -3.414   2.192  1.00  0.00           C  
ATOM    424  CD2 PHE A  28      -8.397  -3.096  -0.096  1.00  0.00           C  
ATOM    425  CE1 PHE A  28      -8.992  -3.571   2.599  1.00  0.00           C  
ATOM    426  CE2 PHE A  28      -9.728  -3.249   0.310  1.00  0.00           C  
ATOM    427  CZ  PHE A  28     -10.025  -3.486   1.657  1.00  0.00           C  
ATOM    428  H   PHE A  28      -4.704  -1.125  -1.279  1.00  0.00           H  
ATOM    429  HA  PHE A  28      -6.270  -1.061   1.270  1.00  0.00           H  
ATOM    430  HB2 PHE A  28      -5.844  -3.226  -0.638  1.00  0.00           H  
ATOM    431  HB3 PHE A  28      -5.304  -3.663   0.985  1.00  0.00           H  
ATOM    432  HD1 PHE A  28      -6.859  -3.485   2.914  1.00  0.00           H  
ATOM    433  HD2 PHE A  28      -8.164  -2.917  -1.136  1.00  0.00           H  
ATOM    434  HE1 PHE A  28      -9.222  -3.753   3.638  1.00  0.00           H  
ATOM    435  HE2 PHE A  28     -10.524  -3.185  -0.417  1.00  0.00           H  
ATOM    436  HZ  PHE A  28     -11.052  -3.604   1.970  1.00  0.00           H  
ATOM    437  N   TRP A  29      -4.170  -1.730   2.653  1.00  0.00           N  
ATOM    438  CA  TRP A  29      -2.898  -1.757   3.410  1.00  0.00           C  
ATOM    439  C   TRP A  29      -2.545  -3.219   3.581  1.00  0.00           C  
ATOM    440  O   TRP A  29      -3.341  -3.998   4.066  1.00  0.00           O  
ATOM    441  CB  TRP A  29      -3.206  -1.102   4.757  1.00  0.00           C  
ATOM    442  CG  TRP A  29      -3.222   0.384   4.595  1.00  0.00           C  
ATOM    443  CD1 TRP A  29      -4.323   1.164   4.690  1.00  0.00           C  
ATOM    444  CD2 TRP A  29      -2.109   1.278   4.313  1.00  0.00           C  
ATOM    445  NE1 TRP A  29      -3.956   2.482   4.484  1.00  0.00           N  
ATOM    446  CE2 TRP A  29      -2.600   2.603   4.248  1.00  0.00           C  
ATOM    447  CE3 TRP A  29      -0.732   1.071   4.110  1.00  0.00           C  
ATOM    448  CZ2 TRP A  29      -1.756   3.685   3.991  1.00  0.00           C  
ATOM    449  CZ3 TRP A  29       0.120   2.155   3.851  1.00  0.00           C  
ATOM    450  CH2 TRP A  29      -0.390   3.460   3.792  1.00  0.00           C  
ATOM    451  H   TRP A  29      -5.007  -1.923   3.111  1.00  0.00           H  
ATOM    452  HA  TRP A  29      -2.119  -1.224   2.886  1.00  0.00           H  
ATOM    453  HB2 TRP A  29      -4.171  -1.437   5.108  1.00  0.00           H  
ATOM    454  HB3 TRP A  29      -2.446  -1.377   5.473  1.00  0.00           H  
ATOM    455  HD1 TRP A  29      -5.325   0.815   4.891  1.00  0.00           H  
ATOM    456  HE1 TRP A  29      -4.566   3.248   4.500  1.00  0.00           H  
ATOM    457  HE3 TRP A  29      -0.330   0.070   4.153  1.00  0.00           H  
ATOM    458  HZ2 TRP A  29      -2.155   4.687   3.946  1.00  0.00           H  
ATOM    459  HZ3 TRP A  29       1.175   1.983   3.698  1.00  0.00           H  
ATOM    460  HH2 TRP A  29       0.270   4.290   3.592  1.00  0.00           H  
ATOM    461  N   VAL A  30      -1.407  -3.630   3.134  1.00  0.00           N  
ATOM    462  CA  VAL A  30      -1.101  -5.064   3.229  1.00  0.00           C  
ATOM    463  C   VAL A  30       0.372  -5.309   3.525  1.00  0.00           C  
ATOM    464  O   VAL A  30       1.226  -4.484   3.273  1.00  0.00           O  
ATOM    465  CB  VAL A  30      -1.512  -5.575   1.855  1.00  0.00           C  
ATOM    466  CG1 VAL A  30      -0.904  -4.693   0.762  1.00  0.00           C  
ATOM    467  CG2 VAL A  30      -1.054  -6.997   1.658  1.00  0.00           C  
ATOM    468  H   VAL A  30      -0.787  -3.017   2.693  1.00  0.00           H  
ATOM    469  HA  VAL A  30      -1.716  -5.527   3.983  1.00  0.00           H  
ATOM    470  HB  VAL A  30      -2.583  -5.544   1.787  1.00  0.00           H  
ATOM    471 HG11 VAL A  30      -0.782  -5.271  -0.141  1.00  0.00           H  
ATOM    472 HG12 VAL A  30       0.059  -4.328   1.089  1.00  0.00           H  
ATOM    473 HG13 VAL A  30      -1.559  -3.857   0.568  1.00  0.00           H  
ATOM    474 HG21 VAL A  30      -1.903  -7.595   1.370  1.00  0.00           H  
ATOM    475 HG22 VAL A  30      -0.642  -7.367   2.577  1.00  0.00           H  
ATOM    476 HG23 VAL A  30      -0.309  -7.025   0.883  1.00  0.00           H  
ATOM    477  N   HIS A  31       0.656  -6.447   4.079  1.00  0.00           N  
ATOM    478  CA  HIS A  31       2.062  -6.792   4.433  1.00  0.00           C  
ATOM    479  C   HIS A  31       2.939  -6.849   3.180  1.00  0.00           C  
ATOM    480  O   HIS A  31       2.467  -7.143   2.100  1.00  0.00           O  
ATOM    481  CB  HIS A  31       1.974  -8.171   5.087  1.00  0.00           C  
ATOM    482  CG  HIS A  31       2.852  -8.205   6.308  1.00  0.00           C  
ATOM    483  ND1 HIS A  31       3.768  -9.220   6.533  1.00  0.00           N  
ATOM    484  CD2 HIS A  31       2.965  -7.355   7.380  1.00  0.00           C  
ATOM    485  CE1 HIS A  31       4.386  -8.959   7.700  1.00  0.00           C  
ATOM    486  NE2 HIS A  31       3.933  -7.833   8.257  1.00  0.00           N  
ATOM    487  H   HIS A  31      -0.071  -7.077   4.273  1.00  0.00           H  
ATOM    488  HA  HIS A  31       2.459  -6.078   5.137  1.00  0.00           H  
ATOM    489  HB2 HIS A  31       0.952  -8.368   5.373  1.00  0.00           H  
ATOM    490  HB3 HIS A  31       2.304  -8.924   4.386  1.00  0.00           H  
ATOM    491  HD1 HIS A  31       3.936  -9.990   5.949  1.00  0.00           H  
ATOM    492  HD2 HIS A  31       2.389  -6.453   7.521  1.00  0.00           H  
ATOM    493  HE1 HIS A  31       5.153  -9.583   8.133  1.00  0.00           H  
ATOM    494  N   PRO A  32       4.198  -6.568   3.378  1.00  0.00           N  
ATOM    495  CA  PRO A  32       5.172  -6.589   2.261  1.00  0.00           C  
ATOM    496  C   PRO A  32       5.474  -8.030   1.857  1.00  0.00           C  
ATOM    497  O   PRO A  32       6.544  -8.547   2.113  1.00  0.00           O  
ATOM    498  CB  PRO A  32       6.408  -5.927   2.853  1.00  0.00           C  
ATOM    499  CG  PRO A  32       6.295  -6.140   4.329  1.00  0.00           C  
ATOM    500  CD  PRO A  32       4.825  -6.209   4.653  1.00  0.00           C  
ATOM    501  HA  PRO A  32       4.809  -6.019   1.421  1.00  0.00           H  
ATOM    502  HB2 PRO A  32       7.305  -6.394   2.470  1.00  0.00           H  
ATOM    503  HB3 PRO A  32       6.405  -4.877   2.633  1.00  0.00           H  
ATOM    504  HG2 PRO A  32       6.780  -7.066   4.606  1.00  0.00           H  
ATOM    505  HG3 PRO A  32       6.745  -5.314   4.857  1.00  0.00           H  
ATOM    506  HD2 PRO A  32       4.639  -6.968   5.401  1.00  0.00           H  
ATOM    507  HD3 PRO A  32       4.465  -5.248   4.988  1.00  0.00           H  
ATOM    508  N   LYS A  33       4.535  -8.687   1.245  1.00  0.00           N  
ATOM    509  CA  LYS A  33       4.762 -10.102   0.843  1.00  0.00           C  
ATOM    510  C   LYS A  33       3.514 -10.659   0.160  1.00  0.00           C  
ATOM    511  O   LYS A  33       3.601 -11.468  -0.742  1.00  0.00           O  
ATOM    512  CB  LYS A  33       5.029 -10.845   2.155  1.00  0.00           C  
ATOM    513  CG  LYS A  33       4.063 -10.351   3.238  1.00  0.00           C  
ATOM    514  CD  LYS A  33       3.217 -11.523   3.740  1.00  0.00           C  
ATOM    515  CE  LYS A  33       2.215 -11.930   2.658  1.00  0.00           C  
ATOM    516  NZ  LYS A  33       1.492 -13.102   3.226  1.00  0.00           N  
ATOM    517  H   LYS A  33       3.675  -8.255   1.058  1.00  0.00           H  
ATOM    518  HA  LYS A  33       5.619 -10.179   0.193  1.00  0.00           H  
ATOM    519  HB2 LYS A  33       4.888 -11.905   2.002  1.00  0.00           H  
ATOM    520  HB3 LYS A  33       6.045 -10.659   2.471  1.00  0.00           H  
ATOM    521  HG2 LYS A  33       4.626  -9.935   4.057  1.00  0.00           H  
ATOM    522  HG3 LYS A  33       3.414  -9.591   2.829  1.00  0.00           H  
ATOM    523  HD2 LYS A  33       3.862 -12.359   3.969  1.00  0.00           H  
ATOM    524  HD3 LYS A  33       2.682 -11.226   4.630  1.00  0.00           H  
ATOM    525  HE2 LYS A  33       1.527 -11.118   2.462  1.00  0.00           H  
ATOM    526  HE3 LYS A  33       2.731 -12.216   1.756  1.00  0.00           H  
ATOM    527  HZ1 LYS A  33       2.138 -13.649   3.829  1.00  0.00           H  
ATOM    528  HZ2 LYS A  33       1.146 -13.704   2.451  1.00  0.00           H  
ATOM    529  HZ3 LYS A  33       0.687 -12.771   3.794  1.00  0.00           H  
ATOM    530  N   ALA A  34       2.356 -10.236   0.587  1.00  0.00           N  
ATOM    531  CA  ALA A  34       1.101 -10.742  -0.036  1.00  0.00           C  
ATOM    532  C   ALA A  34       1.244 -10.757  -1.561  1.00  0.00           C  
ATOM    533  O   ALA A  34       0.986  -9.773  -2.226  1.00  0.00           O  
ATOM    534  CB  ALA A  34       0.019  -9.749   0.385  1.00  0.00           C  
ATOM    535  H   ALA A  34       2.311  -9.584   1.317  1.00  0.00           H  
ATOM    536  HA  ALA A  34       0.864 -11.727   0.340  1.00  0.00           H  
ATOM    537  HB1 ALA A  34       0.480  -8.895   0.858  1.00  0.00           H  
ATOM    538  HB2 ALA A  34      -0.656 -10.225   1.079  1.00  0.00           H  
ATOM    539  HB3 ALA A  34      -0.529  -9.425  -0.487  1.00  0.00           H  
ATOM    540  N   THR A  35       1.664 -11.858  -2.120  1.00  0.00           N  
ATOM    541  CA  THR A  35       1.834 -11.926  -3.599  1.00  0.00           C  
ATOM    542  C   THR A  35       0.652 -11.253  -4.302  1.00  0.00           C  
ATOM    543  O   THR A  35      -0.474 -11.329  -3.853  1.00  0.00           O  
ATOM    544  CB  THR A  35       1.877 -13.420  -3.926  1.00  0.00           C  
ATOM    545  OG1 THR A  35       1.325 -14.157  -2.845  1.00  0.00           O  
ATOM    546  CG2 THR A  35       3.327 -13.849  -4.148  1.00  0.00           C  
ATOM    547  H   THR A  35       1.873 -12.638  -1.566  1.00  0.00           H  
ATOM    548  HA  THR A  35       2.760 -11.459  -3.893  1.00  0.00           H  
ATOM    549  HB  THR A  35       1.308 -13.610  -4.823  1.00  0.00           H  
ATOM    550  HG1 THR A  35       0.859 -14.914  -3.209  1.00  0.00           H  
ATOM    551 HG21 THR A  35       3.855 -13.828  -3.207  1.00  0.00           H  
ATOM    552 HG22 THR A  35       3.801 -13.169  -4.842  1.00  0.00           H  
ATOM    553 HG23 THR A  35       3.348 -14.850  -4.552  1.00  0.00           H  
ATOM    554  N   LYS A  36       0.902 -10.594  -5.403  1.00  0.00           N  
ATOM    555  CA  LYS A  36      -0.207  -9.917  -6.134  1.00  0.00           C  
ATOM    556  C   LYS A  36      -1.435 -10.828  -6.177  1.00  0.00           C  
ATOM    557  O   LYS A  36      -2.521 -10.438  -5.797  1.00  0.00           O  
ATOM    558  CB  LYS A  36       0.334  -9.674  -7.544  1.00  0.00           C  
ATOM    559  CG  LYS A  36       1.037  -8.316  -7.594  1.00  0.00           C  
ATOM    560  CD  LYS A  36       0.297  -7.394  -8.565  1.00  0.00           C  
ATOM    561  CE  LYS A  36       0.532  -5.934  -8.169  1.00  0.00           C  
ATOM    562  NZ  LYS A  36       1.082  -5.288  -9.393  1.00  0.00           N  
ATOM    563  H   LYS A  36       1.818 -10.546  -5.747  1.00  0.00           H  
ATOM    564  HA  LYS A  36      -0.449  -8.976  -5.665  1.00  0.00           H  
ATOM    565  HB2 LYS A  36       1.038 -10.455  -7.797  1.00  0.00           H  
ATOM    566  HB3 LYS A  36      -0.482  -9.681  -8.249  1.00  0.00           H  
ATOM    567  HG2 LYS A  36       1.038  -7.875  -6.607  1.00  0.00           H  
ATOM    568  HG3 LYS A  36       2.055  -8.448  -7.930  1.00  0.00           H  
ATOM    569  HD2 LYS A  36       0.663  -7.560  -9.568  1.00  0.00           H  
ATOM    570  HD3 LYS A  36      -0.761  -7.608  -8.529  1.00  0.00           H  
ATOM    571  HE2 LYS A  36      -0.402  -5.469  -7.881  1.00  0.00           H  
ATOM    572  HE3 LYS A  36       1.249  -5.871  -7.365  1.00  0.00           H  
ATOM    573  HZ1 LYS A  36       0.950  -4.259  -9.332  1.00  0.00           H  
ATOM    574  HZ2 LYS A  36       0.583  -5.655 -10.231  1.00  0.00           H  
ATOM    575  HZ3 LYS A  36       2.096  -5.502  -9.473  1.00  0.00           H  
ATOM    576  N   THR A  37      -1.271 -12.041  -6.629  1.00  0.00           N  
ATOM    577  CA  THR A  37      -2.430 -12.974  -6.681  1.00  0.00           C  
ATOM    578  C   THR A  37      -2.954 -13.224  -5.266  1.00  0.00           C  
ATOM    579  O   THR A  37      -4.142 -13.347  -5.044  1.00  0.00           O  
ATOM    580  CB  THR A  37      -1.880 -14.252  -7.300  1.00  0.00           C  
ATOM    581  OG1 THR A  37      -1.830 -14.110  -8.712  1.00  0.00           O  
ATOM    582  CG2 THR A  37      -2.774 -15.442  -6.936  1.00  0.00           C  
ATOM    583  H   THR A  37      -0.386 -12.340  -6.924  1.00  0.00           H  
ATOM    584  HA  THR A  37      -3.200 -12.577  -7.305  1.00  0.00           H  
ATOM    585  HB  THR A  37      -0.898 -14.419  -6.922  1.00  0.00           H  
ATOM    586  HG1 THR A  37      -0.945 -14.343  -9.002  1.00  0.00           H  
ATOM    587 HG21 THR A  37      -2.881 -15.498  -5.863  1.00  0.00           H  
ATOM    588 HG22 THR A  37      -2.325 -16.354  -7.301  1.00  0.00           H  
ATOM    589 HG23 THR A  37      -3.746 -15.314  -7.389  1.00  0.00           H  
ATOM    590  N   GLU A  38      -2.075 -13.293  -4.302  1.00  0.00           N  
ATOM    591  CA  GLU A  38      -2.524 -13.524  -2.902  1.00  0.00           C  
ATOM    592  C   GLU A  38      -3.524 -12.441  -2.500  1.00  0.00           C  
ATOM    593  O   GLU A  38      -4.552 -12.714  -1.914  1.00  0.00           O  
ATOM    594  CB  GLU A  38      -1.258 -13.428  -2.052  1.00  0.00           C  
ATOM    595  CG  GLU A  38      -0.902 -14.812  -1.505  1.00  0.00           C  
ATOM    596  CD  GLU A  38      -1.749 -15.104  -0.266  1.00  0.00           C  
ATOM    597  OE1 GLU A  38      -2.887 -15.512  -0.433  1.00  0.00           O  
ATOM    598  OE2 GLU A  38      -1.248 -14.915   0.830  1.00  0.00           O  
ATOM    599  H   GLU A  38      -1.121 -13.185  -4.500  1.00  0.00           H  
ATOM    600  HA  GLU A  38      -2.967 -14.502  -2.804  1.00  0.00           H  
ATOM    601  HB2 GLU A  38      -0.445 -13.060  -2.659  1.00  0.00           H  
ATOM    602  HB3 GLU A  38      -1.427 -12.751  -1.228  1.00  0.00           H  
ATOM    603  HG2 GLU A  38      -1.098 -15.559  -2.260  1.00  0.00           H  
ATOM    604  HG3 GLU A  38       0.144 -14.836  -1.237  1.00  0.00           H  
ATOM    605  N   ILE A  39      -3.235 -11.210  -2.826  1.00  0.00           N  
ATOM    606  CA  ILE A  39      -4.176 -10.111  -2.477  1.00  0.00           C  
ATOM    607  C   ILE A  39      -5.540 -10.411  -3.105  1.00  0.00           C  
ATOM    608  O   ILE A  39      -6.576 -10.088  -2.559  1.00  0.00           O  
ATOM    609  CB  ILE A  39      -3.536  -8.846  -3.073  1.00  0.00           C  
ATOM    610  CG1 ILE A  39      -2.607  -8.216  -2.033  1.00  0.00           C  
ATOM    611  CG2 ILE A  39      -4.612  -7.827  -3.471  1.00  0.00           C  
ATOM    612  CD1 ILE A  39      -1.371  -7.645  -2.727  1.00  0.00           C  
ATOM    613  H   ILE A  39      -2.405 -11.011  -3.308  1.00  0.00           H  
ATOM    614  HA  ILE A  39      -4.262 -10.016  -1.406  1.00  0.00           H  
ATOM    615  HB  ILE A  39      -2.961  -9.117  -3.948  1.00  0.00           H  
ATOM    616 HG12 ILE A  39      -3.131  -7.423  -1.517  1.00  0.00           H  
ATOM    617 HG13 ILE A  39      -2.303  -8.968  -1.320  1.00  0.00           H  
ATOM    618 HG21 ILE A  39      -4.719  -7.819  -4.545  1.00  0.00           H  
ATOM    619 HG22 ILE A  39      -4.317  -6.844  -3.132  1.00  0.00           H  
ATOM    620 HG23 ILE A  39      -5.553  -8.095  -3.016  1.00  0.00           H  
ATOM    621 HD11 ILE A  39      -1.458  -6.570  -2.792  1.00  0.00           H  
ATOM    622 HD12 ILE A  39      -1.293  -8.060  -3.722  1.00  0.00           H  
ATOM    623 HD13 ILE A  39      -0.488  -7.901  -2.161  1.00  0.00           H  
ATOM    624  N   LYS A  40      -5.543 -11.046  -4.242  1.00  0.00           N  
ATOM    625  CA  LYS A  40      -6.834 -11.387  -4.900  1.00  0.00           C  
ATOM    626  C   LYS A  40      -7.667 -12.267  -3.970  1.00  0.00           C  
ATOM    627  O   LYS A  40      -8.849 -12.061  -3.789  1.00  0.00           O  
ATOM    628  CB  LYS A  40      -6.437 -12.171  -6.151  1.00  0.00           C  
ATOM    629  CG  LYS A  40      -7.661 -12.349  -7.050  1.00  0.00           C  
ATOM    630  CD  LYS A  40      -7.234 -12.967  -8.382  1.00  0.00           C  
ATOM    631  CE  LYS A  40      -6.654 -11.877  -9.288  1.00  0.00           C  
ATOM    632  NZ  LYS A  40      -7.532 -11.869 -10.491  1.00  0.00           N  
ATOM    633  H   LYS A  40      -4.696 -11.309  -4.659  1.00  0.00           H  
ATOM    634  HA  LYS A  40      -7.375 -10.494  -5.171  1.00  0.00           H  
ATOM    635  HB2 LYS A  40      -5.667 -11.634  -6.685  1.00  0.00           H  
ATOM    636  HB3 LYS A  40      -6.063 -13.141  -5.862  1.00  0.00           H  
ATOM    637  HG2 LYS A  40      -8.371 -13.003  -6.561  1.00  0.00           H  
ATOM    638  HG3 LYS A  40      -8.120 -11.390  -7.229  1.00  0.00           H  
ATOM    639  HD2 LYS A  40      -6.484 -13.724  -8.204  1.00  0.00           H  
ATOM    640  HD3 LYS A  40      -8.090 -13.414  -8.864  1.00  0.00           H  
ATOM    641  HE2 LYS A  40      -6.686 -10.919  -8.789  1.00  0.00           H  
ATOM    642  HE3 LYS A  40      -5.641 -12.122  -9.572  1.00  0.00           H  
ATOM    643  HZ1 LYS A  40      -8.495 -12.151 -10.221  1.00  0.00           H  
ATOM    644  HZ2 LYS A  40      -7.159 -12.538 -11.197  1.00  0.00           H  
ATOM    645  HZ3 LYS A  40      -7.555 -10.912 -10.898  1.00  0.00           H  
ATOM    646  N   ASN A  41      -7.048 -13.256  -3.388  1.00  0.00           N  
ATOM    647  CA  ASN A  41      -7.782 -14.174  -2.472  1.00  0.00           C  
ATOM    648  C   ASN A  41      -8.128 -13.477  -1.151  1.00  0.00           C  
ATOM    649  O   ASN A  41      -9.148 -13.748  -0.553  1.00  0.00           O  
ATOM    650  CB  ASN A  41      -6.819 -15.335  -2.223  1.00  0.00           C  
ATOM    651  CG  ASN A  41      -6.841 -16.283  -3.424  1.00  0.00           C  
ATOM    652  OD1 ASN A  41      -7.212 -17.433  -3.297  1.00  0.00           O  
ATOM    653  ND2 ASN A  41      -6.456 -15.847  -4.592  1.00  0.00           N  
ATOM    654  H   ASN A  41      -6.095 -13.400  -3.560  1.00  0.00           H  
ATOM    655  HA  ASN A  41      -8.678 -14.540  -2.947  1.00  0.00           H  
ATOM    656  HB2 ASN A  41      -5.819 -14.949  -2.086  1.00  0.00           H  
ATOM    657  HB3 ASN A  41      -7.122 -15.872  -1.337  1.00  0.00           H  
ATOM    658 HD21 ASN A  41      -6.157 -14.920  -4.695  1.00  0.00           H  
ATOM    659 HD22 ASN A  41      -6.466 -16.447  -5.367  1.00  0.00           H  
ATOM    660  N   ALA A  42      -7.288 -12.594  -0.677  1.00  0.00           N  
ATOM    661  CA  ALA A  42      -7.593 -11.918   0.618  1.00  0.00           C  
ATOM    662  C   ALA A  42      -8.945 -11.199   0.543  1.00  0.00           C  
ATOM    663  O   ALA A  42      -9.790 -11.364   1.399  1.00  0.00           O  
ATOM    664  CB  ALA A  42      -6.452 -10.921   0.846  1.00  0.00           C  
ATOM    665  H   ALA A  42      -6.461 -12.389  -1.161  1.00  0.00           H  
ATOM    666  HA  ALA A  42      -7.605 -12.639   1.414  1.00  0.00           H  
ATOM    667  HB1 ALA A  42      -5.548 -11.459   1.119  1.00  0.00           H  
ATOM    668  HB2 ALA A  42      -6.725 -10.244   1.647  1.00  0.00           H  
ATOM    669  HB3 ALA A  42      -6.279 -10.358  -0.059  1.00  0.00           H  
ATOM    670  N   VAL A  43      -9.164 -10.407  -0.470  1.00  0.00           N  
ATOM    671  CA  VAL A  43     -10.475  -9.691  -0.581  1.00  0.00           C  
ATOM    672  C   VAL A  43     -11.575 -10.648  -1.054  1.00  0.00           C  
ATOM    673  O   VAL A  43     -12.720 -10.530  -0.665  1.00  0.00           O  
ATOM    674  CB  VAL A  43     -10.272  -8.571  -1.607  1.00  0.00           C  
ATOM    675  CG1 VAL A  43      -9.520  -7.413  -0.952  1.00  0.00           C  
ATOM    676  CG2 VAL A  43      -9.476  -9.086  -2.811  1.00  0.00           C  
ATOM    677  H   VAL A  43      -8.473 -10.287  -1.151  1.00  0.00           H  
ATOM    678  HA  VAL A  43     -10.744  -9.265   0.372  1.00  0.00           H  
ATOM    679  HB  VAL A  43     -11.238  -8.221  -1.942  1.00  0.00           H  
ATOM    680 HG11 VAL A  43      -8.477  -7.457  -1.228  1.00  0.00           H  
ATOM    681 HG12 VAL A  43      -9.613  -7.488   0.122  1.00  0.00           H  
ATOM    682 HG13 VAL A  43      -9.943  -6.477  -1.284  1.00  0.00           H  
ATOM    683 HG21 VAL A  43      -8.422  -9.080  -2.577  1.00  0.00           H  
ATOM    684 HG22 VAL A  43      -9.659  -8.445  -3.662  1.00  0.00           H  
ATOM    685 HG23 VAL A  43      -9.789 -10.092  -3.045  1.00  0.00           H  
ATOM    686  N   GLU A  44     -11.243 -11.592  -1.892  1.00  0.00           N  
ATOM    687  CA  GLU A  44     -12.281 -12.544  -2.385  1.00  0.00           C  
ATOM    688  C   GLU A  44     -12.887 -13.325  -1.215  1.00  0.00           C  
ATOM    689  O   GLU A  44     -14.034 -13.724  -1.251  1.00  0.00           O  
ATOM    690  CB  GLU A  44     -11.540 -13.485  -3.336  1.00  0.00           C  
ATOM    691  CG  GLU A  44     -12.053 -13.273  -4.764  1.00  0.00           C  
ATOM    692  CD  GLU A  44     -13.169 -14.277  -5.059  1.00  0.00           C  
ATOM    693  OE1 GLU A  44     -14.274 -14.059  -4.588  1.00  0.00           O  
ATOM    694  OE2 GLU A  44     -12.901 -15.245  -5.752  1.00  0.00           O  
ATOM    695  H   GLU A  44     -10.317 -11.673  -2.200  1.00  0.00           H  
ATOM    696  HA  GLU A  44     -13.052 -12.013  -2.921  1.00  0.00           H  
ATOM    697  HB2 GLU A  44     -10.482 -13.276  -3.297  1.00  0.00           H  
ATOM    698  HB3 GLU A  44     -11.718 -14.508  -3.042  1.00  0.00           H  
ATOM    699  HG2 GLU A  44     -12.436 -12.267  -4.864  1.00  0.00           H  
ATOM    700  HG3 GLU A  44     -11.244 -13.421  -5.464  1.00  0.00           H  
ATOM    701  N   THR A  45     -12.126 -13.547  -0.177  1.00  0.00           N  
ATOM    702  CA  THR A  45     -12.664 -14.302   0.992  1.00  0.00           C  
ATOM    703  C   THR A  45     -13.543 -13.391   1.852  1.00  0.00           C  
ATOM    704  O   THR A  45     -14.628 -13.759   2.258  1.00  0.00           O  
ATOM    705  CB  THR A  45     -11.432 -14.742   1.786  1.00  0.00           C  
ATOM    706  OG1 THR A  45     -10.817 -13.600   2.362  1.00  0.00           O  
ATOM    707  CG2 THR A  45     -10.437 -15.442   0.861  1.00  0.00           C  
ATOM    708  H   THR A  45     -11.204 -13.217  -0.166  1.00  0.00           H  
ATOM    709  HA  THR A  45     -13.219 -15.166   0.662  1.00  0.00           H  
ATOM    710  HB  THR A  45     -11.732 -15.423   2.566  1.00  0.00           H  
ATOM    711  HG1 THR A  45     -11.391 -13.275   3.060  1.00  0.00           H  
ATOM    712 HG21 THR A  45     -10.648 -15.176  -0.164  1.00  0.00           H  
ATOM    713 HG22 THR A  45     -10.525 -16.512   0.981  1.00  0.00           H  
ATOM    714 HG23 THR A  45      -9.432 -15.133   1.113  1.00  0.00           H  
ATOM    715  N   ALA A  46     -13.078 -12.206   2.141  1.00  0.00           N  
ATOM    716  CA  ALA A  46     -13.879 -11.273   2.986  1.00  0.00           C  
ATOM    717  C   ALA A  46     -14.836 -10.447   2.123  1.00  0.00           C  
ATOM    718  O   ALA A  46     -16.029 -10.426   2.351  1.00  0.00           O  
ATOM    719  CB  ALA A  46     -12.846 -10.367   3.656  1.00  0.00           C  
ATOM    720  H   ALA A  46     -12.197 -11.934   1.809  1.00  0.00           H  
ATOM    721  HA  ALA A  46     -14.426 -11.821   3.736  1.00  0.00           H  
ATOM    722  HB1 ALA A  46     -13.238  -9.363   3.723  1.00  0.00           H  
ATOM    723  HB2 ALA A  46     -11.938 -10.361   3.069  1.00  0.00           H  
ATOM    724  HB3 ALA A  46     -12.631 -10.737   4.647  1.00  0.00           H  
ATOM    725  N   PHE A  47     -14.327  -9.762   1.136  1.00  0.00           N  
ATOM    726  CA  PHE A  47     -15.214  -8.936   0.270  1.00  0.00           C  
ATOM    727  C   PHE A  47     -16.069  -9.840  -0.624  1.00  0.00           C  
ATOM    728  O   PHE A  47     -17.043  -9.412  -1.211  1.00  0.00           O  
ATOM    729  CB  PHE A  47     -14.261  -8.077  -0.566  1.00  0.00           C  
ATOM    730  CG  PHE A  47     -13.315  -7.324   0.348  1.00  0.00           C  
ATOM    731  CD1 PHE A  47     -13.545  -7.285   1.732  1.00  0.00           C  
ATOM    732  CD2 PHE A  47     -12.204  -6.664  -0.190  1.00  0.00           C  
ATOM    733  CE1 PHE A  47     -12.667  -6.591   2.571  1.00  0.00           C  
ATOM    734  CE2 PHE A  47     -11.326  -5.969   0.651  1.00  0.00           C  
ATOM    735  CZ  PHE A  47     -11.557  -5.933   2.031  1.00  0.00           C  
ATOM    736  H   PHE A  47     -13.361  -9.788   0.969  1.00  0.00           H  
ATOM    737  HA  PHE A  47     -15.840  -8.301   0.874  1.00  0.00           H  
ATOM    738  HB2 PHE A  47     -13.691  -8.714  -1.227  1.00  0.00           H  
ATOM    739  HB3 PHE A  47     -14.832  -7.372  -1.150  1.00  0.00           H  
ATOM    740  HD1 PHE A  47     -14.402  -7.794   2.150  1.00  0.00           H  
ATOM    741  HD2 PHE A  47     -12.025  -6.689  -1.254  1.00  0.00           H  
ATOM    742  HE1 PHE A  47     -12.846  -6.563   3.636  1.00  0.00           H  
ATOM    743  HE2 PHE A  47     -10.469  -5.461   0.234  1.00  0.00           H  
ATOM    744  HZ  PHE A  47     -10.879  -5.398   2.679  1.00  0.00           H  
ATOM    745  N   LYS A  48     -15.708 -11.090  -0.723  1.00  0.00           N  
ATOM    746  CA  LYS A  48     -16.491 -12.036  -1.569  1.00  0.00           C  
ATOM    747  C   LYS A  48     -16.875 -11.369  -2.885  1.00  0.00           C  
ATOM    748  O   LYS A  48     -18.008 -11.430  -3.321  1.00  0.00           O  
ATOM    749  CB  LYS A  48     -17.735 -12.373  -0.748  1.00  0.00           C  
ATOM    750  CG  LYS A  48     -17.314 -13.013   0.577  1.00  0.00           C  
ATOM    751  CD  LYS A  48     -18.531 -13.142   1.494  1.00  0.00           C  
ATOM    752  CE  LYS A  48     -18.424 -14.433   2.308  1.00  0.00           C  
ATOM    753  NZ  LYS A  48     -19.030 -15.484   1.444  1.00  0.00           N  
ATOM    754  H   LYS A  48     -14.921 -11.407  -0.240  1.00  0.00           H  
ATOM    755  HA  LYS A  48     -15.918 -12.929  -1.757  1.00  0.00           H  
ATOM    756  HB2 LYS A  48     -18.292 -11.469  -0.550  1.00  0.00           H  
ATOM    757  HB3 LYS A  48     -18.354 -13.065  -1.298  1.00  0.00           H  
ATOM    758  HG2 LYS A  48     -16.900 -13.993   0.387  1.00  0.00           H  
ATOM    759  HG3 LYS A  48     -16.569 -12.394   1.055  1.00  0.00           H  
ATOM    760  HD2 LYS A  48     -18.568 -12.295   2.164  1.00  0.00           H  
ATOM    761  HD3 LYS A  48     -19.430 -13.168   0.898  1.00  0.00           H  
ATOM    762  HE2 LYS A  48     -17.386 -14.661   2.511  1.00  0.00           H  
ATOM    763  HE3 LYS A  48     -18.978 -14.346   3.229  1.00  0.00           H  
ATOM    764  HZ1 LYS A  48     -18.905 -15.226   0.445  1.00  0.00           H  
ATOM    765  HZ2 LYS A  48     -20.045 -15.564   1.659  1.00  0.00           H  
ATOM    766  HZ3 LYS A  48     -18.563 -16.395   1.626  1.00  0.00           H  
ATOM    767  N   VAL A  49     -15.937 -10.732  -3.517  1.00  0.00           N  
ATOM    768  CA  VAL A  49     -16.229 -10.054  -4.801  1.00  0.00           C  
ATOM    769  C   VAL A  49     -15.412 -10.692  -5.928  1.00  0.00           C  
ATOM    770  O   VAL A  49     -14.874 -11.772  -5.787  1.00  0.00           O  
ATOM    771  CB  VAL A  49     -15.827  -8.590  -4.553  1.00  0.00           C  
ATOM    772  CG1 VAL A  49     -14.484  -8.252  -5.216  1.00  0.00           C  
ATOM    773  CG2 VAL A  49     -16.914  -7.679  -5.100  1.00  0.00           C  
ATOM    774  H   VAL A  49     -15.035 -10.696  -3.143  1.00  0.00           H  
ATOM    775  HA  VAL A  49     -17.284 -10.111  -5.024  1.00  0.00           H  
ATOM    776  HB  VAL A  49     -15.738  -8.430  -3.494  1.00  0.00           H  
ATOM    777 HG11 VAL A  49     -14.009  -7.449  -4.673  1.00  0.00           H  
ATOM    778 HG12 VAL A  49     -14.652  -7.945  -6.236  1.00  0.00           H  
ATOM    779 HG13 VAL A  49     -13.846  -9.124  -5.200  1.00  0.00           H  
ATOM    780 HG21 VAL A  49     -16.588  -6.654  -5.042  1.00  0.00           H  
ATOM    781 HG22 VAL A  49     -17.811  -7.808  -4.512  1.00  0.00           H  
ATOM    782 HG23 VAL A  49     -17.116  -7.939  -6.128  1.00  0.00           H  
ATOM    783  N   LYS A  50     -15.307 -10.022  -7.037  1.00  0.00           N  
ATOM    784  CA  LYS A  50     -14.513 -10.579  -8.167  1.00  0.00           C  
ATOM    785  C   LYS A  50     -13.343  -9.648  -8.483  1.00  0.00           C  
ATOM    786  O   LYS A  50     -13.522  -8.555  -8.981  1.00  0.00           O  
ATOM    787  CB  LYS A  50     -15.476 -10.655  -9.351  1.00  0.00           C  
ATOM    788  CG  LYS A  50     -15.030 -11.784 -10.280  1.00  0.00           C  
ATOM    789  CD  LYS A  50     -13.841 -11.313 -11.119  1.00  0.00           C  
ATOM    790  CE  LYS A  50     -13.716 -12.191 -12.367  1.00  0.00           C  
ATOM    791  NZ  LYS A  50     -15.016 -12.040 -13.076  1.00  0.00           N  
ATOM    792  H   LYS A  50     -15.741  -9.148  -7.121  1.00  0.00           H  
ATOM    793  HA  LYS A  50     -14.152 -11.565  -7.920  1.00  0.00           H  
ATOM    794  HB2 LYS A  50     -16.475 -10.852  -8.991  1.00  0.00           H  
ATOM    795  HB3 LYS A  50     -15.462  -9.719  -9.890  1.00  0.00           H  
ATOM    796  HG2 LYS A  50     -14.735 -12.640  -9.689  1.00  0.00           H  
ATOM    797  HG3 LYS A  50     -15.845 -12.058 -10.933  1.00  0.00           H  
ATOM    798  HD2 LYS A  50     -13.993 -10.286 -11.414  1.00  0.00           H  
ATOM    799  HD3 LYS A  50     -12.936 -11.391 -10.535  1.00  0.00           H  
ATOM    800  HE2 LYS A  50     -12.902 -11.843 -12.989  1.00  0.00           H  
ATOM    801  HE3 LYS A  50     -13.564 -13.222 -12.088  1.00  0.00           H  
ATOM    802  HZ1 LYS A  50     -15.369 -11.070 -12.953  1.00  0.00           H  
ATOM    803  HZ2 LYS A  50     -15.706 -12.713 -12.683  1.00  0.00           H  
ATOM    804  HZ3 LYS A  50     -14.884 -12.232 -14.089  1.00  0.00           H  
ATOM    805  N   VAL A  51     -12.146 -10.074  -8.195  1.00  0.00           N  
ATOM    806  CA  VAL A  51     -10.965  -9.214  -8.476  1.00  0.00           C  
ATOM    807  C   VAL A  51     -10.613  -9.277  -9.961  1.00  0.00           C  
ATOM    808  O   VAL A  51     -10.311 -10.327 -10.495  1.00  0.00           O  
ATOM    809  CB  VAL A  51      -9.842  -9.810  -7.632  1.00  0.00           C  
ATOM    810  CG1 VAL A  51      -8.497  -9.259  -8.110  1.00  0.00           C  
ATOM    811  CG2 VAL A  51     -10.054  -9.434  -6.164  1.00  0.00           C  
ATOM    812  H   VAL A  51     -12.024 -10.959  -7.791  1.00  0.00           H  
ATOM    813  HA  VAL A  51     -11.156  -8.197  -8.173  1.00  0.00           H  
ATOM    814  HB  VAL A  51      -9.850 -10.886  -7.736  1.00  0.00           H  
ATOM    815 HG11 VAL A  51      -8.277  -9.647  -9.093  1.00  0.00           H  
ATOM    816 HG12 VAL A  51      -7.719  -9.560  -7.422  1.00  0.00           H  
ATOM    817 HG13 VAL A  51      -8.543  -8.181  -8.151  1.00  0.00           H  
ATOM    818 HG21 VAL A  51      -9.107  -9.172  -5.718  1.00  0.00           H  
ATOM    819 HG22 VAL A  51     -10.480 -10.274  -5.636  1.00  0.00           H  
ATOM    820 HG23 VAL A  51     -10.727  -8.592  -6.102  1.00  0.00           H  
ATOM    821  N   VAL A  52     -10.648  -8.161 -10.633  1.00  0.00           N  
ATOM    822  CA  VAL A  52     -10.315  -8.158 -12.083  1.00  0.00           C  
ATOM    823  C   VAL A  52      -8.977  -7.451 -12.312  1.00  0.00           C  
ATOM    824  O   VAL A  52      -8.567  -7.222 -13.433  1.00  0.00           O  
ATOM    825  CB  VAL A  52     -11.458  -7.390 -12.748  1.00  0.00           C  
ATOM    826  CG1 VAL A  52     -11.423  -5.926 -12.325  1.00  0.00           C  
ATOM    827  CG2 VAL A  52     -11.304  -7.462 -14.259  1.00  0.00           C  
ATOM    828  H   VAL A  52     -10.894  -7.326 -10.184  1.00  0.00           H  
ATOM    829  HA  VAL A  52     -10.278  -9.166 -12.463  1.00  0.00           H  
ATOM    830  HB  VAL A  52     -12.402  -7.827 -12.460  1.00  0.00           H  
ATOM    831 HG11 VAL A  52     -11.937  -5.815 -11.391  1.00  0.00           H  
ATOM    832 HG12 VAL A  52     -11.913  -5.324 -13.078  1.00  0.00           H  
ATOM    833 HG13 VAL A  52     -10.399  -5.603 -12.216  1.00  0.00           H  
ATOM    834 HG21 VAL A  52     -10.927  -6.516 -14.618  1.00  0.00           H  
ATOM    835 HG22 VAL A  52     -12.268  -7.666 -14.707  1.00  0.00           H  
ATOM    836 HG23 VAL A  52     -10.609  -8.247 -14.510  1.00  0.00           H  
ATOM    837  N   LYS A  53      -8.294  -7.107 -11.256  1.00  0.00           N  
ATOM    838  CA  LYS A  53      -6.981  -6.417 -11.403  1.00  0.00           C  
ATOM    839  C   LYS A  53      -6.509  -5.897 -10.045  1.00  0.00           C  
ATOM    840  O   LYS A  53      -7.161  -5.083  -9.420  1.00  0.00           O  
ATOM    841  CB  LYS A  53      -7.244  -5.250 -12.355  1.00  0.00           C  
ATOM    842  CG  LYS A  53      -6.575  -5.529 -13.701  1.00  0.00           C  
ATOM    843  CD  LYS A  53      -5.881  -4.260 -14.198  1.00  0.00           C  
ATOM    844  CE  LYS A  53      -5.473  -4.440 -15.661  1.00  0.00           C  
ATOM    845  NZ  LYS A  53      -6.224  -3.388 -16.402  1.00  0.00           N  
ATOM    846  H   LYS A  53      -8.645  -7.303 -10.362  1.00  0.00           H  
ATOM    847  HA  LYS A  53      -6.249  -7.083 -11.828  1.00  0.00           H  
ATOM    848  HB2 LYS A  53      -8.310  -5.137 -12.499  1.00  0.00           H  
ATOM    849  HB3 LYS A  53      -6.838  -4.344 -11.934  1.00  0.00           H  
ATOM    850  HG2 LYS A  53      -5.843  -6.316 -13.582  1.00  0.00           H  
ATOM    851  HG3 LYS A  53      -7.320  -5.836 -14.419  1.00  0.00           H  
ATOM    852  HD2 LYS A  53      -6.560  -3.423 -14.113  1.00  0.00           H  
ATOM    853  HD3 LYS A  53      -5.002  -4.073 -13.601  1.00  0.00           H  
ATOM    854  HE2 LYS A  53      -4.407  -4.295 -15.773  1.00  0.00           H  
ATOM    855  HE3 LYS A  53      -5.760  -5.418 -16.015  1.00  0.00           H  
ATOM    856  HZ1 LYS A  53      -7.200  -3.345 -16.047  1.00  0.00           H  
ATOM    857  HZ2 LYS A  53      -6.233  -3.619 -17.417  1.00  0.00           H  
ATOM    858  HZ3 LYS A  53      -5.764  -2.468 -16.259  1.00  0.00           H  
ATOM    859  N   VAL A  54      -5.381  -6.357  -9.580  1.00  0.00           N  
ATOM    860  CA  VAL A  54      -4.875  -5.881  -8.262  1.00  0.00           C  
ATOM    861  C   VAL A  54      -3.495  -5.237  -8.430  1.00  0.00           C  
ATOM    862  O   VAL A  54      -2.552  -5.868  -8.866  1.00  0.00           O  
ATOM    863  CB  VAL A  54      -4.811  -7.141  -7.376  1.00  0.00           C  
ATOM    864  CG1 VAL A  54      -3.523  -7.161  -6.542  1.00  0.00           C  
ATOM    865  CG2 VAL A  54      -6.007  -7.140  -6.425  1.00  0.00           C  
ATOM    866  H   VAL A  54      -4.868  -7.011 -10.099  1.00  0.00           H  
ATOM    867  HA  VAL A  54      -5.566  -5.173  -7.837  1.00  0.00           H  
ATOM    868  HB  VAL A  54      -4.849  -8.022  -7.999  1.00  0.00           H  
ATOM    869 HG11 VAL A  54      -2.667  -7.146  -7.200  1.00  0.00           H  
ATOM    870 HG12 VAL A  54      -3.498  -8.055  -5.939  1.00  0.00           H  
ATOM    871 HG13 VAL A  54      -3.498  -6.291  -5.899  1.00  0.00           H  
ATOM    872 HG21 VAL A  54      -5.748  -6.597  -5.526  1.00  0.00           H  
ATOM    873 HG22 VAL A  54      -6.267  -8.157  -6.171  1.00  0.00           H  
ATOM    874 HG23 VAL A  54      -6.847  -6.662  -6.905  1.00  0.00           H  
ATOM    875  N   ASN A  55      -3.368  -3.994  -8.067  1.00  0.00           N  
ATOM    876  CA  ASN A  55      -2.048  -3.320  -8.183  1.00  0.00           C  
ATOM    877  C   ASN A  55      -1.618  -2.818  -6.809  1.00  0.00           C  
ATOM    878  O   ASN A  55      -2.256  -1.970  -6.221  1.00  0.00           O  
ATOM    879  CB  ASN A  55      -2.271  -2.154  -9.145  1.00  0.00           C  
ATOM    880  CG  ASN A  55      -1.435  -2.364 -10.409  1.00  0.00           C  
ATOM    881  OD1 ASN A  55      -0.223  -2.430 -10.345  1.00  0.00           O  
ATOM    882  ND2 ASN A  55      -2.034  -2.470 -11.563  1.00  0.00           N  
ATOM    883  H   ASN A  55      -4.138  -3.507  -7.704  1.00  0.00           H  
ATOM    884  HA  ASN A  55      -1.314  -3.999  -8.579  1.00  0.00           H  
ATOM    885  HB2 ASN A  55      -3.318  -2.102  -9.410  1.00  0.00           H  
ATOM    886  HB3 ASN A  55      -1.975  -1.232  -8.669  1.00  0.00           H  
ATOM    887 HD21 ASN A  55      -3.011  -2.416 -11.616  1.00  0.00           H  
ATOM    888 HD22 ASN A  55      -1.506  -2.604 -12.379  1.00  0.00           H  
ATOM    889  N   THR A  56      -0.546  -3.338  -6.285  1.00  0.00           N  
ATOM    890  CA  THR A  56      -0.094  -2.892  -4.940  1.00  0.00           C  
ATOM    891  C   THR A  56       1.272  -2.213  -5.030  1.00  0.00           C  
ATOM    892  O   THR A  56       2.078  -2.516  -5.886  1.00  0.00           O  
ATOM    893  CB  THR A  56      -0.017  -4.154  -4.048  1.00  0.00           C  
ATOM    894  OG1 THR A  56       1.259  -4.210  -3.426  1.00  0.00           O  
ATOM    895  CG2 THR A  56      -0.233  -5.433  -4.865  1.00  0.00           C  
ATOM    896  H   THR A  56      -0.044  -4.025  -6.770  1.00  0.00           H  
ATOM    897  HA  THR A  56      -0.815  -2.203  -4.530  1.00  0.00           H  
ATOM    898  HB  THR A  56      -0.779  -4.097  -3.285  1.00  0.00           H  
ATOM    899  HG1 THR A  56       1.921  -4.298  -4.116  1.00  0.00           H  
ATOM    900 HG21 THR A  56       0.457  -5.453  -5.695  1.00  0.00           H  
ATOM    901 HG22 THR A  56      -1.247  -5.455  -5.236  1.00  0.00           H  
ATOM    902 HG23 THR A  56      -0.063  -6.294  -4.235  1.00  0.00           H  
ATOM    903  N   LEU A  57       1.533  -1.291  -4.144  1.00  0.00           N  
ATOM    904  CA  LEU A  57       2.842  -0.581  -4.160  1.00  0.00           C  
ATOM    905  C   LEU A  57       3.323  -0.348  -2.725  1.00  0.00           C  
ATOM    906  O   LEU A  57       2.537  -0.292  -1.800  1.00  0.00           O  
ATOM    907  CB  LEU A  57       2.558   0.751  -4.858  1.00  0.00           C  
ATOM    908  CG  LEU A  57       1.539   1.548  -4.043  1.00  0.00           C  
ATOM    909  CD1 LEU A  57       2.217   2.780  -3.441  1.00  0.00           C  
ATOM    910  CD2 LEU A  57       0.394   1.994  -4.955  1.00  0.00           C  
ATOM    911  H   LEU A  57       0.864  -1.067  -3.464  1.00  0.00           H  
ATOM    912  HA  LEU A  57       3.571  -1.146  -4.720  1.00  0.00           H  
ATOM    913  HB2 LEU A  57       3.474   1.315  -4.941  1.00  0.00           H  
ATOM    914  HB3 LEU A  57       2.160   0.562  -5.843  1.00  0.00           H  
ATOM    915  HG  LEU A  57       1.149   0.929  -3.248  1.00  0.00           H  
ATOM    916 HD11 LEU A  57       2.666   2.518  -2.494  1.00  0.00           H  
ATOM    917 HD12 LEU A  57       1.483   3.558  -3.289  1.00  0.00           H  
ATOM    918 HD13 LEU A  57       2.983   3.135  -4.116  1.00  0.00           H  
ATOM    919 HD21 LEU A  57      -0.539   1.598  -4.581  1.00  0.00           H  
ATOM    920 HD22 LEU A  57       0.566   1.626  -5.955  1.00  0.00           H  
ATOM    921 HD23 LEU A  57       0.346   3.073  -4.971  1.00  0.00           H  
ATOM    922  N   HIS A  58       4.606  -0.214  -2.529  1.00  0.00           N  
ATOM    923  CA  HIS A  58       5.124   0.011  -1.148  1.00  0.00           C  
ATOM    924  C   HIS A  58       4.685   1.382  -0.630  1.00  0.00           C  
ATOM    925  O   HIS A  58       4.776   2.379  -1.318  1.00  0.00           O  
ATOM    926  CB  HIS A  58       6.646  -0.057  -1.277  1.00  0.00           C  
ATOM    927  CG  HIS A  58       7.154  -1.265  -0.538  1.00  0.00           C  
ATOM    928  ND1 HIS A  58       8.420  -1.785  -0.751  1.00  0.00           N  
ATOM    929  CD2 HIS A  58       6.575  -2.066   0.415  1.00  0.00           C  
ATOM    930  CE1 HIS A  58       8.562  -2.852   0.057  1.00  0.00           C  
ATOM    931  NE2 HIS A  58       7.466  -3.068   0.789  1.00  0.00           N  
ATOM    932  H   HIS A  58       5.227  -0.264  -3.286  1.00  0.00           H  
ATOM    933  HA  HIS A  58       4.777  -0.766  -0.487  1.00  0.00           H  
ATOM    934  HB2 HIS A  58       6.917  -0.132  -2.320  1.00  0.00           H  
ATOM    935  HB3 HIS A  58       7.084   0.835  -0.853  1.00  0.00           H  
ATOM    936  HD1 HIS A  58       9.091  -1.437  -1.375  1.00  0.00           H  
ATOM    937  HD2 HIS A  58       5.579  -1.939   0.816  1.00  0.00           H  
ATOM    938  HE1 HIS A  58       9.453  -3.461   0.105  1.00  0.00           H  
ATOM    939  N   VAL A  59       4.206   1.435   0.583  1.00  0.00           N  
ATOM    940  CA  VAL A  59       3.753   2.737   1.159  1.00  0.00           C  
ATOM    941  C   VAL A  59       4.561   3.065   2.417  1.00  0.00           C  
ATOM    942  O   VAL A  59       4.746   2.233   3.282  1.00  0.00           O  
ATOM    943  CB  VAL A  59       2.267   2.561   1.518  1.00  0.00           C  
ATOM    944  CG1 VAL A  59       1.401   3.223   0.447  1.00  0.00           C  
ATOM    945  CG2 VAL A  59       1.895   1.074   1.617  1.00  0.00           C  
ATOM    946  H   VAL A  59       4.140   0.616   1.118  1.00  0.00           H  
ATOM    947  HA  VAL A  59       3.863   3.524   0.430  1.00  0.00           H  
ATOM    948  HB  VAL A  59       2.078   3.039   2.469  1.00  0.00           H  
ATOM    949 HG11 VAL A  59       0.373   3.239   0.774  1.00  0.00           H  
ATOM    950 HG12 VAL A  59       1.478   2.662  -0.474  1.00  0.00           H  
ATOM    951 HG13 VAL A  59       1.743   4.234   0.281  1.00  0.00           H  
ATOM    952 HG21 VAL A  59       0.831   0.979   1.775  1.00  0.00           H  
ATOM    953 HG22 VAL A  59       2.422   0.625   2.444  1.00  0.00           H  
ATOM    954 HG23 VAL A  59       2.169   0.574   0.700  1.00  0.00           H  
ATOM    955  N   ARG A  60       5.039   4.275   2.527  1.00  0.00           N  
ATOM    956  CA  ARG A  60       5.831   4.658   3.732  1.00  0.00           C  
ATOM    957  C   ARG A  60       5.129   5.792   4.485  1.00  0.00           C  
ATOM    958  O   ARG A  60       4.416   6.587   3.907  1.00  0.00           O  
ATOM    959  CB  ARG A  60       7.179   5.130   3.188  1.00  0.00           C  
ATOM    960  CG  ARG A  60       7.722   4.095   2.201  1.00  0.00           C  
ATOM    961  CD  ARG A  60       7.807   2.729   2.887  1.00  0.00           C  
ATOM    962  NE  ARG A  60       8.289   1.797   1.831  1.00  0.00           N  
ATOM    963  CZ  ARG A  60       8.540   0.551   2.126  1.00  0.00           C  
ATOM    964  NH1 ARG A  60       7.564  -0.314   2.187  1.00  0.00           N  
ATOM    965  NH2 ARG A  60       9.766   0.169   2.359  1.00  0.00           N  
ATOM    966  H   ARG A  60       4.875   4.933   1.819  1.00  0.00           H  
ATOM    967  HA  ARG A  60       5.970   3.805   4.377  1.00  0.00           H  
ATOM    968  HB2 ARG A  60       7.053   6.077   2.684  1.00  0.00           H  
ATOM    969  HB3 ARG A  60       7.876   5.246   4.004  1.00  0.00           H  
ATOM    970  HG2 ARG A  60       7.063   4.030   1.348  1.00  0.00           H  
ATOM    971  HG3 ARG A  60       8.707   4.391   1.873  1.00  0.00           H  
ATOM    972  HD2 ARG A  60       8.508   2.766   3.709  1.00  0.00           H  
ATOM    973  HD3 ARG A  60       6.833   2.423   3.235  1.00  0.00           H  
ATOM    974  HE  ARG A  60       8.419   2.119   0.915  1.00  0.00           H  
ATOM    975 HH11 ARG A  60       6.625  -0.021   2.010  1.00  0.00           H  
ATOM    976 HH12 ARG A  60       7.757  -1.269   2.413  1.00  0.00           H  
ATOM    977 HH21 ARG A  60      10.513   0.832   2.311  1.00  0.00           H  
ATOM    978 HH22 ARG A  60       9.957  -0.786   2.584  1.00  0.00           H  
ATOM    979  N   GLY A  61       5.328   5.873   5.773  1.00  0.00           N  
ATOM    980  CA  GLY A  61       4.672   6.956   6.560  1.00  0.00           C  
ATOM    981  C   GLY A  61       4.843   8.291   5.832  1.00  0.00           C  
ATOM    982  O   GLY A  61       5.746   8.464   5.038  1.00  0.00           O  
ATOM    983  H   GLY A  61       5.906   5.223   6.222  1.00  0.00           H  
ATOM    984  HA2 GLY A  61       3.620   6.734   6.669  1.00  0.00           H  
ATOM    985  HA3 GLY A  61       5.131   7.021   7.535  1.00  0.00           H  
ATOM    986  N   LYS A  62       3.982   9.235   6.094  1.00  0.00           N  
ATOM    987  CA  LYS A  62       4.097  10.557   5.415  1.00  0.00           C  
ATOM    988  C   LYS A  62       5.553  11.033   5.427  1.00  0.00           C  
ATOM    989  O   LYS A  62       6.262  10.913   4.448  1.00  0.00           O  
ATOM    990  CB  LYS A  62       3.218  11.502   6.234  1.00  0.00           C  
ATOM    991  CG  LYS A  62       3.362  12.928   5.699  1.00  0.00           C  
ATOM    992  CD  LYS A  62       1.982  13.478   5.333  1.00  0.00           C  
ATOM    993  CE  LYS A  62       2.130  14.886   4.751  1.00  0.00           C  
ATOM    994  NZ  LYS A  62       1.407  15.774   5.704  1.00  0.00           N  
ATOM    995  H   LYS A  62       3.260   9.075   6.737  1.00  0.00           H  
ATOM    996  HA  LYS A  62       3.729  10.495   4.404  1.00  0.00           H  
ATOM    997  HB2 LYS A  62       2.185  11.190   6.156  1.00  0.00           H  
ATOM    998  HB3 LYS A  62       3.526  11.476   7.268  1.00  0.00           H  
ATOM    999  HG2 LYS A  62       3.810  13.554   6.457  1.00  0.00           H  
ATOM   1000  HG3 LYS A  62       3.989  12.921   4.820  1.00  0.00           H  
ATOM   1001  HD2 LYS A  62       1.520  12.832   4.600  1.00  0.00           H  
ATOM   1002  HD3 LYS A  62       1.364  13.520   6.217  1.00  0.00           H  
ATOM   1003  HE2 LYS A  62       3.175  15.161   4.697  1.00  0.00           H  
ATOM   1004  HE3 LYS A  62       1.674  14.941   3.775  1.00  0.00           H  
ATOM   1005  HZ1 LYS A  62       0.460  15.386   5.888  1.00  0.00           H  
ATOM   1006  HZ2 LYS A  62       1.319  16.725   5.291  1.00  0.00           H  
ATOM   1007  HZ3 LYS A  62       1.935  15.829   6.597  1.00  0.00           H  
ATOM   1008  N   LYS A  63       6.001  11.569   6.528  1.00  0.00           N  
ATOM   1009  CA  LYS A  63       7.411  12.050   6.603  1.00  0.00           C  
ATOM   1010  C   LYS A  63       8.362  10.868   6.811  1.00  0.00           C  
ATOM   1011  O   LYS A  63       9.554  11.043   6.973  1.00  0.00           O  
ATOM   1012  CB  LYS A  63       7.446  12.988   7.809  1.00  0.00           C  
ATOM   1013  CG  LYS A  63       7.673  14.424   7.332  1.00  0.00           C  
ATOM   1014  CD  LYS A  63       6.347  15.186   7.356  1.00  0.00           C  
ATOM   1015  CE  LYS A  63       6.601  16.641   7.757  1.00  0.00           C  
ATOM   1016  NZ  LYS A  63       5.259  17.183   8.111  1.00  0.00           N  
ATOM   1017  H   LYS A  63       5.412  11.655   7.307  1.00  0.00           H  
ATOM   1018  HA  LYS A  63       7.672  12.591   5.707  1.00  0.00           H  
ATOM   1019  HB2 LYS A  63       6.507  12.928   8.339  1.00  0.00           H  
ATOM   1020  HB3 LYS A  63       8.251  12.698   8.467  1.00  0.00           H  
ATOM   1021  HG2 LYS A  63       8.381  14.912   7.985  1.00  0.00           H  
ATOM   1022  HG3 LYS A  63       8.061  14.413   6.325  1.00  0.00           H  
ATOM   1023  HD2 LYS A  63       5.896  15.155   6.375  1.00  0.00           H  
ATOM   1024  HD3 LYS A  63       5.681  14.729   8.073  1.00  0.00           H  
ATOM   1025  HE2 LYS A  63       7.264  16.684   8.609  1.00  0.00           H  
ATOM   1026  HE3 LYS A  63       7.015  17.193   6.927  1.00  0.00           H  
ATOM   1027  HZ1 LYS A  63       4.680  16.428   8.531  1.00  0.00           H  
ATOM   1028  HZ2 LYS A  63       4.793  17.541   7.253  1.00  0.00           H  
ATOM   1029  HZ3 LYS A  63       5.368  17.956   8.797  1.00  0.00           H  
ATOM   1030  N   LYS A  64       7.841   9.669   6.809  1.00  0.00           N  
ATOM   1031  CA  LYS A  64       8.704   8.466   7.005  1.00  0.00           C  
ATOM   1032  C   LYS A  64       9.789   8.747   8.047  1.00  0.00           C  
ATOM   1033  O   LYS A  64      10.888   8.233   7.968  1.00  0.00           O  
ATOM   1034  CB  LYS A  64       9.325   8.192   5.634  1.00  0.00           C  
ATOM   1035  CG  LYS A  64      10.366   9.266   5.313  1.00  0.00           C  
ATOM   1036  CD  LYS A  64      11.209   8.820   4.117  1.00  0.00           C  
ATOM   1037  CE  LYS A  64      12.628   9.376   4.256  1.00  0.00           C  
ATOM   1038  NZ  LYS A  64      12.585  10.709   3.593  1.00  0.00           N  
ATOM   1039  H   LYS A  64       6.876   9.558   6.676  1.00  0.00           H  
ATOM   1040  HA  LYS A  64       8.104   7.621   7.309  1.00  0.00           H  
ATOM   1041  HB2 LYS A  64       9.801   7.221   5.644  1.00  0.00           H  
ATOM   1042  HB3 LYS A  64       8.552   8.205   4.880  1.00  0.00           H  
ATOM   1043  HG2 LYS A  64       9.864  10.193   5.076  1.00  0.00           H  
ATOM   1044  HG3 LYS A  64      11.009   9.413   6.169  1.00  0.00           H  
ATOM   1045  HD2 LYS A  64      11.245   7.741   4.085  1.00  0.00           H  
ATOM   1046  HD3 LYS A  64      10.766   9.192   3.205  1.00  0.00           H  
ATOM   1047  HE2 LYS A  64      12.889   9.480   5.300  1.00  0.00           H  
ATOM   1048  HE3 LYS A  64      13.334   8.735   3.751  1.00  0.00           H  
ATOM   1049  HZ1 LYS A  64      12.697  10.590   2.566  1.00  0.00           H  
ATOM   1050  HZ2 LYS A  64      13.356  11.304   3.960  1.00  0.00           H  
ATOM   1051  HZ3 LYS A  64      11.671  11.164   3.788  1.00  0.00           H  
ATOM   1052  N   ARG A  65       9.490   9.558   9.024  1.00  0.00           N  
ATOM   1053  CA  ARG A  65      10.504   9.872  10.071  1.00  0.00           C  
ATOM   1054  C   ARG A  65       9.818  10.421  11.324  1.00  0.00           C  
ATOM   1055  O   ARG A  65      10.068   9.975  12.427  1.00  0.00           O  
ATOM   1056  CB  ARG A  65      11.405  10.936   9.443  1.00  0.00           C  
ATOM   1057  CG  ARG A  65      12.752  10.311   9.075  1.00  0.00           C  
ATOM   1058  CD  ARG A  65      13.050  10.576   7.598  1.00  0.00           C  
ATOM   1059  NE  ARG A  65      14.023  11.704   7.600  1.00  0.00           N  
ATOM   1060  CZ  ARG A  65      15.303  11.461   7.667  1.00  0.00           C  
ATOM   1061  NH1 ARG A  65      15.842  10.580   6.870  1.00  0.00           N  
ATOM   1062  NH2 ARG A  65      16.044  12.100   8.530  1.00  0.00           N  
ATOM   1063  H   ARG A  65       8.598   9.961   9.070  1.00  0.00           H  
ATOM   1064  HA  ARG A  65      11.083   8.994  10.311  1.00  0.00           H  
ATOM   1065  HB2 ARG A  65      10.933  11.327   8.555  1.00  0.00           H  
ATOM   1066  HB3 ARG A  65      11.563  11.736  10.151  1.00  0.00           H  
ATOM   1067  HG2 ARG A  65      13.530  10.748   9.684  1.00  0.00           H  
ATOM   1068  HG3 ARG A  65      12.715   9.247   9.248  1.00  0.00           H  
ATOM   1069  HD2 ARG A  65      13.487   9.699   7.141  1.00  0.00           H  
ATOM   1070  HD3 ARG A  65      12.150  10.865   7.077  1.00  0.00           H  
ATOM   1071  HE  ARG A  65      13.700  12.629   7.550  1.00  0.00           H  
ATOM   1072 HH11 ARG A  65      15.274  10.090   6.208  1.00  0.00           H  
ATOM   1073 HH12 ARG A  65      16.823  10.394   6.920  1.00  0.00           H  
ATOM   1074 HH21 ARG A  65      15.631  12.775   9.141  1.00  0.00           H  
ATOM   1075 HH22 ARG A  65      17.025  11.914   8.582  1.00  0.00           H  
ATOM   1076  N   LEU A  66       8.953  11.385  11.164  1.00  0.00           N  
ATOM   1077  CA  LEU A  66       8.253  11.961  12.347  1.00  0.00           C  
ATOM   1078  C   LEU A  66       9.273  12.406  13.398  1.00  0.00           C  
ATOM   1079  O   LEU A  66       9.848  11.596  14.100  1.00  0.00           O  
ATOM   1080  CB  LEU A  66       7.387  10.823  12.888  1.00  0.00           C  
ATOM   1081  CG  LEU A  66       5.913  11.228  12.826  1.00  0.00           C  
ATOM   1082  CD1 LEU A  66       5.722  12.568  13.539  1.00  0.00           C  
ATOM   1083  CD2 LEU A  66       5.483  11.365  11.363  1.00  0.00           C  
ATOM   1084  H   LEU A  66       8.765  11.730  10.266  1.00  0.00           H  
ATOM   1085  HA  LEU A  66       7.630  12.790  12.051  1.00  0.00           H  
ATOM   1086  HB2 LEU A  66       7.543   9.937  12.288  1.00  0.00           H  
ATOM   1087  HB3 LEU A  66       7.659  10.618  13.912  1.00  0.00           H  
ATOM   1088  HG  LEU A  66       5.311  10.473  13.311  1.00  0.00           H  
ATOM   1089 HD11 LEU A  66       6.335  12.594  14.428  1.00  0.00           H  
ATOM   1090 HD12 LEU A  66       4.684  12.684  13.814  1.00  0.00           H  
ATOM   1091 HD13 LEU A  66       6.011  13.372  12.878  1.00  0.00           H  
ATOM   1092 HD21 LEU A  66       5.794  12.328  10.986  1.00  0.00           H  
ATOM   1093 HD22 LEU A  66       4.409  11.281  11.295  1.00  0.00           H  
ATOM   1094 HD23 LEU A  66       5.945  10.583  10.778  1.00  0.00           H  
ATOM   1095  N   GLY A  67       9.502  13.685  13.514  1.00  0.00           N  
ATOM   1096  CA  GLY A  67      10.482  14.177  14.519  1.00  0.00           C  
ATOM   1097  C   GLY A  67      11.742  13.314  14.471  1.00  0.00           C  
ATOM   1098  O   GLY A  67      11.925  12.515  13.575  1.00  0.00           O  
ATOM   1099  H   GLY A  67       9.027  14.322  12.944  1.00  0.00           H  
ATOM   1100  HA2 GLY A  67      10.738  15.204  14.301  1.00  0.00           H  
ATOM   1101  HA3 GLY A  67      10.045  14.116  15.502  1.00  0.00           H  
ATOM   1102  N   ARG A  68      12.613  13.473  15.427  1.00  0.00           N  
ATOM   1103  CA  ARG A  68      13.865  12.662  15.439  1.00  0.00           C  
ATOM   1104  C   ARG A  68      13.536  11.173  15.302  1.00  0.00           C  
ATOM   1105  O   ARG A  68      12.403  10.797  15.078  1.00  0.00           O  
ATOM   1106  CB  ARG A  68      14.508  12.946  16.797  1.00  0.00           C  
ATOM   1107  CG  ARG A  68      15.887  13.574  16.591  1.00  0.00           C  
ATOM   1108  CD  ARG A  68      16.799  13.202  17.762  1.00  0.00           C  
ATOM   1109  NE  ARG A  68      17.854  12.338  17.166  1.00  0.00           N  
ATOM   1110  CZ  ARG A  68      19.025  12.251  17.736  1.00  0.00           C  
ATOM   1111  NH1 ARG A  68      19.594  13.320  18.223  1.00  0.00           N  
ATOM   1112  NH2 ARG A  68      19.627  11.097  17.818  1.00  0.00           N  
ATOM   1113  H   ARG A  68      12.445  14.126  16.137  1.00  0.00           H  
ATOM   1114  HA  ARG A  68      14.527  12.978  14.647  1.00  0.00           H  
ATOM   1115  HB2 ARG A  68      13.881  13.627  17.356  1.00  0.00           H  
ATOM   1116  HB3 ARG A  68      14.614  12.022  17.345  1.00  0.00           H  
ATOM   1117  HG2 ARG A  68      16.315  13.207  15.668  1.00  0.00           H  
ATOM   1118  HG3 ARG A  68      15.790  14.649  16.540  1.00  0.00           H  
ATOM   1119  HD2 ARG A  68      17.237  14.092  18.194  1.00  0.00           H  
ATOM   1120  HD3 ARG A  68      16.248  12.653  18.508  1.00  0.00           H  
ATOM   1121  HE  ARG A  68      17.670  11.833  16.347  1.00  0.00           H  
ATOM   1122 HH11 ARG A  68      19.133  14.206  18.159  1.00  0.00           H  
ATOM   1123 HH12 ARG A  68      20.491  13.255  18.659  1.00  0.00           H  
ATOM   1124 HH21 ARG A  68      19.191  10.278  17.444  1.00  0.00           H  
ATOM   1125 HH22 ARG A  68      20.525  11.030  18.254  1.00  0.00           H  
ATOM   1126  N   TYR A  69      14.518  10.324  15.435  1.00  0.00           N  
ATOM   1127  CA  TYR A  69      14.263   8.860  15.313  1.00  0.00           C  
ATOM   1128  C   TYR A  69      12.971   8.484  16.043  1.00  0.00           C  
ATOM   1129  O   TYR A  69      12.937   8.386  17.253  1.00  0.00           O  
ATOM   1130  CB  TYR A  69      15.468   8.191  15.976  1.00  0.00           C  
ATOM   1131  CG  TYR A  69      15.419   6.703  15.728  1.00  0.00           C  
ATOM   1132  CD1 TYR A  69      14.395   5.933  16.292  1.00  0.00           C  
ATOM   1133  CD2 TYR A  69      16.397   6.093  14.934  1.00  0.00           C  
ATOM   1134  CE1 TYR A  69      14.350   4.552  16.062  1.00  0.00           C  
ATOM   1135  CE2 TYR A  69      16.352   4.713  14.704  1.00  0.00           C  
ATOM   1136  CZ  TYR A  69      15.328   3.942  15.268  1.00  0.00           C  
ATOM   1137  OH  TYR A  69      15.282   2.582  15.041  1.00  0.00           O  
ATOM   1138  H   TYR A  69      15.426  10.650  15.615  1.00  0.00           H  
ATOM   1139  HA  TYR A  69      14.208   8.572  14.274  1.00  0.00           H  
ATOM   1140  HB2 TYR A  69      16.379   8.596  15.559  1.00  0.00           H  
ATOM   1141  HB3 TYR A  69      15.443   8.379  17.039  1.00  0.00           H  
ATOM   1142  HD1 TYR A  69      13.639   6.403  16.904  1.00  0.00           H  
ATOM   1143  HD2 TYR A  69      17.186   6.688  14.499  1.00  0.00           H  
ATOM   1144  HE1 TYR A  69      13.559   3.959  16.497  1.00  0.00           H  
ATOM   1145  HE2 TYR A  69      17.106   4.243  14.092  1.00  0.00           H  
ATOM   1146  HH  TYR A  69      14.376   2.346  14.826  1.00  0.00           H  
ATOM   1147  N   LEU A  70      11.908   8.273  15.316  1.00  0.00           N  
ATOM   1148  CA  LEU A  70      10.619   7.903  15.970  1.00  0.00           C  
ATOM   1149  C   LEU A  70       9.715   7.181  14.978  1.00  0.00           C  
ATOM   1150  O   LEU A  70       8.519   7.392  14.931  1.00  0.00           O  
ATOM   1151  CB  LEU A  70       9.997   9.227  16.385  1.00  0.00           C  
ATOM   1152  CG  LEU A  70       9.306   9.068  17.740  1.00  0.00           C  
ATOM   1153  CD1 LEU A  70      10.309   9.348  18.861  1.00  0.00           C  
ATOM   1154  CD2 LEU A  70       8.146  10.060  17.838  1.00  0.00           C  
ATOM   1155  H   LEU A  70      11.957   8.356  14.341  1.00  0.00           H  
ATOM   1156  HA  LEU A  70      10.799   7.285  16.831  1.00  0.00           H  
ATOM   1157  HB2 LEU A  70      10.770   9.977  16.455  1.00  0.00           H  
ATOM   1158  HB3 LEU A  70       9.273   9.523  15.644  1.00  0.00           H  
ATOM   1159  HG  LEU A  70       8.931   8.060  17.836  1.00  0.00           H  
ATOM   1160 HD11 LEU A  70      10.701   8.413  19.235  1.00  0.00           H  
ATOM   1161 HD12 LEU A  70       9.816   9.878  19.662  1.00  0.00           H  
ATOM   1162 HD13 LEU A  70      11.120   9.949  18.477  1.00  0.00           H  
ATOM   1163 HD21 LEU A  70       8.406  10.972  17.320  1.00  0.00           H  
ATOM   1164 HD22 LEU A  70       7.945  10.280  18.876  1.00  0.00           H  
ATOM   1165 HD23 LEU A  70       7.265   9.628  17.384  1.00  0.00           H  
ATOM   1166  N   GLY A  71      10.289   6.332  14.191  1.00  0.00           N  
ATOM   1167  CA  GLY A  71       9.488   5.576  13.186  1.00  0.00           C  
ATOM   1168  C   GLY A  71      10.367   5.232  11.983  1.00  0.00           C  
ATOM   1169  O   GLY A  71      10.635   4.079  11.708  1.00  0.00           O  
ATOM   1170  H   GLY A  71      11.251   6.193  14.263  1.00  0.00           H  
ATOM   1171  HA2 GLY A  71       9.117   4.666  13.635  1.00  0.00           H  
ATOM   1172  HA3 GLY A  71       8.656   6.181  12.859  1.00  0.00           H  
ATOM   1173  N   LYS A  72      10.817   6.221  11.263  1.00  0.00           N  
ATOM   1174  CA  LYS A  72      11.677   5.948  10.075  1.00  0.00           C  
ATOM   1175  C   LYS A  72      10.874   5.208   9.002  1.00  0.00           C  
ATOM   1176  O   LYS A  72      10.054   4.361   9.301  1.00  0.00           O  
ATOM   1177  CB  LYS A  72      12.810   5.067  10.602  1.00  0.00           C  
ATOM   1178  CG  LYS A  72      14.156   5.730  10.302  1.00  0.00           C  
ATOM   1179  CD  LYS A  72      14.451   5.636   8.805  1.00  0.00           C  
ATOM   1180  CE  LYS A  72      15.950   5.413   8.591  1.00  0.00           C  
ATOM   1181  NZ  LYS A  72      16.565   6.762   8.741  1.00  0.00           N  
ATOM   1182  H   LYS A  72      10.589   7.144  11.500  1.00  0.00           H  
ATOM   1183  HA  LYS A  72      12.079   6.868   9.680  1.00  0.00           H  
ATOM   1184  HB2 LYS A  72      12.700   4.938  11.669  1.00  0.00           H  
ATOM   1185  HB3 LYS A  72      12.771   4.102  10.117  1.00  0.00           H  
ATOM   1186  HG2 LYS A  72      14.118   6.769  10.599  1.00  0.00           H  
ATOM   1187  HG3 LYS A  72      14.937   5.226  10.853  1.00  0.00           H  
ATOM   1188  HD2 LYS A  72      13.900   4.809   8.380  1.00  0.00           H  
ATOM   1189  HD3 LYS A  72      14.153   6.554   8.320  1.00  0.00           H  
ATOM   1190  HE2 LYS A  72      16.338   4.735   9.339  1.00  0.00           H  
ATOM   1191  HE3 LYS A  72      16.137   5.030   7.601  1.00  0.00           H  
ATOM   1192  HZ1 LYS A  72      17.416   6.822   8.150  1.00  0.00           H  
ATOM   1193  HZ2 LYS A  72      16.820   6.917   9.738  1.00  0.00           H  
ATOM   1194  HZ3 LYS A  72      15.884   7.488   8.440  1.00  0.00           H  
ATOM   1195  N   ARG A  73      11.099   5.522   7.755  1.00  0.00           N  
ATOM   1196  CA  ARG A  73      10.344   4.838   6.666  1.00  0.00           C  
ATOM   1197  C   ARG A  73      10.245   3.336   6.952  1.00  0.00           C  
ATOM   1198  O   ARG A  73      11.200   2.606   6.778  1.00  0.00           O  
ATOM   1199  CB  ARG A  73      11.159   5.087   5.398  1.00  0.00           C  
ATOM   1200  CG  ARG A  73      10.422   4.494   4.197  1.00  0.00           C  
ATOM   1201  CD  ARG A  73      11.173   3.257   3.696  1.00  0.00           C  
ATOM   1202  NE  ARG A  73      11.709   3.647   2.363  1.00  0.00           N  
ATOM   1203  CZ  ARG A  73      12.820   3.120   1.925  1.00  0.00           C  
ATOM   1204  NH1 ARG A  73      13.337   2.087   2.534  1.00  0.00           N  
ATOM   1205  NH2 ARG A  73      13.414   3.626   0.880  1.00  0.00           N  
ATOM   1206  H   ARG A  73      11.762   6.209   7.534  1.00  0.00           H  
ATOM   1207  HA  ARG A  73       9.360   5.267   6.563  1.00  0.00           H  
ATOM   1208  HB2 ARG A  73      11.285   6.151   5.255  1.00  0.00           H  
ATOM   1209  HB3 ARG A  73      12.126   4.619   5.493  1.00  0.00           H  
ATOM   1210  HG2 ARG A  73       9.421   4.213   4.492  1.00  0.00           H  
ATOM   1211  HG3 ARG A  73      10.372   5.227   3.406  1.00  0.00           H  
ATOM   1212  HD2 ARG A  73      11.980   3.010   4.372  1.00  0.00           H  
ATOM   1213  HD3 ARG A  73      10.498   2.422   3.594  1.00  0.00           H  
ATOM   1214  HE  ARG A  73      11.226   4.299   1.813  1.00  0.00           H  
ATOM   1215 HH11 ARG A  73      12.883   1.699   3.335  1.00  0.00           H  
ATOM   1216 HH12 ARG A  73      14.188   1.684   2.199  1.00  0.00           H  
ATOM   1217 HH21 ARG A  73      13.017   4.417   0.414  1.00  0.00           H  
ATOM   1218 HH22 ARG A  73      14.265   3.223   0.544  1.00  0.00           H  
ATOM   1219  N   PRO A  74       9.084   2.929   7.385  1.00  0.00           N  
ATOM   1220  CA  PRO A  74       8.849   1.502   7.703  1.00  0.00           C  
ATOM   1221  C   PRO A  74       8.653   0.697   6.418  1.00  0.00           C  
ATOM   1222  O   PRO A  74       8.919   1.165   5.330  1.00  0.00           O  
ATOM   1223  CB  PRO A  74       7.564   1.525   8.521  1.00  0.00           C  
ATOM   1224  CG  PRO A  74       6.852   2.770   8.096  1.00  0.00           C  
ATOM   1225  CD  PRO A  74       7.895   3.752   7.619  1.00  0.00           C  
ATOM   1226  HA  PRO A  74       9.653   1.097   8.290  1.00  0.00           H  
ATOM   1227  HB2 PRO A  74       6.966   0.652   8.299  1.00  0.00           H  
ATOM   1228  HB3 PRO A  74       7.789   1.570   9.575  1.00  0.00           H  
ATOM   1229  HG2 PRO A  74       6.167   2.539   7.292  1.00  0.00           H  
ATOM   1230  HG3 PRO A  74       6.313   3.189   8.930  1.00  0.00           H  
ATOM   1231  HD2 PRO A  74       7.572   4.227   6.702  1.00  0.00           H  
ATOM   1232  HD3 PRO A  74       8.097   4.490   8.379  1.00  0.00           H  
ATOM   1233  N   ASP A  75       8.173  -0.507   6.540  1.00  0.00           N  
ATOM   1234  CA  ASP A  75       7.937  -1.342   5.337  1.00  0.00           C  
ATOM   1235  C   ASP A  75       6.442  -1.609   5.194  1.00  0.00           C  
ATOM   1236  O   ASP A  75       5.917  -2.582   5.699  1.00  0.00           O  
ATOM   1237  CB  ASP A  75       8.698  -2.643   5.597  1.00  0.00           C  
ATOM   1238  CG  ASP A  75       9.486  -3.034   4.346  1.00  0.00           C  
ATOM   1239  OD1 ASP A  75       9.571  -2.216   3.444  1.00  0.00           O  
ATOM   1240  OD2 ASP A  75       9.990  -4.144   4.310  1.00  0.00           O  
ATOM   1241  H   ASP A  75       7.945  -0.851   7.418  1.00  0.00           H  
ATOM   1242  HA  ASP A  75       8.323  -0.856   4.455  1.00  0.00           H  
ATOM   1243  HB2 ASP A  75       9.379  -2.501   6.424  1.00  0.00           H  
ATOM   1244  HB3 ASP A  75       7.997  -3.428   5.839  1.00  0.00           H  
ATOM   1245  N   ARG A  76       5.758  -0.750   4.508  1.00  0.00           N  
ATOM   1246  CA  ARG A  76       4.290  -0.938   4.321  1.00  0.00           C  
ATOM   1247  C   ARG A  76       3.961  -1.097   2.835  1.00  0.00           C  
ATOM   1248  O   ARG A  76       4.594  -0.504   1.984  1.00  0.00           O  
ATOM   1249  CB  ARG A  76       3.650   0.335   4.877  1.00  0.00           C  
ATOM   1250  CG  ARG A  76       2.484  -0.032   5.800  1.00  0.00           C  
ATOM   1251  CD  ARG A  76       1.618  -1.112   5.144  1.00  0.00           C  
ATOM   1252  NE  ARG A  76       0.429  -1.239   6.031  1.00  0.00           N  
ATOM   1253  CZ  ARG A  76       0.538  -1.842   7.184  1.00  0.00           C  
ATOM   1254  NH1 ARG A  76       0.566  -3.145   7.239  1.00  0.00           N  
ATOM   1255  NH2 ARG A  76       0.621  -1.141   8.282  1.00  0.00           N  
ATOM   1256  H   ARG A  76       6.211   0.026   4.123  1.00  0.00           H  
ATOM   1257  HA  ARG A  76       3.950  -1.796   4.877  1.00  0.00           H  
ATOM   1258  HB2 ARG A  76       4.388   0.893   5.435  1.00  0.00           H  
ATOM   1259  HB3 ARG A  76       3.284   0.940   4.062  1.00  0.00           H  
ATOM   1260  HG2 ARG A  76       2.873  -0.401   6.736  1.00  0.00           H  
ATOM   1261  HG3 ARG A  76       1.882   0.845   5.983  1.00  0.00           H  
ATOM   1262  HD2 ARG A  76       1.323  -0.804   4.151  1.00  0.00           H  
ATOM   1263  HD3 ARG A  76       2.149  -2.050   5.105  1.00  0.00           H  
ATOM   1264  HE  ARG A  76      -0.434  -0.871   5.751  1.00  0.00           H  
ATOM   1265 HH11 ARG A  76       0.502  -3.682   6.397  1.00  0.00           H  
ATOM   1266 HH12 ARG A  76       0.649  -3.607   8.121  1.00  0.00           H  
ATOM   1267 HH21 ARG A  76       0.602  -0.142   8.240  1.00  0.00           H  
ATOM   1268 HH22 ARG A  76       0.705  -1.603   9.165  1.00  0.00           H  
ATOM   1269  N   LYS A  77       2.979  -1.894   2.514  1.00  0.00           N  
ATOM   1270  CA  LYS A  77       2.617  -2.089   1.080  1.00  0.00           C  
ATOM   1271  C   LYS A  77       1.142  -1.744   0.843  1.00  0.00           C  
ATOM   1272  O   LYS A  77       0.284  -2.048   1.647  1.00  0.00           O  
ATOM   1273  CB  LYS A  77       2.874  -3.571   0.810  1.00  0.00           C  
ATOM   1274  CG  LYS A  77       2.192  -3.979  -0.498  1.00  0.00           C  
ATOM   1275  CD  LYS A  77       2.519  -5.442  -0.807  1.00  0.00           C  
ATOM   1276  CE  LYS A  77       1.314  -6.104  -1.477  1.00  0.00           C  
ATOM   1277  NZ  LYS A  77       1.875  -6.807  -2.665  1.00  0.00           N  
ATOM   1278  H   LYS A  77       2.481  -2.366   3.214  1.00  0.00           H  
ATOM   1279  HA  LYS A  77       3.250  -1.486   0.448  1.00  0.00           H  
ATOM   1280  HB2 LYS A  77       3.938  -3.742   0.729  1.00  0.00           H  
ATOM   1281  HB3 LYS A  77       2.475  -4.160   1.620  1.00  0.00           H  
ATOM   1282  HG2 LYS A  77       1.122  -3.861  -0.397  1.00  0.00           H  
ATOM   1283  HG3 LYS A  77       2.550  -3.355  -1.302  1.00  0.00           H  
ATOM   1284  HD2 LYS A  77       3.371  -5.487  -1.469  1.00  0.00           H  
ATOM   1285  HD3 LYS A  77       2.748  -5.961   0.112  1.00  0.00           H  
ATOM   1286  HE2 LYS A  77       0.851  -6.811  -0.803  1.00  0.00           H  
ATOM   1287  HE3 LYS A  77       0.601  -5.358  -1.792  1.00  0.00           H  
ATOM   1288  HZ1 LYS A  77       1.112  -7.301  -3.169  1.00  0.00           H  
ATOM   1289  HZ2 LYS A  77       2.589  -7.496  -2.353  1.00  0.00           H  
ATOM   1290  HZ3 LYS A  77       2.316  -6.114  -3.302  1.00  0.00           H  
ATOM   1291  N   LYS A  78       0.844  -1.117  -0.265  1.00  0.00           N  
ATOM   1292  CA  LYS A  78      -0.572  -0.756  -0.569  1.00  0.00           C  
ATOM   1293  C   LYS A  78      -1.102  -1.653  -1.695  1.00  0.00           C  
ATOM   1294  O   LYS A  78      -0.347  -2.105  -2.527  1.00  0.00           O  
ATOM   1295  CB  LYS A  78      -0.516   0.703  -1.027  1.00  0.00           C  
ATOM   1296  CG  LYS A  78      -1.643   1.496  -0.360  1.00  0.00           C  
ATOM   1297  CD  LYS A  78      -1.704   2.908  -0.953  1.00  0.00           C  
ATOM   1298  CE  LYS A  78      -1.620   2.831  -2.479  1.00  0.00           C  
ATOM   1299  NZ  LYS A  78      -2.425   3.986  -2.967  1.00  0.00           N  
ATOM   1300  H   LYS A  78       1.553  -0.889  -0.900  1.00  0.00           H  
ATOM   1301  HA  LYS A  78      -1.184  -0.847   0.312  1.00  0.00           H  
ATOM   1302  HB2 LYS A  78       0.437   1.130  -0.753  1.00  0.00           H  
ATOM   1303  HB3 LYS A  78      -0.634   0.748  -2.100  1.00  0.00           H  
ATOM   1304  HG2 LYS A  78      -2.583   0.994  -0.528  1.00  0.00           H  
ATOM   1305  HG3 LYS A  78      -1.455   1.562   0.701  1.00  0.00           H  
ATOM   1306  HD2 LYS A  78      -2.634   3.377  -0.666  1.00  0.00           H  
ATOM   1307  HD3 LYS A  78      -0.877   3.492  -0.578  1.00  0.00           H  
ATOM   1308  HE2 LYS A  78      -0.593   2.922  -2.802  1.00  0.00           H  
ATOM   1309  HE3 LYS A  78      -2.047   1.907  -2.832  1.00  0.00           H  
ATOM   1310  HZ1 LYS A  78      -2.654   3.849  -3.972  1.00  0.00           H  
ATOM   1311  HZ2 LYS A  78      -1.877   4.863  -2.852  1.00  0.00           H  
ATOM   1312  HZ3 LYS A  78      -3.306   4.052  -2.420  1.00  0.00           H  
ATOM   1313  N   ALA A  79      -2.383  -1.928  -1.724  1.00  0.00           N  
ATOM   1314  CA  ALA A  79      -2.925  -2.812  -2.808  1.00  0.00           C  
ATOM   1315  C   ALA A  79      -4.183  -2.243  -3.449  1.00  0.00           C  
ATOM   1316  O   ALA A  79      -5.186  -2.038  -2.800  1.00  0.00           O  
ATOM   1317  CB  ALA A  79      -3.282  -4.120  -2.129  1.00  0.00           C  
ATOM   1318  H   ALA A  79      -2.976  -1.569  -1.036  1.00  0.00           H  
ATOM   1319  HA  ALA A  79      -2.183  -2.985  -3.558  1.00  0.00           H  
ATOM   1320  HB1 ALA A  79      -4.345  -4.127  -1.922  1.00  0.00           H  
ATOM   1321  HB2 ALA A  79      -2.731  -4.211  -1.207  1.00  0.00           H  
ATOM   1322  HB3 ALA A  79      -3.035  -4.941  -2.789  1.00  0.00           H  
ATOM   1323  N   ILE A  80      -4.145  -2.033  -4.731  1.00  0.00           N  
ATOM   1324  CA  ILE A  80      -5.342  -1.514  -5.440  1.00  0.00           C  
ATOM   1325  C   ILE A  80      -6.038  -2.666  -6.160  1.00  0.00           C  
ATOM   1326  O   ILE A  80      -5.516  -3.230  -7.099  1.00  0.00           O  
ATOM   1327  CB  ILE A  80      -4.805  -0.498  -6.441  1.00  0.00           C  
ATOM   1328  CG1 ILE A  80      -4.432   0.788  -5.705  1.00  0.00           C  
ATOM   1329  CG2 ILE A  80      -5.884  -0.189  -7.478  1.00  0.00           C  
ATOM   1330  CD1 ILE A  80      -3.404   0.485  -4.616  1.00  0.00           C  
ATOM   1331  H   ILE A  80      -3.331  -2.241  -5.237  1.00  0.00           H  
ATOM   1332  HA  ILE A  80      -6.013  -1.037  -4.749  1.00  0.00           H  
ATOM   1333  HB  ILE A  80      -3.933  -0.902  -6.934  1.00  0.00           H  
ATOM   1334 HG12 ILE A  80      -4.011   1.482  -6.405  1.00  0.00           H  
ATOM   1335 HG13 ILE A  80      -5.313   1.216  -5.255  1.00  0.00           H  
ATOM   1336 HG21 ILE A  80      -6.854  -0.426  -7.067  1.00  0.00           H  
ATOM   1337 HG22 ILE A  80      -5.713  -0.782  -8.363  1.00  0.00           H  
ATOM   1338 HG23 ILE A  80      -5.847   0.859  -7.734  1.00  0.00           H  
ATOM   1339 HD11 ILE A  80      -3.917   0.211  -3.706  1.00  0.00           H  
ATOM   1340 HD12 ILE A  80      -2.798   1.361  -4.440  1.00  0.00           H  
ATOM   1341 HD13 ILE A  80      -2.772  -0.332  -4.933  1.00  0.00           H  
ATOM   1342  N   VAL A  81      -7.205  -3.026  -5.717  1.00  0.00           N  
ATOM   1343  CA  VAL A  81      -7.934  -4.158  -6.363  1.00  0.00           C  
ATOM   1344  C   VAL A  81      -9.116  -3.636  -7.178  1.00  0.00           C  
ATOM   1345  O   VAL A  81      -9.913  -2.857  -6.696  1.00  0.00           O  
ATOM   1346  CB  VAL A  81      -8.433  -5.019  -5.201  1.00  0.00           C  
ATOM   1347  CG1 VAL A  81      -8.840  -6.397  -5.724  1.00  0.00           C  
ATOM   1348  CG2 VAL A  81      -7.319  -5.178  -4.161  1.00  0.00           C  
ATOM   1349  H   VAL A  81      -7.599  -2.559  -4.952  1.00  0.00           H  
ATOM   1350  HA  VAL A  81      -7.266  -4.730  -6.987  1.00  0.00           H  
ATOM   1351  HB  VAL A  81      -9.287  -4.542  -4.744  1.00  0.00           H  
ATOM   1352 HG11 VAL A  81      -8.200  -7.151  -5.291  1.00  0.00           H  
ATOM   1353 HG12 VAL A  81      -8.744  -6.417  -6.800  1.00  0.00           H  
ATOM   1354 HG13 VAL A  81      -9.867  -6.596  -5.451  1.00  0.00           H  
ATOM   1355 HG21 VAL A  81      -7.271  -6.208  -3.841  1.00  0.00           H  
ATOM   1356 HG22 VAL A  81      -7.528  -4.545  -3.310  1.00  0.00           H  
ATOM   1357 HG23 VAL A  81      -6.374  -4.891  -4.600  1.00  0.00           H  
ATOM   1358  N   GLN A  82      -9.257  -4.069  -8.402  1.00  0.00           N  
ATOM   1359  CA  GLN A  82     -10.403  -3.600  -9.214  1.00  0.00           C  
ATOM   1360  C   GLN A  82     -11.352  -4.756  -9.438  1.00  0.00           C  
ATOM   1361  O   GLN A  82     -10.933  -5.889  -9.569  1.00  0.00           O  
ATOM   1362  CB  GLN A  82      -9.801  -3.156 -10.542  1.00  0.00           C  
ATOM   1363  CG  GLN A  82     -10.914  -2.885 -11.554  1.00  0.00           C  
ATOM   1364  CD  GLN A  82     -11.102  -1.376 -11.717  1.00  0.00           C  
ATOM   1365  OE1 GLN A  82     -10.353  -0.732 -12.425  1.00  0.00           O  
ATOM   1366  NE2 GLN A  82     -12.077  -0.780 -11.087  1.00  0.00           N  
ATOM   1367  H   GLN A  82      -8.621  -4.714  -8.785  1.00  0.00           H  
ATOM   1368  HA  GLN A  82     -10.903  -2.775  -8.734  1.00  0.00           H  
ATOM   1369  HB2 GLN A  82      -9.234  -2.263 -10.388  1.00  0.00           H  
ATOM   1370  HB3 GLN A  82      -9.158  -3.933 -10.922  1.00  0.00           H  
ATOM   1371  HG2 GLN A  82     -10.647  -3.321 -12.506  1.00  0.00           H  
ATOM   1372  HG3 GLN A  82     -11.833  -3.325 -11.205  1.00  0.00           H  
ATOM   1373 HE21 GLN A  82     -12.681  -1.298 -10.515  1.00  0.00           H  
ATOM   1374 HE22 GLN A  82     -12.206   0.186 -11.186  1.00  0.00           H  
ATOM   1375  N   VAL A  83     -12.620  -4.501  -9.508  1.00  0.00           N  
ATOM   1376  CA  VAL A  83     -13.543  -5.626  -9.757  1.00  0.00           C  
ATOM   1377  C   VAL A  83     -14.215  -5.447 -11.112  1.00  0.00           C  
ATOM   1378  O   VAL A  83     -14.319  -4.354 -11.631  1.00  0.00           O  
ATOM   1379  CB  VAL A  83     -14.571  -5.631  -8.627  1.00  0.00           C  
ATOM   1380  CG1 VAL A  83     -13.892  -5.269  -7.304  1.00  0.00           C  
ATOM   1381  CG2 VAL A  83     -15.681  -4.623  -8.927  1.00  0.00           C  
ATOM   1382  H   VAL A  83     -12.956  -3.585  -9.419  1.00  0.00           H  
ATOM   1383  HA  VAL A  83     -12.981  -6.543  -9.747  1.00  0.00           H  
ATOM   1384  HB  VAL A  83     -14.998  -6.622  -8.553  1.00  0.00           H  
ATOM   1385 HG11 VAL A  83     -13.464  -4.279  -7.379  1.00  0.00           H  
ATOM   1386 HG12 VAL A  83     -13.111  -5.983  -7.092  1.00  0.00           H  
ATOM   1387 HG13 VAL A  83     -14.622  -5.286  -6.508  1.00  0.00           H  
ATOM   1388 HG21 VAL A  83     -16.136  -4.868  -9.878  1.00  0.00           H  
ATOM   1389 HG22 VAL A  83     -15.262  -3.628  -8.970  1.00  0.00           H  
ATOM   1390 HG23 VAL A  83     -16.428  -4.668  -8.147  1.00  0.00           H  
ATOM   1391  N   ALA A  84     -14.658  -6.515 -11.685  1.00  0.00           N  
ATOM   1392  CA  ALA A  84     -15.316  -6.425 -13.012  1.00  0.00           C  
ATOM   1393  C   ALA A  84     -16.511  -5.475 -12.954  1.00  0.00           C  
ATOM   1394  O   ALA A  84     -16.826  -4.924 -11.917  1.00  0.00           O  
ATOM   1395  CB  ALA A  84     -15.766  -7.846 -13.310  1.00  0.00           C  
ATOM   1396  H   ALA A  84     -14.557  -7.384 -11.241  1.00  0.00           H  
ATOM   1397  HA  ALA A  84     -14.613  -6.100 -13.764  1.00  0.00           H  
ATOM   1398  HB1 ALA A  84     -15.637  -8.452 -12.423  1.00  0.00           H  
ATOM   1399  HB2 ALA A  84     -15.165  -8.247 -14.115  1.00  0.00           H  
ATOM   1400  HB3 ALA A  84     -16.805  -7.840 -13.596  1.00  0.00           H  
ATOM   1401  N   PRO A  85     -17.135  -5.316 -14.084  1.00  0.00           N  
ATOM   1402  CA  PRO A  85     -18.312  -4.422 -14.195  1.00  0.00           C  
ATOM   1403  C   PRO A  85     -19.531  -5.050 -13.513  1.00  0.00           C  
ATOM   1404  O   PRO A  85     -19.714  -6.251 -13.527  1.00  0.00           O  
ATOM   1405  CB  PRO A  85     -18.527  -4.302 -15.701  1.00  0.00           C  
ATOM   1406  CG  PRO A  85     -17.913  -5.527 -16.284  1.00  0.00           C  
ATOM   1407  CD  PRO A  85     -16.801  -5.955 -15.359  1.00  0.00           C  
ATOM   1408  HA  PRO A  85     -18.096  -3.453 -13.774  1.00  0.00           H  
ATOM   1409  HB2 PRO A  85     -19.583  -4.265 -15.928  1.00  0.00           H  
ATOM   1410  HB3 PRO A  85     -18.032  -3.435 -16.084  1.00  0.00           H  
ATOM   1411  HG2 PRO A  85     -18.656  -6.295 -16.355  1.00  0.00           H  
ATOM   1412  HG3 PRO A  85     -17.510  -5.309 -17.260  1.00  0.00           H  
ATOM   1413  HD2 PRO A  85     -16.786  -7.028 -15.254  1.00  0.00           H  
ATOM   1414  HD3 PRO A  85     -15.848  -5.599 -15.712  1.00  0.00           H  
ATOM   1415  N   GLY A  86     -20.363  -4.244 -12.911  1.00  0.00           N  
ATOM   1416  CA  GLY A  86     -21.567  -4.792 -12.225  1.00  0.00           C  
ATOM   1417  C   GLY A  86     -21.221  -5.115 -10.770  1.00  0.00           C  
ATOM   1418  O   GLY A  86     -22.090  -5.260  -9.933  1.00  0.00           O  
ATOM   1419  H   GLY A  86     -20.195  -3.279 -12.909  1.00  0.00           H  
ATOM   1420  HA2 GLY A  86     -22.362  -4.060 -12.255  1.00  0.00           H  
ATOM   1421  HA3 GLY A  86     -21.889  -5.694 -12.724  1.00  0.00           H  
ATOM   1422  N   GLN A  87     -19.959  -5.233 -10.464  1.00  0.00           N  
ATOM   1423  CA  GLN A  87     -19.554  -5.550  -9.064  1.00  0.00           C  
ATOM   1424  C   GLN A  87     -19.240  -4.267  -8.292  1.00  0.00           C  
ATOM   1425  O   GLN A  87     -19.181  -3.191  -8.852  1.00  0.00           O  
ATOM   1426  CB  GLN A  87     -18.298  -6.408  -9.203  1.00  0.00           C  
ATOM   1427  CG  GLN A  87     -18.693  -7.815  -9.647  1.00  0.00           C  
ATOM   1428  CD  GLN A  87     -17.493  -8.499 -10.304  1.00  0.00           C  
ATOM   1429  OE1 GLN A  87     -16.429  -7.921 -10.403  1.00  0.00           O  
ATOM   1430  NE2 GLN A  87     -17.620  -9.715 -10.762  1.00  0.00           N  
ATOM   1431  H   GLN A  87     -19.274  -5.114 -11.155  1.00  0.00           H  
ATOM   1432  HA  GLN A  87     -20.329  -6.111  -8.566  1.00  0.00           H  
ATOM   1433  HB2 GLN A  87     -17.642  -5.967  -9.940  1.00  0.00           H  
ATOM   1434  HB3 GLN A  87     -17.790  -6.461  -8.252  1.00  0.00           H  
ATOM   1435  HG2 GLN A  87     -19.010  -8.385  -8.787  1.00  0.00           H  
ATOM   1436  HG3 GLN A  87     -19.503  -7.752 -10.357  1.00  0.00           H  
ATOM   1437 HE21 GLN A  87     -18.478 -10.181 -10.683  1.00  0.00           H  
ATOM   1438 HE22 GLN A  87     -16.857 -10.161 -11.185  1.00  0.00           H  
ATOM   1439  N   LYS A  88     -19.035  -4.377  -7.007  1.00  0.00           N  
ATOM   1440  CA  LYS A  88     -18.720  -3.168  -6.193  1.00  0.00           C  
ATOM   1441  C   LYS A  88     -18.531  -3.552  -4.722  1.00  0.00           C  
ATOM   1442  O   LYS A  88     -19.480  -3.830  -4.018  1.00  0.00           O  
ATOM   1443  CB  LYS A  88     -19.935  -2.252  -6.351  1.00  0.00           C  
ATOM   1444  CG  LYS A  88     -21.199  -3.002  -5.927  1.00  0.00           C  
ATOM   1445  CD  LYS A  88     -22.368  -2.579  -6.819  1.00  0.00           C  
ATOM   1446  CE  LYS A  88     -23.334  -3.753  -6.986  1.00  0.00           C  
ATOM   1447  NZ  LYS A  88     -24.568  -3.157  -7.571  1.00  0.00           N  
ATOM   1448  H   LYS A  88     -19.085  -5.258  -6.579  1.00  0.00           H  
ATOM   1449  HA  LYS A  88     -17.837  -2.677  -6.571  1.00  0.00           H  
ATOM   1450  HB2 LYS A  88     -19.810  -1.377  -5.731  1.00  0.00           H  
ATOM   1451  HB3 LYS A  88     -20.027  -1.951  -7.384  1.00  0.00           H  
ATOM   1452  HG2 LYS A  88     -21.037  -4.065  -6.025  1.00  0.00           H  
ATOM   1453  HG3 LYS A  88     -21.429  -2.765  -4.899  1.00  0.00           H  
ATOM   1454  HD2 LYS A  88     -22.886  -1.747  -6.362  1.00  0.00           H  
ATOM   1455  HD3 LYS A  88     -21.994  -2.282  -7.787  1.00  0.00           H  
ATOM   1456  HE2 LYS A  88     -22.915  -4.491  -7.656  1.00  0.00           H  
ATOM   1457  HE3 LYS A  88     -23.557  -4.197  -6.028  1.00  0.00           H  
ATOM   1458  HZ1 LYS A  88     -24.320  -2.298  -8.102  1.00  0.00           H  
ATOM   1459  HZ2 LYS A  88     -25.230  -2.914  -6.806  1.00  0.00           H  
ATOM   1460  HZ3 LYS A  88     -25.014  -3.842  -8.213  1.00  0.00           H  
ATOM   1461  N   ILE A  89     -17.313  -3.568  -4.252  1.00  0.00           N  
ATOM   1462  CA  ILE A  89     -17.073  -3.933  -2.826  1.00  0.00           C  
ATOM   1463  C   ILE A  89     -17.742  -2.910  -1.901  1.00  0.00           C  
ATOM   1464  O   ILE A  89     -17.424  -1.737  -1.923  1.00  0.00           O  
ATOM   1465  CB  ILE A  89     -15.553  -3.904  -2.657  1.00  0.00           C  
ATOM   1466  CG1 ILE A  89     -14.939  -5.089  -3.409  1.00  0.00           C  
ATOM   1467  CG2 ILE A  89     -15.204  -4.003  -1.170  1.00  0.00           C  
ATOM   1468  CD1 ILE A  89     -13.483  -5.280  -2.975  1.00  0.00           C  
ATOM   1469  H   ILE A  89     -16.559  -3.338  -4.835  1.00  0.00           H  
ATOM   1470  HA  ILE A  89     -17.446  -4.924  -2.623  1.00  0.00           H  
ATOM   1471  HB  ILE A  89     -15.164  -2.979  -3.058  1.00  0.00           H  
ATOM   1472 HG12 ILE A  89     -15.502  -5.985  -3.187  1.00  0.00           H  
ATOM   1473 HG13 ILE A  89     -14.973  -4.898  -4.470  1.00  0.00           H  
ATOM   1474 HG21 ILE A  89     -14.130  -4.026  -1.053  1.00  0.00           H  
ATOM   1475 HG22 ILE A  89     -15.630  -4.907  -0.760  1.00  0.00           H  
ATOM   1476 HG23 ILE A  89     -15.604  -3.146  -0.649  1.00  0.00           H  
ATOM   1477 HD11 ILE A  89     -13.458  -5.712  -1.985  1.00  0.00           H  
ATOM   1478 HD12 ILE A  89     -12.983  -4.324  -2.963  1.00  0.00           H  
ATOM   1479 HD13 ILE A  89     -12.984  -5.940  -3.669  1.00  0.00           H  
ATOM   1480  N   GLU A  90     -18.671  -3.347  -1.096  1.00  0.00           N  
ATOM   1481  CA  GLU A  90     -19.369  -2.405  -0.174  1.00  0.00           C  
ATOM   1482  C   GLU A  90     -18.477  -2.057   1.020  1.00  0.00           C  
ATOM   1483  O   GLU A  90     -18.740  -1.122   1.752  1.00  0.00           O  
ATOM   1484  CB  GLU A  90     -20.613  -3.162   0.291  1.00  0.00           C  
ATOM   1485  CG  GLU A  90     -20.190  -4.393   1.094  1.00  0.00           C  
ATOM   1486  CD  GLU A  90     -20.543  -4.189   2.568  1.00  0.00           C  
ATOM   1487  OE1 GLU A  90     -21.718  -4.041   2.860  1.00  0.00           O  
ATOM   1488  OE2 GLU A  90     -19.632  -4.184   3.380  1.00  0.00           O  
ATOM   1489  H   GLU A  90     -18.914  -4.297  -1.101  1.00  0.00           H  
ATOM   1490  HA  GLU A  90     -19.661  -1.511  -0.701  1.00  0.00           H  
ATOM   1491  HB2 GLU A  90     -21.217  -2.516   0.912  1.00  0.00           H  
ATOM   1492  HB3 GLU A  90     -21.187  -3.475  -0.568  1.00  0.00           H  
ATOM   1493  HG2 GLU A  90     -20.707  -5.264   0.716  1.00  0.00           H  
ATOM   1494  HG3 GLU A  90     -19.124  -4.537   0.998  1.00  0.00           H  
ATOM   1495  N   ALA A  91     -17.431  -2.805   1.232  1.00  0.00           N  
ATOM   1496  CA  ALA A  91     -16.531  -2.522   2.387  1.00  0.00           C  
ATOM   1497  C   ALA A  91     -16.006  -1.082   2.333  1.00  0.00           C  
ATOM   1498  O   ALA A  91     -15.814  -0.447   3.351  1.00  0.00           O  
ATOM   1499  CB  ALA A  91     -15.379  -3.518   2.243  1.00  0.00           C  
ATOM   1500  H   ALA A  91     -17.240  -3.560   0.635  1.00  0.00           H  
ATOM   1501  HA  ALA A  91     -17.049  -2.698   3.316  1.00  0.00           H  
ATOM   1502  HB1 ALA A  91     -14.520  -3.156   2.789  1.00  0.00           H  
ATOM   1503  HB2 ALA A  91     -15.123  -3.622   1.199  1.00  0.00           H  
ATOM   1504  HB3 ALA A  91     -15.680  -4.476   2.637  1.00  0.00           H  
ATOM   1505  N   LEU A  92     -15.769  -0.559   1.159  1.00  0.00           N  
ATOM   1506  CA  LEU A  92     -15.250   0.844   1.063  1.00  0.00           C  
ATOM   1507  C   LEU A  92     -16.355   1.782   0.580  1.00  0.00           C  
ATOM   1508  O   LEU A  92     -16.315   2.974   0.812  1.00  0.00           O  
ATOM   1509  CB  LEU A  92     -14.106   0.824   0.034  1.00  0.00           C  
ATOM   1510  CG  LEU A  92     -13.561  -0.594  -0.149  1.00  0.00           C  
ATOM   1511  CD1 LEU A  92     -12.337  -0.559  -1.063  1.00  0.00           C  
ATOM   1512  CD2 LEU A  92     -13.165  -1.162   1.215  1.00  0.00           C  
ATOM   1513  H   LEU A  92     -15.925  -1.082   0.346  1.00  0.00           H  
ATOM   1514  HA  LEU A  92     -14.876   1.169   2.021  1.00  0.00           H  
ATOM   1515  HB2 LEU A  92     -14.474   1.188  -0.913  1.00  0.00           H  
ATOM   1516  HB3 LEU A  92     -13.310   1.467   0.378  1.00  0.00           H  
ATOM   1517  HG  LEU A  92     -14.326  -1.214  -0.593  1.00  0.00           H  
ATOM   1518 HD11 LEU A  92     -11.559  -1.182  -0.647  1.00  0.00           H  
ATOM   1519 HD12 LEU A  92     -11.977   0.456  -1.146  1.00  0.00           H  
ATOM   1520 HD13 LEU A  92     -12.606  -0.927  -2.041  1.00  0.00           H  
ATOM   1521 HD21 LEU A  92     -13.292  -0.401   1.971  1.00  0.00           H  
ATOM   1522 HD22 LEU A  92     -12.131  -1.472   1.187  1.00  0.00           H  
ATOM   1523 HD23 LEU A  92     -13.789  -2.009   1.447  1.00  0.00           H  
ATOM   1524  N   GLU A  93     -17.336   1.258  -0.097  1.00  0.00           N  
ATOM   1525  CA  GLU A  93     -18.432   2.130  -0.601  1.00  0.00           C  
ATOM   1526  C   GLU A  93     -19.222   2.720   0.570  1.00  0.00           C  
ATOM   1527  O   GLU A  93     -19.557   3.888   0.579  1.00  0.00           O  
ATOM   1528  CB  GLU A  93     -19.316   1.210  -1.441  1.00  0.00           C  
ATOM   1529  CG  GLU A  93     -19.044   1.454  -2.925  1.00  0.00           C  
ATOM   1530  CD  GLU A  93     -20.122   2.374  -3.500  1.00  0.00           C  
ATOM   1531  OE1 GLU A  93     -20.086   3.556  -3.200  1.00  0.00           O  
ATOM   1532  OE2 GLU A  93     -20.966   1.881  -4.229  1.00  0.00           O  
ATOM   1533  H   GLU A  93     -17.349   0.296  -0.282  1.00  0.00           H  
ATOM   1534  HA  GLU A  93     -18.027   2.913  -1.218  1.00  0.00           H  
ATOM   1535  HB2 GLU A  93     -19.096   0.181  -1.199  1.00  0.00           H  
ATOM   1536  HB3 GLU A  93     -20.354   1.415  -1.231  1.00  0.00           H  
ATOM   1537  HG2 GLU A  93     -18.074   1.917  -3.041  1.00  0.00           H  
ATOM   1538  HG3 GLU A  93     -19.058   0.513  -3.451  1.00  0.00           H  
ATOM   1539  N   GLY A  94     -19.521   1.922   1.558  1.00  0.00           N  
ATOM   1540  CA  GLY A  94     -20.288   2.439   2.727  1.00  0.00           C  
ATOM   1541  C   GLY A  94     -19.314   2.890   3.818  1.00  0.00           C  
ATOM   1542  O   GLY A  94     -19.709   3.208   4.923  1.00  0.00           O  
ATOM   1543  H   GLY A  94     -19.241   0.983   1.533  1.00  0.00           H  
ATOM   1544  HA2 GLY A  94     -20.895   3.277   2.416  1.00  0.00           H  
ATOM   1545  HA3 GLY A  94     -20.922   1.658   3.116  1.00  0.00           H  
ATOM   1546  N   LEU A  95     -18.044   2.919   3.519  1.00  0.00           N  
ATOM   1547  CA  LEU A  95     -17.047   3.349   4.541  1.00  0.00           C  
ATOM   1548  C   LEU A  95     -16.854   4.866   4.487  1.00  0.00           C  
ATOM   1549  O   LEU A  95     -15.825   5.385   4.873  1.00  0.00           O  
ATOM   1550  CB  LEU A  95     -15.753   2.630   4.156  1.00  0.00           C  
ATOM   1551  CG  LEU A  95     -15.091   2.064   5.413  1.00  0.00           C  
ATOM   1552  CD1 LEU A  95     -15.906   0.876   5.929  1.00  0.00           C  
ATOM   1553  CD2 LEU A  95     -13.673   1.598   5.075  1.00  0.00           C  
ATOM   1554  H   LEU A  95     -17.746   2.657   2.623  1.00  0.00           H  
ATOM   1555  HA  LEU A  95     -17.359   3.042   5.526  1.00  0.00           H  
ATOM   1556  HB2 LEU A  95     -15.978   1.824   3.472  1.00  0.00           H  
ATOM   1557  HB3 LEU A  95     -15.081   3.328   3.681  1.00  0.00           H  
ATOM   1558  HG  LEU A  95     -15.049   2.829   6.175  1.00  0.00           H  
ATOM   1559 HD11 LEU A  95     -15.498  -0.040   5.529  1.00  0.00           H  
ATOM   1560 HD12 LEU A  95     -16.934   0.981   5.614  1.00  0.00           H  
ATOM   1561 HD13 LEU A  95     -15.861   0.850   7.008  1.00  0.00           H  
ATOM   1562 HD21 LEU A  95     -13.692   0.553   4.803  1.00  0.00           H  
ATOM   1563 HD22 LEU A  95     -13.035   1.735   5.936  1.00  0.00           H  
ATOM   1564 HD23 LEU A  95     -13.292   2.178   4.248  1.00  0.00           H  
ATOM   1565  N   ILE A  96     -17.835   5.582   4.010  1.00  0.00           N  
ATOM   1566  CA  ILE A  96     -17.706   7.065   3.932  1.00  0.00           C  
ATOM   1567  C   ILE A  96     -18.673   7.733   4.912  1.00  0.00           C  
ATOM   1568  O   ILE A  96     -18.203   8.286   5.893  1.00  0.00           O  
ATOM   1569  CB  ILE A  96     -18.073   7.417   2.490  1.00  0.00           C  
ATOM   1570  CG1 ILE A  96     -17.064   6.774   1.536  1.00  0.00           C  
ATOM   1571  CG2 ILE A  96     -18.045   8.937   2.312  1.00  0.00           C  
ATOM   1572  CD1 ILE A  96     -17.799   6.213   0.318  1.00  0.00           C  
ATOM   1573  OXT ILE A  96     -19.867   7.681   4.665  1.00  0.00           O  
ATOM   1574  H   ILE A  96     -18.656   5.144   3.703  1.00  0.00           H  
ATOM   1575  HA  ILE A  96     -16.690   7.367   4.138  1.00  0.00           H  
ATOM   1576  HB  ILE A  96     -19.064   7.048   2.271  1.00  0.00           H  
ATOM   1577 HG12 ILE A  96     -16.348   7.517   1.216  1.00  0.00           H  
ATOM   1578 HG13 ILE A  96     -16.548   5.973   2.044  1.00  0.00           H  
ATOM   1579 HG21 ILE A  96     -19.047   9.328   2.397  1.00  0.00           H  
ATOM   1580 HG22 ILE A  96     -17.646   9.177   1.338  1.00  0.00           H  
ATOM   1581 HG23 ILE A  96     -17.420   9.377   3.075  1.00  0.00           H  
ATOM   1582 HD11 ILE A  96     -17.714   6.907  -0.505  1.00  0.00           H  
ATOM   1583 HD12 ILE A  96     -18.841   6.069   0.561  1.00  0.00           H  
ATOM   1584 HD13 ILE A  96     -17.360   5.266   0.038  1.00  0.00           H  
TER    1585      ILE A  96                                                      
ENDMDL                                                                          
MODEL        2                                                                  
ATOM      1  N   MET A   1      -4.972 -19.704   4.851  1.00  0.00           N  
ATOM      2  CA  MET A   1      -5.596 -18.888   3.768  1.00  0.00           C  
ATOM      3  C   MET A   1      -4.944 -17.510   3.699  1.00  0.00           C  
ATOM      4  O   MET A   1      -5.397 -16.582   4.337  1.00  0.00           O  
ATOM      5  CB  MET A   1      -7.065 -18.739   4.169  1.00  0.00           C  
ATOM      6  CG  MET A   1      -7.921 -18.547   2.916  1.00  0.00           C  
ATOM      7  SD  MET A   1      -7.758 -19.997   1.843  1.00  0.00           S  
ATOM      8  CE  MET A   1      -7.547 -19.103   0.284  1.00  0.00           C  
ATOM      9  H1  MET A   1      -3.954 -19.503   4.894  1.00  0.00           H  
ATOM     10  H2  MET A   1      -5.120 -20.715   4.651  1.00  0.00           H  
ATOM     11  H3  MET A   1      -5.410 -19.462   5.762  1.00  0.00           H  
ATOM     12  HA  MET A   1      -5.520 -19.394   2.818  1.00  0.00           H  
ATOM     13  HB2 MET A   1      -7.389 -19.623   4.697  1.00  0.00           H  
ATOM     14  HB3 MET A   1      -7.178 -17.873   4.810  1.00  0.00           H  
ATOM     15  HG2 MET A   1      -8.956 -18.426   3.201  1.00  0.00           H  
ATOM     16  HG3 MET A   1      -7.590 -17.666   2.385  1.00  0.00           H  
ATOM     17  HE1 MET A   1      -7.621 -19.799  -0.540  1.00  0.00           H  
ATOM     18  HE2 MET A   1      -6.578 -18.630   0.266  1.00  0.00           H  
ATOM     19  HE3 MET A   1      -8.316 -18.348   0.196  1.00  0.00           H  
ATOM     20  N   LYS A   2      -3.896 -17.349   2.935  1.00  0.00           N  
ATOM     21  CA  LYS A   2      -3.274 -15.993   2.866  1.00  0.00           C  
ATOM     22  C   LYS A   2      -4.266 -15.026   2.235  1.00  0.00           C  
ATOM     23  O   LYS A   2      -4.159 -14.676   1.076  1.00  0.00           O  
ATOM     24  CB  LYS A   2      -2.014 -16.078   1.996  1.00  0.00           C  
ATOM     25  CG  LYS A   2      -2.180 -17.131   0.898  1.00  0.00           C  
ATOM     26  CD  LYS A   2      -1.469 -18.420   1.314  1.00  0.00           C  
ATOM     27  CE  LYS A   2      -0.051 -18.429   0.735  1.00  0.00           C  
ATOM     28  NZ  LYS A   2       0.611 -19.608   1.359  1.00  0.00           N  
ATOM     29  H   LYS A   2      -3.536 -18.099   2.421  1.00  0.00           H  
ATOM     30  HA  LYS A   2      -3.018 -15.671   3.856  1.00  0.00           H  
ATOM     31  HB2 LYS A   2      -1.841 -15.114   1.540  1.00  0.00           H  
ATOM     32  HB3 LYS A   2      -1.170 -16.326   2.614  1.00  0.00           H  
ATOM     33  HG2 LYS A   2      -3.232 -17.332   0.748  1.00  0.00           H  
ATOM     34  HG3 LYS A   2      -1.749 -16.764  -0.021  1.00  0.00           H  
ATOM     35  HD2 LYS A   2      -1.419 -18.471   2.392  1.00  0.00           H  
ATOM     36  HD3 LYS A   2      -2.015 -19.272   0.936  1.00  0.00           H  
ATOM     37  HE2 LYS A   2      -0.087 -18.539  -0.340  1.00  0.00           H  
ATOM     38  HE3 LYS A   2       0.472 -17.525   1.005  1.00  0.00           H  
ATOM     39  HZ1 LYS A   2       0.482 -20.441   0.750  1.00  0.00           H  
ATOM     40  HZ2 LYS A   2       0.186 -19.791   2.291  1.00  0.00           H  
ATOM     41  HZ3 LYS A   2       1.626 -19.417   1.471  1.00  0.00           H  
ATOM     42  N   THR A   3      -5.242 -14.604   2.980  1.00  0.00           N  
ATOM     43  CA  THR A   3      -6.248 -13.680   2.412  1.00  0.00           C  
ATOM     44  C   THR A   3      -6.291 -12.358   3.188  1.00  0.00           C  
ATOM     45  O   THR A   3      -5.506 -11.463   2.950  1.00  0.00           O  
ATOM     46  CB  THR A   3      -7.568 -14.437   2.543  1.00  0.00           C  
ATOM     47  OG1 THR A   3      -7.529 -15.261   3.700  1.00  0.00           O  
ATOM     48  CG2 THR A   3      -7.778 -15.301   1.301  1.00  0.00           C  
ATOM     49  H   THR A   3      -5.322 -14.910   3.906  1.00  0.00           H  
ATOM     50  HA  THR A   3      -6.039 -13.494   1.372  1.00  0.00           H  
ATOM     51  HB  THR A   3      -8.380 -13.732   2.627  1.00  0.00           H  
ATOM     52  HG1 THR A   3      -8.009 -14.812   4.399  1.00  0.00           H  
ATOM     53 HG21 THR A   3      -8.536 -16.043   1.501  1.00  0.00           H  
ATOM     54 HG22 THR A   3      -6.851 -15.792   1.044  1.00  0.00           H  
ATOM     55 HG23 THR A   3      -8.094 -14.676   0.479  1.00  0.00           H  
ATOM     56  N   ALA A   4      -7.210 -12.223   4.102  1.00  0.00           N  
ATOM     57  CA  ALA A   4      -7.317 -10.955   4.879  1.00  0.00           C  
ATOM     58  C   ALA A   4      -6.427 -11.017   6.126  1.00  0.00           C  
ATOM     59  O   ALA A   4      -5.907 -10.022   6.588  1.00  0.00           O  
ATOM     60  CB  ALA A   4      -8.789 -10.892   5.266  1.00  0.00           C  
ATOM     61  H   ALA A   4      -7.843 -12.950   4.274  1.00  0.00           H  
ATOM     62  HA  ALA A   4      -7.057 -10.110   4.259  1.00  0.00           H  
ATOM     63  HB1 ALA A   4      -8.885 -10.488   6.263  1.00  0.00           H  
ATOM     64  HB2 ALA A   4      -9.207 -11.892   5.240  1.00  0.00           H  
ATOM     65  HB3 ALA A   4      -9.317 -10.263   4.566  1.00  0.00           H  
ATOM     66  N   TYR A   5      -6.255 -12.192   6.658  1.00  0.00           N  
ATOM     67  CA  TYR A   5      -5.402 -12.391   7.868  1.00  0.00           C  
ATOM     68  C   TYR A   5      -4.199 -11.430   7.898  1.00  0.00           C  
ATOM     69  O   TYR A   5      -3.688 -11.107   8.952  1.00  0.00           O  
ATOM     70  CB  TYR A   5      -4.895 -13.829   7.718  1.00  0.00           C  
ATOM     71  CG  TYR A   5      -3.863 -13.856   6.611  1.00  0.00           C  
ATOM     72  CD1 TYR A   5      -4.216 -13.438   5.323  1.00  0.00           C  
ATOM     73  CD2 TYR A   5      -2.550 -14.257   6.881  1.00  0.00           C  
ATOM     74  CE1 TYR A   5      -3.269 -13.419   4.304  1.00  0.00           C  
ATOM     75  CE2 TYR A   5      -1.594 -14.247   5.858  1.00  0.00           C  
ATOM     76  CZ  TYR A   5      -1.948 -13.827   4.570  1.00  0.00           C  
ATOM     77  OH  TYR A   5      -1.000 -13.828   3.566  1.00  0.00           O  
ATOM     78  H   TYR A   5      -6.691 -12.969   6.249  1.00  0.00           H  
ATOM     79  HA  TYR A   5      -5.988 -12.301   8.768  1.00  0.00           H  
ATOM     80  HB2 TYR A   5      -4.444 -14.153   8.646  1.00  0.00           H  
ATOM     81  HB3 TYR A   5      -5.716 -14.480   7.463  1.00  0.00           H  
ATOM     82  HD1 TYR A   5      -5.226 -13.137   5.111  1.00  0.00           H  
ATOM     83  HD2 TYR A   5      -2.276 -14.581   7.874  1.00  0.00           H  
ATOM     84  HE1 TYR A   5      -3.561 -13.081   3.314  1.00  0.00           H  
ATOM     85  HE2 TYR A   5      -0.580 -14.560   6.061  1.00  0.00           H  
ATOM     86  HH  TYR A   5      -0.255 -14.358   3.861  1.00  0.00           H  
ATOM     87  N   ASP A   6      -3.714 -11.003   6.759  1.00  0.00           N  
ATOM     88  CA  ASP A   6      -2.521 -10.108   6.754  1.00  0.00           C  
ATOM     89  C   ASP A   6      -2.355  -9.416   5.399  1.00  0.00           C  
ATOM     90  O   ASP A   6      -2.204  -8.212   5.324  1.00  0.00           O  
ATOM     91  CB  ASP A   6      -1.340 -11.052   6.998  1.00  0.00           C  
ATOM     92  CG  ASP A   6      -1.167 -11.281   8.501  1.00  0.00           C  
ATOM     93  OD1 ASP A   6      -0.643 -10.396   9.158  1.00  0.00           O  
ATOM     94  OD2 ASP A   6      -1.559 -12.337   8.969  1.00  0.00           O  
ATOM     95  H   ASP A   6      -4.116 -11.282   5.915  1.00  0.00           H  
ATOM     96  HA  ASP A   6      -2.583  -9.383   7.549  1.00  0.00           H  
ATOM     97  HB2 ASP A   6      -1.529 -11.999   6.506  1.00  0.00           H  
ATOM     98  HB3 ASP A   6      -0.440 -10.613   6.595  1.00  0.00           H  
ATOM     99  N   VAL A   7      -2.367 -10.166   4.328  1.00  0.00           N  
ATOM    100  CA  VAL A   7      -2.194  -9.536   2.983  1.00  0.00           C  
ATOM    101  C   VAL A   7      -3.044  -8.277   2.905  1.00  0.00           C  
ATOM    102  O   VAL A   7      -2.553  -7.171   2.837  1.00  0.00           O  
ATOM    103  CB  VAL A   7      -2.706 -10.550   1.946  1.00  0.00           C  
ATOM    104  CG1 VAL A   7      -2.439 -10.025   0.541  1.00  0.00           C  
ATOM    105  CG2 VAL A   7      -1.990 -11.882   2.083  1.00  0.00           C  
ATOM    106  H   VAL A   7      -2.485 -11.133   4.413  1.00  0.00           H  
ATOM    107  HA  VAL A   7      -1.155  -9.307   2.800  1.00  0.00           H  
ATOM    108  HB  VAL A   7      -3.767 -10.695   2.079  1.00  0.00           H  
ATOM    109 HG11 VAL A   7      -3.369  -9.952   0.003  1.00  0.00           H  
ATOM    110 HG12 VAL A   7      -1.780 -10.713   0.029  1.00  0.00           H  
ATOM    111 HG13 VAL A   7      -1.974  -9.055   0.601  1.00  0.00           H  
ATOM    112 HG21 VAL A   7      -1.114 -11.885   1.453  1.00  0.00           H  
ATOM    113 HG22 VAL A   7      -2.662 -12.672   1.770  1.00  0.00           H  
ATOM    114 HG23 VAL A   7      -1.699 -12.031   3.104  1.00  0.00           H  
ATOM    115  N   ILE A   8      -4.325  -8.448   2.905  1.00  0.00           N  
ATOM    116  CA  ILE A   8      -5.227  -7.281   2.812  1.00  0.00           C  
ATOM    117  C   ILE A   8      -6.045  -7.140   4.100  1.00  0.00           C  
ATOM    118  O   ILE A   8      -7.071  -7.771   4.267  1.00  0.00           O  
ATOM    119  CB  ILE A   8      -6.121  -7.620   1.628  1.00  0.00           C  
ATOM    120  CG1 ILE A   8      -5.257  -8.081   0.456  1.00  0.00           C  
ATOM    121  CG2 ILE A   8      -6.907  -6.379   1.201  1.00  0.00           C  
ATOM    122  CD1 ILE A   8      -6.123  -8.187  -0.798  1.00  0.00           C  
ATOM    123  H   ILE A   8      -4.699  -9.352   2.955  1.00  0.00           H  
ATOM    124  HA  ILE A   8      -4.666  -6.382   2.610  1.00  0.00           H  
ATOM    125  HB  ILE A   8      -6.795  -8.423   1.910  1.00  0.00           H  
ATOM    126 HG12 ILE A   8      -4.463  -7.367   0.290  1.00  0.00           H  
ATOM    127 HG13 ILE A   8      -4.833  -9.047   0.680  1.00  0.00           H  
ATOM    128 HG21 ILE A   8      -7.875  -6.674   0.826  1.00  0.00           H  
ATOM    129 HG22 ILE A   8      -6.359  -5.862   0.420  1.00  0.00           H  
ATOM    130 HG23 ILE A   8      -7.031  -5.721   2.047  1.00  0.00           H  
ATOM    131 HD11 ILE A   8      -7.052  -8.679  -0.553  1.00  0.00           H  
ATOM    132 HD12 ILE A   8      -5.600  -8.759  -1.544  1.00  0.00           H  
ATOM    133 HD13 ILE A   8      -6.329  -7.197  -1.178  1.00  0.00           H  
ATOM    134  N   LEU A   9      -5.595  -6.324   5.014  1.00  0.00           N  
ATOM    135  CA  LEU A   9      -6.343  -6.152   6.293  1.00  0.00           C  
ATOM    136  C   LEU A   9      -7.542  -5.216   6.094  1.00  0.00           C  
ATOM    137  O   LEU A   9      -8.593  -5.633   5.649  1.00  0.00           O  
ATOM    138  CB  LEU A   9      -5.328  -5.540   7.261  1.00  0.00           C  
ATOM    139  CG  LEU A   9      -4.233  -6.564   7.566  1.00  0.00           C  
ATOM    140  CD1 LEU A   9      -3.115  -5.892   8.365  1.00  0.00           C  
ATOM    141  CD2 LEU A   9      -4.823  -7.712   8.387  1.00  0.00           C  
ATOM    142  H   LEU A   9      -4.763  -5.830   4.862  1.00  0.00           H  
ATOM    143  HA  LEU A   9      -6.672  -7.109   6.665  1.00  0.00           H  
ATOM    144  HB2 LEU A   9      -4.888  -4.662   6.812  1.00  0.00           H  
ATOM    145  HB3 LEU A   9      -5.827  -5.265   8.178  1.00  0.00           H  
ATOM    146  HG  LEU A   9      -3.831  -6.949   6.640  1.00  0.00           H  
ATOM    147 HD11 LEU A   9      -2.723  -6.588   9.092  1.00  0.00           H  
ATOM    148 HD12 LEU A   9      -3.508  -5.024   8.875  1.00  0.00           H  
ATOM    149 HD13 LEU A   9      -2.325  -5.588   7.695  1.00  0.00           H  
ATOM    150 HD21 LEU A   9      -5.471  -8.305   7.759  1.00  0.00           H  
ATOM    151 HD22 LEU A   9      -5.389  -7.310   9.213  1.00  0.00           H  
ATOM    152 HD23 LEU A   9      -4.024  -8.332   8.765  1.00  0.00           H  
ATOM    153  N   ALA A  10      -7.400  -3.959   6.423  1.00  0.00           N  
ATOM    154  CA  ALA A  10      -8.541  -3.012   6.254  1.00  0.00           C  
ATOM    155  C   ALA A  10      -8.276  -2.056   5.088  1.00  0.00           C  
ATOM    156  O   ALA A  10      -7.170  -1.971   4.591  1.00  0.00           O  
ATOM    157  CB  ALA A  10      -8.612  -2.242   7.572  1.00  0.00           C  
ATOM    158  H   ALA A  10      -6.549  -3.638   6.783  1.00  0.00           H  
ATOM    159  HA  ALA A  10      -9.459  -3.554   6.096  1.00  0.00           H  
ATOM    160  HB1 ALA A  10      -9.441  -2.608   8.159  1.00  0.00           H  
ATOM    161  HB2 ALA A  10      -8.754  -1.191   7.367  1.00  0.00           H  
ATOM    162  HB3 ALA A  10      -7.693  -2.381   8.121  1.00  0.00           H  
ATOM    163  N   PRO A  11      -9.312  -1.366   4.693  1.00  0.00           N  
ATOM    164  CA  PRO A  11      -9.205  -0.399   3.572  1.00  0.00           C  
ATOM    165  C   PRO A  11      -8.451   0.858   4.017  1.00  0.00           C  
ATOM    166  O   PRO A  11      -8.170   1.044   5.185  1.00  0.00           O  
ATOM    167  CB  PRO A  11     -10.658  -0.071   3.243  1.00  0.00           C  
ATOM    168  CG  PRO A  11     -11.414  -0.342   4.505  1.00  0.00           C  
ATOM    169  CD  PRO A  11     -10.667  -1.422   5.247  1.00  0.00           C  
ATOM    170  HA  PRO A  11      -8.724  -0.852   2.720  1.00  0.00           H  
ATOM    171  HB2 PRO A  11     -10.752   0.969   2.960  1.00  0.00           H  
ATOM    172  HB3 PRO A  11     -11.018  -0.712   2.453  1.00  0.00           H  
ATOM    173  HG2 PRO A  11     -11.460   0.556   5.105  1.00  0.00           H  
ATOM    174  HG3 PRO A  11     -12.410  -0.684   4.272  1.00  0.00           H  
ATOM    175  HD2 PRO A  11     -10.656  -1.211   6.308  1.00  0.00           H  
ATOM    176  HD3 PRO A  11     -11.108  -2.388   5.056  1.00  0.00           H  
ATOM    177  N   VAL A  12      -8.123   1.721   3.095  1.00  0.00           N  
ATOM    178  CA  VAL A  12      -7.387   2.965   3.463  1.00  0.00           C  
ATOM    179  C   VAL A  12      -8.248   4.198   3.180  1.00  0.00           C  
ATOM    180  O   VAL A  12      -8.988   4.241   2.218  1.00  0.00           O  
ATOM    181  CB  VAL A  12      -6.145   2.973   2.573  1.00  0.00           C  
ATOM    182  CG1 VAL A  12      -5.518   1.578   2.553  1.00  0.00           C  
ATOM    183  CG2 VAL A  12      -6.541   3.377   1.150  1.00  0.00           C  
ATOM    184  H   VAL A  12      -8.358   1.551   2.159  1.00  0.00           H  
ATOM    185  HA  VAL A  12      -7.096   2.939   4.502  1.00  0.00           H  
ATOM    186  HB  VAL A  12      -5.432   3.684   2.965  1.00  0.00           H  
ATOM    187 HG11 VAL A  12      -4.449   1.666   2.428  1.00  0.00           H  
ATOM    188 HG12 VAL A  12      -5.931   1.010   1.733  1.00  0.00           H  
ATOM    189 HG13 VAL A  12      -5.731   1.074   3.485  1.00  0.00           H  
ATOM    190 HG21 VAL A  12      -6.960   4.373   1.164  1.00  0.00           H  
ATOM    191 HG22 VAL A  12      -7.277   2.683   0.773  1.00  0.00           H  
ATOM    192 HG23 VAL A  12      -5.670   3.361   0.514  1.00  0.00           H  
ATOM    193  N   LEU A  13      -8.151   5.204   4.003  1.00  0.00           N  
ATOM    194  CA  LEU A  13      -8.958   6.432   3.765  1.00  0.00           C  
ATOM    195  C   LEU A  13      -8.084   7.534   3.164  1.00  0.00           C  
ATOM    196  O   LEU A  13      -7.256   8.121   3.834  1.00  0.00           O  
ATOM    197  CB  LEU A  13      -9.474   6.843   5.142  1.00  0.00           C  
ATOM    198  CG  LEU A  13     -10.600   5.899   5.572  1.00  0.00           C  
ATOM    199  CD1 LEU A  13     -11.617   5.765   4.437  1.00  0.00           C  
ATOM    200  CD2 LEU A  13     -10.015   4.522   5.894  1.00  0.00           C  
ATOM    201  H   LEU A  13      -7.544   5.155   4.770  1.00  0.00           H  
ATOM    202  HA  LEU A  13      -9.785   6.216   3.110  1.00  0.00           H  
ATOM    203  HB2 LEU A  13      -8.667   6.792   5.860  1.00  0.00           H  
ATOM    204  HB3 LEU A  13      -9.851   7.851   5.095  1.00  0.00           H  
ATOM    205  HG  LEU A  13     -11.090   6.299   6.448  1.00  0.00           H  
ATOM    206 HD11 LEU A  13     -11.213   5.121   3.668  1.00  0.00           H  
ATOM    207 HD12 LEU A  13     -11.819   6.740   4.017  1.00  0.00           H  
ATOM    208 HD13 LEU A  13     -12.532   5.339   4.820  1.00  0.00           H  
ATOM    209 HD21 LEU A  13      -8.950   4.611   6.054  1.00  0.00           H  
ATOM    210 HD22 LEU A  13     -10.200   3.850   5.069  1.00  0.00           H  
ATOM    211 HD23 LEU A  13     -10.481   4.132   6.787  1.00  0.00           H  
ATOM    212  N   SER A  14      -8.264   7.819   1.905  1.00  0.00           N  
ATOM    213  CA  SER A  14      -7.450   8.884   1.253  1.00  0.00           C  
ATOM    214  C   SER A  14      -8.088   9.284  -0.079  1.00  0.00           C  
ATOM    215  O   SER A  14      -8.491   8.444  -0.858  1.00  0.00           O  
ATOM    216  CB  SER A  14      -6.078   8.250   1.025  1.00  0.00           C  
ATOM    217  OG  SER A  14      -5.673   7.569   2.206  1.00  0.00           O  
ATOM    218  H   SER A  14      -8.938   7.334   1.386  1.00  0.00           H  
ATOM    219  HA  SER A  14      -7.359   9.741   1.902  1.00  0.00           H  
ATOM    220  HB2 SER A  14      -6.135   7.546   0.212  1.00  0.00           H  
ATOM    221  HB3 SER A  14      -5.362   9.023   0.779  1.00  0.00           H  
ATOM    222  HG  SER A  14      -5.013   6.918   1.961  1.00  0.00           H  
ATOM    223  N   GLU A  15      -8.188  10.557  -0.345  1.00  0.00           N  
ATOM    224  CA  GLU A  15      -8.807  11.002  -1.627  1.00  0.00           C  
ATOM    225  C   GLU A  15      -8.306  10.133  -2.783  1.00  0.00           C  
ATOM    226  O   GLU A  15      -9.076   9.486  -3.464  1.00  0.00           O  
ATOM    227  CB  GLU A  15      -8.351  12.451  -1.805  1.00  0.00           C  
ATOM    228  CG  GLU A  15      -9.450  13.394  -1.315  1.00  0.00           C  
ATOM    229  CD  GLU A  15      -9.178  14.809  -1.833  1.00  0.00           C  
ATOM    230  OE1 GLU A  15      -9.070  14.967  -3.038  1.00  0.00           O  
ATOM    231  OE2 GLU A  15      -9.082  15.709  -1.015  1.00  0.00           O  
ATOM    232  H   GLU A  15      -7.860  11.220   0.299  1.00  0.00           H  
ATOM    233  HA  GLU A  15      -9.882  10.958  -1.560  1.00  0.00           H  
ATOM    234  HB2 GLU A  15      -7.450  12.618  -1.234  1.00  0.00           H  
ATOM    235  HB3 GLU A  15      -8.157  12.640  -2.850  1.00  0.00           H  
ATOM    236  HG2 GLU A  15     -10.407  13.054  -1.682  1.00  0.00           H  
ATOM    237  HG3 GLU A  15      -9.461  13.405  -0.236  1.00  0.00           H  
ATOM    238  N   LYS A  16      -7.021  10.110  -3.009  1.00  0.00           N  
ATOM    239  CA  LYS A  16      -6.476   9.279  -4.119  1.00  0.00           C  
ATOM    240  C   LYS A  16      -6.920   7.824  -3.949  1.00  0.00           C  
ATOM    241  O   LYS A  16      -6.873   7.036  -4.872  1.00  0.00           O  
ATOM    242  CB  LYS A  16      -4.957   9.396  -3.997  1.00  0.00           C  
ATOM    243  CG  LYS A  16      -4.493  10.700  -4.648  1.00  0.00           C  
ATOM    244  CD  LYS A  16      -3.293  10.419  -5.555  1.00  0.00           C  
ATOM    245  CE  LYS A  16      -3.582  10.946  -6.962  1.00  0.00           C  
ATOM    246  NZ  LYS A  16      -3.864   9.731  -7.777  1.00  0.00           N  
ATOM    247  H   LYS A  16      -6.414  10.637  -2.449  1.00  0.00           H  
ATOM    248  HA  LYS A  16      -6.801   9.664  -5.072  1.00  0.00           H  
ATOM    249  HB2 LYS A  16      -4.679   9.396  -2.952  1.00  0.00           H  
ATOM    250  HB3 LYS A  16      -4.489   8.561  -4.494  1.00  0.00           H  
ATOM    251  HG2 LYS A  16      -5.299  11.115  -5.236  1.00  0.00           H  
ATOM    252  HG3 LYS A  16      -4.205  11.404  -3.882  1.00  0.00           H  
ATOM    253  HD2 LYS A  16      -2.418  10.914  -5.157  1.00  0.00           H  
ATOM    254  HD3 LYS A  16      -3.116   9.355  -5.599  1.00  0.00           H  
ATOM    255  HE2 LYS A  16      -4.442  11.600  -6.949  1.00  0.00           H  
ATOM    256  HE3 LYS A  16      -2.720  11.461  -7.355  1.00  0.00           H  
ATOM    257  HZ1 LYS A  16      -4.118  10.013  -8.745  1.00  0.00           H  
ATOM    258  HZ2 LYS A  16      -4.654   9.204  -7.351  1.00  0.00           H  
ATOM    259  HZ3 LYS A  16      -3.018   9.126  -7.804  1.00  0.00           H  
ATOM    260  N   ALA A  17      -7.356   7.465  -2.772  1.00  0.00           N  
ATOM    261  CA  ALA A  17      -7.808   6.064  -2.538  1.00  0.00           C  
ATOM    262  C   ALA A  17      -9.331   5.980  -2.666  1.00  0.00           C  
ATOM    263  O   ALA A  17      -9.950   5.033  -2.225  1.00  0.00           O  
ATOM    264  CB  ALA A  17      -7.371   5.740  -1.110  1.00  0.00           C  
ATOM    265  H   ALA A  17      -7.389   8.117  -2.042  1.00  0.00           H  
ATOM    266  HA  ALA A  17      -7.332   5.392  -3.233  1.00  0.00           H  
ATOM    267  HB1 ALA A  17      -7.645   6.554  -0.455  1.00  0.00           H  
ATOM    268  HB2 ALA A  17      -6.300   5.601  -1.083  1.00  0.00           H  
ATOM    269  HB3 ALA A  17      -7.859   4.834  -0.781  1.00  0.00           H  
ATOM    270  N   TYR A  18      -9.937   6.967  -3.271  1.00  0.00           N  
ATOM    271  CA  TYR A  18     -11.419   6.946  -3.434  1.00  0.00           C  
ATOM    272  C   TYR A  18     -11.798   7.453  -4.828  1.00  0.00           C  
ATOM    273  O   TYR A  18     -12.698   6.936  -5.461  1.00  0.00           O  
ATOM    274  CB  TYR A  18     -11.954   7.875  -2.344  1.00  0.00           C  
ATOM    275  CG  TYR A  18     -12.388   7.044  -1.160  1.00  0.00           C  
ATOM    276  CD1 TYR A  18     -13.386   6.077  -1.319  1.00  0.00           C  
ATOM    277  CD2 TYR A  18     -11.788   7.232   0.091  1.00  0.00           C  
ATOM    278  CE1 TYR A  18     -13.787   5.297  -0.227  1.00  0.00           C  
ATOM    279  CE2 TYR A  18     -12.188   6.452   1.182  1.00  0.00           C  
ATOM    280  CZ  TYR A  18     -13.188   5.485   1.023  1.00  0.00           C  
ATOM    281  OH  TYR A  18     -13.581   4.715   2.100  1.00  0.00           O  
ATOM    282  H   TYR A  18      -9.416   7.721  -3.620  1.00  0.00           H  
ATOM    283  HA  TYR A  18     -11.796   5.947  -3.283  1.00  0.00           H  
ATOM    284  HB2 TYR A  18     -11.177   8.562  -2.040  1.00  0.00           H  
ATOM    285  HB3 TYR A  18     -12.799   8.429  -2.724  1.00  0.00           H  
ATOM    286  HD1 TYR A  18     -13.850   5.935  -2.285  1.00  0.00           H  
ATOM    287  HD2 TYR A  18     -11.017   7.979   0.217  1.00  0.00           H  
ATOM    288  HE1 TYR A  18     -14.558   4.549  -0.349  1.00  0.00           H  
ATOM    289  HE2 TYR A  18     -11.726   6.596   2.146  1.00  0.00           H  
ATOM    290  HH  TYR A  18     -14.047   3.948   1.762  1.00  0.00           H  
ATOM    291  N   ALA A  19     -11.113   8.449  -5.319  1.00  0.00           N  
ATOM    292  CA  ALA A  19     -11.430   8.968  -6.680  1.00  0.00           C  
ATOM    293  C   ALA A  19     -11.155   7.871  -7.709  1.00  0.00           C  
ATOM    294  O   ALA A  19     -11.866   7.716  -8.682  1.00  0.00           O  
ATOM    295  CB  ALA A  19     -10.488  10.155  -6.887  1.00  0.00           C  
ATOM    296  H   ALA A  19     -10.384   8.845  -4.800  1.00  0.00           H  
ATOM    297  HA  ALA A  19     -12.458   9.292  -6.732  1.00  0.00           H  
ATOM    298  HB1 ALA A  19      -9.520   9.796  -7.201  1.00  0.00           H  
ATOM    299  HB2 ALA A  19     -10.386  10.700  -5.960  1.00  0.00           H  
ATOM    300  HB3 ALA A  19     -10.894  10.809  -7.646  1.00  0.00           H  
ATOM    301  N   GLY A  20     -10.142   7.084  -7.470  1.00  0.00           N  
ATOM    302  CA  GLY A  20      -9.821   5.961  -8.392  1.00  0.00           C  
ATOM    303  C   GLY A  20     -10.478   4.718  -7.818  1.00  0.00           C  
ATOM    304  O   GLY A  20     -10.972   3.864  -8.527  1.00  0.00           O  
ATOM    305  H   GLY A  20      -9.609   7.217  -6.660  1.00  0.00           H  
ATOM    306  HA2 GLY A  20     -10.213   6.165  -9.376  1.00  0.00           H  
ATOM    307  HA3 GLY A  20      -8.754   5.816  -8.441  1.00  0.00           H  
ATOM    308  N   PHE A  21     -10.511   4.640  -6.519  1.00  0.00           N  
ATOM    309  CA  PHE A  21     -11.160   3.489  -5.847  1.00  0.00           C  
ATOM    310  C   PHE A  21     -12.668   3.567  -6.100  1.00  0.00           C  
ATOM    311  O   PHE A  21     -13.394   2.607  -5.928  1.00  0.00           O  
ATOM    312  CB  PHE A  21     -10.809   3.698  -4.362  1.00  0.00           C  
ATOM    313  CG  PHE A  21     -11.951   3.285  -3.454  1.00  0.00           C  
ATOM    314  CD1 PHE A  21     -13.139   4.027  -3.427  1.00  0.00           C  
ATOM    315  CD2 PHE A  21     -11.810   2.165  -2.630  1.00  0.00           C  
ATOM    316  CE1 PHE A  21     -14.185   3.644  -2.581  1.00  0.00           C  
ATOM    317  CE2 PHE A  21     -12.855   1.783  -1.782  1.00  0.00           C  
ATOM    318  CZ  PHE A  21     -14.044   2.522  -1.757  1.00  0.00           C  
ATOM    319  H   PHE A  21     -10.124   5.361  -5.979  1.00  0.00           H  
ATOM    320  HA  PHE A  21     -10.753   2.557  -6.205  1.00  0.00           H  
ATOM    321  HB2 PHE A  21      -9.938   3.113  -4.121  1.00  0.00           H  
ATOM    322  HB3 PHE A  21     -10.588   4.743  -4.200  1.00  0.00           H  
ATOM    323  HD1 PHE A  21     -13.249   4.893  -4.063  1.00  0.00           H  
ATOM    324  HD2 PHE A  21     -10.894   1.596  -2.647  1.00  0.00           H  
ATOM    325  HE1 PHE A  21     -15.102   4.215  -2.562  1.00  0.00           H  
ATOM    326  HE2 PHE A  21     -12.742   0.919  -1.146  1.00  0.00           H  
ATOM    327  HZ  PHE A  21     -14.851   2.228  -1.103  1.00  0.00           H  
ATOM    328  N   ALA A  22     -13.136   4.719  -6.494  1.00  0.00           N  
ATOM    329  CA  ALA A  22     -14.584   4.900  -6.747  1.00  0.00           C  
ATOM    330  C   ALA A  22     -15.011   4.142  -8.007  1.00  0.00           C  
ATOM    331  O   ALA A  22     -16.181   3.903  -8.235  1.00  0.00           O  
ATOM    332  CB  ALA A  22     -14.760   6.405  -6.940  1.00  0.00           C  
ATOM    333  H   ALA A  22     -12.534   5.474  -6.612  1.00  0.00           H  
ATOM    334  HA  ALA A  22     -15.144   4.575  -5.896  1.00  0.00           H  
ATOM    335  HB1 ALA A  22     -13.844   6.827  -7.324  1.00  0.00           H  
ATOM    336  HB2 ALA A  22     -14.998   6.863  -5.991  1.00  0.00           H  
ATOM    337  HB3 ALA A  22     -15.563   6.587  -7.639  1.00  0.00           H  
ATOM    338  N   GLU A  23     -14.071   3.769  -8.829  1.00  0.00           N  
ATOM    339  CA  GLU A  23     -14.414   3.034 -10.079  1.00  0.00           C  
ATOM    340  C   GLU A  23     -14.450   1.527  -9.817  1.00  0.00           C  
ATOM    341  O   GLU A  23     -14.403   0.728 -10.730  1.00  0.00           O  
ATOM    342  CB  GLU A  23     -13.283   3.375 -11.050  1.00  0.00           C  
ATOM    343  CG  GLU A  23     -13.871   3.943 -12.343  1.00  0.00           C  
ATOM    344  CD  GLU A  23     -14.104   5.447 -12.181  1.00  0.00           C  
ATOM    345  OE1 GLU A  23     -13.441   6.043 -11.348  1.00  0.00           O  
ATOM    346  OE2 GLU A  23     -14.942   5.977 -12.892  1.00  0.00           O  
ATOM    347  H   GLU A  23     -13.135   3.978  -8.627  1.00  0.00           H  
ATOM    348  HA  GLU A  23     -15.358   3.374 -10.475  1.00  0.00           H  
ATOM    349  HB2 GLU A  23     -12.628   4.106 -10.598  1.00  0.00           H  
ATOM    350  HB3 GLU A  23     -12.723   2.482 -11.274  1.00  0.00           H  
ATOM    351  HG2 GLU A  23     -13.183   3.771 -13.158  1.00  0.00           H  
ATOM    352  HG3 GLU A  23     -14.811   3.458 -12.556  1.00  0.00           H  
ATOM    353  N   GLY A  24     -14.518   1.134  -8.575  1.00  0.00           N  
ATOM    354  CA  GLY A  24     -14.536  -0.311  -8.252  1.00  0.00           C  
ATOM    355  C   GLY A  24     -13.144  -0.731  -7.771  1.00  0.00           C  
ATOM    356  O   GLY A  24     -12.914  -1.868  -7.407  1.00  0.00           O  
ATOM    357  H   GLY A  24     -14.546   1.785  -7.860  1.00  0.00           H  
ATOM    358  HA2 GLY A  24     -15.265  -0.500  -7.475  1.00  0.00           H  
ATOM    359  HA3 GLY A  24     -14.794  -0.862  -9.130  1.00  0.00           H  
ATOM    360  N   LYS A  25     -12.216   0.188  -7.767  1.00  0.00           N  
ATOM    361  CA  LYS A  25     -10.833  -0.128  -7.310  1.00  0.00           C  
ATOM    362  C   LYS A  25     -10.770  -0.057  -5.781  1.00  0.00           C  
ATOM    363  O   LYS A  25     -11.318   0.840  -5.174  1.00  0.00           O  
ATOM    364  CB  LYS A  25      -9.970   0.966  -7.945  1.00  0.00           C  
ATOM    365  CG  LYS A  25      -9.636   0.579  -9.388  1.00  0.00           C  
ATOM    366  CD  LYS A  25     -10.166   1.649 -10.343  1.00  0.00           C  
ATOM    367  CE  LYS A  25      -9.429   1.552 -11.680  1.00  0.00           C  
ATOM    368  NZ  LYS A  25      -8.674   2.830 -11.795  1.00  0.00           N  
ATOM    369  H   LYS A  25     -12.431   1.094  -8.063  1.00  0.00           H  
ATOM    370  HA  LYS A  25     -10.526  -1.099  -7.664  1.00  0.00           H  
ATOM    371  HB2 LYS A  25     -10.516   1.898  -7.942  1.00  0.00           H  
ATOM    372  HB3 LYS A  25      -9.057   1.085  -7.384  1.00  0.00           H  
ATOM    373  HG2 LYS A  25      -8.566   0.499  -9.499  1.00  0.00           H  
ATOM    374  HG3 LYS A  25     -10.095  -0.369  -9.622  1.00  0.00           H  
ATOM    375  HD2 LYS A  25     -11.224   1.498 -10.501  1.00  0.00           H  
ATOM    376  HD3 LYS A  25     -10.002   2.627  -9.915  1.00  0.00           H  
ATOM    377  HE2 LYS A  25      -8.750   0.709 -11.672  1.00  0.00           H  
ATOM    378  HE3 LYS A  25     -10.133   1.462 -12.493  1.00  0.00           H  
ATOM    379  HZ1 LYS A  25      -8.266   2.906 -12.748  1.00  0.00           H  
ATOM    380  HZ2 LYS A  25      -7.912   2.846 -11.088  1.00  0.00           H  
ATOM    381  HZ3 LYS A  25      -9.317   3.630 -11.632  1.00  0.00           H  
ATOM    382  N   TYR A  26     -10.125  -0.999  -5.145  1.00  0.00           N  
ATOM    383  CA  TYR A  26     -10.065  -0.961  -3.655  1.00  0.00           C  
ATOM    384  C   TYR A  26      -8.623  -1.042  -3.146  1.00  0.00           C  
ATOM    385  O   TYR A  26      -7.939  -2.031  -3.317  1.00  0.00           O  
ATOM    386  CB  TYR A  26     -10.879  -2.169  -3.190  1.00  0.00           C  
ATOM    387  CG  TYR A  26     -12.318  -2.006  -3.628  1.00  0.00           C  
ATOM    388  CD1 TYR A  26     -13.203  -1.235  -2.860  1.00  0.00           C  
ATOM    389  CD2 TYR A  26     -12.767  -2.624  -4.801  1.00  0.00           C  
ATOM    390  CE1 TYR A  26     -14.537  -1.085  -3.266  1.00  0.00           C  
ATOM    391  CE2 TYR A  26     -14.099  -2.474  -5.205  1.00  0.00           C  
ATOM    392  CZ  TYR A  26     -14.983  -1.705  -4.439  1.00  0.00           C  
ATOM    393  OH  TYR A  26     -16.295  -1.558  -4.840  1.00  0.00           O  
ATOM    394  H   TYR A  26      -9.696  -1.728  -5.641  1.00  0.00           H  
ATOM    395  HA  TYR A  26     -10.522  -0.060  -3.296  1.00  0.00           H  
ATOM    396  HB2 TYR A  26     -10.470  -3.069  -3.623  1.00  0.00           H  
ATOM    397  HB3 TYR A  26     -10.839  -2.234  -2.114  1.00  0.00           H  
ATOM    398  HD1 TYR A  26     -12.858  -0.758  -1.955  1.00  0.00           H  
ATOM    399  HD2 TYR A  26     -12.085  -3.218  -5.392  1.00  0.00           H  
ATOM    400  HE1 TYR A  26     -15.222  -0.493  -2.673  1.00  0.00           H  
ATOM    401  HE2 TYR A  26     -14.445  -2.950  -6.111  1.00  0.00           H  
ATOM    402  HH  TYR A  26     -16.300  -1.070  -5.667  1.00  0.00           H  
ATOM    403  N   THR A  27      -8.178   0.002  -2.499  1.00  0.00           N  
ATOM    404  CA  THR A  27      -6.803   0.035  -1.940  1.00  0.00           C  
ATOM    405  C   THR A  27      -6.792  -0.662  -0.584  1.00  0.00           C  
ATOM    406  O   THR A  27      -7.718  -0.544   0.193  1.00  0.00           O  
ATOM    407  CB  THR A  27      -6.475   1.520  -1.782  1.00  0.00           C  
ATOM    408  OG1 THR A  27      -6.949   2.232  -2.918  1.00  0.00           O  
ATOM    409  CG2 THR A  27      -4.960   1.699  -1.653  1.00  0.00           C  
ATOM    410  H   THR A  27      -8.758   0.763  -2.367  1.00  0.00           H  
ATOM    411  HA  THR A  27      -6.108  -0.429  -2.612  1.00  0.00           H  
ATOM    412  HB  THR A  27      -6.953   1.901  -0.894  1.00  0.00           H  
ATOM    413  HG1 THR A  27      -6.195   2.450  -3.471  1.00  0.00           H  
ATOM    414 HG21 THR A  27      -4.744   2.346  -0.816  1.00  0.00           H  
ATOM    415 HG22 THR A  27      -4.571   2.141  -2.559  1.00  0.00           H  
ATOM    416 HG23 THR A  27      -4.496   0.736  -1.495  1.00  0.00           H  
ATOM    417  N   PHE A  28      -5.763  -1.395  -0.299  1.00  0.00           N  
ATOM    418  CA  PHE A  28      -5.707  -2.111   1.002  1.00  0.00           C  
ATOM    419  C   PHE A  28      -4.344  -1.937   1.661  1.00  0.00           C  
ATOM    420  O   PHE A  28      -3.377  -1.575   1.024  1.00  0.00           O  
ATOM    421  CB  PHE A  28      -5.924  -3.578   0.645  1.00  0.00           C  
ATOM    422  CG  PHE A  28      -7.281  -3.752   0.018  1.00  0.00           C  
ATOM    423  CD1 PHE A  28      -8.405  -3.168   0.610  1.00  0.00           C  
ATOM    424  CD2 PHE A  28      -7.415  -4.499  -1.156  1.00  0.00           C  
ATOM    425  CE1 PHE A  28      -9.666  -3.330   0.029  1.00  0.00           C  
ATOM    426  CE2 PHE A  28      -8.678  -4.662  -1.740  1.00  0.00           C  
ATOM    427  CZ  PHE A  28      -9.803  -4.077  -1.147  1.00  0.00           C  
ATOM    428  H   PHE A  28      -5.032  -1.487  -0.945  1.00  0.00           H  
ATOM    429  HA  PHE A  28      -6.493  -1.773   1.657  1.00  0.00           H  
ATOM    430  HB2 PHE A  28      -5.162  -3.894  -0.052  1.00  0.00           H  
ATOM    431  HB3 PHE A  28      -5.864  -4.174   1.537  1.00  0.00           H  
ATOM    432  HD1 PHE A  28      -8.298  -2.591   1.517  1.00  0.00           H  
ATOM    433  HD2 PHE A  28      -6.542  -4.951  -1.610  1.00  0.00           H  
ATOM    434  HE1 PHE A  28     -10.534  -2.879   0.487  1.00  0.00           H  
ATOM    435  HE2 PHE A  28      -8.786  -5.239  -2.646  1.00  0.00           H  
ATOM    436  HZ  PHE A  28     -10.776  -4.203  -1.596  1.00  0.00           H  
ATOM    437  N   TRP A  29      -4.251  -2.237   2.925  1.00  0.00           N  
ATOM    438  CA  TRP A  29      -2.945  -2.142   3.618  1.00  0.00           C  
ATOM    439  C   TRP A  29      -2.366  -3.544   3.619  1.00  0.00           C  
ATOM    440  O   TRP A  29      -3.001  -4.479   4.066  1.00  0.00           O  
ATOM    441  CB  TRP A  29      -3.262  -1.673   5.038  1.00  0.00           C  
ATOM    442  CG  TRP A  29      -3.301  -0.178   5.074  1.00  0.00           C  
ATOM    443  CD1 TRP A  29      -4.368   0.560   5.455  1.00  0.00           C  
ATOM    444  CD2 TRP A  29      -2.252   0.770   4.723  1.00  0.00           C  
ATOM    445  NE1 TRP A  29      -4.041   1.902   5.363  1.00  0.00           N  
ATOM    446  CE2 TRP A  29      -2.747   2.081   4.916  1.00  0.00           C  
ATOM    447  CE3 TRP A  29      -0.930   0.622   4.262  1.00  0.00           C  
ATOM    448  CZ2 TRP A  29      -1.961   3.206   4.659  1.00  0.00           C  
ATOM    449  CZ3 TRP A  29      -0.136   1.752   4.003  1.00  0.00           C  
ATOM    450  CH2 TRP A  29      -0.652   3.041   4.202  1.00  0.00           C  
ATOM    451  H   TRP A  29      -5.032  -2.572   3.404  1.00  0.00           H  
ATOM    452  HA  TRP A  29      -2.288  -1.448   3.117  1.00  0.00           H  
ATOM    453  HB2 TRP A  29      -4.222  -2.066   5.342  1.00  0.00           H  
ATOM    454  HB3 TRP A  29      -2.498  -2.028   5.714  1.00  0.00           H  
ATOM    455  HD1 TRP A  29      -5.320   0.167   5.780  1.00  0.00           H  
ATOM    456  HE1 TRP A  29      -4.639   2.646   5.582  1.00  0.00           H  
ATOM    457  HE3 TRP A  29      -0.524  -0.366   4.106  1.00  0.00           H  
ATOM    458  HZ2 TRP A  29      -2.363   4.196   4.814  1.00  0.00           H  
ATOM    459  HZ3 TRP A  29       0.877   1.628   3.650  1.00  0.00           H  
ATOM    460  HH2 TRP A  29      -0.036   3.905   4.001  1.00  0.00           H  
ATOM    461  N   VAL A  30      -1.208  -3.729   3.076  1.00  0.00           N  
ATOM    462  CA  VAL A  30      -0.679  -5.099   3.010  1.00  0.00           C  
ATOM    463  C   VAL A  30       0.806  -5.154   3.333  1.00  0.00           C  
ATOM    464  O   VAL A  30       1.502  -4.159   3.353  1.00  0.00           O  
ATOM    465  CB  VAL A  30      -0.955  -5.496   1.572  1.00  0.00           C  
ATOM    466  CG1 VAL A  30      -0.199  -4.572   0.618  1.00  0.00           C  
ATOM    467  CG2 VAL A  30      -0.523  -6.924   1.340  1.00  0.00           C  
ATOM    468  H   VAL A  30      -0.718  -2.991   2.669  1.00  0.00           H  
ATOM    469  HA  VAL A  30      -1.231  -5.746   3.672  1.00  0.00           H  
ATOM    470  HB  VAL A  30      -2.007  -5.414   1.390  1.00  0.00           H  
ATOM    471 HG11 VAL A  30      -0.269  -4.960  -0.387  1.00  0.00           H  
ATOM    472 HG12 VAL A  30       0.838  -4.518   0.914  1.00  0.00           H  
ATOM    473 HG13 VAL A  30      -0.635  -3.585   0.653  1.00  0.00           H  
ATOM    474 HG21 VAL A  30      -0.582  -7.464   2.269  1.00  0.00           H  
ATOM    475 HG22 VAL A  30       0.487  -6.937   0.970  1.00  0.00           H  
ATOM    476 HG23 VAL A  30      -1.188  -7.373   0.619  1.00  0.00           H  
ATOM    477  N   HIS A  31       1.276  -6.332   3.594  1.00  0.00           N  
ATOM    478  CA  HIS A  31       2.713  -6.522   3.935  1.00  0.00           C  
ATOM    479  C   HIS A  31       3.560  -6.556   2.663  1.00  0.00           C  
ATOM    480  O   HIS A  31       3.083  -6.929   1.610  1.00  0.00           O  
ATOM    481  CB  HIS A  31       2.764  -7.875   4.649  1.00  0.00           C  
ATOM    482  CG  HIS A  31       3.684  -7.787   5.835  1.00  0.00           C  
ATOM    483  ND1 HIS A  31       3.577  -6.780   6.781  1.00  0.00           N  
ATOM    484  CD2 HIS A  31       4.732  -8.575   6.242  1.00  0.00           C  
ATOM    485  CE1 HIS A  31       4.536  -6.986   7.702  1.00  0.00           C  
ATOM    486  NE2 HIS A  31       5.269  -8.067   7.422  1.00  0.00           N  
ATOM    487  H   HIS A  31       0.671  -7.103   3.567  1.00  0.00           H  
ATOM    488  HA  HIS A  31       3.052  -5.742   4.597  1.00  0.00           H  
ATOM    489  HB2 HIS A  31       1.773  -8.142   4.982  1.00  0.00           H  
ATOM    490  HB3 HIS A  31       3.128  -8.627   3.966  1.00  0.00           H  
ATOM    491  HD1 HIS A  31       2.922  -6.051   6.780  1.00  0.00           H  
ATOM    492  HD2 HIS A  31       5.085  -9.456   5.727  1.00  0.00           H  
ATOM    493  HE1 HIS A  31       4.695  -6.354   8.564  1.00  0.00           H  
ATOM    494  N   PRO A  32       4.796  -6.169   2.808  1.00  0.00           N  
ATOM    495  CA  PRO A  32       5.730  -6.159   1.656  1.00  0.00           C  
ATOM    496  C   PRO A  32       6.078  -7.593   1.262  1.00  0.00           C  
ATOM    497  O   PRO A  32       7.204  -8.033   1.394  1.00  0.00           O  
ATOM    498  CB  PRO A  32       6.952  -5.426   2.195  1.00  0.00           C  
ATOM    499  CG  PRO A  32       6.895  -5.619   3.676  1.00  0.00           C  
ATOM    500  CD  PRO A  32       5.438  -5.711   4.044  1.00  0.00           C  
ATOM    501  HA  PRO A  32       5.308  -5.621   0.823  1.00  0.00           H  
ATOM    502  HB2 PRO A  32       7.856  -5.855   1.788  1.00  0.00           H  
ATOM    503  HB3 PRO A  32       6.891  -4.380   1.959  1.00  0.00           H  
ATOM    504  HG2 PRO A  32       7.408  -6.531   3.949  1.00  0.00           H  
ATOM    505  HG3 PRO A  32       7.344  -4.776   4.177  1.00  0.00           H  
ATOM    506  HD2 PRO A  32       5.295  -6.429   4.838  1.00  0.00           H  
ATOM    507  HD3 PRO A  32       5.054  -4.744   4.328  1.00  0.00           H  
ATOM    508  N   LYS A  33       5.112  -8.327   0.794  1.00  0.00           N  
ATOM    509  CA  LYS A  33       5.365  -9.741   0.404  1.00  0.00           C  
ATOM    510  C   LYS A  33       4.070 -10.374  -0.104  1.00  0.00           C  
ATOM    511  O   LYS A  33       4.078 -11.202  -0.992  1.00  0.00           O  
ATOM    512  CB  LYS A  33       5.831 -10.430   1.690  1.00  0.00           C  
ATOM    513  CG  LYS A  33       4.972  -9.964   2.871  1.00  0.00           C  
ATOM    514  CD  LYS A  33       4.250 -11.165   3.485  1.00  0.00           C  
ATOM    515  CE  LYS A  33       5.279 -12.209   3.926  1.00  0.00           C  
ATOM    516  NZ  LYS A  33       5.652 -11.819   5.315  1.00  0.00           N  
ATOM    517  H   LYS A  33       4.211  -7.951   0.709  1.00  0.00           H  
ATOM    518  HA  LYS A  33       6.136  -9.796  -0.347  1.00  0.00           H  
ATOM    519  HB2 LYS A  33       5.737 -11.500   1.577  1.00  0.00           H  
ATOM    520  HB3 LYS A  33       6.864 -10.178   1.877  1.00  0.00           H  
ATOM    521  HG2 LYS A  33       5.605  -9.505   3.613  1.00  0.00           H  
ATOM    522  HG3 LYS A  33       4.244  -9.245   2.531  1.00  0.00           H  
ATOM    523  HD2 LYS A  33       3.676 -10.840   4.341  1.00  0.00           H  
ATOM    524  HD3 LYS A  33       3.589 -11.601   2.752  1.00  0.00           H  
ATOM    525  HE2 LYS A  33       4.839 -13.197   3.914  1.00  0.00           H  
ATOM    526  HE3 LYS A  33       6.148 -12.175   3.288  1.00  0.00           H  
ATOM    527  HZ1 LYS A  33       6.234 -10.959   5.289  1.00  0.00           H  
ATOM    528  HZ2 LYS A  33       6.192 -12.591   5.757  1.00  0.00           H  
ATOM    529  HZ3 LYS A  33       4.790 -11.636   5.867  1.00  0.00           H  
ATOM    530  N   ALA A  34       2.955  -9.983   0.453  1.00  0.00           N  
ATOM    531  CA  ALA A  34       1.655 -10.552   0.003  1.00  0.00           C  
ATOM    532  C   ALA A  34       1.636 -10.644  -1.526  1.00  0.00           C  
ATOM    533  O   ALA A  34       1.332  -9.684  -2.207  1.00  0.00           O  
ATOM    534  CB  ALA A  34       0.604  -9.558   0.494  1.00  0.00           C  
ATOM    535  H   ALA A  34       2.974  -9.310   1.165  1.00  0.00           H  
ATOM    536  HA  ALA A  34       1.488 -11.521   0.452  1.00  0.00           H  
ATOM    537  HB1 ALA A  34       1.096  -8.702   0.931  1.00  0.00           H  
ATOM    538  HB2 ALA A  34      -0.021 -10.033   1.236  1.00  0.00           H  
ATOM    539  HB3 ALA A  34      -0.003  -9.239  -0.340  1.00  0.00           H  
ATOM    540  N   THR A  35       1.971 -11.783  -2.068  1.00  0.00           N  
ATOM    541  CA  THR A  35       1.987 -11.934  -3.555  1.00  0.00           C  
ATOM    542  C   THR A  35       0.803 -11.201  -4.191  1.00  0.00           C  
ATOM    543  O   THR A  35      -0.320 -11.304  -3.739  1.00  0.00           O  
ATOM    544  CB  THR A  35       1.876 -13.440  -3.800  1.00  0.00           C  
ATOM    545  OG1 THR A  35       1.370 -14.072  -2.633  1.00  0.00           O  
ATOM    546  CG2 THR A  35       3.257 -14.005  -4.132  1.00  0.00           C  
ATOM    547  H   THR A  35       2.222 -12.538  -1.498  1.00  0.00           H  
ATOM    548  HA  THR A  35       2.917 -11.567  -3.959  1.00  0.00           H  
ATOM    549  HB  THR A  35       1.209 -13.622  -4.628  1.00  0.00           H  
ATOM    550  HG1 THR A  35       1.448 -15.021  -2.753  1.00  0.00           H  
ATOM    551 HG21 THR A  35       3.769 -13.332  -4.805  1.00  0.00           H  
ATOM    552 HG22 THR A  35       3.148 -14.971  -4.602  1.00  0.00           H  
ATOM    553 HG23 THR A  35       3.831 -14.109  -3.222  1.00  0.00           H  
ATOM    554  N   LYS A  36       1.046 -10.460  -5.240  1.00  0.00           N  
ATOM    555  CA  LYS A  36      -0.066  -9.722  -5.905  1.00  0.00           C  
ATOM    556  C   LYS A  36      -1.263 -10.655  -6.103  1.00  0.00           C  
ATOM    557  O   LYS A  36      -2.384 -10.316  -5.782  1.00  0.00           O  
ATOM    558  CB  LYS A  36       0.500  -9.271  -7.252  1.00  0.00           C  
ATOM    559  CG  LYS A  36       0.740  -7.759  -7.223  1.00  0.00           C  
ATOM    560  CD  LYS A  36       0.151  -7.121  -8.483  1.00  0.00           C  
ATOM    561  CE  LYS A  36      -0.094  -5.629  -8.236  1.00  0.00           C  
ATOM    562  NZ  LYS A  36      -0.122  -5.016  -9.594  1.00  0.00           N  
ATOM    563  H   LYS A  36       1.959 -10.391  -5.591  1.00  0.00           H  
ATOM    564  HA  LYS A  36      -0.351  -8.864  -5.319  1.00  0.00           H  
ATOM    565  HB2 LYS A  36       1.434  -9.781  -7.439  1.00  0.00           H  
ATOM    566  HB3 LYS A  36      -0.203  -9.507  -8.036  1.00  0.00           H  
ATOM    567  HG2 LYS A  36       0.264  -7.337  -6.349  1.00  0.00           H  
ATOM    568  HG3 LYS A  36       1.801  -7.564  -7.185  1.00  0.00           H  
ATOM    569  HD2 LYS A  36       0.843  -7.242  -9.304  1.00  0.00           H  
ATOM    570  HD3 LYS A  36      -0.784  -7.602  -8.726  1.00  0.00           H  
ATOM    571  HE2 LYS A  36      -1.041  -5.483  -7.734  1.00  0.00           H  
ATOM    572  HE3 LYS A  36       0.711  -5.206  -7.656  1.00  0.00           H  
ATOM    573  HZ1 LYS A  36      -0.072  -3.982  -9.508  1.00  0.00           H  
ATOM    574  HZ2 LYS A  36      -1.005  -5.284 -10.075  1.00  0.00           H  
ATOM    575  HZ3 LYS A  36       0.690  -5.356 -10.145  1.00  0.00           H  
ATOM    576  N   THR A  37      -1.035 -11.832  -6.620  1.00  0.00           N  
ATOM    577  CA  THR A  37      -2.167 -12.780  -6.820  1.00  0.00           C  
ATOM    578  C   THR A  37      -2.789 -13.122  -5.466  1.00  0.00           C  
ATOM    579  O   THR A  37      -3.991 -13.214  -5.330  1.00  0.00           O  
ATOM    580  CB  THR A  37      -1.548 -14.011  -7.462  1.00  0.00           C  
ATOM    581  OG1 THR A  37      -1.326 -13.762  -8.844  1.00  0.00           O  
ATOM    582  CG2 THR A  37      -2.481 -15.212  -7.299  1.00  0.00           C  
ATOM    583  H   THR A  37      -0.124 -12.093  -6.868  1.00  0.00           H  
ATOM    584  HA  THR A  37      -2.896 -12.358  -7.477  1.00  0.00           H  
ATOM    585  HB  THR A  37      -0.619 -14.215  -6.983  1.00  0.00           H  
ATOM    586  HG1 THR A  37      -1.099 -14.596  -9.262  1.00  0.00           H  
ATOM    587 HG21 THR A  37      -2.112 -16.038  -7.889  1.00  0.00           H  
ATOM    588 HG22 THR A  37      -3.472 -14.946  -7.634  1.00  0.00           H  
ATOM    589 HG23 THR A  37      -2.517 -15.501  -6.259  1.00  0.00           H  
ATOM    590  N   GLU A  38      -1.978 -13.293  -4.458  1.00  0.00           N  
ATOM    591  CA  GLU A  38      -2.530 -13.609  -3.111  1.00  0.00           C  
ATOM    592  C   GLU A  38      -3.529 -12.522  -2.717  1.00  0.00           C  
ATOM    593  O   GLU A  38      -4.583 -12.793  -2.178  1.00  0.00           O  
ATOM    594  CB  GLU A  38      -1.324 -13.601  -2.172  1.00  0.00           C  
ATOM    595  CG  GLU A  38      -0.925 -15.040  -1.839  1.00  0.00           C  
ATOM    596  CD  GLU A  38       0.039 -15.041  -0.652  1.00  0.00           C  
ATOM    597  OE1 GLU A  38      -0.262 -14.385   0.331  1.00  0.00           O  
ATOM    598  OE2 GLU A  38       1.064 -15.698  -0.747  1.00  0.00           O  
ATOM    599  H   GLU A  38      -1.010 -13.202  -4.583  1.00  0.00           H  
ATOM    600  HA  GLU A  38      -3.000 -14.580  -3.109  1.00  0.00           H  
ATOM    601  HB2 GLU A  38      -0.496 -13.099  -2.653  1.00  0.00           H  
ATOM    602  HB3 GLU A  38      -1.579 -13.082  -1.261  1.00  0.00           H  
ATOM    603  HG2 GLU A  38      -1.809 -15.609  -1.588  1.00  0.00           H  
ATOM    604  HG3 GLU A  38      -0.441 -15.486  -2.695  1.00  0.00           H  
ATOM    605  N   ILE A  39      -3.207 -11.290  -3.003  1.00  0.00           N  
ATOM    606  CA  ILE A  39      -4.137 -10.177  -2.669  1.00  0.00           C  
ATOM    607  C   ILE A  39      -5.479 -10.424  -3.362  1.00  0.00           C  
ATOM    608  O   ILE A  39      -6.526 -10.059  -2.866  1.00  0.00           O  
ATOM    609  CB  ILE A  39      -3.443  -8.920  -3.210  1.00  0.00           C  
ATOM    610  CG1 ILE A  39      -2.303  -8.537  -2.263  1.00  0.00           C  
ATOM    611  CG2 ILE A  39      -4.433  -7.756  -3.303  1.00  0.00           C  
ATOM    612  CD1 ILE A  39      -1.291  -7.663  -3.004  1.00  0.00           C  
ATOM    613  H   ILE A  39      -2.356 -11.099  -3.450  1.00  0.00           H  
ATOM    614  HA  ILE A  39      -4.270 -10.101  -1.603  1.00  0.00           H  
ATOM    615  HB  ILE A  39      -3.041  -9.127  -4.189  1.00  0.00           H  
ATOM    616 HG12 ILE A  39      -2.703  -7.992  -1.421  1.00  0.00           H  
ATOM    617 HG13 ILE A  39      -1.811  -9.432  -1.911  1.00  0.00           H  
ATOM    618 HG21 ILE A  39      -4.473  -7.241  -2.355  1.00  0.00           H  
ATOM    619 HG22 ILE A  39      -5.414  -8.129  -3.554  1.00  0.00           H  
ATOM    620 HG23 ILE A  39      -4.106  -7.069  -4.069  1.00  0.00           H  
ATOM    621 HD11 ILE A  39      -1.096  -6.769  -2.427  1.00  0.00           H  
ATOM    622 HD12 ILE A  39      -1.691  -7.388  -3.969  1.00  0.00           H  
ATOM    623 HD13 ILE A  39      -0.370  -8.212  -3.138  1.00  0.00           H  
ATOM    624  N   LYS A  40      -5.454 -11.057  -4.499  1.00  0.00           N  
ATOM    625  CA  LYS A  40      -6.725 -11.347  -5.220  1.00  0.00           C  
ATOM    626  C   LYS A  40      -7.636 -12.201  -4.339  1.00  0.00           C  
ATOM    627  O   LYS A  40      -8.813 -11.936  -4.194  1.00  0.00           O  
ATOM    628  CB  LYS A  40      -6.293 -12.140  -6.454  1.00  0.00           C  
ATOM    629  CG  LYS A  40      -7.497 -12.352  -7.371  1.00  0.00           C  
ATOM    630  CD  LYS A  40      -7.324 -13.662  -8.143  1.00  0.00           C  
ATOM    631  CE  LYS A  40      -7.726 -13.452  -9.604  1.00  0.00           C  
ATOM    632  NZ  LYS A  40      -6.566 -13.948 -10.396  1.00  0.00           N  
ATOM    633  H   LYS A  40      -4.599 -11.354  -4.875  1.00  0.00           H  
ATOM    634  HA  LYS A  40      -7.218 -10.434  -5.511  1.00  0.00           H  
ATOM    635  HB2 LYS A  40      -5.522 -11.599  -6.983  1.00  0.00           H  
ATOM    636  HB3 LYS A  40      -5.910 -13.100  -6.145  1.00  0.00           H  
ATOM    637  HG2 LYS A  40      -8.396 -12.401  -6.774  1.00  0.00           H  
ATOM    638  HG3 LYS A  40      -7.570 -11.532  -8.068  1.00  0.00           H  
ATOM    639  HD2 LYS A  40      -6.290 -13.973  -8.093  1.00  0.00           H  
ATOM    640  HD3 LYS A  40      -7.951 -14.424  -7.706  1.00  0.00           H  
ATOM    641  HE2 LYS A  40      -8.614 -14.024  -9.834  1.00  0.00           H  
ATOM    642  HE3 LYS A  40      -7.889 -12.405  -9.804  1.00  0.00           H  
ATOM    643  HZ1 LYS A  40      -6.711 -13.725 -11.401  1.00  0.00           H  
ATOM    644  HZ2 LYS A  40      -6.480 -14.978 -10.276  1.00  0.00           H  
ATOM    645  HZ3 LYS A  40      -5.696 -13.485 -10.064  1.00  0.00           H  
ATOM    646  N   ASN A  41      -7.091 -13.231  -3.761  1.00  0.00           N  
ATOM    647  CA  ASN A  41      -7.902 -14.130  -2.892  1.00  0.00           C  
ATOM    648  C   ASN A  41      -8.239 -13.455  -1.558  1.00  0.00           C  
ATOM    649  O   ASN A  41      -9.288 -13.684  -0.990  1.00  0.00           O  
ATOM    650  CB  ASN A  41      -7.017 -15.355  -2.661  1.00  0.00           C  
ATOM    651  CG  ASN A  41      -7.114 -16.290  -3.868  1.00  0.00           C  
ATOM    652  OD1 ASN A  41      -7.688 -17.357  -3.778  1.00  0.00           O  
ATOM    653  ND2 ASN A  41      -6.573 -15.933  -5.000  1.00  0.00           N  
ATOM    654  H   ASN A  41      -6.141 -13.421  -3.907  1.00  0.00           H  
ATOM    655  HA  ASN A  41      -8.806 -14.426  -3.401  1.00  0.00           H  
ATOM    656  HB2 ASN A  41      -5.992 -15.037  -2.532  1.00  0.00           H  
ATOM    657  HB3 ASN A  41      -7.347 -15.876  -1.776  1.00  0.00           H  
ATOM    658 HD21 ASN A  41      -6.109 -15.073  -5.072  1.00  0.00           H  
ATOM    659 HD22 ASN A  41      -6.630 -16.525  -5.779  1.00  0.00           H  
ATOM    660  N   ALA A  42      -7.359 -12.640  -1.036  1.00  0.00           N  
ATOM    661  CA  ALA A  42      -7.655 -11.987   0.273  1.00  0.00           C  
ATOM    662  C   ALA A  42      -8.951 -11.175   0.188  1.00  0.00           C  
ATOM    663  O   ALA A  42      -9.834 -11.328   1.007  1.00  0.00           O  
ATOM    664  CB  ALA A  42      -6.442 -11.098   0.583  1.00  0.00           C  
ATOM    665  H   ALA A  42      -6.509 -12.470  -1.493  1.00  0.00           H  
ATOM    666  HA  ALA A  42      -7.759 -12.734   1.031  1.00  0.00           H  
ATOM    667  HB1 ALA A  42      -6.650 -10.497   1.459  1.00  0.00           H  
ATOM    668  HB2 ALA A  42      -6.244 -10.454  -0.259  1.00  0.00           H  
ATOM    669  HB3 ALA A  42      -5.570 -11.720   0.775  1.00  0.00           H  
ATOM    670  N   VAL A  43      -9.095 -10.330  -0.795  1.00  0.00           N  
ATOM    671  CA  VAL A  43     -10.366  -9.553  -0.898  1.00  0.00           C  
ATOM    672  C   VAL A  43     -11.520 -10.503  -1.226  1.00  0.00           C  
ATOM    673  O   VAL A  43     -12.639 -10.310  -0.793  1.00  0.00           O  
ATOM    674  CB  VAL A  43     -10.165  -8.538  -2.024  1.00  0.00           C  
ATOM    675  CG1 VAL A  43      -9.295  -7.390  -1.516  1.00  0.00           C  
ATOM    676  CG2 VAL A  43      -9.485  -9.204  -3.221  1.00  0.00           C  
ATOM    677  H   VAL A  43      -8.387 -10.221  -1.458  1.00  0.00           H  
ATOM    678  HA  VAL A  43     -10.562  -9.039   0.030  1.00  0.00           H  
ATOM    679  HB  VAL A  43     -11.125  -8.148  -2.328  1.00  0.00           H  
ATOM    680 HG11 VAL A  43      -8.618  -7.078  -2.296  1.00  0.00           H  
ATOM    681 HG12 VAL A  43      -8.730  -7.720  -0.657  1.00  0.00           H  
ATOM    682 HG13 VAL A  43      -9.927  -6.561  -1.232  1.00  0.00           H  
ATOM    683 HG21 VAL A  43      -9.726  -8.656  -4.120  1.00  0.00           H  
ATOM    684 HG22 VAL A  43      -9.836 -10.220  -3.315  1.00  0.00           H  
ATOM    685 HG23 VAL A  43      -8.417  -9.204  -3.074  1.00  0.00           H  
ATOM    686  N   GLU A  44     -11.252 -11.542  -1.972  1.00  0.00           N  
ATOM    687  CA  GLU A  44     -12.330 -12.514  -2.305  1.00  0.00           C  
ATOM    688  C   GLU A  44     -12.721 -13.271  -1.035  1.00  0.00           C  
ATOM    689  O   GLU A  44     -13.885 -13.448  -0.733  1.00  0.00           O  
ATOM    690  CB  GLU A  44     -11.710 -13.462  -3.333  1.00  0.00           C  
ATOM    691  CG  GLU A  44     -12.331 -13.203  -4.707  1.00  0.00           C  
ATOM    692  CD  GLU A  44     -13.715 -13.851  -4.769  1.00  0.00           C  
ATOM    693  OE1 GLU A  44     -14.512 -13.592  -3.882  1.00  0.00           O  
ATOM    694  OE2 GLU A  44     -13.955 -14.598  -5.704  1.00  0.00           O  
ATOM    695  H   GLU A  44     -10.340 -11.690  -2.297  1.00  0.00           H  
ATOM    696  HA  GLU A  44     -13.184 -12.008  -2.727  1.00  0.00           H  
ATOM    697  HB2 GLU A  44     -10.644 -13.292  -3.381  1.00  0.00           H  
ATOM    698  HB3 GLU A  44     -11.899 -14.484  -3.041  1.00  0.00           H  
ATOM    699  HG2 GLU A  44     -12.423 -12.138  -4.864  1.00  0.00           H  
ATOM    700  HG3 GLU A  44     -11.702 -13.628  -5.474  1.00  0.00           H  
ATOM    701  N   THR A  45     -11.746 -13.697  -0.281  1.00  0.00           N  
ATOM    702  CA  THR A  45     -12.033 -14.420   0.985  1.00  0.00           C  
ATOM    703  C   THR A  45     -12.404 -13.403   2.069  1.00  0.00           C  
ATOM    704  O   THR A  45     -12.955 -13.743   3.097  1.00  0.00           O  
ATOM    705  CB  THR A  45     -10.728 -15.154   1.306  1.00  0.00           C  
ATOM    706  OG1 THR A  45     -10.868 -16.527   0.965  1.00  0.00           O  
ATOM    707  CG2 THR A  45     -10.380 -15.036   2.794  1.00  0.00           C  
ATOM    708  H   THR A  45     -10.817 -13.524  -0.544  1.00  0.00           H  
ATOM    709  HA  THR A  45     -12.820 -15.130   0.846  1.00  0.00           H  
ATOM    710  HB  THR A  45      -9.944 -14.723   0.721  1.00  0.00           H  
ATOM    711  HG1 THR A  45     -10.207 -17.022   1.452  1.00  0.00           H  
ATOM    712 HG21 THR A  45     -10.166 -14.005   3.033  1.00  0.00           H  
ATOM    713 HG22 THR A  45      -9.514 -15.643   3.015  1.00  0.00           H  
ATOM    714 HG23 THR A  45     -11.219 -15.375   3.382  1.00  0.00           H  
ATOM    715  N   ALA A  46     -12.096 -12.156   1.841  1.00  0.00           N  
ATOM    716  CA  ALA A  46     -12.419 -11.110   2.850  1.00  0.00           C  
ATOM    717  C   ALA A  46     -13.635 -10.293   2.399  1.00  0.00           C  
ATOM    718  O   ALA A  46     -14.689 -10.348   3.001  1.00  0.00           O  
ATOM    719  CB  ALA A  46     -11.176 -10.225   2.911  1.00  0.00           C  
ATOM    720  H   ALA A  46     -11.648 -11.907   1.006  1.00  0.00           H  
ATOM    721  HA  ALA A  46     -12.598 -11.562   3.811  1.00  0.00           H  
ATOM    722  HB1 ALA A  46     -11.242  -9.570   3.768  1.00  0.00           H  
ATOM    723  HB2 ALA A  46     -11.110  -9.633   2.010  1.00  0.00           H  
ATOM    724  HB3 ALA A  46     -10.297 -10.846   2.999  1.00  0.00           H  
ATOM    725  N   PHE A  47     -13.493  -9.530   1.347  1.00  0.00           N  
ATOM    726  CA  PHE A  47     -14.637  -8.702   0.862  1.00  0.00           C  
ATOM    727  C   PHE A  47     -15.704  -9.593   0.218  1.00  0.00           C  
ATOM    728  O   PHE A  47     -16.856  -9.223   0.112  1.00  0.00           O  
ATOM    729  CB  PHE A  47     -14.030  -7.764  -0.182  1.00  0.00           C  
ATOM    730  CG  PHE A  47     -13.200  -6.709   0.510  1.00  0.00           C  
ATOM    731  CD1 PHE A  47     -13.817  -5.772   1.347  1.00  0.00           C  
ATOM    732  CD2 PHE A  47     -11.815  -6.669   0.314  1.00  0.00           C  
ATOM    733  CE1 PHE A  47     -13.048  -4.794   1.988  1.00  0.00           C  
ATOM    734  CE2 PHE A  47     -11.045  -5.691   0.956  1.00  0.00           C  
ATOM    735  CZ  PHE A  47     -11.662  -4.754   1.793  1.00  0.00           C  
ATOM    736  H   PHE A  47     -12.632  -9.497   0.879  1.00  0.00           H  
ATOM    737  HA  PHE A  47     -15.059  -8.130   1.671  1.00  0.00           H  
ATOM    738  HB2 PHE A  47     -13.403  -8.331  -0.854  1.00  0.00           H  
ATOM    739  HB3 PHE A  47     -14.821  -7.289  -0.741  1.00  0.00           H  
ATOM    740  HD1 PHE A  47     -14.886  -5.803   1.498  1.00  0.00           H  
ATOM    741  HD2 PHE A  47     -11.340  -7.391  -0.332  1.00  0.00           H  
ATOM    742  HE1 PHE A  47     -13.523  -4.072   2.635  1.00  0.00           H  
ATOM    743  HE2 PHE A  47      -9.976  -5.661   0.805  1.00  0.00           H  
ATOM    744  HZ  PHE A  47     -11.068  -4.000   2.288  1.00  0.00           H  
ATOM    745  N   LYS A  48     -15.327 -10.765  -0.213  1.00  0.00           N  
ATOM    746  CA  LYS A  48     -16.314 -11.683  -0.852  1.00  0.00           C  
ATOM    747  C   LYS A  48     -16.827 -11.079  -2.158  1.00  0.00           C  
ATOM    748  O   LYS A  48     -18.012 -11.061  -2.428  1.00  0.00           O  
ATOM    749  CB  LYS A  48     -17.449 -11.822   0.164  1.00  0.00           C  
ATOM    750  CG  LYS A  48     -17.582 -13.288   0.582  1.00  0.00           C  
ATOM    751  CD  LYS A  48     -18.838 -13.887  -0.049  1.00  0.00           C  
ATOM    752  CE  LYS A  48     -19.991 -13.834   0.955  1.00  0.00           C  
ATOM    753  NZ  LYS A  48     -20.874 -12.737   0.470  1.00  0.00           N  
ATOM    754  H   LYS A  48     -14.394 -11.041  -0.120  1.00  0.00           H  
ATOM    755  HA  LYS A  48     -15.863 -12.642  -1.038  1.00  0.00           H  
ATOM    756  HB2 LYS A  48     -17.231 -11.216   1.031  1.00  0.00           H  
ATOM    757  HB3 LYS A  48     -18.375 -11.492  -0.283  1.00  0.00           H  
ATOM    758  HG2 LYS A  48     -16.713 -13.837   0.249  1.00  0.00           H  
ATOM    759  HG3 LYS A  48     -17.656 -13.349   1.657  1.00  0.00           H  
ATOM    760  HD2 LYS A  48     -19.103 -13.322  -0.932  1.00  0.00           H  
ATOM    761  HD3 LYS A  48     -18.650 -14.914  -0.322  1.00  0.00           H  
ATOM    762  HE2 LYS A  48     -20.526 -14.774   0.964  1.00  0.00           H  
ATOM    763  HE3 LYS A  48     -19.621 -13.600   1.942  1.00  0.00           H  
ATOM    764  HZ1 LYS A  48     -21.321 -12.266   1.281  1.00  0.00           H  
ATOM    765  HZ2 LYS A  48     -21.609 -13.133  -0.151  1.00  0.00           H  
ATOM    766  HZ3 LYS A  48     -20.307 -12.045  -0.060  1.00  0.00           H  
ATOM    767  N   VAL A  49     -15.938 -10.583  -2.967  1.00  0.00           N  
ATOM    768  CA  VAL A  49     -16.350  -9.976  -4.257  1.00  0.00           C  
ATOM    769  C   VAL A  49     -15.628 -10.667  -5.420  1.00  0.00           C  
ATOM    770  O   VAL A  49     -15.144 -11.774  -5.296  1.00  0.00           O  
ATOM    771  CB  VAL A  49     -15.939  -8.501  -4.124  1.00  0.00           C  
ATOM    772  CG1 VAL A  49     -14.585  -8.234  -4.796  1.00  0.00           C  
ATOM    773  CG2 VAL A  49     -17.006  -7.633  -4.769  1.00  0.00           C  
ATOM    774  H   VAL A  49     -14.995 -10.606  -2.725  1.00  0.00           H  
ATOM    775  HA  VAL A  49     -17.419 -10.048  -4.382  1.00  0.00           H  
ATOM    776  HB  VAL A  49     -15.865  -8.250  -3.079  1.00  0.00           H  
ATOM    777 HG11 VAL A  49     -14.745  -7.922  -5.817  1.00  0.00           H  
ATOM    778 HG12 VAL A  49     -13.991  -9.136  -4.783  1.00  0.00           H  
ATOM    779 HG13 VAL A  49     -14.065  -7.454  -4.259  1.00  0.00           H  
ATOM    780 HG21 VAL A  49     -17.597  -8.236  -5.439  1.00  0.00           H  
ATOM    781 HG22 VAL A  49     -16.536  -6.833  -5.318  1.00  0.00           H  
ATOM    782 HG23 VAL A  49     -17.640  -7.221  -4.000  1.00  0.00           H  
ATOM    783  N   LYS A  50     -15.542 -10.013  -6.544  1.00  0.00           N  
ATOM    784  CA  LYS A  50     -14.838 -10.624  -7.708  1.00  0.00           C  
ATOM    785  C   LYS A  50     -13.618  -9.779  -8.076  1.00  0.00           C  
ATOM    786  O   LYS A  50     -13.741  -8.672  -8.561  1.00  0.00           O  
ATOM    787  CB  LYS A  50     -15.854 -10.623  -8.850  1.00  0.00           C  
ATOM    788  CG  LYS A  50     -15.548 -11.786  -9.795  1.00  0.00           C  
ATOM    789  CD  LYS A  50     -14.536 -11.334 -10.849  1.00  0.00           C  
ATOM    790  CE  LYS A  50     -14.797 -12.077 -12.161  1.00  0.00           C  
ATOM    791  NZ  LYS A  50     -13.967 -13.312 -12.075  1.00  0.00           N  
ATOM    792  H   LYS A  50     -15.930  -9.116  -6.620  1.00  0.00           H  
ATOM    793  HA  LYS A  50     -14.540 -11.635  -7.479  1.00  0.00           H  
ATOM    794  HB2 LYS A  50     -16.851 -10.736  -8.447  1.00  0.00           H  
ATOM    795  HB3 LYS A  50     -15.787  -9.692  -9.394  1.00  0.00           H  
ATOM    796  HG2 LYS A  50     -15.134 -12.609  -9.229  1.00  0.00           H  
ATOM    797  HG3 LYS A  50     -16.457 -12.104 -10.284  1.00  0.00           H  
ATOM    798  HD2 LYS A  50     -14.635 -10.270 -11.011  1.00  0.00           H  
ATOM    799  HD3 LYS A  50     -13.536 -11.554 -10.506  1.00  0.00           H  
ATOM    800  HE2 LYS A  50     -15.844 -12.331 -12.247  1.00  0.00           H  
ATOM    801  HE3 LYS A  50     -14.482 -11.479 -13.002  1.00  0.00           H  
ATOM    802  HZ1 LYS A  50     -13.931 -13.639 -11.089  1.00  0.00           H  
ATOM    803  HZ2 LYS A  50     -13.002 -13.104 -12.408  1.00  0.00           H  
ATOM    804  HZ3 LYS A  50     -14.387 -14.054 -12.669  1.00  0.00           H  
ATOM    805  N   VAL A  51     -12.442 -10.287  -7.844  1.00  0.00           N  
ATOM    806  CA  VAL A  51     -11.218  -9.506  -8.176  1.00  0.00           C  
ATOM    807  C   VAL A  51     -10.931  -9.581  -9.675  1.00  0.00           C  
ATOM    808  O   VAL A  51     -10.727 -10.645 -10.227  1.00  0.00           O  
ATOM    809  CB  VAL A  51     -10.093 -10.170  -7.386  1.00  0.00           C  
ATOM    810  CG1 VAL A  51      -8.773  -9.466  -7.699  1.00  0.00           C  
ATOM    811  CG2 VAL A  51     -10.388 -10.061  -5.888  1.00  0.00           C  
ATOM    812  H   VAL A  51     -12.361 -11.181  -7.448  1.00  0.00           H  
ATOM    813  HA  VAL A  51     -11.331  -8.480  -7.864  1.00  0.00           H  
ATOM    814  HB  VAL A  51     -10.024 -11.211  -7.668  1.00  0.00           H  
ATOM    815 HG11 VAL A  51      -7.979  -9.912  -7.119  1.00  0.00           H  
ATOM    816 HG12 VAL A  51      -8.855  -8.418  -7.448  1.00  0.00           H  
ATOM    817 HG13 VAL A  51      -8.551  -9.567  -8.750  1.00  0.00           H  
ATOM    818 HG21 VAL A  51      -9.479 -10.231  -5.329  1.00  0.00           H  
ATOM    819 HG22 VAL A  51     -11.125 -10.801  -5.612  1.00  0.00           H  
ATOM    820 HG23 VAL A  51     -10.768  -9.074  -5.667  1.00  0.00           H  
ATOM    821  N   VAL A  52     -10.905  -8.459 -10.338  1.00  0.00           N  
ATOM    822  CA  VAL A  52     -10.624  -8.466 -11.799  1.00  0.00           C  
ATOM    823  C   VAL A  52      -9.275  -7.795 -12.076  1.00  0.00           C  
ATOM    824  O   VAL A  52      -8.873  -7.630 -13.211  1.00  0.00           O  
ATOM    825  CB  VAL A  52     -11.771  -7.674 -12.430  1.00  0.00           C  
ATOM    826  CG1 VAL A  52     -11.682  -6.205 -12.026  1.00  0.00           C  
ATOM    827  CG2 VAL A  52     -11.681  -7.769 -13.943  1.00  0.00           C  
ATOM    828  H   VAL A  52     -11.067  -7.611  -9.874  1.00  0.00           H  
ATOM    829  HA  VAL A  52     -10.624  -9.476 -12.176  1.00  0.00           H  
ATOM    830  HB  VAL A  52     -12.713  -8.081 -12.098  1.00  0.00           H  
ATOM    831 HG11 VAL A  52     -12.125  -5.595 -12.801  1.00  0.00           H  
ATOM    832 HG12 VAL A  52     -10.649  -5.925 -11.892  1.00  0.00           H  
ATOM    833 HG13 VAL A  52     -12.217  -6.057 -11.109  1.00  0.00           H  
ATOM    834 HG21 VAL A  52     -10.998  -8.559 -14.213  1.00  0.00           H  
ATOM    835 HG22 VAL A  52     -11.319  -6.828 -14.334  1.00  0.00           H  
ATOM    836 HG23 VAL A  52     -12.662  -7.979 -14.348  1.00  0.00           H  
ATOM    837  N   LYS A  53      -8.573  -7.411 -11.043  1.00  0.00           N  
ATOM    838  CA  LYS A  53      -7.248  -6.753 -11.239  1.00  0.00           C  
ATOM    839  C   LYS A  53      -6.755  -6.161  -9.916  1.00  0.00           C  
ATOM    840  O   LYS A  53      -7.392  -5.307  -9.333  1.00  0.00           O  
ATOM    841  CB  LYS A  53      -7.496  -5.643 -12.260  1.00  0.00           C  
ATOM    842  CG  LYS A  53      -6.845  -6.020 -13.591  1.00  0.00           C  
ATOM    843  CD  LYS A  53      -6.083  -4.815 -14.145  1.00  0.00           C  
ATOM    844  CE  LYS A  53      -5.023  -5.293 -15.141  1.00  0.00           C  
ATOM    845  NZ  LYS A  53      -5.791  -5.965 -16.227  1.00  0.00           N  
ATOM    846  H   LYS A  53      -8.917  -7.556 -10.138  1.00  0.00           H  
ATOM    847  HA  LYS A  53      -6.531  -7.459 -11.627  1.00  0.00           H  
ATOM    848  HB2 LYS A  53      -8.559  -5.513 -12.401  1.00  0.00           H  
ATOM    849  HB3 LYS A  53      -7.065  -4.720 -11.900  1.00  0.00           H  
ATOM    850  HG2 LYS A  53      -6.161  -6.842 -13.436  1.00  0.00           H  
ATOM    851  HG3 LYS A  53      -7.610  -6.315 -14.295  1.00  0.00           H  
ATOM    852  HD2 LYS A  53      -6.774  -4.151 -14.644  1.00  0.00           H  
ATOM    853  HD3 LYS A  53      -5.601  -4.290 -13.335  1.00  0.00           H  
ATOM    854  HE2 LYS A  53      -4.471  -4.450 -15.534  1.00  0.00           H  
ATOM    855  HE3 LYS A  53      -4.355  -5.997 -14.672  1.00  0.00           H  
ATOM    856  HZ1 LYS A  53      -5.149  -6.210 -17.005  1.00  0.00           H  
ATOM    857  HZ2 LYS A  53      -6.531  -5.322 -16.577  1.00  0.00           H  
ATOM    858  HZ3 LYS A  53      -6.230  -6.831 -15.857  1.00  0.00           H  
ATOM    859  N   VAL A  54      -5.622  -6.603  -9.440  1.00  0.00           N  
ATOM    860  CA  VAL A  54      -5.094  -6.055  -8.158  1.00  0.00           C  
ATOM    861  C   VAL A  54      -3.801  -5.277  -8.413  1.00  0.00           C  
ATOM    862  O   VAL A  54      -2.892  -5.754  -9.061  1.00  0.00           O  
ATOM    863  CB  VAL A  54      -4.840  -7.285  -7.261  1.00  0.00           C  
ATOM    864  CG1 VAL A  54      -3.503  -7.155  -6.518  1.00  0.00           C  
ATOM    865  CG2 VAL A  54      -5.956  -7.389  -6.227  1.00  0.00           C  
ATOM    866  H   VAL A  54      -5.120  -7.290  -9.927  1.00  0.00           H  
ATOM    867  HA  VAL A  54      -5.829  -5.415  -7.697  1.00  0.00           H  
ATOM    868  HB  VAL A  54      -4.829  -8.178  -7.870  1.00  0.00           H  
ATOM    869 HG11 VAL A  54      -3.487  -6.220  -5.972  1.00  0.00           H  
ATOM    870 HG12 VAL A  54      -2.692  -7.170  -7.231  1.00  0.00           H  
ATOM    871 HG13 VAL A  54      -3.393  -7.977  -5.828  1.00  0.00           H  
ATOM    872 HG21 VAL A  54      -6.752  -6.710  -6.489  1.00  0.00           H  
ATOM    873 HG22 VAL A  54      -5.564  -7.125  -5.253  1.00  0.00           H  
ATOM    874 HG23 VAL A  54      -6.335  -8.399  -6.203  1.00  0.00           H  
ATOM    875  N   ASN A  55      -3.707  -4.092  -7.886  1.00  0.00           N  
ATOM    876  CA  ASN A  55      -2.467  -3.297  -8.072  1.00  0.00           C  
ATOM    877  C   ASN A  55      -2.007  -2.757  -6.724  1.00  0.00           C  
ATOM    878  O   ASN A  55      -2.683  -1.971  -6.095  1.00  0.00           O  
ATOM    879  CB  ASN A  55      -2.853  -2.158  -9.017  1.00  0.00           C  
ATOM    880  CG  ASN A  55      -1.651  -1.786  -9.887  1.00  0.00           C  
ATOM    881  OD1 ASN A  55      -0.683  -2.517  -9.952  1.00  0.00           O  
ATOM    882  ND2 ASN A  55      -1.671  -0.670 -10.563  1.00  0.00           N  
ATOM    883  H   ASN A  55      -4.445  -3.732  -7.350  1.00  0.00           H  
ATOM    884  HA  ASN A  55      -1.697  -3.905  -8.511  1.00  0.00           H  
ATOM    885  HB2 ASN A  55      -3.671  -2.475  -9.648  1.00  0.00           H  
ATOM    886  HB3 ASN A  55      -3.156  -1.298  -8.439  1.00  0.00           H  
ATOM    887 HD21 ASN A  55      -2.452  -0.080 -10.511  1.00  0.00           H  
ATOM    888 HD22 ASN A  55      -0.906  -0.423 -11.124  1.00  0.00           H  
ATOM    889  N   THR A  56      -0.865  -3.174  -6.271  1.00  0.00           N  
ATOM    890  CA  THR A  56      -0.376  -2.684  -4.955  1.00  0.00           C  
ATOM    891  C   THR A  56       0.917  -1.889  -5.142  1.00  0.00           C  
ATOM    892  O   THR A  56       1.579  -1.992  -6.156  1.00  0.00           O  
ATOM    893  CB  THR A  56      -0.136  -3.929  -4.072  1.00  0.00           C  
ATOM    894  OG1 THR A  56       1.190  -3.893  -3.563  1.00  0.00           O  
ATOM    895  CG2 THR A  56      -0.335  -5.228  -4.863  1.00  0.00           C  
ATOM    896  H   THR A  56      -0.331  -3.809  -6.790  1.00  0.00           H  
ATOM    897  HA  THR A  56      -1.128  -2.057  -4.504  1.00  0.00           H  
ATOM    898  HB  THR A  56      -0.833  -3.917  -3.246  1.00  0.00           H  
ATOM    899  HG1 THR A  56       1.203  -3.294  -2.814  1.00  0.00           H  
ATOM    900 HG21 THR A  56      -1.375  -5.319  -5.145  1.00  0.00           H  
ATOM    901 HG22 THR A  56      -0.056  -6.069  -4.248  1.00  0.00           H  
ATOM    902 HG23 THR A  56       0.280  -5.211  -5.749  1.00  0.00           H  
ATOM    903  N   LEU A  57       1.274  -1.090  -4.177  1.00  0.00           N  
ATOM    904  CA  LEU A  57       2.517  -0.277  -4.305  1.00  0.00           C  
ATOM    905  C   LEU A  57       3.041   0.109  -2.919  1.00  0.00           C  
ATOM    906  O   LEU A  57       2.384  -0.095  -1.917  1.00  0.00           O  
ATOM    907  CB  LEU A  57       2.097   0.973  -5.086  1.00  0.00           C  
ATOM    908  CG  LEU A  57       0.723   1.452  -4.604  1.00  0.00           C  
ATOM    909  CD1 LEU A  57       0.826   1.929  -3.155  1.00  0.00           C  
ATOM    910  CD2 LEU A  57       0.246   2.609  -5.486  1.00  0.00           C  
ATOM    911  H   LEU A  57       0.720  -1.017  -3.372  1.00  0.00           H  
ATOM    912  HA  LEU A  57       3.267  -0.822  -4.856  1.00  0.00           H  
ATOM    913  HB2 LEU A  57       2.826   1.755  -4.929  1.00  0.00           H  
ATOM    914  HB3 LEU A  57       2.044   0.738  -6.139  1.00  0.00           H  
ATOM    915  HG  LEU A  57       0.017   0.637  -4.664  1.00  0.00           H  
ATOM    916 HD11 LEU A  57       0.033   2.634  -2.951  1.00  0.00           H  
ATOM    917 HD12 LEU A  57       1.782   2.406  -2.998  1.00  0.00           H  
ATOM    918 HD13 LEU A  57       0.733   1.082  -2.491  1.00  0.00           H  
ATOM    919 HD21 LEU A  57       0.742   3.519  -5.186  1.00  0.00           H  
ATOM    920 HD22 LEU A  57      -0.822   2.726  -5.374  1.00  0.00           H  
ATOM    921 HD23 LEU A  57       0.478   2.395  -6.518  1.00  0.00           H  
ATOM    922  N   HIS A  58       4.220   0.665  -2.854  1.00  0.00           N  
ATOM    923  CA  HIS A  58       4.782   1.064  -1.532  1.00  0.00           C  
ATOM    924  C   HIS A  58       4.196   2.405  -1.092  1.00  0.00           C  
ATOM    925  O   HIS A  58       4.187   3.366  -1.835  1.00  0.00           O  
ATOM    926  CB  HIS A  58       6.289   1.181  -1.756  1.00  0.00           C  
ATOM    927  CG  HIS A  58       7.007   0.209  -0.860  1.00  0.00           C  
ATOM    928  ND1 HIS A  58       7.910  -0.720  -1.352  1.00  0.00           N  
ATOM    929  CD2 HIS A  58       6.964   0.008   0.498  1.00  0.00           C  
ATOM    930  CE1 HIS A  58       8.371  -1.431  -0.306  1.00  0.00           C  
ATOM    931  NE2 HIS A  58       7.826  -1.028   0.845  1.00  0.00           N  
ATOM    932  H   HIS A  58       4.735   0.822  -3.673  1.00  0.00           H  
ATOM    933  HA  HIS A  58       4.577   0.307  -0.792  1.00  0.00           H  
ATOM    934  HB2 HIS A  58       6.518   0.956  -2.788  1.00  0.00           H  
ATOM    935  HB3 HIS A  58       6.611   2.186  -1.526  1.00  0.00           H  
ATOM    936  HD1 HIS A  58       8.167  -0.838  -2.290  1.00  0.00           H  
ATOM    937  HD2 HIS A  58       6.354   0.569   1.191  1.00  0.00           H  
ATOM    938  HE1 HIS A  58       9.092  -2.230  -0.388  1.00  0.00           H  
ATOM    939  N   VAL A  59       3.705   2.472   0.113  1.00  0.00           N  
ATOM    940  CA  VAL A  59       3.112   3.748   0.614  1.00  0.00           C  
ATOM    941  C   VAL A  59       3.867   4.226   1.855  1.00  0.00           C  
ATOM    942  O   VAL A  59       4.017   3.502   2.818  1.00  0.00           O  
ATOM    943  CB  VAL A  59       1.650   3.434   0.970  1.00  0.00           C  
ATOM    944  CG1 VAL A  59       0.744   3.852  -0.188  1.00  0.00           C  
ATOM    945  CG2 VAL A  59       1.464   1.936   1.247  1.00  0.00           C  
ATOM    946  H   VAL A  59       3.725   1.682   0.691  1.00  0.00           H  
ATOM    947  HA  VAL A  59       3.147   4.501  -0.157  1.00  0.00           H  
ATOM    948  HB  VAL A  59       1.379   3.995   1.851  1.00  0.00           H  
ATOM    949 HG11 VAL A  59       1.327   4.373  -0.932  1.00  0.00           H  
ATOM    950 HG12 VAL A  59      -0.034   4.504   0.181  1.00  0.00           H  
ATOM    951 HG13 VAL A  59       0.297   2.975  -0.630  1.00  0.00           H  
ATOM    952 HG21 VAL A  59       1.466   1.395   0.313  1.00  0.00           H  
ATOM    953 HG22 VAL A  59       0.523   1.778   1.752  1.00  0.00           H  
ATOM    954 HG23 VAL A  59       2.271   1.582   1.870  1.00  0.00           H  
ATOM    955  N   ARG A  60       4.342   5.442   1.840  1.00  0.00           N  
ATOM    956  CA  ARG A  60       5.087   5.964   3.021  1.00  0.00           C  
ATOM    957  C   ARG A  60       4.317   7.121   3.665  1.00  0.00           C  
ATOM    958  O   ARG A  60       3.889   8.041   2.998  1.00  0.00           O  
ATOM    959  CB  ARG A  60       6.422   6.454   2.461  1.00  0.00           C  
ATOM    960  CG  ARG A  60       6.982   5.415   1.487  1.00  0.00           C  
ATOM    961  CD  ARG A  60       7.057   4.053   2.181  1.00  0.00           C  
ATOM    962  NE  ARG A  60       7.659   3.140   1.172  1.00  0.00           N  
ATOM    963  CZ  ARG A  60       8.891   3.322   0.780  1.00  0.00           C  
ATOM    964  NH1 ARG A  60       9.871   2.755   1.428  1.00  0.00           N  
ATOM    965  NH2 ARG A  60       9.141   4.071  -0.259  1.00  0.00           N  
ATOM    966  H   ARG A  60       4.208   6.010   1.054  1.00  0.00           H  
ATOM    967  HA  ARG A  60       5.255   5.177   3.739  1.00  0.00           H  
ATOM    968  HB2 ARG A  60       6.272   7.390   1.943  1.00  0.00           H  
ATOM    969  HB3 ARG A  60       7.121   6.599   3.270  1.00  0.00           H  
ATOM    970  HG2 ARG A  60       6.334   5.345   0.625  1.00  0.00           H  
ATOM    971  HG3 ARG A  60       7.970   5.711   1.173  1.00  0.00           H  
ATOM    972  HD2 ARG A  60       7.684   4.115   3.060  1.00  0.00           H  
ATOM    973  HD3 ARG A  60       6.069   3.710   2.447  1.00  0.00           H  
ATOM    974  HE  ARG A  60       7.131   2.403   0.801  1.00  0.00           H  
ATOM    975 HH11 ARG A  60       9.680   2.181   2.224  1.00  0.00           H  
ATOM    976 HH12 ARG A  60      10.815   2.894   1.128  1.00  0.00           H  
ATOM    977 HH21 ARG A  60       8.390   4.506  -0.755  1.00  0.00           H  
ATOM    978 HH22 ARG A  60      10.085   4.210  -0.558  1.00  0.00           H  
ATOM    979  N   GLY A  61       4.141   7.082   4.958  1.00  0.00           N  
ATOM    980  CA  GLY A  61       3.400   8.179   5.644  1.00  0.00           C  
ATOM    981  C   GLY A  61       4.384   9.036   6.442  1.00  0.00           C  
ATOM    982  O   GLY A  61       5.285   8.531   7.082  1.00  0.00           O  
ATOM    983  H   GLY A  61       4.495   6.330   5.478  1.00  0.00           H  
ATOM    984  HA2 GLY A  61       2.902   8.792   4.906  1.00  0.00           H  
ATOM    985  HA3 GLY A  61       2.670   7.756   6.316  1.00  0.00           H  
ATOM    986  N   LYS A  62       4.221  10.330   6.409  1.00  0.00           N  
ATOM    987  CA  LYS A  62       5.148  11.219   7.167  1.00  0.00           C  
ATOM    988  C   LYS A  62       4.763  11.247   8.649  1.00  0.00           C  
ATOM    989  O   LYS A  62       5.414  11.878   9.458  1.00  0.00           O  
ATOM    990  CB  LYS A  62       4.973  12.602   6.540  1.00  0.00           C  
ATOM    991  CG  LYS A  62       6.061  12.829   5.490  1.00  0.00           C  
ATOM    992  CD  LYS A  62       6.544  14.278   5.560  1.00  0.00           C  
ATOM    993  CE  LYS A  62       5.349  15.223   5.412  1.00  0.00           C  
ATOM    994  NZ  LYS A  62       5.850  16.350   4.578  1.00  0.00           N  
ATOM    995  H   LYS A  62       3.488  10.718   5.887  1.00  0.00           H  
ATOM    996  HA  LYS A  62       6.168  10.888   7.049  1.00  0.00           H  
ATOM    997  HB2 LYS A  62       4.000  12.663   6.072  1.00  0.00           H  
ATOM    998  HB3 LYS A  62       5.052  13.358   7.307  1.00  0.00           H  
ATOM    999  HG2 LYS A  62       6.889  12.163   5.681  1.00  0.00           H  
ATOM   1000  HG3 LYS A  62       5.660  12.633   4.507  1.00  0.00           H  
ATOM   1001  HD2 LYS A  62       7.025  14.452   6.511  1.00  0.00           H  
ATOM   1002  HD3 LYS A  62       7.247  14.464   4.761  1.00  0.00           H  
ATOM   1003  HE2 LYS A  62       4.531  14.718   4.915  1.00  0.00           H  
ATOM   1004  HE3 LYS A  62       5.035  15.588   6.377  1.00  0.00           H  
ATOM   1005  HZ1 LYS A  62       6.759  16.685   4.956  1.00  0.00           H  
ATOM   1006  HZ2 LYS A  62       5.159  17.129   4.596  1.00  0.00           H  
ATOM   1007  HZ3 LYS A  62       5.983  16.026   3.600  1.00  0.00           H  
ATOM   1008  N   LYS A  63       3.709  10.568   9.011  1.00  0.00           N  
ATOM   1009  CA  LYS A  63       3.284  10.558  10.441  1.00  0.00           C  
ATOM   1010  C   LYS A  63       3.354   9.136  11.004  1.00  0.00           C  
ATOM   1011  O   LYS A  63       3.674   8.195  10.305  1.00  0.00           O  
ATOM   1012  CB  LYS A  63       1.840  11.061  10.429  1.00  0.00           C  
ATOM   1013  CG  LYS A  63       1.830  12.583  10.271  1.00  0.00           C  
ATOM   1014  CD  LYS A  63       0.401  13.060  10.007  1.00  0.00           C  
ATOM   1015  CE  LYS A  63      -0.016  14.052  11.096  1.00  0.00           C  
ATOM   1016  NZ  LYS A  63      -0.807  15.093  10.384  1.00  0.00           N  
ATOM   1017  H   LYS A  63       3.196  10.066   8.344  1.00  0.00           H  
ATOM   1018  HA  LYS A  63       3.901  11.224  11.022  1.00  0.00           H  
ATOM   1019  HB2 LYS A  63       1.308  10.608   9.604  1.00  0.00           H  
ATOM   1020  HB3 LYS A  63       1.359  10.795  11.357  1.00  0.00           H  
ATOM   1021  HG2 LYS A  63       2.203  13.041  11.176  1.00  0.00           H  
ATOM   1022  HG3 LYS A  63       2.460  12.862   9.439  1.00  0.00           H  
ATOM   1023  HD2 LYS A  63       0.356  13.545   9.042  1.00  0.00           H  
ATOM   1024  HD3 LYS A  63      -0.270  12.214  10.017  1.00  0.00           H  
ATOM   1025  HE2 LYS A  63      -0.624  13.556  11.840  1.00  0.00           H  
ATOM   1026  HE3 LYS A  63       0.854  14.495  11.554  1.00  0.00           H  
ATOM   1027  HZ1 LYS A  63      -1.024  15.871  11.038  1.00  0.00           H  
ATOM   1028  HZ2 LYS A  63      -1.694  14.676  10.035  1.00  0.00           H  
ATOM   1029  HZ3 LYS A  63      -0.256  15.461   9.583  1.00  0.00           H  
ATOM   1030  N   LYS A  64       3.057   8.973  12.264  1.00  0.00           N  
ATOM   1031  CA  LYS A  64       3.107   7.612  12.873  1.00  0.00           C  
ATOM   1032  C   LYS A  64       4.449   6.942  12.565  1.00  0.00           C  
ATOM   1033  O   LYS A  64       4.561   5.734  12.544  1.00  0.00           O  
ATOM   1034  CB  LYS A  64       1.960   6.842  12.217  1.00  0.00           C  
ATOM   1035  CG  LYS A  64       1.421   5.797  13.196  1.00  0.00           C  
ATOM   1036  CD  LYS A  64      -0.067   6.052  13.447  1.00  0.00           C  
ATOM   1037  CE  LYS A  64      -0.878   4.836  12.993  1.00  0.00           C  
ATOM   1038  NZ  LYS A  64      -1.137   4.059  14.238  1.00  0.00           N  
ATOM   1039  H   LYS A  64       2.802   9.745  12.811  1.00  0.00           H  
ATOM   1040  HA  LYS A  64       2.950   7.669  13.938  1.00  0.00           H  
ATOM   1041  HB2 LYS A  64       1.171   7.531  11.953  1.00  0.00           H  
ATOM   1042  HB3 LYS A  64       2.321   6.348  11.328  1.00  0.00           H  
ATOM   1043  HG2 LYS A  64       1.553   4.810  12.776  1.00  0.00           H  
ATOM   1044  HG3 LYS A  64       1.959   5.866  14.129  1.00  0.00           H  
ATOM   1045  HD2 LYS A  64      -0.229   6.221  14.502  1.00  0.00           H  
ATOM   1046  HD3 LYS A  64      -0.383   6.921  12.889  1.00  0.00           H  
ATOM   1047  HE2 LYS A  64      -1.809   5.154  12.544  1.00  0.00           H  
ATOM   1048  HE3 LYS A  64      -0.307   4.240  12.298  1.00  0.00           H  
ATOM   1049  HZ1 LYS A  64      -0.331   4.165  14.886  1.00  0.00           H  
ATOM   1050  HZ2 LYS A  64      -1.261   3.055  13.999  1.00  0.00           H  
ATOM   1051  HZ3 LYS A  64      -1.997   4.417  14.698  1.00  0.00           H  
ATOM   1052  N   ARG A  65       5.470   7.721  12.325  1.00  0.00           N  
ATOM   1053  CA  ARG A  65       6.804   7.128  12.019  1.00  0.00           C  
ATOM   1054  C   ARG A  65       7.730   7.256  13.231  1.00  0.00           C  
ATOM   1055  O   ARG A  65       8.606   6.441  13.442  1.00  0.00           O  
ATOM   1056  CB  ARG A  65       7.340   7.948  10.844  1.00  0.00           C  
ATOM   1057  CG  ARG A  65       7.624   9.377  11.306  1.00  0.00           C  
ATOM   1058  CD  ARG A  65       8.150  10.200  10.128  1.00  0.00           C  
ATOM   1059  NE  ARG A  65       8.136  11.610  10.607  1.00  0.00           N  
ATOM   1060  CZ  ARG A  65       8.503  12.574   9.807  1.00  0.00           C  
ATOM   1061  NH1 ARG A  65       9.753  12.681   9.445  1.00  0.00           N  
ATOM   1062  NH2 ARG A  65       7.621  13.430   9.370  1.00  0.00           N  
ATOM   1063  H   ARG A  65       5.359   8.695  12.347  1.00  0.00           H  
ATOM   1064  HA  ARG A  65       6.700   6.094  11.731  1.00  0.00           H  
ATOM   1065  HB2 ARG A  65       8.252   7.497  10.480  1.00  0.00           H  
ATOM   1066  HB3 ARG A  65       6.606   7.965  10.053  1.00  0.00           H  
ATOM   1067  HG2 ARG A  65       6.713   9.822  11.679  1.00  0.00           H  
ATOM   1068  HG3 ARG A  65       8.365   9.362  12.091  1.00  0.00           H  
ATOM   1069  HD2 ARG A  65       9.156   9.894   9.878  1.00  0.00           H  
ATOM   1070  HD3 ARG A  65       7.499  10.093   9.273  1.00  0.00           H  
ATOM   1071  HE  ARG A  65       7.852  11.813  11.522  1.00  0.00           H  
ATOM   1072 HH11 ARG A  65      10.429  12.025   9.780  1.00  0.00           H  
ATOM   1073 HH12 ARG A  65      10.033  13.420   8.833  1.00  0.00           H  
ATOM   1074 HH21 ARG A  65       6.664  13.347   9.647  1.00  0.00           H  
ATOM   1075 HH22 ARG A  65       7.902  14.169   8.757  1.00  0.00           H  
ATOM   1076  N   LEU A  66       7.542   8.274  14.028  1.00  0.00           N  
ATOM   1077  CA  LEU A  66       8.410   8.456  15.226  1.00  0.00           C  
ATOM   1078  C   LEU A  66       8.650   7.113  15.920  1.00  0.00           C  
ATOM   1079  O   LEU A  66       7.816   6.627  16.658  1.00  0.00           O  
ATOM   1080  CB  LEU A  66       7.629   9.400  16.141  1.00  0.00           C  
ATOM   1081  CG  LEU A  66       8.602  10.316  16.883  1.00  0.00           C  
ATOM   1082  CD1 LEU A  66       9.568   9.471  17.714  1.00  0.00           C  
ATOM   1083  CD2 LEU A  66       9.395  11.145  15.870  1.00  0.00           C  
ATOM   1084  H   LEU A  66       6.833   8.919  13.839  1.00  0.00           H  
ATOM   1085  HA  LEU A  66       9.346   8.909  14.944  1.00  0.00           H  
ATOM   1086  HB2 LEU A  66       6.952   9.998  15.547  1.00  0.00           H  
ATOM   1087  HB3 LEU A  66       7.064   8.821  16.857  1.00  0.00           H  
ATOM   1088  HG  LEU A  66       8.049  10.976  17.536  1.00  0.00           H  
ATOM   1089 HD11 LEU A  66      10.371   9.116  17.084  1.00  0.00           H  
ATOM   1090 HD12 LEU A  66       9.039   8.628  18.134  1.00  0.00           H  
ATOM   1091 HD13 LEU A  66       9.977  10.072  18.513  1.00  0.00           H  
ATOM   1092 HD21 LEU A  66       9.710  12.070  16.329  1.00  0.00           H  
ATOM   1093 HD22 LEU A  66       8.771  11.361  15.014  1.00  0.00           H  
ATOM   1094 HD23 LEU A  66      10.264  10.588  15.550  1.00  0.00           H  
ATOM   1095  N   GLY A  67       9.784   6.508  15.689  1.00  0.00           N  
ATOM   1096  CA  GLY A  67      10.077   5.205  16.328  1.00  0.00           C  
ATOM   1097  C   GLY A  67      11.468   4.728  15.908  1.00  0.00           C  
ATOM   1098  O   GLY A  67      11.979   5.109  14.873  1.00  0.00           O  
ATOM   1099  H   GLY A  67      10.439   6.910  15.096  1.00  0.00           H  
ATOM   1100  HA2 GLY A  67      10.042   5.322  17.398  1.00  0.00           H  
ATOM   1101  HA3 GLY A  67       9.344   4.484  16.016  1.00  0.00           H  
ATOM   1102  N   ARG A  68      12.087   3.899  16.703  1.00  0.00           N  
ATOM   1103  CA  ARG A  68      13.447   3.399  16.347  1.00  0.00           C  
ATOM   1104  C   ARG A  68      13.341   2.121  15.511  1.00  0.00           C  
ATOM   1105  O   ARG A  68      12.263   1.636  15.244  1.00  0.00           O  
ATOM   1106  CB  ARG A  68      14.125   3.108  17.687  1.00  0.00           C  
ATOM   1107  CG  ARG A  68      14.907   4.340  18.144  1.00  0.00           C  
ATOM   1108  CD  ARG A  68      15.914   3.936  19.223  1.00  0.00           C  
ATOM   1109  NE  ARG A  68      15.658   4.869  20.355  1.00  0.00           N  
ATOM   1110  CZ  ARG A  68      15.230   4.405  21.497  1.00  0.00           C  
ATOM   1111  NH1 ARG A  68      14.286   3.503  21.523  1.00  0.00           N  
ATOM   1112  NH2 ARG A  68      15.743   4.843  22.614  1.00  0.00           N  
ATOM   1113  H   ARG A  68      11.659   3.604  17.533  1.00  0.00           H  
ATOM   1114  HA  ARG A  68      13.998   4.156  15.813  1.00  0.00           H  
ATOM   1115  HB2 ARG A  68      13.373   2.865  18.425  1.00  0.00           H  
ATOM   1116  HB3 ARG A  68      14.802   2.275  17.574  1.00  0.00           H  
ATOM   1117  HG2 ARG A  68      15.433   4.765  17.299  1.00  0.00           H  
ATOM   1118  HG3 ARG A  68      14.224   5.073  18.547  1.00  0.00           H  
ATOM   1119  HD2 ARG A  68      15.743   2.912  19.528  1.00  0.00           H  
ATOM   1120  HD3 ARG A  68      16.923   4.059  18.862  1.00  0.00           H  
ATOM   1121  HE  ARG A  68      15.813   5.830  20.243  1.00  0.00           H  
ATOM   1122 HH11 ARG A  68      13.892   3.168  20.667  1.00  0.00           H  
ATOM   1123 HH12 ARG A  68      13.956   3.150  22.398  1.00  0.00           H  
ATOM   1124 HH21 ARG A  68      16.466   5.534  22.594  1.00  0.00           H  
ATOM   1125 HH22 ARG A  68      15.414   4.488  23.489  1.00  0.00           H  
ATOM   1126  N   TYR A  69      14.458   1.572  15.113  1.00  0.00           N  
ATOM   1127  CA  TYR A  69      14.449   0.321  14.305  1.00  0.00           C  
ATOM   1128  C   TYR A  69      13.500   0.447  13.098  1.00  0.00           C  
ATOM   1129  O   TYR A  69      12.298   0.551  13.236  1.00  0.00           O  
ATOM   1130  CB  TYR A  69      14.011  -0.760  15.304  1.00  0.00           C  
ATOM   1131  CG  TYR A  69      12.561  -1.147  15.106  1.00  0.00           C  
ATOM   1132  CD1 TYR A  69      12.189  -1.929  14.005  1.00  0.00           C  
ATOM   1133  CD2 TYR A  69      11.592  -0.723  16.022  1.00  0.00           C  
ATOM   1134  CE1 TYR A  69      10.849  -2.287  13.823  1.00  0.00           C  
ATOM   1135  CE2 TYR A  69      10.250  -1.081  15.839  1.00  0.00           C  
ATOM   1136  CZ  TYR A  69       9.879  -1.863  14.739  1.00  0.00           C  
ATOM   1137  OH  TYR A  69       8.557  -2.216  14.559  1.00  0.00           O  
ATOM   1138  H   TYR A  69      15.312   1.976  15.359  1.00  0.00           H  
ATOM   1139  HA  TYR A  69      15.447   0.104  13.960  1.00  0.00           H  
ATOM   1140  HB2 TYR A  69      14.634  -1.631  15.175  1.00  0.00           H  
ATOM   1141  HB3 TYR A  69      14.144  -0.377  16.306  1.00  0.00           H  
ATOM   1142  HD1 TYR A  69      12.937  -2.257  13.298  1.00  0.00           H  
ATOM   1143  HD2 TYR A  69      11.879  -0.120  16.871  1.00  0.00           H  
ATOM   1144  HE1 TYR A  69      10.562  -2.891  12.974  1.00  0.00           H  
ATOM   1145  HE2 TYR A  69       9.503  -0.753  16.547  1.00  0.00           H  
ATOM   1146  HH  TYR A  69       8.016  -1.446  14.751  1.00  0.00           H  
ATOM   1147  N   LEU A  70      14.044   0.437  11.910  1.00  0.00           N  
ATOM   1148  CA  LEU A  70      13.186   0.554  10.695  1.00  0.00           C  
ATOM   1149  C   LEU A  70      12.117   1.618  10.908  1.00  0.00           C  
ATOM   1150  O   LEU A  70      10.976   1.467  10.519  1.00  0.00           O  
ATOM   1151  CB  LEU A  70      12.547  -0.817  10.535  1.00  0.00           C  
ATOM   1152  CG  LEU A  70      12.697  -1.290   9.089  1.00  0.00           C  
ATOM   1153  CD1 LEU A  70      12.025  -0.288   8.150  1.00  0.00           C  
ATOM   1154  CD2 LEU A  70      14.183  -1.397   8.740  1.00  0.00           C  
ATOM   1155  H   LEU A  70      15.014   0.350  11.817  1.00  0.00           H  
ATOM   1156  HA  LEU A  70      13.785   0.792   9.835  1.00  0.00           H  
ATOM   1157  HB2 LEU A  70      13.035  -1.512  11.199  1.00  0.00           H  
ATOM   1158  HB3 LEU A  70      11.501  -0.750  10.786  1.00  0.00           H  
ATOM   1159  HG  LEU A  70      12.229  -2.259   8.978  1.00  0.00           H  
ATOM   1160 HD11 LEU A  70      10.988  -0.562   8.015  1.00  0.00           H  
ATOM   1161 HD12 LEU A  70      12.527  -0.298   7.194  1.00  0.00           H  
ATOM   1162 HD13 LEU A  70      12.083   0.701   8.578  1.00  0.00           H  
ATOM   1163 HD21 LEU A  70      14.479  -0.536   8.159  1.00  0.00           H  
ATOM   1164 HD22 LEU A  70      14.355  -2.295   8.165  1.00  0.00           H  
ATOM   1165 HD23 LEU A  70      14.765  -1.434   9.649  1.00  0.00           H  
ATOM   1166  N   GLY A  71      12.490   2.692  11.525  1.00  0.00           N  
ATOM   1167  CA  GLY A  71      11.518   3.791  11.783  1.00  0.00           C  
ATOM   1168  C   GLY A  71      11.704   4.893  10.740  1.00  0.00           C  
ATOM   1169  O   GLY A  71      12.523   4.785   9.848  1.00  0.00           O  
ATOM   1170  H   GLY A  71      13.417   2.771  11.822  1.00  0.00           H  
ATOM   1171  HA2 GLY A  71      10.511   3.402  11.723  1.00  0.00           H  
ATOM   1172  HA3 GLY A  71      11.689   4.200  12.768  1.00  0.00           H  
ATOM   1173  N   LYS A  72      10.952   5.955  10.843  1.00  0.00           N  
ATOM   1174  CA  LYS A  72      11.088   7.064   9.856  1.00  0.00           C  
ATOM   1175  C   LYS A  72      10.872   6.534   8.436  1.00  0.00           C  
ATOM   1176  O   LYS A  72      11.668   5.780   7.915  1.00  0.00           O  
ATOM   1177  CB  LYS A  72      12.519   7.572  10.027  1.00  0.00           C  
ATOM   1178  CG  LYS A  72      12.819   7.760  11.515  1.00  0.00           C  
ATOM   1179  CD  LYS A  72      14.304   8.079  11.701  1.00  0.00           C  
ATOM   1180  CE  LYS A  72      14.496   9.595  11.767  1.00  0.00           C  
ATOM   1181  NZ  LYS A  72      15.927   9.815  11.412  1.00  0.00           N  
ATOM   1182  H   LYS A  72      10.298   6.023  11.569  1.00  0.00           H  
ATOM   1183  HA  LYS A  72      10.387   7.853  10.076  1.00  0.00           H  
ATOM   1184  HB2 LYS A  72      13.210   6.854   9.607  1.00  0.00           H  
ATOM   1185  HB3 LYS A  72      12.630   8.518   9.517  1.00  0.00           H  
ATOM   1186  HG2 LYS A  72      12.225   8.576  11.901  1.00  0.00           H  
ATOM   1187  HG3 LYS A  72      12.578   6.853  12.049  1.00  0.00           H  
ATOM   1188  HD2 LYS A  72      14.656   7.630  12.620  1.00  0.00           H  
ATOM   1189  HD3 LYS A  72      14.865   7.681  10.869  1.00  0.00           H  
ATOM   1190  HE2 LYS A  72      13.850  10.086  11.052  1.00  0.00           H  
ATOM   1191  HE3 LYS A  72      14.303   9.957  12.764  1.00  0.00           H  
ATOM   1192  HZ1 LYS A  72      16.531   9.499  12.196  1.00  0.00           H  
ATOM   1193  HZ2 LYS A  72      16.087  10.829  11.237  1.00  0.00           H  
ATOM   1194  HZ3 LYS A  72      16.160   9.273  10.557  1.00  0.00           H  
ATOM   1195  N   ARG A  73       9.795   6.921   7.807  1.00  0.00           N  
ATOM   1196  CA  ARG A  73       9.527   6.438   6.422  1.00  0.00           C  
ATOM   1197  C   ARG A  73       9.809   4.936   6.325  1.00  0.00           C  
ATOM   1198  O   ARG A  73      10.830   4.526   5.811  1.00  0.00           O  
ATOM   1199  CB  ARG A  73      10.489   7.223   5.533  1.00  0.00           C  
ATOM   1200  CG  ARG A  73      10.080   7.052   4.070  1.00  0.00           C  
ATOM   1201  CD  ARG A  73      11.332   7.027   3.189  1.00  0.00           C  
ATOM   1202  NE  ARG A  73      11.161   8.165   2.245  1.00  0.00           N  
ATOM   1203  CZ  ARG A  73      11.460   9.377   2.622  1.00  0.00           C  
ATOM   1204  NH1 ARG A  73      12.695   9.795   2.557  1.00  0.00           N  
ATOM   1205  NH2 ARG A  73      10.526  10.173   3.066  1.00  0.00           N  
ATOM   1206  H   ARG A  73       9.164   7.529   8.245  1.00  0.00           H  
ATOM   1207  HA  ARG A  73       8.508   6.649   6.141  1.00  0.00           H  
ATOM   1208  HB2 ARG A  73      10.452   8.270   5.799  1.00  0.00           H  
ATOM   1209  HB3 ARG A  73      11.493   6.851   5.670  1.00  0.00           H  
ATOM   1210  HG2 ARG A  73       9.539   6.124   3.954  1.00  0.00           H  
ATOM   1211  HG3 ARG A  73       9.450   7.876   3.774  1.00  0.00           H  
ATOM   1212  HD2 ARG A  73      12.217   7.165   3.794  1.00  0.00           H  
ATOM   1213  HD3 ARG A  73      11.388   6.098   2.643  1.00  0.00           H  
ATOM   1214  HE  ARG A  73      10.824   8.004   1.339  1.00  0.00           H  
ATOM   1215 HH11 ARG A  73      13.411   9.186   2.216  1.00  0.00           H  
ATOM   1216 HH12 ARG A  73      12.925  10.724   2.847  1.00  0.00           H  
ATOM   1217 HH21 ARG A  73       9.580   9.854   3.117  1.00  0.00           H  
ATOM   1218 HH22 ARG A  73      10.756  11.102   3.356  1.00  0.00           H  
ATOM   1219  N   PRO A  74       8.885   4.169   6.831  1.00  0.00           N  
ATOM   1220  CA  PRO A  74       9.020   2.694   6.812  1.00  0.00           C  
ATOM   1221  C   PRO A  74       8.701   2.148   5.421  1.00  0.00           C  
ATOM   1222  O   PRO A  74       8.640   2.879   4.453  1.00  0.00           O  
ATOM   1223  CB  PRO A  74       7.981   2.227   7.822  1.00  0.00           C  
ATOM   1224  CG  PRO A  74       6.954   3.316   7.865  1.00  0.00           C  
ATOM   1225  CD  PRO A  74       7.636   4.602   7.464  1.00  0.00           C  
ATOM   1226  HA  PRO A  74      10.003   2.390   7.126  1.00  0.00           H  
ATOM   1227  HB2 PRO A  74       7.535   1.298   7.495  1.00  0.00           H  
ATOM   1228  HB3 PRO A  74       8.430   2.106   8.796  1.00  0.00           H  
ATOM   1229  HG2 PRO A  74       6.156   3.090   7.173  1.00  0.00           H  
ATOM   1230  HG3 PRO A  74       6.560   3.411   8.865  1.00  0.00           H  
ATOM   1231  HD2 PRO A  74       7.023   5.149   6.761  1.00  0.00           H  
ATOM   1232  HD3 PRO A  74       7.850   5.206   8.332  1.00  0.00           H  
ATOM   1233  N   ASP A  75       8.484   0.868   5.319  1.00  0.00           N  
ATOM   1234  CA  ASP A  75       8.150   0.271   4.003  1.00  0.00           C  
ATOM   1235  C   ASP A  75       6.729  -0.277   4.045  1.00  0.00           C  
ATOM   1236  O   ASP A  75       6.497  -1.424   4.378  1.00  0.00           O  
ATOM   1237  CB  ASP A  75       9.161  -0.858   3.806  1.00  0.00           C  
ATOM   1238  CG  ASP A  75      10.253  -0.403   2.836  1.00  0.00           C  
ATOM   1239  OD1 ASP A  75      11.174   0.261   3.281  1.00  0.00           O  
ATOM   1240  OD2 ASP A  75      10.149  -0.727   1.664  1.00  0.00           O  
ATOM   1241  H   ASP A  75       8.518   0.307   6.110  1.00  0.00           H  
ATOM   1242  HA  ASP A  75       8.253   1.003   3.216  1.00  0.00           H  
ATOM   1243  HB2 ASP A  75       9.606  -1.112   4.757  1.00  0.00           H  
ATOM   1244  HB3 ASP A  75       8.660  -1.724   3.400  1.00  0.00           H  
ATOM   1245  N   ARG A  76       5.779   0.538   3.712  1.00  0.00           N  
ATOM   1246  CA  ARG A  76       4.359   0.086   3.726  1.00  0.00           C  
ATOM   1247  C   ARG A  76       3.887  -0.218   2.302  1.00  0.00           C  
ATOM   1248  O   ARG A  76       4.256   0.454   1.359  1.00  0.00           O  
ATOM   1249  CB  ARG A  76       3.578   1.262   4.313  1.00  0.00           C  
ATOM   1250  CG  ARG A  76       3.062   0.890   5.704  1.00  0.00           C  
ATOM   1251  CD  ARG A  76       4.229   0.416   6.572  1.00  0.00           C  
ATOM   1252  NE  ARG A  76       3.689   0.386   7.959  1.00  0.00           N  
ATOM   1253  CZ  ARG A  76       4.255  -0.362   8.865  1.00  0.00           C  
ATOM   1254  NH1 ARG A  76       4.481  -1.624   8.622  1.00  0.00           N  
ATOM   1255  NH2 ARG A  76       4.597   0.153  10.015  1.00  0.00           N  
ATOM   1256  H   ARG A  76       6.003   1.454   3.459  1.00  0.00           H  
ATOM   1257  HA  ARG A  76       4.245  -0.782   4.356  1.00  0.00           H  
ATOM   1258  HB2 ARG A  76       4.228   2.122   4.388  1.00  0.00           H  
ATOM   1259  HB3 ARG A  76       2.743   1.496   3.672  1.00  0.00           H  
ATOM   1260  HG2 ARG A  76       2.602   1.755   6.160  1.00  0.00           H  
ATOM   1261  HG3 ARG A  76       2.334   0.097   5.618  1.00  0.00           H  
ATOM   1262  HD2 ARG A  76       4.546  -0.572   6.266  1.00  0.00           H  
ATOM   1263  HD3 ARG A  76       5.052   1.112   6.510  1.00  0.00           H  
ATOM   1264  HE  ARG A  76       2.906   0.928   8.191  1.00  0.00           H  
ATOM   1265 HH11 ARG A  76       4.218  -2.018   7.742  1.00  0.00           H  
ATOM   1266 HH12 ARG A  76       4.915  -2.197   9.318  1.00  0.00           H  
ATOM   1267 HH21 ARG A  76       4.424   1.120  10.201  1.00  0.00           H  
ATOM   1268 HH22 ARG A  76       5.032  -0.420  10.709  1.00  0.00           H  
ATOM   1269  N   LYS A  77       3.076  -1.228   2.137  1.00  0.00           N  
ATOM   1270  CA  LYS A  77       2.585  -1.573   0.771  1.00  0.00           C  
ATOM   1271  C   LYS A  77       1.054  -1.505   0.726  1.00  0.00           C  
ATOM   1272  O   LYS A  77       0.373  -2.007   1.596  1.00  0.00           O  
ATOM   1273  CB  LYS A  77       3.076  -3.002   0.526  1.00  0.00           C  
ATOM   1274  CG  LYS A  77       2.429  -3.561  -0.743  1.00  0.00           C  
ATOM   1275  CD  LYS A  77       2.759  -5.050  -0.870  1.00  0.00           C  
ATOM   1276  CE  LYS A  77       1.596  -5.779  -1.545  1.00  0.00           C  
ATOM   1277  NZ  LYS A  77       2.203  -6.466  -2.719  1.00  0.00           N  
ATOM   1278  H   LYS A  77       2.791  -1.759   2.910  1.00  0.00           H  
ATOM   1279  HA  LYS A  77       3.013  -0.907   0.040  1.00  0.00           H  
ATOM   1280  HB2 LYS A  77       4.151  -2.996   0.409  1.00  0.00           H  
ATOM   1281  HB3 LYS A  77       2.811  -3.626   1.367  1.00  0.00           H  
ATOM   1282  HG2 LYS A  77       1.359  -3.430  -0.689  1.00  0.00           H  
ATOM   1283  HG3 LYS A  77       2.813  -3.035  -1.604  1.00  0.00           H  
ATOM   1284  HD2 LYS A  77       3.654  -5.170  -1.464  1.00  0.00           H  
ATOM   1285  HD3 LYS A  77       2.920  -5.468   0.112  1.00  0.00           H  
ATOM   1286  HE2 LYS A  77       1.162  -6.502  -0.866  1.00  0.00           H  
ATOM   1287  HE3 LYS A  77       0.849  -5.074  -1.874  1.00  0.00           H  
ATOM   1288  HZ1 LYS A  77       2.503  -5.759  -3.418  1.00  0.00           H  
ATOM   1289  HZ2 LYS A  77       1.500  -7.102  -3.150  1.00  0.00           H  
ATOM   1290  HZ3 LYS A  77       3.027  -7.017  -2.410  1.00  0.00           H  
ATOM   1291  N   LYS A  78       0.513  -0.880  -0.285  1.00  0.00           N  
ATOM   1292  CA  LYS A  78      -0.972  -0.768  -0.398  1.00  0.00           C  
ATOM   1293  C   LYS A  78      -1.474  -1.631  -1.559  1.00  0.00           C  
ATOM   1294  O   LYS A  78      -0.759  -1.864  -2.511  1.00  0.00           O  
ATOM   1295  CB  LYS A  78      -1.236   0.712  -0.678  1.00  0.00           C  
ATOM   1296  CG  LYS A  78      -2.058   1.311   0.465  1.00  0.00           C  
ATOM   1297  CD  LYS A  78      -1.731   2.798   0.610  1.00  0.00           C  
ATOM   1298  CE  LYS A  78      -2.919   3.523   1.247  1.00  0.00           C  
ATOM   1299  NZ  LYS A  78      -2.537   4.963   1.244  1.00  0.00           N  
ATOM   1300  H   LYS A  78       1.085  -0.480  -0.973  1.00  0.00           H  
ATOM   1301  HA  LYS A  78      -1.442  -1.060   0.524  1.00  0.00           H  
ATOM   1302  HB2 LYS A  78      -0.294   1.233  -0.757  1.00  0.00           H  
ATOM   1303  HB3 LYS A  78      -1.783   0.812  -1.603  1.00  0.00           H  
ATOM   1304  HG2 LYS A  78      -3.108   1.195   0.248  1.00  0.00           H  
ATOM   1305  HG3 LYS A  78      -1.822   0.801   1.387  1.00  0.00           H  
ATOM   1306  HD2 LYS A  78      -0.859   2.916   1.237  1.00  0.00           H  
ATOM   1307  HD3 LYS A  78      -1.535   3.221  -0.364  1.00  0.00           H  
ATOM   1308  HE2 LYS A  78      -3.812   3.367   0.657  1.00  0.00           H  
ATOM   1309  HE3 LYS A  78      -3.069   3.183   2.259  1.00  0.00           H  
ATOM   1310  HZ1 LYS A  78      -3.378   5.545   1.429  1.00  0.00           H  
ATOM   1311  HZ2 LYS A  78      -2.138   5.214   0.315  1.00  0.00           H  
ATOM   1312  HZ3 LYS A  78      -1.830   5.136   1.985  1.00  0.00           H  
ATOM   1313  N   ALA A  79      -2.687  -2.121  -1.492  1.00  0.00           N  
ATOM   1314  CA  ALA A  79      -3.201  -2.976  -2.609  1.00  0.00           C  
ATOM   1315  C   ALA A  79      -4.483  -2.427  -3.208  1.00  0.00           C  
ATOM   1316  O   ALA A  79      -5.495  -2.323  -2.547  1.00  0.00           O  
ATOM   1317  CB  ALA A  79      -3.493  -4.330  -1.992  1.00  0.00           C  
ATOM   1318  H   ALA A  79      -3.252  -1.935  -0.713  1.00  0.00           H  
ATOM   1319  HA  ALA A  79      -2.460  -3.080  -3.372  1.00  0.00           H  
ATOM   1320  HB1 ALA A  79      -4.554  -4.395  -1.780  1.00  0.00           H  
ATOM   1321  HB2 ALA A  79      -2.930  -4.441  -1.079  1.00  0.00           H  
ATOM   1322  HB3 ALA A  79      -3.215  -5.107  -2.693  1.00  0.00           H  
ATOM   1323  N   ILE A  80      -4.455  -2.117  -4.471  1.00  0.00           N  
ATOM   1324  CA  ILE A  80      -5.675  -1.604  -5.141  1.00  0.00           C  
ATOM   1325  C   ILE A  80      -6.302  -2.724  -5.965  1.00  0.00           C  
ATOM   1326  O   ILE A  80      -5.748  -3.175  -6.947  1.00  0.00           O  
ATOM   1327  CB  ILE A  80      -5.200  -0.467  -6.036  1.00  0.00           C  
ATOM   1328  CG1 ILE A  80      -4.903   0.764  -5.178  1.00  0.00           C  
ATOM   1329  CG2 ILE A  80      -6.297  -0.126  -7.044  1.00  0.00           C  
ATOM   1330  CD1 ILE A  80      -3.893   0.415  -4.086  1.00  0.00           C  
ATOM   1331  H   ILE A  80      -3.631  -2.242  -4.987  1.00  0.00           H  
ATOM   1332  HA  ILE A  80      -6.374  -1.237  -4.412  1.00  0.00           H  
ATOM   1333  HB  ILE A  80      -4.307  -0.767  -6.563  1.00  0.00           H  
ATOM   1334 HG12 ILE A  80      -4.499   1.537  -5.801  1.00  0.00           H  
ATOM   1335 HG13 ILE A  80      -5.817   1.111  -4.720  1.00  0.00           H  
ATOM   1336 HG21 ILE A  80      -6.442  -0.961  -7.713  1.00  0.00           H  
ATOM   1337 HG22 ILE A  80      -6.007   0.746  -7.611  1.00  0.00           H  
ATOM   1338 HG23 ILE A  80      -7.218   0.077  -6.517  1.00  0.00           H  
ATOM   1339 HD11 ILE A  80      -3.196  -0.320  -4.462  1.00  0.00           H  
ATOM   1340 HD12 ILE A  80      -4.416   0.012  -3.231  1.00  0.00           H  
ATOM   1341 HD13 ILE A  80      -3.355   1.305  -3.794  1.00  0.00           H  
ATOM   1342  N   VAL A  81      -7.446  -3.183  -5.562  1.00  0.00           N  
ATOM   1343  CA  VAL A  81      -8.109  -4.290  -6.305  1.00  0.00           C  
ATOM   1344  C   VAL A  81      -9.367  -3.783  -7.006  1.00  0.00           C  
ATOM   1345  O   VAL A  81     -10.155  -3.055  -6.437  1.00  0.00           O  
ATOM   1346  CB  VAL A  81      -8.463  -5.313  -5.228  1.00  0.00           C  
ATOM   1347  CG1 VAL A  81      -8.998  -6.588  -5.886  1.00  0.00           C  
ATOM   1348  CG2 VAL A  81      -7.207  -5.642  -4.417  1.00  0.00           C  
ATOM   1349  H   VAL A  81      -7.865  -2.807  -4.760  1.00  0.00           H  
ATOM   1350  HA  VAL A  81      -7.429  -4.726  -7.017  1.00  0.00           H  
ATOM   1351  HB  VAL A  81      -9.219  -4.902  -4.575  1.00  0.00           H  
ATOM   1352 HG11 VAL A  81      -8.750  -6.582  -6.937  1.00  0.00           H  
ATOM   1353 HG12 VAL A  81     -10.071  -6.630  -5.769  1.00  0.00           H  
ATOM   1354 HG13 VAL A  81      -8.550  -7.450  -5.415  1.00  0.00           H  
ATOM   1355 HG21 VAL A  81      -7.220  -6.686  -4.140  1.00  0.00           H  
ATOM   1356 HG22 VAL A  81      -7.183  -5.033  -3.526  1.00  0.00           H  
ATOM   1357 HG23 VAL A  81      -6.332  -5.437  -5.013  1.00  0.00           H  
ATOM   1358  N   GLN A  82      -9.570  -4.170  -8.235  1.00  0.00           N  
ATOM   1359  CA  GLN A  82     -10.780  -3.716  -8.959  1.00  0.00           C  
ATOM   1360  C   GLN A  82     -11.694  -4.901  -9.175  1.00  0.00           C  
ATOM   1361  O   GLN A  82     -11.242  -6.023  -9.291  1.00  0.00           O  
ATOM   1362  CB  GLN A  82     -10.262  -3.206 -10.299  1.00  0.00           C  
ATOM   1363  CG  GLN A  82     -11.434  -2.879 -11.223  1.00  0.00           C  
ATOM   1364  CD  GLN A  82     -11.584  -1.363 -11.335  1.00  0.00           C  
ATOM   1365  OE1 GLN A  82     -10.861  -0.720 -12.069  1.00  0.00           O  
ATOM   1366  NE2 GLN A  82     -12.502  -0.759 -10.633  1.00  0.00           N  
ATOM   1367  H   GLN A  82      -8.932  -4.769  -8.685  1.00  0.00           H  
ATOM   1368  HA  GLN A  82     -11.282  -2.928  -8.421  1.00  0.00           H  
ATOM   1369  HB2 GLN A  82      -9.680  -2.325 -10.136  1.00  0.00           H  
ATOM   1370  HB3 GLN A  82      -9.650  -3.965 -10.758  1.00  0.00           H  
ATOM   1371  HG2 GLN A  82     -11.246  -3.297 -12.201  1.00  0.00           H  
ATOM   1372  HG3 GLN A  82     -12.336  -3.300 -10.818  1.00  0.00           H  
ATOM   1373 HE21 GLN A  82     -13.086  -1.277 -10.041  1.00  0.00           H  
ATOM   1374 HE22 GLN A  82     -12.606   0.214 -10.696  1.00  0.00           H  
ATOM   1375  N   VAL A  83     -12.968  -4.685  -9.253  1.00  0.00           N  
ATOM   1376  CA  VAL A  83     -13.854  -5.839  -9.495  1.00  0.00           C  
ATOM   1377  C   VAL A  83     -14.487  -5.714 -10.872  1.00  0.00           C  
ATOM   1378  O   VAL A  83     -14.605  -4.637 -11.424  1.00  0.00           O  
ATOM   1379  CB  VAL A  83     -14.912  -5.837  -8.394  1.00  0.00           C  
ATOM   1380  CG1 VAL A  83     -14.267  -5.462  -7.058  1.00  0.00           C  
ATOM   1381  CG2 VAL A  83     -16.015  -4.831  -8.729  1.00  0.00           C  
ATOM   1382  H   VAL A  83     -13.331  -3.778  -9.174  1.00  0.00           H  
ATOM   1383  HA  VAL A  83     -13.270  -6.739  -9.442  1.00  0.00           H  
ATOM   1384  HB  VAL A  83     -15.340  -6.827  -8.323  1.00  0.00           H  
ATOM   1385 HG11 VAL A  83     -13.913  -4.443  -7.102  1.00  0.00           H  
ATOM   1386 HG12 VAL A  83     -13.435  -6.123  -6.862  1.00  0.00           H  
ATOM   1387 HG13 VAL A  83     -14.997  -5.556  -6.267  1.00  0.00           H  
ATOM   1388 HG21 VAL A  83     -16.602  -4.636  -7.844  1.00  0.00           H  
ATOM   1389 HG22 VAL A  83     -16.651  -5.243  -9.502  1.00  0.00           H  
ATOM   1390 HG23 VAL A  83     -15.570  -3.910  -9.079  1.00  0.00           H  
ATOM   1391  N   ALA A  84     -14.881  -6.808 -11.434  1.00  0.00           N  
ATOM   1392  CA  ALA A  84     -15.494  -6.768 -12.785  1.00  0.00           C  
ATOM   1393  C   ALA A  84     -16.586  -5.702 -12.845  1.00  0.00           C  
ATOM   1394  O   ALA A  84     -16.862  -5.031 -11.870  1.00  0.00           O  
ATOM   1395  CB  ALA A  84     -16.076  -8.157 -12.981  1.00  0.00           C  
ATOM   1396  H   ALA A  84     -14.769  -7.664 -10.966  1.00  0.00           H  
ATOM   1397  HA  ALA A  84     -14.744  -6.578 -13.535  1.00  0.00           H  
ATOM   1398  HB1 ALA A  84     -15.992  -8.713 -12.059  1.00  0.00           H  
ATOM   1399  HB2 ALA A  84     -15.527  -8.663 -13.764  1.00  0.00           H  
ATOM   1400  HB3 ALA A  84     -17.115  -8.074 -13.262  1.00  0.00           H  
ATOM   1401  N   PRO A  85     -17.167  -5.583 -14.004  1.00  0.00           N  
ATOM   1402  CA  PRO A  85     -18.241  -4.588 -14.225  1.00  0.00           C  
ATOM   1403  C   PRO A  85     -19.522  -5.015 -13.508  1.00  0.00           C  
ATOM   1404  O   PRO A  85     -19.875  -6.177 -13.483  1.00  0.00           O  
ATOM   1405  CB  PRO A  85     -18.426  -4.593 -15.739  1.00  0.00           C  
ATOM   1406  CG  PRO A  85     -17.938  -5.924 -16.186  1.00  0.00           C  
ATOM   1407  CD  PRO A  85     -16.879  -6.364 -15.206  1.00  0.00           C  
ATOM   1408  HA  PRO A  85     -17.927  -3.610 -13.894  1.00  0.00           H  
ATOM   1409  HB2 PRO A  85     -19.470  -4.471 -15.989  1.00  0.00           H  
ATOM   1410  HB3 PRO A  85     -17.839  -3.823 -16.194  1.00  0.00           H  
ATOM   1411  HG2 PRO A  85     -18.753  -6.618 -16.192  1.00  0.00           H  
ATOM   1412  HG3 PRO A  85     -17.510  -5.846 -17.171  1.00  0.00           H  
ATOM   1413  HD2 PRO A  85     -16.965  -7.421 -15.004  1.00  0.00           H  
ATOM   1414  HD3 PRO A  85     -15.894  -6.130 -15.573  1.00  0.00           H  
ATOM   1415  N   GLY A  86     -20.214  -4.082 -12.918  1.00  0.00           N  
ATOM   1416  CA  GLY A  86     -21.469  -4.426 -12.194  1.00  0.00           C  
ATOM   1417  C   GLY A  86     -21.139  -4.769 -10.740  1.00  0.00           C  
ATOM   1418  O   GLY A  86     -21.971  -4.658  -9.861  1.00  0.00           O  
ATOM   1419  H   GLY A  86     -19.905  -3.154 -12.951  1.00  0.00           H  
ATOM   1420  HA2 GLY A  86     -22.144  -3.581 -12.222  1.00  0.00           H  
ATOM   1421  HA3 GLY A  86     -21.937  -5.277 -12.665  1.00  0.00           H  
ATOM   1422  N   GLN A  87     -19.931  -5.192 -10.480  1.00  0.00           N  
ATOM   1423  CA  GLN A  87     -19.547  -5.549  -9.085  1.00  0.00           C  
ATOM   1424  C   GLN A  87     -18.854  -4.371  -8.399  1.00  0.00           C  
ATOM   1425  O   GLN A  87     -18.419  -3.433  -9.037  1.00  0.00           O  
ATOM   1426  CB  GLN A  87     -18.580  -6.721  -9.232  1.00  0.00           C  
ATOM   1427  CG  GLN A  87     -19.374  -7.989  -9.529  1.00  0.00           C  
ATOM   1428  CD  GLN A  87     -18.415  -9.121  -9.901  1.00  0.00           C  
ATOM   1429  OE1 GLN A  87     -17.382  -8.886 -10.496  1.00  0.00           O  
ATOM   1430  NE2 GLN A  87     -18.715 -10.348  -9.574  1.00  0.00           N  
ATOM   1431  H   GLN A  87     -19.277  -5.279 -11.204  1.00  0.00           H  
ATOM   1432  HA  GLN A  87     -20.413  -5.856  -8.521  1.00  0.00           H  
ATOM   1433  HB2 GLN A  87     -17.895  -6.523 -10.044  1.00  0.00           H  
ATOM   1434  HB3 GLN A  87     -18.027  -6.852  -8.315  1.00  0.00           H  
ATOM   1435  HG2 GLN A  87     -19.942  -8.267  -8.655  1.00  0.00           H  
ATOM   1436  HG3 GLN A  87     -20.045  -7.803 -10.354  1.00  0.00           H  
ATOM   1437 HE21 GLN A  87     -19.549 -10.537  -9.096  1.00  0.00           H  
ATOM   1438 HE22 GLN A  87     -18.107 -11.080  -9.807  1.00  0.00           H  
ATOM   1439  N   LYS A  88     -18.743  -4.418  -7.099  1.00  0.00           N  
ATOM   1440  CA  LYS A  88     -18.073  -3.306  -6.366  1.00  0.00           C  
ATOM   1441  C   LYS A  88     -18.080  -3.584  -4.860  1.00  0.00           C  
ATOM   1442  O   LYS A  88     -19.106  -3.510  -4.212  1.00  0.00           O  
ATOM   1443  CB  LYS A  88     -18.908  -2.065  -6.685  1.00  0.00           C  
ATOM   1444  CG  LYS A  88     -20.385  -2.362  -6.421  1.00  0.00           C  
ATOM   1445  CD  LYS A  88     -21.156  -2.334  -7.743  1.00  0.00           C  
ATOM   1446  CE  LYS A  88     -22.123  -1.149  -7.745  1.00  0.00           C  
ATOM   1447  NZ  LYS A  88     -22.011  -0.564  -9.109  1.00  0.00           N  
ATOM   1448  H   LYS A  88     -19.098  -5.189  -6.607  1.00  0.00           H  
ATOM   1449  HA  LYS A  88     -17.064  -3.173  -6.721  1.00  0.00           H  
ATOM   1450  HB2 LYS A  88     -18.586  -1.245  -6.059  1.00  0.00           H  
ATOM   1451  HB3 LYS A  88     -18.776  -1.800  -7.723  1.00  0.00           H  
ATOM   1452  HG2 LYS A  88     -20.480  -3.338  -5.967  1.00  0.00           H  
ATOM   1453  HG3 LYS A  88     -20.789  -1.614  -5.755  1.00  0.00           H  
ATOM   1454  HD2 LYS A  88     -20.459  -2.234  -8.563  1.00  0.00           H  
ATOM   1455  HD3 LYS A  88     -21.714  -3.253  -7.853  1.00  0.00           H  
ATOM   1456  HE2 LYS A  88     -23.133  -1.491  -7.562  1.00  0.00           H  
ATOM   1457  HE3 LYS A  88     -21.830  -0.422  -7.004  1.00  0.00           H  
ATOM   1458  HZ1 LYS A  88     -21.680  -1.290  -9.773  1.00  0.00           H  
ATOM   1459  HZ2 LYS A  88     -21.333   0.227  -9.092  1.00  0.00           H  
ATOM   1460  HZ3 LYS A  88     -22.941  -0.215  -9.416  1.00  0.00           H  
ATOM   1461  N   ILE A  89     -16.945  -3.896  -4.294  1.00  0.00           N  
ATOM   1462  CA  ILE A  89     -16.900  -4.168  -2.828  1.00  0.00           C  
ATOM   1463  C   ILE A  89     -17.574  -3.019  -2.073  1.00  0.00           C  
ATOM   1464  O   ILE A  89     -16.954  -2.030  -1.735  1.00  0.00           O  
ATOM   1465  CB  ILE A  89     -15.413  -4.254  -2.481  1.00  0.00           C  
ATOM   1466  CG1 ILE A  89     -14.779  -5.419  -3.245  1.00  0.00           C  
ATOM   1467  CG2 ILE A  89     -15.249  -4.490  -0.978  1.00  0.00           C  
ATOM   1468  CD1 ILE A  89     -13.266  -5.417  -3.016  1.00  0.00           C  
ATOM   1469  H   ILE A  89     -16.126  -3.946  -4.829  1.00  0.00           H  
ATOM   1470  HA  ILE A  89     -17.387  -5.103  -2.604  1.00  0.00           H  
ATOM   1471  HB  ILE A  89     -14.924  -3.332  -2.756  1.00  0.00           H  
ATOM   1472 HG12 ILE A  89     -15.196  -6.350  -2.890  1.00  0.00           H  
ATOM   1473 HG13 ILE A  89     -14.981  -5.313  -4.299  1.00  0.00           H  
ATOM   1474 HG21 ILE A  89     -15.842  -3.769  -0.434  1.00  0.00           H  
ATOM   1475 HG22 ILE A  89     -14.209  -4.379  -0.708  1.00  0.00           H  
ATOM   1476 HG23 ILE A  89     -15.580  -5.488  -0.733  1.00  0.00           H  
ATOM   1477 HD11 ILE A  89     -13.056  -5.107  -2.004  1.00  0.00           H  
ATOM   1478 HD12 ILE A  89     -12.799  -4.731  -3.707  1.00  0.00           H  
ATOM   1479 HD13 ILE A  89     -12.877  -6.411  -3.177  1.00  0.00           H  
ATOM   1480  N   GLU A  90     -18.848  -3.140  -1.823  1.00  0.00           N  
ATOM   1481  CA  GLU A  90     -19.588  -2.060  -1.108  1.00  0.00           C  
ATOM   1482  C   GLU A  90     -19.046  -1.863   0.312  1.00  0.00           C  
ATOM   1483  O   GLU A  90     -19.357  -0.892   0.971  1.00  0.00           O  
ATOM   1484  CB  GLU A  90     -21.039  -2.537  -1.066  1.00  0.00           C  
ATOM   1485  CG  GLU A  90     -21.607  -2.567  -2.487  1.00  0.00           C  
ATOM   1486  CD  GLU A  90     -22.367  -1.268  -2.762  1.00  0.00           C  
ATOM   1487  OE1 GLU A  90     -23.532  -1.199  -2.406  1.00  0.00           O  
ATOM   1488  OE2 GLU A  90     -21.770  -0.363  -3.322  1.00  0.00           O  
ATOM   1489  H   GLU A  90     -19.327  -3.943  -2.118  1.00  0.00           H  
ATOM   1490  HA  GLU A  90     -19.523  -1.138  -1.663  1.00  0.00           H  
ATOM   1491  HB2 GLU A  90     -21.079  -3.529  -0.641  1.00  0.00           H  
ATOM   1492  HB3 GLU A  90     -21.624  -1.860  -0.462  1.00  0.00           H  
ATOM   1493  HG2 GLU A  90     -20.798  -2.669  -3.196  1.00  0.00           H  
ATOM   1494  HG3 GLU A  90     -22.281  -3.404  -2.588  1.00  0.00           H  
ATOM   1495  N   ALA A  91     -18.256  -2.777   0.795  1.00  0.00           N  
ATOM   1496  CA  ALA A  91     -17.720  -2.634   2.179  1.00  0.00           C  
ATOM   1497  C   ALA A  91     -17.008  -1.286   2.351  1.00  0.00           C  
ATOM   1498  O   ALA A  91     -17.033  -0.697   3.413  1.00  0.00           O  
ATOM   1499  CB  ALA A  91     -16.729  -3.786   2.341  1.00  0.00           C  
ATOM   1500  H   ALA A  91     -18.022  -3.562   0.256  1.00  0.00           H  
ATOM   1501  HA  ALA A  91     -18.515  -2.732   2.901  1.00  0.00           H  
ATOM   1502  HB1 ALA A  91     -16.243  -3.711   3.302  1.00  0.00           H  
ATOM   1503  HB2 ALA A  91     -15.988  -3.736   1.557  1.00  0.00           H  
ATOM   1504  HB3 ALA A  91     -17.257  -4.726   2.277  1.00  0.00           H  
ATOM   1505  N   LEU A  92     -16.371  -0.792   1.324  1.00  0.00           N  
ATOM   1506  CA  LEU A  92     -15.658   0.519   1.453  1.00  0.00           C  
ATOM   1507  C   LEU A  92     -16.420   1.618   0.713  1.00  0.00           C  
ATOM   1508  O   LEU A  92     -16.276   2.788   1.006  1.00  0.00           O  
ATOM   1509  CB  LEU A  92     -14.280   0.328   0.803  1.00  0.00           C  
ATOM   1510  CG  LEU A  92     -13.886  -1.148   0.804  1.00  0.00           C  
ATOM   1511  CD1 LEU A  92     -12.440  -1.294   0.330  1.00  0.00           C  
ATOM   1512  CD2 LEU A  92     -14.017  -1.702   2.222  1.00  0.00           C  
ATOM   1513  H   LEU A  92     -16.355  -1.280   0.473  1.00  0.00           H  
ATOM   1514  HA  LEU A  92     -15.540   0.780   2.492  1.00  0.00           H  
ATOM   1515  HB2 LEU A  92     -14.316   0.686  -0.214  1.00  0.00           H  
ATOM   1516  HB3 LEU A  92     -13.543   0.893   1.354  1.00  0.00           H  
ATOM   1517  HG  LEU A  92     -14.542  -1.690   0.137  1.00  0.00           H  
ATOM   1518 HD11 LEU A  92     -12.046  -0.324   0.067  1.00  0.00           H  
ATOM   1519 HD12 LEU A  92     -12.406  -1.943  -0.532  1.00  0.00           H  
ATOM   1520 HD13 LEU A  92     -11.844  -1.721   1.124  1.00  0.00           H  
ATOM   1521 HD21 LEU A  92     -14.177  -0.886   2.911  1.00  0.00           H  
ATOM   1522 HD22 LEU A  92     -13.112  -2.226   2.488  1.00  0.00           H  
ATOM   1523 HD23 LEU A  92     -14.855  -2.382   2.266  1.00  0.00           H  
ATOM   1524  N   GLU A  93     -17.216   1.258  -0.254  1.00  0.00           N  
ATOM   1525  CA  GLU A  93     -17.963   2.296  -1.014  1.00  0.00           C  
ATOM   1526  C   GLU A  93     -18.655   3.262  -0.047  1.00  0.00           C  
ATOM   1527  O   GLU A  93     -18.832   4.428  -0.340  1.00  0.00           O  
ATOM   1528  CB  GLU A  93     -18.987   1.527  -1.853  1.00  0.00           C  
ATOM   1529  CG  GLU A  93     -20.184   1.135  -0.984  1.00  0.00           C  
ATOM   1530  CD  GLU A  93     -21.177   2.297  -0.928  1.00  0.00           C  
ATOM   1531  OE1 GLU A  93     -21.523   2.805  -1.982  1.00  0.00           O  
ATOM   1532  OE2 GLU A  93     -21.575   2.659   0.166  1.00  0.00           O  
ATOM   1533  H   GLU A  93     -17.312   0.311  -0.488  1.00  0.00           H  
ATOM   1534  HA  GLU A  93     -17.288   2.832  -1.661  1.00  0.00           H  
ATOM   1535  HB2 GLU A  93     -19.324   2.151  -2.668  1.00  0.00           H  
ATOM   1536  HB3 GLU A  93     -18.527   0.635  -2.251  1.00  0.00           H  
ATOM   1537  HG2 GLU A  93     -20.665   0.268  -1.409  1.00  0.00           H  
ATOM   1538  HG3 GLU A  93     -19.845   0.907   0.014  1.00  0.00           H  
ATOM   1539  N   GLY A  94     -19.044   2.786   1.103  1.00  0.00           N  
ATOM   1540  CA  GLY A  94     -19.720   3.674   2.088  1.00  0.00           C  
ATOM   1541  C   GLY A  94     -18.733   4.048   3.195  1.00  0.00           C  
ATOM   1542  O   GLY A  94     -18.912   5.022   3.899  1.00  0.00           O  
ATOM   1543  H   GLY A  94     -18.889   1.843   1.320  1.00  0.00           H  
ATOM   1544  HA2 GLY A  94     -20.063   4.570   1.590  1.00  0.00           H  
ATOM   1545  HA3 GLY A  94     -20.563   3.158   2.522  1.00  0.00           H  
ATOM   1546  N   LEU A  95     -17.687   3.283   3.349  1.00  0.00           N  
ATOM   1547  CA  LEU A  95     -16.683   3.594   4.408  1.00  0.00           C  
ATOM   1548  C   LEU A  95     -16.207   5.043   4.271  1.00  0.00           C  
ATOM   1549  O   LEU A  95     -15.671   5.620   5.196  1.00  0.00           O  
ATOM   1550  CB  LEU A  95     -15.530   2.621   4.155  1.00  0.00           C  
ATOM   1551  CG  LEU A  95     -14.304   3.056   4.960  1.00  0.00           C  
ATOM   1552  CD1 LEU A  95     -14.598   2.916   6.455  1.00  0.00           C  
ATOM   1553  CD2 LEU A  95     -13.112   2.168   4.591  1.00  0.00           C  
ATOM   1554  H   LEU A  95     -17.560   2.504   2.768  1.00  0.00           H  
ATOM   1555  HA  LEU A  95     -17.102   3.424   5.387  1.00  0.00           H  
ATOM   1556  HB2 LEU A  95     -15.826   1.627   4.458  1.00  0.00           H  
ATOM   1557  HB3 LEU A  95     -15.285   2.618   3.104  1.00  0.00           H  
ATOM   1558  HG  LEU A  95     -14.072   4.087   4.733  1.00  0.00           H  
ATOM   1559 HD11 LEU A  95     -13.893   3.510   7.017  1.00  0.00           H  
ATOM   1560 HD12 LEU A  95     -14.508   1.880   6.744  1.00  0.00           H  
ATOM   1561 HD13 LEU A  95     -15.601   3.261   6.658  1.00  0.00           H  
ATOM   1562 HD21 LEU A  95     -13.295   1.159   4.930  1.00  0.00           H  
ATOM   1563 HD22 LEU A  95     -12.219   2.550   5.062  1.00  0.00           H  
ATOM   1564 HD23 LEU A  95     -12.981   2.169   3.519  1.00  0.00           H  
ATOM   1565  N   ILE A  96     -16.400   5.635   3.124  1.00  0.00           N  
ATOM   1566  CA  ILE A  96     -15.960   7.047   2.928  1.00  0.00           C  
ATOM   1567  C   ILE A  96     -16.375   7.900   4.130  1.00  0.00           C  
ATOM   1568  O   ILE A  96     -15.676   8.857   4.421  1.00  0.00           O  
ATOM   1569  CB  ILE A  96     -16.680   7.512   1.662  1.00  0.00           C  
ATOM   1570  CG1 ILE A  96     -15.986   6.917   0.435  1.00  0.00           C  
ATOM   1571  CG2 ILE A  96     -16.639   9.039   1.579  1.00  0.00           C  
ATOM   1572  CD1 ILE A  96     -16.747   7.318  -0.829  1.00  0.00           C  
ATOM   1573  OXT ILE A  96     -17.385   7.582   4.737  1.00  0.00           O  
ATOM   1574  H   ILE A  96     -16.835   5.153   2.391  1.00  0.00           H  
ATOM   1575  HA  ILE A  96     -14.893   7.092   2.783  1.00  0.00           H  
ATOM   1576  HB  ILE A  96     -17.709   7.180   1.690  1.00  0.00           H  
ATOM   1577 HG12 ILE A  96     -14.973   7.289   0.380  1.00  0.00           H  
ATOM   1578 HG13 ILE A  96     -15.969   5.840   0.517  1.00  0.00           H  
ATOM   1579 HG21 ILE A  96     -16.712   9.345   0.546  1.00  0.00           H  
ATOM   1580 HG22 ILE A  96     -15.711   9.398   1.997  1.00  0.00           H  
ATOM   1581 HG23 ILE A  96     -17.468   9.452   2.135  1.00  0.00           H  
ATOM   1582 HD11 ILE A  96     -16.133   7.121  -1.696  1.00  0.00           H  
ATOM   1583 HD12 ILE A  96     -16.984   8.371  -0.788  1.00  0.00           H  
ATOM   1584 HD13 ILE A  96     -17.660   6.745  -0.896  1.00  0.00           H  
TER    1585      ILE A  96                                                      
ENDMDL                                                                          
MODEL        3                                                                  
ATOM      1  N   MET A   1      -6.037 -18.240   8.386  1.00  0.00           N  
ATOM      2  CA  MET A   1      -6.775 -17.803   7.166  1.00  0.00           C  
ATOM      3  C   MET A   1      -5.981 -16.734   6.419  1.00  0.00           C  
ATOM      4  O   MET A   1      -5.868 -15.613   6.873  1.00  0.00           O  
ATOM      5  CB  MET A   1      -8.085 -17.199   7.681  1.00  0.00           C  
ATOM      6  CG  MET A   1      -9.197 -17.436   6.658  1.00  0.00           C  
ATOM      7  SD  MET A   1     -10.367 -18.654   7.309  1.00  0.00           S  
ATOM      8  CE  MET A   1     -11.822 -18.080   6.399  1.00  0.00           C  
ATOM      9  H1  MET A   1      -5.015 -18.168   8.217  1.00  0.00           H  
ATOM     10  H2  MET A   1      -6.285 -19.226   8.605  1.00  0.00           H  
ATOM     11  H3  MET A   1      -6.297 -17.630   9.186  1.00  0.00           H  
ATOM     12  HA  MET A   1      -6.983 -18.642   6.523  1.00  0.00           H  
ATOM     13  HB2 MET A   1      -8.352 -17.662   8.619  1.00  0.00           H  
ATOM     14  HB3 MET A   1      -7.958 -16.133   7.827  1.00  0.00           H  
ATOM     15  HG2 MET A   1      -9.714 -16.506   6.467  1.00  0.00           H  
ATOM     16  HG3 MET A   1      -8.767 -17.804   5.739  1.00  0.00           H  
ATOM     17  HE1 MET A   1     -12.666 -18.022   7.072  1.00  0.00           H  
ATOM     18  HE2 MET A   1     -12.046 -18.772   5.604  1.00  0.00           H  
ATOM     19  HE3 MET A   1     -11.621 -17.104   5.979  1.00  0.00           H  
ATOM     20  N   LYS A   2      -5.454 -17.044   5.265  1.00  0.00           N  
ATOM     21  CA  LYS A   2      -4.712 -15.984   4.523  1.00  0.00           C  
ATOM     22  C   LYS A   2      -5.718 -15.183   3.718  1.00  0.00           C  
ATOM     23  O   LYS A   2      -5.724 -15.191   2.503  1.00  0.00           O  
ATOM     24  CB  LYS A   2      -3.675 -16.638   3.588  1.00  0.00           C  
ATOM     25  CG  LYS A   2      -3.647 -18.163   3.748  1.00  0.00           C  
ATOM     26  CD  LYS A   2      -2.507 -18.744   2.909  1.00  0.00           C  
ATOM     27  CE  LYS A   2      -2.839 -20.187   2.525  1.00  0.00           C  
ATOM     28  NZ  LYS A   2      -2.335 -21.012   3.659  1.00  0.00           N  
ATOM     29  H   LYS A   2      -5.573 -17.939   4.888  1.00  0.00           H  
ATOM     30  HA  LYS A   2      -4.222 -15.339   5.226  1.00  0.00           H  
ATOM     31  HB2 LYS A   2      -3.918 -16.389   2.571  1.00  0.00           H  
ATOM     32  HB3 LYS A   2      -2.700 -16.240   3.810  1.00  0.00           H  
ATOM     33  HG2 LYS A   2      -3.493 -18.412   4.789  1.00  0.00           H  
ATOM     34  HG3 LYS A   2      -4.585 -18.578   3.414  1.00  0.00           H  
ATOM     35  HD2 LYS A   2      -2.381 -18.152   2.014  1.00  0.00           H  
ATOM     36  HD3 LYS A   2      -1.592 -18.727   3.483  1.00  0.00           H  
ATOM     37  HE2 LYS A   2      -3.908 -20.309   2.413  1.00  0.00           H  
ATOM     38  HE3 LYS A   2      -2.331 -20.461   1.613  1.00  0.00           H  
ATOM     39  HZ1 LYS A   2      -2.465 -20.494   4.550  1.00  0.00           H  
ATOM     40  HZ2 LYS A   2      -1.324 -21.213   3.518  1.00  0.00           H  
ATOM     41  HZ3 LYS A   2      -2.864 -21.905   3.700  1.00  0.00           H  
ATOM     42  N   THR A   3      -6.575 -14.492   4.403  1.00  0.00           N  
ATOM     43  CA  THR A   3      -7.606 -13.679   3.717  1.00  0.00           C  
ATOM     44  C   THR A   3      -7.261 -12.202   3.892  1.00  0.00           C  
ATOM     45  O   THR A   3      -6.329 -11.702   3.299  1.00  0.00           O  
ATOM     46  CB  THR A   3      -8.911 -14.038   4.427  1.00  0.00           C  
ATOM     47  OG1 THR A   3      -8.697 -14.042   5.831  1.00  0.00           O  
ATOM     48  CG2 THR A   3      -9.370 -15.425   3.976  1.00  0.00           C  
ATOM     49  H   THR A   3      -6.537 -14.508   5.383  1.00  0.00           H  
ATOM     50  HA  THR A   3      -7.664 -13.943   2.674  1.00  0.00           H  
ATOM     51  HB  THR A   3      -9.669 -13.312   4.181  1.00  0.00           H  
ATOM     52  HG1 THR A   3      -8.403 -14.921   6.084  1.00  0.00           H  
ATOM     53 HG21 THR A   3     -10.438 -15.515   4.117  1.00  0.00           H  
ATOM     54 HG22 THR A   3      -8.865 -16.179   4.562  1.00  0.00           H  
ATOM     55 HG23 THR A   3      -9.132 -15.561   2.932  1.00  0.00           H  
ATOM     56  N   ALA A   4      -7.973 -11.506   4.729  1.00  0.00           N  
ATOM     57  CA  ALA A   4      -7.646 -10.077   4.958  1.00  0.00           C  
ATOM     58  C   ALA A   4      -6.522  -9.977   5.997  1.00  0.00           C  
ATOM     59  O   ALA A   4      -6.003  -8.918   6.278  1.00  0.00           O  
ATOM     60  CB  ALA A   4      -8.938  -9.482   5.480  1.00  0.00           C  
ATOM     61  H   ALA A   4      -8.704 -11.923   5.226  1.00  0.00           H  
ATOM     62  HA  ALA A   4      -7.358  -9.602   4.035  1.00  0.00           H  
ATOM     63  HB1 ALA A   4      -9.545  -9.172   4.643  1.00  0.00           H  
ATOM     64  HB2 ALA A   4      -8.716  -8.631   6.106  1.00  0.00           H  
ATOM     65  HB3 ALA A   4      -9.466 -10.231   6.054  1.00  0.00           H  
ATOM     66  N   TYR A   5      -6.146 -11.100   6.548  1.00  0.00           N  
ATOM     67  CA  TYR A   5      -5.046 -11.164   7.553  1.00  0.00           C  
ATOM     68  C   TYR A   5      -3.766 -10.482   7.030  1.00  0.00           C  
ATOM     69  O   TYR A   5      -3.801  -9.462   6.375  1.00  0.00           O  
ATOM     70  CB  TYR A   5      -4.801 -12.674   7.695  1.00  0.00           C  
ATOM     71  CG  TYR A   5      -4.030 -13.169   6.479  1.00  0.00           C  
ATOM     72  CD1 TYR A   5      -4.413 -12.762   5.191  1.00  0.00           C  
ATOM     73  CD2 TYR A   5      -2.919 -14.007   6.640  1.00  0.00           C  
ATOM     74  CE1 TYR A   5      -3.699 -13.186   4.076  1.00  0.00           C  
ATOM     75  CE2 TYR A   5      -2.194 -14.433   5.515  1.00  0.00           C  
ATOM     76  CZ  TYR A   5      -2.587 -14.022   4.233  1.00  0.00           C  
ATOM     77  OH  TYR A   5      -1.876 -14.443   3.129  1.00  0.00           O  
ATOM     78  H   TYR A   5      -6.588 -11.933   6.285  1.00  0.00           H  
ATOM     79  HA  TYR A   5      -5.355 -10.746   8.496  1.00  0.00           H  
ATOM     80  HB2 TYR A   5      -4.227 -12.864   8.590  1.00  0.00           H  
ATOM     81  HB3 TYR A   5      -5.747 -13.189   7.756  1.00  0.00           H  
ATOM     82  HD1 TYR A   5      -5.260 -12.124   5.053  1.00  0.00           H  
ATOM     83  HD2 TYR A   5      -2.619 -14.324   7.628  1.00  0.00           H  
ATOM     84  HE1 TYR A   5      -4.010 -12.860   3.089  1.00  0.00           H  
ATOM     85  HE2 TYR A   5      -1.337 -15.077   5.636  1.00  0.00           H  
ATOM     86  HH  TYR A   5      -1.037 -14.798   3.433  1.00  0.00           H  
ATOM     87  N   ASP A   6      -2.635 -11.078   7.321  1.00  0.00           N  
ATOM     88  CA  ASP A   6      -1.319 -10.545   6.864  1.00  0.00           C  
ATOM     89  C   ASP A   6      -1.432  -9.788   5.539  1.00  0.00           C  
ATOM     90  O   ASP A   6      -1.069  -8.633   5.441  1.00  0.00           O  
ATOM     91  CB  ASP A   6      -0.478 -11.803   6.657  1.00  0.00           C  
ATOM     92  CG  ASP A   6       0.128 -12.243   7.991  1.00  0.00           C  
ATOM     93  OD1 ASP A   6       0.623 -11.387   8.705  1.00  0.00           O  
ATOM     94  OD2 ASP A   6       0.086 -13.428   8.275  1.00  0.00           O  
ATOM     95  H   ASP A   6      -2.651 -11.904   7.845  1.00  0.00           H  
ATOM     96  HA  ASP A   6      -0.871  -9.926   7.624  1.00  0.00           H  
ATOM     97  HB2 ASP A   6      -1.112 -12.591   6.266  1.00  0.00           H  
ATOM     98  HB3 ASP A   6       0.311 -11.598   5.952  1.00  0.00           H  
ATOM     99  N   VAL A   7      -1.904 -10.443   4.515  1.00  0.00           N  
ATOM    100  CA  VAL A   7      -2.010  -9.778   3.185  1.00  0.00           C  
ATOM    101  C   VAL A   7      -2.775  -8.450   3.293  1.00  0.00           C  
ATOM    102  O   VAL A   7      -2.276  -7.483   3.832  1.00  0.00           O  
ATOM    103  CB  VAL A   7      -2.754 -10.783   2.297  1.00  0.00           C  
ATOM    104  CG1 VAL A   7      -2.912 -10.222   0.892  1.00  0.00           C  
ATOM    105  CG2 VAL A   7      -1.956 -12.074   2.194  1.00  0.00           C  
ATOM    106  H   VAL A   7      -2.170 -11.381   4.616  1.00  0.00           H  
ATOM    107  HA  VAL A   7      -1.026  -9.603   2.783  1.00  0.00           H  
ATOM    108  HB  VAL A   7      -3.727 -10.990   2.719  1.00  0.00           H  
ATOM    109 HG11 VAL A   7      -2.287 -10.785   0.216  1.00  0.00           H  
ATOM    110 HG12 VAL A   7      -2.618  -9.183   0.882  1.00  0.00           H  
ATOM    111 HG13 VAL A   7      -3.942 -10.311   0.587  1.00  0.00           H  
ATOM    112 HG21 VAL A   7      -1.183 -11.958   1.449  1.00  0.00           H  
ATOM    113 HG22 VAL A   7      -2.618 -12.875   1.900  1.00  0.00           H  
ATOM    114 HG23 VAL A   7      -1.506 -12.300   3.147  1.00  0.00           H  
ATOM    115  N   ILE A   8      -3.969  -8.380   2.774  1.00  0.00           N  
ATOM    116  CA  ILE A   8      -4.728  -7.102   2.835  1.00  0.00           C  
ATOM    117  C   ILE A   8      -5.544  -7.002   4.126  1.00  0.00           C  
ATOM    118  O   ILE A   8      -6.486  -7.736   4.337  1.00  0.00           O  
ATOM    119  CB  ILE A   8      -5.646  -7.153   1.619  1.00  0.00           C  
ATOM    120  CG1 ILE A   8      -4.836  -7.527   0.382  1.00  0.00           C  
ATOM    121  CG2 ILE A   8      -6.271  -5.782   1.396  1.00  0.00           C  
ATOM    122  CD1 ILE A   8      -5.757  -7.547  -0.835  1.00  0.00           C  
ATOM    123  H   ILE A   8      -4.364  -9.158   2.333  1.00  0.00           H  
ATOM    124  HA  ILE A   8      -4.059  -6.263   2.750  1.00  0.00           H  
ATOM    125  HB  ILE A   8      -6.419  -7.894   1.784  1.00  0.00           H  
ATOM    126 HG12 ILE A   8      -4.051  -6.801   0.232  1.00  0.00           H  
ATOM    127 HG13 ILE A   8      -4.403  -8.502   0.516  1.00  0.00           H  
ATOM    128 HG21 ILE A   8      -6.005  -5.422   0.409  1.00  0.00           H  
ATOM    129 HG22 ILE A   8      -5.897  -5.095   2.140  1.00  0.00           H  
ATOM    130 HG23 ILE A   8      -7.345  -5.855   1.477  1.00  0.00           H  
ATOM    131 HD11 ILE A   8      -6.782  -7.427  -0.512  1.00  0.00           H  
ATOM    132 HD12 ILE A   8      -5.650  -8.489  -1.349  1.00  0.00           H  
ATOM    133 HD13 ILE A   8      -5.493  -6.738  -1.499  1.00  0.00           H  
ATOM    134  N   LEU A   9      -5.192  -6.085   4.988  1.00  0.00           N  
ATOM    135  CA  LEU A   9      -5.949  -5.926   6.263  1.00  0.00           C  
ATOM    136  C   LEU A   9      -7.066  -4.893   6.092  1.00  0.00           C  
ATOM    137  O   LEU A   9      -8.187  -5.226   5.762  1.00  0.00           O  
ATOM    138  CB  LEU A   9      -4.915  -5.436   7.278  1.00  0.00           C  
ATOM    139  CG  LEU A   9      -4.023  -6.605   7.703  1.00  0.00           C  
ATOM    140  CD1 LEU A   9      -2.641  -6.450   7.066  1.00  0.00           C  
ATOM    141  CD2 LEU A   9      -3.884  -6.610   9.227  1.00  0.00           C  
ATOM    142  H   LEU A   9      -4.432  -5.497   4.793  1.00  0.00           H  
ATOM    143  HA  LEU A   9      -6.356  -6.873   6.580  1.00  0.00           H  
ATOM    144  HB2 LEU A   9      -4.308  -4.663   6.829  1.00  0.00           H  
ATOM    145  HB3 LEU A   9      -5.421  -5.039   8.144  1.00  0.00           H  
ATOM    146  HG  LEU A   9      -4.468  -7.534   7.376  1.00  0.00           H  
ATOM    147 HD11 LEU A   9      -2.631  -6.938   6.103  1.00  0.00           H  
ATOM    148 HD12 LEU A   9      -1.898  -6.902   7.707  1.00  0.00           H  
ATOM    149 HD13 LEU A   9      -2.417  -5.401   6.941  1.00  0.00           H  
ATOM    150 HD21 LEU A   9      -3.288  -7.458   9.531  1.00  0.00           H  
ATOM    151 HD22 LEU A   9      -4.862  -6.677   9.677  1.00  0.00           H  
ATOM    152 HD23 LEU A   9      -3.401  -5.698   9.548  1.00  0.00           H  
ATOM    153  N   ALA A  10      -6.770  -3.641   6.317  1.00  0.00           N  
ATOM    154  CA  ALA A  10      -7.818  -2.588   6.170  1.00  0.00           C  
ATOM    155  C   ALA A  10      -7.557  -1.744   4.918  1.00  0.00           C  
ATOM    156  O   ALA A  10      -6.426  -1.576   4.506  1.00  0.00           O  
ATOM    157  CB  ALA A  10      -7.694  -1.728   7.427  1.00  0.00           C  
ATOM    158  H   ALA A  10      -5.860  -3.392   6.584  1.00  0.00           H  
ATOM    159  HA  ALA A  10      -8.799  -3.035   6.124  1.00  0.00           H  
ATOM    160  HB1 ALA A  10      -8.671  -1.365   7.712  1.00  0.00           H  
ATOM    161  HB2 ALA A  10      -7.042  -0.891   7.228  1.00  0.00           H  
ATOM    162  HB3 ALA A  10      -7.283  -2.322   8.230  1.00  0.00           H  
ATOM    163  N   PRO A  11      -8.622  -1.236   4.359  1.00  0.00           N  
ATOM    164  CA  PRO A  11      -8.517  -0.393   3.142  1.00  0.00           C  
ATOM    165  C   PRO A  11      -7.971   0.992   3.504  1.00  0.00           C  
ATOM    166  O   PRO A  11      -7.658   1.266   4.645  1.00  0.00           O  
ATOM    167  CB  PRO A  11      -9.959  -0.296   2.651  1.00  0.00           C  
ATOM    168  CG  PRO A  11     -10.801  -0.522   3.866  1.00  0.00           C  
ATOM    169  CD  PRO A  11     -10.010  -1.400   4.802  1.00  0.00           C  
ATOM    170  HA  PRO A  11      -7.901  -0.868   2.397  1.00  0.00           H  
ATOM    171  HB2 PRO A  11     -10.147   0.685   2.236  1.00  0.00           H  
ATOM    172  HB3 PRO A  11     -10.158  -1.061   1.917  1.00  0.00           H  
ATOM    173  HG2 PRO A  11     -11.020   0.424   4.342  1.00  0.00           H  
ATOM    174  HG3 PRO A  11     -11.719  -1.018   3.592  1.00  0.00           H  
ATOM    175  HD2 PRO A  11     -10.127  -1.065   5.823  1.00  0.00           H  
ATOM    176  HD3 PRO A  11     -10.313  -2.431   4.702  1.00  0.00           H  
ATOM    177  N   VAL A  12      -7.853   1.867   2.543  1.00  0.00           N  
ATOM    178  CA  VAL A  12      -7.326   3.231   2.841  1.00  0.00           C  
ATOM    179  C   VAL A  12      -8.407   4.286   2.590  1.00  0.00           C  
ATOM    180  O   VAL A  12      -9.067   4.280   1.570  1.00  0.00           O  
ATOM    181  CB  VAL A  12      -6.144   3.435   1.884  1.00  0.00           C  
ATOM    182  CG1 VAL A  12      -5.340   2.139   1.766  1.00  0.00           C  
ATOM    183  CG2 VAL A  12      -6.664   3.839   0.501  1.00  0.00           C  
ATOM    184  H   VAL A  12      -8.109   1.629   1.627  1.00  0.00           H  
ATOM    185  HA  VAL A  12      -6.982   3.283   3.863  1.00  0.00           H  
ATOM    186  HB  VAL A  12      -5.506   4.216   2.270  1.00  0.00           H  
ATOM    187 HG11 VAL A  12      -5.620   1.466   2.563  1.00  0.00           H  
ATOM    188 HG12 VAL A  12      -4.285   2.361   1.837  1.00  0.00           H  
ATOM    189 HG13 VAL A  12      -5.545   1.673   0.813  1.00  0.00           H  
ATOM    190 HG21 VAL A  12      -7.267   4.734   0.592  1.00  0.00           H  
ATOM    191 HG22 VAL A  12      -7.268   3.041   0.094  1.00  0.00           H  
ATOM    192 HG23 VAL A  12      -5.831   4.033  -0.157  1.00  0.00           H  
ATOM    193  N   LEU A  13      -8.585   5.197   3.503  1.00  0.00           N  
ATOM    194  CA  LEU A  13      -9.612   6.254   3.301  1.00  0.00           C  
ATOM    195  C   LEU A  13      -8.943   7.570   2.896  1.00  0.00           C  
ATOM    196  O   LEU A  13      -8.234   8.180   3.670  1.00  0.00           O  
ATOM    197  CB  LEU A  13     -10.309   6.398   4.652  1.00  0.00           C  
ATOM    198  CG  LEU A  13     -11.178   5.166   4.917  1.00  0.00           C  
ATOM    199  CD1 LEU A  13     -12.024   4.858   3.680  1.00  0.00           C  
ATOM    200  CD2 LEU A  13     -10.280   3.967   5.229  1.00  0.00           C  
ATOM    201  H   LEU A  13      -8.037   5.192   4.315  1.00  0.00           H  
ATOM    202  HA  LEU A  13     -10.322   5.949   2.549  1.00  0.00           H  
ATOM    203  HB2 LEU A  13      -9.567   6.491   5.432  1.00  0.00           H  
ATOM    204  HB3 LEU A  13     -10.930   7.277   4.638  1.00  0.00           H  
ATOM    205  HG  LEU A  13     -11.828   5.360   5.758  1.00  0.00           H  
ATOM    206 HD11 LEU A  13     -12.908   4.313   3.975  1.00  0.00           H  
ATOM    207 HD12 LEU A  13     -11.445   4.262   2.989  1.00  0.00           H  
ATOM    208 HD13 LEU A  13     -12.313   5.783   3.202  1.00  0.00           H  
ATOM    209 HD21 LEU A  13      -9.427   4.296   5.805  1.00  0.00           H  
ATOM    210 HD22 LEU A  13      -9.941   3.521   4.307  1.00  0.00           H  
ATOM    211 HD23 LEU A  13     -10.838   3.237   5.798  1.00  0.00           H  
ATOM    212  N   SER A  14      -9.163   8.011   1.688  1.00  0.00           N  
ATOM    213  CA  SER A  14      -8.538   9.288   1.238  1.00  0.00           C  
ATOM    214  C   SER A  14      -9.238   9.802  -0.024  1.00  0.00           C  
ATOM    215  O   SER A  14      -9.402   9.083  -0.990  1.00  0.00           O  
ATOM    216  CB  SER A  14      -7.084   8.932   0.937  1.00  0.00           C  
ATOM    217  OG  SER A  14      -6.418   8.612   2.150  1.00  0.00           O  
ATOM    218  H   SER A  14      -9.738   7.505   1.078  1.00  0.00           H  
ATOM    219  HA  SER A  14      -8.582  10.027   2.021  1.00  0.00           H  
ATOM    220  HB2 SER A  14      -7.049   8.080   0.277  1.00  0.00           H  
ATOM    221  HB3 SER A  14      -6.600   9.774   0.459  1.00  0.00           H  
ATOM    222  HG  SER A  14      -6.313   7.659   2.190  1.00  0.00           H  
ATOM    223  N   GLU A  15      -9.652  11.041  -0.023  1.00  0.00           N  
ATOM    224  CA  GLU A  15     -10.339  11.597  -1.224  1.00  0.00           C  
ATOM    225  C   GLU A  15      -9.611  11.156  -2.496  1.00  0.00           C  
ATOM    226  O   GLU A  15     -10.182  10.522  -3.361  1.00  0.00           O  
ATOM    227  CB  GLU A  15     -10.259  13.115  -1.059  1.00  0.00           C  
ATOM    228  CG  GLU A  15     -11.616  13.650  -0.596  1.00  0.00           C  
ATOM    229  CD  GLU A  15     -12.117  14.699  -1.591  1.00  0.00           C  
ATOM    230  OE1 GLU A  15     -11.525  15.764  -1.648  1.00  0.00           O  
ATOM    231  OE2 GLU A  15     -13.086  14.419  -2.279  1.00  0.00           O  
ATOM    232  H   GLU A  15      -9.510  11.604   0.766  1.00  0.00           H  
ATOM    233  HA  GLU A  15     -11.370  11.282  -1.249  1.00  0.00           H  
ATOM    234  HB2 GLU A  15      -9.505  13.358  -0.324  1.00  0.00           H  
ATOM    235  HB3 GLU A  15     -10.000  13.567  -2.005  1.00  0.00           H  
ATOM    236  HG2 GLU A  15     -12.323  12.837  -0.542  1.00  0.00           H  
ATOM    237  HG3 GLU A  15     -11.511  14.103   0.378  1.00  0.00           H  
ATOM    238  N   LYS A  16      -8.355  11.486  -2.615  1.00  0.00           N  
ATOM    239  CA  LYS A  16      -7.590  11.087  -3.828  1.00  0.00           C  
ATOM    240  C   LYS A  16      -7.680   9.572  -4.036  1.00  0.00           C  
ATOM    241  O   LYS A  16      -7.412   9.067  -5.108  1.00  0.00           O  
ATOM    242  CB  LYS A  16      -6.148  11.505  -3.542  1.00  0.00           C  
ATOM    243  CG  LYS A  16      -5.614  12.333  -4.712  1.00  0.00           C  
ATOM    244  CD  LYS A  16      -6.150  13.763  -4.610  1.00  0.00           C  
ATOM    245  CE  LYS A  16      -6.676  14.210  -5.977  1.00  0.00           C  
ATOM    246  NZ  LYS A  16      -8.088  14.615  -5.729  1.00  0.00           N  
ATOM    247  H   LYS A  16      -7.914  11.996  -1.910  1.00  0.00           H  
ATOM    248  HA  LYS A  16      -7.961  11.611  -4.689  1.00  0.00           H  
ATOM    249  HB2 LYS A  16      -6.116  12.095  -2.638  1.00  0.00           H  
ATOM    250  HB3 LYS A  16      -5.535  10.624  -3.418  1.00  0.00           H  
ATOM    251  HG2 LYS A  16      -4.534  12.349  -4.680  1.00  0.00           H  
ATOM    252  HG3 LYS A  16      -5.940  11.894  -5.642  1.00  0.00           H  
ATOM    253  HD2 LYS A  16      -6.950  13.797  -3.886  1.00  0.00           H  
ATOM    254  HD3 LYS A  16      -5.354  14.424  -4.301  1.00  0.00           H  
ATOM    255  HE2 LYS A  16      -6.100  15.047  -6.344  1.00  0.00           H  
ATOM    256  HE3 LYS A  16      -6.644  13.392  -6.679  1.00  0.00           H  
ATOM    257  HZ1 LYS A  16      -8.565  13.886  -5.164  1.00  0.00           H  
ATOM    258  HZ2 LYS A  16      -8.580  14.728  -6.639  1.00  0.00           H  
ATOM    259  HZ3 LYS A  16      -8.104  15.517  -5.212  1.00  0.00           H  
ATOM    260  N   ALA A  17      -8.056   8.845  -3.019  1.00  0.00           N  
ATOM    261  CA  ALA A  17      -8.164   7.366  -3.160  1.00  0.00           C  
ATOM    262  C   ALA A  17      -9.616   6.967  -3.430  1.00  0.00           C  
ATOM    263  O   ALA A  17      -9.900   6.201  -4.328  1.00  0.00           O  
ATOM    264  CB  ALA A  17      -7.691   6.802  -1.819  1.00  0.00           C  
ATOM    265  H   ALA A  17      -8.269   9.270  -2.164  1.00  0.00           H  
ATOM    266  HA  ALA A  17      -7.522   7.016  -3.953  1.00  0.00           H  
ATOM    267  HB1 ALA A  17      -7.375   5.777  -1.952  1.00  0.00           H  
ATOM    268  HB2 ALA A  17      -8.501   6.839  -1.107  1.00  0.00           H  
ATOM    269  HB3 ALA A  17      -6.862   7.389  -1.454  1.00  0.00           H  
ATOM    270  N   TYR A  18     -10.540   7.482  -2.663  1.00  0.00           N  
ATOM    271  CA  TYR A  18     -11.970   7.126  -2.890  1.00  0.00           C  
ATOM    272  C   TYR A  18     -12.339   7.374  -4.354  1.00  0.00           C  
ATOM    273  O   TYR A  18     -13.134   6.660  -4.932  1.00  0.00           O  
ATOM    274  CB  TYR A  18     -12.768   8.036  -1.958  1.00  0.00           C  
ATOM    275  CG  TYR A  18     -13.211   7.242  -0.752  1.00  0.00           C  
ATOM    276  CD1 TYR A  18     -13.719   5.947  -0.917  1.00  0.00           C  
ATOM    277  CD2 TYR A  18     -13.110   7.795   0.530  1.00  0.00           C  
ATOM    278  CE1 TYR A  18     -14.128   5.206   0.199  1.00  0.00           C  
ATOM    279  CE2 TYR A  18     -13.518   7.055   1.647  1.00  0.00           C  
ATOM    280  CZ  TYR A  18     -14.027   5.761   1.482  1.00  0.00           C  
ATOM    281  OH  TYR A  18     -14.428   5.031   2.581  1.00  0.00           O  
ATOM    282  H   TYR A  18     -10.295   8.101  -1.945  1.00  0.00           H  
ATOM    283  HA  TYR A  18     -12.142   6.093  -2.632  1.00  0.00           H  
ATOM    284  HB2 TYR A  18     -12.147   8.861  -1.640  1.00  0.00           H  
ATOM    285  HB3 TYR A  18     -13.635   8.416  -2.477  1.00  0.00           H  
ATOM    286  HD1 TYR A  18     -13.797   5.521  -1.906  1.00  0.00           H  
ATOM    287  HD2 TYR A  18     -12.719   8.792   0.658  1.00  0.00           H  
ATOM    288  HE1 TYR A  18     -14.519   4.206   0.073  1.00  0.00           H  
ATOM    289  HE2 TYR A  18     -13.441   7.482   2.635  1.00  0.00           H  
ATOM    290  HH  TYR A  18     -14.845   5.635   3.202  1.00  0.00           H  
ATOM    291  N   ALA A  19     -11.752   8.365  -4.967  1.00  0.00           N  
ATOM    292  CA  ALA A  19     -12.054   8.632  -6.400  1.00  0.00           C  
ATOM    293  C   ALA A  19     -11.595   7.427  -7.220  1.00  0.00           C  
ATOM    294  O   ALA A  19     -12.078   7.167  -8.304  1.00  0.00           O  
ATOM    295  CB  ALA A  19     -11.244   9.878  -6.757  1.00  0.00           C  
ATOM    296  H   ALA A  19     -11.101   8.919  -4.490  1.00  0.00           H  
ATOM    297  HA  ALA A  19     -13.108   8.811  -6.541  1.00  0.00           H  
ATOM    298  HB1 ALA A  19     -10.325   9.583  -7.240  1.00  0.00           H  
ATOM    299  HB2 ALA A  19     -11.016  10.427  -5.856  1.00  0.00           H  
ATOM    300  HB3 ALA A  19     -11.818  10.502  -7.424  1.00  0.00           H  
ATOM    301  N   GLY A  20     -10.694   6.665  -6.667  1.00  0.00           N  
ATOM    302  CA  GLY A  20     -10.210   5.435  -7.345  1.00  0.00           C  
ATOM    303  C   GLY A  20     -10.945   4.284  -6.681  1.00  0.00           C  
ATOM    304  O   GLY A  20     -11.378   3.342  -7.313  1.00  0.00           O  
ATOM    305  H   GLY A  20     -10.362   6.884  -5.774  1.00  0.00           H  
ATOM    306  HA2 GLY A  20     -10.446   5.472  -8.401  1.00  0.00           H  
ATOM    307  HA3 GLY A  20      -9.148   5.320  -7.202  1.00  0.00           H  
ATOM    308  N   PHE A  21     -11.132   4.402  -5.395  1.00  0.00           N  
ATOM    309  CA  PHE A  21     -11.890   3.372  -4.647  1.00  0.00           C  
ATOM    310  C   PHE A  21     -13.327   3.386  -5.161  1.00  0.00           C  
ATOM    311  O   PHE A  21     -14.082   2.450  -4.981  1.00  0.00           O  
ATOM    312  CB  PHE A  21     -11.838   3.839  -3.191  1.00  0.00           C  
ATOM    313  CG  PHE A  21     -11.582   2.664  -2.283  1.00  0.00           C  
ATOM    314  CD1 PHE A  21     -10.453   1.861  -2.478  1.00  0.00           C  
ATOM    315  CD2 PHE A  21     -12.472   2.380  -1.241  1.00  0.00           C  
ATOM    316  CE1 PHE A  21     -10.214   0.772  -1.631  1.00  0.00           C  
ATOM    317  CE2 PHE A  21     -12.234   1.293  -0.395  1.00  0.00           C  
ATOM    318  CZ  PHE A  21     -11.105   0.488  -0.588  1.00  0.00           C  
ATOM    319  H   PHE A  21     -10.803   5.199  -4.926  1.00  0.00           H  
ATOM    320  HA  PHE A  21     -11.443   2.399  -4.754  1.00  0.00           H  
ATOM    321  HB2 PHE A  21     -11.044   4.561  -3.075  1.00  0.00           H  
ATOM    322  HB3 PHE A  21     -12.780   4.296  -2.927  1.00  0.00           H  
ATOM    323  HD1 PHE A  21      -9.768   2.081  -3.282  1.00  0.00           H  
ATOM    324  HD2 PHE A  21     -13.342   3.001  -1.091  1.00  0.00           H  
ATOM    325  HE1 PHE A  21      -9.342   0.153  -1.781  1.00  0.00           H  
ATOM    326  HE2 PHE A  21     -12.921   1.076   0.408  1.00  0.00           H  
ATOM    327  HZ  PHE A  21     -10.921  -0.351   0.066  1.00  0.00           H  
ATOM    328  N   ALA A  22     -13.705   4.466  -5.797  1.00  0.00           N  
ATOM    329  CA  ALA A  22     -15.077   4.588  -6.330  1.00  0.00           C  
ATOM    330  C   ALA A  22     -15.131   4.131  -7.791  1.00  0.00           C  
ATOM    331  O   ALA A  22     -16.146   4.242  -8.448  1.00  0.00           O  
ATOM    332  CB  ALA A  22     -15.410   6.075  -6.221  1.00  0.00           C  
ATOM    333  H   ALA A  22     -13.083   5.200  -5.918  1.00  0.00           H  
ATOM    334  HA  ALA A  22     -15.742   4.024  -5.727  1.00  0.00           H  
ATOM    335  HB1 ALA A  22     -16.351   6.270  -6.715  1.00  0.00           H  
ATOM    336  HB2 ALA A  22     -14.630   6.655  -6.694  1.00  0.00           H  
ATOM    337  HB3 ALA A  22     -15.484   6.354  -5.181  1.00  0.00           H  
ATOM    338  N   GLU A  23     -14.041   3.632  -8.309  1.00  0.00           N  
ATOM    339  CA  GLU A  23     -14.028   3.183  -9.733  1.00  0.00           C  
ATOM    340  C   GLU A  23     -13.888   1.660  -9.821  1.00  0.00           C  
ATOM    341  O   GLU A  23     -13.561   1.118 -10.858  1.00  0.00           O  
ATOM    342  CB  GLU A  23     -12.809   3.868 -10.350  1.00  0.00           C  
ATOM    343  CG  GLU A  23     -13.265   5.054 -11.201  1.00  0.00           C  
ATOM    344  CD  GLU A  23     -12.185   5.386 -12.234  1.00  0.00           C  
ATOM    345  OE1 GLU A  23     -11.434   4.491 -12.584  1.00  0.00           O  
ATOM    346  OE2 GLU A  23     -12.129   6.529 -12.656  1.00  0.00           O  
ATOM    347  H   GLU A  23     -13.229   3.560  -7.767  1.00  0.00           H  
ATOM    348  HA  GLU A  23     -14.925   3.507 -10.237  1.00  0.00           H  
ATOM    349  HB2 GLU A  23     -12.157   4.219  -9.562  1.00  0.00           H  
ATOM    350  HB3 GLU A  23     -12.276   3.165 -10.971  1.00  0.00           H  
ATOM    351  HG2 GLU A  23     -14.184   4.800 -11.709  1.00  0.00           H  
ATOM    352  HG3 GLU A  23     -13.429   5.912 -10.567  1.00  0.00           H  
ATOM    353  N   GLY A  24     -14.132   0.964  -8.746  1.00  0.00           N  
ATOM    354  CA  GLY A  24     -14.013  -0.513  -8.775  1.00  0.00           C  
ATOM    355  C   GLY A  24     -12.630  -0.925  -8.267  1.00  0.00           C  
ATOM    356  O   GLY A  24     -12.439  -2.018  -7.774  1.00  0.00           O  
ATOM    357  H   GLY A  24     -14.395   1.410  -7.925  1.00  0.00           H  
ATOM    358  HA2 GLY A  24     -14.776  -0.948  -8.145  1.00  0.00           H  
ATOM    359  HA3 GLY A  24     -14.141  -0.851  -9.781  1.00  0.00           H  
ATOM    360  N   LYS A  25     -11.667  -0.052  -8.376  1.00  0.00           N  
ATOM    361  CA  LYS A  25     -10.296  -0.386  -7.892  1.00  0.00           C  
ATOM    362  C   LYS A  25     -10.229  -0.162  -6.381  1.00  0.00           C  
ATOM    363  O   LYS A  25     -10.799   0.776  -5.866  1.00  0.00           O  
ATOM    364  CB  LYS A  25      -9.371   0.589  -8.623  1.00  0.00           C  
ATOM    365  CG  LYS A  25      -9.583   0.463 -10.133  1.00  0.00           C  
ATOM    366  CD  LYS A  25      -8.423   1.132 -10.871  1.00  0.00           C  
ATOM    367  CE  LYS A  25      -8.417   0.681 -12.333  1.00  0.00           C  
ATOM    368  NZ  LYS A  25      -7.891  -0.712 -12.303  1.00  0.00           N  
ATOM    369  H   LYS A  25     -11.846   0.826  -8.771  1.00  0.00           H  
ATOM    370  HA  LYS A  25     -10.042  -1.405  -8.141  1.00  0.00           H  
ATOM    371  HB2 LYS A  25      -9.596   1.599  -8.311  1.00  0.00           H  
ATOM    372  HB3 LYS A  25      -8.343   0.361  -8.384  1.00  0.00           H  
ATOM    373  HG2 LYS A  25      -9.628  -0.582 -10.403  1.00  0.00           H  
ATOM    374  HG3 LYS A  25     -10.508   0.945 -10.408  1.00  0.00           H  
ATOM    375  HD2 LYS A  25      -8.539   2.206 -10.826  1.00  0.00           H  
ATOM    376  HD3 LYS A  25      -7.489   0.851 -10.407  1.00  0.00           H  
ATOM    377  HE2 LYS A  25      -9.422   0.697 -12.734  1.00  0.00           H  
ATOM    378  HE3 LYS A  25      -7.767   1.310 -12.920  1.00  0.00           H  
ATOM    379  HZ1 LYS A  25      -8.683  -1.381 -12.226  1.00  0.00           H  
ATOM    380  HZ2 LYS A  25      -7.259  -0.826 -11.484  1.00  0.00           H  
ATOM    381  HZ3 LYS A  25      -7.363  -0.903 -13.178  1.00  0.00           H  
ATOM    382  N   TYR A  26      -9.562  -1.019  -5.656  1.00  0.00           N  
ATOM    383  CA  TYR A  26      -9.509  -0.832  -4.178  1.00  0.00           C  
ATOM    384  C   TYR A  26      -8.074  -0.827  -3.646  1.00  0.00           C  
ATOM    385  O   TYR A  26      -7.413  -1.842  -3.600  1.00  0.00           O  
ATOM    386  CB  TYR A  26     -10.291  -2.013  -3.606  1.00  0.00           C  
ATOM    387  CG  TYR A  26     -11.743  -1.887  -4.000  1.00  0.00           C  
ATOM    388  CD1 TYR A  26     -12.446  -0.711  -3.711  1.00  0.00           C  
ATOM    389  CD2 TYR A  26     -12.386  -2.944  -4.655  1.00  0.00           C  
ATOM    390  CE1 TYR A  26     -13.791  -0.592  -4.078  1.00  0.00           C  
ATOM    391  CE2 TYR A  26     -13.733  -2.823  -5.022  1.00  0.00           C  
ATOM    392  CZ  TYR A  26     -14.435  -1.648  -4.733  1.00  0.00           C  
ATOM    393  OH  TYR A  26     -15.761  -1.530  -5.094  1.00  0.00           O  
ATOM    394  H   TYR A  26      -9.119  -1.785  -6.076  1.00  0.00           H  
ATOM    395  HA  TYR A  26      -9.998   0.085  -3.908  1.00  0.00           H  
ATOM    396  HB2 TYR A  26      -9.889  -2.937  -3.999  1.00  0.00           H  
ATOM    397  HB3 TYR A  26     -10.209  -2.013  -2.530  1.00  0.00           H  
ATOM    398  HD1 TYR A  26     -11.949   0.104  -3.205  1.00  0.00           H  
ATOM    399  HD2 TYR A  26     -11.844  -3.851  -4.877  1.00  0.00           H  
ATOM    400  HE1 TYR A  26     -14.334   0.316  -3.855  1.00  0.00           H  
ATOM    401  HE2 TYR A  26     -14.229  -3.639  -5.527  1.00  0.00           H  
ATOM    402  HH  TYR A  26     -16.296  -1.894  -4.386  1.00  0.00           H  
ATOM    403  N   THR A  27      -7.618   0.315  -3.208  1.00  0.00           N  
ATOM    404  CA  THR A  27      -6.255   0.426  -2.629  1.00  0.00           C  
ATOM    405  C   THR A  27      -6.308  -0.057  -1.182  1.00  0.00           C  
ATOM    406  O   THR A  27      -7.024   0.489  -0.365  1.00  0.00           O  
ATOM    407  CB  THR A  27      -5.921   1.919  -2.688  1.00  0.00           C  
ATOM    408  OG1 THR A  27      -6.129   2.397  -4.012  1.00  0.00           O  
ATOM    409  CG2 THR A  27      -4.463   2.137  -2.281  1.00  0.00           C  
ATOM    410  H   THR A  27      -8.187   1.096  -3.231  1.00  0.00           H  
ATOM    411  HA  THR A  27      -5.545  -0.139  -3.204  1.00  0.00           H  
ATOM    412  HB  THR A  27      -6.564   2.457  -2.007  1.00  0.00           H  
ATOM    413  HG1 THR A  27      -5.270   2.513  -4.426  1.00  0.00           H  
ATOM    414 HG21 THR A  27      -4.392   3.014  -1.655  1.00  0.00           H  
ATOM    415 HG22 THR A  27      -3.860   2.276  -3.166  1.00  0.00           H  
ATOM    416 HG23 THR A  27      -4.109   1.275  -1.735  1.00  0.00           H  
ATOM    417  N   PHE A  28      -5.591  -1.091  -0.858  1.00  0.00           N  
ATOM    418  CA  PHE A  28      -5.650  -1.614   0.534  1.00  0.00           C  
ATOM    419  C   PHE A  28      -4.298  -1.509   1.232  1.00  0.00           C  
ATOM    420  O   PHE A  28      -3.270  -1.344   0.610  1.00  0.00           O  
ATOM    421  CB  PHE A  28      -6.053  -3.080   0.385  1.00  0.00           C  
ATOM    422  CG  PHE A  28      -7.417  -3.280   0.992  1.00  0.00           C  
ATOM    423  CD1 PHE A  28      -7.539  -3.473   2.372  1.00  0.00           C  
ATOM    424  CD2 PHE A  28      -8.555  -3.269   0.180  1.00  0.00           C  
ATOM    425  CE1 PHE A  28      -8.803  -3.655   2.944  1.00  0.00           C  
ATOM    426  CE2 PHE A  28      -9.822  -3.450   0.751  1.00  0.00           C  
ATOM    427  CZ  PHE A  28      -9.945  -3.643   2.133  1.00  0.00           C  
ATOM    428  H   PHE A  28      -5.038  -1.539  -1.533  1.00  0.00           H  
ATOM    429  HA  PHE A  28      -6.402  -1.090   1.098  1.00  0.00           H  
ATOM    430  HB2 PHE A  28      -6.077  -3.348  -0.661  1.00  0.00           H  
ATOM    431  HB3 PHE A  28      -5.336  -3.704   0.899  1.00  0.00           H  
ATOM    432  HD1 PHE A  28      -6.655  -3.486   2.995  1.00  0.00           H  
ATOM    433  HD2 PHE A  28      -8.457  -3.123  -0.887  1.00  0.00           H  
ATOM    434  HE1 PHE A  28      -8.898  -3.804   4.009  1.00  0.00           H  
ATOM    435  HE2 PHE A  28     -10.702  -3.442   0.126  1.00  0.00           H  
ATOM    436  HZ  PHE A  28     -10.919  -3.782   2.574  1.00  0.00           H  
ATOM    437  N   TRP A  29      -4.300  -1.650   2.528  1.00  0.00           N  
ATOM    438  CA  TRP A  29      -3.033  -1.612   3.296  1.00  0.00           C  
ATOM    439  C   TRP A  29      -2.642  -3.056   3.524  1.00  0.00           C  
ATOM    440  O   TRP A  29      -3.423  -3.839   4.028  1.00  0.00           O  
ATOM    441  CB  TRP A  29      -3.369  -0.920   4.617  1.00  0.00           C  
ATOM    442  CG  TRP A  29      -3.223   0.560   4.460  1.00  0.00           C  
ATOM    443  CD1 TRP A  29      -4.162   1.471   4.803  1.00  0.00           C  
ATOM    444  CD2 TRP A  29      -2.092   1.314   3.932  1.00  0.00           C  
ATOM    445  NE1 TRP A  29      -3.681   2.736   4.518  1.00  0.00           N  
ATOM    446  CE2 TRP A  29      -2.410   2.692   3.981  1.00  0.00           C  
ATOM    447  CE3 TRP A  29      -0.836   0.940   3.420  1.00  0.00           C  
ATOM    448  CZ2 TRP A  29      -1.513   3.664   3.538  1.00  0.00           C  
ATOM    449  CZ3 TRP A  29       0.069   1.917   2.974  1.00  0.00           C  
ATOM    450  CH2 TRP A  29      -0.269   3.276   3.032  1.00  0.00           C  
ATOM    451  H   TRP A  29      -5.136  -1.831   2.993  1.00  0.00           H  
ATOM    452  HA  TRP A  29      -2.264  -1.077   2.759  1.00  0.00           H  
ATOM    453  HB2 TRP A  29      -4.386  -1.154   4.897  1.00  0.00           H  
ATOM    454  HB3 TRP A  29      -2.695  -1.268   5.386  1.00  0.00           H  
ATOM    455  HD1 TRP A  29      -5.128   1.247   5.228  1.00  0.00           H  
ATOM    456  HE1 TRP A  29      -4.167   3.572   4.674  1.00  0.00           H  
ATOM    457  HE3 TRP A  29      -0.566  -0.105   3.371  1.00  0.00           H  
ATOM    458  HZ2 TRP A  29      -1.779   4.711   3.585  1.00  0.00           H  
ATOM    459  HZ3 TRP A  29       1.031   1.619   2.582  1.00  0.00           H  
ATOM    460  HH2 TRP A  29       0.431   4.022   2.688  1.00  0.00           H  
ATOM    461  N   VAL A  30      -1.488  -3.449   3.109  1.00  0.00           N  
ATOM    462  CA  VAL A  30      -1.142  -4.870   3.261  1.00  0.00           C  
ATOM    463  C   VAL A  30       0.341  -5.061   3.549  1.00  0.00           C  
ATOM    464  O   VAL A  30       1.165  -4.219   3.256  1.00  0.00           O  
ATOM    465  CB  VAL A  30      -1.547  -5.454   1.911  1.00  0.00           C  
ATOM    466  CG1 VAL A  30      -1.048  -4.558   0.774  1.00  0.00           C  
ATOM    467  CG2 VAL A  30      -0.968  -6.837   1.736  1.00  0.00           C  
ATOM    468  H   VAL A  30      -0.879  -2.834   2.653  1.00  0.00           H  
ATOM    469  HA  VAL A  30      -1.736  -5.320   4.040  1.00  0.00           H  
ATOM    470  HB  VAL A  30      -2.617  -5.519   1.872  1.00  0.00           H  
ATOM    471 HG11 VAL A  30      -1.268  -5.024  -0.175  1.00  0.00           H  
ATOM    472 HG12 VAL A  30       0.018  -4.418   0.867  1.00  0.00           H  
ATOM    473 HG13 VAL A  30      -1.543  -3.600   0.827  1.00  0.00           H  
ATOM    474 HG21 VAL A  30      -0.578  -7.180   2.672  1.00  0.00           H  
ATOM    475 HG22 VAL A  30      -0.182  -6.799   1.002  1.00  0.00           H  
ATOM    476 HG23 VAL A  30      -1.750  -7.498   1.402  1.00  0.00           H  
ATOM    477  N   HIS A  31       0.671  -6.171   4.134  1.00  0.00           N  
ATOM    478  CA  HIS A  31       2.094  -6.454   4.466  1.00  0.00           C  
ATOM    479  C   HIS A  31       2.941  -6.442   3.194  1.00  0.00           C  
ATOM    480  O   HIS A  31       2.465  -6.774   2.127  1.00  0.00           O  
ATOM    481  CB  HIS A  31       2.081  -7.849   5.090  1.00  0.00           C  
ATOM    482  CG  HIS A  31       3.012  -7.880   6.272  1.00  0.00           C  
ATOM    483  ND1 HIS A  31       3.734  -9.012   6.615  1.00  0.00           N  
ATOM    484  CD2 HIS A  31       3.345  -6.926   7.202  1.00  0.00           C  
ATOM    485  CE1 HIS A  31       4.459  -8.715   7.708  1.00  0.00           C  
ATOM    486  NE2 HIS A  31       4.260  -7.455   8.108  1.00  0.00           N  
ATOM    487  H   HIS A  31      -0.028  -6.820   4.359  1.00  0.00           H  
ATOM    488  HA  HIS A  31       2.467  -5.734   5.177  1.00  0.00           H  
ATOM    489  HB2 HIS A  31       1.079  -8.089   5.414  1.00  0.00           H  
ATOM    490  HB3 HIS A  31       2.406  -8.574   4.358  1.00  0.00           H  
ATOM    491  HD1 HIS A  31       3.719  -9.872   6.145  1.00  0.00           H  
ATOM    492  HD2 HIS A  31       2.956  -5.919   7.226  1.00  0.00           H  
ATOM    493  HE1 HIS A  31       5.122  -9.409   8.203  1.00  0.00           H  
ATOM    494  N   PRO A  32       4.176  -6.062   3.355  1.00  0.00           N  
ATOM    495  CA  PRO A  32       5.110  -6.006   2.205  1.00  0.00           C  
ATOM    496  C   PRO A  32       5.500  -7.421   1.786  1.00  0.00           C  
ATOM    497  O   PRO A  32       6.608  -7.866   2.011  1.00  0.00           O  
ATOM    498  CB  PRO A  32       6.311  -5.255   2.759  1.00  0.00           C  
ATOM    499  CG  PRO A  32       6.266  -5.482   4.236  1.00  0.00           C  
ATOM    500  CD  PRO A  32       4.815  -5.652   4.609  1.00  0.00           C  
ATOM    501  HA  PRO A  32       4.677  -5.464   1.380  1.00  0.00           H  
ATOM    502  HB2 PRO A  32       7.225  -5.648   2.341  1.00  0.00           H  
ATOM    503  HB3 PRO A  32       6.219  -4.207   2.546  1.00  0.00           H  
ATOM    504  HG2 PRO A  32       6.822  -6.374   4.489  1.00  0.00           H  
ATOM    505  HG3 PRO A  32       6.676  -4.630   4.755  1.00  0.00           H  
ATOM    506  HD2 PRO A  32       4.707  -6.420   5.363  1.00  0.00           H  
ATOM    507  HD3 PRO A  32       4.399  -4.718   4.952  1.00  0.00           H  
ATOM    508  N   LYS A  33       4.589  -8.137   1.196  1.00  0.00           N  
ATOM    509  CA  LYS A  33       4.894  -9.532   0.782  1.00  0.00           C  
ATOM    510  C   LYS A  33       3.666 -10.161   0.127  1.00  0.00           C  
ATOM    511  O   LYS A  33       3.776 -10.965  -0.776  1.00  0.00           O  
ATOM    512  CB  LYS A  33       5.241 -10.263   2.082  1.00  0.00           C  
ATOM    513  CG  LYS A  33       4.274  -9.833   3.193  1.00  0.00           C  
ATOM    514  CD  LYS A  33       3.525 -11.059   3.720  1.00  0.00           C  
ATOM    515  CE  LYS A  33       2.017 -10.836   3.579  1.00  0.00           C  
ATOM    516  NZ  LYS A  33       1.445 -12.195   3.375  1.00  0.00           N  
ATOM    517  H   LYS A  33       3.697  -7.762   1.039  1.00  0.00           H  
ATOM    518  HA  LYS A  33       5.737  -9.554   0.109  1.00  0.00           H  
ATOM    519  HB2 LYS A  33       5.161 -11.330   1.926  1.00  0.00           H  
ATOM    520  HB3 LYS A  33       6.251 -10.017   2.373  1.00  0.00           H  
ATOM    521  HG2 LYS A  33       4.831  -9.378   3.995  1.00  0.00           H  
ATOM    522  HG3 LYS A  33       3.564  -9.120   2.803  1.00  0.00           H  
ATOM    523  HD2 LYS A  33       3.814 -11.930   3.151  1.00  0.00           H  
ATOM    524  HD3 LYS A  33       3.768 -11.210   4.760  1.00  0.00           H  
ATOM    525  HE2 LYS A  33       1.619 -10.389   4.480  1.00  0.00           H  
ATOM    526  HE3 LYS A  33       1.806 -10.213   2.723  1.00  0.00           H  
ATOM    527  HZ1 LYS A  33       1.603 -12.771   4.226  1.00  0.00           H  
ATOM    528  HZ2 LYS A  33       1.908 -12.647   2.559  1.00  0.00           H  
ATOM    529  HZ3 LYS A  33       0.423 -12.119   3.196  1.00  0.00           H  
ATOM    530  N   ALA A  34       2.494  -9.800   0.581  1.00  0.00           N  
ATOM    531  CA  ALA A  34       1.253 -10.375  -0.010  1.00  0.00           C  
ATOM    532  C   ALA A  34       1.382 -10.430  -1.536  1.00  0.00           C  
ATOM    533  O   ALA A  34       1.096  -9.473  -2.227  1.00  0.00           O  
ATOM    534  CB  ALA A  34       0.141  -9.410   0.395  1.00  0.00           C  
ATOM    535  H   ALA A  34       2.432  -9.151   1.313  1.00  0.00           H  
ATOM    536  HA  ALA A  34       1.059 -11.356   0.399  1.00  0.00           H  
ATOM    537  HB1 ALA A  34      -0.337  -9.019  -0.491  1.00  0.00           H  
ATOM    538  HB2 ALA A  34       0.561  -8.595   0.967  1.00  0.00           H  
ATOM    539  HB3 ALA A  34      -0.588  -9.934   0.995  1.00  0.00           H  
ATOM    540  N   THR A  35       1.820 -11.539  -2.064  1.00  0.00           N  
ATOM    541  CA  THR A  35       1.979 -11.651  -3.544  1.00  0.00           C  
ATOM    542  C   THR A  35       0.784 -11.015  -4.260  1.00  0.00           C  
ATOM    543  O   THR A  35      -0.345 -11.130  -3.825  1.00  0.00           O  
ATOM    544  CB  THR A  35       2.035 -13.153  -3.823  1.00  0.00           C  
ATOM    545  OG1 THR A  35       1.295 -13.846  -2.829  1.00  0.00           O  
ATOM    546  CG2 THR A  35       3.491 -13.621  -3.799  1.00  0.00           C  
ATOM    547  H   THR A  35       2.052 -12.297  -1.489  1.00  0.00           H  
ATOM    548  HA  THR A  35       2.898 -11.184  -3.860  1.00  0.00           H  
ATOM    549  HB  THR A  35       1.613 -13.356  -4.795  1.00  0.00           H  
ATOM    550  HG1 THR A  35       1.436 -14.788  -2.956  1.00  0.00           H  
ATOM    551 HG21 THR A  35       3.942 -13.343  -2.858  1.00  0.00           H  
ATOM    552 HG22 THR A  35       4.032 -13.156  -4.609  1.00  0.00           H  
ATOM    553 HG23 THR A  35       3.525 -14.694  -3.912  1.00  0.00           H  
ATOM    554  N   LYS A  36       1.026 -10.346  -5.358  1.00  0.00           N  
ATOM    555  CA  LYS A  36      -0.098  -9.707  -6.102  1.00  0.00           C  
ATOM    556  C   LYS A  36      -1.290 -10.664  -6.161  1.00  0.00           C  
ATOM    557  O   LYS A  36      -2.426 -10.269  -5.993  1.00  0.00           O  
ATOM    558  CB  LYS A  36       0.452  -9.440  -7.504  1.00  0.00           C  
ATOM    559  CG  LYS A  36       1.115  -8.060  -7.539  1.00  0.00           C  
ATOM    560  CD  LYS A  36       0.405  -7.176  -8.567  1.00  0.00           C  
ATOM    561  CE  LYS A  36       0.979  -5.759  -8.510  1.00  0.00           C  
ATOM    562  NZ  LYS A  36       2.265  -5.834  -9.259  1.00  0.00           N  
ATOM    563  H   LYS A  36       1.943 -10.267  -5.692  1.00  0.00           H  
ATOM    564  HA  LYS A  36      -0.382  -8.779  -5.632  1.00  0.00           H  
ATOM    565  HB2 LYS A  36       1.180 -10.196  -7.755  1.00  0.00           H  
ATOM    566  HB3 LYS A  36      -0.356  -9.466  -8.219  1.00  0.00           H  
ATOM    567  HG2 LYS A  36       1.044  -7.603  -6.561  1.00  0.00           H  
ATOM    568  HG3 LYS A  36       2.153  -8.166  -7.813  1.00  0.00           H  
ATOM    569  HD2 LYS A  36       0.554  -7.586  -9.556  1.00  0.00           H  
ATOM    570  HD3 LYS A  36      -0.651  -7.144  -8.346  1.00  0.00           H  
ATOM    571  HE2 LYS A  36       0.304  -5.061  -8.985  1.00  0.00           H  
ATOM    572  HE3 LYS A  36       1.164  -5.468  -7.488  1.00  0.00           H  
ATOM    573  HZ1 LYS A  36       2.949  -5.172  -8.841  1.00  0.00           H  
ATOM    574  HZ2 LYS A  36       2.100  -5.581 -10.255  1.00  0.00           H  
ATOM    575  HZ3 LYS A  36       2.643  -6.800  -9.204  1.00  0.00           H  
ATOM    576  N   THR A  37      -1.037 -11.925  -6.386  1.00  0.00           N  
ATOM    577  CA  THR A  37      -2.153 -12.909  -6.441  1.00  0.00           C  
ATOM    578  C   THR A  37      -2.725 -13.120  -5.038  1.00  0.00           C  
ATOM    579  O   THR A  37      -3.914 -13.292  -4.861  1.00  0.00           O  
ATOM    580  CB  THR A  37      -1.528 -14.191  -6.963  1.00  0.00           C  
ATOM    581  OG1 THR A  37      -0.898 -13.939  -8.212  1.00  0.00           O  
ATOM    582  CG2 THR A  37      -2.610 -15.258  -7.137  1.00  0.00           C  
ATOM    583  H   THR A  37      -0.112 -12.225  -6.509  1.00  0.00           H  
ATOM    584  HA  THR A  37      -2.913 -12.580  -7.113  1.00  0.00           H  
ATOM    585  HB  THR A  37      -0.805 -14.532  -6.259  1.00  0.00           H  
ATOM    586  HG1 THR A  37      -0.369 -13.143  -8.122  1.00  0.00           H  
ATOM    587 HG21 THR A  37      -3.113 -15.109  -8.081  1.00  0.00           H  
ATOM    588 HG22 THR A  37      -3.325 -15.180  -6.332  1.00  0.00           H  
ATOM    589 HG23 THR A  37      -2.155 -16.237  -7.121  1.00  0.00           H  
ATOM    590  N   GLU A  38      -1.886 -13.097  -4.037  1.00  0.00           N  
ATOM    591  CA  GLU A  38      -2.384 -13.285  -2.646  1.00  0.00           C  
ATOM    592  C   GLU A  38      -3.418 -12.205  -2.322  1.00  0.00           C  
ATOM    593  O   GLU A  38      -4.450 -12.474  -1.741  1.00  0.00           O  
ATOM    594  CB  GLU A  38      -1.150 -13.140  -1.754  1.00  0.00           C  
ATOM    595  CG  GLU A  38      -0.680 -14.525  -1.304  1.00  0.00           C  
ATOM    596  CD  GLU A  38       0.560 -14.381  -0.420  1.00  0.00           C  
ATOM    597  OE1 GLU A  38       1.153 -13.315  -0.435  1.00  0.00           O  
ATOM    598  OE2 GLU A  38       0.895 -15.340   0.257  1.00  0.00           O  
ATOM    599  H   GLU A  38      -0.931 -12.949  -4.201  1.00  0.00           H  
ATOM    600  HA  GLU A  38      -2.815 -14.267  -2.529  1.00  0.00           H  
ATOM    601  HB2 GLU A  38      -0.361 -12.654  -2.309  1.00  0.00           H  
ATOM    602  HB3 GLU A  38      -1.400 -12.547  -0.887  1.00  0.00           H  
ATOM    603  HG2 GLU A  38      -1.469 -15.008  -0.744  1.00  0.00           H  
ATOM    604  HG3 GLU A  38      -0.436 -15.122  -2.170  1.00  0.00           H  
ATOM    605  N   ILE A  39      -3.153 -10.988  -2.711  1.00  0.00           N  
ATOM    606  CA  ILE A  39      -4.129  -9.895  -2.444  1.00  0.00           C  
ATOM    607  C   ILE A  39      -5.470 -10.270  -3.080  1.00  0.00           C  
ATOM    608  O   ILE A  39      -6.527  -9.928  -2.587  1.00  0.00           O  
ATOM    609  CB  ILE A  39      -3.508  -8.652  -3.101  1.00  0.00           C  
ATOM    610  CG1 ILE A  39      -2.718  -7.871  -2.050  1.00  0.00           C  
ATOM    611  CG2 ILE A  39      -4.594  -7.744  -3.694  1.00  0.00           C  
ATOM    612  CD1 ILE A  39      -1.357  -7.473  -2.622  1.00  0.00           C  
ATOM    613  H   ILE A  39      -2.320 -10.794  -3.189  1.00  0.00           H  
ATOM    614  HA  ILE A  39      -4.243  -9.739  -1.381  1.00  0.00           H  
ATOM    615  HB  ILE A  39      -2.839  -8.965  -3.890  1.00  0.00           H  
ATOM    616 HG12 ILE A  39      -3.268  -6.982  -1.773  1.00  0.00           H  
ATOM    617 HG13 ILE A  39      -2.571  -8.490  -1.177  1.00  0.00           H  
ATOM    618 HG21 ILE A  39      -5.537  -7.943  -3.209  1.00  0.00           H  
ATOM    619 HG22 ILE A  39      -4.688  -7.939  -4.749  1.00  0.00           H  
ATOM    620 HG23 ILE A  39      -4.321  -6.710  -3.541  1.00  0.00           H  
ATOM    621 HD11 ILE A  39      -0.573  -7.835  -1.974  1.00  0.00           H  
ATOM    622 HD12 ILE A  39      -1.298  -6.397  -2.694  1.00  0.00           H  
ATOM    623 HD13 ILE A  39      -1.240  -7.907  -3.605  1.00  0.00           H  
ATOM    624  N   LYS A  40      -5.425 -10.985  -4.167  1.00  0.00           N  
ATOM    625  CA  LYS A  40      -6.684 -11.405  -4.839  1.00  0.00           C  
ATOM    626  C   LYS A  40      -7.485 -12.313  -3.907  1.00  0.00           C  
ATOM    627  O   LYS A  40      -8.678 -12.157  -3.738  1.00  0.00           O  
ATOM    628  CB  LYS A  40      -6.220 -12.184  -6.069  1.00  0.00           C  
ATOM    629  CG  LYS A  40      -7.407 -12.429  -6.999  1.00  0.00           C  
ATOM    630  CD  LYS A  40      -6.939 -12.346  -8.452  1.00  0.00           C  
ATOM    631  CE  LYS A  40      -8.026 -12.905  -9.372  1.00  0.00           C  
ATOM    632  NZ  LYS A  40      -7.493 -14.213  -9.847  1.00  0.00           N  
ATOM    633  H   LYS A  40      -4.560 -11.257  -4.538  1.00  0.00           H  
ATOM    634  HA  LYS A  40      -7.267 -10.547  -5.136  1.00  0.00           H  
ATOM    635  HB2 LYS A  40      -5.462 -11.617  -6.589  1.00  0.00           H  
ATOM    636  HB3 LYS A  40      -5.809 -13.133  -5.758  1.00  0.00           H  
ATOM    637  HG2 LYS A  40      -7.817 -13.410  -6.806  1.00  0.00           H  
ATOM    638  HG3 LYS A  40      -8.163 -11.681  -6.821  1.00  0.00           H  
ATOM    639  HD2 LYS A  40      -6.745 -11.314  -8.710  1.00  0.00           H  
ATOM    640  HD3 LYS A  40      -6.035 -12.923  -8.574  1.00  0.00           H  
ATOM    641  HE2 LYS A  40      -8.945 -13.048  -8.821  1.00  0.00           H  
ATOM    642  HE3 LYS A  40      -8.186 -12.246 -10.210  1.00  0.00           H  
ATOM    643  HZ1 LYS A  40      -6.629 -14.054 -10.404  1.00  0.00           H  
ATOM    644  HZ2 LYS A  40      -8.208 -14.683 -10.439  1.00  0.00           H  
ATOM    645  HZ3 LYS A  40      -7.269 -14.814  -9.029  1.00  0.00           H  
ATOM    646  N   ASN A  41      -6.829 -13.265  -3.306  1.00  0.00           N  
ATOM    647  CA  ASN A  41      -7.530 -14.201  -2.382  1.00  0.00           C  
ATOM    648  C   ASN A  41      -7.889 -13.504  -1.066  1.00  0.00           C  
ATOM    649  O   ASN A  41      -8.899 -13.798  -0.460  1.00  0.00           O  
ATOM    650  CB  ASN A  41      -6.529 -15.331  -2.133  1.00  0.00           C  
ATOM    651  CG  ASN A  41      -6.434 -16.214  -3.378  1.00  0.00           C  
ATOM    652  OD1 ASN A  41      -7.160 -17.178  -3.510  1.00  0.00           O  
ATOM    653  ND2 ASN A  41      -5.563 -15.921  -4.304  1.00  0.00           N  
ATOM    654  H   ASN A  41      -5.868 -13.368  -3.466  1.00  0.00           H  
ATOM    655  HA  ASN A  41      -8.417 -14.596  -2.851  1.00  0.00           H  
ATOM    656  HB2 ASN A  41      -5.559 -14.909  -1.914  1.00  0.00           H  
ATOM    657  HB3 ASN A  41      -6.861 -15.926  -1.296  1.00  0.00           H  
ATOM    658 HD21 ASN A  41      -4.978 -15.142  -4.199  1.00  0.00           H  
ATOM    659 HD22 ASN A  41      -5.494 -16.481  -5.106  1.00  0.00           H  
ATOM    660  N   ALA A  42      -7.070 -12.595  -0.606  1.00  0.00           N  
ATOM    661  CA  ALA A  42      -7.387 -11.913   0.684  1.00  0.00           C  
ATOM    662  C   ALA A  42      -8.755 -11.226   0.604  1.00  0.00           C  
ATOM    663  O   ALA A  42      -9.597 -11.410   1.461  1.00  0.00           O  
ATOM    664  CB  ALA A  42      -6.268 -10.886   0.892  1.00  0.00           C  
ATOM    665  H   ALA A  42      -6.252 -12.372  -1.096  1.00  0.00           H  
ATOM    666  HA  ALA A  42      -7.377 -12.625   1.489  1.00  0.00           H  
ATOM    667  HB1 ALA A  42      -5.346 -11.402   1.148  1.00  0.00           H  
ATOM    668  HB2 ALA A  42      -6.544 -10.218   1.699  1.00  0.00           H  
ATOM    669  HB3 ALA A  42      -6.126 -10.318  -0.015  1.00  0.00           H  
ATOM    670  N   VAL A  43      -8.996 -10.446  -0.416  1.00  0.00           N  
ATOM    671  CA  VAL A  43     -10.327  -9.770  -0.529  1.00  0.00           C  
ATOM    672  C   VAL A  43     -11.397 -10.759  -1.004  1.00  0.00           C  
ATOM    673  O   VAL A  43     -12.535 -10.702  -0.581  1.00  0.00           O  
ATOM    674  CB  VAL A  43     -10.161  -8.631  -1.545  1.00  0.00           C  
ATOM    675  CG1 VAL A  43      -9.485  -7.441  -0.867  1.00  0.00           C  
ATOM    676  CG2 VAL A  43      -9.313  -9.091  -2.734  1.00  0.00           C  
ATOM    677  H   VAL A  43      -8.310 -10.312  -1.099  1.00  0.00           H  
ATOM    678  HA  VAL A  43     -10.609  -9.359   0.429  1.00  0.00           H  
ATOM    679  HB  VAL A  43     -11.136  -8.330  -1.899  1.00  0.00           H  
ATOM    680 HG11 VAL A  43      -8.659  -7.100  -1.472  1.00  0.00           H  
ATOM    681 HG12 VAL A  43      -9.121  -7.739   0.106  1.00  0.00           H  
ATOM    682 HG13 VAL A  43     -10.202  -6.640  -0.751  1.00  0.00           H  
ATOM    683 HG21 VAL A  43      -8.326  -8.656  -2.663  1.00  0.00           H  
ATOM    684 HG22 VAL A  43      -9.781  -8.768  -3.653  1.00  0.00           H  
ATOM    685 HG23 VAL A  43      -9.233 -10.166  -2.729  1.00  0.00           H  
ATOM    686  N   GLU A  44     -11.051 -11.663  -1.881  1.00  0.00           N  
ATOM    687  CA  GLU A  44     -12.063 -12.643  -2.375  1.00  0.00           C  
ATOM    688  C   GLU A  44     -12.672 -13.413  -1.201  1.00  0.00           C  
ATOM    689  O   GLU A  44     -13.825 -13.794  -1.229  1.00  0.00           O  
ATOM    690  CB  GLU A  44     -11.289 -13.588  -3.294  1.00  0.00           C  
ATOM    691  CG  GLU A  44     -11.669 -13.308  -4.751  1.00  0.00           C  
ATOM    692  CD  GLU A  44     -12.352 -14.541  -5.347  1.00  0.00           C  
ATOM    693  OE1 GLU A  44     -11.643 -15.443  -5.763  1.00  0.00           O  
ATOM    694  OE2 GLU A  44     -13.570 -14.562  -5.376  1.00  0.00           O  
ATOM    695  H   GLU A  44     -10.131 -11.697  -2.214  1.00  0.00           H  
ATOM    696  HA  GLU A  44     -12.834 -12.136  -2.934  1.00  0.00           H  
ATOM    697  HB2 GLU A  44     -10.229 -13.435  -3.160  1.00  0.00           H  
ATOM    698  HB3 GLU A  44     -11.538 -14.610  -3.051  1.00  0.00           H  
ATOM    699  HG2 GLU A  44     -12.346 -12.467  -4.790  1.00  0.00           H  
ATOM    700  HG3 GLU A  44     -10.779 -13.082  -5.319  1.00  0.00           H  
ATOM    701  N   THR A  45     -11.906 -13.642  -0.171  1.00  0.00           N  
ATOM    702  CA  THR A  45     -12.443 -14.387   1.004  1.00  0.00           C  
ATOM    703  C   THR A  45     -13.313 -13.466   1.862  1.00  0.00           C  
ATOM    704  O   THR A  45     -14.394 -13.828   2.282  1.00  0.00           O  
ATOM    705  CB  THR A  45     -11.209 -14.827   1.792  1.00  0.00           C  
ATOM    706  OG1 THR A  45     -10.583 -13.684   2.353  1.00  0.00           O  
ATOM    707  CG2 THR A  45     -10.225 -15.541   0.864  1.00  0.00           C  
ATOM    708  H   THR A  45     -10.979 -13.326  -0.168  1.00  0.00           H  
ATOM    709  HA  THR A  45     -13.004 -15.251   0.684  1.00  0.00           H  
ATOM    710  HB  THR A  45     -11.505 -15.500   2.581  1.00  0.00           H  
ATOM    711  HG1 THR A  45     -11.153 -13.346   3.048  1.00  0.00           H  
ATOM    712 HG21 THR A  45     -10.302 -16.608   1.009  1.00  0.00           H  
ATOM    713 HG22 THR A  45      -9.218 -15.217   1.091  1.00  0.00           H  
ATOM    714 HG23 THR A  45     -10.458 -15.298  -0.162  1.00  0.00           H  
ATOM    715  N   ALA A  46     -12.842 -12.279   2.133  1.00  0.00           N  
ATOM    716  CA  ALA A  46     -13.633 -11.334   2.974  1.00  0.00           C  
ATOM    717  C   ALA A  46     -14.673 -10.593   2.126  1.00  0.00           C  
ATOM    718  O   ALA A  46     -15.851 -10.611   2.421  1.00  0.00           O  
ATOM    719  CB  ALA A  46     -12.605 -10.353   3.537  1.00  0.00           C  
ATOM    720  H   ALA A  46     -11.964 -12.013   1.789  1.00  0.00           H  
ATOM    721  HA  ALA A  46     -14.115 -11.862   3.781  1.00  0.00           H  
ATOM    722  HB1 ALA A  46     -13.094  -9.668   4.214  1.00  0.00           H  
ATOM    723  HB2 ALA A  46     -12.154  -9.799   2.727  1.00  0.00           H  
ATOM    724  HB3 ALA A  46     -11.840 -10.899   4.067  1.00  0.00           H  
ATOM    725  N   PHE A  47     -14.248  -9.933   1.083  1.00  0.00           N  
ATOM    726  CA  PHE A  47     -15.221  -9.187   0.232  1.00  0.00           C  
ATOM    727  C   PHE A  47     -16.080 -10.163  -0.576  1.00  0.00           C  
ATOM    728  O   PHE A  47     -17.158  -9.832  -1.028  1.00  0.00           O  
ATOM    729  CB  PHE A  47     -14.362  -8.332  -0.696  1.00  0.00           C  
ATOM    730  CG  PHE A  47     -13.888  -7.112   0.054  1.00  0.00           C  
ATOM    731  CD1 PHE A  47     -14.817  -6.265   0.669  1.00  0.00           C  
ATOM    732  CD2 PHE A  47     -12.521  -6.830   0.135  1.00  0.00           C  
ATOM    733  CE1 PHE A  47     -14.377  -5.135   1.367  1.00  0.00           C  
ATOM    734  CE2 PHE A  47     -12.080  -5.700   0.834  1.00  0.00           C  
ATOM    735  CZ  PHE A  47     -13.009  -4.852   1.449  1.00  0.00           C  
ATOM    736  H   PHE A  47     -13.294  -9.923   0.863  1.00  0.00           H  
ATOM    737  HA  PHE A  47     -15.842  -8.553   0.842  1.00  0.00           H  
ATOM    738  HB2 PHE A  47     -13.510  -8.904  -1.032  1.00  0.00           H  
ATOM    739  HB3 PHE A  47     -14.949  -8.023  -1.549  1.00  0.00           H  
ATOM    740  HD1 PHE A  47     -15.873  -6.483   0.605  1.00  0.00           H  
ATOM    741  HD2 PHE A  47     -11.806  -7.484  -0.339  1.00  0.00           H  
ATOM    742  HE1 PHE A  47     -15.094  -4.481   1.842  1.00  0.00           H  
ATOM    743  HE2 PHE A  47     -11.025  -5.481   0.898  1.00  0.00           H  
ATOM    744  HZ  PHE A  47     -12.669  -3.981   1.989  1.00  0.00           H  
ATOM    745  N   LYS A  48     -15.608 -11.365  -0.760  1.00  0.00           N  
ATOM    746  CA  LYS A  48     -16.392 -12.365  -1.539  1.00  0.00           C  
ATOM    747  C   LYS A  48     -16.817 -11.764  -2.874  1.00  0.00           C  
ATOM    748  O   LYS A  48     -17.946 -11.897  -3.302  1.00  0.00           O  
ATOM    749  CB  LYS A  48     -17.611 -12.684  -0.673  1.00  0.00           C  
ATOM    750  CG  LYS A  48     -17.186 -13.565   0.504  1.00  0.00           C  
ATOM    751  CD  LYS A  48     -17.821 -14.949   0.362  1.00  0.00           C  
ATOM    752  CE  LYS A  48     -18.808 -15.180   1.510  1.00  0.00           C  
ATOM    753  NZ  LYS A  48     -18.682 -16.628   1.838  1.00  0.00           N  
ATOM    754  H   LYS A  48     -14.737 -11.607  -0.391  1.00  0.00           H  
ATOM    755  HA  LYS A  48     -15.806 -13.253  -1.700  1.00  0.00           H  
ATOM    756  HB2 LYS A  48     -18.038 -11.765  -0.300  1.00  0.00           H  
ATOM    757  HB3 LYS A  48     -18.346 -13.209  -1.266  1.00  0.00           H  
ATOM    758  HG2 LYS A  48     -16.110 -13.660   0.511  1.00  0.00           H  
ATOM    759  HG3 LYS A  48     -17.515 -13.114   1.428  1.00  0.00           H  
ATOM    760  HD2 LYS A  48     -18.346 -15.011  -0.582  1.00  0.00           H  
ATOM    761  HD3 LYS A  48     -17.051 -15.705   0.395  1.00  0.00           H  
ATOM    762  HE2 LYS A  48     -18.538 -14.572   2.363  1.00  0.00           H  
ATOM    763  HE3 LYS A  48     -19.814 -14.960   1.191  1.00  0.00           H  
ATOM    764  HZ1 LYS A  48     -19.573 -16.968   2.251  1.00  0.00           H  
ATOM    765  HZ2 LYS A  48     -17.909 -16.761   2.523  1.00  0.00           H  
ATOM    766  HZ3 LYS A  48     -18.476 -17.164   0.973  1.00  0.00           H  
ATOM    767  N   VAL A  49     -15.914 -11.098  -3.529  1.00  0.00           N  
ATOM    768  CA  VAL A  49     -16.241 -10.476  -4.836  1.00  0.00           C  
ATOM    769  C   VAL A  49     -15.419 -11.134  -5.947  1.00  0.00           C  
ATOM    770  O   VAL A  49     -14.874 -12.207  -5.781  1.00  0.00           O  
ATOM    771  CB  VAL A  49     -15.878  -8.992  -4.649  1.00  0.00           C  
ATOM    772  CG1 VAL A  49     -14.536  -8.648  -5.310  1.00  0.00           C  
ATOM    773  CG2 VAL A  49     -16.980  -8.136  -5.255  1.00  0.00           C  
ATOM    774  H   VAL A  49     -15.017 -11.005  -3.157  1.00  0.00           H  
ATOM    775  HA  VAL A  49     -17.295 -10.572  -5.042  1.00  0.00           H  
ATOM    776  HB  VAL A  49     -15.810  -8.779  -3.596  1.00  0.00           H  
ATOM    777 HG11 VAL A  49     -14.703  -8.355  -6.336  1.00  0.00           H  
ATOM    778 HG12 VAL A  49     -13.887  -9.511  -5.281  1.00  0.00           H  
ATOM    779 HG13 VAL A  49     -14.072  -7.833  -4.775  1.00  0.00           H  
ATOM    780 HG21 VAL A  49     -17.938  -8.568  -5.011  1.00  0.00           H  
ATOM    781 HG22 VAL A  49     -16.860  -8.101  -6.326  1.00  0.00           H  
ATOM    782 HG23 VAL A  49     -16.921  -7.137  -4.850  1.00  0.00           H  
ATOM    783  N   LYS A  50     -15.318 -10.490  -7.073  1.00  0.00           N  
ATOM    784  CA  LYS A  50     -14.519 -11.070  -8.188  1.00  0.00           C  
ATOM    785  C   LYS A  50     -13.342 -10.154  -8.515  1.00  0.00           C  
ATOM    786  O   LYS A  50     -13.509  -9.085  -9.065  1.00  0.00           O  
ATOM    787  CB  LYS A  50     -15.475 -11.156  -9.377  1.00  0.00           C  
ATOM    788  CG  LYS A  50     -14.897 -12.123 -10.413  1.00  0.00           C  
ATOM    789  CD  LYS A  50     -13.687 -11.479 -11.093  1.00  0.00           C  
ATOM    790  CE  LYS A  50     -13.456 -12.137 -12.454  1.00  0.00           C  
ATOM    791  NZ  LYS A  50     -12.393 -11.320 -13.101  1.00  0.00           N  
ATOM    792  H   LYS A  50     -15.758  -9.621  -7.180  1.00  0.00           H  
ATOM    793  HA  LYS A  50     -14.168 -12.056  -7.925  1.00  0.00           H  
ATOM    794  HB2 LYS A  50     -16.437 -11.514  -9.042  1.00  0.00           H  
ATOM    795  HB3 LYS A  50     -15.588 -10.178  -9.824  1.00  0.00           H  
ATOM    796  HG2 LYS A  50     -14.591 -13.034  -9.920  1.00  0.00           H  
ATOM    797  HG3 LYS A  50     -15.648 -12.349 -11.155  1.00  0.00           H  
ATOM    798  HD2 LYS A  50     -13.871 -10.423 -11.229  1.00  0.00           H  
ATOM    799  HD3 LYS A  50     -12.812 -11.617 -10.475  1.00  0.00           H  
ATOM    800  HE2 LYS A  50     -13.123 -13.158 -12.326  1.00  0.00           H  
ATOM    801  HE3 LYS A  50     -14.358 -12.107 -13.046  1.00  0.00           H  
ATOM    802  HZ1 LYS A  50     -12.126 -11.751 -14.008  1.00  0.00           H  
ATOM    803  HZ2 LYS A  50     -11.561 -11.277 -12.478  1.00  0.00           H  
ATOM    804  HZ3 LYS A  50     -12.750 -10.358 -13.270  1.00  0.00           H  
ATOM    805  N   VAL A  51     -12.152 -10.562  -8.179  1.00  0.00           N  
ATOM    806  CA  VAL A  51     -10.967  -9.711  -8.471  1.00  0.00           C  
ATOM    807  C   VAL A  51     -10.587  -9.842  -9.947  1.00  0.00           C  
ATOM    808  O   VAL A  51     -10.281 -10.914 -10.429  1.00  0.00           O  
ATOM    809  CB  VAL A  51      -9.859 -10.257  -7.574  1.00  0.00           C  
ATOM    810  CG1 VAL A  51      -8.508  -9.714  -8.043  1.00  0.00           C  
ATOM    811  CG2 VAL A  51     -10.113  -9.818  -6.129  1.00  0.00           C  
ATOM    812  H   VAL A  51     -12.036 -11.429  -7.734  1.00  0.00           H  
ATOM    813  HA  VAL A  51     -11.171  -8.682  -8.223  1.00  0.00           H  
ATOM    814  HB  VAL A  51      -9.853 -11.336  -7.630  1.00  0.00           H  
ATOM    815 HG11 VAL A  51      -7.758  -9.915  -7.292  1.00  0.00           H  
ATOM    816 HG12 VAL A  51      -8.583  -8.647  -8.199  1.00  0.00           H  
ATOM    817 HG13 VAL A  51      -8.227 -10.194  -8.968  1.00  0.00           H  
ATOM    818 HG21 VAL A  51      -9.189  -9.466  -5.693  1.00  0.00           H  
ATOM    819 HG22 VAL A  51     -10.484 -10.656  -5.557  1.00  0.00           H  
ATOM    820 HG23 VAL A  51     -10.843  -9.022  -6.117  1.00  0.00           H  
ATOM    821  N   VAL A  52     -10.614  -8.756 -10.667  1.00  0.00           N  
ATOM    822  CA  VAL A  52     -10.265  -8.809 -12.115  1.00  0.00           C  
ATOM    823  C   VAL A  52      -8.894  -8.171 -12.351  1.00  0.00           C  
ATOM    824  O   VAL A  52      -8.309  -8.303 -13.407  1.00  0.00           O  
ATOM    825  CB  VAL A  52     -11.361  -7.997 -12.802  1.00  0.00           C  
ATOM    826  CG1 VAL A  52     -11.485  -6.636 -12.125  1.00  0.00           C  
ATOM    827  CG2 VAL A  52     -11.005  -7.788 -14.268  1.00  0.00           C  
ATOM    828  H   VAL A  52     -10.870  -7.904 -10.257  1.00  0.00           H  
ATOM    829  HA  VAL A  52     -10.278  -9.826 -12.473  1.00  0.00           H  
ATOM    830  HB  VAL A  52     -12.302  -8.524 -12.728  1.00  0.00           H  
ATOM    831 HG11 VAL A  52     -12.033  -6.746 -11.207  1.00  0.00           H  
ATOM    832 HG12 VAL A  52     -12.008  -5.954 -12.779  1.00  0.00           H  
ATOM    833 HG13 VAL A  52     -10.499  -6.248 -11.914  1.00  0.00           H  
ATOM    834 HG21 VAL A  52     -10.354  -8.582 -14.597  1.00  0.00           H  
ATOM    835 HG22 VAL A  52     -10.503  -6.837 -14.378  1.00  0.00           H  
ATOM    836 HG23 VAL A  52     -11.912  -7.792 -14.858  1.00  0.00           H  
ATOM    837  N   LYS A  53      -8.381  -7.479 -11.373  1.00  0.00           N  
ATOM    838  CA  LYS A  53      -7.049  -6.831 -11.537  1.00  0.00           C  
ATOM    839  C   LYS A  53      -6.594  -6.229 -10.208  1.00  0.00           C  
ATOM    840  O   LYS A  53      -7.276  -5.413  -9.621  1.00  0.00           O  
ATOM    841  CB  LYS A  53      -7.269  -5.732 -12.575  1.00  0.00           C  
ATOM    842  CG  LYS A  53      -6.692  -6.179 -13.918  1.00  0.00           C  
ATOM    843  CD  LYS A  53      -6.034  -4.986 -14.614  1.00  0.00           C  
ATOM    844  CE  LYS A  53      -5.176  -5.483 -15.779  1.00  0.00           C  
ATOM    845  NZ  LYS A  53      -4.428  -4.281 -16.244  1.00  0.00           N  
ATOM    846  H   LYS A  53      -8.871  -7.386 -10.529  1.00  0.00           H  
ATOM    847  HA  LYS A  53      -6.324  -7.543 -11.899  1.00  0.00           H  
ATOM    848  HB2 LYS A  53      -8.328  -5.544 -12.682  1.00  0.00           H  
ATOM    849  HB3 LYS A  53      -6.772  -4.829 -12.255  1.00  0.00           H  
ATOM    850  HG2 LYS A  53      -5.955  -6.953 -13.752  1.00  0.00           H  
ATOM    851  HG3 LYS A  53      -7.487  -6.564 -14.540  1.00  0.00           H  
ATOM    852  HD2 LYS A  53      -6.800  -4.320 -14.987  1.00  0.00           H  
ATOM    853  HD3 LYS A  53      -5.410  -4.458 -13.909  1.00  0.00           H  
ATOM    854  HE2 LYS A  53      -4.491  -6.248 -15.441  1.00  0.00           H  
ATOM    855  HE3 LYS A  53      -5.801  -5.859 -16.574  1.00  0.00           H  
ATOM    856  HZ1 LYS A  53      -3.549  -4.187 -15.698  1.00  0.00           H  
ATOM    857  HZ2 LYS A  53      -5.016  -3.433 -16.106  1.00  0.00           H  
ATOM    858  HZ3 LYS A  53      -4.199  -4.384 -17.252  1.00  0.00           H  
ATOM    859  N   VAL A  54      -5.445  -6.619  -9.729  1.00  0.00           N  
ATOM    860  CA  VAL A  54      -4.955  -6.059  -8.440  1.00  0.00           C  
ATOM    861  C   VAL A  54      -3.576  -5.421  -8.634  1.00  0.00           C  
ATOM    862  O   VAL A  54      -2.679  -6.016  -9.197  1.00  0.00           O  
ATOM    863  CB  VAL A  54      -4.900  -7.262  -7.475  1.00  0.00           C  
ATOM    864  CG1 VAL A  54      -3.575  -7.290  -6.701  1.00  0.00           C  
ATOM    865  CG2 VAL A  54      -6.050  -7.149  -6.474  1.00  0.00           C  
ATOM    866  H   VAL A  54      -4.906  -7.277 -10.218  1.00  0.00           H  
ATOM    867  HA  VAL A  54      -5.654  -5.329  -8.068  1.00  0.00           H  
ATOM    868  HB  VAL A  54      -5.005  -8.177  -8.039  1.00  0.00           H  
ATOM    869 HG11 VAL A  54      -2.750  -7.215  -7.394  1.00  0.00           H  
ATOM    870 HG12 VAL A  54      -3.498  -8.215  -6.150  1.00  0.00           H  
ATOM    871 HG13 VAL A  54      -3.544  -6.456  -6.012  1.00  0.00           H  
ATOM    872 HG21 VAL A  54      -6.275  -8.125  -6.072  1.00  0.00           H  
ATOM    873 HG22 VAL A  54      -6.923  -6.753  -6.970  1.00  0.00           H  
ATOM    874 HG23 VAL A  54      -5.759  -6.487  -5.669  1.00  0.00           H  
ATOM    875  N   ASN A  55      -3.398  -4.221  -8.159  1.00  0.00           N  
ATOM    876  CA  ASN A  55      -2.074  -3.560  -8.302  1.00  0.00           C  
ATOM    877  C   ASN A  55      -1.633  -2.990  -6.955  1.00  0.00           C  
ATOM    878  O   ASN A  55      -2.255  -2.102  -6.411  1.00  0.00           O  
ATOM    879  CB  ASN A  55      -2.292  -2.438  -9.319  1.00  0.00           C  
ATOM    880  CG  ASN A  55      -1.692  -2.846 -10.666  1.00  0.00           C  
ATOM    881  OD1 ASN A  55      -1.331  -3.990 -10.862  1.00  0.00           O  
ATOM    882  ND2 ASN A  55      -1.569  -1.953 -11.609  1.00  0.00           N  
ATOM    883  H   ASN A  55      -4.130  -3.761  -7.697  1.00  0.00           H  
ATOM    884  HA  ASN A  55      -1.344  -4.258  -8.670  1.00  0.00           H  
ATOM    885  HB2 ASN A  55      -3.351  -2.258  -9.435  1.00  0.00           H  
ATOM    886  HB3 ASN A  55      -1.809  -1.538  -8.970  1.00  0.00           H  
ATOM    887 HD21 ASN A  55      -1.859  -1.030 -11.451  1.00  0.00           H  
ATOM    888 HD22 ASN A  55      -1.186  -2.205 -12.475  1.00  0.00           H  
ATOM    889  N   THR A  56      -0.562  -3.496  -6.413  1.00  0.00           N  
ATOM    890  CA  THR A  56      -0.086  -2.982  -5.097  1.00  0.00           C  
ATOM    891  C   THR A  56       1.274  -2.299  -5.265  1.00  0.00           C  
ATOM    892  O   THR A  56       2.082  -2.695  -6.083  1.00  0.00           O  
ATOM    893  CB  THR A  56       0.028  -4.201  -4.154  1.00  0.00           C  
ATOM    894  OG1 THR A  56       1.301  -4.188  -3.525  1.00  0.00           O  
ATOM    895  CG2 THR A  56      -0.141  -5.520  -4.917  1.00  0.00           C  
ATOM    896  H   THR A  56      -0.073  -4.211  -6.868  1.00  0.00           H  
ATOM    897  HA  THR A  56      -0.802  -2.281  -4.700  1.00  0.00           H  
ATOM    898  HB  THR A  56      -0.740  -4.137  -3.397  1.00  0.00           H  
ATOM    899  HG1 THR A  56       1.966  -4.344  -4.200  1.00  0.00           H  
ATOM    900 HG21 THR A  56       0.051  -6.347  -4.251  1.00  0.00           H  
ATOM    901 HG22 THR A  56       0.556  -5.554  -5.739  1.00  0.00           H  
ATOM    902 HG23 THR A  56      -1.151  -5.589  -5.294  1.00  0.00           H  
ATOM    903  N   LEU A  57       1.529  -1.270  -4.504  1.00  0.00           N  
ATOM    904  CA  LEU A  57       2.832  -0.555  -4.628  1.00  0.00           C  
ATOM    905  C   LEU A  57       3.506  -0.423  -3.261  1.00  0.00           C  
ATOM    906  O   LEU A  57       2.854  -0.396  -2.236  1.00  0.00           O  
ATOM    907  CB  LEU A  57       2.469   0.828  -5.174  1.00  0.00           C  
ATOM    908  CG  LEU A  57       1.828   1.667  -4.064  1.00  0.00           C  
ATOM    909  CD1 LEU A  57       2.888   2.566  -3.427  1.00  0.00           C  
ATOM    910  CD2 LEU A  57       0.717   2.533  -4.661  1.00  0.00           C  
ATOM    911  H   LEU A  57       0.861  -0.964  -3.856  1.00  0.00           H  
ATOM    912  HA  LEU A  57       3.480  -1.066  -5.322  1.00  0.00           H  
ATOM    913  HB2 LEU A  57       3.361   1.321  -5.530  1.00  0.00           H  
ATOM    914  HB3 LEU A  57       1.768   0.720  -5.985  1.00  0.00           H  
ATOM    915  HG  LEU A  57       1.413   1.011  -3.313  1.00  0.00           H  
ATOM    916 HD11 LEU A  57       3.696   2.723  -4.127  1.00  0.00           H  
ATOM    917 HD12 LEU A  57       3.273   2.093  -2.535  1.00  0.00           H  
ATOM    918 HD13 LEU A  57       2.446   3.517  -3.169  1.00  0.00           H  
ATOM    919 HD21 LEU A  57       0.188   3.038  -3.866  1.00  0.00           H  
ATOM    920 HD22 LEU A  57       0.030   1.908  -5.212  1.00  0.00           H  
ATOM    921 HD23 LEU A  57       1.149   3.266  -5.326  1.00  0.00           H  
ATOM    922  N   HIS A  58       4.807  -0.326  -3.236  1.00  0.00           N  
ATOM    923  CA  HIS A  58       5.516  -0.178  -1.935  1.00  0.00           C  
ATOM    924  C   HIS A  58       5.152   1.171  -1.312  1.00  0.00           C  
ATOM    925  O   HIS A  58       5.410   2.214  -1.877  1.00  0.00           O  
ATOM    926  CB  HIS A  58       7.004  -0.230  -2.279  1.00  0.00           C  
ATOM    927  CG  HIS A  58       7.759  -0.859  -1.141  1.00  0.00           C  
ATOM    928  ND1 HIS A  58       8.938  -1.561  -1.334  1.00  0.00           N  
ATOM    929  CD2 HIS A  58       7.516  -0.900   0.211  1.00  0.00           C  
ATOM    930  CE1 HIS A  58       9.357  -1.992  -0.129  1.00  0.00           C  
ATOM    931  NE2 HIS A  58       8.525  -1.616   0.847  1.00  0.00           N  
ATOM    932  H   HIS A  58       5.316  -0.339  -4.074  1.00  0.00           H  
ATOM    933  HA  HIS A  58       5.258  -0.987  -1.268  1.00  0.00           H  
ATOM    934  HB2 HIS A  58       7.147  -0.818  -3.174  1.00  0.00           H  
ATOM    935  HB3 HIS A  58       7.371   0.773  -2.444  1.00  0.00           H  
ATOM    936  HD1 HIS A  58       9.387  -1.716  -2.192  1.00  0.00           H  
ATOM    937  HD2 HIS A  58       6.669  -0.447   0.704  1.00  0.00           H  
ATOM    938  HE1 HIS A  58      10.255  -2.569   0.029  1.00  0.00           H  
ATOM    939  N   VAL A  59       4.544   1.159  -0.159  1.00  0.00           N  
ATOM    940  CA  VAL A  59       4.155   2.450   0.488  1.00  0.00           C  
ATOM    941  C   VAL A  59       5.119   2.774   1.632  1.00  0.00           C  
ATOM    942  O   VAL A  59       5.266   2.015   2.568  1.00  0.00           O  
ATOM    943  CB  VAL A  59       2.722   2.267   1.030  1.00  0.00           C  
ATOM    944  CG1 VAL A  59       1.830   3.372   0.472  1.00  0.00           C  
ATOM    945  CG2 VAL A  59       2.131   0.910   0.620  1.00  0.00           C  
ATOM    946  H   VAL A  59       4.338   0.307   0.279  1.00  0.00           H  
ATOM    947  HA  VAL A  59       4.168   3.245  -0.242  1.00  0.00           H  
ATOM    948  HB  VAL A  59       2.739   2.341   2.107  1.00  0.00           H  
ATOM    949 HG11 VAL A  59       1.660   3.198  -0.582  1.00  0.00           H  
ATOM    950 HG12 VAL A  59       2.314   4.327   0.608  1.00  0.00           H  
ATOM    951 HG13 VAL A  59       0.885   3.366   0.995  1.00  0.00           H  
ATOM    952 HG21 VAL A  59       1.054   0.949   0.693  1.00  0.00           H  
ATOM    953 HG22 VAL A  59       2.507   0.141   1.276  1.00  0.00           H  
ATOM    954 HG23 VAL A  59       2.414   0.686  -0.398  1.00  0.00           H  
ATOM    955  N   ARG A  60       5.776   3.900   1.563  1.00  0.00           N  
ATOM    956  CA  ARG A  60       6.730   4.271   2.649  1.00  0.00           C  
ATOM    957  C   ARG A  60       6.459   5.702   3.121  1.00  0.00           C  
ATOM    958  O   ARG A  60       6.501   6.639   2.349  1.00  0.00           O  
ATOM    959  CB  ARG A  60       8.119   4.173   2.016  1.00  0.00           C  
ATOM    960  CG  ARG A  60       8.208   2.908   1.156  1.00  0.00           C  
ATOM    961  CD  ARG A  60       7.749   1.698   1.973  1.00  0.00           C  
ATOM    962  NE  ARG A  60       8.909   0.765   1.963  1.00  0.00           N  
ATOM    963  CZ  ARG A  60       9.272   0.163   3.061  1.00  0.00           C  
ATOM    964  NH1 ARG A  60      10.020   0.785   3.930  1.00  0.00           N  
ATOM    965  NH2 ARG A  60       8.887  -1.063   3.292  1.00  0.00           N  
ATOM    966  H   ARG A  60       5.644   4.499   0.801  1.00  0.00           H  
ATOM    967  HA  ARG A  60       6.650   3.581   3.474  1.00  0.00           H  
ATOM    968  HB2 ARG A  60       8.294   5.041   1.397  1.00  0.00           H  
ATOM    969  HB3 ARG A  60       8.865   4.129   2.794  1.00  0.00           H  
ATOM    970  HG2 ARG A  60       7.574   3.019   0.288  1.00  0.00           H  
ATOM    971  HG3 ARG A  60       9.230   2.759   0.841  1.00  0.00           H  
ATOM    972  HD2 ARG A  60       7.511   1.996   2.985  1.00  0.00           H  
ATOM    973  HD3 ARG A  60       6.895   1.231   1.507  1.00  0.00           H  
ATOM    974  HE  ARG A  60       9.400   0.604   1.130  1.00  0.00           H  
ATOM    975 HH11 ARG A  60      10.315   1.724   3.754  1.00  0.00           H  
ATOM    976 HH12 ARG A  60      10.299   0.323   4.773  1.00  0.00           H  
ATOM    977 HH21 ARG A  60       8.313  -1.540   2.626  1.00  0.00           H  
ATOM    978 HH22 ARG A  60       9.165  -1.525   4.134  1.00  0.00           H  
ATOM    979  N   GLY A  61       6.180   5.878   4.384  1.00  0.00           N  
ATOM    980  CA  GLY A  61       5.907   7.247   4.903  1.00  0.00           C  
ATOM    981  C   GLY A  61       4.922   7.960   3.974  1.00  0.00           C  
ATOM    982  O   GLY A  61       4.398   7.377   3.045  1.00  0.00           O  
ATOM    983  H   GLY A  61       6.151   5.108   4.990  1.00  0.00           H  
ATOM    984  HA2 GLY A  61       5.485   7.177   5.895  1.00  0.00           H  
ATOM    985  HA3 GLY A  61       6.829   7.808   4.943  1.00  0.00           H  
ATOM    986  N   LYS A  62       4.666   9.215   4.218  1.00  0.00           N  
ATOM    987  CA  LYS A  62       3.713   9.963   3.348  1.00  0.00           C  
ATOM    988  C   LYS A  62       4.403  11.191   2.743  1.00  0.00           C  
ATOM    989  O   LYS A  62       4.080  11.622   1.655  1.00  0.00           O  
ATOM    990  CB  LYS A  62       2.578  10.390   4.277  1.00  0.00           C  
ATOM    991  CG  LYS A  62       1.335   9.546   3.987  1.00  0.00           C  
ATOM    992  CD  LYS A  62       0.225  10.443   3.437  1.00  0.00           C  
ATOM    993  CE  LYS A  62      -1.136   9.915   3.898  1.00  0.00           C  
ATOM    994  NZ  LYS A  62      -1.059   9.906   5.385  1.00  0.00           N  
ATOM    995  H   LYS A  62       5.098   9.667   4.973  1.00  0.00           H  
ATOM    996  HA  LYS A  62       3.332   9.324   2.568  1.00  0.00           H  
ATOM    997  HB2 LYS A  62       2.880  10.245   5.305  1.00  0.00           H  
ATOM    998  HB3 LYS A  62       2.349  11.433   4.113  1.00  0.00           H  
ATOM    999  HG2 LYS A  62       1.579   8.786   3.259  1.00  0.00           H  
ATOM   1000  HG3 LYS A  62       0.996   9.077   4.898  1.00  0.00           H  
ATOM   1001  HD2 LYS A  62       0.362  11.452   3.800  1.00  0.00           H  
ATOM   1002  HD3 LYS A  62       0.261  10.441   2.357  1.00  0.00           H  
ATOM   1003  HE2 LYS A  62      -1.926  10.573   3.563  1.00  0.00           H  
ATOM   1004  HE3 LYS A  62      -1.295   8.914   3.530  1.00  0.00           H  
ATOM   1005  HZ1 LYS A  62      -0.748   8.970   5.711  1.00  0.00           H  
ATOM   1006  HZ2 LYS A  62      -1.998  10.117   5.781  1.00  0.00           H  
ATOM   1007  HZ3 LYS A  62      -0.380  10.625   5.702  1.00  0.00           H  
ATOM   1008  N   LYS A  63       5.350  11.755   3.442  1.00  0.00           N  
ATOM   1009  CA  LYS A  63       6.058  12.953   2.907  1.00  0.00           C  
ATOM   1010  C   LYS A  63       7.398  13.139   3.625  1.00  0.00           C  
ATOM   1011  O   LYS A  63       7.586  14.075   4.377  1.00  0.00           O  
ATOM   1012  CB  LYS A  63       5.125  14.129   3.201  1.00  0.00           C  
ATOM   1013  CG  LYS A  63       5.708  15.407   2.594  1.00  0.00           C  
ATOM   1014  CD  LYS A  63       5.582  15.353   1.071  1.00  0.00           C  
ATOM   1015  CE  LYS A  63       6.292  16.562   0.457  1.00  0.00           C  
ATOM   1016  NZ  LYS A  63       7.381  15.985  -0.378  1.00  0.00           N  
ATOM   1017  H   LYS A  63       5.595  11.391   4.319  1.00  0.00           H  
ATOM   1018  HA  LYS A  63       6.210  12.858   1.844  1.00  0.00           H  
ATOM   1019  HB2 LYS A  63       4.155  13.934   2.768  1.00  0.00           H  
ATOM   1020  HB3 LYS A  63       5.026  14.251   4.268  1.00  0.00           H  
ATOM   1021  HG2 LYS A  63       5.167  16.262   2.972  1.00  0.00           H  
ATOM   1022  HG3 LYS A  63       6.749  15.491   2.866  1.00  0.00           H  
ATOM   1023  HD2 LYS A  63       6.036  14.444   0.705  1.00  0.00           H  
ATOM   1024  HD3 LYS A  63       4.539  15.372   0.795  1.00  0.00           H  
ATOM   1025  HE2 LYS A  63       5.604  17.129  -0.155  1.00  0.00           H  
ATOM   1026  HE3 LYS A  63       6.710  17.186   1.232  1.00  0.00           H  
ATOM   1027  HZ1 LYS A  63       7.888  15.259   0.165  1.00  0.00           H  
ATOM   1028  HZ2 LYS A  63       8.043  16.739  -0.653  1.00  0.00           H  
ATOM   1029  HZ3 LYS A  63       6.972  15.554  -1.231  1.00  0.00           H  
ATOM   1030  N   LYS A  64       8.330  12.254   3.400  1.00  0.00           N  
ATOM   1031  CA  LYS A  64       9.656  12.381   4.071  1.00  0.00           C  
ATOM   1032  C   LYS A  64       9.470  12.518   5.584  1.00  0.00           C  
ATOM   1033  O   LYS A  64       8.368  12.664   6.072  1.00  0.00           O  
ATOM   1034  CB  LYS A  64      10.275  13.651   3.487  1.00  0.00           C  
ATOM   1035  CG  LYS A  64      11.128  13.291   2.268  1.00  0.00           C  
ATOM   1036  CD  LYS A  64      11.979  14.496   1.865  1.00  0.00           C  
ATOM   1037  CE  LYS A  64      13.307  14.012   1.281  1.00  0.00           C  
ATOM   1038  NZ  LYS A  64      14.354  14.742   2.048  1.00  0.00           N  
ATOM   1039  H   LYS A  64       8.159  11.506   2.790  1.00  0.00           H  
ATOM   1040  HA  LYS A  64      10.278  11.530   3.842  1.00  0.00           H  
ATOM   1041  HB2 LYS A  64       9.490  14.331   3.191  1.00  0.00           H  
ATOM   1042  HB3 LYS A  64      10.897  14.124   4.232  1.00  0.00           H  
ATOM   1043  HG2 LYS A  64      11.772  12.459   2.514  1.00  0.00           H  
ATOM   1044  HG3 LYS A  64      10.483  13.016   1.448  1.00  0.00           H  
ATOM   1045  HD2 LYS A  64      11.449  15.079   1.124  1.00  0.00           H  
ATOM   1046  HD3 LYS A  64      12.172  15.108   2.733  1.00  0.00           H  
ATOM   1047  HE2 LYS A  64      13.410  12.944   1.420  1.00  0.00           H  
ATOM   1048  HE3 LYS A  64      13.372  14.263   0.234  1.00  0.00           H  
ATOM   1049  HZ1 LYS A  64      14.066  14.816   3.044  1.00  0.00           H  
ATOM   1050  HZ2 LYS A  64      14.475  15.695   1.648  1.00  0.00           H  
ATOM   1051  HZ3 LYS A  64      15.252  14.223   1.988  1.00  0.00           H  
ATOM   1052  N   ARG A  65      10.540  12.470   6.331  1.00  0.00           N  
ATOM   1053  CA  ARG A  65      10.419  12.597   7.811  1.00  0.00           C  
ATOM   1054  C   ARG A  65      11.330  13.713   8.327  1.00  0.00           C  
ATOM   1055  O   ARG A  65      11.268  14.092   9.480  1.00  0.00           O  
ATOM   1056  CB  ARG A  65      10.867  11.242   8.361  1.00  0.00           C  
ATOM   1057  CG  ARG A  65      12.384  11.106   8.210  1.00  0.00           C  
ATOM   1058  CD  ARG A  65      12.708   9.824   7.442  1.00  0.00           C  
ATOM   1059  NE  ARG A  65      14.005   9.356   8.004  1.00  0.00           N  
ATOM   1060  CZ  ARG A  65      14.374   8.114   7.847  1.00  0.00           C  
ATOM   1061  NH1 ARG A  65      14.100   7.488   6.735  1.00  0.00           N  
ATOM   1062  NH2 ARG A  65      15.018   7.499   8.801  1.00  0.00           N  
ATOM   1063  H   ARG A  65      11.421  12.351   5.918  1.00  0.00           H  
ATOM   1064  HA  ARG A  65       9.395  12.786   8.090  1.00  0.00           H  
ATOM   1065  HB2 ARG A  65      10.600  11.172   9.406  1.00  0.00           H  
ATOM   1066  HB3 ARG A  65      10.381  10.451   7.811  1.00  0.00           H  
ATOM   1067  HG2 ARG A  65      12.770  11.959   7.670  1.00  0.00           H  
ATOM   1068  HG3 ARG A  65      12.841  11.062   9.189  1.00  0.00           H  
ATOM   1069  HD2 ARG A  65      11.936   9.084   7.604  1.00  0.00           H  
ATOM   1070  HD3 ARG A  65      12.815  10.033   6.389  1.00  0.00           H  
ATOM   1071  HE  ARG A  65      14.581   9.981   8.492  1.00  0.00           H  
ATOM   1072 HH11 ARG A  65      13.608   7.959   6.004  1.00  0.00           H  
ATOM   1073 HH12 ARG A  65      14.383   6.536   6.615  1.00  0.00           H  
ATOM   1074 HH21 ARG A  65      15.227   7.979   9.653  1.00  0.00           H  
ATOM   1075 HH22 ARG A  65      15.300   6.547   8.681  1.00  0.00           H  
ATOM   1076  N   LEU A  66      12.177  14.241   7.485  1.00  0.00           N  
ATOM   1077  CA  LEU A  66      13.094  15.333   7.930  1.00  0.00           C  
ATOM   1078  C   LEU A  66      13.642  15.027   9.326  1.00  0.00           C  
ATOM   1079  O   LEU A  66      13.574  15.843  10.223  1.00  0.00           O  
ATOM   1080  CB  LEU A  66      12.228  16.593   7.955  1.00  0.00           C  
ATOM   1081  CG  LEU A  66      12.707  17.563   6.872  1.00  0.00           C  
ATOM   1082  CD1 LEU A  66      14.158  17.958   7.145  1.00  0.00           C  
ATOM   1083  CD2 LEU A  66      12.613  16.883   5.503  1.00  0.00           C  
ATOM   1084  H   LEU A  66      12.212  13.921   6.560  1.00  0.00           H  
ATOM   1085  HA  LEU A  66      13.902  15.454   7.227  1.00  0.00           H  
ATOM   1086  HB2 LEU A  66      11.198  16.327   7.771  1.00  0.00           H  
ATOM   1087  HB3 LEU A  66      12.311  17.068   8.921  1.00  0.00           H  
ATOM   1088  HG  LEU A  66      12.084  18.446   6.880  1.00  0.00           H  
ATOM   1089 HD11 LEU A  66      14.456  18.733   6.453  1.00  0.00           H  
ATOM   1090 HD12 LEU A  66      14.797  17.097   7.017  1.00  0.00           H  
ATOM   1091 HD13 LEU A  66      14.246  18.326   8.156  1.00  0.00           H  
ATOM   1092 HD21 LEU A  66      11.575  16.729   5.247  1.00  0.00           H  
ATOM   1093 HD22 LEU A  66      13.120  15.930   5.540  1.00  0.00           H  
ATOM   1094 HD23 LEU A  66      13.078  17.510   4.757  1.00  0.00           H  
ATOM   1095  N   GLY A  67      14.186  13.857   9.508  1.00  0.00           N  
ATOM   1096  CA  GLY A  67      14.743  13.482  10.838  1.00  0.00           C  
ATOM   1097  C   GLY A  67      13.811  13.965  11.948  1.00  0.00           C  
ATOM   1098  O   GLY A  67      14.243  14.516  12.941  1.00  0.00           O  
ATOM   1099  H   GLY A  67      14.229  13.221   8.766  1.00  0.00           H  
ATOM   1100  HA2 GLY A  67      14.836  12.408  10.894  1.00  0.00           H  
ATOM   1101  HA3 GLY A  67      15.712  13.936  10.961  1.00  0.00           H  
ATOM   1102  N   ARG A  68      12.537  13.761  11.784  1.00  0.00           N  
ATOM   1103  CA  ARG A  68      11.569  14.205  12.825  1.00  0.00           C  
ATOM   1104  C   ARG A  68      10.306  13.334  12.780  1.00  0.00           C  
ATOM   1105  O   ARG A  68      10.211  12.402  12.006  1.00  0.00           O  
ATOM   1106  CB  ARG A  68      11.275  15.669  12.464  1.00  0.00           C  
ATOM   1107  CG  ARG A  68       9.975  15.787  11.659  1.00  0.00           C  
ATOM   1108  CD  ARG A  68       9.784  17.237  11.205  1.00  0.00           C  
ATOM   1109  NE  ARG A  68       8.698  17.771  12.072  1.00  0.00           N  
ATOM   1110  CZ  ARG A  68       8.874  18.886  12.727  1.00  0.00           C  
ATOM   1111  NH1 ARG A  68       9.910  19.029  13.507  1.00  0.00           N  
ATOM   1112  NH2 ARG A  68       8.013  19.859  12.601  1.00  0.00           N  
ATOM   1113  H   ARG A  68      12.216  13.319  10.975  1.00  0.00           H  
ATOM   1114  HA  ARG A  68      12.023  14.153  13.801  1.00  0.00           H  
ATOM   1115  HB2 ARG A  68      11.189  16.250  13.369  1.00  0.00           H  
ATOM   1116  HB3 ARG A  68      12.092  16.050  11.871  1.00  0.00           H  
ATOM   1117  HG2 ARG A  68      10.027  15.142  10.794  1.00  0.00           H  
ATOM   1118  HG3 ARG A  68       9.140  15.493  12.277  1.00  0.00           H  
ATOM   1119  HD2 ARG A  68      10.697  17.797  11.352  1.00  0.00           H  
ATOM   1120  HD3 ARG A  68       9.483  17.271  10.170  1.00  0.00           H  
ATOM   1121  HE  ARG A  68       7.850  17.285  12.150  1.00  0.00           H  
ATOM   1122 HH11 ARG A  68      10.569  18.282  13.603  1.00  0.00           H  
ATOM   1123 HH12 ARG A  68      10.044  19.882  14.008  1.00  0.00           H  
ATOM   1124 HH21 ARG A  68       7.220  19.751  12.002  1.00  0.00           H  
ATOM   1125 HH22 ARG A  68       8.148  20.714  13.101  1.00  0.00           H  
ATOM   1126  N   TYR A  69       9.337  13.630  13.603  1.00  0.00           N  
ATOM   1127  CA  TYR A  69       8.085  12.819  13.601  1.00  0.00           C  
ATOM   1128  C   TYR A  69       7.045  13.458  12.678  1.00  0.00           C  
ATOM   1129  O   TYR A  69       6.284  14.316  13.082  1.00  0.00           O  
ATOM   1130  CB  TYR A  69       7.598  12.836  15.050  1.00  0.00           C  
ATOM   1131  CG  TYR A  69       6.236  12.191  15.131  1.00  0.00           C  
ATOM   1132  CD1 TYR A  69       6.026  10.925  14.570  1.00  0.00           C  
ATOM   1133  CD2 TYR A  69       5.181  12.859  15.764  1.00  0.00           C  
ATOM   1134  CE1 TYR A  69       4.762  10.327  14.645  1.00  0.00           C  
ATOM   1135  CE2 TYR A  69       3.917  12.261  15.838  1.00  0.00           C  
ATOM   1136  CZ  TYR A  69       3.707  10.996  15.279  1.00  0.00           C  
ATOM   1137  OH  TYR A  69       2.462  10.406  15.352  1.00  0.00           O  
ATOM   1138  H   TYR A  69       9.431  14.386  14.219  1.00  0.00           H  
ATOM   1139  HA  TYR A  69       8.292  11.806  13.293  1.00  0.00           H  
ATOM   1140  HB2 TYR A  69       8.294  12.288  15.669  1.00  0.00           H  
ATOM   1141  HB3 TYR A  69       7.534  13.856  15.397  1.00  0.00           H  
ATOM   1142  HD1 TYR A  69       6.839  10.410  14.081  1.00  0.00           H  
ATOM   1143  HD2 TYR A  69       5.343  13.835  16.197  1.00  0.00           H  
ATOM   1144  HE1 TYR A  69       4.601   9.351  14.213  1.00  0.00           H  
ATOM   1145  HE2 TYR A  69       3.104  12.776  16.328  1.00  0.00           H  
ATOM   1146  HH  TYR A  69       1.852  10.936  14.834  1.00  0.00           H  
ATOM   1147  N   LEU A  70       7.005  13.049  11.439  1.00  0.00           N  
ATOM   1148  CA  LEU A  70       6.015  13.636  10.491  1.00  0.00           C  
ATOM   1149  C   LEU A  70       5.557  12.582   9.491  1.00  0.00           C  
ATOM   1150  O   LEU A  70       5.385  12.845   8.318  1.00  0.00           O  
ATOM   1151  CB  LEU A  70       6.766  14.750   9.779  1.00  0.00           C  
ATOM   1152  CG  LEU A  70       5.789  15.857   9.378  1.00  0.00           C  
ATOM   1153  CD1 LEU A  70       5.471  16.723  10.598  1.00  0.00           C  
ATOM   1154  CD2 LEU A  70       6.423  16.725   8.289  1.00  0.00           C  
ATOM   1155  H   LEU A  70       7.628  12.357  11.131  1.00  0.00           H  
ATOM   1156  HA  LEU A  70       5.173  14.033  11.027  1.00  0.00           H  
ATOM   1157  HB2 LEU A  70       7.519  15.151  10.439  1.00  0.00           H  
ATOM   1158  HB3 LEU A  70       7.236  14.349   8.895  1.00  0.00           H  
ATOM   1159  HG  LEU A  70       4.877  15.414   9.005  1.00  0.00           H  
ATOM   1160 HD11 LEU A  70       6.341  17.306  10.863  1.00  0.00           H  
ATOM   1161 HD12 LEU A  70       5.196  16.090  11.428  1.00  0.00           H  
ATOM   1162 HD13 LEU A  70       4.651  17.387  10.365  1.00  0.00           H  
ATOM   1163 HD21 LEU A  70       7.499  16.677   8.371  1.00  0.00           H  
ATOM   1164 HD22 LEU A  70       6.098  17.748   8.409  1.00  0.00           H  
ATOM   1165 HD23 LEU A  70       6.120  16.363   7.318  1.00  0.00           H  
ATOM   1166  N   GLY A  71       5.362  11.394   9.958  1.00  0.00           N  
ATOM   1167  CA  GLY A  71       4.912  10.295   9.057  1.00  0.00           C  
ATOM   1168  C   GLY A  71       5.832   9.086   9.225  1.00  0.00           C  
ATOM   1169  O   GLY A  71       5.394   7.952   9.206  1.00  0.00           O  
ATOM   1170  H   GLY A  71       5.511  11.227  10.907  1.00  0.00           H  
ATOM   1171  HA2 GLY A  71       3.899  10.016   9.306  1.00  0.00           H  
ATOM   1172  HA3 GLY A  71       4.953  10.632   8.033  1.00  0.00           H  
ATOM   1173  N   LYS A  72       7.104   9.317   9.385  1.00  0.00           N  
ATOM   1174  CA  LYS A  72       8.057   8.182   9.549  1.00  0.00           C  
ATOM   1175  C   LYS A  72       8.066   7.320   8.285  1.00  0.00           C  
ATOM   1176  O   LYS A  72       7.418   7.633   7.306  1.00  0.00           O  
ATOM   1177  CB  LYS A  72       7.528   7.384  10.742  1.00  0.00           C  
ATOM   1178  CG  LYS A  72       8.422   7.630  11.959  1.00  0.00           C  
ATOM   1179  CD  LYS A  72       7.657   7.281  13.236  1.00  0.00           C  
ATOM   1180  CE  LYS A  72       8.588   6.551  14.207  1.00  0.00           C  
ATOM   1181  NZ  LYS A  72       7.825   6.469  15.483  1.00  0.00           N  
ATOM   1182  H   LYS A  72       7.434  10.240   9.393  1.00  0.00           H  
ATOM   1183  HA  LYS A  72       9.048   8.549   9.762  1.00  0.00           H  
ATOM   1184  HB2 LYS A  72       6.519   7.696  10.968  1.00  0.00           H  
ATOM   1185  HB3 LYS A  72       7.533   6.331  10.503  1.00  0.00           H  
ATOM   1186  HG2 LYS A  72       9.306   7.012  11.886  1.00  0.00           H  
ATOM   1187  HG3 LYS A  72       8.712   8.669  11.987  1.00  0.00           H  
ATOM   1188  HD2 LYS A  72       7.295   8.189  13.697  1.00  0.00           H  
ATOM   1189  HD3 LYS A  72       6.822   6.642  12.993  1.00  0.00           H  
ATOM   1190  HE2 LYS A  72       8.814   5.561  13.836  1.00  0.00           H  
ATOM   1191  HE3 LYS A  72       9.495   7.115  14.354  1.00  0.00           H  
ATOM   1192  HZ1 LYS A  72       7.837   7.395  15.955  1.00  0.00           H  
ATOM   1193  HZ2 LYS A  72       8.264   5.757  16.103  1.00  0.00           H  
ATOM   1194  HZ3 LYS A  72       6.842   6.197  15.282  1.00  0.00           H  
ATOM   1195  N   ARG A  73       8.797   6.238   8.293  1.00  0.00           N  
ATOM   1196  CA  ARG A  73       8.842   5.365   7.085  1.00  0.00           C  
ATOM   1197  C   ARG A  73       8.840   3.890   7.491  1.00  0.00           C  
ATOM   1198  O   ARG A  73       9.867   3.241   7.481  1.00  0.00           O  
ATOM   1199  CB  ARG A  73      10.153   5.727   6.386  1.00  0.00           C  
ATOM   1200  CG  ARG A  73      10.088   5.288   4.921  1.00  0.00           C  
ATOM   1201  CD  ARG A  73      11.481   4.865   4.451  1.00  0.00           C  
ATOM   1202  NE  ARG A  73      11.568   5.327   3.039  1.00  0.00           N  
ATOM   1203  CZ  ARG A  73      12.336   6.335   2.728  1.00  0.00           C  
ATOM   1204  NH1 ARG A  73      12.081   7.522   3.205  1.00  0.00           N  
ATOM   1205  NH2 ARG A  73      13.360   6.155   1.938  1.00  0.00           N  
ATOM   1206  H   ARG A  73       9.314   6.002   9.090  1.00  0.00           H  
ATOM   1207  HA  ARG A  73       8.008   5.579   6.436  1.00  0.00           H  
ATOM   1208  HB2 ARG A  73      10.305   6.795   6.436  1.00  0.00           H  
ATOM   1209  HB3 ARG A  73      10.973   5.221   6.873  1.00  0.00           H  
ATOM   1210  HG2 ARG A  73       9.405   4.455   4.825  1.00  0.00           H  
ATOM   1211  HG3 ARG A  73       9.740   6.110   4.314  1.00  0.00           H  
ATOM   1212  HD2 ARG A  73      12.241   5.344   5.054  1.00  0.00           H  
ATOM   1213  HD3 ARG A  73      11.584   3.792   4.496  1.00  0.00           H  
ATOM   1214  HE  ARG A  73      11.047   4.875   2.342  1.00  0.00           H  
ATOM   1215 HH11 ARG A  73      11.296   7.659   3.811  1.00  0.00           H  
ATOM   1216 HH12 ARG A  73      12.670   8.294   2.967  1.00  0.00           H  
ATOM   1217 HH21 ARG A  73      13.556   5.246   1.572  1.00  0.00           H  
ATOM   1218 HH22 ARG A  73      13.949   6.927   1.700  1.00  0.00           H  
ATOM   1219  N   PRO A  74       7.676   3.410   7.830  1.00  0.00           N  
ATOM   1220  CA  PRO A  74       7.526   1.995   8.239  1.00  0.00           C  
ATOM   1221  C   PRO A  74       7.549   1.084   7.012  1.00  0.00           C  
ATOM   1222  O   PRO A  74       7.917   1.492   5.928  1.00  0.00           O  
ATOM   1223  CB  PRO A  74       6.159   1.960   8.911  1.00  0.00           C  
ATOM   1224  CG  PRO A  74       5.398   3.100   8.312  1.00  0.00           C  
ATOM   1225  CD  PRO A  74       6.402   4.134   7.864  1.00  0.00           C  
ATOM   1226  HA  PRO A  74       8.290   1.711   8.940  1.00  0.00           H  
ATOM   1227  HB2 PRO A  74       5.665   1.022   8.701  1.00  0.00           H  
ATOM   1228  HB3 PRO A  74       6.260   2.102   9.975  1.00  0.00           H  
ATOM   1229  HG2 PRO A  74       4.827   2.749   7.466  1.00  0.00           H  
ATOM   1230  HG3 PRO A  74       4.739   3.530   9.050  1.00  0.00           H  
ATOM   1231  HD2 PRO A  74       6.148   4.505   6.880  1.00  0.00           H  
ATOM   1232  HD3 PRO A  74       6.455   4.945   8.574  1.00  0.00           H  
ATOM   1233  N   ASP A  75       7.148  -0.142   7.172  1.00  0.00           N  
ATOM   1234  CA  ASP A  75       7.131  -1.077   6.020  1.00  0.00           C  
ATOM   1235  C   ASP A  75       5.692  -1.477   5.709  1.00  0.00           C  
ATOM   1236  O   ASP A  75       5.180  -2.456   6.216  1.00  0.00           O  
ATOM   1237  CB  ASP A  75       7.942  -2.289   6.479  1.00  0.00           C  
ATOM   1238  CG  ASP A  75       9.432  -1.944   6.458  1.00  0.00           C  
ATOM   1239  OD1 ASP A  75       9.792  -0.922   7.019  1.00  0.00           O  
ATOM   1240  OD2 ASP A  75      10.189  -2.708   5.880  1.00  0.00           O  
ATOM   1241  H   ASP A  75       6.839  -0.441   8.043  1.00  0.00           H  
ATOM   1242  HA  ASP A  75       7.596  -0.624   5.158  1.00  0.00           H  
ATOM   1243  HB2 ASP A  75       7.649  -2.559   7.483  1.00  0.00           H  
ATOM   1244  HB3 ASP A  75       7.757  -3.119   5.814  1.00  0.00           H  
ATOM   1245  N   ARG A  76       5.045  -0.728   4.874  1.00  0.00           N  
ATOM   1246  CA  ARG A  76       3.635  -1.057   4.512  1.00  0.00           C  
ATOM   1247  C   ARG A  76       3.495  -1.204   2.995  1.00  0.00           C  
ATOM   1248  O   ARG A  76       4.218  -0.595   2.232  1.00  0.00           O  
ATOM   1249  CB  ARG A  76       2.797   0.123   5.020  1.00  0.00           C  
ATOM   1250  CG  ARG A  76       3.096   1.375   4.195  1.00  0.00           C  
ATOM   1251  CD  ARG A  76       4.076   2.268   4.957  1.00  0.00           C  
ATOM   1252  NE  ARG A  76       3.243   2.978   5.966  1.00  0.00           N  
ATOM   1253  CZ  ARG A  76       2.852   4.203   5.745  1.00  0.00           C  
ATOM   1254  NH1 ARG A  76       2.651   4.613   4.523  1.00  0.00           N  
ATOM   1255  NH2 ARG A  76       2.663   5.017   6.747  1.00  0.00           N  
ATOM   1256  H   ARG A  76       5.486   0.053   4.489  1.00  0.00           H  
ATOM   1257  HA  ARG A  76       3.325  -1.964   5.005  1.00  0.00           H  
ATOM   1258  HB2 ARG A  76       1.748  -0.121   4.934  1.00  0.00           H  
ATOM   1259  HB3 ARG A  76       3.035   0.315   6.053  1.00  0.00           H  
ATOM   1260  HG2 ARG A  76       3.526   1.093   3.248  1.00  0.00           H  
ATOM   1261  HG3 ARG A  76       2.179   1.920   4.023  1.00  0.00           H  
ATOM   1262  HD2 ARG A  76       4.831   1.665   5.445  1.00  0.00           H  
ATOM   1263  HD3 ARG A  76       4.536   2.981   4.290  1.00  0.00           H  
ATOM   1264  HE  ARG A  76       2.986   2.523   6.796  1.00  0.00           H  
ATOM   1265 HH11 ARG A  76       2.796   3.989   3.756  1.00  0.00           H  
ATOM   1266 HH12 ARG A  76       2.352   5.553   4.354  1.00  0.00           H  
ATOM   1267 HH21 ARG A  76       2.817   4.702   7.684  1.00  0.00           H  
ATOM   1268 HH22 ARG A  76       2.364   5.957   6.578  1.00  0.00           H  
ATOM   1269  N   LYS A  77       2.565  -2.004   2.553  1.00  0.00           N  
ATOM   1270  CA  LYS A  77       2.368  -2.185   1.088  1.00  0.00           C  
ATOM   1271  C   LYS A  77       0.919  -1.841   0.721  1.00  0.00           C  
ATOM   1272  O   LYS A  77      -0.008  -2.204   1.417  1.00  0.00           O  
ATOM   1273  CB  LYS A  77       2.671  -3.662   0.822  1.00  0.00           C  
ATOM   1274  CG  LYS A  77       2.593  -3.944  -0.678  1.00  0.00           C  
ATOM   1275  CD  LYS A  77       3.129  -5.351  -0.958  1.00  0.00           C  
ATOM   1276  CE  LYS A  77       2.254  -6.032  -2.013  1.00  0.00           C  
ATOM   1277  NZ  LYS A  77       2.428  -7.491  -1.769  1.00  0.00           N  
ATOM   1278  H   LYS A  77       1.991  -2.482   3.187  1.00  0.00           H  
ATOM   1279  HA  LYS A  77       3.054  -1.561   0.536  1.00  0.00           H  
ATOM   1280  HB2 LYS A  77       3.664  -3.892   1.180  1.00  0.00           H  
ATOM   1281  HB3 LYS A  77       1.953  -4.278   1.339  1.00  0.00           H  
ATOM   1282  HG2 LYS A  77       1.565  -3.877  -1.005  1.00  0.00           H  
ATOM   1283  HG3 LYS A  77       3.190  -3.222  -1.214  1.00  0.00           H  
ATOM   1284  HD2 LYS A  77       4.144  -5.284  -1.319  1.00  0.00           H  
ATOM   1285  HD3 LYS A  77       3.108  -5.931  -0.047  1.00  0.00           H  
ATOM   1286  HE2 LYS A  77       1.219  -5.746  -1.882  1.00  0.00           H  
ATOM   1287  HE3 LYS A  77       2.594  -5.779  -3.004  1.00  0.00           H  
ATOM   1288  HZ1 LYS A  77       2.368  -8.002  -2.672  1.00  0.00           H  
ATOM   1289  HZ2 LYS A  77       1.679  -7.826  -1.129  1.00  0.00           H  
ATOM   1290  HZ3 LYS A  77       3.357  -7.662  -1.337  1.00  0.00           H  
ATOM   1291  N   LYS A  78       0.717  -1.139  -0.361  1.00  0.00           N  
ATOM   1292  CA  LYS A  78      -0.674  -0.768  -0.759  1.00  0.00           C  
ATOM   1293  C   LYS A  78      -1.163  -1.696  -1.872  1.00  0.00           C  
ATOM   1294  O   LYS A  78      -0.386  -2.154  -2.681  1.00  0.00           O  
ATOM   1295  CB  LYS A  78      -0.566   0.670  -1.270  1.00  0.00           C  
ATOM   1296  CG  LYS A  78      -1.272   1.615  -0.295  1.00  0.00           C  
ATOM   1297  CD  LYS A  78      -1.581   2.936  -1.002  1.00  0.00           C  
ATOM   1298  CE  LYS A  78      -2.244   3.900  -0.016  1.00  0.00           C  
ATOM   1299  NZ  LYS A  78      -1.738   5.248  -0.399  1.00  0.00           N  
ATOM   1300  H   LYS A  78       1.477  -0.849  -0.907  1.00  0.00           H  
ATOM   1301  HA  LYS A  78      -1.334  -0.811   0.091  1.00  0.00           H  
ATOM   1302  HB2 LYS A  78       0.475   0.945  -1.350  1.00  0.00           H  
ATOM   1303  HB3 LYS A  78      -1.034   0.742  -2.240  1.00  0.00           H  
ATOM   1304  HG2 LYS A  78      -2.192   1.162   0.043  1.00  0.00           H  
ATOM   1305  HG3 LYS A  78      -0.629   1.805   0.551  1.00  0.00           H  
ATOM   1306  HD2 LYS A  78      -0.663   3.371  -1.370  1.00  0.00           H  
ATOM   1307  HD3 LYS A  78      -2.250   2.754  -1.830  1.00  0.00           H  
ATOM   1308  HE2 LYS A  78      -3.321   3.858  -0.117  1.00  0.00           H  
ATOM   1309  HE3 LYS A  78      -1.949   3.668   0.995  1.00  0.00           H  
ATOM   1310  HZ1 LYS A  78      -2.483   5.956  -0.242  1.00  0.00           H  
ATOM   1311  HZ2 LYS A  78      -1.469   5.245  -1.403  1.00  0.00           H  
ATOM   1312  HZ3 LYS A  78      -0.910   5.486   0.184  1.00  0.00           H  
ATOM   1313  N   ALA A  79      -2.438  -1.986  -1.916  1.00  0.00           N  
ATOM   1314  CA  ALA A  79      -2.950  -2.897  -2.984  1.00  0.00           C  
ATOM   1315  C   ALA A  79      -4.204  -2.348  -3.643  1.00  0.00           C  
ATOM   1316  O   ALA A  79      -5.209  -2.135  -3.003  1.00  0.00           O  
ATOM   1317  CB  ALA A  79      -3.294  -4.196  -2.276  1.00  0.00           C  
ATOM   1318  H   ALA A  79      -3.051  -1.616  -1.248  1.00  0.00           H  
ATOM   1319  HA  ALA A  79      -2.196  -3.073  -3.722  1.00  0.00           H  
ATOM   1320  HB1 ALA A  79      -2.975  -5.030  -2.886  1.00  0.00           H  
ATOM   1321  HB2 ALA A  79      -4.367  -4.240  -2.130  1.00  0.00           H  
ATOM   1322  HB3 ALA A  79      -2.797  -4.230  -1.320  1.00  0.00           H  
ATOM   1323  N   ILE A  80      -4.159  -2.158  -4.928  1.00  0.00           N  
ATOM   1324  CA  ILE A  80      -5.356  -1.656  -5.647  1.00  0.00           C  
ATOM   1325  C   ILE A  80      -6.077  -2.835  -6.286  1.00  0.00           C  
ATOM   1326  O   ILE A  80      -5.576  -3.461  -7.196  1.00  0.00           O  
ATOM   1327  CB  ILE A  80      -4.817  -0.705  -6.707  1.00  0.00           C  
ATOM   1328  CG1 ILE A  80      -4.421   0.614  -6.046  1.00  0.00           C  
ATOM   1329  CG2 ILE A  80      -5.900  -0.443  -7.755  1.00  0.00           C  
ATOM   1330  CD1 ILE A  80      -3.410   0.355  -4.928  1.00  0.00           C  
ATOM   1331  H   ILE A  80      -3.342  -2.367  -5.426  1.00  0.00           H  
ATOM   1332  HA  ILE A  80      -6.010  -1.131  -4.971  1.00  0.00           H  
ATOM   1333  HB  ILE A  80      -3.953  -1.146  -7.183  1.00  0.00           H  
ATOM   1334 HG12 ILE A  80      -3.980   1.258  -6.781  1.00  0.00           H  
ATOM   1335 HG13 ILE A  80      -5.298   1.086  -5.631  1.00  0.00           H  
ATOM   1336 HG21 ILE A  80      -5.832   0.581  -8.093  1.00  0.00           H  
ATOM   1337 HG22 ILE A  80      -6.872  -0.615  -7.317  1.00  0.00           H  
ATOM   1338 HG23 ILE A  80      -5.759  -1.109  -8.593  1.00  0.00           H  
ATOM   1339 HD11 ILE A  80      -3.921  -0.063  -4.074  1.00  0.00           H  
ATOM   1340 HD12 ILE A  80      -2.938   1.284  -4.647  1.00  0.00           H  
ATOM   1341 HD13 ILE A  80      -2.661  -0.341  -5.275  1.00  0.00           H  
ATOM   1342  N   VAL A  81      -7.239  -3.153  -5.803  1.00  0.00           N  
ATOM   1343  CA  VAL A  81      -7.988  -4.315  -6.365  1.00  0.00           C  
ATOM   1344  C   VAL A  81      -9.179  -3.838  -7.196  1.00  0.00           C  
ATOM   1345  O   VAL A  81     -10.052  -3.152  -6.704  1.00  0.00           O  
ATOM   1346  CB  VAL A  81      -8.478  -5.106  -5.148  1.00  0.00           C  
ATOM   1347  CG1 VAL A  81      -8.787  -6.544  -5.567  1.00  0.00           C  
ATOM   1348  CG2 VAL A  81      -7.401  -5.117  -4.058  1.00  0.00           C  
ATOM   1349  H   VAL A  81      -7.614  -2.639  -5.059  1.00  0.00           H  
ATOM   1350  HA  VAL A  81      -7.334  -4.930  -6.963  1.00  0.00           H  
ATOM   1351  HB  VAL A  81      -9.378  -4.647  -4.763  1.00  0.00           H  
ATOM   1352 HG11 VAL A  81      -8.806  -6.609  -6.644  1.00  0.00           H  
ATOM   1353 HG12 VAL A  81      -9.748  -6.837  -5.171  1.00  0.00           H  
ATOM   1354 HG13 VAL A  81      -8.023  -7.203  -5.181  1.00  0.00           H  
ATOM   1355 HG21 VAL A  81      -6.477  -4.729  -4.461  1.00  0.00           H  
ATOM   1356 HG22 VAL A  81      -7.247  -6.129  -3.713  1.00  0.00           H  
ATOM   1357 HG23 VAL A  81      -7.720  -4.499  -3.229  1.00  0.00           H  
ATOM   1358  N   GLN A  82      -9.238  -4.212  -8.444  1.00  0.00           N  
ATOM   1359  CA  GLN A  82     -10.390  -3.793  -9.280  1.00  0.00           C  
ATOM   1360  C   GLN A  82     -11.323  -4.971  -9.460  1.00  0.00           C  
ATOM   1361  O   GLN A  82     -10.886  -6.096  -9.606  1.00  0.00           O  
ATOM   1362  CB  GLN A  82      -9.794  -3.390 -10.624  1.00  0.00           C  
ATOM   1363  CG  GLN A  82     -10.895  -3.347 -11.688  1.00  0.00           C  
ATOM   1364  CD  GLN A  82     -11.952  -2.315 -11.288  1.00  0.00           C  
ATOM   1365  OE1 GLN A  82     -12.964  -2.657 -10.711  1.00  0.00           O  
ATOM   1366  NE2 GLN A  82     -11.758  -1.056 -11.573  1.00  0.00           N  
ATOM   1367  H   GLN A  82      -8.537  -4.783  -8.830  1.00  0.00           H  
ATOM   1368  HA  GLN A  82     -10.905  -2.959  -8.833  1.00  0.00           H  
ATOM   1369  HB2 GLN A  82      -9.352  -2.420 -10.532  1.00  0.00           H  
ATOM   1370  HB3 GLN A  82      -9.041  -4.105 -10.916  1.00  0.00           H  
ATOM   1371  HG2 GLN A  82     -10.466  -3.073 -12.640  1.00  0.00           H  
ATOM   1372  HG3 GLN A  82     -11.357  -4.320 -11.767  1.00  0.00           H  
ATOM   1373 HE21 GLN A  82     -10.941  -0.780 -12.038  1.00  0.00           H  
ATOM   1374 HE22 GLN A  82     -12.429  -0.387 -11.322  1.00  0.00           H  
ATOM   1375  N   VAL A  83     -12.598  -4.743  -9.469  1.00  0.00           N  
ATOM   1376  CA  VAL A  83     -13.508  -5.887  -9.664  1.00  0.00           C  
ATOM   1377  C   VAL A  83     -14.165  -5.799 -11.036  1.00  0.00           C  
ATOM   1378  O   VAL A  83     -14.270  -4.743 -11.627  1.00  0.00           O  
ATOM   1379  CB  VAL A  83     -14.557  -5.840  -8.549  1.00  0.00           C  
ATOM   1380  CG1 VAL A  83     -13.930  -5.316  -7.256  1.00  0.00           C  
ATOM   1381  CG2 VAL A  83     -15.715  -4.931  -8.963  1.00  0.00           C  
ATOM   1382  H   VAL A  83     -12.948  -3.835  -9.362  1.00  0.00           H  
ATOM   1383  HA  VAL A  83     -12.940  -6.796  -9.590  1.00  0.00           H  
ATOM   1384  HB  VAL A  83     -14.931  -6.841  -8.387  1.00  0.00           H  
ATOM   1385 HG11 VAL A  83     -13.758  -4.253  -7.344  1.00  0.00           H  
ATOM   1386 HG12 VAL A  83     -12.991  -5.820  -7.081  1.00  0.00           H  
ATOM   1387 HG13 VAL A  83     -14.600  -5.505  -6.430  1.00  0.00           H  
ATOM   1388 HG21 VAL A  83     -16.469  -4.934  -8.191  1.00  0.00           H  
ATOM   1389 HG22 VAL A  83     -16.142  -5.301  -9.889  1.00  0.00           H  
ATOM   1390 HG23 VAL A  83     -15.348  -3.925  -9.110  1.00  0.00           H  
ATOM   1391  N   ALA A  84     -14.607  -6.903 -11.538  1.00  0.00           N  
ATOM   1392  CA  ALA A  84     -15.263  -6.905 -12.868  1.00  0.00           C  
ATOM   1393  C   ALA A  84     -16.643  -6.259 -12.777  1.00  0.00           C  
ATOM   1394  O   ALA A  84     -17.074  -5.849 -11.717  1.00  0.00           O  
ATOM   1395  CB  ALA A  84     -15.381  -8.375 -13.224  1.00  0.00           C  
ATOM   1396  H   ALA A  84     -14.513  -7.738 -11.032  1.00  0.00           H  
ATOM   1397  HA  ALA A  84     -14.655  -6.400 -13.600  1.00  0.00           H  
ATOM   1398  HB1 ALA A  84     -15.149  -8.969 -12.351  1.00  0.00           H  
ATOM   1399  HB2 ALA A  84     -14.686  -8.607 -14.019  1.00  0.00           H  
ATOM   1400  HB3 ALA A  84     -16.388  -8.586 -13.546  1.00  0.00           H  
ATOM   1401  N   PRO A  85     -17.288  -6.193 -13.903  1.00  0.00           N  
ATOM   1402  CA  PRO A  85     -18.638  -5.595 -13.976  1.00  0.00           C  
ATOM   1403  C   PRO A  85     -19.669  -6.531 -13.344  1.00  0.00           C  
ATOM   1404  O   PRO A  85     -19.611  -7.735 -13.502  1.00  0.00           O  
ATOM   1405  CB  PRO A  85     -18.880  -5.439 -15.474  1.00  0.00           C  
ATOM   1406  CG  PRO A  85     -18.001  -6.451 -16.118  1.00  0.00           C  
ATOM   1407  CD  PRO A  85     -16.820  -6.671 -15.205  1.00  0.00           C  
ATOM   1408  HA  PRO A  85     -18.654  -4.630 -13.496  1.00  0.00           H  
ATOM   1409  HB2 PRO A  85     -19.917  -5.636 -15.709  1.00  0.00           H  
ATOM   1410  HB3 PRO A  85     -18.602  -4.461 -15.801  1.00  0.00           H  
ATOM   1411  HG2 PRO A  85     -18.546  -7.363 -16.251  1.00  0.00           H  
ATOM   1412  HG3 PRO A  85     -17.658  -6.083 -17.071  1.00  0.00           H  
ATOM   1413  HD2 PRO A  85     -16.567  -7.718 -15.158  1.00  0.00           H  
ATOM   1414  HD3 PRO A  85     -15.972  -6.094 -15.528  1.00  0.00           H  
ATOM   1415  N   GLY A  86     -20.610  -5.986 -12.626  1.00  0.00           N  
ATOM   1416  CA  GLY A  86     -21.644  -6.841 -11.979  1.00  0.00           C  
ATOM   1417  C   GLY A  86     -21.399  -6.889 -10.469  1.00  0.00           C  
ATOM   1418  O   GLY A  86     -22.317  -7.027  -9.686  1.00  0.00           O  
ATOM   1419  H   GLY A  86     -20.635  -5.015 -12.513  1.00  0.00           H  
ATOM   1420  HA2 GLY A  86     -22.624  -6.428 -12.173  1.00  0.00           H  
ATOM   1421  HA3 GLY A  86     -21.589  -7.841 -12.381  1.00  0.00           H  
ATOM   1422  N   GLN A  87     -20.165  -6.779 -10.053  1.00  0.00           N  
ATOM   1423  CA  GLN A  87     -19.866  -6.819  -8.591  1.00  0.00           C  
ATOM   1424  C   GLN A  87     -19.371  -5.455  -8.109  1.00  0.00           C  
ATOM   1425  O   GLN A  87     -19.201  -4.534  -8.884  1.00  0.00           O  
ATOM   1426  CB  GLN A  87     -18.765  -7.866  -8.435  1.00  0.00           C  
ATOM   1427  CG  GLN A  87     -17.680  -7.627  -9.486  1.00  0.00           C  
ATOM   1428  CD  GLN A  87     -17.865  -8.610 -10.643  1.00  0.00           C  
ATOM   1429  OE1 GLN A  87     -18.001  -8.208 -11.782  1.00  0.00           O  
ATOM   1430  NE2 GLN A  87     -17.877  -9.892 -10.399  1.00  0.00           N  
ATOM   1431  H   GLN A  87     -19.437  -6.669 -10.699  1.00  0.00           H  
ATOM   1432  HA  GLN A  87     -20.741  -7.121  -8.037  1.00  0.00           H  
ATOM   1433  HB2 GLN A  87     -18.333  -7.787  -7.448  1.00  0.00           H  
ATOM   1434  HB3 GLN A  87     -19.182  -8.852  -8.567  1.00  0.00           H  
ATOM   1435  HG2 GLN A  87     -17.755  -6.615  -9.856  1.00  0.00           H  
ATOM   1436  HG3 GLN A  87     -16.708  -7.777  -9.040  1.00  0.00           H  
ATOM   1437 HE21 GLN A  87     -17.768 -10.217  -9.482  1.00  0.00           H  
ATOM   1438 HE22 GLN A  87     -17.995 -10.530 -11.135  1.00  0.00           H  
ATOM   1439  N   LYS A  88     -19.139  -5.321  -6.834  1.00  0.00           N  
ATOM   1440  CA  LYS A  88     -18.651  -4.020  -6.294  1.00  0.00           C  
ATOM   1441  C   LYS A  88     -18.471  -4.108  -4.776  1.00  0.00           C  
ATOM   1442  O   LYS A  88     -19.421  -4.282  -4.040  1.00  0.00           O  
ATOM   1443  CB  LYS A  88     -19.748  -3.011  -6.644  1.00  0.00           C  
ATOM   1444  CG  LYS A  88     -19.174  -1.932  -7.564  1.00  0.00           C  
ATOM   1445  CD  LYS A  88     -18.110  -1.131  -6.810  1.00  0.00           C  
ATOM   1446  CE  LYS A  88     -18.372   0.366  -6.993  1.00  0.00           C  
ATOM   1447  NZ  LYS A  88     -19.330   0.724  -5.911  1.00  0.00           N  
ATOM   1448  H   LYS A  88     -19.282  -6.080  -6.229  1.00  0.00           H  
ATOM   1449  HA  LYS A  88     -17.726  -3.737  -6.769  1.00  0.00           H  
ATOM   1450  HB2 LYS A  88     -20.557  -3.520  -7.147  1.00  0.00           H  
ATOM   1451  HB3 LYS A  88     -20.116  -2.553  -5.739  1.00  0.00           H  
ATOM   1452  HG2 LYS A  88     -18.728  -2.397  -8.431  1.00  0.00           H  
ATOM   1453  HG3 LYS A  88     -19.966  -1.268  -7.877  1.00  0.00           H  
ATOM   1454  HD2 LYS A  88     -18.150  -1.379  -5.760  1.00  0.00           H  
ATOM   1455  HD3 LYS A  88     -17.134  -1.374  -7.201  1.00  0.00           H  
ATOM   1456  HE2 LYS A  88     -17.451   0.924  -6.884  1.00  0.00           H  
ATOM   1457  HE3 LYS A  88     -18.816   0.556  -7.958  1.00  0.00           H  
ATOM   1458  HZ1 LYS A  88     -19.945  -0.089  -5.708  1.00  0.00           H  
ATOM   1459  HZ2 LYS A  88     -19.912   1.531  -6.216  1.00  0.00           H  
ATOM   1460  HZ3 LYS A  88     -18.803   0.980  -5.052  1.00  0.00           H  
ATOM   1461  N   ILE A  89     -17.260  -3.985  -4.300  1.00  0.00           N  
ATOM   1462  CA  ILE A  89     -17.033  -4.058  -2.827  1.00  0.00           C  
ATOM   1463  C   ILE A  89     -17.657  -2.834  -2.148  1.00  0.00           C  
ATOM   1464  O   ILE A  89     -16.982  -2.042  -1.519  1.00  0.00           O  
ATOM   1465  CB  ILE A  89     -15.513  -4.066  -2.659  1.00  0.00           C  
ATOM   1466  CG1 ILE A  89     -14.929  -5.296  -3.363  1.00  0.00           C  
ATOM   1467  CG2 ILE A  89     -15.164  -4.118  -1.170  1.00  0.00           C  
ATOM   1468  CD1 ILE A  89     -13.423  -5.378  -3.098  1.00  0.00           C  
ATOM   1469  H   ILE A  89     -16.505  -3.842  -4.908  1.00  0.00           H  
ATOM   1470  HA  ILE A  89     -17.454  -4.966  -2.426  1.00  0.00           H  
ATOM   1471  HB  ILE A  89     -15.097  -3.168  -3.092  1.00  0.00           H  
ATOM   1472 HG12 ILE A  89     -15.410  -6.187  -2.985  1.00  0.00           H  
ATOM   1473 HG13 ILE A  89     -15.101  -5.218  -4.426  1.00  0.00           H  
ATOM   1474 HG21 ILE A  89     -15.997  -4.529  -0.619  1.00  0.00           H  
ATOM   1475 HG22 ILE A  89     -14.955  -3.120  -0.813  1.00  0.00           H  
ATOM   1476 HG23 ILE A  89     -14.294  -4.740  -1.025  1.00  0.00           H  
ATOM   1477 HD11 ILE A  89     -12.902  -5.531  -4.032  1.00  0.00           H  
ATOM   1478 HD12 ILE A  89     -13.219  -6.204  -2.433  1.00  0.00           H  
ATOM   1479 HD13 ILE A  89     -13.086  -4.457  -2.644  1.00  0.00           H  
ATOM   1480  N   GLU A  90     -18.947  -2.676  -2.280  1.00  0.00           N  
ATOM   1481  CA  GLU A  90     -19.643  -1.509  -1.661  1.00  0.00           C
[truncated: 3,350,890 more chars]
