# Supplementary material for: Semantical and geometrical protein encoding toward enhanced bioactivity and thermostability
Source: eLife. 2025 May 2;13:RP98033. doi: 10.7554/eLife.98033 (PMC12048155; doi:10.7554/eLife.98033)
Supplement: Source code 1. [file elife-98033-code1.zip › ProtSSN-master/data/DDG/DATASET/1N88-6.3-298.15/1N88-6.3-298.15.pdb]

MODEL     1                                                                     
ATOM      1  N   MET A   1      14.479  -4.524  14.453  1.00 61.14           N  
ATOM      2  CA  MET A   1      13.028  -4.452  14.596  1.00 61.14           C  
ATOM      3  C   MET A   1      12.436  -3.425  13.638  1.00 61.14           C  
ATOM      4  CB  MET A   1      12.646  -4.106  16.036  1.00 61.14           C  
ATOM      5  O   MET A   1      12.863  -2.269  13.620  1.00 61.14           O  
ATOM      6  CG  MET A   1      11.163  -4.267  16.333  1.00 61.14           C  
ATOM      7  SD  MET A   1      10.736  -3.801  18.055  1.00 61.14           S  
ATOM      8  CE  MET A   1       8.928  -3.933  17.984  1.00 61.14           C  
ATOM      9  N   LYS A   2      11.778  -3.856  12.619  1.00 72.39           N  
ATOM     10  CA  LYS A   2      11.143  -2.948  11.669  1.00 72.39           C  
ATOM     11  C   LYS A   2       9.950  -2.237  12.303  1.00 72.39           C  
ATOM     12  CB  LYS A   2      10.697  -3.705  10.418  1.00 72.39           C  
ATOM     13  O   LYS A   2       9.146  -2.862  12.999  1.00 72.39           O  
ATOM     14  CG  LYS A   2      11.847  -4.236   9.574  1.00 72.39           C  
ATOM     15  CD  LYS A   2      11.340  -4.992   8.352  1.00 72.39           C  
ATOM     16  CE  LYS A   2      12.483  -5.638   7.580  1.00 72.39           C  
ATOM     17  NZ  LYS A   2      11.986  -6.433   6.417  1.00 72.39           N  
ATOM     18  N   THR A   3      10.077  -0.932  12.407  1.00 84.51           N  
ATOM     19  CA  THR A   3       8.934  -0.176  12.905  1.00 84.51           C  
ATOM     20  C   THR A   3       7.844  -0.080  11.841  1.00 84.51           C  
ATOM     21  CB  THR A   3       9.349   1.239  13.348  1.00 84.51           C  
ATOM     22  O   THR A   3       8.077  -0.406  10.675  1.00 84.51           O  
ATOM     23  CG2 THR A   3      10.410   1.184  14.442  1.00 84.51           C  
ATOM     24  OG1 THR A   3       9.877   1.949  12.221  1.00 84.51           O  
ATOM     25  N   ALA A   4       6.604   0.071  12.324  1.00 80.57           N  
ATOM     26  CA  ALA A   4       5.451   0.241  11.444  1.00 80.57           C  
ATOM     27  C   ALA A   4       5.751   1.244  10.334  1.00 80.57           C  
ATOM     28  CB  ALA A   4       4.231   0.688  12.245  1.00 80.57           C  
ATOM     29  O   ALA A   4       5.325   1.061   9.191  1.00 80.57           O  
ATOM     30  N   TYR A   5       6.651   2.210  10.583  1.00 86.63           N  
ATOM     31  CA  TYR A   5       6.898   3.298   9.643  1.00 86.63           C  
ATOM     32  C   TYR A   5       7.955   2.903   8.618  1.00 86.63           C  
ATOM     33  CB  TYR A   5       7.338   4.562  10.387  1.00 86.63           C  
ATOM     34  O   TYR A   5       8.067   3.528   7.561  1.00 86.63           O  
ATOM     35  CG  TYR A   5       6.296   5.101  11.337  1.00 86.63           C  
ATOM     36  CD1 TYR A   5       5.206   5.828  10.866  1.00 86.63           C  
ATOM     37  CD2 TYR A   5       6.401   4.885  12.707  1.00 86.63           C  
ATOM     38  CE1 TYR A   5       4.244   6.329  11.738  1.00 86.63           C  
ATOM     39  CE2 TYR A   5       5.445   5.380  13.588  1.00 86.63           C  
ATOM     40  OH  TYR A   5       3.423   6.592  13.962  1.00 86.63           O  
ATOM     41  CZ  TYR A   5       4.372   6.099  13.095  1.00 86.63           C  
ATOM     42  N   ASP A   6       8.589   1.835   8.950  1.00 90.97           N  
ATOM     43  CA  ASP A   6       9.562   1.296   8.005  1.00 90.97           C  
ATOM     44  C   ASP A   6       8.889   0.379   6.986  1.00 90.97           C  
ATOM     45  CB  ASP A   6      10.667   0.539   8.745  1.00 90.97           C  
ATOM     46  O   ASP A   6       9.362   0.245   5.856  1.00 90.97           O  
ATOM     47  CG  ASP A   6      11.536   1.445   9.599  1.00 90.97           C  
ATOM     48  OD1 ASP A   6      11.747   2.619   9.225  1.00 90.97           O  
ATOM     49  OD2 ASP A   6      12.018   0.979  10.655  1.00 90.97           O  
ATOM     50  N   VAL A   7       7.723  -0.121   7.368  1.00 96.15           N  
ATOM     51  CA  VAL A   7       7.004  -1.070   6.525  1.00 96.15           C  
ATOM     52  C   VAL A   7       6.131  -0.316   5.525  1.00 96.15           C  
ATOM     53  CB  VAL A   7       6.139  -2.035   7.367  1.00 96.15           C  
ATOM     54  O   VAL A   7       6.191  -0.573   4.321  1.00 96.15           O  
ATOM     55  CG1 VAL A   7       5.298  -2.934   6.463  1.00 96.15           C  
ATOM     56  CG2 VAL A   7       7.021  -2.875   8.289  1.00 96.15           C  
ATOM     57  N   ILE A   8       5.322   0.654   6.041  1.00 95.61           N  
ATOM     58  CA  ILE A   8       4.451   1.438   5.173  1.00 95.61           C  
ATOM     59  C   ILE A   8       5.196   2.675   4.675  1.00 95.61           C  
ATOM     60  CB  ILE A   8       3.152   1.851   5.900  1.00 95.61           C  
ATOM     61  O   ILE A   8       5.497   3.581   5.455  1.00 95.61           O  
ATOM     62  CG1 ILE A   8       2.409   0.612   6.411  1.00 95.61           C  
ATOM     63  CG2 ILE A   8       2.258   2.684   4.977  1.00 95.61           C  
ATOM     64  CD1 ILE A   8       1.274   0.925   7.377  1.00 95.61           C  
ATOM     65  N   LEU A   9       5.444   2.788   3.367  1.00 95.09           N  
ATOM     66  CA  LEU A   9       6.255   3.868   2.814  1.00 95.09           C  
ATOM     67  C   LEU A   9       5.382   5.054   2.416  1.00 95.09           C  
ATOM     68  CB  LEU A   9       7.049   3.374   1.602  1.00 95.09           C  
ATOM     69  O   LEU A   9       5.627   6.182   2.848  1.00 95.09           O  
ATOM     70  CG  LEU A   9       8.039   2.237   1.857  1.00 95.09           C  
ATOM     71  CD1 LEU A   9       8.699   1.805   0.552  1.00 95.09           C  
ATOM     72  CD2 LEU A   9       9.090   2.661   2.878  1.00 95.09           C  
ATOM     73  N   ALA A  10       4.327   4.750   1.643  1.00 94.31           N  
ATOM     74  CA  ALA A  10       3.438   5.809   1.171  1.00 94.31           C  
ATOM     75  C   ALA A  10       2.135   5.230   0.629  1.00 94.31           C  
ATOM     76  CB  ALA A  10       4.131   6.647   0.100  1.00 94.31           C  
ATOM     77  O   ALA A  10       2.088   4.067   0.220  1.00 94.31           O  
ATOM     78  N   PRO A  11       1.037   6.101   0.606  1.00 95.35           N  
ATOM     79  CA  PRO A  11      -0.174   5.641  -0.079  1.00 95.35           C  
ATOM     80  C   PRO A  11      -0.053   5.705  -1.599  1.00 95.35           C  
ATOM     81  CB  PRO A  11      -1.252   6.604   0.425  1.00 95.35           C  
ATOM     82  O   PRO A  11       0.676   6.548  -2.129  1.00 95.35           O  
ATOM     83  CG  PRO A  11      -0.512   7.856   0.772  1.00 95.35           C  
ATOM     84  CD  PRO A  11       0.857   7.482   1.263  1.00 95.35           C  
ATOM     85  N   VAL A  12      -0.748   4.832  -2.202  1.00 95.65           N  
ATOM     86  CA  VAL A  12      -0.791   4.890  -3.659  1.00 95.65           C  
ATOM     87  C   VAL A  12      -1.864   5.880  -4.106  1.00 95.65           C  
ATOM     88  CB  VAL A  12      -1.060   3.498  -4.275  1.00 95.65           C  
ATOM     89  O   VAL A  12      -3.029   5.759  -3.719  1.00 95.65           O  
ATOM     90  CG1 VAL A  12      -1.212   3.599  -5.791  1.00 95.65           C  
ATOM     91  CG2 VAL A  12       0.063   2.529  -3.911  1.00 95.65           C  
ATOM     92  N   LEU A  13      -1.380   6.873  -4.928  1.00 92.86           N  
ATOM     93  CA  LEU A  13      -2.276   7.941  -5.355  1.00 92.86           C  
ATOM     94  C   LEU A  13      -2.690   7.754  -6.810  1.00 92.86           C  
ATOM     95  CB  LEU A  13      -1.606   9.306  -5.175  1.00 92.86           C  
ATOM     96  O   LEU A  13      -2.140   8.399  -7.705  1.00 92.86           O  
ATOM     97  CG  LEU A  13      -1.115   9.640  -3.765  1.00 92.86           C  
ATOM     98  CD1 LEU A  13      -0.440  11.007  -3.749  1.00 92.86           C  
ATOM     99  CD2 LEU A  13      -2.271   9.597  -2.771  1.00 92.86           C  
ATOM    100  N   SER A  14      -3.573   6.873  -7.009  1.00 94.08           N  
ATOM    101  CA  SER A  14      -4.147   6.617  -8.325  1.00 94.08           C  
ATOM    102  C   SER A  14      -5.667   6.514  -8.255  1.00 94.08           C  
ATOM    103  CB  SER A  14      -3.569   5.333  -8.922  1.00 94.08           C  
ATOM    104  O   SER A  14      -6.235   6.361  -7.171  1.00 94.08           O  
ATOM    105  OG  SER A  14      -4.088   4.192  -8.260  1.00 94.08           O  
ATOM    106  N   GLU A  15      -6.294   6.730  -9.439  1.00 93.95           N  
ATOM    107  CA  GLU A  15      -7.749   6.620  -9.485  1.00 93.95           C  
ATOM    108  C   GLU A  15      -8.211   5.234  -9.045  1.00 93.95           C  
ATOM    109  CB  GLU A  15      -8.267   6.926 -10.892  1.00 93.95           C  
ATOM    110  O   GLU A  15      -9.205   5.104  -8.327  1.00 93.95           O  
ATOM    111  CG  GLU A  15      -8.139   8.389 -11.291  1.00 93.95           C  
ATOM    112  CD  GLU A  15      -6.772   8.739 -11.856  1.00 93.95           C  
ATOM    113  OE1 GLU A  15      -6.617   9.839 -12.434  1.00 93.95           O  
ATOM    114  OE2 GLU A  15      -5.847   7.907 -11.720  1.00 93.95           O  
ATOM    115  N   LYS A  16      -7.534   4.332  -9.421  1.00 94.24           N  
ATOM    116  CA  LYS A  16      -7.881   2.963  -9.054  1.00 94.24           C  
ATOM    117  C   LYS A  16      -7.818   2.765  -7.543  1.00 94.24           C  
ATOM    118  CB  LYS A  16      -6.953   1.968  -9.752  1.00 94.24           C  
ATOM    119  O   LYS A  16      -8.703   2.139  -6.955  1.00 94.24           O  
ATOM    120  CG  LYS A  16      -7.281   0.510  -9.467  1.00 94.24           C  
ATOM    121  CD  LYS A  16      -6.386  -0.431 -10.263  1.00 94.24           C  
ATOM    122  CE  LYS A  16      -6.732  -1.890 -10.000  1.00 94.24           C  
ATOM    123  NZ  LYS A  16      -5.919  -2.814 -10.846  1.00 94.24           N  
ATOM    124  N   ALA A  17      -6.728   3.279  -7.008  1.00 94.31           N  
ATOM    125  CA  ALA A  17      -6.579   3.152  -5.560  1.00 94.31           C  
ATOM    126  C   ALA A  17      -7.706   3.875  -4.828  1.00 94.31           C  
ATOM    127  CB  ALA A  17      -5.224   3.697  -5.115  1.00 94.31           C  
ATOM    128  O   ALA A  17      -8.262   3.351  -3.860  1.00 94.31           O  
ATOM    129  N   TYR A  18      -8.086   4.914  -5.353  1.00 94.04           N  
ATOM    130  CA  TYR A  18      -9.150   5.693  -4.730  1.00 94.04           C  
ATOM    131  C   TYR A  18     -10.498   5.000  -4.888  1.00 94.04           C  
ATOM    132  CB  TYR A  18      -9.211   7.099  -5.334  1.00 94.04           C  
ATOM    133  O   TYR A  18     -11.343   5.060  -3.992  1.00 94.04           O  
ATOM    134  CG  TYR A  18      -8.081   7.998  -4.896  1.00 94.04           C  
ATOM    135  CD1 TYR A  18      -7.884   8.297  -3.550  1.00 94.04           C  
ATOM    136  CD2 TYR A  18      -7.208   8.551  -5.827  1.00 94.04           C  
ATOM    137  CE1 TYR A  18      -6.844   9.126  -3.142  1.00 94.04           C  
ATOM    138  CE2 TYR A  18      -6.165   9.381  -5.430  1.00 94.04           C  
ATOM    139  OH  TYR A  18      -4.961  10.484  -3.689  1.00 94.04           O  
ATOM    140  CZ  TYR A  18      -5.991   9.663  -4.088  1.00 94.04           C  
ATOM    141  N   ALA A  19     -10.650   4.408  -6.020  1.00 93.81           N  
ATOM    142  CA  ALA A  19     -11.888   3.673  -6.269  1.00 93.81           C  
ATOM    143  C   ALA A  19     -12.086   2.566  -5.237  1.00 93.81           C  
ATOM    144  CB  ALA A  19     -11.884   3.087  -7.679  1.00 93.81           C  
ATOM    145  O   ALA A  19     -13.220   2.234  -4.884  1.00 93.81           O  
ATOM    146  N   GLY A  20     -11.084   2.090  -4.772  1.00 94.14           N  
ATOM    147  CA  GLY A  20     -11.110   1.035  -3.772  1.00 94.14           C  
ATOM    148  C   GLY A  20     -11.638   1.500  -2.428  1.00 94.14           C  
ATOM    149  O   GLY A  20     -12.070   0.687  -1.609  1.00 94.14           O  
ATOM    150  N   PHE A  21     -11.626   2.736  -2.120  1.00 93.44           N  
ATOM    151  CA  PHE A  21     -12.052   3.280  -0.836  1.00 93.44           C  
ATOM    152  C   PHE A  21     -13.499   2.903  -0.542  1.00 93.44           C  
ATOM    153  CB  PHE A  21     -11.893   4.804  -0.817  1.00 93.44           C  
ATOM    154  O   PHE A  21     -13.854   2.634   0.608  1.00 93.44           O  
ATOM    155  CG  PHE A  21     -10.468   5.263  -0.668  1.00 93.44           C  
ATOM    156  CD1 PHE A  21      -9.430   4.342  -0.586  1.00 93.44           C  
ATOM    157  CD2 PHE A  21     -10.165   6.618  -0.609  1.00 93.44           C  
ATOM    158  CE1 PHE A  21      -8.110   4.765  -0.448  1.00 93.44           C  
ATOM    159  CE2 PHE A  21      -8.848   7.047  -0.470  1.00 93.44           C  
ATOM    160  CZ  PHE A  21      -7.822   6.119  -0.389  1.00 93.44           C  
ATOM    161  N   ALA A  22     -14.276   2.866  -1.549  1.00 91.34           N  
ATOM    162  CA  ALA A  22     -15.694   2.553  -1.396  1.00 91.34           C  
ATOM    163  C   ALA A  22     -15.888   1.148  -0.833  1.00 91.34           C  
ATOM    164  CB  ALA A  22     -16.417   2.691  -2.734  1.00 91.34           C  
ATOM    165  O   ALA A  22     -16.843   0.894  -0.096  1.00 91.34           O  
ATOM    166  N   GLU A  23     -14.963   0.359  -1.132  1.00 93.83           N  
ATOM    167  CA  GLU A  23     -15.049  -1.028  -0.684  1.00 93.83           C  
ATOM    168  C   GLU A  23     -14.227  -1.252   0.582  1.00 93.83           C  
ATOM    169  CB  GLU A  23     -14.584  -1.980  -1.789  1.00 93.83           C  
ATOM    170  O   GLU A  23     -14.078  -2.387   1.038  1.00 93.83           O  
ATOM    171  CG  GLU A  23     -15.459  -1.953  -3.033  1.00 93.83           C  
ATOM    172  CD  GLU A  23     -14.903  -2.787  -4.177  1.00 93.83           C  
ATOM    173  OE1 GLU A  23     -14.785  -2.264  -5.308  1.00 93.83           O  
ATOM    174  OE2 GLU A  23     -14.583  -3.973  -3.939  1.00 93.83           O  
ATOM    175  N   GLY A  24     -13.618  -0.223   1.115  1.00 94.96           N  
ATOM    176  CA  GLY A  24     -12.807  -0.322   2.318  1.00 94.96           C  
ATOM    177  C   GLY A  24     -11.405  -0.839   2.051  1.00 94.96           C  
ATOM    178  O   GLY A  24     -10.781  -1.436   2.930  1.00 94.96           O  
ATOM    179  N   LYS A  25     -11.000  -0.735   0.809  1.00 97.08           N  
ATOM    180  CA  LYS A  25      -9.653  -1.150   0.427  1.00 97.08           C  
ATOM    181  C   LYS A  25      -8.730   0.055   0.269  1.00 97.08           C  
ATOM    182  CB  LYS A  25      -9.688  -1.957  -0.872  1.00 97.08           C  
ATOM    183  O   LYS A  25      -9.087   1.035  -0.389  1.00 97.08           O  
ATOM    184  CG  LYS A  25     -10.459  -3.264  -0.768  1.00 97.08           C  
ATOM    185  CD  LYS A  25     -10.477  -4.010  -2.096  1.00 97.08           C  
ATOM    186  CE  LYS A  25     -11.297  -5.290  -2.009  1.00 97.08           C  
ATOM    187  NZ  LYS A  25     -11.391  -5.979  -3.330  1.00 97.08           N  
ATOM    188  N   TYR A  26      -7.568  -0.096   0.878  1.00 97.24           N  
ATOM    189  CA  TYR A  26      -6.565   0.961   0.815  1.00 97.24           C  
ATOM    190  C   TYR A  26      -5.230   0.418   0.320  1.00 97.24           C  
ATOM    191  CB  TYR A  26      -6.385   1.615   2.189  1.00 97.24           C  
ATOM    192  O   TYR A  26      -4.798  -0.659   0.736  1.00 97.24           O  
ATOM    193  CG  TYR A  26      -7.644   2.249   2.729  1.00 97.24           C  
ATOM    194  CD1 TYR A  26      -7.951   3.579   2.452  1.00 97.24           C  
ATOM    195  CD2 TYR A  26      -8.528   1.520   3.517  1.00 97.24           C  
ATOM    196  CE1 TYR A  26      -9.109   4.168   2.949  1.00 97.24           C  
ATOM    197  CE2 TYR A  26      -9.689   2.098   4.019  1.00 97.24           C  
ATOM    198  OH  TYR A  26     -11.119   3.999   4.225  1.00 97.24           O  
ATOM    199  CZ  TYR A  26      -9.971   3.421   3.730  1.00 97.24           C  
ATOM    200  N   THR A  27      -4.643   1.228  -0.529  1.00 97.76           N  
ATOM    201  CA  THR A  27      -3.438   0.740  -1.190  1.00 97.76           C  
ATOM    202  C   THR A  27      -2.218   1.547  -0.756  1.00 97.76           C  
ATOM    203  CB  THR A  27      -3.577   0.800  -2.722  1.00 97.76           C  
ATOM    204  O   THR A  27      -2.267   2.778  -0.706  1.00 97.76           O  
ATOM    205  CG2 THR A  27      -2.427   0.071  -3.409  1.00 97.76           C  
ATOM    206  OG1 THR A  27      -4.814   0.188  -3.108  1.00 97.76           O  
ATOM    207  N   PHE A  28      -1.097   0.803  -0.473  1.00 97.74           N  
ATOM    208  CA  PHE A  28       0.125   1.431   0.014  1.00 97.74           C  
ATOM    209  C   PHE A  28       1.343   0.895  -0.729  1.00 97.74           C  
ATOM    210  CB  PHE A  28       0.285   1.201   1.520  1.00 97.74           C  
ATOM    211  O   PHE A  28       1.371  -0.272  -1.124  1.00 97.74           O  
ATOM    212  CG  PHE A  28      -0.842   1.763   2.344  1.00 97.74           C  
ATOM    213  CD1 PHE A  28      -0.827   3.091   2.754  1.00 97.74           C  
ATOM    214  CD2 PHE A  28      -1.917   0.963   2.707  1.00 97.74           C  
ATOM    215  CE1 PHE A  28      -1.869   3.613   3.517  1.00 97.74           C  
ATOM    216  CE2 PHE A  28      -2.963   1.479   3.469  1.00 97.74           C  
ATOM    217  CZ  PHE A  28      -2.936   2.804   3.873  1.00 97.74           C  
ATOM    218  N   TRP A  29       2.273   1.846  -0.901  1.00 97.53           N  
ATOM    219  CA  TRP A  29       3.616   1.362  -1.205  1.00 97.53           C  
ATOM    220  C   TRP A  29       4.321   0.883   0.059  1.00 97.53           C  
ATOM    221  CB  TRP A  29       4.443   2.459  -1.882  1.00 97.53           C  
ATOM    222  O   TRP A  29       4.417   1.622   1.042  1.00 97.53           O  
ATOM    223  CG  TRP A  29       3.884   2.920  -3.195  1.00 97.53           C  
ATOM    224  CD1 TRP A  29       3.438   4.174  -3.506  1.00 97.53           C  
ATOM    225  CD2 TRP A  29       3.708   2.128  -4.374  1.00 97.53           C  
ATOM    226  CE2 TRP A  29       3.150   2.968  -5.362  1.00 97.53           C  
ATOM    227  CE3 TRP A  29       3.969   0.788  -4.690  1.00 97.53           C  
ATOM    228  NE1 TRP A  29       2.996   4.210  -4.808  1.00 97.53           N  
ATOM    229  CH2 TRP A  29       3.113   1.196  -6.931  1.00 97.53           C  
ATOM    230  CZ2 TRP A  29       2.848   2.511  -6.647  1.00 97.53           C  
ATOM    231  CZ3 TRP A  29       3.668   0.335  -5.970  1.00 97.53           C  
ATOM    232  N   VAL A  30       4.807  -0.359  -0.013  1.00 98.22           N  
ATOM    233  CA  VAL A  30       5.402  -0.919   1.196  1.00 98.22           C  
ATOM    234  C   VAL A  30       6.833  -1.369   0.907  1.00 98.22           C  
ATOM    235  CB  VAL A  30       4.571  -2.103   1.741  1.00 98.22           C  
ATOM    236  O   VAL A  30       7.256  -1.410  -0.251  1.00 98.22           O  
ATOM    237  CG1 VAL A  30       3.178  -1.637   2.161  1.00 98.22           C  
ATOM    238  CG2 VAL A  30       4.475  -3.213   0.697  1.00 98.22           C  
ATOM    239  N   HIS A  31       7.522  -1.666   2.007  1.00 96.73           N  
ATOM    240  CA  HIS A  31       8.880  -2.177   1.859  1.00 96.73           C  
ATOM    241  C   HIS A  31       8.893  -3.491   1.085  1.00 96.73           C  
ATOM    242  CB  HIS A  31       9.533  -2.368   3.229  1.00 96.73           C  
ATOM    243  O   HIS A  31       8.075  -4.377   1.343  1.00 96.73           O  
ATOM    244  CG  HIS A  31      11.014  -2.570   3.164  1.00 96.73           C  
ATOM    245  CD2 HIS A  31      12.038  -1.738   3.462  1.00 96.73           C  
ATOM    246  ND1 HIS A  31      11.586  -3.753   2.747  1.00 96.73           N  
ATOM    247  CE1 HIS A  31      12.902  -3.638   2.793  1.00 96.73           C  
ATOM    248  NE2 HIS A  31      13.203  -2.425   3.223  1.00 96.73           N  
ATOM    249  N   PRO A  32       9.813  -3.625   0.132  1.00 95.08           N  
ATOM    250  CA  PRO A  32       9.819  -4.791  -0.756  1.00 95.08           C  
ATOM    251  C   PRO A  32       9.989  -6.107  -0.000  1.00 95.08           C  
ATOM    252  CB  PRO A  32      11.015  -4.529  -1.674  1.00 95.08           C  
ATOM    253  O   PRO A  32       9.566  -7.160  -0.484  1.00 95.08           O  
ATOM    254  CG  PRO A  32      11.232  -3.052  -1.608  1.00 95.08           C  
ATOM    255  CD  PRO A  32      10.726  -2.554  -0.284  1.00 95.08           C  
ATOM    256  N   LYS A  33      10.569  -6.061   1.135  1.00 94.43           N  
ATOM    257  CA  LYS A  33      10.834  -7.294   1.870  1.00 94.43           C  
ATOM    258  C   LYS A  33       9.779  -7.530   2.947  1.00 94.43           C  
ATOM    259  CB  LYS A  33      12.227  -7.254   2.501  1.00 94.43           C  
ATOM    260  O   LYS A  33       9.876  -8.486   3.719  1.00 94.43           O  
ATOM    261  CG  LYS A  33      13.365  -7.272   1.490  1.00 94.43           C  
ATOM    262  CD  LYS A  33      14.723  -7.335   2.178  1.00 94.43           C  
ATOM    263  CE  LYS A  33      15.859  -7.414   1.168  1.00 94.43           C  
ATOM    264  NZ  LYS A  33      17.195  -7.405   1.835  1.00 94.43           N  
ATOM    265  N   ALA A  34       8.818  -6.681   2.981  1.00 95.98           N  
ATOM    266  CA  ALA A  34       7.784  -6.774   4.008  1.00 95.98           C  
ATOM    267  C   ALA A  34       6.833  -7.934   3.725  1.00 95.98           C  
ATOM    268  CB  ALA A  34       7.006  -5.463   4.100  1.00 95.98           C  
ATOM    269  O   ALA A  34       6.363  -8.099   2.597  1.00 95.98           O  
ATOM    270  N   THR A  35       6.501  -8.749   4.773  1.00 96.06           N  
ATOM    271  CA  THR A  35       5.546  -9.846   4.655  1.00 96.06           C  
ATOM    272  C   THR A  35       4.124  -9.354   4.909  1.00 96.06           C  
ATOM    273  CB  THR A  35       5.880 -10.986   5.634  1.00 96.06           C  
ATOM    274  O   THR A  35       3.925  -8.248   5.415  1.00 96.06           O  
ATOM    275  CG2 THR A  35       7.323 -11.450   5.465  1.00 96.06           C  
ATOM    276  OG1 THR A  35       5.693 -10.525   6.977  1.00 96.06           O  
ATOM    277  N   LYS A  36       3.168 -10.173   4.539  1.00 97.79           N  
ATOM    278  CA  LYS A  36       1.771  -9.790   4.724  1.00 97.79           C  
ATOM    279  C   LYS A  36       1.446  -9.598   6.203  1.00 97.79           C  
ATOM    280  CB  LYS A  36       0.841 -10.841   4.116  1.00 97.79           C  
ATOM    281  O   LYS A  36       0.677  -8.704   6.564  1.00 97.79           O  
ATOM    282  CG  LYS A  36       0.833 -10.854   2.595  1.00 97.79           C  
ATOM    283  CD  LYS A  36      -0.211 -11.820   2.049  1.00 97.79           C  
ATOM    284  CE  LYS A  36      -0.305 -11.744   0.531  1.00 97.79           C  
ATOM    285  NZ  LYS A  36      -1.344 -12.673  -0.006  1.00 97.79           N  
ATOM    286  N   THR A  37       2.035 -10.350   7.022  1.00 96.20           N  
ATOM    287  CA  THR A  37       1.803 -10.242   8.458  1.00 96.20           C  
ATOM    288  C   THR A  37       2.345  -8.920   8.994  1.00 96.20           C  
ATOM    289  CB  THR A  37       2.452 -11.413   9.218  1.00 96.20           C  
ATOM    290  O   THR A  37       1.684  -8.250   9.791  1.00 96.20           O  
ATOM    291  CG2 THR A  37       2.086 -11.378  10.698  1.00 96.20           C  
ATOM    292  OG1 THR A  37       2.000 -12.650   8.655  1.00 96.20           O  
ATOM    293  N   GLU A  38       3.518  -8.533   8.510  1.00 96.31           N  
ATOM    294  CA  GLU A  38       4.137  -7.275   8.918  1.00 96.31           C  
ATOM    295  C   GLU A  38       3.311  -6.078   8.457  1.00 96.31           C  
ATOM    296  CB  GLU A  38       5.562  -7.174   8.367  1.00 96.31           C  
ATOM    297  O   GLU A  38       3.121  -5.121   9.210  1.00 96.31           O  
ATOM    298  CG  GLU A  38       6.544  -8.135   9.021  1.00 96.31           C  
ATOM    299  CD  GLU A  38       7.925  -8.107   8.386  1.00 96.31           C  
ATOM    300  OE1 GLU A  38       8.855  -8.746   8.927  1.00 96.31           O  
ATOM    301  OE2 GLU A  38       8.078  -7.439   7.339  1.00 96.31           O  
ATOM    302  N   ILE A  39       2.827  -6.166   7.296  1.00 97.86           N  
ATOM    303  CA  ILE A  39       2.013  -5.100   6.724  1.00 97.86           C  
ATOM    304  C   ILE A  39       0.721  -4.951   7.525  1.00 97.86           C  
ATOM    305  CB  ILE A  39       1.693  -5.369   5.237  1.00 97.86           C  
ATOM    306  O   ILE A  39       0.316  -3.836   7.860  1.00 97.86           O  
ATOM    307  CG1 ILE A  39       2.982  -5.378   4.407  1.00 97.86           C  
ATOM    308  CG2 ILE A  39       0.704  -4.330   4.701  1.00 97.86           C  
ATOM    309  CD1 ILE A  39       2.802  -5.906   2.990  1.00 97.86           C  
ATOM    310  N   LYS A  40       0.140  -6.104   7.783  1.00 97.25           N  
ATOM    311  CA  LYS A  40      -1.080  -6.097   8.585  1.00 97.25           C  
ATOM    312  C   LYS A  40      -0.852  -5.405   9.926  1.00 97.25           C  
ATOM    313  CB  LYS A  40      -1.583  -7.523   8.810  1.00 97.25           C  
ATOM    314  O   LYS A  40      -1.600  -4.497  10.297  1.00 97.25           O  
ATOM    315  CG  LYS A  40      -2.843  -7.609   9.659  1.00 97.25           C  
ATOM    316  CD  LYS A  40      -3.302  -9.050   9.836  1.00 97.25           C  
ATOM    317  CE  LYS A  40      -4.538  -9.141  10.720  1.00 97.25           C  
ATOM    318  NZ  LYS A  40      -4.977 -10.555  10.916  1.00 97.25           N  
ATOM    319  N   ASN A  41       0.127  -5.792  10.595  1.00 96.28           N  
ATOM    320  CA  ASN A  41       0.448  -5.230  11.903  1.00 96.28           C  
ATOM    321  C   ASN A  41       0.790  -3.746  11.806  1.00 96.28           C  
ATOM    322  CB  ASN A  41       1.601  -6.000  12.550  1.00 96.28           C  
ATOM    323  O   ASN A  41       0.360  -2.949  12.642  1.00 96.28           O  
ATOM    324  CG  ASN A  41       1.219  -7.418  12.925  1.00 96.28           C  
ATOM    325  ND2 ASN A  41       2.210  -8.298  13.005  1.00 96.28           N  
ATOM    326  OD1 ASN A  41       0.042  -7.720  13.140  1.00 96.28           O  
ATOM    327  N   ALA A  42       1.483  -3.397  10.802  1.00 96.50           N  
ATOM    328  CA  ALA A  42       1.911  -2.014  10.606  1.00 96.50           C  
ATOM    329  C   ALA A  42       0.714  -1.100  10.360  1.00 96.50           C  
ATOM    330  CB  ALA A  42       2.895  -1.921   9.443  1.00 96.50           C  
ATOM    331  O   ALA A  42       0.622  -0.017  10.943  1.00 96.50           O  
ATOM    332  N   VAL A  43      -0.139  -1.559   9.521  1.00 96.25           N  
ATOM    333  CA  VAL A  43      -1.313  -0.759   9.188  1.00 96.25           C  
ATOM    334  C   VAL A  43      -2.219  -0.637  10.411  1.00 96.25           C  
ATOM    335  CB  VAL A  43      -2.096  -1.366   8.003  1.00 96.25           C  
ATOM    336  O   VAL A  43      -2.736   0.444  10.703  1.00 96.25           O  
ATOM    337  CG1 VAL A  43      -3.421  -0.633   7.799  1.00 96.25           C  
ATOM    338  CG2 VAL A  43      -1.255  -1.321   6.729  1.00 96.25           C  
ATOM    339  N   GLU A  44      -2.375  -1.704  11.119  1.00 96.04           N  
ATOM    340  CA  GLU A  44      -3.213  -1.677  12.314  1.00 96.04           C  
ATOM    341  C   GLU A  44      -2.651  -0.720  13.361  1.00 96.04           C  
ATOM    342  CB  GLU A  44      -3.351  -3.082  12.906  1.00 96.04           C  
ATOM    343  O   GLU A  44      -3.401   0.028  13.992  1.00 96.04           O  
ATOM    344  CG  GLU A  44      -4.287  -3.991  12.121  1.00 96.04           C  
ATOM    345  CD  GLU A  44      -4.499  -5.345  12.779  1.00 96.04           C  
ATOM    346  OE1 GLU A  44      -5.412  -6.089  12.355  1.00 96.04           O  
ATOM    347  OE2 GLU A  44      -3.747  -5.664  13.727  1.00 96.04           O  
ATOM    348  N   THR A  45      -1.389  -0.735  13.501  1.00 94.08           N  
ATOM    349  CA  THR A  45      -0.724   0.100  14.495  1.00 94.08           C  
ATOM    350  C   THR A  45      -0.738   1.565  14.067  1.00 94.08           C  
ATOM    351  CB  THR A  45       0.729  -0.357  14.725  1.00 94.08           C  
ATOM    352  O   THR A  45      -1.039   2.449  14.872  1.00 94.08           O  
ATOM    353  CG2 THR A  45       1.409   0.494  15.793  1.00 94.08           C  
ATOM    354  OG1 THR A  45       0.732  -1.726  15.147  1.00 94.08           O  
ATOM    355  N   ALA A  46      -0.551   1.822  12.810  1.00 93.33           N  
ATOM    356  CA  ALA A  46      -0.405   3.186  12.308  1.00 93.33           C  
ATOM    357  C   ALA A  46      -1.758   3.887  12.223  1.00 93.33           C  
ATOM    358  CB  ALA A  46       0.273   3.180  10.940  1.00 93.33           C  
ATOM    359  O   ALA A  46      -1.880   5.060  12.583  1.00 93.33           O  
ATOM    360  N   PHE A  47      -2.765   3.133  11.899  1.00 94.09           N  
ATOM    361  CA  PHE A  47      -4.028   3.792  11.588  1.00 94.09           C  
ATOM    362  C   PHE A  47      -5.117   3.362  12.563  1.00 94.09           C  
ATOM    363  CB  PHE A  47      -4.458   3.481  10.151  1.00 94.09           C  
ATOM    364  O   PHE A  47      -6.264   3.799  12.453  1.00 94.09           O  
ATOM    365  CG  PHE A  47      -3.548   4.067   9.105  1.00 94.09           C  
ATOM    366  CD1 PHE A  47      -3.581   5.426   8.817  1.00 94.09           C  
ATOM    367  CD2 PHE A  47      -2.659   3.257   8.409  1.00 94.09           C  
ATOM    368  CE1 PHE A  47      -2.739   5.970   7.849  1.00 94.09           C  
ATOM    369  CE2 PHE A  47      -1.815   3.794   7.441  1.00 94.09           C  
ATOM    370  CZ  PHE A  47      -1.858   5.151   7.162  1.00 94.09           C  
ATOM    371  N   LYS A  48      -4.747   2.464  13.477  1.00 94.49           N  
ATOM    372  CA  LYS A  48      -5.654   2.011  14.528  1.00 94.49           C  
ATOM    373  C   LYS A  48      -6.943   1.448  13.937  1.00 94.49           C  
ATOM    374  CB  LYS A  48      -5.975   3.155  15.491  1.00 94.49           C  
ATOM    375  O   LYS A  48      -8.040   1.817  14.361  1.00 94.49           O  
ATOM    376  CG  LYS A  48      -4.748   3.796  16.122  1.00 94.49           C  
ATOM    377  CD  LYS A  48      -4.002   2.813  17.016  1.00 94.49           C  
ATOM    378  CE  LYS A  48      -2.842   3.484  17.740  1.00 94.49           C  
ATOM    379  NZ  LYS A  48      -1.958   2.486  18.413  1.00 94.49           N  
ATOM    380  N   VAL A  49      -6.810   0.629  12.979  1.00 96.02           N  
ATOM    381  CA  VAL A  49      -7.925  -0.048  12.326  1.00 96.02           C  
ATOM    382  C   VAL A  49      -7.712  -1.559  12.373  1.00 96.02           C  
ATOM    383  CB  VAL A  49      -8.097   0.421  10.864  1.00 96.02           C  
ATOM    384  O   VAL A  49      -6.609  -2.028  12.663  1.00 96.02           O  
ATOM    385  CG1 VAL A  49      -8.421   1.913  10.809  1.00 96.02           C  
ATOM    386  CG2 VAL A  49      -6.837   0.115  10.055  1.00 96.02           C  
ATOM    387  N   LYS A  50      -8.799  -2.216  12.098  1.00 97.58           N  
ATOM    388  CA  LYS A  50      -8.708  -3.670  12.001  1.00 97.58           C  
ATOM    389  C   LYS A  50      -8.630  -4.120  10.544  1.00 97.58           C  
ATOM    390  CB  LYS A  50      -9.904  -4.330  12.689  1.00 97.58           C  
ATOM    391  O   LYS A  50      -9.507  -3.796   9.741  1.00 97.58           O  
ATOM    392  CG  LYS A  50      -9.838  -5.850  12.720  1.00 97.58           C  
ATOM    393  CD  LYS A  50      -8.783  -6.344  13.701  1.00 97.58           C  
ATOM    394  CE  LYS A  50      -8.782  -7.864  13.804  1.00 97.58           C  
ATOM    395  NZ  LYS A  50      -7.703  -8.357  14.712  1.00 97.58           N  
ATOM    396  N   VAL A  51      -7.538  -4.880  10.274  1.00 97.78           N  
ATOM    397  CA  VAL A  51      -7.303  -5.314   8.901  1.00 97.78           C  
ATOM    398  C   VAL A  51      -7.844  -6.729   8.707  1.00 97.78           C  
ATOM    399  CB  VAL A  51      -5.802  -5.263   8.538  1.00 97.78           C  
ATOM    400  O   VAL A  51      -7.515  -7.637   9.474  1.00 97.78           O  
ATOM    401  CG1 VAL A  51      -5.560  -5.867   7.156  1.00 97.78           C  
ATOM    402  CG2 VAL A  51      -5.289  -3.826   8.595  1.00 97.78           C  
ATOM    403  N   VAL A  52      -8.614  -6.937   7.643  1.00 97.30           N  
ATOM    404  CA  VAL A  52      -9.261  -8.216   7.368  1.00 97.30           C  
ATOM    405  C   VAL A  52      -8.410  -9.025   6.392  1.00 97.30           C  
ATOM    406  CB  VAL A  52     -10.684  -8.021   6.800  1.00 97.30           C  
ATOM    407  O   VAL A  52      -8.215 -10.229   6.580  1.00 97.30           O  
ATOM    408  CG1 VAL A  52     -11.303  -9.365   6.422  1.00 97.30           C  
ATOM    409  CG2 VAL A  52     -11.565  -7.288   7.809  1.00 97.30           C  
ATOM    410  N   LYS A  53      -7.967  -8.291   5.470  1.00 97.79           N  
ATOM    411  CA  LYS A  53      -7.235  -8.981   4.412  1.00 97.79           C  
ATOM    412  C   LYS A  53      -6.175  -8.074   3.794  1.00 97.79           C  
ATOM    413  CB  LYS A  53      -8.195  -9.477   3.330  1.00 97.79           C  
ATOM    414  O   LYS A  53      -6.374  -6.862   3.686  1.00 97.79           O  
ATOM    415  CG  LYS A  53      -7.550 -10.394   2.301  1.00 97.79           C  
ATOM    416  CD  LYS A  53      -8.578 -10.950   1.324  1.00 97.79           C  
ATOM    417  CE  LYS A  53      -7.945 -11.923   0.339  1.00 97.79           C  
ATOM    418  NZ  LYS A  53      -8.964 -12.546  -0.557  1.00 97.79           N  
ATOM    419  N   VAL A  54      -5.005  -8.784   3.383  1.00 98.50           N  
ATOM    420  CA  VAL A  54      -3.928  -8.059   2.717  1.00 98.50           C  
ATOM    421  C   VAL A  54      -3.545  -8.776   1.424  1.00 98.50           C  
ATOM    422  CB  VAL A  54      -2.692  -7.911   3.631  1.00 98.50           C  
ATOM    423  O   VAL A  54      -3.279  -9.980   1.431  1.00 98.50           O  
ATOM    424  CG1 VAL A  54      -1.572  -7.166   2.908  1.00 98.50           C  
ATOM    425  CG2 VAL A  54      -3.068  -7.192   4.925  1.00 98.50           C  
ATOM    426  N   ASN A  55      -3.572  -8.052   0.360  1.00 98.39           N  
ATOM    427  CA  ASN A  55      -3.045  -8.522  -0.916  1.00 98.39           C  
ATOM    428  C   ASN A  55      -1.828  -7.711  -1.353  1.00 98.39           C  
ATOM    429  CB  ASN A  55      -4.129  -8.475  -1.995  1.00 98.39           C  
ATOM    430  O   ASN A  55      -1.833  -6.482  -1.269  1.00 98.39           O  
ATOM    431  CG  ASN A  55      -5.288  -9.407  -1.699  1.00 98.39           C  
ATOM    432  ND2 ASN A  55      -5.467 -10.416  -2.543  1.00 98.39           N  
ATOM    433  OD1 ASN A  55      -6.016  -9.220  -0.721  1.00 98.39           O  
ATOM    434  N   THR A  56      -0.768  -8.508  -1.805  1.00 98.37           N  
ATOM    435  CA  THR A  56       0.445  -7.798  -2.197  1.00 98.37           C  
ATOM    436  C   THR A  56       0.843  -8.157  -3.626  1.00 98.37           C  
ATOM    437  CB  THR A  56       1.611  -8.114  -1.242  1.00 98.37           C  
ATOM    438  O   THR A  56       0.471  -9.218  -4.132  1.00 98.37           O  
ATOM    439  CG2 THR A  56       1.280  -7.695   0.187  1.00 98.37           C  
ATOM    440  OG1 THR A  56       1.873  -9.523  -1.266  1.00 98.37           O  
ATOM    441  N   LEU A  57       1.454  -7.228  -4.236  1.00 97.24           N  
ATOM    442  CA  LEU A  57       2.039  -7.477  -5.549  1.00 97.24           C  
ATOM    443  C   LEU A  57       3.318  -6.668  -5.736  1.00 97.24           C  
ATOM    444  CB  LEU A  57       1.039  -7.135  -6.656  1.00 97.24           C  
ATOM    445  O   LEU A  57       3.511  -5.643  -5.078  1.00 97.24           O  
ATOM    446  CG  LEU A  57       0.543  -5.689  -6.698  1.00 97.24           C  
ATOM    447  CD1 LEU A  57       1.207  -4.934  -7.845  1.00 97.24           C  
ATOM    448  CD2 LEU A  57      -0.975  -5.647  -6.833  1.00 97.24           C  
ATOM    449  N   HIS A  58       4.202  -7.279  -6.564  1.00 97.23           N  
ATOM    450  CA  HIS A  58       5.438  -6.588  -6.912  1.00 97.23           C  
ATOM    451  C   HIS A  58       5.312  -5.875  -8.254  1.00 97.23           C  
ATOM    452  CB  HIS A  58       6.610  -7.571  -6.948  1.00 97.23           C  
ATOM    453  O   HIS A  58       4.913  -6.483  -9.250  1.00 97.23           O  
ATOM    454  CG  HIS A  58       7.049  -8.030  -5.594  1.00 97.23           C  
ATOM    455  CD2 HIS A  58       6.721  -9.132  -4.880  1.00 97.23           C  
ATOM    456  ND1 HIS A  58       7.935  -7.315  -4.817  1.00 97.23           N  
ATOM    457  CE1 HIS A  58       8.134  -7.961  -3.680  1.00 97.23           C  
ATOM    458  NE2 HIS A  58       7.409  -9.066  -3.693  1.00 97.23           N  
ATOM    459  N   VAL A  59       5.637  -4.618  -8.204  1.00 96.78           N  
ATOM    460  CA  VAL A  59       5.621  -3.826  -9.429  1.00 96.78           C  
ATOM    461  C   VAL A  59       7.046  -3.642  -9.945  1.00 96.78           C  
ATOM    462  CB  VAL A  59       4.953  -2.450  -9.207  1.00 96.78           C  
ATOM    463  O   VAL A  59       7.874  -3.007  -9.288  1.00 96.78           O  
ATOM    464  CG1 VAL A  59       4.922  -1.649 -10.507  1.00 96.78           C  
ATOM    465  CG2 VAL A  59       3.541  -2.627  -8.650  1.00 96.78           C  
ATOM    466  N   ARG A  60       7.279  -4.191 -11.135  1.00 96.82           N  
ATOM    467  CA  ARG A  60       8.617  -4.125 -11.712  1.00 96.82           C  
ATOM    468  C   ARG A  60       8.907  -2.733 -12.265  1.00 96.82           C  
ATOM    469  CB  ARG A  60       8.779  -5.171 -12.817  1.00 96.82           C  
ATOM    470  O   ARG A  60       8.056  -2.131 -12.923  1.00 96.82           O  
ATOM    471  CG  ARG A  60       8.776  -6.605 -12.313  1.00 96.82           C  
ATOM    472  CD  ARG A  60       9.060  -7.597 -13.432  1.00 96.82           C  
ATOM    473  NE  ARG A  60       9.040  -8.975 -12.949  1.00 96.82           N  
ATOM    474  NH1 ARG A  60       9.411  -9.925 -15.021  1.00 96.82           N  
ATOM    475  NH2 ARG A  60       9.171 -11.257 -13.171  1.00 96.82           N  
ATOM    476  CZ  ARG A  60       9.207 -10.049 -13.715  1.00 96.82           C  
ATOM    477  N   GLY A  61      10.034  -2.315 -11.921  1.00 95.87           N  
ATOM    478  CA  GLY A  61      10.467  -1.036 -12.462  1.00 95.87           C  
ATOM    479  C   GLY A  61      10.767  -1.087 -13.948  1.00 95.87           C  
ATOM    480  O   GLY A  61      11.201  -2.119 -14.464  1.00 95.87           O  
ATOM    481  N   LYS A  62      10.565  -0.027 -14.621  1.00 96.31           N  
ATOM    482  CA  LYS A  62      10.750   0.091 -16.065  1.00 96.31           C  
ATOM    483  C   LYS A  62      12.178   0.509 -16.403  1.00 96.31           C  
ATOM    484  CB  LYS A  62       9.757   1.093 -16.654  1.00 96.31           C  
ATOM    485  O   LYS A  62      12.785   1.305 -15.683  1.00 96.31           O  
ATOM    486  CG  LYS A  62       8.302   0.658 -16.548  1.00 96.31           C  
ATOM    487  CD  LYS A  62       7.369   1.662 -17.213  1.00 96.31           C  
ATOM    488  CE  LYS A  62       5.912   1.235 -17.095  1.00 96.31           C  
ATOM    489  NZ  LYS A  62       5.002   2.163 -17.829  1.00 96.31           N  
ATOM    490  N   LYS A  63      12.733  -0.154 -17.436  1.00 96.47           N  
ATOM    491  CA  LYS A  63      14.041   0.255 -17.940  1.00 96.47           C  
ATOM    492  C   LYS A  63      13.961   1.603 -18.649  1.00 96.47           C  
ATOM    493  CB  LYS A  63      14.606  -0.803 -18.889  1.00 96.47           C  
ATOM    494  O   LYS A  63      13.032   1.851 -19.420  1.00 96.47           O  
ATOM    495  CG  LYS A  63      14.955  -2.120 -18.211  1.00 96.47           C  
ATOM    496  CD  LYS A  63      15.573  -3.108 -19.193  1.00 96.47           C  
ATOM    497  CE  LYS A  63      15.878  -4.443 -18.527  1.00 96.47           C  
ATOM    498  NZ  LYS A  63      16.408  -5.441 -19.503  1.00 96.47           N  
ATOM    499  N   LYS A  64      14.752   2.428 -18.240  1.00 96.11           N  
ATOM    500  CA  LYS A  64      14.778   3.750 -18.859  1.00 96.11           C  
ATOM    501  C   LYS A  64      16.153   4.056 -19.446  1.00 96.11           C  
ATOM    502  CB  LYS A  64      14.391   4.826 -17.843  1.00 96.11           C  
ATOM    503  O   LYS A  64      17.149   3.440 -19.061  1.00 96.11           O  
ATOM    504  CG  LYS A  64      13.011   4.633 -17.232  1.00 96.11           C  
ATOM    505  CD  LYS A  64      11.907   4.920 -18.242  1.00 96.11           C  
ATOM    506  CE  LYS A  64      10.532   4.907 -17.588  1.00 96.11           C  
ATOM    507  NZ  LYS A  64       9.456   5.281 -18.553  1.00 96.11           N  
ATOM    508  N   ARG A  65      16.113   4.889 -20.474  1.00 96.17           N  
ATOM    509  CA  ARG A  65      17.360   5.288 -21.119  1.00 96.17           C  
ATOM    510  C   ARG A  65      17.449   6.805 -21.249  1.00 96.17           C  
ATOM    511  CB  ARG A  65      17.485   4.636 -22.498  1.00 96.17           C  
ATOM    512  O   ARG A  65      16.472   7.460 -21.616  1.00 96.17           O  
ATOM    513  CG  ARG A  65      18.776   4.977 -23.226  1.00 96.17           C  
ATOM    514  CD  ARG A  65      18.925   4.179 -24.514  1.00 96.17           C  
ATOM    515  NE  ARG A  65      17.876   4.505 -25.475  1.00 96.17           N  
ATOM    516  NH1 ARG A  65      18.430   2.827 -26.963  1.00 96.17           N  
ATOM    517  NH2 ARG A  65      16.681   4.237 -27.418  1.00 96.17           N  
ATOM    518  CZ  ARG A  65      17.665   3.856 -26.617  1.00 96.17           C  
ATOM    519  N   LEU A  66      18.529   7.265 -20.812  1.00 94.48           N  
ATOM    520  CA  LEU A  66      18.841   8.669 -21.059  1.00 94.48           C  
ATOM    521  C   LEU A  66      20.156   8.807 -21.818  1.00 94.48           C  
ATOM    522  CB  LEU A  66      18.916   9.442 -19.740  1.00 94.48           C  
ATOM    523  O   LEU A  66      21.233   8.645 -21.239  1.00 94.48           O  
ATOM    524  CG  LEU A  66      19.186  10.943 -19.848  1.00 94.48           C  
ATOM    525  CD1 LEU A  66      18.022  11.642 -20.543  1.00 94.48           C  
ATOM    526  CD2 LEU A  66      19.430  11.544 -18.468  1.00 94.48           C  
ATOM    527  N   GLY A  67      20.054   9.192 -23.135  1.00 94.45           N  
ATOM    528  CA  GLY A  67      21.222   9.196 -24.002  1.00 94.45           C  
ATOM    529  C   GLY A  67      21.925   7.853 -24.062  1.00 94.45           C  
ATOM    530  O   GLY A  67      21.322   6.847 -24.440  1.00 94.45           O  
ATOM    531  N   ARG A  68      23.177   7.788 -23.628  1.00 94.19           N  
ATOM    532  CA  ARG A  68      23.965   6.561 -23.658  1.00 94.19           C  
ATOM    533  C   ARG A  68      23.778   5.758 -22.375  1.00 94.19           C  
ATOM    534  CB  ARG A  68      25.447   6.878 -23.866  1.00 94.19           C  
ATOM    535  O   ARG A  68      24.217   4.609 -22.286  1.00 94.19           O  
ATOM    536  CG  ARG A  68      26.065   7.699 -22.745  1.00 94.19           C  
ATOM    537  CD  ARG A  68      27.531   8.006 -23.012  1.00 94.19           C  
ATOM    538  NE  ARG A  68      28.111   8.832 -21.957  1.00 94.19           N  
ATOM    539  NH1 ARG A  68      30.223   8.906 -22.888  1.00 94.19           N  
ATOM    540  NH2 ARG A  68      29.798   9.989 -20.913  1.00 94.19           N  
ATOM    541  CZ  ARG A  68      29.376   9.240 -21.922  1.00 94.19           C  
ATOM    542  N   TYR A  69      23.045   6.349 -21.366  1.00 95.69           N  
ATOM    543  CA  TYR A  69      22.902   5.678 -20.079  1.00 95.69           C  
ATOM    544  C   TYR A  69      21.610   4.871 -20.026  1.00 95.69           C  
ATOM    545  CB  TYR A  69      22.928   6.697 -18.936  1.00 95.69           C  
ATOM    546  O   TYR A  69      20.547   5.362 -20.415  1.00 95.69           O  
ATOM    547  CG  TYR A  69      24.215   7.481 -18.851  1.00 95.69           C  
ATOM    548  CD1 TYR A  69      25.397   6.874 -18.430  1.00 95.69           C  
ATOM    549  CD2 TYR A  69      24.252   8.829 -19.190  1.00 95.69           C  
ATOM    550  CE1 TYR A  69      26.585   7.593 -18.349  1.00 95.69           C  
ATOM    551  CE2 TYR A  69      25.435   9.558 -19.112  1.00 95.69           C  
ATOM    552  OH  TYR A  69      27.767   9.649 -18.613  1.00 95.69           O  
ATOM    553  CZ  TYR A  69      26.594   8.932 -18.692  1.00 95.69           C  
ATOM    554  N   LEU A  70      21.724   3.600 -19.649  1.00 94.64           N  
ATOM    555  CA  LEU A  70      20.591   2.717 -19.394  1.00 94.64           C  
ATOM    556  C   LEU A  70      20.399   2.497 -17.897  1.00 94.64           C  
ATOM    557  CB  LEU A  70      20.790   1.373 -20.099  1.00 94.64           C  
ATOM    558  O   LEU A  70      21.363   2.225 -17.177  1.00 94.64           O  
ATOM    559  CG  LEU A  70      20.812   1.405 -21.628  1.00 94.64           C  
ATOM    560  CD1 LEU A  70      21.273   0.060 -22.180  1.00 94.64           C  
ATOM    561  CD2 LEU A  70      19.437   1.772 -22.175  1.00 94.64           C  
ATOM    562  N   GLY A  71      19.238   2.851 -17.402  1.00 95.07           N  
ATOM    563  CA  GLY A  71      18.900   2.603 -16.009  1.00 95.07           C  
ATOM    564  C   GLY A  71      17.520   2.000 -15.829  1.00 95.07           C  
ATOM    565  O   GLY A  71      16.785   1.815 -16.802  1.00 95.07           O  
ATOM    566  N   LYS A  72      17.231   1.590 -14.625  1.00 94.65           N  
ATOM    567  CA  LYS A  72      15.946   0.998 -14.265  1.00 94.65           C  
ATOM    568  C   LYS A  72      15.350   1.680 -13.037  1.00 94.65           C  
ATOM    569  CB  LYS A  72      16.099  -0.502 -14.009  1.00 94.65           C  
ATOM    570  O   LYS A  72      16.067   1.983 -12.080  1.00 94.65           O  
ATOM    571  CG  LYS A  72      14.784  -1.222 -13.745  1.00 94.65           C  
ATOM    572  CD  LYS A  72      15.003  -2.707 -13.483  1.00 94.65           C  
ATOM    573  CE  LYS A  72      13.695  -3.418 -13.164  1.00 94.65           C  
ATOM    574  NZ  LYS A  72      13.907  -4.869 -12.883  1.00 94.65           N  
ATOM    575  N   ARG A  73      14.035   1.827 -13.257  1.00 95.06           N  
ATOM    576  CA  ARG A  73      13.361   2.330 -12.064  1.00 95.06           C  
ATOM    577  C   ARG A  73      13.262   1.248 -10.994  1.00 95.06           C  
ATOM    578  CB  ARG A  73      11.965   2.850 -12.414  1.00 95.06           C  
ATOM    579  O   ARG A  73      13.239   0.057 -11.309  1.00 95.06           O  
ATOM    580  CG  ARG A  73      11.972   4.098 -13.283  1.00 95.06           C  
ATOM    581  CD  ARG A  73      10.573   4.674 -13.455  1.00 95.06           C  
ATOM    582  NE  ARG A  73      10.567   5.811 -14.371  1.00 95.06           N  
ATOM    583  NH1 ARG A  73       9.122   4.843 -15.891  1.00 95.06           N  
ATOM    584  NH2 ARG A  73       9.945   6.949 -16.266  1.00 95.06           N  
ATOM    585  CZ  ARG A  73       9.878   5.865 -15.507  1.00 95.06           C  
ATOM    586  N   PRO A  74      13.294   1.741  -9.723  1.00 94.90           N  
ATOM    587  CA  PRO A  74      13.243   0.741  -8.654  1.00 94.90           C  
ATOM    588  C   PRO A  74      11.937  -0.051  -8.649  1.00 94.90           C  
ATOM    589  CB  PRO A  74      13.378   1.580  -7.381  1.00 94.90           C  
ATOM    590  O   PRO A  74      10.883   0.488  -8.996  1.00 94.90           O  
ATOM    591  CG  PRO A  74      12.917   2.946  -7.772  1.00 94.90           C  
ATOM    592  CD  PRO A  74      13.228   3.156  -9.226  1.00 94.90           C  
ATOM    593  N   ASP A  75      12.054  -1.343  -8.341  1.00 96.74           N  
ATOM    594  CA  ASP A  75      10.873  -2.163  -8.091  1.00 96.74           C  
ATOM    595  C   ASP A  75      10.182  -1.750  -6.793  1.00 96.74           C  
ATOM    596  CB  ASP A  75      11.249  -3.645  -8.038  1.00 96.74           C  
ATOM    597  O   ASP A  75      10.840  -1.325  -5.842  1.00 96.74           O  
ATOM    598  CG  ASP A  75      11.871  -4.145  -9.331  1.00 96.74           C  
ATOM    599  OD1 ASP A  75      11.656  -3.521 -10.392  1.00 96.74           O  
ATOM    600  OD2 ASP A  75      12.579  -5.174  -9.287  1.00 96.74           O  
ATOM    601  N   ARG A  76       8.971  -1.877  -6.905  1.00 97.26           N  
ATOM    602  CA  ARG A  76       8.211  -1.517  -5.713  1.00 97.26           C  
ATOM    603  C   ARG A  76       7.190  -2.596  -5.368  1.00 97.26           C  
ATOM    604  CB  ARG A  76       7.506  -0.173  -5.910  1.00 97.26           C  
ATOM    605  O   ARG A  76       6.810  -3.395  -6.225  1.00 97.26           O  
ATOM    606  CG  ARG A  76       8.449   0.975  -6.234  1.00 97.26           C  
ATOM    607  CD  ARG A  76       7.696   2.282  -6.442  1.00 97.26           C  
ATOM    608  NE  ARG A  76       8.606   3.420  -6.529  1.00 97.26           N  
ATOM    609  NH1 ARG A  76       6.935   5.008  -6.687  1.00 97.26           N  
ATOM    610  NH2 ARG A  76       9.136   5.647  -6.716  1.00 97.26           N  
ATOM    611  CZ  ARG A  76       8.224   4.689  -6.644  1.00 97.26           C  
ATOM    612  N   LYS A  77       6.861  -2.639  -4.139  1.00 98.22           N  
ATOM    613  CA  LYS A  77       5.816  -3.540  -3.661  1.00 98.22           C  
ATOM    614  C   LYS A  77       4.550  -2.769  -3.298  1.00 98.22           C  
ATOM    615  CB  LYS A  77       6.307  -4.339  -2.453  1.00 98.22           C  
ATOM    616  O   LYS A  77       4.607  -1.782  -2.561  1.00 98.22           O  
ATOM    617  CG  LYS A  77       5.340  -5.420  -1.992  1.00 98.22           C  
ATOM    618  CD  LYS A  77       5.954  -6.292  -0.905  1.00 98.22           C  
ATOM    619  CE  LYS A  77       5.067  -7.486  -0.577  1.00 98.22           C  
ATOM    620  NZ  LYS A  77       5.727  -8.419   0.384  1.00 98.22           N  
ATOM    621  N   LYS A  78       3.493  -3.257  -3.857  1.00 98.42           N  
ATOM    622  CA  LYS A  78       2.182  -2.665  -3.607  1.00 98.42           C  
ATOM    623  C   LYS A  78       1.328  -3.571  -2.725  1.00 98.42           C  
ATOM    624  CB  LYS A  78       1.459  -2.386  -4.926  1.00 98.42           C  
ATOM    625  O   LYS A  78       1.249  -4.779  -2.959  1.00 98.42           O  
ATOM    626  CG  LYS A  78       0.141  -1.644  -4.764  1.00 98.42           C  
ATOM    627  CD  LYS A  78      -0.531  -1.398  -6.109  1.00 98.42           C  
ATOM    628  CE  LYS A  78       0.283  -0.448  -6.976  1.00 98.42           C  
ATOM    629  NZ  LYS A  78      -0.371  -0.206  -8.297  1.00 98.42           N  
ATOM    630  N   ALA A  79       0.716  -2.872  -1.738  1.00 98.54           N  
ATOM    631  CA  ALA A  79      -0.156  -3.628  -0.843  1.00 98.54           C  
ATOM    632  C   ALA A  79      -1.571  -3.056  -0.844  1.00 98.54           C  
ATOM    633  CB  ALA A  79       0.412  -3.634   0.574  1.00 98.54           C  
ATOM    634  O   ALA A  79      -1.762  -1.855  -0.639  1.00 98.54           O  
ATOM    635  N   ILE A  80      -2.499  -3.957  -1.121  1.00 98.30           N  
ATOM    636  CA  ILE A  80      -3.913  -3.617  -1.007  1.00 98.30           C  
ATOM    637  C   ILE A  80      -4.474  -4.174   0.299  1.00 98.30           C  
ATOM    638  CB  ILE A  80      -4.722  -4.152  -2.210  1.00 98.30           C  
ATOM    639  O   ILE A  80      -4.559  -5.392   0.476  1.00 98.30           O  
ATOM    640  CG1 ILE A  80      -4.123  -3.641  -3.526  1.00 98.30           C  
ATOM    641  CG2 ILE A  80      -6.196  -3.756  -2.089  1.00 98.30           C  
ATOM    642  CD1 ILE A  80      -4.669  -4.337  -4.766  1.00 98.30           C  
ATOM    643  N   VAL A  81      -4.872  -3.240   1.130  1.00 98.27           N  
ATOM    644  CA  VAL A  81      -5.274  -3.618   2.481  1.00 98.27           C  
ATOM    645  C   VAL A  81      -6.773  -3.390   2.658  1.00 98.27           C  
ATOM    646  CB  VAL A  81      -4.485  -2.828   3.550  1.00 98.27           C  
ATOM    647  O   VAL A  81      -7.269  -2.283   2.435  1.00 98.27           O  
ATOM    648  CG1 VAL A  81      -4.935  -3.223   4.955  1.00 98.27           C  
ATOM    649  CG2 VAL A  81      -2.984  -3.057   3.382  1.00 98.27           C  
ATOM    650  N   GLN A  82      -7.412  -4.471   3.078  1.00 98.19           N  
ATOM    651  CA  GLN A  82      -8.842  -4.385   3.355  1.00 98.19           C  
ATOM    652  C   GLN A  82      -9.106  -4.259   4.853  1.00 98.19           C  
ATOM    653  CB  GLN A  82      -9.573  -5.605   2.794  1.00 98.19           C  
ATOM    654  O   GLN A  82      -8.648  -5.090   5.641  1.00 98.19           O  
ATOM    655  CG  GLN A  82     -11.087  -5.540   2.947  1.00 98.19           C  
ATOM    656  CD  GLN A  82     -11.802  -6.631   2.173  1.00 98.19           C  
ATOM    657  NE2 GLN A  82     -13.099  -6.780   2.420  1.00 98.19           N  
ATOM    658  OE1 GLN A  82     -11.195  -7.334   1.359  1.00 98.19           O  
ATOM    659  N   VAL A  83      -9.840  -3.259   5.147  1.00 97.56           N  
ATOM    660  CA  VAL A  83     -10.130  -3.031   6.559  1.00 97.56           C  
ATOM    661  C   VAL A  83     -11.513  -3.582   6.898  1.00 97.56           C  
ATOM    662  CB  VAL A  83     -10.050  -1.531   6.920  1.00 97.56           C  
ATOM    663  O   VAL A  83     -12.327  -3.828   6.004  1.00 97.56           O  
ATOM    664  CG1 VAL A  83      -8.629  -1.005   6.730  1.00 97.56           C  
ATOM    665  CG2 VAL A  83     -11.038  -0.727   6.077  1.00 97.56           C  
ATOM    666  N   ALA A  84     -11.743  -3.799   8.188  1.00 96.84           N  
ATOM    667  CA  ALA A  84     -13.026  -4.329   8.642  1.00 96.84           C  
ATOM    668  C   ALA A  84     -14.175  -3.412   8.231  1.00 96.84           C  
ATOM    669  CB  ALA A  84     -13.017  -4.518  10.157  1.00 96.84           C  
ATOM    670  O   ALA A  84     -13.996  -2.198   8.111  1.00 96.84           O  
ATOM    671  N   PRO A  85     -15.270  -4.021   7.893  1.00 93.92           N  
ATOM    672  CA  PRO A  85     -16.418  -3.210   7.480  1.00 93.92           C  
ATOM    673  C   PRO A  85     -16.772  -2.127   8.497  1.00 93.92           C  
ATOM    674  CB  PRO A  85     -17.548  -4.236   7.359  1.00 93.92           C  
ATOM    675  O   PRO A  85     -16.761  -2.381   9.704  1.00 93.92           O  
ATOM    676  CG  PRO A  85     -16.856  -5.547   7.175  1.00 93.92           C  
ATOM    677  CD  PRO A  85     -15.549  -5.505   7.913  1.00 93.92           C  
ATOM    678  N   GLY A  86     -16.986  -0.907   8.047  1.00 91.61           N  
ATOM    679  CA  GLY A  86     -17.367   0.211   8.894  1.00 91.61           C  
ATOM    680  C   GLY A  86     -16.188   1.059   9.330  1.00 91.61           C  
ATOM    681  O   GLY A  86     -16.368   2.160   9.855  1.00 91.61           O  
ATOM    682  N   GLN A  87     -15.004   0.541   9.165  1.00 93.54           N  
ATOM    683  CA  GLN A  87     -13.810   1.299   9.526  1.00 93.54           C  
ATOM    684  C   GLN A  87     -13.229   2.021   8.313  1.00 93.54           C  
ATOM    685  CB  GLN A  87     -12.756   0.378  10.143  1.00 93.54           C  
ATOM    686  O   GLN A  87     -13.356   1.547   7.182  1.00 93.54           O  
ATOM    687  CG  GLN A  87     -13.174  -0.229  11.476  1.00 93.54           C  
ATOM    688  CD  GLN A  87     -12.010  -0.835  12.236  1.00 93.54           C  
ATOM    689  NE2 GLN A  87     -12.316  -1.621  13.263  1.00 93.54           N  
ATOM    690  OE1 GLN A  87     -10.844  -0.599  11.903  1.00 93.54           O  
ATOM    691  N   LYS A  88     -12.710   3.170   8.685  1.00 92.04           N  
ATOM    692  CA  LYS A  88     -12.120   3.977   7.620  1.00 92.04           C  
ATOM    693  C   LYS A  88     -10.782   4.567   8.055  1.00 92.04           C  
ATOM    694  CB  LYS A  88     -13.075   5.096   7.203  1.00 92.04           C  
ATOM    695  O   LYS A  88     -10.535   4.748   9.249  1.00 92.04           O  
ATOM    696  CG  LYS A  88     -14.398   4.601   6.635  1.00 92.04           C  
ATOM    697  CD  LYS A  88     -15.293   5.760   6.213  1.00 92.04           C  
ATOM    698  CE  LYS A  88     -16.599   5.265   5.607  1.00 92.04           C  
ATOM    699  NZ  LYS A  88     -17.503   6.397   5.242  1.00 92.04           N  
ATOM    700  N   ILE A  89      -9.954   4.771   7.020  1.00 92.51           N  
ATOM    701  CA  ILE A  89      -8.704   5.478   7.278  1.00 92.51           C  
ATOM    702  C   ILE A  89      -8.858   6.950   6.903  1.00 92.51           C  
ATOM    703  CB  ILE A  89      -7.527   4.847   6.501  1.00 92.51           C  
ATOM    704  O   ILE A  89      -8.734   7.315   5.731  1.00 92.51           O  
ATOM    705  CG1 ILE A  89      -7.376   3.367   6.870  1.00 92.51           C  
ATOM    706  CG2 ILE A  89      -6.229   5.614   6.771  1.00 92.51           C  
ATOM    707  CD1 ILE A  89      -6.276   2.646   6.102  1.00 92.51           C  
ATOM    708  N   GLU A  90      -9.203   7.770   7.864  1.00 87.84           N  
ATOM    709  CA  GLU A  90      -9.583   9.164   7.654  1.00 87.84           C  
ATOM    710  C   GLU A  90      -8.437   9.962   7.041  1.00 87.84           C  
ATOM    711  CB  GLU A  90     -10.026   9.805   8.971  1.00 87.84           C  
ATOM    712  O   GLU A  90      -8.665  10.875   6.243  1.00 87.84           O  
ATOM    713  CG  GLU A  90     -11.258   9.158   9.587  1.00 87.84           C  
ATOM    714  CD  GLU A  90     -12.530   9.415   8.795  1.00 87.84           C  
ATOM    715  OE1 GLU A  90     -13.567   8.778   9.088  1.00 87.84           O  
ATOM    716  OE2 GLU A  90     -12.489  10.261   7.873  1.00 87.84           O  
ATOM    717  N   ALA A  91      -7.234   9.563   7.324  1.00 86.30           N  
ATOM    718  CA  ALA A  91      -6.058  10.282   6.840  1.00 86.30           C  
ATOM    719  C   ALA A  91      -5.974  10.235   5.317  1.00 86.30           C  
ATOM    720  CB  ALA A  91      -4.788   9.702   7.458  1.00 86.30           C  
ATOM    721  O   ALA A  91      -5.530  11.196   4.684  1.00 86.30           O  
ATOM    722  N   LEU A  92      -6.506   9.247   4.681  1.00 87.55           N  
ATOM    723  CA  LEU A  92      -6.394   9.046   3.240  1.00 87.55           C  
ATOM    724  C   LEU A  92      -7.617   9.600   2.517  1.00 87.55           C  
ATOM    725  CB  LEU A  92      -6.227   7.558   2.919  1.00 87.55           C  
ATOM    726  O   LEU A  92      -7.525  10.010   1.358  1.00 87.55           O  
ATOM    727  CG  LEU A  92      -4.935   6.901   3.406  1.00 87.55           C  
ATOM    728  CD1 LEU A  92      -4.904   5.430   3.004  1.00 87.55           C  
ATOM    729  CD2 LEU A  92      -3.718   7.636   2.854  1.00 87.55           C  
ATOM    730  N   GLU A  93      -8.693   9.629   3.066  1.00 79.86           N  
ATOM    731  CA  GLU A  93      -9.921  10.073   2.413  1.00 79.86           C  
ATOM    732  C   GLU A  93      -9.900  11.578   2.162  1.00 79.86           C  
ATOM    733  CB  GLU A  93     -11.143   9.698   3.255  1.00 79.86           C  
ATOM    734  O   GLU A  93     -10.558  12.069   1.242  1.00 79.86           O  
ATOM    735  CG  GLU A  93     -11.467   8.211   3.240  1.00 79.86           C  
ATOM    736  CD  GLU A  93     -12.912   7.908   3.603  1.00 79.86           C  
ATOM    737  OE1 GLU A  93     -13.357   6.753   3.411  1.00 79.86           O  
ATOM    738  OE2 GLU A  93     -13.605   8.832   4.082  1.00 79.86           O  
ATOM    739  N   GLY A  94      -9.101  12.345   2.870  1.00 77.23           N  
ATOM    740  CA  GLY A  94      -9.002  13.780   2.657  1.00 77.23           C  
ATOM    741  C   GLY A  94      -8.198  14.145   1.423  1.00 77.23           C  
ATOM    742  O   GLY A  94      -8.211  15.298   0.987  1.00 77.23           O  
ATOM    743  N   LEU A  95      -7.553  13.186   0.812  1.00 71.21           N  
ATOM    744  CA  LEU A  95      -6.662  13.398  -0.323  1.00 71.21           C  
ATOM    745  C   LEU A  95      -7.446  13.437  -1.630  1.00 71.21           C  
ATOM    746  CB  LEU A  95      -5.601  12.296  -0.384  1.00 71.21           C  
ATOM    747  O   LEU A  95      -6.936  13.903  -2.651  1.00 71.21           O  
ATOM    748  CG  LEU A  95      -4.536  12.319   0.714  1.00 71.21           C  
ATOM    749  CD1 LEU A  95      -3.741  11.017   0.709  1.00 71.21           C  
ATOM    750  CD2 LEU A  95      -3.610  13.517   0.536  1.00 71.21           C  
ATOM    751  N   ILE A  96      -8.699  13.035  -1.522  1.00 63.53           N  
ATOM    752  CA  ILE A  96      -9.522  13.128  -2.723  1.00 63.53           C  
ATOM    753  C   ILE A  96     -10.061  14.549  -2.871  1.00 63.53           C  
ATOM    754  CB  ILE A  96     -10.687  12.113  -2.690  1.00 63.53           C  
ATOM    755  O   ILE A  96     -10.333  15.223  -1.875  1.00 63.53           O  
ATOM    756  CG1 ILE A  96     -10.146  10.682  -2.587  1.00 63.53           C  
ATOM    757  CG2 ILE A  96     -11.578  12.274  -3.925  1.00 63.53           C  
ATOM    758  CD1 ILE A  96     -11.181   9.659  -2.141  1.00 63.53           C  
TER     759      ILE A  96                                                      
ENDMDL                                                                          
END                                                                             
