# Supplementary material for: Semantical and geometrical protein encoding toward enhanced bioactivity and thermostability
Source: eLife. 2025 May 2;13:RP98033. doi: 10.7554/eLife.98033 (PMC12048155; doi:10.7554/eLife.98033)
Supplement: Source code 1. [file elife-98033-code1.zip › ProtSSN-master/data/DDG/DATASET/1N88-6.3-298.15/1N88-6.3-298.15.tsv]

mutant	score
F21A	-1.39
I39A	-1.39
I80A	-2.79
I89A	-2.35
I8V	-1.52
L13A	-1.52
L57A	-1.11
V12A	-1.94
V30A	-2.84
V43A	-2.82
V49A	-2.83
V51A	-3.24
V54A	-3.73
V81A	-2.82
V83A	-3.1
Y18A	0.06
Y26A	-4.61
