# Supplementary material for: Semantical and geometrical protein encoding toward enhanced bioactivity and thermostability
Source: eLife. 2025 May 2;13:RP98033. doi: 10.7554/eLife.98033 (PMC12048155; doi:10.7554/eLife.98033)
Supplement: Source code 1. [file elife-98033-code1.zip › ProtSSN-master/data/DDG/DATASET/1O6X-7.0-25.0/1O6X-7.0-25.0.detail.json]

{"mutant": ["V12A", "E14A", "I15V", "E20G", "I23V", "L26V", "A31G", "D38A", "F39L", "K41A", "A50G", "H51A", "V52A", "N58A", "Q60G", "V64G", "F65A", "I71V", "Y73L", "I75A"], "score": [-1.45, -0.35, -0.46, -1.21, 0.16, -1.14, -0.85, 0.18, -1.99, -2.14, -1.55, -0.7, -1.09, -0.24, -0.44, -0.8, -1.29, -1.4, -2.94, -1.6]}
