# Supplementary material for: Semantical and geometrical protein encoding toward enhanced bioactivity and thermostability
Source: eLife. 2025 May 2;13:RP98033. doi: 10.7554/eLife.98033 (PMC12048155; doi:10.7554/eLife.98033)
Supplement: Source code 1. [file elife-98033-code1.zip › ProtSSN-master/data/DDG/DATASET/1O6X-7.0-25.0/1O6X-7.0-25.0.ef.pdb]

PARENT N/A
ATOM      1  N   MET A   1      29.090   6.722  10.385  1.00 43.97           N  
ATOM      2  CA  MET A   1      28.065   6.666  11.424  1.00 49.68           C  
ATOM      3  C   MET A   1      26.764   6.090  10.875  1.00 46.13           C  
ATOM      4  CB  MET A   1      27.815   8.057  12.009  1.00 39.58           C  
ATOM      5  O   MET A   1      26.265   6.545   9.844  1.00 44.53           O  
ATOM      6  CG  MET A   1      27.724   8.077  13.526  1.00 39.27           C  
ATOM      7  SD  MET A   1      27.485   9.769  14.194  1.00 29.94           S  
ATOM      8  CE  MET A   1      27.371   9.400  15.967  1.00 33.51           C  
ATOM      9  N   ARG A   2      26.596   4.772  10.792  1.00 53.68           N  
ATOM     10  CA  ARG A   2      25.311   4.228  10.367  1.00 55.78           C  
ATOM     11  C   ARG A   2      24.156   4.959  11.044  1.00 54.56           C  
ATOM     12  CB  ARG A   2      25.233   2.731  10.671  1.00 49.43           C  
ATOM     13  O   ARG A   2      24.184   5.187  12.255  1.00 52.64           O  
ATOM     14  CG  ARG A   2      25.646   1.844   9.508  1.00 47.38           C  
ATOM     15  CD  ARG A   2      25.480   0.367   9.837  1.00 50.58           C  
ATOM     16  NE  ARG A   2      26.017  -0.485   8.780  1.00 41.41           N  
ATOM     17  NH1 ARG A   2      25.510  -2.474   9.841  1.00 29.13           N  
ATOM     18  NH2 ARG A   2      26.533  -2.492   7.790  1.00 23.77           N  
ATOM     19  CZ  ARG A   2      26.019  -1.815   8.806  1.00 34.89           C  
ATOM     20  N   SER A   3      23.630   5.990  10.579  1.00 58.92           N  
ATOM     21  CA  SER A   3      22.398   6.573  11.102  1.00 59.87           C  
ATOM     22  C   SER A   3      21.381   5.492  11.453  1.00 59.51           C  
ATOM     23  CB  SER A   3      21.793   7.545  10.089  1.00 54.55           C  
ATOM     24  O   SER A   3      21.225   4.517  10.715  1.00 56.87           O  
ATOM     25  OG  SER A   3      21.141   6.843   9.045  1.00 51.55           O  
ATOM     26  N   LEU A   4      21.345   5.000  12.715  1.00 59.94           N  
ATOM     27  CA  LEU A   4      20.194   4.189  13.095  1.00 59.87           C  
ATOM     28  C   LEU A   4      18.950   4.617  12.324  1.00 60.18           C  
ATOM     29  CB  LEU A   4      19.937   4.294  14.600  1.00 54.73           C  
ATOM     30  O   LEU A   4      18.648   5.809  12.237  1.00 57.09           O  
ATOM     31  CG  LEU A   4      20.589   3.223  15.476  1.00 51.09           C  
ATOM     32  CD1 LEU A   4      21.069   3.832  16.789  1.00 45.25           C  
ATOM     33  CD2 LEU A   4      19.615   2.078  15.736  1.00 45.97           C  
ATOM     34  N   GLU A   5      18.653   3.942  11.245  1.00 67.47           N  
ATOM     35  CA  GLU A   5      17.329   4.133  10.662  1.00 66.93           C  
ATOM     36  C   GLU A   5      16.232   3.924  11.702  1.00 67.94           C  
ATOM     37  CB  GLU A   5      17.120   3.183   9.479  1.00 63.82           C  
ATOM     38  O   GLU A   5      16.315   3.009  12.524  1.00 64.93           O  
ATOM     39  CG  GLU A   5      17.561   3.759   8.142  1.00 60.19           C  
ATOM     40  CD  GLU A   5      17.335   2.810   6.976  1.00 59.50           C  
ATOM     41  OE1 GLU A   5      16.852   1.677   7.200  1.00 58.76           O  
ATOM     42  OE2 GLU A   5      17.645   3.202   5.829  1.00 52.95           O  
ATOM     43  N   THR A   6      15.631   4.984  12.140  1.00 71.69           N  
ATOM     44  CA  THR A   6      14.472   4.780  13.002  1.00 71.64           C  
ATOM     45  C   THR A   6      13.227   4.482  12.172  1.00 73.06           C  
ATOM     46  CB  THR A   6      14.216   6.009  13.894  1.00 67.62           C  
ATOM     47  O   THR A   6      13.115   4.928  11.029  1.00 70.08           O  
ATOM     48  CG2 THR A   6      15.506   6.494  14.546  1.00 58.18           C  
ATOM     49  OG1 THR A   6      13.671   7.066  13.095  1.00 61.59           O  
ATOM     50  N   PHE A   7      12.545   3.511  12.622  1.00 80.20           N  
ATOM     51  CA  PHE A   7      11.252   3.139  12.059  1.00 81.54           C  
ATOM     52  C   PHE A   7      10.114   3.660  12.928  1.00 82.27           C  
ATOM     53  CB  PHE A   7      11.147   1.618  11.913  1.00 78.76           C  
ATOM     54  O   PHE A   7       8.983   3.179  12.833  1.00 80.18           O  
ATOM     55  CG  PHE A   7      12.211   1.017  11.035  1.00 75.30           C  
ATOM     56  CD1 PHE A   7      12.175   1.191   9.657  1.00 70.61           C  
ATOM     57  CD2 PHE A   7      13.249   0.279  11.588  1.00 72.30           C  
ATOM     58  CE1 PHE A   7      13.159   0.636   8.842  1.00 72.26           C  
ATOM     59  CE2 PHE A   7      14.236  -0.279  10.780  1.00 73.17           C  
ATOM     60  CZ  PHE A   7      14.189  -0.100   9.407  1.00 70.16           C  
ATOM     61  N   VAL A   8      10.492   4.581  13.828  1.00 84.70           N  
ATOM     62  CA  VAL A   8       9.503   5.134  14.747  1.00 85.50           C  
ATOM     63  C   VAL A   8       8.366   5.777  13.957  1.00 86.72           C  
ATOM     64  CB  VAL A   8      10.135   6.166  15.707  1.00 83.58           C  
ATOM     65  O   VAL A   8       8.601   6.640  13.108  1.00 85.75           O  
ATOM     66  CG1 VAL A   8       9.061   6.838  16.561  1.00 79.06           C  
ATOM     67  CG2 VAL A   8      11.185   5.497  16.593  1.00 77.80           C  
ATOM     68  N   GLY A   9       7.225   5.262  14.221  1.00 87.77           N  
ATOM     69  CA  GLY A   9       6.051   5.848  13.595  1.00 88.38           C  
ATOM     70  C   GLY A   9       5.674   5.178  12.288  1.00 89.36           C  
ATOM     71  O   GLY A   9       4.589   5.415  11.753  1.00 88.77           O  
ATOM     72  N   ASP A  10       6.666   4.419  11.753  1.00 91.14           N  
ATOM     73  CA  ASP A  10       6.294   3.655  10.567  1.00 91.84           C  
ATOM     74  C   ASP A  10       5.096   2.751  10.849  1.00 92.14           C  
ATOM     75  CB  ASP A  10       7.477   2.821  10.072  1.00 91.11           C  
ATOM     76  O   ASP A  10       4.987   2.178  11.935  1.00 91.75           O  
ATOM     77  CG  ASP A  10       8.598   3.667   9.494  1.00 88.99           C  
ATOM     78  OD1 ASP A  10       8.553   4.909   9.623  1.00 87.75           O  
ATOM     79  OD2 ASP A  10       9.533   3.086   8.902  1.00 88.12           O  
ATOM     80  N   GLN A  11       4.237   2.577   9.884  1.00 93.88           N  
ATOM     81  CA  GLN A  11       3.110   1.658  10.006  1.00 94.21           C  
ATOM     82  C   GLN A  11       3.213   0.522   8.992  1.00 94.33           C  
ATOM     83  CB  GLN A  11       1.787   2.404   9.826  1.00 93.44           C  
ATOM     84  O   GLN A  11       3.804   0.689   7.923  1.00 93.99           O  
ATOM     85  CG  GLN A  11       1.510   3.437  10.910  1.00 90.65           C  
ATOM     86  CD  GLN A  11       0.119   4.034  10.811  1.00 88.68           C  
ATOM     87  NE2 GLN A  11      -0.401   4.515  11.935  1.00 87.56           N  
ATOM     88  OE1 GLN A  11      -0.482   4.065   9.733  1.00 87.75           O  
ATOM     89  N   VAL A  12       2.708  -0.606   9.330  1.00 95.54           N  
ATOM     90  CA  VAL A  12       2.482  -1.683   8.372  1.00 95.68           C  
ATOM     91  C   VAL A  12       0.994  -1.781   8.046  1.00 95.83           C  
ATOM     92  CB  VAL A  12       3.001  -3.037   8.906  1.00 94.89           C  
ATOM     93  O   VAL A  12       0.164  -1.931   8.946  1.00 95.56           O  
ATOM     94  CG1 VAL A  12       2.793  -4.141   7.871  1.00 90.48           C  
ATOM     95  CG2 VAL A  12       4.476  -2.929   9.288  1.00 90.73           C  
ATOM     96  N   LEU A  13       0.752  -1.667   6.838  1.00 96.67           N  
ATOM     97  CA  LEU A  13      -0.624  -1.779   6.368  1.00 96.71           C  
ATOM     98  C   LEU A  13      -0.879  -3.152   5.755  1.00 96.74           C  
ATOM     99  CB  LEU A  13      -0.932  -0.684   5.343  1.00 96.40           C  
ATOM    100  O   LEU A  13      -0.036  -3.676   5.024  1.00 96.48           O  
ATOM    101  CG  LEU A  13      -0.647   0.753   5.781  1.00 95.10           C  
ATOM    102  CD1 LEU A  13      -0.960   1.724   4.647  1.00 92.87           C  
ATOM    103  CD2 LEU A  13      -1.451   1.103   7.028  1.00 92.62           C  
ATOM    104  N   GLU A  14      -1.964  -3.743   6.090  1.00 97.32           N  
ATOM    105  CA  GLU A  14      -2.509  -4.893   5.375  1.00 97.26           C  
ATOM    106  C   GLU A  14      -3.461  -4.453   4.267  1.00 97.36           C  
ATOM    107  CB  GLU A  14      -3.227  -5.837   6.343  1.00 96.45           C  
ATOM    108  O   GLU A  14      -4.476  -3.806   4.534  1.00 97.12           O  
ATOM    109  CG  GLU A  14      -3.776  -7.094   5.682  1.00 88.41           C  
ATOM    110  CD  GLU A  14      -4.391  -8.071   6.671  1.00 84.17           C  
ATOM    111  OE1 GLU A  14      -3.694  -9.018   7.101  1.00 81.28           O  
ATOM    112  OE2 GLU A  14      -5.580  -7.889   7.017  1.00 80.65           O  
ATOM    113  N   ILE A  15      -3.133  -4.808   3.033  1.00 97.32           N  
ATOM    114  CA  ILE A  15      -3.833  -4.335   1.844  1.00 97.28           C  
ATOM    115  C   ILE A  15      -4.454  -5.519   1.105  1.00 97.15           C  
ATOM    116  CB  ILE A  15      -2.887  -3.554   0.904  1.00 96.66           C  
ATOM    117  O   ILE A  15      -3.857  -6.596   1.034  1.00 96.66           O  
ATOM    118  CG1 ILE A  15      -2.246  -2.378   1.649  1.00 87.43           C  
ATOM    119  CG2 ILE A  15      -3.640  -3.069  -0.339  1.00 87.41           C  
ATOM    120  CD1 ILE A  15      -1.095  -1.723   0.898  1.00 80.47           C  
ATOM    121  N   VAL A  16      -5.599  -5.358   0.551  1.00 96.91           N  
ATOM    122  CA  VAL A  16      -6.295  -6.417  -0.172  1.00 96.86           C  
ATOM    123  C   VAL A  16      -6.751  -5.900  -1.534  1.00 96.92           C  
ATOM    124  CB  VAL A  16      -7.505  -6.951   0.628  1.00 96.30           C  
ATOM    125  O   VAL A  16      -7.863  -5.382  -1.668  1.00 96.52           O  
ATOM    126  CG1 VAL A  16      -8.108  -8.175  -0.058  1.00 93.87           C  
ATOM    127  CG2 VAL A  16      -7.091  -7.286   2.059  1.00 93.72           C  
ATOM    128  N   PRO A  17      -5.865  -5.852  -2.494  1.00 96.60           N  
ATOM    129  CA  PRO A  17      -6.294  -5.469  -3.841  1.00 96.58           C  
ATOM    130  C   PRO A  17      -7.353  -6.408  -4.413  1.00 96.44           C  
ATOM    131  CB  PRO A  17      -5.001  -5.542  -4.658  1.00 96.29           C  
ATOM    132  O   PRO A  17      -7.241  -7.629  -4.273  1.00 96.04           O  
ATOM    133  CG  PRO A  17      -4.155  -6.545  -3.943  1.00 95.26           C  
ATOM    134  CD  PRO A  17      -4.480  -6.486  -2.478  1.00 94.25           C  
ATOM    135  N   SER A  18      -8.348  -5.861  -5.131  1.00 96.72           N  
ATOM    136  CA  SER A  18      -9.478  -6.664  -5.586  1.00 96.45           C  
ATOM    137  C   SER A  18      -9.358  -6.996  -7.070  1.00 96.20           C  
ATOM    138  CB  SER A  18     -10.795  -5.933  -5.324  1.00 95.67           C  
ATOM    139  O   SER A  18     -10.146  -7.782  -7.601  1.00 95.16           O  
ATOM    140  OG  SER A  18     -10.827  -4.692  -6.007  1.00 81.20           O  
ATOM    141  N   ASN A  19      -8.457  -6.372  -7.767  1.00 96.33           N  
ATOM    142  CA  ASN A  19      -8.295  -6.634  -9.193  1.00 96.31           C  
ATOM    143  C   ASN A  19      -6.865  -6.365  -9.654  1.00 96.41           C  
ATOM    144  CB  ASN A  19      -9.282  -5.795 -10.008  1.00 95.79           C  
ATOM    145  O   ASN A  19      -6.054  -5.832  -8.895  1.00 96.09           O  
ATOM    146  CG  ASN A  19      -9.115  -4.306  -9.775  1.00 93.72           C  
ATOM    147  ND2 ASN A  19     -10.195  -3.644  -9.377  1.00 91.93           N  
ATOM    148  OD1 ASN A  19      -8.025  -3.756  -9.952  1.00 91.65           O  
ATOM    149  N   GLU A  20      -6.516  -6.731 -10.938  1.00 96.21           N  
ATOM    150  CA  GLU A  20      -5.165  -6.648 -11.483  1.00 96.15           C  
ATOM    151  C   GLU A  20      -4.705  -5.198 -11.601  1.00 96.13           C  
ATOM    152  CB  GLU A  20      -5.092  -7.335 -12.849  1.00 95.12           C  
ATOM    153  O   GLU A  20      -3.519  -4.902 -11.442  1.00 95.62           O  
ATOM    154  CG  GLU A  20      -5.261  -8.846 -12.788  1.00 86.24           C  
ATOM    155  CD  GLU A  20      -4.127  -9.548 -12.057  1.00 79.27           C  
ATOM    156  OE1 GLU A  20      -3.032  -8.956 -11.926  1.00 78.28           O  
ATOM    157  OE2 GLU A  20      -4.336 -10.699 -11.613  1.00 75.95           O  
ATOM    158  N   GLU A  21      -5.630  -4.345 -11.864  1.00 96.56           N  
ATOM    159  CA  GLU A  21      -5.291  -2.930 -11.982  1.00 96.56           C  
ATOM    160  C   GLU A  21      -4.794  -2.368 -10.653  1.00 96.82           C  
ATOM    161  CB  GLU A  21      -6.498  -2.127 -12.474  1.00 95.68           C  
ATOM    162  O   GLU A  21      -3.822  -1.612 -10.617  1.00 96.63           O  
ATOM    163  CG  GLU A  21      -6.181  -0.674 -12.794  1.00 87.48           C  
ATOM    164  CD  GLU A  21      -7.374   0.094 -13.341  1.00 80.81           C  
ATOM    165  OE1 GLU A  21      -8.493  -0.467 -13.376  1.00 79.69           O  
ATOM    166  OE2 GLU A  21      -7.188   1.266 -13.740  1.00 76.73           O  
ATOM    167  N   GLN A  22      -5.484  -2.739  -9.593  1.00 97.07           N  
ATOM    168  CA  GLN A  22      -5.059  -2.305  -8.266  1.00 97.20           C  
ATOM    169  C   GLN A  22      -3.666  -2.833  -7.934  1.00 97.22           C  
ATOM    170  CB  GLN A  22      -6.060  -2.764  -7.204  1.00 97.01           C  
ATOM    171  O   GLN A  22      -2.844  -2.115  -7.362  1.00 97.05           O  
ATOM    172  CG  GLN A  22      -7.380  -2.004  -7.235  1.00 95.98           C  
ATOM    173  CD  GLN A  22      -8.377  -2.519  -6.214  1.00 93.99           C  
ATOM    174  NE2 GLN A  22      -9.493  -1.812  -6.067  1.00 93.88           N  
ATOM    175  OE1 GLN A  22      -8.148  -3.544  -5.564  1.00 93.29           O  
ATOM    176  N   ILE A  23      -3.366  -4.041  -8.334  1.00 96.84           N  
ATOM    177  CA  ILE A  23      -2.052  -4.636  -8.112  1.00 96.84           C  
ATOM    178  C   ILE A  23      -0.994  -3.856  -8.889  1.00 96.73           C  
ATOM    179  CB  ILE A  23      -2.030  -6.125  -8.522  1.00 96.56           C  
ATOM    180  O   ILE A  23       0.058  -3.513  -8.345  1.00 96.34           O  
ATOM    181  CG1 ILE A  23      -2.882  -6.958  -7.558  1.00 95.16           C  
ATOM    182  CG2 ILE A  23      -0.591  -6.649  -8.573  1.00 94.96           C  
ATOM    183  CD1 ILE A  23      -3.082  -8.402  -7.997  1.00 92.38           C  
ATOM    184  N   LYS A  24      -1.304  -3.594 -10.138  1.00 96.86           N  
ATOM    185  CA  LYS A  24      -0.394  -2.811 -10.969  1.00 96.73           C  
ATOM    186  C   LYS A  24      -0.125  -1.442 -10.349  1.00 96.85           C  
ATOM    187  CB  LYS A  24      -0.961  -2.645 -12.379  1.00 95.78           C  
ATOM    188  O   LYS A  24       1.020  -0.986 -10.312  1.00 96.53           O  
ATOM    189  CG  LYS A  24      -0.046  -1.887 -13.329  1.00 84.82           C  
ATOM    190  CD  LYS A  24      -0.674  -1.737 -14.709  1.00 77.93           C  
ATOM    191  CE  LYS A  24       0.165  -0.843 -15.612  1.00 70.07           C  
ATOM    192  NZ  LYS A  24      -0.470  -0.655 -16.951  1.00 64.41           N  
ATOM    193  N   ASN A  25      -1.184  -0.783  -9.864  1.00 96.78           N  
ATOM    194  CA  ASN A  25      -1.049   0.530  -9.242  1.00 96.80           C  
ATOM    195  C   ASN A  25      -0.200   0.466  -7.975  1.00 96.96           C  
ATOM    196  CB  ASN A  25      -2.425   1.120  -8.929  1.00 96.35           C  
ATOM    197  O   ASN A  25       0.605   1.363  -7.717  1.00 96.73           O  
ATOM    198  CG  ASN A  25      -3.175   1.546 -10.176  1.00 93.70           C  
ATOM    199  ND2 ASN A  25      -4.480   1.753 -10.042  1.00 91.42           N  
ATOM    200  OD1 ASN A  25      -2.587   1.688 -11.251  1.00 90.32           O  
ATOM    201  N   LEU A  26      -0.314  -0.552  -7.189  1.00 96.88           N  
ATOM    202  CA  LEU A  26       0.482  -0.732  -5.980  1.00 96.90           C  
ATOM    203  C   LEU A  26       1.955  -0.927  -6.324  1.00 96.80           C  
ATOM    204  CB  LEU A  26      -0.029  -1.929  -5.174  1.00 96.78           C  
ATOM    205  O   LEU A  26       2.831  -0.363  -5.664  1.00 96.39           O  
ATOM    206  CG  LEU A  26      -1.332  -1.720  -4.402  1.00 95.90           C  
ATOM    207  CD1 LEU A  26      -1.882  -3.057  -3.918  1.00 94.15           C  
ATOM    208  CD2 LEU A  26      -1.113  -0.770  -3.229  1.00 93.70           C  
ATOM    209  N   LEU A  27       2.231  -1.757  -7.372  1.00 96.20           N  
ATOM    210  CA  LEU A  27       3.612  -1.995  -7.776  1.00 96.06           C  
ATOM    211  C   LEU A  27       4.240  -0.725  -8.340  1.00 95.83           C  
ATOM    212  CB  LEU A  27       3.681  -3.117  -8.816  1.00 95.53           C  
ATOM    213  O   LEU A  27       5.428  -0.469  -8.130  1.00 95.18           O  
ATOM    214  CG  LEU A  27       3.283  -4.513  -8.333  1.00 93.46           C  
ATOM    215  CD1 LEU A  27       3.238  -5.486  -9.507  1.00 90.43           C  
ATOM    216  CD2 LEU A  27       4.250  -5.004  -7.262  1.00 89.86           C  
ATOM    217  N   GLN A  28       3.434   0.104  -8.997  1.00 96.32           N  
ATOM    218  CA  GLN A  28       3.914   1.396  -9.474  1.00 96.14           C  
ATOM    219  C   GLN A  28       4.197   2.342  -8.310  1.00 96.22           C  
ATOM    220  CB  GLN A  28       2.900   2.028 -10.429  1.00 95.02           C  
ATOM    221  O   GLN A  28       5.154   3.118  -8.353  1.00 95.71           O  
ATOM    222  CG  GLN A  28       2.850   1.366 -11.800  1.00 85.19           C  
ATOM    223  CD  GLN A  28       1.761   1.937 -12.688  1.00 79.10           C  
ATOM    224  NE2 GLN A  28       1.765   1.545 -13.957  1.00 71.75           N  
ATOM    225  OE1 GLN A  28       0.921   2.722 -12.236  1.00 78.25           O  
ATOM    226  N   LEU A  29       3.314   2.266  -7.279  1.00 96.06           N  
ATOM    227  CA  LEU A  29       3.530   3.064  -6.077  1.00 95.94           C  
ATOM    228  C   LEU A  29       4.840   2.681  -5.397  1.00 95.75           C  
ATOM    229  CB  LEU A  29       2.364   2.888  -5.100  1.00 95.28           C  
ATOM    230  O   LEU A  29       5.623   3.552  -5.011  1.00 94.98           O  
ATOM    231  CG  LEU A  29       2.326   3.848  -3.910  1.00 91.38           C  
ATOM    232  CD1 LEU A  29       1.967   5.255  -4.375  1.00 86.11           C  
ATOM    233  CD2 LEU A  29       1.336   3.358  -2.859  1.00 85.64           C  
ATOM    234  N   GLU A  30       5.106   1.403  -5.310  1.00 95.31           N  
ATOM    235  CA  GLU A  30       6.339   0.919  -4.698  1.00 95.01           C  
ATOM    236  C   GLU A  30       7.564   1.381  -5.483  1.00 94.23           C  
ATOM    237  CB  GLU A  30       6.325  -0.609  -4.597  1.00 93.78           C  
ATOM    238  O   GLU A  30       8.614   1.657  -4.899  1.00 92.57           O  
ATOM    239  CG  GLU A  30       7.485  -1.183  -3.796  1.00 87.01           C  
ATOM    240  CD  GLU A  30       7.649  -2.684  -3.970  1.00 82.67           C  
ATOM    241  OE1 GLU A  30       7.083  -3.250  -4.933  1.00 82.32           O  
ATOM    242  OE2 GLU A  30       8.349  -3.301  -3.136  1.00 82.06           O  
ATOM    243  N   ALA A  31       7.471   1.493  -6.775  1.00 94.92           N  
ATOM    244  CA  ALA A  31       8.576   1.865  -7.654  1.00 94.58           C  
ATOM    245  C   ALA A  31       8.960   3.330  -7.464  1.00 93.80           C  
ATOM    246  CB  ALA A  31       8.208   1.599  -9.112  1.00 93.44           C  
ATOM    247  O   ALA A  31      10.010   3.770  -7.938  1.00 92.05           O  
ATOM    248  N   GLN A  32       8.045   4.064  -6.804  1.00 94.68           N  
ATOM    249  CA  GLN A  32       8.388   5.437  -6.448  1.00 94.41           C  
ATOM    250  C   GLN A  32       9.324   5.476  -5.244  1.00 93.87           C  
ATOM    251  CB  GLN A  32       7.124   6.248  -6.157  1.00 92.94           C  
ATOM    252  O   GLN A  32       8.870   5.480  -4.098  1.00 92.22           O  
ATOM    253  CG  GLN A  32       6.180   6.365  -7.346  1.00 86.23           C  
ATOM    254  CD  GLN A  32       4.992   7.265  -7.066  1.00 81.82           C  
ATOM    255  NE2 GLN A  32       3.863   6.972  -7.703  1.00 80.71           N  
ATOM    256  OE1 GLN A  32       5.087   8.216  -6.284  1.00 81.94           O  
ATOM    257  N   GLU A  33      10.565   5.611  -5.458  1.00 91.84           N  
ATOM    258  CA  GLU A  33      11.625   5.432  -4.470  1.00 91.73           C  
ATOM    259  C   GLU A  33      11.497   6.441  -3.333  1.00 91.36           C  
ATOM    260  CB  GLU A  33      13.001   5.554  -5.129  1.00 89.05           C  
ATOM    261  O   GLU A  33      11.879   6.156  -2.196  1.00 89.84           O  
ATOM    262  CG  GLU A  33      13.348   4.392  -6.049  1.00 79.65           C  
ATOM    263  CD  GLU A  33      14.763   4.466  -6.601  1.00 76.91           C  
ATOM    264  OE1 GLU A  33      15.471   5.461  -6.325  1.00 74.76           O  
ATOM    265  OE2 GLU A  33      15.166   3.522  -7.317  1.00 72.40           O  
ATOM    266  N   HIS A  34      10.968   7.600  -3.608  1.00 91.16           N  
ATOM    267  CA  HIS A  34      10.882   8.640  -2.589  1.00 91.03           C  
ATOM    268  C   HIS A  34       9.878   8.265  -1.503  1.00 90.59           C  
ATOM    269  CB  HIS A  34      10.497   9.979  -3.220  1.00 89.67           C  
ATOM    270  O   HIS A  34       9.933   8.796  -0.391  1.00 88.88           O  
ATOM    271  CG  HIS A  34       9.127   9.987  -3.821  1.00 86.70           C  
ATOM    272  CD2 HIS A  34       7.954  10.474  -3.353  1.00 84.39           C  
ATOM    273  ND1 HIS A  34       8.853   9.440  -5.056  1.00 84.04           N  
ATOM    274  CE1 HIS A  34       7.566   9.592  -5.322  1.00 82.22           C  
ATOM    275  NE2 HIS A  34       6.998  10.217  -4.304  1.00 82.94           N  
ATOM    276  N   LEU A  35       9.030   7.338  -1.720  1.00 93.41           N  
ATOM    277  CA  LEU A  35       8.034   6.941  -0.730  1.00 93.60           C  
ATOM    278  C   LEU A  35       8.614   5.924   0.247  1.00 92.97           C  
ATOM    279  CB  LEU A  35       6.797   6.358  -1.419  1.00 93.26           C  
ATOM    280  O   LEU A  35       8.105   5.765   1.359  1.00 91.63           O  
ATOM    281  CG  LEU A  35       5.989   7.321  -2.290  1.00 92.59           C  
ATOM    282  CD1 LEU A  35       4.831   6.586  -2.957  1.00 90.82           C  
ATOM    283  CD2 LEU A  35       5.477   8.492  -1.459  1.00 90.60           C  
ATOM    284  N   GLN A  36       9.720   5.162  -0.255  1.00 91.95           N  
ATOM    285  CA  GLN A  36      10.463   4.215   0.570  1.00 91.89           C  
ATOM    286  C   GLN A  36       9.547   3.124   1.117  1.00 92.31           C  
ATOM    287  CB  GLN A  36      11.162   4.939   1.722  1.00 89.88           C  
ATOM    288  O   GLN A  36       9.689   2.705   2.267  1.00 91.10           O  
ATOM    289  CG  GLN A  36      12.246   5.909   1.271  1.00 81.30           C  
ATOM    290  CD  GLN A  36      13.001   6.528   2.433  1.00 76.03           C  
ATOM    291  NE2 GLN A  36      14.252   6.904   2.194  1.00 66.58           N  
ATOM    292  OE1 GLN A  36      12.463   6.667   3.536  1.00 73.11           O  
ATOM    293  N   LEU A  37       8.633   2.713   0.358  1.00 93.79           N  
ATOM    294  CA  LEU A  37       7.740   1.619   0.722  1.00 94.09           C  
ATOM    295  C   LEU A  37       8.485   0.289   0.734  1.00 93.04           C  
ATOM    296  CB  LEU A  37       6.558   1.546  -0.249  1.00 93.36           C  
ATOM    297  O   LEU A  37       9.393   0.074  -0.073  1.00 91.41           O  
ATOM    298  CG  LEU A  37       5.680   2.795  -0.343  1.00 91.20           C  
ATOM    299  CD1 LEU A  37       4.559   2.580  -1.354  1.00 87.28           C  
ATOM    300  CD2 LEU A  37       5.111   3.154   1.026  1.00 87.29           C  
ATOM    301  N   ASP A  38       8.119  -0.568   1.626  1.00 93.61           N  
ATOM    302  CA  ASP A  38       8.699  -1.902   1.750  1.00 93.67           C  
ATOM    303  C   ASP A  38       7.610  -2.964   1.879  1.00 93.85           C  
ATOM    304  CB  ASP A  38       9.642  -1.967   2.954  1.00 92.23           C  
ATOM    305  O   ASP A  38       7.037  -3.147   2.956  1.00 93.22           O  
ATOM    306  CG  ASP A  38      10.328  -3.314   3.097  1.00 85.30           C  
ATOM    307  OD1 ASP A  38      10.230  -4.150   2.173  1.00 80.00           O  
ATOM    308  OD2 ASP A  38      10.969  -3.543   4.146  1.00 83.14           O  
ATOM    309  N   PHE A  39       7.259  -3.596   0.850  1.00 94.62           N  
ATOM    310  CA  PHE A  39       6.295  -4.690   0.874  1.00 94.93           C  
ATOM    311  C   PHE A  39       6.903  -5.933   1.514  1.00 93.87           C  
ATOM    312  CB  PHE A  39       5.810  -5.013  -0.543  1.00 94.17           C  
ATOM    313  O   PHE A  39       7.847  -6.516   0.976  1.00 92.20           O  
ATOM    314  CG  PHE A  39       4.732  -4.089  -1.041  1.00 92.37           C  
ATOM    315  CD1 PHE A  39       3.393  -4.354  -0.776  1.00 89.07           C  
ATOM    316  CD2 PHE A  39       5.056  -2.954  -1.773  1.00 88.86           C  
ATOM    317  CE1 PHE A  39       2.393  -3.501  -1.236  1.00 90.21           C  
ATOM    318  CE2 PHE A  39       4.062  -2.097  -2.235  1.00 90.12           C  
ATOM    319  CZ  PHE A  39       2.731  -2.372  -1.966  1.00 89.84           C  
ATOM    320  N   TRP A  40       6.389  -6.350   2.616  1.00 93.77           N  
ATOM    321  CA  TRP A  40       6.775  -7.589   3.284  1.00 94.17           C  
ATOM    322  C   TRP A  40       6.119  -8.794   2.617  1.00 92.81           C  
ATOM    323  CB  TRP A  40       6.397  -7.542   4.767  1.00 92.39           C  
ATOM    324  O   TRP A  40       6.670  -9.897   2.634  1.00 90.53           O  
ATOM    325  CG  TRP A  40       7.202  -6.564   5.569  1.00 82.63           C  
ATOM    326  CD1 TRP A  40       8.220  -5.770   5.120  1.00 74.22           C  
ATOM    327  CD2 TRP A  40       7.058  -6.282   6.965  1.00 75.73           C  
ATOM    328  CE2 TRP A  40       8.023  -5.304   7.295  1.00 77.72           C  
ATOM    329  CE3 TRP A  40       6.206  -6.760   7.969  1.00 68.86           C  
ATOM    330  NE1 TRP A  40       8.717  -5.009   6.153  1.00 76.13           N  
ATOM    331  CH2 TRP A  40       7.312  -5.281   9.552  1.00 73.21           C  
ATOM    332  CZ2 TRP A  40       8.158  -4.796   8.589  1.00 75.29           C  
ATOM    333  CZ3 TRP A  40       6.342  -6.253   9.256  1.00 73.37           C  
ATOM    334  N   LYS A  41       4.981  -8.554   2.123  1.00 95.82           N  
ATOM    335  CA  LYS A  41       4.235  -9.447   1.241  1.00 95.89           C  
ATOM    336  C   LYS A  41       3.717  -8.701   0.015  1.00 96.18           C  
ATOM    337  CB  LYS A  41       3.071 -10.094   1.992  1.00 95.11           C  
ATOM    338  O   LYS A  41       2.819  -7.863   0.125  1.00 95.89           O  
ATOM    339  CG  LYS A  41       2.326 -11.150   1.189  1.00 91.20           C  
ATOM    340  CD  LYS A  41       1.229 -11.810   2.014  1.00 87.80           C  
ATOM    341  CE  LYS A  41       0.482 -12.866   1.211  1.00 83.62           C  
ATOM    342  NZ  LYS A  41      -0.595 -13.515   2.016  1.00 80.38           N  
ATOM    343  N   SER A  42       4.218  -9.063  -1.073  1.00 95.36           N  
ATOM    344  CA  SER A  42       3.886  -8.362  -2.309  1.00 95.45           C  
ATOM    345  C   SER A  42       2.463  -8.678  -2.758  1.00 95.39           C  
ATOM    346  CB  SER A  42       4.873  -8.731  -3.417  1.00 94.06           C  
ATOM    347  O   SER A  42       1.969  -9.786  -2.539  1.00 94.75           O  
ATOM    348  OG  SER A  42       6.169  -8.239  -3.120  1.00 78.96           O  
ATOM    349  N   PRO A  43       1.805  -7.651  -3.381  1.00 94.94           N  
ATOM    350  CA  PRO A  43       0.511  -7.927  -4.009  1.00 94.96           C  
ATOM    351  C   PRO A  43       0.643  -8.706  -5.316  1.00 93.13           C  
ATOM    352  CB  PRO A  43      -0.064  -6.531  -4.261  1.00 94.21           C  
ATOM    353  O   PRO A  43       1.166  -8.180  -6.302  1.00 89.82           O  
ATOM    354  CG  PRO A  43       1.131  -5.659  -4.476  1.00 92.64           C  
ATOM    355  CD  PRO A  43       2.270  -6.203  -3.663  1.00 90.24           C  
ATOM    356  N   THR A  44       0.228  -9.963  -5.273  1.00 94.14           N  
ATOM    357  CA  THR A  44       0.445 -10.780  -6.462  1.00 93.37           C  
ATOM    358  C   THR A  44      -0.883 -11.282  -7.023  1.00 91.97           C  
ATOM    359  CB  THR A  44       1.363 -11.978  -6.158  1.00 91.40           C  
ATOM    360  O   THR A  44      -1.008 -11.506  -8.229  1.00 88.87           O  
ATOM    361  CG2 THR A  44       2.771 -11.514  -5.800  1.00 80.13           C  
ATOM    362  OG1 THR A  44       0.822 -12.719  -5.057  1.00 80.81           O  
ATOM    363  N   THR A  45      -1.868 -11.440  -6.215  1.00 93.67           N  
ATOM    364  CA  THR A  45      -3.147 -12.029  -6.597  1.00 93.89           C  
ATOM    365  C   THR A  45      -4.308 -11.215  -6.031  1.00 94.21           C  
ATOM    366  CB  THR A  45      -3.257 -13.488  -6.115  1.00 91.92           C  
ATOM    367  O   THR A  45      -4.328 -10.898  -4.840  1.00 93.69           O  
ATOM    368  CG2 THR A  45      -4.531 -14.144  -6.636  1.00 80.30           C  
ATOM    369  OG1 THR A  45      -2.124 -14.227  -6.588  1.00 81.92           O  
ATOM    370  N   PRO A  46      -5.261 -10.876  -6.887  1.00 95.51           N  
ATOM    371  CA  PRO A  46      -6.446 -10.190  -6.367  1.00 95.69           C  
ATOM    372  C   PRO A  46      -7.114 -10.950  -5.224  1.00 95.42           C  
ATOM    373  CB  PRO A  46      -7.370 -10.111  -7.585  1.00 95.09           C  
ATOM    374  O   PRO A  46      -7.265 -12.172  -5.296  1.00 94.76           O  
ATOM    375  CG  PRO A  46      -6.450 -10.081  -8.762  1.00 93.06           C  
ATOM    376  CD  PRO A  46      -5.282 -10.981  -8.477  1.00 91.17           C  
ATOM    377  N   GLY A  47      -7.482 -10.237  -4.180  1.00 95.25           N  
ATOM    378  CA  GLY A  47      -8.181 -10.825  -3.048  1.00 95.13           C  
ATOM    379  C   GLY A  47      -7.246 -11.309  -1.956  1.00 94.50           C  
ATOM    380  O   GLY A  47      -7.682 -11.595  -0.839  1.00 93.34           O  
ATOM    381  N   GLU A  48      -6.020 -11.456  -2.269  1.00 95.44           N  
ATOM    382  CA  GLU A  48      -5.056 -11.882  -1.259  1.00 95.21           C  
ATOM    383  C   GLU A  48      -4.421 -10.682  -0.562  1.00 95.29           C  
ATOM    384  CB  GLU A  48      -3.971 -12.760  -1.887  1.00 93.46           C  
ATOM    385  O   GLU A  48      -4.204  -9.639  -1.184  1.00 94.66           O  
ATOM    386  CG  GLU A  48      -4.470 -14.123  -2.344  1.00 82.39           C  
ATOM    387  CD  GLU A  48      -3.351 -15.067  -2.751  1.00 78.11           C  
ATOM    388  OE1 GLU A  48      -2.167 -14.660  -2.707  1.00 74.69           O  
ATOM    389  OE2 GLU A  48      -3.659 -16.223  -3.118  1.00 73.08           O  
ATOM    390  N   THR A  49      -4.062 -10.874   0.677  1.00 95.57           N  
ATOM    391  CA  THR A  49      -3.520  -9.776   1.469  1.00 95.53           C  
ATOM    392  C   THR A  49      -2.062  -9.514   1.103  1.00 95.65           C  
ATOM    393  CB  THR A  49      -3.630 -10.067   2.977  1.00 93.85           C  
ATOM    394  O   THR A  49      -1.299 -10.452   0.864  1.00 95.08           O  
ATOM    395  CG2 THR A  49      -5.087 -10.190   3.409  1.00 77.10           C  
ATOM    396  OG1 THR A  49      -2.950 -11.293   3.272  1.00 79.20           O  
ATOM    397  N   ALA A  50      -1.686  -8.322   1.019  1.00 96.58           N  
ATOM    398  CA  ALA A  50      -0.316  -7.816   0.971  1.00 96.62           C  
ATOM    399  C   ALA A  50       0.000  -6.972   2.202  1.00 96.66           C  
ATOM    400  CB  ALA A  50      -0.094  -7.001  -0.301  1.00 96.02           C  
ATOM    401  O   ALA A  50      -0.900  -6.391   2.812  1.00 96.32           O  
ATOM    402  N   HIS A  51       1.254  -6.976   2.579  1.00 96.36           N  
ATOM    403  CA  HIS A  51       1.735  -6.181   3.703  1.00 96.42           C  
ATOM    404  C   HIS A  51       2.829  -5.212   3.266  1.00 96.38           C  
ATOM    405  CB  HIS A  51       2.254  -7.090   4.819  1.00 95.56           C  
ATOM    406  O   HIS A  51       3.807  -5.619   2.635  1.00 95.93           O  
ATOM    407  CG  HIS A  51       1.226  -8.040   5.345  1.00 89.94           C  
ATOM    408  CD2 HIS A  51      -0.115  -8.087   5.167  1.00 80.96           C  
ATOM    409  ND1 HIS A  51       1.544  -9.099   6.168  1.00 80.17           N  
ATOM    410  CE1 HIS A  51       0.439  -9.759   6.473  1.00 81.11           C  
ATOM    411  NE2 HIS A  51      -0.582  -9.165   5.879  1.00 84.05           N  
ATOM    412  N   VAL A  52       2.591  -4.010   3.735  1.00 96.49           N  
ATOM    413  CA  VAL A  52       3.578  -3.010   3.339  1.00 96.43           C  
ATOM    414  C   VAL A  52       3.933  -2.131   4.536  1.00 96.33           C  
ATOM    415  CB  VAL A  52       3.065  -2.138   2.171  1.00 96.04           C  
ATOM    416  O   VAL A  52       3.047  -1.665   5.256  1.00 95.79           O  
ATOM    417  CG1 VAL A  52       1.820  -1.356   2.587  1.00 93.33           C  
ATOM    418  CG2 VAL A  52       4.162  -1.188   1.693  1.00 92.98           C  
ATOM    419  N   ARG A  53       5.228  -1.965   4.756  1.00 94.45           N  
ATOM    420  CA  ARG A  53       5.708  -0.958   5.697  1.00 94.53           C  
ATOM    421  C   ARG A  53       5.781   0.415   5.039  1.00 94.67           C  
ATOM    422  CB  ARG A  53       7.080  -1.349   6.249  1.00 93.58           C  
ATOM    423  O   ARG A  53       6.375   0.566   3.969  1.00 94.27           O  
ATOM    424  CG  ARG A  53       7.637  -0.367   7.267  1.00 90.00           C  
ATOM    425  CD  ARG A  53       9.154  -0.453   7.362  1.00 88.27           C  
ATOM    426  NE  ARG A  53       9.801   0.092   6.172  1.00 84.14           N  
ATOM    427  NH1 ARG A  53      11.541   1.088   7.320  1.00 73.08           N  
ATOM    428  NH2 ARG A  53      11.422   1.258   5.037  1.00 71.04           N  
ATOM    429  CZ  ARG A  53      10.920   0.811   6.179  1.00 81.13           C  
ATOM    430  N   VAL A  54       5.221   1.403   5.683  1.00 94.46           N  
ATOM    431  CA  VAL A  54       5.159   2.777   5.196  1.00 94.59           C  
ATOM    432  C   VAL A  54       5.850   3.708   6.190  1.00 94.09           C  
ATOM    433  CB  VAL A  54       3.701   3.232   4.964  1.00 94.06           C  
ATOM    434  O   VAL A  54       5.491   3.744   7.369  1.00 93.21           O  
ATOM    435  CG1 VAL A  54       3.663   4.615   4.317  1.00 92.20           C  
ATOM    436  CG2 VAL A  54       2.956   2.214   4.102  1.00 91.78           C  
ATOM    437  N   PRO A  55       6.844   4.440   5.768  1.00 92.41           N  
ATOM    438  CA  PRO A  55       7.447   5.441   6.652  1.00 92.36           C  
ATOM    439  C   PRO A  55       6.434   6.464   7.161  1.00 92.54           C  
ATOM    440  CB  PRO A  55       8.498   6.109   5.762  1.00 91.58           C  
ATOM    441  O   PRO A  55       5.514   6.844   6.432  1.00 92.01           O  
ATOM    442  CG  PRO A  55       8.795   5.101   4.699  1.00 89.78           C  
ATOM    443  CD  PRO A  55       7.535   4.341   4.397  1.00 88.87           C  
ATOM    444  N   PHE A  56       6.597   6.873   8.344  1.00 91.36           N  
ATOM    445  CA  PHE A  56       5.697   7.783   9.043  1.00 91.40           C  
ATOM    446  C   PHE A  56       5.316   8.959   8.152  1.00 91.34           C  
ATOM    447  CB  PHE A  56       6.343   8.291  10.336  1.00 90.42           C  
ATOM    448  O   PHE A  56       4.141   9.320   8.061  1.00 90.55           O  
ATOM    449  CG  PHE A  56       5.538   9.349  11.041  1.00 87.42           C  
ATOM    450  CD1 PHE A  56       4.316   9.038  11.627  1.00 83.88           C  
ATOM    451  CD2 PHE A  56       6.003  10.655  11.118  1.00 84.14           C  
ATOM    452  CE1 PHE A  56       3.569  10.016  12.280  1.00 83.40           C  
ATOM    453  CE2 PHE A  56       5.262  11.638  11.769  1.00 84.42           C  
ATOM    454  CZ  PHE A  56       4.045  11.316  12.349  1.00 81.14           C  
ATOM    455  N   VAL A  57       6.292   9.540   7.427  1.00 91.29           N  
ATOM    456  CA  VAL A  57       6.081  10.770   6.670  1.00 91.23           C  
ATOM    457  C   VAL A  57       5.189  10.488   5.463  1.00 91.88           C  
ATOM    458  CB  VAL A  57       7.419  11.390   6.210  1.00 89.65           C  
ATOM    459  O   VAL A  57       4.607  11.409   4.885  1.00 91.20           O  
ATOM    460  CG1 VAL A  57       8.218  11.900   7.408  1.00 80.34           C  
ATOM    461  CG2 VAL A  57       8.234  10.370   5.415  1.00 79.53           C  
ATOM    462  N   ASN A  58       5.023   9.284   5.142  1.00 93.98           N  
ATOM    463  CA  ASN A  58       4.298   8.968   3.917  1.00 94.28           C  
ATOM    464  C   ASN A  58       3.018   8.188   4.207  1.00 94.78           C  
ATOM    465  CB  ASN A  58       5.190   8.183   2.952  1.00 93.40           C  
ATOM    466  O   ASN A  58       2.302   7.795   3.284  1.00 94.42           O  
ATOM    467  CG  ASN A  58       6.259   9.047   2.312  1.00 90.33           C  
ATOM    468  ND2 ASN A  58       7.466   8.507   2.197  1.00 87.80           N  
ATOM    469  OD1 ASN A  58       6.001  10.189   1.925  1.00 87.37           O  
ATOM    470  N   VAL A  59       2.653   7.965   5.456  1.00 94.74           N  
ATOM    471  CA  VAL A  59       1.492   7.165   5.832  1.00 94.93           C  
ATOM    472  C   VAL A  59       0.222   7.800   5.270  1.00 94.97           C  
ATOM    473  CB  VAL A  59       1.379   7.014   7.366  1.00 94.01           C  
ATOM    474  O   VAL A  59      -0.596   7.119   4.647  1.00 94.49           O  
ATOM    475  CG1 VAL A  59      -0.005   6.499   7.757  1.00 88.94           C  
ATOM    476  CG2 VAL A  59       2.468   6.081   7.891  1.00 88.61           C  
ATOM    477  N   GLN A  60       0.089   9.096   5.453  1.00 95.97           N  
ATOM    478  CA  GLN A  60      -1.126   9.759   4.992  1.00 95.84           C  
ATOM    479  C   GLN A  60      -1.223   9.734   3.470  1.00 96.24           C  
ATOM    480  CB  GLN A  60      -1.175  11.202   5.498  1.00 93.69           C  
ATOM    481  O   GLN A  60      -2.298   9.497   2.915  1.00 95.86           O  
ATOM    482  CG  GLN A  60      -2.479  11.921   5.180  1.00 76.96           C  
ATOM    483  CD  GLN A  60      -3.692  11.221   5.764  1.00 72.01           C  
ATOM    484  NE2 GLN A  60      -4.862  11.485   5.192  1.00 59.22           N  
ATOM    485  OE1 GLN A  60      -3.579  10.448   6.721  1.00 67.63           O  
ATOM    486  N   ALA A  61      -0.118   9.972   2.762  1.00 96.01           N  
ATOM    487  CA  ALA A  61      -0.113   9.948   1.301  1.00 95.96           C  
ATOM    488  C   ALA A  61      -0.529   8.577   0.774  1.00 96.24           C  
ATOM    489  CB  ALA A  61       1.267  10.323   0.767  1.00 94.90           C  
ATOM    490  O   ALA A  61      -1.309   8.482  -0.177  1.00 95.92           O  
ATOM    491  N   VAL A  62      -0.049   7.555   1.379  1.00 96.80           N  
ATOM    492  CA  VAL A  62      -0.332   6.195   0.931  1.00 96.82           C  
ATOM    493  C   VAL A  62      -1.791   5.849   1.219  1.00 96.98           C  
ATOM    494  CB  VAL A  62       0.603   5.168   1.608  1.00 96.39           C  
ATOM    495  O   VAL A  62      -2.475   5.262   0.377  1.00 96.71           O  
ATOM    496  CG1 VAL A  62       0.143   3.742   1.310  1.00 92.84           C  
ATOM    497  CG2 VAL A  62       2.044   5.375   1.147  1.00 92.65           C  
ATOM    498  N   LYS A  63      -2.297   6.213   2.415  1.00 97.06           N  
ATOM    499  CA  LYS A  63      -3.697   5.953   2.740  1.00 97.04           C  
ATOM    500  C   LYS A  63      -4.629   6.667   1.766  1.00 97.11           C  
ATOM    501  CB  LYS A  63      -4.005   6.387   4.174  1.00 96.52           C  
ATOM    502  O   LYS A  63      -5.605   6.082   1.291  1.00 96.83           O  
ATOM    503  CG  LYS A  63      -3.446   5.453   5.237  1.00 93.22           C  
ATOM    504  CD  LYS A  63      -3.750   5.959   6.641  1.00 90.26           C  
ATOM    505  CE  LYS A  63      -3.233   5.002   7.706  1.00 86.90           C  
ATOM    506  NZ  LYS A  63      -3.576   5.467   9.083  1.00 83.01           N  
ATOM    507  N   VAL A  64      -4.287   7.897   1.399  1.00 97.11           N  
ATOM    508  CA  VAL A  64      -5.080   8.646   0.431  1.00 97.00           C  
ATOM    509  C   VAL A  64      -5.044   7.941  -0.923  1.00 97.09           C  
ATOM    510  CB  VAL A  64      -4.577  10.100   0.288  1.00 96.28           C  
ATOM    511  O   VAL A  64      -6.068   7.833  -1.601  1.00 96.77           O  
ATOM    512  CG1 VAL A  64      -5.193  10.767  -0.941  1.00 89.41           C  
ATOM    513  CG2 VAL A  64      -4.895  10.901   1.549  1.00 89.17           C  
ATOM    514  N   PHE A  65      -3.871   7.440  -1.282  1.00 96.86           N  
ATOM    515  CA  PHE A  65      -3.754   6.702  -2.534  1.00 96.87           C  
ATOM    516  C   PHE A  65      -4.649   5.468  -2.520  1.00 96.99           C  
ATOM    517  CB  PHE A  65      -2.299   6.292  -2.784  1.00 96.55           C  
ATOM    518  O   PHE A  65      -5.394   5.225  -3.472  1.00 96.71           O  
ATOM    519  CG  PHE A  65      -2.118   5.400  -3.982  1.00 94.84           C  
ATOM    520  CD1 PHE A  65      -1.943   5.942  -5.250  1.00 92.10           C  
ATOM    521  CD2 PHE A  65      -2.121   4.019  -3.841  1.00 91.81           C  
ATOM    522  CE1 PHE A  65      -1.775   5.119  -6.361  1.00 90.74           C  
ATOM    523  CE2 PHE A  65      -1.953   3.189  -4.946  1.00 90.26           C  
ATOM    524  CZ  PHE A  65      -1.781   3.742  -6.205  1.00 89.26           C  
ATOM    525  N   LEU A  66      -4.598   4.725  -1.465  1.00 97.49           N  
ATOM    526  CA  LEU A  66      -5.389   3.504  -1.362  1.00 97.45           C  
ATOM    527  C   LEU A  66      -6.880   3.815  -1.435  1.00 97.48           C  
ATOM    528  CB  LEU A  66      -5.073   2.769  -0.056  1.00 97.37           C  
ATOM    529  O   LEU A  66      -7.624   3.142  -2.153  1.00 97.19           O  
ATOM    530  CG  LEU A  66      -3.667   2.180   0.067  1.00 96.76           C  
ATOM    531  CD1 LEU A  66      -3.423   1.684   1.488  1.00 95.50           C  
ATOM    532  CD2 LEU A  66      -3.470   1.052  -0.940  1.00 95.15           C  
ATOM    533  N   GLU A  67      -7.298   4.877  -0.676  1.00 97.42           N  
ATOM    534  CA  GLU A  67      -8.701   5.280  -0.672  1.00 97.24           C  
ATOM    535  C   GLU A  67      -9.144   5.750  -2.055  1.00 97.18           C  
ATOM    536  CB  GLU A  67      -8.941   6.384   0.361  1.00 96.57           C  
ATOM    537  O   GLU A  67     -10.244   5.422  -2.505  1.00 96.75           O  
ATOM    538  CG  GLU A  67      -8.843   5.908   1.803  1.00 90.37           C  
ATOM    539  CD  GLU A  67      -8.844   7.046   2.812  1.00 85.26           C  
ATOM    540  OE1 GLU A  67      -8.862   8.227   2.395  1.00 84.34           O  
ATOM    541  OE2 GLU A  67      -8.825   6.755   4.028  1.00 83.37           O  
ATOM    542  N   SER A  68      -8.240   6.433  -2.776  1.00 97.02           N  
ATOM    543  CA  SER A  68      -8.564   6.932  -4.108  1.00 96.70           C  
ATOM    544  C   SER A  68      -8.701   5.790  -5.108  1.00 96.25           C  
ATOM    545  CB  SER A  68      -7.493   7.914  -4.587  1.00 96.03           C  
ATOM    546  O   SER A  68      -9.453   5.895  -6.080  1.00 95.15           O  
ATOM    547  OG  SER A  68      -6.328   7.224  -5.004  1.00 80.70           O  
ATOM    548  N   GLN A  69      -8.061   4.699  -4.889  1.00 96.81           N  
ATOM    549  CA  GLN A  69      -8.099   3.544  -5.780  1.00 96.49           C  
ATOM    550  C   GLN A  69      -9.175   2.551  -5.348  1.00 96.03           C  
ATOM    551  CB  GLN A  69      -6.735   2.854  -5.824  1.00 95.77           C  
ATOM    552  O   GLN A  69      -9.407   1.547  -6.024  1.00 94.69           O  
ATOM    553  CG  GLN A  69      -5.623   3.726  -6.391  1.00 90.65           C  
ATOM    554  CD  GLN A  69      -5.889   4.161  -7.820  1.00 84.05           C  
ATOM    555  NE2 GLN A  69      -5.996   5.468  -8.033  1.00 82.65           N  
ATOM    556  OE1 GLN A  69      -5.996   3.328  -8.727  1.00 84.68           O  
ATOM    557  N   GLY A  70      -9.799   2.829  -4.242  1.00 97.01           N  
ATOM    558  CA  GLY A  70     -10.785   1.898  -3.717  1.00 96.87           C  
ATOM    559  C   GLY A  70     -10.175   0.603  -3.216  1.00 96.87           C  
ATOM    560  O   GLY A  70     -10.805  -0.454  -3.287  1.00 96.16           O  
ATOM    561  N   ILE A  71      -8.929   0.651  -2.716  1.00 97.09           N  
ATOM    562  CA  ILE A  71      -8.213  -0.520  -2.223  1.00 97.12           C  
ATOM    563  C   ILE A  71      -8.427  -0.660  -0.717  1.00 97.02           C  
ATOM    564  CB  ILE A  71      -6.704  -0.437  -2.545  1.00 96.82           C  
ATOM    565  O   ILE A  71      -8.087   0.244   0.050  1.00 96.48           O  
ATOM    566  CG1 ILE A  71      -6.484  -0.390  -4.061  1.00 94.84           C  
ATOM    567  CG2 ILE A  71      -5.953  -1.616  -1.919  1.00 94.62           C  
ATOM    568  CD1 ILE A  71      -5.044  -0.109  -4.469  1.00 91.97           C  
ATOM    569  N   ALA A  72      -9.006  -1.764  -0.283  1.00 96.67           N  
ATOM    570  CA  ALA A  72      -9.228  -2.010   1.140  1.00 96.67           C  
ATOM    571  C   ALA A  72      -7.904  -2.166   1.882  1.00 96.81           C  
ATOM    572  CB  ALA A  72     -10.094  -3.252   1.337  1.00 95.96           C  
ATOM    573  O   ALA A  72      -6.973  -2.800   1.379  1.00 96.55           O  
ATOM    574  N   TYR A  73      -7.803  -1.577   3.112  1.00 97.25           N  
ATOM    575  CA  TYR A  73      -6.609  -1.743   3.934  1.00 97.18           C  
ATOM    576  C   TYR A  73      -6.947  -1.632   5.416  1.00 96.80           C  
ATOM    577  CB  TYR A  73      -5.550  -0.702   3.561  1.00 97.02           C  
ATOM    578  O   TYR A  73      -7.998  -1.100   5.781  1.00 95.85           O  
ATOM    579  CG  TYR A  73      -5.890   0.698   4.010  1.00 96.44           C  
ATOM    580  CD1 TYR A  73      -6.710   1.519   3.239  1.00 95.15           C  
ATOM    581  CD2 TYR A  73      -5.393   1.204   5.207  1.00 94.84           C  
ATOM    582  CE1 TYR A  73      -7.025   2.810   3.648  1.00 94.16           C  
ATOM    583  CE2 TYR A  73      -5.701   2.494   5.626  1.00 93.77           C  
ATOM    584  OH  TYR A  73      -6.826   4.566   5.251  1.00 92.11           O  
ATOM    585  CZ  TYR A  73      -6.517   3.288   4.841  1.00 93.48           C  
ATOM    586  N   SER A  74      -6.130  -2.115   6.234  1.00 96.84           N  
ATOM    587  CA  SER A  74      -6.151  -1.930   7.682  1.00 96.73           C  
ATOM    588  C   SER A  74      -4.743  -1.741   8.235  1.00 96.75           C  
ATOM    589  CB  SER A  74      -6.820  -3.124   8.365  1.00 96.06           C  
ATOM    590  O   SER A  74      -3.760  -2.091   7.578  1.00 96.35           O  
ATOM    591  OG  SER A  74      -6.068  -4.308   8.159  1.00 84.09           O  
ATOM    592  N   ILE A  75      -4.629  -1.143   9.383  1.00 95.89           N  
ATOM    593  CA  ILE A  75      -3.335  -0.976  10.035  1.00 95.80           C  
ATOM    594  C   ILE A  75      -2.966  -2.254  10.785  1.00 95.38           C  
ATOM    595  CB  ILE A  75      -3.340   0.230  11.001  1.00 94.74           C  
ATOM    596  O   ILE A  75      -3.631  -2.626  11.754  1.00 94.24           O  
ATOM    597  CG1 ILE A  75      -3.724   1.512  10.253  1.00 87.35           C  
ATOM    598  CG2 ILE A  75      -1.977   0.382  11.683  1.00 86.67           C  
ATOM    599  CD1 ILE A  75      -4.006   2.699  11.163  1.00 80.52           C  
ATOM    600  N   MET A  76      -1.950  -2.958  10.392  1.00 95.50           N  
ATOM    601  CA  MET A  76      -1.485  -4.181  11.039  1.00 95.23           C  
ATOM    602  C   MET A  76      -0.531  -3.862  12.185  1.00 94.88           C  
ATOM    603  CB  MET A  76      -0.797  -5.099  10.027  1.00 94.19           C  
ATOM    604  O   MET A  76      -0.614  -4.468  13.255  1.00 93.72           O  
ATOM    605  CG  MET A  76      -0.355  -6.432  10.608  1.00 85.76           C  
ATOM    606  SD  MET A  76       0.485  -7.494   9.371  1.00 77.66           S  
ATOM    607  CE  MET A  76       1.101  -8.817  10.451  1.00 72.75           C  
ATOM    608  N   ILE A  77       0.401  -2.959  11.969  1.00 94.00           N  
ATOM    609  CA  ILE A  77       1.325  -2.432  12.967  1.00 94.16           C  
ATOM    610  C   ILE A  77       1.282  -0.906  12.956  1.00 94.08           C  
ATOM    611  CB  ILE A  77       2.767  -2.930  12.721  1.00 93.41           C  
ATOM    612  O   ILE A  77       1.542  -0.279  11.926  1.00 93.41           O  
ATOM    613  CG1 ILE A  77       2.808  -4.462  12.711  1.00 90.44           C  
ATOM    614  CG2 ILE A  77       3.721  -2.362  13.776  1.00 89.97           C  
ATOM    615  CD1 ILE A  77       4.163  -5.042  12.327  1.00 86.32           C  
ATOM    616  N   GLU A  78       1.026  -0.335  14.029  1.00 93.01           N  
ATOM    617  CA  GLU A  78       0.857   1.112  14.122  1.00 92.66           C  
ATOM    618  C   GLU A  78       2.202   1.815  14.282  1.00 91.32           C  
ATOM    619  CB  GLU A  78      -0.066   1.473  15.288  1.00 90.26           C  
ATOM    620  O   GLU A  78       2.360   2.966  13.867  1.00 88.55           O  
ATOM    621  CG  GLU A  78      -0.477   2.938  15.318  1.00 78.86           C  
ATOM    622  CD  GLU A  78      -1.550   3.239  16.352  1.00 74.06           C  
ATOM    623  OE1 GLU A  78      -1.861   2.353  17.180  1.00 71.16           O  
ATOM    624  OE2 GLU A  78      -2.085   4.370  16.333  1.00 70.75           O  
ATOM    625  N   ASP A  79       3.080   1.180  14.866  1.00 90.53           N  
ATOM    626  CA  ASP A  79       4.430   1.673  15.118  1.00 90.60           C  
ATOM    627  C   ASP A  79       5.439   0.527  15.137  1.00 88.91           C  
ATOM    628  CB  ASP A  79       4.484   2.443  16.439  1.00 88.54           C  
ATOM    629  O   ASP A  79       5.374  -0.349  16.002  1.00 85.72           O  
ATOM    630  CG  ASP A  79       5.792   3.187  16.640  1.00 83.32           C  
ATOM    631  OD1 ASP A  79       6.790   2.860  15.962  1.00 79.60           O  
ATOM    632  OD2 ASP A  79       5.827   4.106  17.486  1.00 81.71           O  
ATOM    633  N   VAL A  80       6.323   0.440  14.129  1.00 88.77           N  
ATOM    634  CA  VAL A  80       7.247  -0.673  13.938  1.00 87.13           C  
ATOM    635  C   VAL A  80       8.357  -0.609  14.985  1.00 82.35           C  
ATOM    636  CB  VAL A  80       7.854  -0.669  12.517  1.00 85.72           C  
ATOM    637  O   VAL A  80       9.017  -1.614  15.261  1.00 75.15           O  
ATOM    638  CG1 VAL A  80       8.975  -1.701  12.406  1.00 80.79           C  
ATOM    639  CG2 VAL A  80       6.771  -0.937  11.474  1.00 79.23           C  
ATOM    640  N   GLN A  81       8.506   0.224  15.854  1.00 79.88           N  
ATOM    641  CA  GLN A  81       9.639   0.312  16.769  1.00 77.82           C  
ATOM    642  C   GLN A  81      10.359  -1.029  16.883  1.00 76.66           C  
ATOM    643  CB  GLN A  81       9.179   0.780  18.151  1.00 73.64           C  
ATOM    644  O   GLN A  81       9.732  -2.086  16.793  1.00 70.93           O  
ATOM    645  CG  GLN A  81       8.860   2.267  18.222  1.00 67.22           C  
ATOM    646  CD  GLN A  81       8.656   2.757  19.643  1.00 64.56           C  
ATOM    647  NE2 GLN A  81       8.368   4.045  19.791  1.00 51.40           N  
ATOM    648  OE1 GLN A  81       8.756   1.983  20.601  1.00 61.21           O  
TER     649      GLN A  81
END
