# Supplementary material for: Semantical and geometrical protein encoding toward enhanced bioactivity and thermostability
Source: eLife. 2025 May 2;13:RP98033. doi: 10.7554/eLife.98033 (PMC12048155; doi:10.7554/eLife.98033)
Supplement: Source code 1. [file elife-98033-code1.zip › ProtSSN-master/data/DDG/DATASET/1O6X-7.0-25.0/1O6X-7.0-25.0.exp.pdb]

HEADER    HYDROLASE                               17-OCT-02   1O6X              
TITLE     NMR SOLUTION STRUCTURE OF THE ACTIVATION DOMAIN OF HUMAN              
TITLE    2 PROCARBOXYPEPTIDASE A2                                               
COMPND    MOL_ID: 1;                                                            
COMPND   2 MOLECULE: PROCARBOXYPEPTIDASE A2;                                    
COMPND   3 CHAIN: A;                                                            
COMPND   4 FRAGMENT: ACTIVATION DOMAIN, RESIDUES 17-94;                         
COMPND   5 EC: 3.4.17.15;                                                       
COMPND   6 ENGINEERED: YES                                                      
SOURCE    MOL_ID: 1;                                                            
SOURCE   2 ORGANISM_SCIENTIFIC: HOMO SAPIENS;                                   
SOURCE   3 ORGANISM_COMMON: HUMAN;                                              
SOURCE   4 ORGANISM_TAXID: 9606;                                                
SOURCE   5 EXPRESSION_SYSTEM: ESCHERICHIA COLI K-12;                            
SOURCE   6 EXPRESSION_SYSTEM_TAXID: 83333;                                      
SOURCE   7 EXPRESSION_SYSTEM_VARIANT: XL-1-BLUE                                 
KEYWDS    ACTIVATION DOMAIN, HYDROLASE, CARBOXYPEPTIDASE, METALLOPROTE          
EXPDTA    SOLUTION NMR                                                          
NUMMDL    20                                                                    
AUTHOR    M.A.JIMENEZ,V.VILLEGAS,J.SANTORO,L.SERRANO,J.VENDRELL,F.X.AVILES,     
AUTHOR   2 M.RICO                                                               
REVDAT   4   15-JAN-20 1O6X    1       REMARK                                   
REVDAT   3   07-FEB-18 1O6X    1       SOURCE                                   
REVDAT   2   24-FEB-09 1O6X    1       VERSN                                    
REVDAT   1   30-JAN-03 1O6X    0                                                
JRNL        AUTH   M.A.JIMENEZ,V.VILLEGAS,J.SANTORO,L.SERRANO,J.VENDRELL,       
JRNL        AUTH 2 F.X.AVILES,M.RICO                                            
JRNL        TITL   NMR SOLUTION STRUCTURE OF THE ACTIVATION DOMAIN OF HUMAN     
JRNL        TITL 2 PROCARBOXYPEPTIDASE A2                                       
JRNL        REF    PROTEIN SCI.                  V.  12   296 2003              
JRNL        REFN                   ISSN 0961-8368                               
JRNL        PMID   12538893                                                     
JRNL        DOI    10.1110/PS.0227303                                           
REMARK   2                                                                      
REMARK   2 RESOLUTION. NOT APPLICABLE.                                          
REMARK   3                                                                      
REMARK   3 REFINEMENT.                                                          
REMARK   3   PROGRAM     : DYANA                                                
REMARK   3   AUTHORS     : GUNTERT,WUTHRICH                                     
REMARK   3                                                                      
REMARK   3  OTHER REFINEMENT REMARKS: THE CHEMICAL SHIFTS FOR THIS ENTRY ARE    
REMARK   3  DEPOSITED AT BIOMAGRESBANK: ENTRY NUMBER 5561                       
REMARK   4                                                                      
REMARK   4 1O6X COMPLIES WITH FORMAT V. 3.15, 01-DEC-08                         
REMARK 100                                                                      
REMARK 100 THIS ENTRY HAS BEEN PROCESSED BY PDBE ON 17-OCT-02.                  
REMARK 100 THE DEPOSITION ID IS D_1290011191.                                   
REMARK 210                                                                      
REMARK 210 EXPERIMENTAL DETAILS                                                 
REMARK 210  EXPERIMENT TYPE                : NMR                                
REMARK 210  TEMPERATURE           (KELVIN) : 298                                
REMARK 210  PH                             : 7.0                                
REMARK 210  IONIC STRENGTH                 : 50MM PHOSPHATE                     
REMARK 210  PRESSURE                       : NULL                               
REMARK 210  SAMPLE CONTENTS                : NULL                               
REMARK 210                                                                      
REMARK 210  NMR EXPERIMENTS CONDUCTED      : 3D NOESY-15N-HSQC; 2D NOESY        
REMARK 210  SPECTROMETER FIELD STRENGTH    : 600 MHZ                            
REMARK 210  SPECTROMETER MODEL             : AMX                                
REMARK 210  SPECTROMETER MANUFACTURER      : BRUKER                             
REMARK 210                                                                      
REMARK 210  STRUCTURE DETERMINATION.                                            
REMARK 210   SOFTWARE USED                 : DYANA                              
REMARK 210   METHOD USED                   : NULL                               
REMARK 210                                                                      
REMARK 210 CONFORMERS, NUMBER CALCULATED   : NULL                               
REMARK 210 CONFORMERS, NUMBER SUBMITTED    : 20                                 
REMARK 210 CONFORMERS, SELECTION CRITERIA  : LEAST RESTRAINT VIOLATION          
REMARK 210                                                                      
REMARK 210 BEST REPRESENTATIVE CONFORMER IN THIS ENSEMBLE : 1                   
REMARK 210                                                                      
REMARK 210 REMARK: THE STRUCTURE WAS DETERMINED USING 3D NMR SPECTRA ON A 15N   
REMARK 210  -LABELED PROTEIN AND 2D SPECTRA ON NON-LABELED PROTEIN. NOESY       
REMARK 210  SPECTRA IN WATER AND IN D2O WERE USED.                              
REMARK 215                                                                      
REMARK 215 NMR STUDY                                                            
REMARK 215 THE COORDINATES IN THIS ENTRY WERE GENERATED FROM SOLUTION           
REMARK 215 NMR DATA.  PROTEIN DATA BANK CONVENTIONS REQUIRE THAT                
REMARK 215 CRYST1 AND SCALE RECORDS BE INCLUDED, BUT THE VALUES ON              
REMARK 215 THESE RECORDS ARE MEANINGLESS.                                       
REMARK 300                                                                      
REMARK 300 BIOMOLECULE: 1                                                       
REMARK 300 SEE REMARK 350 FOR THE AUTHOR PROVIDED AND/OR PROGRAM                
REMARK 300 GENERATED ASSEMBLY INFORMATION FOR THE STRUCTURE IN                  
REMARK 300 THIS ENTRY. THE REMARK MAY ALSO PROVIDE INFORMATION ON               
REMARK 300 BURIED SURFACE AREA.                                                 
REMARK 350                                                                      
REMARK 350 COORDINATES FOR A COMPLETE MULTIMER REPRESENTING THE KNOWN           
REMARK 350 BIOLOGICALLY SIGNIFICANT OLIGOMERIZATION STATE OF THE                
REMARK 350 MOLECULE CAN BE GENERATED BY APPLYING BIOMT TRANSFORMATIONS          
REMARK 350 GIVEN BELOW.  BOTH NON-CRYSTALLOGRAPHIC AND                          
REMARK 350 CRYSTALLOGRAPHIC OPERATIONS ARE GIVEN.                               
REMARK 350                                                                      
REMARK 350 BIOMOLECULE: 1                                                       
REMARK 350 AUTHOR DETERMINED BIOLOGICAL UNIT: MONOMERIC                         
REMARK 350 APPLY THE FOLLOWING TO CHAINS: A                                     
REMARK 350   BIOMT1   1  1.000000  0.000000  0.000000        0.00000            
REMARK 350   BIOMT2   1  0.000000  1.000000  0.000000        0.00000            
REMARK 350   BIOMT3   1  0.000000  0.000000  1.000000        0.00000            
REMARK 500                                                                      
REMARK 500 GEOMETRY AND STEREOCHEMISTRY                                         
REMARK 500 SUBTOPIC: CLOSE CONTACTS                                             
REMARK 500                                                                      
REMARK 500 THE FOLLOWING ATOMS ARE IN CLOSE CONTACT.                            
REMARK 500                                                                      
REMARK 500  ATM1  RES C  SSEQI   ATM2  RES C  SSEQI           DISTANCE          
REMARK 500                                                                      
REMARK 500 REMARK: NULL                                                         
REMARK 500                                                                      
REMARK 500 GEOMETRY AND STEREOCHEMISTRY                                         
REMARK 500 SUBTOPIC: TORSION ANGLES                                             
REMARK 500                                                                      
REMARK 500 TORSION ANGLES OUTSIDE THE EXPECTED RAMACHANDRAN REGIONS:            
REMARK 500 (M=MODEL NUMBER; RES=RESIDUE NAME; C=CHAIN IDENTIFIER;               
REMARK 500 SSEQ=SEQUENCE NUMBER; I=INSERTION CODE).                             
REMARK 500                                                                      
REMARK 500 STANDARD TABLE:                                                      
REMARK 500 FORMAT:(10X,I3,1X,A3,1X,A1,I4,A1,4X,F7.2,3X,F7.2)                    
REMARK 500                                                                      
REMARK 500 EXPECTED VALUES: GJ KLEYWEGT AND TA JONES (1996). PHI/PSI-           
REMARK 500 CHOLOGY: RAMACHANDRAN REVISITED. STRUCTURE 4, 1395 - 1400            
REMARK 500                                                                      
REMARK 500  M RES CSSEQI        PSI       PHI                                   
REMARK 500  1 SER A   3      149.15   -179.78                                   
REMARK 500  1 PHE A   7     -175.84   -172.38                                   
REMARK 500  1 GLN A  11      131.06   -172.20                                   
REMARK 500  1 SER A  18      -39.21   -174.05                                   
REMARK 500  1 GLN A  32       94.21    -48.73                                   
REMARK 500  1 GLU A  33       88.61    -54.31                                   
REMARK 500  1 HIS A  34      -56.14   -176.44                                   
REMARK 500  1 SER A  42       99.25    -38.91                                   
REMARK 500  1 TYR A  73     -169.86   -128.20                                   
REMARK 500  1 GLU A  78     -141.71    -93.62                                   
REMARK 500  2 ARG A   2      131.54   -179.35                                   
REMARK 500  2 THR A   6     -169.72   -127.29                                   
REMARK 500  2 VAL A   8      -80.99    -98.97                                   
REMARK 500  2 ASP A  10     -175.90    -57.66                                   
REMARK 500  2 SER A  18      -45.38   -152.89                                   
REMARK 500  2 ASN A  19     -165.70   -107.86                                   
REMARK 500  2 GLN A  32       85.41    -57.76                                   
REMARK 500  2 GLU A  33       94.95    -57.14                                   
REMARK 500  2 HIS A  34      -58.80   -175.62                                   
REMARK 500  2 SER A  42      101.20    -41.47                                   
REMARK 500  2 MET A  76      -67.33    -96.06                                   
REMARK 500  2 GLU A  78     -144.19   -137.35                                   
REMARK 500  2 VAL A  80      106.33    -40.47                                   
REMARK 500  3 VAL A   8     -150.32   -127.35                                   
REMARK 500  3 GLN A  11      136.89   -171.00                                   
REMARK 500  3 SER A  18      -36.23    179.15                                   
REMARK 500  3 GLN A  32       93.15    -51.13                                   
REMARK 500  3 LEU A  35      -94.74    -83.64                                   
REMARK 500  3 GLN A  36       69.89     81.45                                   
REMARK 500  3 SER A  42      100.31    -40.12                                   
REMARK 500  3 THR A  44      -30.09    -38.56                                   
REMARK 500  3 PHE A  56      -31.50    -38.35                                   
REMARK 500  3 GLN A  60      -70.06    -62.20                                   
REMARK 500  3 GLU A  78     -144.22   -137.42                                   
REMARK 500  4 ARG A   2     -175.88    172.18                                   
REMARK 500  4 GLN A  11      130.07   -170.20                                   
REMARK 500  4 SER A  18      -45.26   -152.33                                   
REMARK 500  4 GLN A  32      104.39    -43.56                                   
REMARK 500  4 LEU A  35       46.50    -97.41                                   
REMARK 500  4 GLN A  36       64.61    -68.33                                   
REMARK 500  4 SER A  42      100.55    -40.40                                   
REMARK 500  4 PRO A  46     -166.27    -75.02                                   
REMARK 500  4 TYR A  73     -169.70   -126.76                                   
REMARK 500  4 GLU A  78     -142.23    -96.94                                   
REMARK 500  4 VAL A  80      106.34    -40.46                                   
REMARK 500  5 ARG A   2       75.87    171.31                                   
REMARK 500  5 LEU A   4     -154.21   -133.05                                   
REMARK 500  5 THR A   6     -169.42   -115.21                                   
REMARK 500  5 VAL A   8     -150.35    -74.87                                   
REMARK 500  5 ASP A  10     -176.15    -61.35                                   
REMARK 500                                                                      
REMARK 500 THIS ENTRY HAS     216 RAMACHANDRAN OUTLIERS.                        
REMARK 500                                                                      
REMARK 500 REMARK: NULL                                                         
REMARK 900                                                                      
REMARK 900 RELATED ENTRIES                                                      
REMARK 900 RELATED ID: 1AYE   RELATED DB: PDB                                   
REMARK 900 HUMAN PROCARBOXYPEPTIDASE A2                                         
REMARK 900 RELATED ID: 1DTD   RELATED DB: PDB                                   
REMARK 900 CRYSTAL STRUCTURE OF THE COMPLEX BETWEEN THE LEECH CARBOXYPEPTIDASE  
REMARK 900 INHIBITOR AND THE HUMAN CARBOXYPEPTIDASE A2 (LCI-CPA2)               
REMARK 900 RELATED ID: 5561   RELATED DB: BMRB                                  
DBREF  1O6X A    1     3  PDB    1O6X     1O6X             1      3             
DBREF  1O6X A    4    81  UNP    P48052   CPB2_HUMAN      17     94             
SEQRES   1 A   81  MET ARG SER LEU GLU THR PHE VAL GLY ASP GLN VAL LEU          
SEQRES   2 A   81  GLU ILE VAL PRO SER ASN GLU GLU GLN ILE LYS ASN LEU          
SEQRES   3 A   81  LEU GLN LEU GLU ALA GLN GLU HIS LEU GLN LEU ASP PHE          
SEQRES   4 A   81  TRP LYS SER PRO THR THR PRO GLY GLU THR ALA HIS VAL          
SEQRES   5 A   81  ARG VAL PRO PHE VAL ASN VAL GLN ALA VAL LYS VAL PHE          
SEQRES   6 A   81  LEU GLU SER GLN GLY ILE ALA TYR SER ILE MET ILE GLU          
SEQRES   7 A   81  ASP VAL GLN                                                  
HELIX    1   1 ASN A   19  GLN A   32  1                                  14    
HELIX    2   2 ASN A   58  GLN A   69  1                                  12    
SHEET    1  AA 3 ALA A  50  PRO A  55  0                                        
SHEET    2  AA 3 ASP A  10  ILE A  15 -1  O  GLN A  11   N  VAL A  54           
SHEET    3  AA 3 TYR A  73  ILE A  75 -1  O  SER A  74   N  GLU A  14           
CRYST1    1.000    1.000    1.000  90.00  90.00  90.00 P 1           1          
ORIGX1      1.000000  0.000000  0.000000        0.00000                         
ORIGX2      0.000000  1.000000  0.000000        0.00000                         
ORIGX3      0.000000  0.000000  1.000000        0.00000                         
SCALE1      1.000000  0.000000  0.000000        0.00000                         
SCALE2      0.000000  1.000000  0.000000        0.00000                         
SCALE3      0.000000  0.000000  1.000000        0.00000                         
MODEL        1                                                                  
ATOM      1  N   MET A   1      30.325 -25.341   0.644  1.00  0.00           N  
ATOM      2  CA  MET A   1      30.779 -24.034   1.089  1.00  0.00           C  
ATOM      3  C   MET A   1      29.961 -22.919   0.436  1.00  0.00           C  
ATOM      4  O   MET A   1      30.486 -22.147  -0.366  1.00  0.00           O  
ATOM      5  CB  MET A   1      32.257 -23.860   0.733  1.00  0.00           C  
ATOM      6  CG  MET A   1      33.156 -24.474   1.807  1.00  0.00           C  
ATOM      7  SD  MET A   1      34.631 -25.145   1.059  1.00  0.00           S  
ATOM      8  CE  MET A   1      35.144 -26.274   2.343  1.00  0.00           C  
ATOM      9  H   MET A   1      30.069 -25.972   1.377  1.00  0.00           H  
ATOM     10  HA  MET A   1      30.627 -24.023   2.168  1.00  0.00           H  
ATOM     11  HB2 MET A   1      32.461 -24.329  -0.229  1.00  0.00           H  
ATOM     12  HB3 MET A   1      32.485 -22.799   0.624  1.00  0.00           H  
ATOM     13  HG2 MET A   1      33.425 -23.716   2.544  1.00  0.00           H  
ATOM     14  HG3 MET A   1      32.618 -25.259   2.338  1.00  0.00           H  
ATOM     15  HE1 MET A   1      35.243 -25.733   3.283  1.00  0.00           H  
ATOM     16  HE2 MET A   1      34.398 -27.061   2.453  1.00  0.00           H  
ATOM     17  HE3 MET A   1      36.104 -26.716   2.075  1.00  0.00           H  
ATOM     18  N   ARG A   2      28.689 -22.868   0.804  1.00  0.00           N  
ATOM     19  CA  ARG A   2      27.793 -21.860   0.265  1.00  0.00           C  
ATOM     20  C   ARG A   2      26.763 -21.448   1.317  1.00  0.00           C  
ATOM     21  O   ARG A   2      26.600 -22.126   2.331  1.00  0.00           O  
ATOM     22  CB  ARG A   2      27.065 -22.377  -0.977  1.00  0.00           C  
ATOM     23  CG  ARG A   2      27.919 -22.187  -2.233  1.00  0.00           C  
ATOM     24  CD  ARG A   2      27.767 -20.770  -2.789  1.00  0.00           C  
ATOM     25  NE  ARG A   2      28.820 -20.505  -3.794  1.00  0.00           N  
ATOM     26  CZ  ARG A   2      28.921 -19.368  -4.496  1.00  0.00           C  
ATOM     27  NH1 ARG A   2      28.034 -18.383  -4.305  1.00  0.00           N  
ATOM     28  NH2 ARG A   2      29.909 -19.216  -5.388  1.00  0.00           N  
ATOM     29  H   ARG A   2      28.271 -23.499   1.458  1.00  0.00           H  
ATOM     30  HA  ARG A   2      28.442 -21.024   0.002  1.00  0.00           H  
ATOM     31  HB2 ARG A   2      26.829 -23.434  -0.851  1.00  0.00           H  
ATOM     32  HB3 ARG A   2      26.118 -21.851  -1.094  1.00  0.00           H  
ATOM     33  HG2 ARG A   2      28.965 -22.380  -1.998  1.00  0.00           H  
ATOM     34  HG3 ARG A   2      27.623 -22.912  -2.991  1.00  0.00           H  
ATOM     35  HD2 ARG A   2      26.783 -20.649  -3.240  1.00  0.00           H  
ATOM     36  HD3 ARG A   2      27.837 -20.043  -1.979  1.00  0.00           H  
ATOM     37  HE  ARG A   2      29.499 -21.221  -3.961  1.00  0.00           H  
ATOM     38 HH11 ARG A   2      27.296 -18.495  -3.639  1.00  0.00           H  
ATOM     39 HH12 ARG A   2      28.109 -17.533  -4.828  1.00  0.00           H  
ATOM     40 HH21 ARG A   2      30.571 -19.951  -5.531  1.00  0.00           H  
ATOM     41 HH22 ARG A   2      29.984 -18.367  -5.911  1.00  0.00           H  
ATOM     42  N   SER A   3      26.092 -20.338   1.040  1.00  0.00           N  
ATOM     43  CA  SER A   3      25.081 -19.829   1.951  1.00  0.00           C  
ATOM     44  C   SER A   3      24.465 -18.547   1.385  1.00  0.00           C  
ATOM     45  O   SER A   3      25.134 -17.793   0.681  1.00  0.00           O  
ATOM     46  CB  SER A   3      25.671 -19.566   3.338  1.00  0.00           C  
ATOM     47  OG  SER A   3      24.682 -19.120   4.263  1.00  0.00           O  
ATOM     48  H   SER A   3      26.230 -19.794   0.214  1.00  0.00           H  
ATOM     49  HA  SER A   3      24.330 -20.616   2.020  1.00  0.00           H  
ATOM     50  HB2 SER A   3      26.134 -20.479   3.714  1.00  0.00           H  
ATOM     51  HB3 SER A   3      26.459 -18.818   3.261  1.00  0.00           H  
ATOM     52  HG  SER A   3      23.870 -19.699   4.201  1.00  0.00           H  
ATOM     53  N   LEU A   4      23.199 -18.342   1.715  1.00  0.00           N  
ATOM     54  CA  LEU A   4      22.486 -17.165   1.248  1.00  0.00           C  
ATOM     55  C   LEU A   4      21.471 -16.734   2.308  1.00  0.00           C  
ATOM     56  O   LEU A   4      20.888 -17.574   2.991  1.00  0.00           O  
ATOM     57  CB  LEU A   4      21.865 -17.425  -0.126  1.00  0.00           C  
ATOM     58  CG  LEU A   4      22.823 -17.919  -1.212  1.00  0.00           C  
ATOM     59  CD1 LEU A   4      22.054 -18.544  -2.379  1.00  0.00           C  
ATOM     60  CD2 LEU A   4      23.754 -16.797  -1.675  1.00  0.00           C  
ATOM     61  H   LEU A   4      22.662 -18.962   2.288  1.00  0.00           H  
ATOM     62  HA  LEU A   4      23.218 -16.367   1.125  1.00  0.00           H  
ATOM     63  HB2 LEU A   4      21.069 -18.159  -0.010  1.00  0.00           H  
ATOM     64  HB3 LEU A   4      21.399 -16.502  -0.473  1.00  0.00           H  
ATOM     65  HG  LEU A   4      23.450 -18.701  -0.784  1.00  0.00           H  
ATOM     66 HD11 LEU A   4      20.988 -18.537  -2.156  1.00  0.00           H  
ATOM     67 HD12 LEU A   4      22.238 -17.968  -3.285  1.00  0.00           H  
ATOM     68 HD13 LEU A   4      22.389 -19.570  -2.526  1.00  0.00           H  
ATOM     69 HD21 LEU A   4      24.311 -16.411  -0.821  1.00  0.00           H  
ATOM     70 HD22 LEU A   4      24.451 -17.185  -2.418  1.00  0.00           H  
ATOM     71 HD23 LEU A   4      23.163 -15.993  -2.116  1.00  0.00           H  
ATOM     72  N   GLU A   5      21.293 -15.426   2.414  1.00  0.00           N  
ATOM     73  CA  GLU A   5      20.359 -14.873   3.381  1.00  0.00           C  
ATOM     74  C   GLU A   5      19.228 -14.133   2.663  1.00  0.00           C  
ATOM     75  O   GLU A   5      19.410 -13.643   1.550  1.00  0.00           O  
ATOM     76  CB  GLU A   5      21.075 -13.952   4.371  1.00  0.00           C  
ATOM     77  CG  GLU A   5      20.376 -13.960   5.731  1.00  0.00           C  
ATOM     78  CD  GLU A   5      21.026 -14.974   6.675  1.00  0.00           C  
ATOM     79  OE1 GLU A   5      22.176 -14.709   7.088  1.00  0.00           O  
ATOM     80  OE2 GLU A   5      20.358 -15.990   6.963  1.00  0.00           O  
ATOM     81  H   GLU A   5      21.772 -14.749   1.855  1.00  0.00           H  
ATOM     82  HA  GLU A   5      19.957 -15.732   3.918  1.00  0.00           H  
ATOM     83  HB2 GLU A   5      22.111 -14.272   4.488  1.00  0.00           H  
ATOM     84  HB3 GLU A   5      21.100 -12.936   3.976  1.00  0.00           H  
ATOM     85  HG2 GLU A   5      20.423 -12.964   6.173  1.00  0.00           H  
ATOM     86  HG3 GLU A   5      19.322 -14.202   5.601  1.00  0.00           H  
ATOM     87  N   THR A   6      18.085 -14.076   3.330  1.00  0.00           N  
ATOM     88  CA  THR A   6      16.925 -13.406   2.771  1.00  0.00           C  
ATOM     89  C   THR A   6      15.965 -12.981   3.884  1.00  0.00           C  
ATOM     90  O   THR A   6      16.168 -13.324   5.048  1.00  0.00           O  
ATOM     91  CB  THR A   6      16.286 -14.342   1.743  1.00  0.00           C  
ATOM     92  OG1 THR A   6      16.302 -15.617   2.379  1.00  0.00           O  
ATOM     93  CG2 THR A   6      17.161 -14.533   0.502  1.00  0.00           C  
ATOM     94  H   THR A   6      17.945 -14.478   4.235  1.00  0.00           H  
ATOM     95  HA  THR A   6      17.261 -12.495   2.273  1.00  0.00           H  
ATOM     96  HB  THR A   6      15.290 -13.996   1.467  1.00  0.00           H  
ATOM     97  HG1 THR A   6      15.526 -15.697   3.004  1.00  0.00           H  
ATOM     98 HG21 THR A   6      17.512 -13.563   0.152  1.00  0.00           H  
ATOM     99 HG22 THR A   6      18.016 -15.160   0.754  1.00  0.00           H  
ATOM    100 HG23 THR A   6      16.578 -15.014  -0.283  1.00  0.00           H  
ATOM    101  N   PHE A   7      14.940 -12.240   3.488  1.00  0.00           N  
ATOM    102  CA  PHE A   7      13.949 -11.765   4.439  1.00  0.00           C  
ATOM    103  C   PHE A   7      12.775 -11.097   3.719  1.00  0.00           C  
ATOM    104  O   PHE A   7      12.721 -11.085   2.489  1.00  0.00           O  
ATOM    105  CB  PHE A   7      14.641 -10.731   5.328  1.00  0.00           C  
ATOM    106  CG  PHE A   7      15.294 -11.325   6.578  1.00  0.00           C  
ATOM    107  CD1 PHE A   7      14.526 -11.914   7.532  1.00  0.00           C  
ATOM    108  CD2 PHE A   7      16.644 -11.262   6.734  1.00  0.00           C  
ATOM    109  CE1 PHE A   7      15.133 -12.464   8.693  1.00  0.00           C  
ATOM    110  CE2 PHE A   7      17.251 -11.812   7.895  1.00  0.00           C  
ATOM    111  CZ  PHE A   7      16.482 -12.401   8.849  1.00  0.00           C  
ATOM    112  H   PHE A   7      14.782 -11.966   2.540  1.00  0.00           H  
ATOM    113  HA  PHE A   7      13.587 -12.634   4.990  1.00  0.00           H  
ATOM    114  HB2 PHE A   7      15.402 -10.215   4.743  1.00  0.00           H  
ATOM    115  HB3 PHE A   7      13.910  -9.982   5.633  1.00  0.00           H  
ATOM    116  HD1 PHE A   7      13.445 -11.964   7.407  1.00  0.00           H  
ATOM    117  HD2 PHE A   7      17.260 -10.788   5.970  1.00  0.00           H  
ATOM    118  HE1 PHE A   7      14.516 -12.937   9.458  1.00  0.00           H  
ATOM    119  HE2 PHE A   7      18.332 -11.761   8.020  1.00  0.00           H  
ATOM    120  HZ  PHE A   7      16.948 -12.824   9.740  1.00  0.00           H  
ATOM    121  N   VAL A   8      11.864 -10.557   4.515  1.00  0.00           N  
ATOM    122  CA  VAL A   8      10.695  -9.890   3.969  1.00  0.00           C  
ATOM    123  C   VAL A   8      10.283  -8.749   4.901  1.00  0.00           C  
ATOM    124  O   VAL A   8      10.951  -8.487   5.901  1.00  0.00           O  
ATOM    125  CB  VAL A   8       9.573 -10.904   3.736  1.00  0.00           C  
ATOM    126  CG1 VAL A   8       8.603 -10.411   2.660  1.00  0.00           C  
ATOM    127  CG2 VAL A   8      10.143 -12.277   3.371  1.00  0.00           C  
ATOM    128  H   VAL A   8      11.915 -10.572   5.513  1.00  0.00           H  
ATOM    129  HA  VAL A   8      10.977  -9.469   3.004  1.00  0.00           H  
ATOM    130  HB  VAL A   8       9.017 -11.009   4.667  1.00  0.00           H  
ATOM    131 HG11 VAL A   8       9.064  -9.597   2.100  1.00  0.00           H  
ATOM    132 HG12 VAL A   8       8.365 -11.229   1.982  1.00  0.00           H  
ATOM    133 HG13 VAL A   8       7.688 -10.053   3.133  1.00  0.00           H  
ATOM    134 HG21 VAL A   8      10.748 -12.191   2.469  1.00  0.00           H  
ATOM    135 HG22 VAL A   8      10.763 -12.642   4.190  1.00  0.00           H  
ATOM    136 HG23 VAL A   8       9.325 -12.974   3.195  1.00  0.00           H  
ATOM    137  N   GLY A   9       9.186  -8.099   4.541  1.00  0.00           N  
ATOM    138  CA  GLY A   9       8.677  -6.991   5.333  1.00  0.00           C  
ATOM    139  C   GLY A   9       7.663  -6.168   4.537  1.00  0.00           C  
ATOM    140  O   GLY A   9       8.034  -5.435   3.622  1.00  0.00           O  
ATOM    141  H   GLY A   9       8.648  -8.317   3.727  1.00  0.00           H  
ATOM    142  HA2 GLY A   9       8.210  -7.373   6.240  1.00  0.00           H  
ATOM    143  HA3 GLY A   9       9.505  -6.353   5.645  1.00  0.00           H  
ATOM    144  N   ASP A  10       6.402  -6.318   4.913  1.00  0.00           N  
ATOM    145  CA  ASP A  10       5.331  -5.598   4.246  1.00  0.00           C  
ATOM    146  C   ASP A  10       5.132  -4.243   4.928  1.00  0.00           C  
ATOM    147  O   ASP A  10       5.889  -3.878   5.825  1.00  0.00           O  
ATOM    148  CB  ASP A  10       4.012  -6.369   4.332  1.00  0.00           C  
ATOM    149  CG  ASP A  10       3.752  -7.336   3.176  1.00  0.00           C  
ATOM    150  OD1 ASP A  10       4.379  -8.416   3.187  1.00  0.00           O  
ATOM    151  OD2 ASP A  10       2.930  -6.973   2.307  1.00  0.00           O  
ATOM    152  H   ASP A  10       6.108  -6.917   5.658  1.00  0.00           H  
ATOM    153  HA  ASP A  10       5.653  -5.501   3.210  1.00  0.00           H  
ATOM    154  HB2 ASP A  10       3.997  -6.930   5.267  1.00  0.00           H  
ATOM    155  HB3 ASP A  10       3.192  -5.652   4.378  1.00  0.00           H  
ATOM    156  N   GLN A  11       4.109  -3.533   4.474  1.00  0.00           N  
ATOM    157  CA  GLN A  11       3.801  -2.226   5.028  1.00  0.00           C  
ATOM    158  C   GLN A  11       2.473  -1.711   4.469  1.00  0.00           C  
ATOM    159  O   GLN A  11       2.254  -1.736   3.259  1.00  0.00           O  
ATOM    160  CB  GLN A  11       4.932  -1.233   4.754  1.00  0.00           C  
ATOM    161  CG  GLN A  11       4.922  -0.093   5.775  1.00  0.00           C  
ATOM    162  CD  GLN A  11       5.910   1.006   5.379  1.00  0.00           C  
ATOM    163  OE1 GLN A  11       7.082   0.973   5.716  1.00  0.00           O  
ATOM    164  NE2 GLN A  11       5.372   1.979   4.648  1.00  0.00           N  
ATOM    165  H   GLN A  11       3.498  -3.837   3.743  1.00  0.00           H  
ATOM    166  HA  GLN A  11       3.714  -2.380   6.104  1.00  0.00           H  
ATOM    167  HB2 GLN A  11       5.891  -1.749   4.792  1.00  0.00           H  
ATOM    168  HB3 GLN A  11       4.829  -0.826   3.748  1.00  0.00           H  
ATOM    169  HG2 GLN A  11       3.917   0.325   5.847  1.00  0.00           H  
ATOM    170  HG3 GLN A  11       5.177  -0.480   6.760  1.00  0.00           H  
ATOM    171 HE21 GLN A  11       4.403   1.946   4.406  1.00  0.00           H  
ATOM    172 HE22 GLN A  11       5.939   2.744   4.340  1.00  0.00           H  
ATOM    173  N   VAL A  12       1.620  -1.258   5.377  1.00  0.00           N  
ATOM    174  CA  VAL A  12       0.320  -0.738   4.989  1.00  0.00           C  
ATOM    175  C   VAL A  12       0.443   0.755   4.684  1.00  0.00           C  
ATOM    176  O   VAL A  12       1.461   1.375   4.990  1.00  0.00           O  
ATOM    177  CB  VAL A  12      -0.710  -1.043   6.079  1.00  0.00           C  
ATOM    178  CG1 VAL A  12      -2.104  -1.236   5.477  1.00  0.00           C  
ATOM    179  CG2 VAL A  12      -0.294  -2.265   6.901  1.00  0.00           C  
ATOM    180  H   VAL A  12       1.807  -1.243   6.360  1.00  0.00           H  
ATOM    181  HA  VAL A  12       0.015  -1.260   4.081  1.00  0.00           H  
ATOM    182  HB  VAL A  12      -0.751  -0.185   6.750  1.00  0.00           H  
ATOM    183 HG11 VAL A  12      -2.053  -1.967   4.670  1.00  0.00           H  
ATOM    184 HG12 VAL A  12      -2.786  -1.593   6.248  1.00  0.00           H  
ATOM    185 HG13 VAL A  12      -2.464  -0.286   5.084  1.00  0.00           H  
ATOM    186 HG21 VAL A  12       0.132  -3.019   6.241  1.00  0.00           H  
ATOM    187 HG22 VAL A  12       0.449  -1.968   7.641  1.00  0.00           H  
ATOM    188 HG23 VAL A  12      -1.167  -2.675   7.408  1.00  0.00           H  
ATOM    189  N   LEU A  13      -0.608   1.292   4.082  1.00  0.00           N  
ATOM    190  CA  LEU A  13      -0.631   2.701   3.729  1.00  0.00           C  
ATOM    191  C   LEU A  13      -2.082   3.161   3.577  1.00  0.00           C  
ATOM    192  O   LEU A  13      -2.939   2.390   3.148  1.00  0.00           O  
ATOM    193  CB  LEU A  13       0.230   2.959   2.491  1.00  0.00           C  
ATOM    194  CG  LEU A  13      -0.457   2.746   1.141  1.00  0.00           C  
ATOM    195  CD1 LEU A  13      -0.730   4.082   0.448  1.00  0.00           C  
ATOM    196  CD2 LEU A  13       0.352   1.796   0.257  1.00  0.00           C  
ATOM    197  H   LEU A  13      -1.432   0.781   3.835  1.00  0.00           H  
ATOM    198  HA  LEU A  13      -0.179   3.251   4.556  1.00  0.00           H  
ATOM    199  HB2 LEU A  13       0.594   3.985   2.533  1.00  0.00           H  
ATOM    200  HB3 LEU A  13       1.103   2.308   2.539  1.00  0.00           H  
ATOM    201  HG  LEU A  13      -1.424   2.274   1.320  1.00  0.00           H  
ATOM    202 HD11 LEU A  13       0.201   4.643   0.362  1.00  0.00           H  
ATOM    203 HD12 LEU A  13      -1.137   3.900  -0.546  1.00  0.00           H  
ATOM    204 HD13 LEU A  13      -1.447   4.656   1.035  1.00  0.00           H  
ATOM    205 HD21 LEU A  13       1.023   1.204   0.879  1.00  0.00           H  
ATOM    206 HD22 LEU A  13      -0.325   1.134  -0.282  1.00  0.00           H  
ATOM    207 HD23 LEU A  13       0.938   2.376  -0.458  1.00  0.00           H  
ATOM    208  N   GLU A  14      -2.314   4.415   3.936  1.00  0.00           N  
ATOM    209  CA  GLU A  14      -3.646   4.986   3.844  1.00  0.00           C  
ATOM    210  C   GLU A  14      -3.782   5.811   2.563  1.00  0.00           C  
ATOM    211  O   GLU A  14      -3.005   6.736   2.329  1.00  0.00           O  
ATOM    212  CB  GLU A  14      -3.966   5.833   5.078  1.00  0.00           C  
ATOM    213  CG  GLU A  14      -3.340   5.227   6.335  1.00  0.00           C  
ATOM    214  CD  GLU A  14      -2.168   6.078   6.829  1.00  0.00           C  
ATOM    215  OE1 GLU A  14      -1.069   5.915   6.257  1.00  0.00           O  
ATOM    216  OE2 GLU A  14      -2.398   6.871   7.767  1.00  0.00           O  
ATOM    217  H   GLU A  14      -1.610   5.036   4.284  1.00  0.00           H  
ATOM    218  HA  GLU A  14      -4.325   4.135   3.810  1.00  0.00           H  
ATOM    219  HB2 GLU A  14      -3.594   6.848   4.934  1.00  0.00           H  
ATOM    220  HB3 GLU A  14      -5.046   5.905   5.203  1.00  0.00           H  
ATOM    221  HG2 GLU A  14      -4.093   5.149   7.119  1.00  0.00           H  
ATOM    222  HG3 GLU A  14      -2.996   4.215   6.123  1.00  0.00           H  
ATOM    223  N   ILE A  15      -4.777   5.448   1.766  1.00  0.00           N  
ATOM    224  CA  ILE A  15      -5.025   6.143   0.514  1.00  0.00           C  
ATOM    225  C   ILE A  15      -6.384   6.841   0.585  1.00  0.00           C  
ATOM    226  O   ILE A  15      -7.338   6.298   1.139  1.00  0.00           O  
ATOM    227  CB  ILE A  15      -4.887   5.182  -0.668  1.00  0.00           C  
ATOM    228  CG1 ILE A  15      -3.598   4.366  -0.565  1.00  0.00           C  
ATOM    229  CG2 ILE A  15      -4.986   5.932  -1.998  1.00  0.00           C  
ATOM    230  CD1 ILE A  15      -3.766   2.989  -1.211  1.00  0.00           C  
ATOM    231  H   ILE A  15      -5.404   4.695   1.963  1.00  0.00           H  
ATOM    232  HA  ILE A  15      -4.251   6.903   0.404  1.00  0.00           H  
ATOM    233  HB  ILE A  15      -5.718   4.477  -0.635  1.00  0.00           H  
ATOM    234 HG12 ILE A  15      -2.783   4.903  -1.052  1.00  0.00           H  
ATOM    235 HG13 ILE A  15      -3.320   4.249   0.482  1.00  0.00           H  
ATOM    236 HG21 ILE A  15      -5.566   6.845  -1.859  1.00  0.00           H  
ATOM    237 HG22 ILE A  15      -3.986   6.187  -2.347  1.00  0.00           H  
ATOM    238 HG23 ILE A  15      -5.478   5.300  -2.737  1.00  0.00           H  
ATOM    239 HD11 ILE A  15      -4.503   3.051  -2.012  1.00  0.00           H  
ATOM    240 HD12 ILE A  15      -2.811   2.660  -1.621  1.00  0.00           H  
ATOM    241 HD13 ILE A  15      -4.105   2.275  -0.461  1.00  0.00           H  
ATOM    242  N   VAL A  16      -6.430   8.037   0.014  1.00  0.00           N  
ATOM    243  CA  VAL A  16      -7.656   8.816   0.005  1.00  0.00           C  
ATOM    244  C   VAL A  16      -8.017   9.175  -1.437  1.00  0.00           C  
ATOM    245  O   VAL A  16      -7.570  10.196  -1.956  1.00  0.00           O  
ATOM    246  CB  VAL A  16      -7.504  10.043   0.907  1.00  0.00           C  
ATOM    247  CG1 VAL A  16      -8.579  11.085   0.599  1.00  0.00           C  
ATOM    248  CG2 VAL A  16      -7.531   9.645   2.384  1.00  0.00           C  
ATOM    249  H   VAL A  16      -5.649   8.472  -0.434  1.00  0.00           H  
ATOM    250  HA  VAL A  16      -8.447   8.189   0.420  1.00  0.00           H  
ATOM    251  HB  VAL A  16      -6.532  10.491   0.699  1.00  0.00           H  
ATOM    252 HG11 VAL A  16      -9.552  10.597   0.536  1.00  0.00           H  
ATOM    253 HG12 VAL A  16      -8.599  11.833   1.393  1.00  0.00           H  
ATOM    254 HG13 VAL A  16      -8.354  11.571  -0.350  1.00  0.00           H  
ATOM    255 HG21 VAL A  16      -7.118   8.643   2.498  1.00  0.00           H  
ATOM    256 HG22 VAL A  16      -6.935  10.352   2.962  1.00  0.00           H  
ATOM    257 HG23 VAL A  16      -8.559   9.658   2.745  1.00  0.00           H  
ATOM    258  N   PRO A  17      -8.844   8.292  -2.059  1.00  0.00           N  
ATOM    259  CA  PRO A  17      -9.270   8.505  -3.432  1.00  0.00           C  
ATOM    260  C   PRO A  17     -10.328   9.606  -3.513  1.00  0.00           C  
ATOM    261  O   PRO A  17     -10.635  10.251  -2.511  1.00  0.00           O  
ATOM    262  CB  PRO A  17      -9.782   7.153  -3.900  1.00  0.00           C  
ATOM    263  CG  PRO A  17     -10.056   6.352  -2.638  1.00  0.00           C  
ATOM    264  CD  PRO A  17      -9.392   7.072  -1.475  1.00  0.00           C  
ATOM    265  HA  PRO A  17      -8.502   8.823  -3.989  1.00  0.00           H  
ATOM    266  HB2 PRO A  17     -10.687   7.263  -4.497  1.00  0.00           H  
ATOM    267  HB3 PRO A  17      -9.045   6.652  -4.528  1.00  0.00           H  
ATOM    268  HG2 PRO A  17     -11.130   6.262  -2.468  1.00  0.00           H  
ATOM    269  HG3 PRO A  17      -9.663   5.339  -2.735  1.00  0.00           H  
ATOM    270  HD2 PRO A  17     -10.110   7.298  -0.687  1.00  0.00           H  
ATOM    271  HD3 PRO A  17      -8.609   6.460  -1.026  1.00  0.00           H  
ATOM    272  N   SER A  18     -10.858   9.787  -4.714  1.00  0.00           N  
ATOM    273  CA  SER A  18     -11.876  10.799  -4.938  1.00  0.00           C  
ATOM    274  C   SER A  18     -12.414  10.693  -6.367  1.00  0.00           C  
ATOM    275  O   SER A  18     -13.611  10.853  -6.596  1.00  0.00           O  
ATOM    276  CB  SER A  18     -11.324  12.202  -4.681  1.00  0.00           C  
ATOM    277  OG  SER A  18     -12.364  13.161  -4.505  1.00  0.00           O  
ATOM    278  H   SER A  18     -10.603   9.258  -5.523  1.00  0.00           H  
ATOM    279  HA  SER A  18     -12.664  10.581  -4.216  1.00  0.00           H  
ATOM    280  HB2 SER A  18     -10.691  12.187  -3.793  1.00  0.00           H  
ATOM    281  HB3 SER A  18     -10.693  12.502  -5.516  1.00  0.00           H  
ATOM    282  HG  SER A  18     -13.212  12.702  -4.239  1.00  0.00           H  
ATOM    283  N   ASN A  19     -11.502  10.426  -7.289  1.00  0.00           N  
ATOM    284  CA  ASN A  19     -11.868  10.297  -8.688  1.00  0.00           C  
ATOM    285  C   ASN A  19     -11.921   8.814  -9.064  1.00  0.00           C  
ATOM    286  O   ASN A  19     -11.404   7.967  -8.336  1.00  0.00           O  
ATOM    287  CB  ASN A  19     -10.839  10.976  -9.593  1.00  0.00           C  
ATOM    288  CG  ASN A  19     -10.712  12.464  -9.258  1.00  0.00           C  
ATOM    289  OD1 ASN A  19     -11.363  12.984  -8.367  1.00  0.00           O  
ATOM    290  ND2 ASN A  19      -9.838  13.118 -10.019  1.00  0.00           N  
ATOM    291  H   ASN A  19     -10.530  10.297  -7.093  1.00  0.00           H  
ATOM    292  HA  ASN A  19     -12.840  10.784  -8.776  1.00  0.00           H  
ATOM    293  HB2 ASN A  19      -9.870  10.490  -9.478  1.00  0.00           H  
ATOM    294  HB3 ASN A  19     -11.132  10.860 -10.636  1.00  0.00           H  
ATOM    295 HD21 ASN A  19      -9.336  12.632 -10.734  1.00  0.00           H  
ATOM    296 HD22 ASN A  19      -9.685  14.095  -9.876  1.00  0.00           H  
ATOM    297  N   GLU A  20     -12.550   8.545 -10.199  1.00  0.00           N  
ATOM    298  CA  GLU A  20     -12.677   7.180 -10.679  1.00  0.00           C  
ATOM    299  C   GLU A  20     -11.331   6.674 -11.200  1.00  0.00           C  
ATOM    300  O   GLU A  20     -10.972   5.517 -10.983  1.00  0.00           O  
ATOM    301  CB  GLU A  20     -13.756   7.077 -11.758  1.00  0.00           C  
ATOM    302  CG  GLU A  20     -15.124   6.778 -11.139  1.00  0.00           C  
ATOM    303  CD  GLU A  20     -15.763   8.051 -10.582  1.00  0.00           C  
ATOM    304  OE1 GLU A  20     -15.664   9.087 -11.275  1.00  0.00           O  
ATOM    305  OE2 GLU A  20     -16.338   7.961  -9.476  1.00  0.00           O  
ATOM    306  H   GLU A  20     -12.968   9.240 -10.784  1.00  0.00           H  
ATOM    307  HA  GLU A  20     -12.982   6.595  -9.811  1.00  0.00           H  
ATOM    308  HB2 GLU A  20     -13.804   8.008 -12.321  1.00  0.00           H  
ATOM    309  HB3 GLU A  20     -13.494   6.290 -12.465  1.00  0.00           H  
ATOM    310  HG2 GLU A  20     -15.778   6.336 -11.890  1.00  0.00           H  
ATOM    311  HG3 GLU A  20     -15.013   6.044 -10.341  1.00  0.00           H  
ATOM    312  N   GLU A  21     -10.621   7.565 -11.877  1.00  0.00           N  
ATOM    313  CA  GLU A  21      -9.323   7.222 -12.431  1.00  0.00           C  
ATOM    314  C   GLU A  21      -8.376   6.762 -11.320  1.00  0.00           C  
ATOM    315  O   GLU A  21      -7.622   5.808 -11.498  1.00  0.00           O  
ATOM    316  CB  GLU A  21      -8.727   8.401 -13.204  1.00  0.00           C  
ATOM    317  CG  GLU A  21      -7.214   8.246 -13.361  1.00  0.00           C  
ATOM    318  CD  GLU A  21      -6.711   8.995 -14.597  1.00  0.00           C  
ATOM    319  OE1 GLU A  21      -7.317   8.788 -15.672  1.00  0.00           O  
ATOM    320  OE2 GLU A  21      -5.734   9.758 -14.440  1.00  0.00           O  
ATOM    321  H   GLU A  21     -10.920   8.503 -12.049  1.00  0.00           H  
ATOM    322  HA  GLU A  21      -9.509   6.400 -13.122  1.00  0.00           H  
ATOM    323  HB2 GLU A  21      -9.195   8.469 -14.187  1.00  0.00           H  
ATOM    324  HB3 GLU A  21      -8.950   9.332 -12.682  1.00  0.00           H  
ATOM    325  HG2 GLU A  21      -6.712   8.627 -12.472  1.00  0.00           H  
ATOM    326  HG3 GLU A  21      -6.960   7.190 -13.443  1.00  0.00           H  
ATOM    327  N   GLN A  22      -8.448   7.463 -10.198  1.00  0.00           N  
ATOM    328  CA  GLN A  22      -7.607   7.139  -9.058  1.00  0.00           C  
ATOM    329  C   GLN A  22      -8.018   5.791  -8.461  1.00  0.00           C  
ATOM    330  O   GLN A  22      -7.189   5.076  -7.903  1.00  0.00           O  
ATOM    331  CB  GLN A  22      -7.663   8.245  -8.004  1.00  0.00           C  
ATOM    332  CG  GLN A  22      -6.706   9.387  -8.355  1.00  0.00           C  
ATOM    333  CD  GLN A  22      -7.441  10.727  -8.390  1.00  0.00           C  
ATOM    334  OE1 GLN A  22      -7.802  11.239  -9.438  1.00  0.00           O  
ATOM    335  NE2 GLN A  22      -7.644  11.265  -7.191  1.00  0.00           N  
ATOM    336  H   GLN A  22      -9.065   8.238 -10.061  1.00  0.00           H  
ATOM    337  HA  GLN A  22      -6.594   7.073  -9.454  1.00  0.00           H  
ATOM    338  HB2 GLN A  22      -8.680   8.629  -7.927  1.00  0.00           H  
ATOM    339  HB3 GLN A  22      -7.402   7.836  -7.027  1.00  0.00           H  
ATOM    340  HG2 GLN A  22      -5.900   9.429  -7.622  1.00  0.00           H  
ATOM    341  HG3 GLN A  22      -6.245   9.194  -9.323  1.00  0.00           H  
ATOM    342 HE21 GLN A  22      -7.323  10.794  -6.371  1.00  0.00           H  
ATOM    343 HE22 GLN A  22      -8.117  12.142  -7.110  1.00  0.00           H  
ATOM    344  N   ILE A  23      -9.301   5.486  -8.599  1.00  0.00           N  
ATOM    345  CA  ILE A  23      -9.832   4.237  -8.081  1.00  0.00           C  
ATOM    346  C   ILE A  23      -9.453   3.095  -9.026  1.00  0.00           C  
ATOM    347  O   ILE A  23      -9.198   1.976  -8.582  1.00  0.00           O  
ATOM    348  CB  ILE A  23     -11.337   4.356  -7.835  1.00  0.00           C  
ATOM    349  CG1 ILE A  23     -11.622   4.996  -6.475  1.00  0.00           C  
ATOM    350  CG2 ILE A  23     -12.028   2.999  -7.986  1.00  0.00           C  
ATOM    351  CD1 ILE A  23     -13.118   4.966  -6.156  1.00  0.00           C  
ATOM    352  H   ILE A  23      -9.970   6.073  -9.055  1.00  0.00           H  
ATOM    353  HA  ILE A  23      -9.361   4.057  -7.114  1.00  0.00           H  
ATOM    354  HB  ILE A  23     -11.756   5.016  -8.595  1.00  0.00           H  
ATOM    355 HG12 ILE A  23     -11.070   4.467  -5.697  1.00  0.00           H  
ATOM    356 HG13 ILE A  23     -11.267   6.027  -6.472  1.00  0.00           H  
ATOM    357 HG21 ILE A  23     -11.843   2.607  -8.985  1.00  0.00           H  
ATOM    358 HG22 ILE A  23     -11.631   2.306  -7.243  1.00  0.00           H  
ATOM    359 HG23 ILE A  23     -13.101   3.118  -7.835  1.00  0.00           H  
ATOM    360 HD11 ILE A  23     -13.688   4.982  -7.085  1.00  0.00           H  
ATOM    361 HD12 ILE A  23     -13.352   4.057  -5.601  1.00  0.00           H  
ATOM    362 HD13 ILE A  23     -13.379   5.837  -5.555  1.00  0.00           H  
ATOM    363  N   LYS A  24      -9.428   3.415 -10.311  1.00  0.00           N  
ATOM    364  CA  LYS A  24      -9.083   2.430 -11.321  1.00  0.00           C  
ATOM    365  C   LYS A  24      -7.577   2.167 -11.279  1.00  0.00           C  
ATOM    366  O   LYS A  24      -7.103   1.162 -11.806  1.00  0.00           O  
ATOM    367  CB  LYS A  24      -9.591   2.872 -12.695  1.00  0.00           C  
ATOM    368  CG  LYS A  24      -8.744   2.264 -13.815  1.00  0.00           C  
ATOM    369  CD  LYS A  24      -9.499   2.285 -15.146  1.00  0.00           C  
ATOM    370  CE  LYS A  24      -8.598   1.823 -16.294  1.00  0.00           C  
ATOM    371  NZ  LYS A  24      -9.283   0.794 -17.108  1.00  0.00           N  
ATOM    372  H   LYS A  24      -9.636   4.327 -10.663  1.00  0.00           H  
ATOM    373  HA  LYS A  24      -9.602   1.507 -11.067  1.00  0.00           H  
ATOM    374  HB2 LYS A  24     -10.632   2.570 -12.816  1.00  0.00           H  
ATOM    375  HB3 LYS A  24      -9.565   3.960 -12.765  1.00  0.00           H  
ATOM    376  HG2 LYS A  24      -7.812   2.819 -13.913  1.00  0.00           H  
ATOM    377  HG3 LYS A  24      -8.480   1.238 -13.559  1.00  0.00           H  
ATOM    378  HD2 LYS A  24     -10.373   1.637 -15.083  1.00  0.00           H  
ATOM    379  HD3 LYS A  24      -9.863   3.292 -15.346  1.00  0.00           H  
ATOM    380  HE2 LYS A  24      -8.334   2.674 -16.921  1.00  0.00           H  
ATOM    381  HE3 LYS A  24      -7.668   1.420 -15.895  1.00  0.00           H  
ATOM    382  HZ1 LYS A  24     -10.264   0.816 -16.917  1.00  0.00           H  
ATOM    383  HZ2 LYS A  24      -9.128   0.979 -18.079  1.00  0.00           H  
ATOM    384  HZ3 LYS A  24      -8.918  -0.109 -16.878  1.00  0.00           H  
ATOM    385  N   ASN A  25      -6.864   3.088 -10.646  1.00  0.00           N  
ATOM    386  CA  ASN A  25      -5.422   2.969 -10.528  1.00  0.00           C  
ATOM    387  C   ASN A  25      -5.086   1.792  -9.611  1.00  0.00           C  
ATOM    388  O   ASN A  25      -4.418   0.847 -10.027  1.00  0.00           O  
ATOM    389  CB  ASN A  25      -4.813   4.232  -9.918  1.00  0.00           C  
ATOM    390  CG  ASN A  25      -3.362   3.993  -9.493  1.00  0.00           C  
ATOM    391  OD1 ASN A  25      -2.420   4.407 -10.146  1.00  0.00           O  
ATOM    392  ND2 ASN A  25      -3.237   3.301  -8.364  1.00  0.00           N  
ATOM    393  H   ASN A  25      -7.257   3.903 -10.220  1.00  0.00           H  
ATOM    394  HA  ASN A  25      -5.062   2.820 -11.547  1.00  0.00           H  
ATOM    395  HB2 ASN A  25      -4.852   5.047 -10.642  1.00  0.00           H  
ATOM    396  HB3 ASN A  25      -5.401   4.545  -9.055  1.00  0.00           H  
ATOM    397 HD21 ASN A  25      -4.053   2.989  -7.875  1.00  0.00           H  
ATOM    398 HD22 ASN A  25      -2.329   3.092  -8.003  1.00  0.00           H  
ATOM    399  N   LEU A  26      -5.563   1.888  -8.379  1.00  0.00           N  
ATOM    400  CA  LEU A  26      -5.322   0.842  -7.398  1.00  0.00           C  
ATOM    401  C   LEU A  26      -5.661  -0.516  -8.015  1.00  0.00           C  
ATOM    402  O   LEU A  26      -4.796  -1.384  -8.129  1.00  0.00           O  
ATOM    403  CB  LEU A  26      -6.080   1.136  -6.103  1.00  0.00           C  
ATOM    404  CG  LEU A  26      -5.423   0.639  -4.814  1.00  0.00           C  
ATOM    405  CD1 LEU A  26      -4.229   1.517  -4.434  1.00  0.00           C  
ATOM    406  CD2 LEU A  26      -6.446   0.542  -3.680  1.00  0.00           C  
ATOM    407  H   LEU A  26      -6.106   2.660  -8.048  1.00  0.00           H  
ATOM    408  HA  LEU A  26      -4.259   0.857  -7.161  1.00  0.00           H  
ATOM    409  HB2 LEU A  26      -6.220   2.214  -6.025  1.00  0.00           H  
ATOM    410  HB3 LEU A  26      -7.072   0.691  -6.177  1.00  0.00           H  
ATOM    411  HG  LEU A  26      -5.040  -0.365  -4.990  1.00  0.00           H  
ATOM    412 HD11 LEU A  26      -3.651   1.751  -5.328  1.00  0.00           H  
ATOM    413 HD12 LEU A  26      -4.586   2.442  -3.980  1.00  0.00           H  
ATOM    414 HD13 LEU A  26      -3.598   0.984  -3.723  1.00  0.00           H  
ATOM    415 HD21 LEU A  26      -6.946   1.503  -3.558  1.00  0.00           H  
ATOM    416 HD22 LEU A  26      -7.183  -0.224  -3.920  1.00  0.00           H  
ATOM    417 HD23 LEU A  26      -5.937   0.277  -2.753  1.00  0.00           H  
ATOM    418  N   LEU A  27      -6.922  -0.659  -8.395  1.00  0.00           N  
ATOM    419  CA  LEU A  27      -7.387  -1.898  -8.997  1.00  0.00           C  
ATOM    420  C   LEU A  27      -6.342  -2.397  -9.996  1.00  0.00           C  
ATOM    421  O   LEU A  27      -5.924  -3.553  -9.938  1.00  0.00           O  
ATOM    422  CB  LEU A  27      -8.778  -1.709  -9.605  1.00  0.00           C  
ATOM    423  CG  LEU A  27      -9.960  -1.995  -8.675  1.00  0.00           C  
ATOM    424  CD1 LEU A  27     -11.283  -1.958  -9.444  1.00  0.00           C  
ATOM    425  CD2 LEU A  27      -9.766  -3.318  -7.931  1.00  0.00           C  
ATOM    426  H   LEU A  27      -7.620   0.051  -8.299  1.00  0.00           H  
ATOM    427  HA  LEU A  27      -7.480  -2.634  -8.198  1.00  0.00           H  
ATOM    428  HB2 LEU A  27      -8.861  -0.682  -9.961  1.00  0.00           H  
ATOM    429  HB3 LEU A  27      -8.862  -2.358 -10.477  1.00  0.00           H  
ATOM    430  HG  LEU A  27     -10.002  -1.206  -7.925  1.00  0.00           H  
ATOM    431 HD11 LEU A  27     -11.082  -1.826 -10.508  1.00  0.00           H  
ATOM    432 HD12 LEU A  27     -11.819  -2.896  -9.289  1.00  0.00           H  
ATOM    433 HD13 LEU A  27     -11.890  -1.128  -9.083  1.00  0.00           H  
ATOM    434 HD21 LEU A  27      -9.182  -4.000  -8.550  1.00  0.00           H  
ATOM    435 HD22 LEU A  27      -9.238  -3.134  -6.996  1.00  0.00           H  
ATOM    436 HD23 LEU A  27     -10.739  -3.761  -7.719  1.00  0.00           H  
ATOM    437  N   GLN A  28      -5.950  -1.503 -10.891  1.00  0.00           N  
ATOM    438  CA  GLN A  28      -4.961  -1.838 -11.902  1.00  0.00           C  
ATOM    439  C   GLN A  28      -3.686  -2.366 -11.242  1.00  0.00           C  
ATOM    440  O   GLN A  28      -3.062  -3.299 -11.747  1.00  0.00           O  
ATOM    441  CB  GLN A  28      -4.659  -0.633 -12.794  1.00  0.00           C  
ATOM    442  CG  GLN A  28      -4.304  -1.077 -14.215  1.00  0.00           C  
ATOM    443  CD  GLN A  28      -2.895  -0.621 -14.598  1.00  0.00           C  
ATOM    444  OE1 GLN A  28      -2.698   0.394 -15.246  1.00  0.00           O  
ATOM    445  NE2 GLN A  28      -1.929  -1.424 -14.161  1.00  0.00           N  
ATOM    446  H   GLN A  28      -6.294  -0.565 -10.932  1.00  0.00           H  
ATOM    447  HA  GLN A  28      -5.418  -2.623 -12.505  1.00  0.00           H  
ATOM    448  HB2 GLN A  28      -5.523   0.031 -12.821  1.00  0.00           H  
ATOM    449  HB3 GLN A  28      -3.832  -0.061 -12.372  1.00  0.00           H  
ATOM    450  HG2 GLN A  28      -4.371  -2.163 -14.287  1.00  0.00           H  
ATOM    451  HG3 GLN A  28      -5.027  -0.666 -14.919  1.00  0.00           H  
ATOM    452 HE21 GLN A  28      -2.159  -2.241 -13.634  1.00  0.00           H  
ATOM    453 HE22 GLN A  28      -0.973  -1.210 -14.361  1.00  0.00           H  
ATOM    454  N   LEU A  29      -3.336  -1.747 -10.125  1.00  0.00           N  
ATOM    455  CA  LEU A  29      -2.146  -2.144  -9.391  1.00  0.00           C  
ATOM    456  C   LEU A  29      -2.341  -3.555  -8.835  1.00  0.00           C  
ATOM    457  O   LEU A  29      -1.603  -4.473  -9.187  1.00  0.00           O  
ATOM    458  CB  LEU A  29      -1.804  -1.104  -8.323  1.00  0.00           C  
ATOM    459  CG  LEU A  29      -0.844  -1.562  -7.222  1.00  0.00           C  
ATOM    460  CD1 LEU A  29       0.590  -1.654  -7.749  1.00  0.00           C  
ATOM    461  CD2 LEU A  29      -0.946  -0.657  -5.993  1.00  0.00           C  
ATOM    462  H   LEU A  29      -3.848  -0.989  -9.721  1.00  0.00           H  
ATOM    463  HA  LEU A  29      -1.317  -2.163 -10.098  1.00  0.00           H  
ATOM    464  HB2 LEU A  29      -1.370  -0.234  -8.816  1.00  0.00           H  
ATOM    465  HB3 LEU A  29      -2.731  -0.775  -7.854  1.00  0.00           H  
ATOM    466  HG  LEU A  29      -1.137  -2.564  -6.909  1.00  0.00           H  
ATOM    467 HD11 LEU A  29       0.610  -2.283  -8.638  1.00  0.00           H  
ATOM    468 HD12 LEU A  29       0.949  -0.656  -8.001  1.00  0.00           H  
ATOM    469 HD13 LEU A  29       1.231  -2.088  -6.981  1.00  0.00           H  
ATOM    470 HD21 LEU A  29      -0.891   0.386  -6.304  1.00  0.00           H  
ATOM    471 HD22 LEU A  29      -1.895  -0.835  -5.488  1.00  0.00           H  
ATOM    472 HD23 LEU A  29      -0.125  -0.877  -5.311  1.00  0.00           H  
ATOM    473  N   GLU A  30      -3.340  -3.684  -7.974  1.00  0.00           N  
ATOM    474  CA  GLU A  30      -3.642  -4.969  -7.365  1.00  0.00           C  
ATOM    475  C   GLU A  30      -3.925  -6.015  -8.446  1.00  0.00           C  
ATOM    476  O   GLU A  30      -3.778  -7.213  -8.208  1.00  0.00           O  
ATOM    477  CB  GLU A  30      -4.819  -4.852  -6.394  1.00  0.00           C  
ATOM    478  CG  GLU A  30      -4.694  -5.869  -5.258  1.00  0.00           C  
ATOM    479  CD  GLU A  30      -5.768  -6.953  -5.372  1.00  0.00           C  
ATOM    480  OE1 GLU A  30      -5.805  -7.606  -6.437  1.00  0.00           O  
ATOM    481  OE2 GLU A  30      -6.529  -7.104  -4.392  1.00  0.00           O  
ATOM    482  H   GLU A  30      -3.936  -2.933  -7.693  1.00  0.00           H  
ATOM    483  HA  GLU A  30      -2.746  -5.244  -6.809  1.00  0.00           H  
ATOM    484  HB2 GLU A  30      -4.856  -3.844  -5.982  1.00  0.00           H  
ATOM    485  HB3 GLU A  30      -5.754  -5.013  -6.930  1.00  0.00           H  
ATOM    486  HG2 GLU A  30      -3.706  -6.328  -5.282  1.00  0.00           H  
ATOM    487  HG3 GLU A  30      -4.787  -5.361  -4.299  1.00  0.00           H  
ATOM    488  N   ALA A  31      -4.326  -5.524  -9.609  1.00  0.00           N  
ATOM    489  CA  ALA A  31      -4.630  -6.401 -10.727  1.00  0.00           C  
ATOM    490  C   ALA A  31      -3.348  -7.098 -11.186  1.00  0.00           C  
ATOM    491  O   ALA A  31      -3.352  -8.298 -11.458  1.00  0.00           O  
ATOM    492  CB  ALA A  31      -5.288  -5.592 -11.846  1.00  0.00           C  
ATOM    493  H   ALA A  31      -4.443  -4.548  -9.794  1.00  0.00           H  
ATOM    494  HA  ALA A  31      -5.336  -7.154 -10.375  1.00  0.00           H  
ATOM    495  HB1 ALA A  31      -5.520  -6.252 -12.683  1.00  0.00           H  
ATOM    496  HB2 ALA A  31      -6.206  -5.139 -11.475  1.00  0.00           H  
ATOM    497  HB3 ALA A  31      -4.605  -4.810 -12.179  1.00  0.00           H  
ATOM    498  N   GLN A  32      -2.281  -6.316 -11.259  1.00  0.00           N  
ATOM    499  CA  GLN A  32      -0.994  -6.843 -11.682  1.00  0.00           C  
ATOM    500  C   GLN A  32      -0.669  -8.127 -10.916  1.00  0.00           C  
ATOM    501  O   GLN A  32      -0.125  -8.075  -9.814  1.00  0.00           O  
ATOM    502  CB  GLN A  32       0.112  -5.802 -11.500  1.00  0.00           C  
ATOM    503  CG  GLN A  32       0.274  -4.949 -12.760  1.00  0.00           C  
ATOM    504  CD  GLN A  32       0.813  -5.786 -13.922  1.00  0.00           C  
ATOM    505  OE1 GLN A  32       0.078  -6.432 -14.650  1.00  0.00           O  
ATOM    506  NE2 GLN A  32       2.136  -5.738 -14.054  1.00  0.00           N  
ATOM    507  H   GLN A  32      -2.286  -5.341 -11.037  1.00  0.00           H  
ATOM    508  HA  GLN A  32      -1.106  -7.064 -12.743  1.00  0.00           H  
ATOM    509  HB2 GLN A  32      -0.124  -5.160 -10.651  1.00  0.00           H  
ATOM    510  HB3 GLN A  32       1.052  -6.301 -11.271  1.00  0.00           H  
ATOM    511  HG2 GLN A  32      -0.687  -4.514 -13.036  1.00  0.00           H  
ATOM    512  HG3 GLN A  32       0.952  -4.120 -12.558  1.00  0.00           H  
ATOM    513 HE21 GLN A  32       2.682  -5.189 -13.422  1.00  0.00           H  
ATOM    514 HE22 GLN A  32       2.585  -6.253 -14.785  1.00  0.00           H  
ATOM    515  N   GLU A  33      -1.017  -9.248 -11.529  1.00  0.00           N  
ATOM    516  CA  GLU A  33      -0.769 -10.543 -10.918  1.00  0.00           C  
ATOM    517  C   GLU A  33       0.708 -10.681 -10.546  1.00  0.00           C  
ATOM    518  O   GLU A  33       1.509 -11.173 -11.340  1.00  0.00           O  
ATOM    519  CB  GLU A  33      -1.210 -11.680 -11.843  1.00  0.00           C  
ATOM    520  CG  GLU A  33      -2.680 -12.036 -11.613  1.00  0.00           C  
ATOM    521  CD  GLU A  33      -2.811 -13.255 -10.696  1.00  0.00           C  
ATOM    522  OE1 GLU A  33      -2.041 -13.311  -9.713  1.00  0.00           O  
ATOM    523  OE2 GLU A  33      -3.678 -14.102 -11.000  1.00  0.00           O  
ATOM    524  H   GLU A  33      -1.460  -9.282 -12.425  1.00  0.00           H  
ATOM    525  HA  GLU A  33      -1.382 -10.560 -10.016  1.00  0.00           H  
ATOM    526  HB2 GLU A  33      -1.063 -11.385 -12.882  1.00  0.00           H  
ATOM    527  HB3 GLU A  33      -0.588 -12.557 -11.669  1.00  0.00           H  
ATOM    528  HG2 GLU A  33      -3.199 -11.186 -11.168  1.00  0.00           H  
ATOM    529  HG3 GLU A  33      -3.162 -12.241 -12.568  1.00  0.00           H  
ATOM    530  N   HIS A  34       1.025 -10.238  -9.338  1.00  0.00           N  
ATOM    531  CA  HIS A  34       2.393 -10.306  -8.851  1.00  0.00           C  
ATOM    532  C   HIS A  34       2.447  -9.810  -7.406  1.00  0.00           C  
ATOM    533  O   HIS A  34       2.910 -10.524  -6.518  1.00  0.00           O  
ATOM    534  CB  HIS A  34       3.338  -9.537  -9.778  1.00  0.00           C  
ATOM    535  CG  HIS A  34       3.929 -10.377 -10.885  1.00  0.00           C  
ATOM    536  ND1 HIS A  34       4.437 -11.646 -10.673  1.00  0.00           N  
ATOM    537  CD2 HIS A  34       4.086 -10.115 -12.215  1.00  0.00           C  
ATOM    538  CE1 HIS A  34       4.878 -12.118 -11.830  1.00  0.00           C  
ATOM    539  NE2 HIS A  34       4.661 -11.167 -12.784  1.00  0.00           N  
ATOM    540  H   HIS A  34       0.368  -9.839  -8.698  1.00  0.00           H  
ATOM    541  HA  HIS A  34       2.683 -11.356  -8.878  1.00  0.00           H  
ATOM    542  HB2 HIS A  34       2.796  -8.700 -10.220  1.00  0.00           H  
ATOM    543  HB3 HIS A  34       4.148  -9.114  -9.185  1.00  0.00           H  
ATOM    544  HD1 HIS A  34       4.465 -12.127  -9.797  1.00  0.00           H  
ATOM    545  HD2 HIS A  34       3.791  -9.197 -12.723  1.00  0.00           H  
ATOM    546  HE1 HIS A  34       5.335 -13.095 -11.992  1.00  0.00           H  
ATOM    547  HE2 HIS A  34       4.844 -11.272 -13.761  1.00  0.00           H  
ATOM    548  N   LEU A  35       1.969  -8.589  -7.213  1.00  0.00           N  
ATOM    549  CA  LEU A  35       1.959  -7.989  -5.890  1.00  0.00           C  
ATOM    550  C   LEU A  35       0.881  -8.663  -5.038  1.00  0.00           C  
ATOM    551  O   LEU A  35       1.110  -8.971  -3.870  1.00  0.00           O  
ATOM    552  CB  LEU A  35       1.801  -6.470  -5.992  1.00  0.00           C  
ATOM    553  CG  LEU A  35       2.374  -5.820  -7.252  1.00  0.00           C  
ATOM    554  CD1 LEU A  35       2.373  -4.295  -7.131  1.00  0.00           C  
ATOM    555  CD2 LEU A  35       3.765  -6.369  -7.569  1.00  0.00           C  
ATOM    556  H   LEU A  35       1.595  -8.014  -7.941  1.00  0.00           H  
ATOM    557  HA  LEU A  35       2.929  -8.183  -5.435  1.00  0.00           H  
ATOM    558  HB2 LEU A  35       0.739  -6.230  -5.932  1.00  0.00           H  
ATOM    559  HB3 LEU A  35       2.279  -6.017  -5.123  1.00  0.00           H  
ATOM    560  HG  LEU A  35       1.728  -6.076  -8.092  1.00  0.00           H  
ATOM    561 HD11 LEU A  35       1.960  -4.008  -6.163  1.00  0.00           H  
ATOM    562 HD12 LEU A  35       1.764  -3.866  -7.927  1.00  0.00           H  
ATOM    563 HD13 LEU A  35       3.394  -3.923  -7.214  1.00  0.00           H  
ATOM    564 HD21 LEU A  35       4.150  -6.906  -6.702  1.00  0.00           H  
ATOM    565 HD22 LEU A  35       3.704  -7.047  -8.419  1.00  0.00           H  
ATOM    566 HD23 LEU A  35       4.436  -5.543  -7.811  1.00  0.00           H  
ATOM    567  N   GLN A  36      -0.272  -8.872  -5.657  1.00  0.00           N  
ATOM    568  CA  GLN A  36      -1.385  -9.505  -4.970  1.00  0.00           C  
ATOM    569  C   GLN A  36      -1.626  -8.832  -3.617  1.00  0.00           C  
ATOM    570  O   GLN A  36      -1.507  -9.471  -2.573  1.00  0.00           O  
ATOM    571  CB  GLN A  36      -1.145 -11.006  -4.800  1.00  0.00           C  
ATOM    572  CG  GLN A  36      -2.375 -11.695  -4.207  1.00  0.00           C  
ATOM    573  CD  GLN A  36      -1.969 -12.883  -3.333  1.00  0.00           C  
ATOM    574  OE1 GLN A  36      -1.716 -13.979  -3.806  1.00  0.00           O  
ATOM    575  NE2 GLN A  36      -1.921 -12.607  -2.032  1.00  0.00           N  
ATOM    576  H   GLN A  36      -0.451  -8.619  -6.607  1.00  0.00           H  
ATOM    577  HA  GLN A  36      -2.249  -9.353  -5.617  1.00  0.00           H  
ATOM    578  HB2 GLN A  36      -0.904 -11.451  -5.766  1.00  0.00           H  
ATOM    579  HB3 GLN A  36      -0.284 -11.168  -4.152  1.00  0.00           H  
ATOM    580  HG2 GLN A  36      -2.946 -10.981  -3.615  1.00  0.00           H  
ATOM    581  HG3 GLN A  36      -3.027 -12.037  -5.010  1.00  0.00           H  
ATOM    582 HE21 GLN A  36      -2.141 -11.686  -1.709  1.00  0.00           H  
ATOM    583 HE22 GLN A  36      -1.666 -13.318  -1.378  1.00  0.00           H  
ATOM    584  N   LEU A  37      -1.959  -7.551  -3.680  1.00  0.00           N  
ATOM    585  CA  LEU A  37      -2.217  -6.784  -2.473  1.00  0.00           C  
ATOM    586  C   LEU A  37      -3.686  -6.944  -2.076  1.00  0.00           C  
ATOM    587  O   LEU A  37      -4.537  -7.203  -2.926  1.00  0.00           O  
ATOM    588  CB  LEU A  37      -1.785  -5.329  -2.660  1.00  0.00           C  
ATOM    589  CG  LEU A  37      -0.623  -5.093  -3.627  1.00  0.00           C  
ATOM    590  CD1 LEU A  37      -1.095  -4.358  -4.883  1.00  0.00           C  
ATOM    591  CD2 LEU A  37       0.528  -4.360  -2.932  1.00  0.00           C  
ATOM    592  H   LEU A  37      -2.053  -7.039  -4.534  1.00  0.00           H  
ATOM    593  HA  LEU A  37      -1.597  -7.205  -1.680  1.00  0.00           H  
ATOM    594  HB2 LEU A  37      -2.645  -4.758  -3.011  1.00  0.00           H  
ATOM    595  HB3 LEU A  37      -1.510  -4.924  -1.686  1.00  0.00           H  
ATOM    596  HG  LEU A  37      -0.240  -6.062  -3.945  1.00  0.00           H  
ATOM    597 HD11 LEU A  37      -2.185  -4.351  -4.912  1.00  0.00           H  
ATOM    598 HD12 LEU A  37      -0.726  -3.333  -4.864  1.00  0.00           H  
ATOM    599 HD13 LEU A  37      -0.711  -4.867  -5.767  1.00  0.00           H  
ATOM    600 HD21 LEU A  37       0.776  -4.872  -2.003  1.00  0.00           H  
ATOM    601 HD22 LEU A  37       1.399  -4.350  -3.586  1.00  0.00           H  
ATOM    602 HD23 LEU A  37       0.225  -3.335  -2.714  1.00  0.00           H  
ATOM    603  N   ASP A  38      -3.937  -6.785  -0.784  1.00  0.00           N  
ATOM    604  CA  ASP A  38      -5.289  -6.908  -0.266  1.00  0.00           C  
ATOM    605  C   ASP A  38      -5.754  -5.550   0.262  1.00  0.00           C  
ATOM    606  O   ASP A  38      -5.032  -4.889   1.007  1.00  0.00           O  
ATOM    607  CB  ASP A  38      -5.345  -7.909   0.890  1.00  0.00           C  
ATOM    608  CG  ASP A  38      -5.632  -9.355   0.481  1.00  0.00           C  
ATOM    609  OD1 ASP A  38      -6.716  -9.577  -0.101  1.00  0.00           O  
ATOM    610  OD2 ASP A  38      -4.760 -10.207   0.759  1.00  0.00           O  
ATOM    611  H   ASP A  38      -3.239  -6.575  -0.101  1.00  0.00           H  
ATOM    612  HA  ASP A  38      -5.888  -7.257  -1.106  1.00  0.00           H  
ATOM    613  HB2 ASP A  38      -4.394  -7.879   1.424  1.00  0.00           H  
ATOM    614  HB3 ASP A  38      -6.114  -7.587   1.593  1.00  0.00           H  
ATOM    615  N   PHE A  39      -6.957  -5.173  -0.146  1.00  0.00           N  
ATOM    616  CA  PHE A  39      -7.527  -3.905   0.277  1.00  0.00           C  
ATOM    617  C   PHE A  39      -8.371  -4.077   1.542  1.00  0.00           C  
ATOM    618  O   PHE A  39      -9.260  -4.924   1.588  1.00  0.00           O  
ATOM    619  CB  PHE A  39      -8.428  -3.419  -0.860  1.00  0.00           C  
ATOM    620  CG  PHE A  39      -7.675  -3.067  -2.145  1.00  0.00           C  
ATOM    621  CD1 PHE A  39      -6.483  -2.415  -2.077  1.00  0.00           C  
ATOM    622  CD2 PHE A  39      -8.196  -3.407  -3.354  1.00  0.00           C  
ATOM    623  CE1 PHE A  39      -5.784  -2.089  -3.269  1.00  0.00           C  
ATOM    624  CE2 PHE A  39      -7.497  -3.080  -4.545  1.00  0.00           C  
ATOM    625  CZ  PHE A  39      -6.305  -2.428  -4.478  1.00  0.00           C  
ATOM    626  H   PHE A  39      -7.537  -5.716  -0.751  1.00  0.00           H  
ATOM    627  HA  PHE A  39      -6.696  -3.231   0.485  1.00  0.00           H  
ATOM    628  HB2 PHE A  39      -9.164  -4.191  -1.083  1.00  0.00           H  
ATOM    629  HB3 PHE A  39      -8.980  -2.541  -0.523  1.00  0.00           H  
ATOM    630  HD1 PHE A  39      -6.064  -2.143  -1.108  1.00  0.00           H  
ATOM    631  HD2 PHE A  39      -9.152  -3.929  -3.408  1.00  0.00           H  
ATOM    632  HE1 PHE A  39      -4.828  -1.566  -3.214  1.00  0.00           H  
ATOM    633  HE2 PHE A  39      -7.915  -3.353  -5.515  1.00  0.00           H  
ATOM    634  HZ  PHE A  39      -5.769  -2.177  -5.393  1.00  0.00           H  
ATOM    635  N   TRP A  40      -8.060  -3.259   2.537  1.00  0.00           N  
ATOM    636  CA  TRP A  40      -8.778  -3.311   3.799  1.00  0.00           C  
ATOM    637  C   TRP A  40     -10.169  -2.713   3.577  1.00  0.00           C  
ATOM    638  O   TRP A  40     -11.175  -3.405   3.721  1.00  0.00           O  
ATOM    639  CB  TRP A  40      -7.993  -2.603   4.905  1.00  0.00           C  
ATOM    640  CG  TRP A  40      -6.889  -3.458   5.531  1.00  0.00           C  
ATOM    641  CD1 TRP A  40      -6.446  -4.657   5.128  1.00  0.00           C  
ATOM    642  CD2 TRP A  40      -6.103  -3.129   6.696  1.00  0.00           C  
ATOM    643  NE1 TRP A  40      -5.436  -5.123   5.944  1.00  0.00           N  
ATOM    644  CE2 TRP A  40      -5.220  -4.165   6.927  1.00  0.00           C  
ATOM    645  CE3 TRP A  40      -6.136  -1.996   7.525  1.00  0.00           C  
ATOM    646  CZ2 TRP A  40      -4.305  -4.169   7.987  1.00  0.00           C  
ATOM    647  CZ3 TRP A  40      -5.215  -2.015   8.581  1.00  0.00           C  
ATOM    648  CH2 TRP A  40      -4.320  -3.050   8.827  1.00  0.00           C  
ATOM    649  H   TRP A  40      -7.334  -2.573   2.491  1.00  0.00           H  
ATOM    650  HA  TRP A  40      -8.864  -4.357   4.091  1.00  0.00           H  
ATOM    651  HB2 TRP A  40      -7.547  -1.696   4.498  1.00  0.00           H  
ATOM    652  HB3 TRP A  40      -8.686  -2.294   5.688  1.00  0.00           H  
ATOM    653  HD1 TRP A  40      -6.835  -5.195   4.264  1.00  0.00           H  
ATOM    654  HE1 TRP A  40      -4.904  -6.068   5.837  1.00  0.00           H  
ATOM    655  HE3 TRP A  40      -6.824  -1.165   7.364  1.00  0.00           H  
ATOM    656  HZ2 TRP A  40      -3.618  -5.000   8.149  1.00  0.00           H  
ATOM    657  HZ3 TRP A  40      -5.199  -1.159   9.255  1.00  0.00           H  
ATOM    658  HH2 TRP A  40      -3.633  -2.989   9.671  1.00  0.00           H  
ATOM    659  N   LYS A  41     -10.180  -1.434   3.229  1.00  0.00           N  
ATOM    660  CA  LYS A  41     -11.430  -0.736   2.985  1.00  0.00           C  
ATOM    661  C   LYS A  41     -11.685  -0.666   1.478  1.00  0.00           C  
ATOM    662  O   LYS A  41     -11.017   0.083   0.766  1.00  0.00           O  
ATOM    663  CB  LYS A  41     -11.422   0.631   3.672  1.00  0.00           C  
ATOM    664  CG  LYS A  41     -11.980   0.534   5.094  1.00  0.00           C  
ATOM    665  CD  LYS A  41     -11.865   1.875   5.821  1.00  0.00           C  
ATOM    666  CE  LYS A  41     -13.219   2.584   5.881  1.00  0.00           C  
ATOM    667  NZ  LYS A  41     -13.097   3.977   5.394  1.00  0.00           N  
ATOM    668  H   LYS A  41      -9.356  -0.879   3.114  1.00  0.00           H  
ATOM    669  HA  LYS A  41     -12.226  -1.323   3.443  1.00  0.00           H  
ATOM    670  HB2 LYS A  41     -10.406   1.022   3.702  1.00  0.00           H  
ATOM    671  HB3 LYS A  41     -12.018   1.337   3.092  1.00  0.00           H  
ATOM    672  HG2 LYS A  41     -13.024   0.224   5.058  1.00  0.00           H  
ATOM    673  HG3 LYS A  41     -11.439  -0.233   5.648  1.00  0.00           H  
ATOM    674  HD2 LYS A  41     -11.489   1.714   6.832  1.00  0.00           H  
ATOM    675  HD3 LYS A  41     -11.140   2.510   5.309  1.00  0.00           H  
ATOM    676  HE2 LYS A  41     -13.946   2.044   5.275  1.00  0.00           H  
ATOM    677  HE3 LYS A  41     -13.591   2.583   6.905  1.00  0.00           H  
ATOM    678  HZ1 LYS A  41     -12.382   4.024   4.697  1.00  0.00           H  
ATOM    679  HZ2 LYS A  41     -13.967   4.270   4.999  1.00  0.00           H  
ATOM    680  HZ3 LYS A  41     -12.859   4.578   6.157  1.00  0.00           H  
ATOM    681  N   SER A  42     -12.652  -1.456   1.037  1.00  0.00           N  
ATOM    682  CA  SER A  42     -13.003  -1.494  -0.373  1.00  0.00           C  
ATOM    683  C   SER A  42     -12.939  -0.085  -0.966  1.00  0.00           C  
ATOM    684  O   SER A  42     -13.873   0.701  -0.809  1.00  0.00           O  
ATOM    685  CB  SER A  42     -14.395  -2.094  -0.578  1.00  0.00           C  
ATOM    686  OG  SER A  42     -15.406  -1.336   0.082  1.00  0.00           O  
ATOM    687  H   SER A  42     -13.191  -2.063   1.622  1.00  0.00           H  
ATOM    688  HA  SER A  42     -12.257  -2.139  -0.839  1.00  0.00           H  
ATOM    689  HB2 SER A  42     -14.616  -2.141  -1.645  1.00  0.00           H  
ATOM    690  HB3 SER A  42     -14.407  -3.118  -0.205  1.00  0.00           H  
ATOM    691  HG  SER A  42     -15.021  -0.880   0.884  1.00  0.00           H  
ATOM    692  N   PRO A  43     -11.800   0.200  -1.652  1.00  0.00           N  
ATOM    693  CA  PRO A  43     -11.603   1.501  -2.269  1.00  0.00           C  
ATOM    694  C   PRO A  43     -12.443   1.638  -3.539  1.00  0.00           C  
ATOM    695  O   PRO A  43     -12.367   2.653  -4.231  1.00  0.00           O  
ATOM    696  CB  PRO A  43     -10.108   1.588  -2.532  1.00  0.00           C  
ATOM    697  CG  PRO A  43      -9.591   0.160  -2.483  1.00  0.00           C  
ATOM    698  CD  PRO A  43     -10.674  -0.706  -1.857  1.00  0.00           C  
ATOM    699  HA  PRO A  43     -11.914   2.226  -1.655  1.00  0.00           H  
ATOM    700  HB2 PRO A  43      -9.908   2.042  -3.502  1.00  0.00           H  
ATOM    701  HB3 PRO A  43      -9.615   2.208  -1.783  1.00  0.00           H  
ATOM    702  HG2 PRO A  43      -9.351  -0.195  -3.485  1.00  0.00           H  
ATOM    703  HG3 PRO A  43      -8.673   0.106  -1.897  1.00  0.00           H  
ATOM    704  HD2 PRO A  43     -10.946  -1.534  -2.512  1.00  0.00           H  
ATOM    705  HD3 PRO A  43     -10.338  -1.140  -0.916  1.00  0.00           H  
ATOM    706  N   THR A  44     -13.225   0.603  -3.808  1.00  0.00           N  
ATOM    707  CA  THR A  44     -14.079   0.596  -4.984  1.00  0.00           C  
ATOM    708  C   THR A  44     -14.626   1.999  -5.254  1.00  0.00           C  
ATOM    709  O   THR A  44     -14.634   2.456  -6.395  1.00  0.00           O  
ATOM    710  CB  THR A  44     -15.173  -0.452  -4.766  1.00  0.00           C  
ATOM    711  OG1 THR A  44     -14.618  -1.650  -5.303  1.00  0.00           O  
ATOM    712  CG2 THR A  44     -16.410  -0.194  -5.630  1.00  0.00           C  
ATOM    713  H   THR A  44     -13.281  -0.218  -3.240  1.00  0.00           H  
ATOM    714  HA  THR A  44     -13.474   0.317  -5.846  1.00  0.00           H  
ATOM    715  HB  THR A  44     -15.442  -0.522  -3.713  1.00  0.00           H  
ATOM    716  HG1 THR A  44     -14.699  -2.392  -4.639  1.00  0.00           H  
ATOM    717 HG21 THR A  44     -16.164   0.528  -6.409  1.00  0.00           H  
ATOM    718 HG22 THR A  44     -16.733  -1.129  -6.090  1.00  0.00           H  
ATOM    719 HG23 THR A  44     -17.212   0.201  -5.007  1.00  0.00           H  
ATOM    720  N   THR A  45     -15.071   2.642  -4.185  1.00  0.00           N  
ATOM    721  CA  THR A  45     -15.618   3.984  -4.292  1.00  0.00           C  
ATOM    722  C   THR A  45     -14.787   4.967  -3.466  1.00  0.00           C  
ATOM    723  O   THR A  45     -14.106   4.569  -2.522  1.00  0.00           O  
ATOM    724  CB  THR A  45     -17.089   3.929  -3.873  1.00  0.00           C  
ATOM    725  OG1 THR A  45     -17.041   3.719  -2.465  1.00  0.00           O  
ATOM    726  CG2 THR A  45     -17.805   2.689  -4.411  1.00  0.00           C  
ATOM    727  H   THR A  45     -15.060   2.263  -3.259  1.00  0.00           H  
ATOM    728  HA  THR A  45     -15.547   4.301  -5.333  1.00  0.00           H  
ATOM    729  HB  THR A  45     -17.611   4.839  -4.168  1.00  0.00           H  
ATOM    730  HG1 THR A  45     -16.744   2.784  -2.268  1.00  0.00           H  
ATOM    731 HG21 THR A  45     -17.562   2.557  -5.466  1.00  0.00           H  
ATOM    732 HG22 THR A  45     -17.480   1.811  -3.852  1.00  0.00           H  
ATOM    733 HG23 THR A  45     -18.882   2.814  -4.299  1.00  0.00           H  
ATOM    734  N   PRO A  46     -14.873   6.265  -3.860  1.00  0.00           N  
ATOM    735  CA  PRO A  46     -14.137   7.309  -3.166  1.00  0.00           C  
ATOM    736  C   PRO A  46     -14.789   7.638  -1.822  1.00  0.00           C  
ATOM    737  O   PRO A  46     -15.897   7.186  -1.538  1.00  0.00           O  
ATOM    738  CB  PRO A  46     -14.127   8.487  -4.126  1.00  0.00           C  
ATOM    739  CG  PRO A  46     -15.246   8.226  -5.120  1.00  0.00           C  
ATOM    740  CD  PRO A  46     -15.669   6.773  -4.973  1.00  0.00           C  
ATOM    741  HA  PRO A  46     -13.211   6.997  -2.952  1.00  0.00           H  
ATOM    742  HB2 PRO A  46     -14.288   9.425  -3.594  1.00  0.00           H  
ATOM    743  HB3 PRO A  46     -13.165   8.570  -4.632  1.00  0.00           H  
ATOM    744  HG2 PRO A  46     -16.089   8.890  -4.929  1.00  0.00           H  
ATOM    745  HG3 PRO A  46     -14.907   8.424  -6.137  1.00  0.00           H  
ATOM    746  HD2 PRO A  46     -16.737   6.691  -4.766  1.00  0.00           H  
ATOM    747  HD3 PRO A  46     -15.478   6.210  -5.887  1.00  0.00           H  
ATOM    748  N   GLY A  47     -14.073   8.423  -1.030  1.00  0.00           N  
ATOM    749  CA  GLY A  47     -14.568   8.818   0.277  1.00  0.00           C  
ATOM    750  C   GLY A  47     -14.153   7.808   1.349  1.00  0.00           C  
ATOM    751  O   GLY A  47     -14.073   8.148   2.528  1.00  0.00           O  
ATOM    752  H   GLY A  47     -13.173   8.787  -1.269  1.00  0.00           H  
ATOM    753  HA2 GLY A  47     -14.182   9.805   0.533  1.00  0.00           H  
ATOM    754  HA3 GLY A  47     -15.655   8.898   0.250  1.00  0.00           H  
ATOM    755  N   GLU A  48     -13.900   6.588   0.900  1.00  0.00           N  
ATOM    756  CA  GLU A  48     -13.494   5.527   1.806  1.00  0.00           C  
ATOM    757  C   GLU A  48     -12.002   5.233   1.646  1.00  0.00           C  
ATOM    758  O   GLU A  48     -11.582   4.666   0.638  1.00  0.00           O  
ATOM    759  CB  GLU A  48     -14.329   4.265   1.580  1.00  0.00           C  
ATOM    760  CG  GLU A  48     -13.983   3.610   0.241  1.00  0.00           C  
ATOM    761  CD  GLU A  48     -15.233   3.032  -0.426  1.00  0.00           C  
ATOM    762  OE1 GLU A  48     -16.287   3.034   0.246  1.00  0.00           O  
ATOM    763  OE2 GLU A  48     -15.106   2.601  -1.592  1.00  0.00           O  
ATOM    764  H   GLU A  48     -13.968   6.320  -0.061  1.00  0.00           H  
ATOM    765  HA  GLU A  48     -13.691   5.910   2.807  1.00  0.00           H  
ATOM    766  HB2 GLU A  48     -14.152   3.557   2.391  1.00  0.00           H  
ATOM    767  HB3 GLU A  48     -15.389   4.516   1.603  1.00  0.00           H  
ATOM    768  HG2 GLU A  48     -13.523   4.347  -0.419  1.00  0.00           H  
ATOM    769  HG3 GLU A  48     -13.250   2.819   0.397  1.00  0.00           H  
ATOM    770  N   THR A  49     -11.241   5.632   2.654  1.00  0.00           N  
ATOM    771  CA  THR A  49      -9.804   5.419   2.637  1.00  0.00           C  
ATOM    772  C   THR A  49      -9.487   3.928   2.500  1.00  0.00           C  
ATOM    773  O   THR A  49     -10.250   3.083   2.964  1.00  0.00           O  
ATOM    774  CB  THR A  49      -9.217   6.051   3.901  1.00  0.00           C  
ATOM    775  OG1 THR A  49      -9.738   5.254   4.961  1.00  0.00           O  
ATOM    776  CG2 THR A  49      -9.779   7.448   4.172  1.00  0.00           C  
ATOM    777  H   THR A  49     -11.590   6.093   3.470  1.00  0.00           H  
ATOM    778  HA  THR A  49      -9.393   5.915   1.757  1.00  0.00           H  
ATOM    779  HB  THR A  49      -8.128   6.071   3.856  1.00  0.00           H  
ATOM    780  HG1 THR A  49     -10.715   5.437   5.077  1.00  0.00           H  
ATOM    781 HG21 THR A  49     -10.476   7.720   3.379  1.00  0.00           H  
ATOM    782 HG22 THR A  49     -10.300   7.450   5.130  1.00  0.00           H  
ATOM    783 HG23 THR A  49      -8.963   8.169   4.202  1.00  0.00           H  
ATOM    784  N   ALA A  50      -8.361   3.652   1.860  1.00  0.00           N  
ATOM    785  CA  ALA A  50      -7.934   2.278   1.656  1.00  0.00           C  
ATOM    786  C   ALA A  50      -6.682   2.007   2.493  1.00  0.00           C  
ATOM    787  O   ALA A  50      -5.883   2.911   2.731  1.00  0.00           O  
ATOM    788  CB  ALA A  50      -7.702   2.031   0.163  1.00  0.00           C  
ATOM    789  H   ALA A  50      -7.745   4.345   1.485  1.00  0.00           H  
ATOM    790  HA  ALA A  50      -8.738   1.626   1.998  1.00  0.00           H  
ATOM    791  HB1 ALA A  50      -8.446   1.327  -0.209  1.00  0.00           H  
ATOM    792  HB2 ALA A  50      -7.789   2.974  -0.378  1.00  0.00           H  
ATOM    793  HB3 ALA A  50      -6.704   1.618   0.015  1.00  0.00           H  
ATOM    794  N   HIS A  51      -6.551   0.759   2.916  1.00  0.00           N  
ATOM    795  CA  HIS A  51      -5.410   0.358   3.722  1.00  0.00           C  
ATOM    796  C   HIS A  51      -4.979  -1.058   3.332  1.00  0.00           C  
ATOM    797  O   HIS A  51      -5.471  -2.036   3.893  1.00  0.00           O  
ATOM    798  CB  HIS A  51      -5.724   0.493   5.213  1.00  0.00           C  
ATOM    799  CG  HIS A  51      -6.731   1.572   5.535  1.00  0.00           C  
ATOM    800  ND1 HIS A  51      -7.937   1.310   6.160  1.00  0.00           N  
ATOM    801  CD2 HIS A  51      -6.697   2.917   5.310  1.00  0.00           C  
ATOM    802  CE1 HIS A  51      -8.592   2.453   6.300  1.00  0.00           C  
ATOM    803  NE2 HIS A  51      -7.822   3.447   5.772  1.00  0.00           N  
ATOM    804  H   HIS A  51      -7.206   0.029   2.718  1.00  0.00           H  
ATOM    805  HA  HIS A  51      -4.602   1.051   3.488  1.00  0.00           H  
ATOM    806  HB2 HIS A  51      -6.099  -0.461   5.583  1.00  0.00           H  
ATOM    807  HB3 HIS A  51      -4.799   0.701   5.751  1.00  0.00           H  
ATOM    808  HD1 HIS A  51      -8.259   0.411   6.455  1.00  0.00           H  
ATOM    809  HD2 HIS A  51      -5.884   3.463   4.832  1.00  0.00           H  
ATOM    810  HE1 HIS A  51      -9.574   2.576   6.757  1.00  0.00           H  
ATOM    811  HE2 HIS A  51      -8.041   4.424   5.790  1.00  0.00           H  
ATOM    812  N   VAL A  52      -4.064  -1.121   2.376  1.00  0.00           N  
ATOM    813  CA  VAL A  52      -3.562  -2.400   1.905  1.00  0.00           C  
ATOM    814  C   VAL A  52      -2.112  -2.573   2.363  1.00  0.00           C  
ATOM    815  O   VAL A  52      -1.359  -1.603   2.433  1.00  0.00           O  
ATOM    816  CB  VAL A  52      -3.724  -2.500   0.387  1.00  0.00           C  
ATOM    817  CG1 VAL A  52      -3.592  -1.125  -0.270  1.00  0.00           C  
ATOM    818  CG2 VAL A  52      -2.722  -3.490  -0.208  1.00  0.00           C  
ATOM    819  H   VAL A  52      -3.670  -0.320   1.926  1.00  0.00           H  
ATOM    820  HA  VAL A  52      -4.170  -3.181   2.362  1.00  0.00           H  
ATOM    821  HB  VAL A  52      -4.727  -2.874   0.182  1.00  0.00           H  
ATOM    822 HG11 VAL A  52      -2.663  -0.655   0.053  1.00  0.00           H  
ATOM    823 HG12 VAL A  52      -3.585  -1.239  -1.354  1.00  0.00           H  
ATOM    824 HG13 VAL A  52      -4.436  -0.499   0.023  1.00  0.00           H  
ATOM    825 HG21 VAL A  52      -2.491  -4.261   0.528  1.00  0.00           H  
ATOM    826 HG22 VAL A  52      -3.152  -3.954  -1.096  1.00  0.00           H  
ATOM    827 HG23 VAL A  52      -1.808  -2.963  -0.481  1.00  0.00           H  
ATOM    828  N   ARG A  53      -1.765  -3.816   2.665  1.00  0.00           N  
ATOM    829  CA  ARG A  53      -0.418  -4.129   3.114  1.00  0.00           C  
ATOM    830  C   ARG A  53       0.519  -4.285   1.915  1.00  0.00           C  
ATOM    831  O   ARG A  53       0.705  -5.391   1.410  1.00  0.00           O  
ATOM    832  CB  ARG A  53      -0.399  -5.416   3.940  1.00  0.00           C  
ATOM    833  CG  ARG A  53      -1.419  -5.353   5.079  1.00  0.00           C  
ATOM    834  CD  ARG A  53      -1.305  -6.581   5.985  1.00  0.00           C  
ATOM    835  NE  ARG A  53      -2.043  -7.718   5.391  1.00  0.00           N  
ATOM    836  CZ  ARG A  53      -1.818  -9.002   5.698  1.00  0.00           C  
ATOM    837  NH1 ARG A  53      -0.875  -9.322   6.595  1.00  0.00           N  
ATOM    838  NH2 ARG A  53      -2.537  -9.968   5.108  1.00  0.00           N  
ATOM    839  H   ARG A  53      -2.384  -4.600   2.606  1.00  0.00           H  
ATOM    840  HA  ARG A  53      -0.127  -3.279   3.732  1.00  0.00           H  
ATOM    841  HB2 ARG A  53      -0.620  -6.269   3.297  1.00  0.00           H  
ATOM    842  HB3 ARG A  53       0.599  -5.576   4.348  1.00  0.00           H  
ATOM    843  HG2 ARG A  53      -1.257  -4.448   5.665  1.00  0.00           H  
ATOM    844  HG3 ARG A  53      -2.426  -5.292   4.668  1.00  0.00           H  
ATOM    845  HD2 ARG A  53      -0.257  -6.848   6.121  1.00  0.00           H  
ATOM    846  HD3 ARG A  53      -1.706  -6.353   6.973  1.00  0.00           H  
ATOM    847  HE  ARG A  53      -2.755  -7.514   4.717  1.00  0.00           H  
ATOM    848 HH11 ARG A  53      -0.340  -8.601   7.035  1.00  0.00           H  
ATOM    849 HH12 ARG A  53      -0.707 -10.280   6.824  1.00  0.00           H  
ATOM    850 HH21 ARG A  53      -3.240  -9.731   4.439  1.00  0.00           H  
ATOM    851 HH22 ARG A  53      -2.368 -10.927   5.338  1.00  0.00           H  
ATOM    852  N   VAL A  54       1.083  -3.162   1.495  1.00  0.00           N  
ATOM    853  CA  VAL A  54       1.997  -3.161   0.366  1.00  0.00           C  
ATOM    854  C   VAL A  54       3.387  -3.588   0.839  1.00  0.00           C  
ATOM    855  O   VAL A  54       3.821  -3.207   1.925  1.00  0.00           O  
ATOM    856  CB  VAL A  54       1.990  -1.789  -0.312  1.00  0.00           C  
ATOM    857  CG1 VAL A  54       2.729  -0.754   0.539  1.00  0.00           C  
ATOM    858  CG2 VAL A  54       2.585  -1.869  -1.718  1.00  0.00           C  
ATOM    859  H   VAL A  54       0.926  -2.268   1.913  1.00  0.00           H  
ATOM    860  HA  VAL A  54       1.631  -3.895  -0.353  1.00  0.00           H  
ATOM    861  HB  VAL A  54       0.953  -1.467  -0.405  1.00  0.00           H  
ATOM    862 HG11 VAL A  54       3.628  -1.205   0.959  1.00  0.00           H  
ATOM    863 HG12 VAL A  54       3.006   0.097  -0.083  1.00  0.00           H  
ATOM    864 HG13 VAL A  54       2.080  -0.418   1.348  1.00  0.00           H  
ATOM    865 HG21 VAL A  54       2.087  -2.660  -2.279  1.00  0.00           H  
ATOM    866 HG22 VAL A  54       2.442  -0.916  -2.228  1.00  0.00           H  
ATOM    867 HG23 VAL A  54       3.652  -2.088  -1.650  1.00  0.00           H  
ATOM    868  N   PRO A  55       4.066  -4.392  -0.022  1.00  0.00           N  
ATOM    869  CA  PRO A  55       5.400  -4.873   0.298  1.00  0.00           C  
ATOM    870  C   PRO A  55       6.438  -3.762   0.133  1.00  0.00           C  
ATOM    871  O   PRO A  55       6.413  -3.025  -0.852  1.00  0.00           O  
ATOM    872  CB  PRO A  55       5.630  -6.045  -0.642  1.00  0.00           C  
ATOM    873  CG  PRO A  55       4.615  -5.887  -1.763  1.00  0.00           C  
ATOM    874  CD  PRO A  55       3.586  -4.863  -1.317  1.00  0.00           C  
ATOM    875  HA  PRO A  55       5.447  -5.152   1.257  1.00  0.00           H  
ATOM    876  HB2 PRO A  55       6.648  -6.039  -1.033  1.00  0.00           H  
ATOM    877  HB3 PRO A  55       5.494  -6.995  -0.123  1.00  0.00           H  
ATOM    878  HG2 PRO A  55       5.107  -5.561  -2.679  1.00  0.00           H  
ATOM    879  HG3 PRO A  55       4.135  -6.841  -1.981  1.00  0.00           H  
ATOM    880  HD2 PRO A  55       3.507  -4.043  -2.032  1.00  0.00           H  
ATOM    881  HD3 PRO A  55       2.594  -5.309  -1.233  1.00  0.00           H  
ATOM    882  N   PHE A  56       7.328  -3.677   1.112  1.00  0.00           N  
ATOM    883  CA  PHE A  56       8.373  -2.668   1.087  1.00  0.00           C  
ATOM    884  C   PHE A  56       9.095  -2.658  -0.261  1.00  0.00           C  
ATOM    885  O   PHE A  56       9.442  -1.597  -0.776  1.00  0.00           O  
ATOM    886  CB  PHE A  56       9.374  -3.034   2.185  1.00  0.00           C  
ATOM    887  CG  PHE A  56      10.195  -1.849   2.698  1.00  0.00           C  
ATOM    888  CD1 PHE A  56       9.593  -0.863   3.414  1.00  0.00           C  
ATOM    889  CD2 PHE A  56      11.528  -1.785   2.439  1.00  0.00           C  
ATOM    890  CE1 PHE A  56      10.355   0.236   3.891  1.00  0.00           C  
ATOM    891  CE2 PHE A  56      12.292  -0.685   2.915  1.00  0.00           C  
ATOM    892  CZ  PHE A  56      11.688   0.301   3.631  1.00  0.00           C  
ATOM    893  H   PHE A  56       7.341  -4.281   1.909  1.00  0.00           H  
ATOM    894  HA  PHE A  56       7.893  -1.702   1.248  1.00  0.00           H  
ATOM    895  HB2 PHE A  56       8.833  -3.478   3.021  1.00  0.00           H  
ATOM    896  HB3 PHE A  56      10.052  -3.797   1.804  1.00  0.00           H  
ATOM    897  HD1 PHE A  56       8.524  -0.916   3.622  1.00  0.00           H  
ATOM    898  HD2 PHE A  56      12.012  -2.575   1.865  1.00  0.00           H  
ATOM    899  HE1 PHE A  56       9.872   1.027   4.464  1.00  0.00           H  
ATOM    900  HE2 PHE A  56      13.360  -0.632   2.707  1.00  0.00           H  
ATOM    901  HZ  PHE A  56      12.274   1.145   3.996  1.00  0.00           H  
ATOM    902  N   VAL A  57       9.299  -3.854  -0.796  1.00  0.00           N  
ATOM    903  CA  VAL A  57       9.973  -3.997  -2.075  1.00  0.00           C  
ATOM    904  C   VAL A  57       9.100  -3.392  -3.177  1.00  0.00           C  
ATOM    905  O   VAL A  57       9.595  -3.059  -4.252  1.00  0.00           O  
ATOM    906  CB  VAL A  57      10.318  -5.466  -2.323  1.00  0.00           C  
ATOM    907  CG1 VAL A  57       9.130  -6.371  -1.993  1.00  0.00           C  
ATOM    908  CG2 VAL A  57      10.789  -5.683  -3.763  1.00  0.00           C  
ATOM    909  H   VAL A  57       9.014  -4.712  -0.371  1.00  0.00           H  
ATOM    910  HA  VAL A  57      10.906  -3.435  -2.020  1.00  0.00           H  
ATOM    911  HB  VAL A  57      11.139  -5.735  -1.659  1.00  0.00           H  
ATOM    912 HG11 VAL A  57       8.203  -5.873  -2.277  1.00  0.00           H  
ATOM    913 HG12 VAL A  57       9.223  -7.308  -2.543  1.00  0.00           H  
ATOM    914 HG13 VAL A  57       9.118  -6.578  -0.922  1.00  0.00           H  
ATOM    915 HG21 VAL A  57      11.362  -4.816  -4.092  1.00  0.00           H  
ATOM    916 HG22 VAL A  57      11.417  -6.573  -3.810  1.00  0.00           H  
ATOM    917 HG23 VAL A  57       9.924  -5.815  -4.413  1.00  0.00           H  
ATOM    918  N   ASN A  58       7.817  -3.271  -2.871  1.00  0.00           N  
ATOM    919  CA  ASN A  58       6.871  -2.713  -3.822  1.00  0.00           C  
ATOM    920  C   ASN A  58       6.284  -1.420  -3.253  1.00  0.00           C  
ATOM    921  O   ASN A  58       5.315  -0.885  -3.788  1.00  0.00           O  
ATOM    922  CB  ASN A  58       5.714  -3.681  -4.081  1.00  0.00           C  
ATOM    923  CG  ASN A  58       4.973  -3.318  -5.369  1.00  0.00           C  
ATOM    924  OD1 ASN A  58       3.851  -2.837  -5.355  1.00  0.00           O  
ATOM    925  ND2 ASN A  58       5.659  -3.574  -6.479  1.00  0.00           N  
ATOM    926  H   ASN A  58       7.422  -3.545  -1.994  1.00  0.00           H  
ATOM    927  HA  ASN A  58       7.444  -2.546  -4.733  1.00  0.00           H  
ATOM    928  HB2 ASN A  58       6.097  -4.700  -4.152  1.00  0.00           H  
ATOM    929  HB3 ASN A  58       5.022  -3.660  -3.240  1.00  0.00           H  
ATOM    930 HD21 ASN A  58       6.576  -3.969  -6.420  1.00  0.00           H  
ATOM    931 HD22 ASN A  58       5.259  -3.370  -7.373  1.00  0.00           H  
ATOM    932  N   VAL A  59       6.898  -0.953  -2.175  1.00  0.00           N  
ATOM    933  CA  VAL A  59       6.450   0.268  -1.527  1.00  0.00           C  
ATOM    934  C   VAL A  59       6.905   1.474  -2.351  1.00  0.00           C  
ATOM    935  O   VAL A  59       6.210   2.486  -2.413  1.00  0.00           O  
ATOM    936  CB  VAL A  59       6.950   0.307  -0.082  1.00  0.00           C  
ATOM    937  CG1 VAL A  59       7.198   1.747   0.373  1.00  0.00           C  
ATOM    938  CG2 VAL A  59       5.974  -0.403   0.856  1.00  0.00           C  
ATOM    939  H   VAL A  59       7.687  -1.395  -1.746  1.00  0.00           H  
ATOM    940  HA  VAL A  59       5.361   0.248  -1.506  1.00  0.00           H  
ATOM    941  HB  VAL A  59       7.900  -0.225  -0.041  1.00  0.00           H  
ATOM    942 HG11 VAL A  59       6.285   2.329   0.249  1.00  0.00           H  
ATOM    943 HG12 VAL A  59       7.493   1.751   1.422  1.00  0.00           H  
ATOM    944 HG13 VAL A  59       7.994   2.187  -0.230  1.00  0.00           H  
ATOM    945 HG21 VAL A  59       5.746  -1.393   0.462  1.00  0.00           H  
ATOM    946 HG22 VAL A  59       6.423  -0.501   1.844  1.00  0.00           H  
ATOM    947 HG23 VAL A  59       5.054   0.178   0.931  1.00  0.00           H  
ATOM    948  N   GLN A  60       8.072   1.325  -2.964  1.00  0.00           N  
ATOM    949  CA  GLN A  60       8.627   2.390  -3.781  1.00  0.00           C  
ATOM    950  C   GLN A  60       7.839   2.526  -5.085  1.00  0.00           C  
ATOM    951  O   GLN A  60       7.220   3.559  -5.334  1.00  0.00           O  
ATOM    952  CB  GLN A  60      10.113   2.147  -4.061  1.00  0.00           C  
ATOM    953  CG  GLN A  60      10.862   3.470  -4.229  1.00  0.00           C  
ATOM    954  CD  GLN A  60      10.947   4.225  -2.902  1.00  0.00           C  
ATOM    955  OE1 GLN A  60      10.406   3.813  -1.889  1.00  0.00           O  
ATOM    956  NE2 GLN A  60      11.654   5.350  -2.962  1.00  0.00           N  
ATOM    957  H   GLN A  60       8.631   0.499  -2.908  1.00  0.00           H  
ATOM    958  HA  GLN A  60       8.520   3.297  -3.187  1.00  0.00           H  
ATOM    959  HB2 GLN A  60      10.552   1.577  -3.243  1.00  0.00           H  
ATOM    960  HB3 GLN A  60      10.222   1.545  -4.964  1.00  0.00           H  
ATOM    961  HG2 GLN A  60      11.866   3.277  -4.607  1.00  0.00           H  
ATOM    962  HG3 GLN A  60      10.356   4.088  -4.972  1.00  0.00           H  
ATOM    963 HE21 GLN A  60      12.071   5.632  -3.826  1.00  0.00           H  
ATOM    964 HE22 GLN A  60      11.767   5.915  -2.145  1.00  0.00           H  
ATOM    965  N   ALA A  61       7.888   1.468  -5.881  1.00  0.00           N  
ATOM    966  CA  ALA A  61       7.185   1.457  -7.153  1.00  0.00           C  
ATOM    967  C   ALA A  61       5.749   1.941  -6.942  1.00  0.00           C  
ATOM    968  O   ALA A  61       5.159   2.552  -7.832  1.00  0.00           O  
ATOM    969  CB  ALA A  61       7.244   0.052  -7.756  1.00  0.00           C  
ATOM    970  H   ALA A  61       8.393   0.632  -5.671  1.00  0.00           H  
ATOM    971  HA  ALA A  61       7.698   2.148  -7.822  1.00  0.00           H  
ATOM    972  HB1 ALA A  61       7.915   0.052  -8.615  1.00  0.00           H  
ATOM    973  HB2 ALA A  61       6.246  -0.248  -8.076  1.00  0.00           H  
ATOM    974  HB3 ALA A  61       7.612  -0.650  -7.008  1.00  0.00           H  
ATOM    975  N   VAL A  62       5.228   1.649  -5.759  1.00  0.00           N  
ATOM    976  CA  VAL A  62       3.872   2.048  -5.421  1.00  0.00           C  
ATOM    977  C   VAL A  62       3.856   3.536  -5.068  1.00  0.00           C  
ATOM    978  O   VAL A  62       2.970   4.271  -5.503  1.00  0.00           O  
ATOM    979  CB  VAL A  62       3.332   1.161  -4.296  1.00  0.00           C  
ATOM    980  CG1 VAL A  62       2.217   1.871  -3.525  1.00  0.00           C  
ATOM    981  CG2 VAL A  62       2.850  -0.184  -4.842  1.00  0.00           C  
ATOM    982  H   VAL A  62       5.714   1.151  -5.041  1.00  0.00           H  
ATOM    983  HA  VAL A  62       3.252   1.889  -6.303  1.00  0.00           H  
ATOM    984  HB  VAL A  62       4.149   0.966  -3.601  1.00  0.00           H  
ATOM    985 HG11 VAL A  62       1.750   2.617  -4.168  1.00  0.00           H  
ATOM    986 HG12 VAL A  62       1.471   1.142  -3.211  1.00  0.00           H  
ATOM    987 HG13 VAL A  62       2.639   2.361  -2.647  1.00  0.00           H  
ATOM    988 HG21 VAL A  62       3.341  -0.387  -5.794  1.00  0.00           H  
ATOM    989 HG22 VAL A  62       3.094  -0.974  -4.132  1.00  0.00           H  
ATOM    990 HG23 VAL A  62       1.771  -0.150  -4.991  1.00  0.00           H  
ATOM    991  N   LYS A  63       4.845   3.937  -4.283  1.00  0.00           N  
ATOM    992  CA  LYS A  63       4.955   5.324  -3.867  1.00  0.00           C  
ATOM    993  C   LYS A  63       5.064   6.216  -5.106  1.00  0.00           C  
ATOM    994  O   LYS A  63       4.590   7.351  -5.101  1.00  0.00           O  
ATOM    995  CB  LYS A  63       6.112   5.498  -2.880  1.00  0.00           C  
ATOM    996  CG  LYS A  63       5.646   5.255  -1.443  1.00  0.00           C  
ATOM    997  CD  LYS A  63       6.079   6.401  -0.525  1.00  0.00           C  
ATOM    998  CE  LYS A  63       5.469   6.246   0.869  1.00  0.00           C  
ATOM    999  NZ  LYS A  63       6.475   6.552   1.912  1.00  0.00           N  
ATOM   1000  H   LYS A  63       5.561   3.333  -3.933  1.00  0.00           H  
ATOM   1001  HA  LYS A  63       4.037   5.580  -3.337  1.00  0.00           H  
ATOM   1002  HB2 LYS A  63       6.915   4.804  -3.129  1.00  0.00           H  
ATOM   1003  HB3 LYS A  63       6.522   6.504  -2.968  1.00  0.00           H  
ATOM   1004  HG2 LYS A  63       4.561   5.155  -1.420  1.00  0.00           H  
ATOM   1005  HG3 LYS A  63       6.060   4.316  -1.077  1.00  0.00           H  
ATOM   1006  HD2 LYS A  63       7.166   6.421  -0.451  1.00  0.00           H  
ATOM   1007  HD3 LYS A  63       5.771   7.353  -0.957  1.00  0.00           H  
ATOM   1008  HE2 LYS A  63       4.613   6.913   0.974  1.00  0.00           H  
ATOM   1009  HE3 LYS A  63       5.099   5.230   1.001  1.00  0.00           H  
ATOM   1010  HZ1 LYS A  63       7.341   6.109   1.679  1.00  0.00           H  
ATOM   1011  HZ2 LYS A  63       6.610   7.542   1.964  1.00  0.00           H  
ATOM   1012  HZ3 LYS A  63       6.152   6.214   2.795  1.00  0.00           H  
ATOM   1013  N   VAL A  64       5.693   5.669  -6.136  1.00  0.00           N  
ATOM   1014  CA  VAL A  64       5.872   6.402  -7.378  1.00  0.00           C  
ATOM   1015  C   VAL A  64       4.555   6.400  -8.159  1.00  0.00           C  
ATOM   1016  O   VAL A  64       4.226   7.378  -8.828  1.00  0.00           O  
ATOM   1017  CB  VAL A  64       7.038   5.808  -8.172  1.00  0.00           C  
ATOM   1018  CG1 VAL A  64       6.978   6.241  -9.638  1.00  0.00           C  
ATOM   1019  CG2 VAL A  64       8.379   6.190  -7.542  1.00  0.00           C  
ATOM   1020  H   VAL A  64       6.076   4.745  -6.130  1.00  0.00           H  
ATOM   1021  HA  VAL A  64       6.126   7.429  -7.120  1.00  0.00           H  
ATOM   1022  HB  VAL A  64       6.949   4.723  -8.138  1.00  0.00           H  
ATOM   1023 HG11 VAL A  64       6.536   7.235  -9.706  1.00  0.00           H  
ATOM   1024 HG12 VAL A  64       7.986   6.262 -10.052  1.00  0.00           H  
ATOM   1025 HG13 VAL A  64       6.370   5.533 -10.201  1.00  0.00           H  
ATOM   1026 HG21 VAL A  64       8.218   6.948  -6.775  1.00  0.00           H  
ATOM   1027 HG22 VAL A  64       8.832   5.307  -7.091  1.00  0.00           H  
ATOM   1028 HG23 VAL A  64       9.041   6.586  -8.311  1.00  0.00           H  
ATOM   1029  N   PHE A  65       3.839   5.292  -8.046  1.00  0.00           N  
ATOM   1030  CA  PHE A  65       2.566   5.150  -8.732  1.00  0.00           C  
ATOM   1031  C   PHE A  65       1.549   6.171  -8.217  1.00  0.00           C  
ATOM   1032  O   PHE A  65       1.003   6.954  -8.993  1.00  0.00           O  
ATOM   1033  CB  PHE A  65       2.051   3.741  -8.435  1.00  0.00           C  
ATOM   1034  CG  PHE A  65       0.930   3.278  -9.368  1.00  0.00           C  
ATOM   1035  CD1 PHE A  65       0.988   3.566 -10.695  1.00  0.00           C  
ATOM   1036  CD2 PHE A  65      -0.124   2.578  -8.869  1.00  0.00           C  
ATOM   1037  CE1 PHE A  65      -0.052   3.136 -11.561  1.00  0.00           C  
ATOM   1038  CE2 PHE A  65      -1.165   2.149  -9.735  1.00  0.00           C  
ATOM   1039  CZ  PHE A  65      -1.106   2.437 -11.063  1.00  0.00           C  
ATOM   1040  H   PHE A  65       4.114   4.500  -7.499  1.00  0.00           H  
ATOM   1041  HA  PHE A  65       2.749   5.326  -9.792  1.00  0.00           H  
ATOM   1042  HB2 PHE A  65       2.881   3.039  -8.505  1.00  0.00           H  
ATOM   1043  HB3 PHE A  65       1.692   3.706  -7.406  1.00  0.00           H  
ATOM   1044  HD1 PHE A  65       1.833   4.127 -11.095  1.00  0.00           H  
ATOM   1045  HD2 PHE A  65      -0.171   2.347  -7.805  1.00  0.00           H  
ATOM   1046  HE1 PHE A  65      -0.006   3.367 -12.626  1.00  0.00           H  
ATOM   1047  HE2 PHE A  65      -2.010   1.588  -9.336  1.00  0.00           H  
ATOM   1048  HZ  PHE A  65      -1.905   2.107 -11.727  1.00  0.00           H  
ATOM   1049  N   LEU A  66       1.325   6.129  -6.912  1.00  0.00           N  
ATOM   1050  CA  LEU A  66       0.384   7.041  -6.285  1.00  0.00           C  
ATOM   1051  C   LEU A  66       0.620   8.456  -6.815  1.00  0.00           C  
ATOM   1052  O   LEU A  66      -0.294   9.086  -7.344  1.00  0.00           O  
ATOM   1053  CB  LEU A  66       0.467   6.933  -4.761  1.00  0.00           C  
ATOM   1054  CG  LEU A  66      -0.183   5.694  -4.140  1.00  0.00           C  
ATOM   1055  CD1 LEU A  66       0.798   4.962  -3.224  1.00  0.00           C  
ATOM   1056  CD2 LEU A  66      -1.479   6.062  -3.415  1.00  0.00           C  
ATOM   1057  H   LEU A  66       1.774   5.489  -6.288  1.00  0.00           H  
ATOM   1058  HA  LEU A  66      -0.619   6.726  -6.576  1.00  0.00           H  
ATOM   1059  HB2 LEU A  66       1.519   6.950  -4.473  1.00  0.00           H  
ATOM   1060  HB3 LEU A  66       0.003   7.818  -4.328  1.00  0.00           H  
ATOM   1061  HG  LEU A  66      -0.447   5.008  -4.944  1.00  0.00           H  
ATOM   1062 HD11 LEU A  66       1.806   5.045  -3.630  1.00  0.00           H  
ATOM   1063 HD12 LEU A  66       0.770   5.409  -2.230  1.00  0.00           H  
ATOM   1064 HD13 LEU A  66       0.518   3.910  -3.158  1.00  0.00           H  
ATOM   1065 HD21 LEU A  66      -1.344   7.003  -2.883  1.00  0.00           H  
ATOM   1066 HD22 LEU A  66      -2.284   6.168  -4.142  1.00  0.00           H  
ATOM   1067 HD23 LEU A  66      -1.733   5.275  -2.705  1.00  0.00           H  
ATOM   1068  N   GLU A  67       1.853   8.915  -6.654  1.00  0.00           N  
ATOM   1069  CA  GLU A  67       2.221  10.244  -7.110  1.00  0.00           C  
ATOM   1070  C   GLU A  67       1.927  10.394  -8.604  1.00  0.00           C  
ATOM   1071  O   GLU A  67       1.345  11.392  -9.029  1.00  0.00           O  
ATOM   1072  CB  GLU A  67       3.693  10.539  -6.810  1.00  0.00           C  
ATOM   1073  CG  GLU A  67       3.851  11.193  -5.435  1.00  0.00           C  
ATOM   1074  CD  GLU A  67       4.311  12.646  -5.569  1.00  0.00           C  
ATOM   1075  OE1 GLU A  67       3.774  13.331  -6.468  1.00  0.00           O  
ATOM   1076  OE2 GLU A  67       5.189  13.039  -4.771  1.00  0.00           O  
ATOM   1077  H   GLU A  67       2.591   8.396  -6.224  1.00  0.00           H  
ATOM   1078  HA  GLU A  67       1.596  10.931  -6.539  1.00  0.00           H  
ATOM   1079  HB2 GLU A  67       4.267   9.614  -6.844  1.00  0.00           H  
ATOM   1080  HB3 GLU A  67       4.100  11.195  -7.578  1.00  0.00           H  
ATOM   1081  HG2 GLU A  67       2.903  11.156  -4.899  1.00  0.00           H  
ATOM   1082  HG3 GLU A  67       4.574  10.632  -4.843  1.00  0.00           H  
ATOM   1083  N   SER A  68       2.342   9.389  -9.360  1.00  0.00           N  
ATOM   1084  CA  SER A  68       2.130   9.396 -10.798  1.00  0.00           C  
ATOM   1085  C   SER A  68       0.648   9.612 -11.107  1.00  0.00           C  
ATOM   1086  O   SER A  68       0.301  10.408 -11.979  1.00  0.00           O  
ATOM   1087  CB  SER A  68       2.620   8.094 -11.433  1.00  0.00           C  
ATOM   1088  OG  SER A  68       1.595   7.106 -11.486  1.00  0.00           O  
ATOM   1089  H   SER A  68       2.815   8.582  -9.007  1.00  0.00           H  
ATOM   1090  HA  SER A  68       2.725  10.230 -11.173  1.00  0.00           H  
ATOM   1091  HB2 SER A  68       2.980   8.296 -12.442  1.00  0.00           H  
ATOM   1092  HB3 SER A  68       3.466   7.709 -10.865  1.00  0.00           H  
ATOM   1093  HG  SER A  68       1.939   6.279 -11.930  1.00  0.00           H  
ATOM   1094  N   GLN A  69      -0.189   8.890 -10.375  1.00  0.00           N  
ATOM   1095  CA  GLN A  69      -1.625   8.994 -10.560  1.00  0.00           C  
ATOM   1096  C   GLN A  69      -2.161  10.253  -9.875  1.00  0.00           C  
ATOM   1097  O   GLN A  69      -3.370  10.474  -9.831  1.00  0.00           O  
ATOM   1098  CB  GLN A  69      -2.336   7.742 -10.039  1.00  0.00           C  
ATOM   1099  CG  GLN A  69      -2.082   7.550  -8.543  1.00  0.00           C  
ATOM   1100  CD  GLN A  69      -2.978   6.449  -7.972  1.00  0.00           C  
ATOM   1101  OE1 GLN A  69      -2.519   5.482  -7.384  1.00  0.00           O  
ATOM   1102  NE2 GLN A  69      -4.277   6.647  -8.176  1.00  0.00           N  
ATOM   1103  H   GLN A  69       0.102   8.246  -9.667  1.00  0.00           H  
ATOM   1104  HA  GLN A  69      -1.774   9.067 -11.637  1.00  0.00           H  
ATOM   1105  HB2 GLN A  69      -3.408   7.827 -10.222  1.00  0.00           H  
ATOM   1106  HB3 GLN A  69      -1.987   6.867 -10.586  1.00  0.00           H  
ATOM   1107  HG2 GLN A  69      -1.036   7.295  -8.377  1.00  0.00           H  
ATOM   1108  HG3 GLN A  69      -2.270   8.486  -8.016  1.00  0.00           H  
ATOM   1109 HE21 GLN A  69      -4.587   7.463  -8.665  1.00  0.00           H  
ATOM   1110 HE22 GLN A  69      -4.943   5.982  -7.840  1.00  0.00           H  
ATOM   1111  N   GLY A  70      -1.233  11.045  -9.357  1.00  0.00           N  
ATOM   1112  CA  GLY A  70      -1.596  12.276  -8.676  1.00  0.00           C  
ATOM   1113  C   GLY A  70      -2.609  12.008  -7.561  1.00  0.00           C  
ATOM   1114  O   GLY A  70      -3.640  12.673  -7.482  1.00  0.00           O  
ATOM   1115  H   GLY A  70      -0.251  10.857  -9.396  1.00  0.00           H  
ATOM   1116  HA2 GLY A  70      -0.703  12.741  -8.258  1.00  0.00           H  
ATOM   1117  HA3 GLY A  70      -2.017  12.982  -9.393  1.00  0.00           H  
ATOM   1118  N   ILE A  71      -2.278  11.033  -6.726  1.00  0.00           N  
ATOM   1119  CA  ILE A  71      -3.145  10.670  -5.619  1.00  0.00           C  
ATOM   1120  C   ILE A  71      -2.497  11.106  -4.304  1.00  0.00           C  
ATOM   1121  O   ILE A  71      -1.388  11.639  -4.301  1.00  0.00           O  
ATOM   1122  CB  ILE A  71      -3.485   9.179  -5.672  1.00  0.00           C  
ATOM   1123  CG1 ILE A  71      -4.750   8.875  -4.867  1.00  0.00           C  
ATOM   1124  CG2 ILE A  71      -2.297   8.329  -5.217  1.00  0.00           C  
ATOM   1125  CD1 ILE A  71      -5.538   7.724  -5.495  1.00  0.00           C  
ATOM   1126  H   ILE A  71      -1.436  10.497  -6.799  1.00  0.00           H  
ATOM   1127  HA  ILE A  71      -4.079  11.217  -5.742  1.00  0.00           H  
ATOM   1128  HB  ILE A  71      -3.692   8.912  -6.709  1.00  0.00           H  
ATOM   1129 HG12 ILE A  71      -4.480   8.619  -3.842  1.00  0.00           H  
ATOM   1130 HG13 ILE A  71      -5.377   9.765  -4.818  1.00  0.00           H  
ATOM   1131 HG21 ILE A  71      -1.368   8.850  -5.448  1.00  0.00           H  
ATOM   1132 HG22 ILE A  71      -2.362   8.162  -4.141  1.00  0.00           H  
ATOM   1133 HG23 ILE A  71      -2.316   7.370  -5.735  1.00  0.00           H  
ATOM   1134 HD11 ILE A  71      -5.462   7.782  -6.581  1.00  0.00           H  
ATOM   1135 HD12 ILE A  71      -5.128   6.774  -5.153  1.00  0.00           H  
ATOM   1136 HD13 ILE A  71      -6.584   7.796  -5.199  1.00  0.00           H  
ATOM   1137  N   ALA A  72      -3.215  10.864  -3.218  1.00  0.00           N  
ATOM   1138  CA  ALA A  72      -2.723  11.225  -1.899  1.00  0.00           C  
ATOM   1139  C   ALA A  72      -2.847  10.020  -0.965  1.00  0.00           C  
ATOM   1140  O   ALA A  72      -3.941   9.492  -0.769  1.00  0.00           O  
ATOM   1141  CB  ALA A  72      -3.493  12.443  -1.384  1.00  0.00           C  
ATOM   1142  H   ALA A  72      -4.116  10.430  -3.229  1.00  0.00           H  
ATOM   1143  HA  ALA A  72      -1.672  11.491  -1.999  1.00  0.00           H  
ATOM   1144  HB1 ALA A  72      -3.624  13.160  -2.194  1.00  0.00           H  
ATOM   1145  HB2 ALA A  72      -4.470  12.127  -1.017  1.00  0.00           H  
ATOM   1146  HB3 ALA A  72      -2.934  12.910  -0.573  1.00  0.00           H  
ATOM   1147  N   TYR A  73      -1.710   9.619  -0.416  1.00  0.00           N  
ATOM   1148  CA  TYR A  73      -1.678   8.485   0.493  1.00  0.00           C  
ATOM   1149  C   TYR A  73      -0.969   8.849   1.799  1.00  0.00           C  
ATOM   1150  O   TYR A  73      -0.681  10.019   2.048  1.00  0.00           O  
ATOM   1151  CB  TYR A  73      -0.876   7.395  -0.222  1.00  0.00           C  
ATOM   1152  CG  TYR A  73       0.323   7.923  -1.013  1.00  0.00           C  
ATOM   1153  CD1 TYR A  73       0.122   8.683  -2.147  1.00  0.00           C  
ATOM   1154  CD2 TYR A  73       1.606   7.638  -0.592  1.00  0.00           C  
ATOM   1155  CE1 TYR A  73       1.250   9.178  -2.890  1.00  0.00           C  
ATOM   1156  CE2 TYR A  73       2.735   8.133  -1.335  1.00  0.00           C  
ATOM   1157  CZ  TYR A  73       2.502   8.880  -2.448  1.00  0.00           C  
ATOM   1158  OH  TYR A  73       3.568   9.349  -3.151  1.00  0.00           O  
ATOM   1159  H   TYR A  73      -0.826  10.053  -0.581  1.00  0.00           H  
ATOM   1160  HA  TYR A  73      -2.707   8.200   0.713  1.00  0.00           H  
ATOM   1161  HB2 TYR A  73      -0.523   6.675   0.516  1.00  0.00           H  
ATOM   1162  HB3 TYR A  73      -1.537   6.858  -0.900  1.00  0.00           H  
ATOM   1163  HD1 TYR A  73      -0.892   8.908  -2.479  1.00  0.00           H  
ATOM   1164  HD2 TYR A  73       1.766   7.037   0.304  1.00  0.00           H  
ATOM   1165  HE1 TYR A  73       1.106   9.780  -3.788  1.00  0.00           H  
ATOM   1166  HE2 TYR A  73       3.754   7.916  -1.014  1.00  0.00           H  
ATOM   1167  HH  TYR A  73       4.031   8.593  -3.614  1.00  0.00           H  
ATOM   1168  N   SER A  74      -0.707   7.826   2.599  1.00  0.00           N  
ATOM   1169  CA  SER A  74      -0.038   8.023   3.873  1.00  0.00           C  
ATOM   1170  C   SER A  74       0.543   6.698   4.370  1.00  0.00           C  
ATOM   1171  O   SER A  74       0.133   5.630   3.921  1.00  0.00           O  
ATOM   1172  CB  SER A  74      -0.996   8.607   4.913  1.00  0.00           C  
ATOM   1173  OG  SER A  74      -0.301   9.165   6.025  1.00  0.00           O  
ATOM   1174  H   SER A  74      -0.946   6.877   2.389  1.00  0.00           H  
ATOM   1175  HA  SER A  74       0.758   8.739   3.673  1.00  0.00           H  
ATOM   1176  HB2 SER A  74      -1.613   9.375   4.448  1.00  0.00           H  
ATOM   1177  HB3 SER A  74      -1.670   7.825   5.264  1.00  0.00           H  
ATOM   1178  HG  SER A  74      -0.010   8.439   6.648  1.00  0.00           H  
ATOM   1179  N   ILE A  75       1.488   6.812   5.291  1.00  0.00           N  
ATOM   1180  CA  ILE A  75       2.130   5.635   5.854  1.00  0.00           C  
ATOM   1181  C   ILE A  75       1.499   5.317   7.210  1.00  0.00           C  
ATOM   1182  O   ILE A  75       1.697   6.048   8.179  1.00  0.00           O  
ATOM   1183  CB  ILE A  75       3.647   5.829   5.912  1.00  0.00           C  
ATOM   1184  CG1 ILE A  75       4.219   6.095   4.518  1.00  0.00           C  
ATOM   1185  CG2 ILE A  75       4.325   4.638   6.592  1.00  0.00           C  
ATOM   1186  CD1 ILE A  75       3.954   7.538   4.082  1.00  0.00           C  
ATOM   1187  H   ILE A  75       1.816   7.685   5.651  1.00  0.00           H  
ATOM   1188  HA  ILE A  75       1.936   4.803   5.178  1.00  0.00           H  
ATOM   1189  HB  ILE A  75       3.856   6.709   6.519  1.00  0.00           H  
ATOM   1190 HG12 ILE A  75       5.291   5.902   4.518  1.00  0.00           H  
ATOM   1191 HG13 ILE A  75       3.772   5.407   3.800  1.00  0.00           H  
ATOM   1192 HG21 ILE A  75       3.600   4.113   7.212  1.00  0.00           H  
ATOM   1193 HG22 ILE A  75       4.715   3.959   5.834  1.00  0.00           H  
ATOM   1194 HG23 ILE A  75       5.145   4.995   7.215  1.00  0.00           H  
ATOM   1195 HD11 ILE A  75       3.675   8.133   4.951  1.00  0.00           H  
ATOM   1196 HD12 ILE A  75       4.856   7.952   3.632  1.00  0.00           H  
ATOM   1197 HD13 ILE A  75       3.144   7.555   3.354  1.00  0.00           H  
ATOM   1198  N   MET A  76       0.751   4.223   7.236  1.00  0.00           N  
ATOM   1199  CA  MET A  76       0.090   3.797   8.458  1.00  0.00           C  
ATOM   1200  C   MET A  76       1.098   3.231   9.460  1.00  0.00           C  
ATOM   1201  O   MET A  76       1.365   3.845  10.492  1.00  0.00           O  
ATOM   1202  CB  MET A  76      -0.956   2.729   8.128  1.00  0.00           C  
ATOM   1203  CG  MET A  76      -1.828   2.420   9.346  1.00  0.00           C  
ATOM   1204  SD  MET A  76      -3.495   2.993   9.065  1.00  0.00           S  
ATOM   1205  CE  MET A  76      -3.800   3.831  10.611  1.00  0.00           C  
ATOM   1206  H   MET A  76       0.595   3.633   6.444  1.00  0.00           H  
ATOM   1207  HA  MET A  76      -0.375   4.694   8.867  1.00  0.00           H  
ATOM   1208  HB2 MET A  76      -1.583   3.072   7.305  1.00  0.00           H  
ATOM   1209  HB3 MET A  76      -0.457   1.819   7.792  1.00  0.00           H  
ATOM   1210  HG2 MET A  76      -1.830   1.348   9.539  1.00  0.00           H  
ATOM   1211  HG3 MET A  76      -1.414   2.903  10.232  1.00  0.00           H  
ATOM   1212  HE1 MET A  76      -2.849   4.067  11.091  1.00  0.00           H  
ATOM   1213  HE2 MET A  76      -4.351   4.752  10.423  1.00  0.00           H  
ATOM   1214  HE3 MET A  76      -4.385   3.185  11.265  1.00  0.00           H  
ATOM   1215  N   ILE A  77       1.632   2.067   9.119  1.00  0.00           N  
ATOM   1216  CA  ILE A  77       2.606   1.412   9.976  1.00  0.00           C  
ATOM   1217  C   ILE A  77       3.818   0.999   9.139  1.00  0.00           C  
ATOM   1218  O   ILE A  77       3.667   0.497   8.027  1.00  0.00           O  
ATOM   1219  CB  ILE A  77       1.958   0.252  10.734  1.00  0.00           C  
ATOM   1220  CG1 ILE A  77       2.912  -0.316  11.787  1.00  0.00           C  
ATOM   1221  CG2 ILE A  77       1.463  -0.826   9.768  1.00  0.00           C  
ATOM   1222  CD1 ILE A  77       3.370   0.774  12.757  1.00  0.00           C  
ATOM   1223  H   ILE A  77       1.410   1.574   8.278  1.00  0.00           H  
ATOM   1224  HA  ILE A  77       2.930   2.141  10.719  1.00  0.00           H  
ATOM   1225  HB  ILE A  77       1.085   0.635  11.264  1.00  0.00           H  
ATOM   1226 HG12 ILE A  77       2.416  -1.115  12.339  1.00  0.00           H  
ATOM   1227 HG13 ILE A  77       3.779  -0.760  11.296  1.00  0.00           H  
ATOM   1228 HG21 ILE A  77       1.708  -0.538   8.745  1.00  0.00           H  
ATOM   1229 HG22 ILE A  77       1.945  -1.775  10.003  1.00  0.00           H  
ATOM   1230 HG23 ILE A  77       0.382  -0.934   9.865  1.00  0.00           H  
ATOM   1231 HD11 ILE A  77       2.509   1.364  13.073  1.00  0.00           H  
ATOM   1232 HD12 ILE A  77       3.834   0.313  13.629  1.00  0.00           H  
ATOM   1233 HD13 ILE A  77       4.092   1.422  12.261  1.00  0.00           H  
ATOM   1234  N   GLU A  78       4.995   1.226   9.707  1.00  0.00           N  
ATOM   1235  CA  GLU A  78       6.232   0.884   9.027  1.00  0.00           C  
ATOM   1236  C   GLU A  78       6.697  -0.514   9.442  1.00  0.00           C  
ATOM   1237  O   GLU A  78       5.880  -1.417   9.617  1.00  0.00           O  
ATOM   1238  CB  GLU A  78       7.316   1.927   9.304  1.00  0.00           C  
ATOM   1239  CG  GLU A  78       7.802   1.842  10.752  1.00  0.00           C  
ATOM   1240  CD  GLU A  78       9.331   1.876  10.820  1.00  0.00           C  
ATOM   1241  OE1 GLU A  78       9.926   2.478   9.902  1.00  0.00           O  
ATOM   1242  OE2 GLU A  78       9.868   1.298  11.789  1.00  0.00           O  
ATOM   1243  H   GLU A  78       5.109   1.635  10.612  1.00  0.00           H  
ATOM   1244  HA  GLU A  78       5.990   0.892   7.964  1.00  0.00           H  
ATOM   1245  HB2 GLU A  78       8.155   1.772   8.625  1.00  0.00           H  
ATOM   1246  HB3 GLU A  78       6.925   2.924   9.106  1.00  0.00           H  
ATOM   1247  HG2 GLU A  78       7.390   2.671  11.327  1.00  0.00           H  
ATOM   1248  HG3 GLU A  78       7.435   0.923  11.209  1.00  0.00           H  
ATOM   1249  N   ASP A  79       8.007  -0.647   9.589  1.00  0.00           N  
ATOM   1250  CA  ASP A  79       8.590  -1.920   9.981  1.00  0.00           C  
ATOM   1251  C   ASP A  79       9.972  -1.676  10.589  1.00  0.00           C  
ATOM   1252  O   ASP A  79      10.907  -1.298   9.884  1.00  0.00           O  
ATOM   1253  CB  ASP A  79       8.760  -2.843   8.772  1.00  0.00           C  
ATOM   1254  CG  ASP A  79       8.663  -4.337   9.082  1.00  0.00           C  
ATOM   1255  OD1 ASP A  79       8.411  -4.658  10.264  1.00  0.00           O  
ATOM   1256  OD2 ASP A  79       8.843  -5.127   8.130  1.00  0.00           O  
ATOM   1257  H   ASP A  79       8.664   0.092   9.445  1.00  0.00           H  
ATOM   1258  HA  ASP A  79       7.888  -2.347  10.697  1.00  0.00           H  
ATOM   1259  HB2 ASP A  79       8.003  -2.590   8.031  1.00  0.00           H  
ATOM   1260  HB3 ASP A  79       9.731  -2.643   8.317  1.00  0.00           H  
ATOM   1261  N   VAL A  80      10.059  -1.903  11.892  1.00  0.00           N  
ATOM   1262  CA  VAL A  80      11.311  -1.712  12.603  1.00  0.00           C  
ATOM   1263  C   VAL A  80      11.942  -3.076  12.891  1.00  0.00           C  
ATOM   1264  O   VAL A  80      11.352  -3.902  13.587  1.00  0.00           O  
ATOM   1265  CB  VAL A  80      11.075  -0.884  13.867  1.00  0.00           C  
ATOM   1266  CG1 VAL A  80      10.503  -1.751  14.991  1.00  0.00           C  
ATOM   1267  CG2 VAL A  80      12.361  -0.185  14.314  1.00  0.00           C  
ATOM   1268  H   VAL A  80       9.294  -2.209  12.458  1.00  0.00           H  
ATOM   1269  HA  VAL A  80      11.978  -1.148  11.950  1.00  0.00           H  
ATOM   1270  HB  VAL A  80      10.340  -0.114  13.631  1.00  0.00           H  
ATOM   1271 HG11 VAL A  80       9.792  -2.464  14.573  1.00  0.00           H  
ATOM   1272 HG12 VAL A  80      11.313  -2.289  15.482  1.00  0.00           H  
ATOM   1273 HG13 VAL A  80       9.996  -1.115  15.717  1.00  0.00           H  
ATOM   1274 HG21 VAL A  80      13.201  -0.873  14.215  1.00  0.00           H  
ATOM   1275 HG22 VAL A  80      12.535   0.691  13.690  1.00  0.00           H  
ATOM   1276 HG23 VAL A  80      12.264   0.123  15.355  1.00  0.00           H  
ATOM   1277  N   GLN A  81      13.132  -3.271  12.340  1.00  0.00           N  
ATOM   1278  CA  GLN A  81      13.848  -4.520  12.529  1.00  0.00           C  
ATOM   1279  C   GLN A  81      13.754  -4.970  13.989  1.00  0.00           C  
ATOM   1280  O   GLN A  81      13.837  -6.162  14.281  1.00  0.00           O  
ATOM   1281  CB  GLN A  81      15.307  -4.388  12.090  1.00  0.00           C  
ATOM   1282  CG  GLN A  81      15.983  -5.759  12.010  1.00  0.00           C  
ATOM   1283  CD  GLN A  81      17.352  -5.735  12.694  1.00  0.00           C  
ATOM   1284  OE1 GLN A  81      18.392  -5.796  12.059  1.00  0.00           O  
ATOM   1285  NE2 GLN A  81      17.294  -5.644  14.020  1.00  0.00           N  
ATOM   1286  H   GLN A  81      13.604  -2.594  11.776  1.00  0.00           H  
ATOM   1287  HA  GLN A  81      13.345  -5.242  11.886  1.00  0.00           H  
ATOM   1288  HB2 GLN A  81      15.355  -3.899  11.116  1.00  0.00           H  
ATOM   1289  HB3 GLN A  81      15.846  -3.753  12.792  1.00  0.00           H  
ATOM   1290  HG2 GLN A  81      15.349  -6.508  12.485  1.00  0.00           H  
ATOM   1291  HG3 GLN A  81      16.098  -6.051  10.967  1.00  0.00           H  
ATOM   1292 HE21 GLN A  81      16.406  -5.597  14.478  1.00  0.00           H  
ATOM   1293 HE22 GLN A  81      18.136  -5.621  14.556  1.00  0.00           H  
TER    1294      GLN A  81                                                      
ENDMDL                                                                          
MODEL        2                                                                  
ATOM      1  N   MET A   1      26.088 -21.903  17.537  1.00  0.00           N  
ATOM      2  CA  MET A   1      25.184 -20.844  17.954  1.00  0.00           C  
ATOM      3  C   MET A   1      23.871 -20.904  17.170  1.00  0.00           C  
ATOM      4  O   MET A   1      22.897 -21.500  17.627  1.00  0.00           O  
ATOM      5  CB  MET A   1      25.851 -19.487  17.732  1.00  0.00           C  
ATOM      6  CG  MET A   1      26.887 -19.200  18.820  1.00  0.00           C  
ATOM      7  SD  MET A   1      27.072 -17.438  19.038  1.00  0.00           S  
ATOM      8  CE  MET A   1      28.722 -17.217  18.393  1.00  0.00           C  
ATOM      9  H   MET A   1      26.212 -21.988  16.548  1.00  0.00           H  
ATOM     10  HA  MET A   1      24.991 -21.024  19.012  1.00  0.00           H  
ATOM     11  HB2 MET A   1      26.332 -19.470  16.753  1.00  0.00           H  
ATOM     12  HB3 MET A   1      25.095 -18.702  17.728  1.00  0.00           H  
ATOM     13  HG2 MET A   1      26.577 -19.660  19.758  1.00  0.00           H  
ATOM     14  HG3 MET A   1      27.845 -19.643  18.549  1.00  0.00           H  
ATOM     15  HE1 MET A   1      29.410 -17.878  18.920  1.00  0.00           H  
ATOM     16  HE2 MET A   1      28.731 -17.456  17.330  1.00  0.00           H  
ATOM     17  HE3 MET A   1      29.032 -16.182  18.535  1.00  0.00           H  
ATOM     18  N   ARG A   2      23.888 -20.277  16.002  1.00  0.00           N  
ATOM     19  CA  ARG A   2      22.711 -20.251  15.150  1.00  0.00           C  
ATOM     20  C   ARG A   2      23.007 -19.479  13.863  1.00  0.00           C  
ATOM     21  O   ARG A   2      23.545 -18.374  13.906  1.00  0.00           O  
ATOM     22  CB  ARG A   2      21.526 -19.600  15.868  1.00  0.00           C  
ATOM     23  CG  ARG A   2      20.199 -20.078  15.277  1.00  0.00           C  
ATOM     24  CD  ARG A   2      19.481 -21.027  16.238  1.00  0.00           C  
ATOM     25  NE  ARG A   2      18.393 -21.739  15.531  1.00  0.00           N  
ATOM     26  CZ  ARG A   2      17.748 -22.805  16.024  1.00  0.00           C  
ATOM     27  NH1 ARG A   2      18.077 -23.289  17.228  1.00  0.00           N  
ATOM     28  NH2 ARG A   2      16.774 -23.386  15.311  1.00  0.00           N  
ATOM     29  H   ARG A   2      24.685 -19.794  15.638  1.00  0.00           H  
ATOM     30  HA  ARG A   2      22.496 -21.298  14.939  1.00  0.00           H  
ATOM     31  HB2 ARG A   2      21.564 -19.840  16.930  1.00  0.00           H  
ATOM     32  HB3 ARG A   2      21.597 -18.515  15.782  1.00  0.00           H  
ATOM     33  HG2 ARG A   2      19.562 -19.220  15.064  1.00  0.00           H  
ATOM     34  HG3 ARG A   2      20.380 -20.585  14.329  1.00  0.00           H  
ATOM     35  HD2 ARG A   2      20.191 -21.746  16.650  1.00  0.00           H  
ATOM     36  HD3 ARG A   2      19.073 -20.466  17.080  1.00  0.00           H  
ATOM     37  HE  ARG A   2      18.123 -21.403  14.629  1.00  0.00           H  
ATOM     38 HH11 ARG A   2      18.805 -22.856  17.761  1.00  0.00           H  
ATOM     39 HH12 ARG A   2      17.597 -24.086  17.596  1.00  0.00           H  
ATOM     40 HH21 ARG A   2      16.529 -23.025  14.412  1.00  0.00           H  
ATOM     41 HH22 ARG A   2      16.293 -24.182  15.678  1.00  0.00           H  
ATOM     42  N   SER A   3      22.640 -20.091  12.746  1.00  0.00           N  
ATOM     43  CA  SER A   3      22.858 -19.475  11.449  1.00  0.00           C  
ATOM     44  C   SER A   3      21.527 -19.330  10.708  1.00  0.00           C  
ATOM     45  O   SER A   3      20.974 -20.313  10.218  1.00  0.00           O  
ATOM     46  CB  SER A   3      23.846 -20.290  10.611  1.00  0.00           C  
ATOM     47  OG  SER A   3      23.282 -21.524  10.172  1.00  0.00           O  
ATOM     48  H   SER A   3      22.203 -20.990  12.719  1.00  0.00           H  
ATOM     49  HA  SER A   3      23.286 -18.496  11.662  1.00  0.00           H  
ATOM     50  HB2 SER A   3      24.155 -19.705   9.745  1.00  0.00           H  
ATOM     51  HB3 SER A   3      24.741 -20.490  11.198  1.00  0.00           H  
ATOM     52  HG  SER A   3      23.890 -21.960   9.508  1.00  0.00           H  
ATOM     53  N   LEU A   4      21.051 -18.095  10.649  1.00  0.00           N  
ATOM     54  CA  LEU A   4      19.796 -17.808   9.977  1.00  0.00           C  
ATOM     55  C   LEU A   4      19.893 -16.448   9.282  1.00  0.00           C  
ATOM     56  O   LEU A   4      20.867 -15.721   9.467  1.00  0.00           O  
ATOM     57  CB  LEU A   4      18.626 -17.915  10.956  1.00  0.00           C  
ATOM     58  CG  LEU A   4      17.976 -19.295  11.076  1.00  0.00           C  
ATOM     59  CD1 LEU A   4      17.474 -19.544  12.500  1.00  0.00           C  
ATOM     60  CD2 LEU A   4      16.865 -19.469  10.039  1.00  0.00           C  
ATOM     61  H   LEU A   4      21.506 -17.299  11.050  1.00  0.00           H  
ATOM     62  HA  LEU A   4      19.650 -18.575   9.216  1.00  0.00           H  
ATOM     63  HB2 LEU A   4      18.975 -17.614  11.944  1.00  0.00           H  
ATOM     64  HB3 LEU A   4      17.860 -17.199  10.657  1.00  0.00           H  
ATOM     65  HG  LEU A   4      18.734 -20.050  10.865  1.00  0.00           H  
ATOM     66 HD11 LEU A   4      17.887 -18.787  13.168  1.00  0.00           H  
ATOM     67 HD12 LEU A   4      16.385 -19.488  12.517  1.00  0.00           H  
ATOM     68 HD13 LEU A   4      17.793 -20.533  12.830  1.00  0.00           H  
ATOM     69 HD21 LEU A   4      17.098 -18.879   9.153  1.00  0.00           H  
ATOM     70 HD22 LEU A   4      16.785 -20.521   9.764  1.00  0.00           H  
ATOM     71 HD23 LEU A   4      15.918 -19.131  10.460  1.00  0.00           H  
ATOM     72  N   GLU A   5      18.869 -16.145   8.498  1.00  0.00           N  
ATOM     73  CA  GLU A   5      18.826 -14.886   7.774  1.00  0.00           C  
ATOM     74  C   GLU A   5      17.707 -13.997   8.321  1.00  0.00           C  
ATOM     75  O   GLU A   5      16.954 -14.413   9.199  1.00  0.00           O  
ATOM     76  CB  GLU A   5      18.656 -15.121   6.273  1.00  0.00           C  
ATOM     77  CG  GLU A   5      19.189 -13.933   5.467  1.00  0.00           C  
ATOM     78  CD  GLU A   5      20.075 -14.408   4.313  1.00  0.00           C  
ATOM     79  OE1 GLU A   5      21.068 -15.106   4.610  1.00  0.00           O  
ATOM     80  OE2 GLU A   5      19.739 -14.058   3.161  1.00  0.00           O  
ATOM     81  H   GLU A   5      18.079 -16.742   8.353  1.00  0.00           H  
ATOM     82  HA  GLU A   5      19.793 -14.416   7.956  1.00  0.00           H  
ATOM     83  HB2 GLU A   5      19.184 -16.029   5.981  1.00  0.00           H  
ATOM     84  HB3 GLU A   5      17.603 -15.277   6.042  1.00  0.00           H  
ATOM     85  HG2 GLU A   5      18.355 -13.352   5.075  1.00  0.00           H  
ATOM     86  HG3 GLU A   5      19.759 -13.273   6.121  1.00  0.00           H  
ATOM     87  N   THR A   6      17.634 -12.791   7.778  1.00  0.00           N  
ATOM     88  CA  THR A   6      16.619 -11.841   8.200  1.00  0.00           C  
ATOM     89  C   THR A   6      15.846 -11.313   6.988  1.00  0.00           C  
ATOM     90  O   THR A   6      15.989 -11.832   5.883  1.00  0.00           O  
ATOM     91  CB  THR A   6      17.309 -10.739   9.007  1.00  0.00           C  
ATOM     92  OG1 THR A   6      18.535 -10.519   8.316  1.00  0.00           O  
ATOM     93  CG2 THR A   6      17.744 -11.216  10.394  1.00  0.00           C  
ATOM     94  H   THR A   6      18.251 -12.462   7.063  1.00  0.00           H  
ATOM     95  HA  THR A   6      15.902 -12.362   8.834  1.00  0.00           H  
ATOM     96  HB  THR A   6      16.676  -9.856   9.080  1.00  0.00           H  
ATOM     97  HG1 THR A   6      18.375  -9.954   7.506  1.00  0.00           H  
ATOM     98 HG21 THR A   6      17.535 -12.282  10.495  1.00  0.00           H  
ATOM     99 HG22 THR A   6      18.813 -11.042  10.519  1.00  0.00           H  
ATOM    100 HG23 THR A   6      17.194 -10.665  11.157  1.00  0.00           H  
ATOM    101  N   PHE A   7      15.046 -10.287   7.240  1.00  0.00           N  
ATOM    102  CA  PHE A   7      14.251  -9.684   6.184  1.00  0.00           C  
ATOM    103  C   PHE A   7      13.686  -8.332   6.627  1.00  0.00           C  
ATOM    104  O   PHE A   7      13.997  -7.853   7.717  1.00  0.00           O  
ATOM    105  CB  PHE A   7      13.091 -10.639   5.895  1.00  0.00           C  
ATOM    106  CG  PHE A   7      13.427 -11.739   4.888  1.00  0.00           C  
ATOM    107  CD1 PHE A   7      14.023 -11.423   3.707  1.00  0.00           C  
ATOM    108  CD2 PHE A   7      13.129 -13.036   5.173  1.00  0.00           C  
ATOM    109  CE1 PHE A   7      14.334 -12.445   2.773  1.00  0.00           C  
ATOM    110  CE2 PHE A   7      13.441 -14.058   4.238  1.00  0.00           C  
ATOM    111  CZ  PHE A   7      14.037 -13.742   3.058  1.00  0.00           C  
ATOM    112  H   PHE A   7      14.937  -9.871   8.142  1.00  0.00           H  
ATOM    113  HA  PHE A   7      14.908  -9.537   5.327  1.00  0.00           H  
ATOM    114  HB2 PHE A   7      12.773 -11.099   6.830  1.00  0.00           H  
ATOM    115  HB3 PHE A   7      12.244 -10.063   5.520  1.00  0.00           H  
ATOM    116  HD1 PHE A   7      14.261 -10.384   3.479  1.00  0.00           H  
ATOM    117  HD2 PHE A   7      12.652 -13.290   6.120  1.00  0.00           H  
ATOM    118  HE1 PHE A   7      14.812 -12.191   1.827  1.00  0.00           H  
ATOM    119  HE2 PHE A   7      13.203 -15.097   4.468  1.00  0.00           H  
ATOM    120  HZ  PHE A   7      14.276 -14.527   2.341  1.00  0.00           H  
ATOM    121  N   VAL A   8      12.867  -7.756   5.759  1.00  0.00           N  
ATOM    122  CA  VAL A   8      12.255  -6.470   6.049  1.00  0.00           C  
ATOM    123  C   VAL A   8      10.829  -6.690   6.556  1.00  0.00           C  
ATOM    124  O   VAL A   8      10.586  -6.668   7.762  1.00  0.00           O  
ATOM    125  CB  VAL A   8      12.318  -5.572   4.811  1.00  0.00           C  
ATOM    126  CG1 VAL A   8      11.202  -4.524   4.838  1.00  0.00           C  
ATOM    127  CG2 VAL A   8      13.690  -4.907   4.685  1.00  0.00           C  
ATOM    128  H   VAL A   8      12.619  -8.152   4.875  1.00  0.00           H  
ATOM    129  HA  VAL A   8      12.840  -5.998   6.839  1.00  0.00           H  
ATOM    130  HB  VAL A   8      12.167  -6.200   3.933  1.00  0.00           H  
ATOM    131 HG11 VAL A   8      11.023  -4.211   5.866  1.00  0.00           H  
ATOM    132 HG12 VAL A   8      11.500  -3.662   4.242  1.00  0.00           H  
ATOM    133 HG13 VAL A   8      10.291  -4.955   4.424  1.00  0.00           H  
ATOM    134 HG21 VAL A   8      14.128  -4.786   5.676  1.00  0.00           H  
ATOM    135 HG22 VAL A   8      14.342  -5.534   4.075  1.00  0.00           H  
ATOM    136 HG23 VAL A   8      13.580  -3.931   4.213  1.00  0.00           H  
ATOM    137  N   GLY A   9       9.924  -6.898   5.611  1.00  0.00           N  
ATOM    138  CA  GLY A   9       8.529  -7.122   5.947  1.00  0.00           C  
ATOM    139  C   GLY A   9       7.616  -6.181   5.157  1.00  0.00           C  
ATOM    140  O   GLY A   9       8.007  -5.062   4.831  1.00  0.00           O  
ATOM    141  H   GLY A   9      10.131  -6.915   4.633  1.00  0.00           H  
ATOM    142  HA2 GLY A   9       8.261  -8.157   5.734  1.00  0.00           H  
ATOM    143  HA3 GLY A   9       8.379  -6.968   7.016  1.00  0.00           H  
ATOM    144  N   ASP A  10       6.417  -6.670   4.875  1.00  0.00           N  
ATOM    145  CA  ASP A  10       5.447  -5.887   4.130  1.00  0.00           C  
ATOM    146  C   ASP A  10       5.182  -4.573   4.870  1.00  0.00           C  
ATOM    147  O   ASP A  10       5.814  -4.291   5.887  1.00  0.00           O  
ATOM    148  CB  ASP A  10       4.118  -6.633   4.002  1.00  0.00           C  
ATOM    149  CG  ASP A  10       3.791  -7.574   5.164  1.00  0.00           C  
ATOM    150  OD1 ASP A  10       4.412  -8.657   5.209  1.00  0.00           O  
ATOM    151  OD2 ASP A  10       2.926  -7.188   5.980  1.00  0.00           O  
ATOM    152  H   ASP A  10       6.108  -7.581   5.145  1.00  0.00           H  
ATOM    153  HA  ASP A  10       5.897  -5.730   3.149  1.00  0.00           H  
ATOM    154  HB2 ASP A  10       3.315  -5.903   3.909  1.00  0.00           H  
ATOM    155  HB3 ASP A  10       4.131  -7.212   3.078  1.00  0.00           H  
ATOM    156  N   GLN A  11       4.247  -3.806   4.331  1.00  0.00           N  
ATOM    157  CA  GLN A  11       3.891  -2.529   4.927  1.00  0.00           C  
ATOM    158  C   GLN A  11       2.567  -2.025   4.349  1.00  0.00           C  
ATOM    159  O   GLN A  11       2.324  -2.144   3.148  1.00  0.00           O  
ATOM    160  CB  GLN A  11       5.005  -1.501   4.725  1.00  0.00           C  
ATOM    161  CG  GLN A  11       4.813  -0.297   5.651  1.00  0.00           C  
ATOM    162  CD  GLN A  11       5.409   0.970   5.033  1.00  0.00           C  
ATOM    163  OE1 GLN A  11       6.603   1.082   4.811  1.00  0.00           O  
ATOM    164  NE2 GLN A  11       4.511   1.916   4.767  1.00  0.00           N  
ATOM    165  H   GLN A  11       3.737  -4.043   3.503  1.00  0.00           H  
ATOM    166  HA  GLN A  11       3.777  -2.730   5.992  1.00  0.00           H  
ATOM    167  HB2 GLN A  11       5.972  -1.964   4.921  1.00  0.00           H  
ATOM    168  HB3 GLN A  11       5.015  -1.168   3.688  1.00  0.00           H  
ATOM    169  HG2 GLN A  11       3.750  -0.148   5.843  1.00  0.00           H  
ATOM    170  HG3 GLN A  11       5.286  -0.494   6.612  1.00  0.00           H  
ATOM    171 HE21 GLN A  11       3.545   1.760   4.973  1.00  0.00           H  
ATOM    172 HE22 GLN A  11       4.803   2.781   4.362  1.00  0.00           H  
ATOM    173  N   VAL A  12       1.746  -1.471   5.228  1.00  0.00           N  
ATOM    174  CA  VAL A  12       0.453  -0.948   4.821  1.00  0.00           C  
ATOM    175  C   VAL A  12       0.562   0.565   4.616  1.00  0.00           C  
ATOM    176  O   VAL A  12       1.553   1.179   5.012  1.00  0.00           O  
ATOM    177  CB  VAL A  12      -0.616  -1.337   5.844  1.00  0.00           C  
ATOM    178  CG1 VAL A  12      -1.978  -1.516   5.172  1.00  0.00           C  
ATOM    179  CG2 VAL A  12      -0.210  -2.600   6.607  1.00  0.00           C  
ATOM    180  H   VAL A  12       1.952  -1.378   6.203  1.00  0.00           H  
ATOM    181  HA  VAL A  12       0.196  -1.412   3.869  1.00  0.00           H  
ATOM    182  HB  VAL A  12      -0.702  -0.523   6.564  1.00  0.00           H  
ATOM    183 HG11 VAL A  12      -1.883  -2.214   4.339  1.00  0.00           H  
ATOM    184 HG12 VAL A  12      -2.691  -1.910   5.896  1.00  0.00           H  
ATOM    185 HG13 VAL A  12      -2.330  -0.553   4.801  1.00  0.00           H  
ATOM    186 HG21 VAL A  12       0.061  -3.382   5.898  1.00  0.00           H  
ATOM    187 HG22 VAL A  12       0.645  -2.378   7.247  1.00  0.00           H  
ATOM    188 HG23 VAL A  12      -1.045  -2.937   7.220  1.00  0.00           H  
ATOM    189  N   LEU A  13      -0.469   1.122   3.997  1.00  0.00           N  
ATOM    190  CA  LEU A  13      -0.502   2.550   3.735  1.00  0.00           C  
ATOM    191  C   LEU A  13      -1.954   3.002   3.576  1.00  0.00           C  
ATOM    192  O   LEU A  13      -2.786   2.259   3.057  1.00  0.00           O  
ATOM    193  CB  LEU A  13       0.385   2.896   2.537  1.00  0.00           C  
ATOM    194  CG  LEU A  13      -0.289   2.836   1.165  1.00  0.00           C  
ATOM    195  CD1 LEU A  13      -0.602   4.241   0.647  1.00  0.00           C  
ATOM    196  CD2 LEU A  13       0.557   2.034   0.174  1.00  0.00           C  
ATOM    197  H   LEU A  13      -1.270   0.615   3.679  1.00  0.00           H  
ATOM    198  HA  LEU A  13      -0.078   3.052   4.605  1.00  0.00           H  
ATOM    199  HB2 LEU A  13       0.781   3.901   2.682  1.00  0.00           H  
ATOM    200  HB3 LEU A  13       1.236   2.215   2.532  1.00  0.00           H  
ATOM    201  HG  LEU A  13      -1.239   2.313   1.274  1.00  0.00           H  
ATOM    202 HD11 LEU A  13       0.316   4.827   0.608  1.00  0.00           H  
ATOM    203 HD12 LEU A  13      -1.031   4.172  -0.353  1.00  0.00           H  
ATOM    204 HD13 LEU A  13      -1.315   4.724   1.315  1.00  0.00           H  
ATOM    205 HD21 LEU A  13       1.603   2.069   0.477  1.00  0.00           H  
ATOM    206 HD22 LEU A  13       0.217   0.999   0.160  1.00  0.00           H  
ATOM    207 HD23 LEU A  13       0.453   2.464  -0.823  1.00  0.00           H  
ATOM    208  N   GLU A  14      -2.215   4.218   4.031  1.00  0.00           N  
ATOM    209  CA  GLU A  14      -3.554   4.779   3.945  1.00  0.00           C  
ATOM    210  C   GLU A  14      -3.666   5.701   2.730  1.00  0.00           C  
ATOM    211  O   GLU A  14      -2.908   6.662   2.603  1.00  0.00           O  
ATOM    212  CB  GLU A  14      -3.922   5.519   5.233  1.00  0.00           C  
ATOM    213  CG  GLU A  14      -2.720   6.285   5.787  1.00  0.00           C  
ATOM    214  CD  GLU A  14      -3.171   7.513   6.580  1.00  0.00           C  
ATOM    215  OE1 GLU A  14      -3.738   8.425   5.941  1.00  0.00           O  
ATOM    216  OE2 GLU A  14      -2.939   7.513   7.808  1.00  0.00           O  
ATOM    217  H   GLU A  14      -1.534   4.817   4.452  1.00  0.00           H  
ATOM    218  HA  GLU A  14      -4.218   3.923   3.823  1.00  0.00           H  
ATOM    219  HB2 GLU A  14      -4.741   6.212   5.036  1.00  0.00           H  
ATOM    220  HB3 GLU A  14      -4.279   4.807   5.977  1.00  0.00           H  
ATOM    221  HG2 GLU A  14      -2.131   5.629   6.429  1.00  0.00           H  
ATOM    222  HG3 GLU A  14      -2.072   6.594   4.968  1.00  0.00           H  
ATOM    223  N   ILE A  15      -4.619   5.378   1.868  1.00  0.00           N  
ATOM    224  CA  ILE A  15      -4.840   6.167   0.667  1.00  0.00           C  
ATOM    225  C   ILE A  15      -6.181   6.895   0.781  1.00  0.00           C  
ATOM    226  O   ILE A  15      -7.122   6.380   1.384  1.00  0.00           O  
ATOM    227  CB  ILE A  15      -4.721   5.288  -0.579  1.00  0.00           C  
ATOM    228  CG1 ILE A  15      -3.388   4.538  -0.597  1.00  0.00           C  
ATOM    229  CG2 ILE A  15      -4.931   6.112  -1.852  1.00  0.00           C  
ATOM    230  CD1 ILE A  15      -3.512   3.216  -1.357  1.00  0.00           C  
ATOM    231  H   ILE A  15      -5.232   4.596   1.979  1.00  0.00           H  
ATOM    232  HA  ILE A  15      -4.046   6.911   0.614  1.00  0.00           H  
ATOM    233  HB  ILE A  15      -5.511   4.538  -0.547  1.00  0.00           H  
ATOM    234 HG12 ILE A  15      -2.622   5.160  -1.063  1.00  0.00           H  
ATOM    235 HG13 ILE A  15      -3.062   4.344   0.425  1.00  0.00           H  
ATOM    236 HG21 ILE A  15      -4.750   7.165  -1.638  1.00  0.00           H  
ATOM    237 HG22 ILE A  15      -4.239   5.773  -2.623  1.00  0.00           H  
ATOM    238 HG23 ILE A  15      -5.956   5.983  -2.203  1.00  0.00           H  
ATOM    239 HD11 ILE A  15      -4.393   2.678  -1.009  1.00  0.00           H  
ATOM    240 HD12 ILE A  15      -3.608   3.418  -2.424  1.00  0.00           H  
ATOM    241 HD13 ILE A  15      -2.622   2.611  -1.181  1.00  0.00           H  
ATOM    242  N   VAL A  16      -6.226   8.080   0.191  1.00  0.00           N  
ATOM    243  CA  VAL A  16      -7.436   8.885   0.218  1.00  0.00           C  
ATOM    244  C   VAL A  16      -7.800   9.298  -1.209  1.00  0.00           C  
ATOM    245  O   VAL A  16      -7.311  10.310  -1.708  1.00  0.00           O  
ATOM    246  CB  VAL A  16      -7.250  10.078   1.158  1.00  0.00           C  
ATOM    247  CG1 VAL A  16      -8.249  11.190   0.835  1.00  0.00           C  
ATOM    248  CG2 VAL A  16      -7.365   9.645   2.622  1.00  0.00           C  
ATOM    249  H   VAL A  16      -5.456   8.491  -0.297  1.00  0.00           H  
ATOM    250  HA  VAL A  16      -8.236   8.261   0.618  1.00  0.00           H  
ATOM    251  HB  VAL A  16      -6.246  10.473   1.003  1.00  0.00           H  
ATOM    252 HG11 VAL A  16      -9.225  10.752   0.623  1.00  0.00           H  
ATOM    253 HG12 VAL A  16      -8.331  11.864   1.688  1.00  0.00           H  
ATOM    254 HG13 VAL A  16      -7.904  11.746  -0.036  1.00  0.00           H  
ATOM    255 HG21 VAL A  16      -7.108   8.590   2.710  1.00  0.00           H  
ATOM    256 HG22 VAL A  16      -6.681  10.238   3.230  1.00  0.00           H  
ATOM    257 HG23 VAL A  16      -8.387   9.801   2.967  1.00  0.00           H  
ATOM    258  N   PRO A  17      -8.677   8.473  -1.840  1.00  0.00           N  
ATOM    259  CA  PRO A  17      -9.112   8.744  -3.200  1.00  0.00           C  
ATOM    260  C   PRO A  17     -10.118   9.897  -3.235  1.00  0.00           C  
ATOM    261  O   PRO A  17     -10.424  10.490  -2.202  1.00  0.00           O  
ATOM    262  CB  PRO A  17      -9.698   7.431  -3.694  1.00  0.00           C  
ATOM    263  CG  PRO A  17      -9.992   6.611  -2.449  1.00  0.00           C  
ATOM    264  CD  PRO A  17      -9.276   7.266  -1.279  1.00  0.00           C  
ATOM    265  HA  PRO A  17      -8.339   9.039  -3.760  1.00  0.00           H  
ATOM    266  HB2 PRO A  17     -10.605   7.601  -4.274  1.00  0.00           H  
ATOM    267  HB3 PRO A  17      -8.995   6.912  -4.347  1.00  0.00           H  
ATOM    268  HG2 PRO A  17     -11.065   6.569  -2.265  1.00  0.00           H  
ATOM    269  HG3 PRO A  17      -9.650   5.584  -2.578  1.00  0.00           H  
ATOM    270  HD2 PRO A  17      -9.971   7.506  -0.474  1.00  0.00           H  
ATOM    271  HD3 PRO A  17      -8.517   6.606  -0.859  1.00  0.00           H  
ATOM    272  N   SER A  18     -10.604  10.180  -4.435  1.00  0.00           N  
ATOM    273  CA  SER A  18     -11.568  11.251  -4.618  1.00  0.00           C  
ATOM    274  C   SER A  18     -12.442  10.965  -5.840  1.00  0.00           C  
ATOM    275  O   SER A  18     -13.662  11.116  -5.784  1.00  0.00           O  
ATOM    276  CB  SER A  18     -10.867  12.603  -4.771  1.00  0.00           C  
ATOM    277  OG  SER A  18     -11.788  13.690  -4.726  1.00  0.00           O  
ATOM    278  H   SER A  18     -10.349   9.693  -5.270  1.00  0.00           H  
ATOM    279  HA  SER A  18     -12.171  11.256  -3.710  1.00  0.00           H  
ATOM    280  HB2 SER A  18     -10.129  12.720  -3.978  1.00  0.00           H  
ATOM    281  HB3 SER A  18     -10.326  12.625  -5.716  1.00  0.00           H  
ATOM    282  HG  SER A  18     -12.376  13.673  -5.535  1.00  0.00           H  
ATOM    283  N   ASN A  19     -11.785  10.558  -6.916  1.00  0.00           N  
ATOM    284  CA  ASN A  19     -12.487  10.249  -8.150  1.00  0.00           C  
ATOM    285  C   ASN A  19     -12.488   8.735  -8.366  1.00  0.00           C  
ATOM    286  O   ASN A  19     -12.187   7.973  -7.449  1.00  0.00           O  
ATOM    287  CB  ASN A  19     -11.798  10.899  -9.353  1.00  0.00           C  
ATOM    288  CG  ASN A  19     -11.299  12.302  -9.007  1.00  0.00           C  
ATOM    289  OD1 ASN A  19     -11.684  12.900  -8.015  1.00  0.00           O  
ATOM    290  ND2 ASN A  19     -10.423  12.795  -9.878  1.00  0.00           N  
ATOM    291  H   ASN A  19     -10.793  10.438  -6.953  1.00  0.00           H  
ATOM    292  HA  ASN A  19     -13.490  10.652  -8.017  1.00  0.00           H  
ATOM    293  HB2 ASN A  19     -10.960  10.279  -9.674  1.00  0.00           H  
ATOM    294  HB3 ASN A  19     -12.495  10.952 -10.189  1.00  0.00           H  
ATOM    295 HD21 ASN A  19     -10.148  12.252 -10.671  1.00  0.00           H  
ATOM    296 HD22 ASN A  19     -10.038  13.707  -9.739  1.00  0.00           H  
ATOM    297  N   GLU A  20     -12.829   8.344  -9.585  1.00  0.00           N  
ATOM    298  CA  GLU A  20     -12.874   6.934  -9.933  1.00  0.00           C  
ATOM    299  C   GLU A  20     -11.584   6.522 -10.646  1.00  0.00           C  
ATOM    300  O   GLU A  20     -11.142   5.380 -10.526  1.00  0.00           O  
ATOM    301  CB  GLU A  20     -14.100   6.619 -10.794  1.00  0.00           C  
ATOM    302  CG  GLU A  20     -15.384   6.692  -9.966  1.00  0.00           C  
ATOM    303  CD  GLU A  20     -16.097   8.029 -10.176  1.00  0.00           C  
ATOM    304  OE1 GLU A  20     -16.910   8.097 -11.124  1.00  0.00           O  
ATOM    305  OE2 GLU A  20     -15.814   8.954  -9.384  1.00  0.00           O  
ATOM    306  H   GLU A  20     -13.072   8.969 -10.326  1.00  0.00           H  
ATOM    307  HA  GLU A  20     -12.959   6.403  -8.985  1.00  0.00           H  
ATOM    308  HB2 GLU A  20     -14.156   7.325 -11.623  1.00  0.00           H  
ATOM    309  HB3 GLU A  20     -13.998   5.625 -11.228  1.00  0.00           H  
ATOM    310  HG2 GLU A  20     -16.047   5.874 -10.245  1.00  0.00           H  
ATOM    311  HG3 GLU A  20     -15.148   6.564  -8.910  1.00  0.00           H  
ATOM    312  N   GLU A  21     -11.016   7.475 -11.370  1.00  0.00           N  
ATOM    313  CA  GLU A  21      -9.786   7.226 -12.101  1.00  0.00           C  
ATOM    314  C   GLU A  21      -8.668   6.821 -11.138  1.00  0.00           C  
ATOM    315  O   GLU A  21      -7.994   5.815 -11.351  1.00  0.00           O  
ATOM    316  CB  GLU A  21      -9.381   8.448 -12.928  1.00  0.00           C  
ATOM    317  CG  GLU A  21      -7.895   8.398 -13.290  1.00  0.00           C  
ATOM    318  CD  GLU A  21      -7.599   9.275 -14.507  1.00  0.00           C  
ATOM    319  OE1 GLU A  21      -8.421  10.179 -14.770  1.00  0.00           O  
ATOM    320  OE2 GLU A  21      -6.556   9.022 -15.149  1.00  0.00           O  
ATOM    321  H   GLU A  21     -11.382   8.401 -11.462  1.00  0.00           H  
ATOM    322  HA  GLU A  21     -10.011   6.399 -12.775  1.00  0.00           H  
ATOM    323  HB2 GLU A  21      -9.980   8.492 -13.837  1.00  0.00           H  
ATOM    324  HB3 GLU A  21      -9.591   9.358 -12.364  1.00  0.00           H  
ATOM    325  HG2 GLU A  21      -7.299   8.735 -12.441  1.00  0.00           H  
ATOM    326  HG3 GLU A  21      -7.602   7.369 -13.497  1.00  0.00           H  
ATOM    327  N   GLN A  22      -8.506   7.627 -10.098  1.00  0.00           N  
ATOM    328  CA  GLN A  22      -7.482   7.365  -9.102  1.00  0.00           C  
ATOM    329  C   GLN A  22      -7.727   6.011  -8.431  1.00  0.00           C  
ATOM    330  O   GLN A  22      -6.786   5.262  -8.177  1.00  0.00           O  
ATOM    331  CB  GLN A  22      -7.426   8.488  -8.065  1.00  0.00           C  
ATOM    332  CG  GLN A  22      -6.449   9.585  -8.495  1.00  0.00           C  
ATOM    333  CD  GLN A  22      -7.020  10.973  -8.205  1.00  0.00           C  
ATOM    334  OE1 GLN A  22      -7.499  11.672  -9.084  1.00  0.00           O  
ATOM    335  NE2 GLN A  22      -6.944  11.334  -6.927  1.00  0.00           N  
ATOM    336  H   GLN A  22      -9.058   8.443  -9.932  1.00  0.00           H  
ATOM    337  HA  GLN A  22      -6.541   7.340  -9.652  1.00  0.00           H  
ATOM    338  HB2 GLN A  22      -8.421   8.915  -7.931  1.00  0.00           H  
ATOM    339  HB3 GLN A  22      -7.123   8.083  -7.099  1.00  0.00           H  
ATOM    340  HG2 GLN A  22      -5.502   9.459  -7.968  1.00  0.00           H  
ATOM    341  HG3 GLN A  22      -6.236   9.489  -9.559  1.00  0.00           H  
ATOM    342 HE21 GLN A  22      -6.539  10.714  -6.256  1.00  0.00           H  
ATOM    343 HE22 GLN A  22      -7.292  12.226  -6.639  1.00  0.00           H  
ATOM    344  N   ILE A  23      -8.996   5.741  -8.164  1.00  0.00           N  
ATOM    345  CA  ILE A  23      -9.377   4.491  -7.528  1.00  0.00           C  
ATOM    346  C   ILE A  23      -9.183   3.340  -8.519  1.00  0.00           C  
ATOM    347  O   ILE A  23      -8.699   2.272  -8.147  1.00  0.00           O  
ATOM    348  CB  ILE A  23     -10.796   4.586  -6.965  1.00  0.00           C  
ATOM    349  CG1 ILE A  23     -10.809   5.340  -5.635  1.00  0.00           C  
ATOM    350  CG2 ILE A  23     -11.433   3.201  -6.846  1.00  0.00           C  
ATOM    351  CD1 ILE A  23     -12.242   5.602  -5.166  1.00  0.00           C  
ATOM    352  H   ILE A  23      -9.756   6.357  -8.374  1.00  0.00           H  
ATOM    353  HA  ILE A  23      -8.705   4.336  -6.684  1.00  0.00           H  
ATOM    354  HB  ILE A  23     -11.403   5.161  -7.667  1.00  0.00           H  
ATOM    355 HG12 ILE A  23     -10.277   4.761  -4.880  1.00  0.00           H  
ATOM    356 HG13 ILE A  23     -10.279   6.287  -5.743  1.00  0.00           H  
ATOM    357 HG21 ILE A  23     -11.448   2.722  -7.825  1.00  0.00           H  
ATOM    358 HG22 ILE A  23     -10.852   2.592  -6.153  1.00  0.00           H  
ATOM    359 HG23 ILE A  23     -12.453   3.300  -6.475  1.00  0.00           H  
ATOM    360 HD11 ILE A  23     -12.942   5.140  -5.862  1.00  0.00           H  
ATOM    361 HD12 ILE A  23     -12.383   5.177  -4.173  1.00  0.00           H  
ATOM    362 HD13 ILE A  23     -12.422   6.677  -5.131  1.00  0.00           H  
ATOM    363  N   LYS A  24      -9.573   3.597  -9.758  1.00  0.00           N  
ATOM    364  CA  LYS A  24      -9.449   2.597 -10.804  1.00  0.00           C  
ATOM    365  C   LYS A  24      -7.968   2.300 -11.046  1.00  0.00           C  
ATOM    366  O   LYS A  24      -7.625   1.293 -11.665  1.00  0.00           O  
ATOM    367  CB  LYS A  24     -10.201   3.039 -12.061  1.00  0.00           C  
ATOM    368  CG  LYS A  24      -9.597   2.402 -13.314  1.00  0.00           C  
ATOM    369  CD  LYS A  24     -10.465   2.680 -14.543  1.00  0.00           C  
ATOM    370  CE  LYS A  24      -9.698   3.500 -15.582  1.00  0.00           C  
ATOM    371  NZ  LYS A  24      -8.605   2.695 -16.174  1.00  0.00           N  
ATOM    372  H   LYS A  24      -9.966   4.469 -10.051  1.00  0.00           H  
ATOM    373  HA  LYS A  24      -9.929   1.687 -10.445  1.00  0.00           H  
ATOM    374  HB2 LYS A  24     -11.251   2.761 -11.978  1.00  0.00           H  
ATOM    375  HB3 LYS A  24     -10.165   4.125 -12.147  1.00  0.00           H  
ATOM    376  HG2 LYS A  24      -8.593   2.793 -13.477  1.00  0.00           H  
ATOM    377  HG3 LYS A  24      -9.500   1.325 -13.168  1.00  0.00           H  
ATOM    378  HD2 LYS A  24     -10.788   1.737 -14.985  1.00  0.00           H  
ATOM    379  HD3 LYS A  24     -11.366   3.216 -14.243  1.00  0.00           H  
ATOM    380  HE2 LYS A  24     -10.378   3.832 -16.366  1.00  0.00           H  
ATOM    381  HE3 LYS A  24      -9.287   4.395 -15.116  1.00  0.00           H  
ATOM    382  HZ1 LYS A  24      -8.892   1.740 -16.239  1.00  0.00           H  
ATOM    383  HZ2 LYS A  24      -8.392   3.043 -17.086  1.00  0.00           H  
ATOM    384  HZ3 LYS A  24      -7.792   2.761 -15.594  1.00  0.00           H  
ATOM    385  N   ASN A  25      -7.127   3.194 -10.546  1.00  0.00           N  
ATOM    386  CA  ASN A  25      -5.691   3.041 -10.701  1.00  0.00           C  
ATOM    387  C   ASN A  25      -5.209   1.888  -9.818  1.00  0.00           C  
ATOM    388  O   ASN A  25      -4.366   1.094 -10.233  1.00  0.00           O  
ATOM    389  CB  ASN A  25      -4.953   4.308 -10.268  1.00  0.00           C  
ATOM    390  CG  ASN A  25      -3.650   4.478 -11.053  1.00  0.00           C  
ATOM    391  OD1 ASN A  25      -2.566   4.557 -10.499  1.00  0.00           O  
ATOM    392  ND2 ASN A  25      -3.816   4.531 -12.373  1.00  0.00           N  
ATOM    393  H   ASN A  25      -7.414   4.010 -10.044  1.00  0.00           H  
ATOM    394  HA  ASN A  25      -5.537   2.846 -11.761  1.00  0.00           H  
ATOM    395  HB2 ASN A  25      -5.592   5.177 -10.425  1.00  0.00           H  
ATOM    396  HB3 ASN A  25      -4.734   4.261  -9.202  1.00  0.00           H  
ATOM    397 HD21 ASN A  25      -4.734   4.461 -12.764  1.00  0.00           H  
ATOM    398 HD22 ASN A  25      -3.024   4.640 -12.972  1.00  0.00           H  
ATOM    399  N   LEU A  26      -5.763   1.832  -8.616  1.00  0.00           N  
ATOM    400  CA  LEU A  26      -5.400   0.791  -7.671  1.00  0.00           C  
ATOM    401  C   LEU A  26      -5.839  -0.568  -8.222  1.00  0.00           C  
ATOM    402  O   LEU A  26      -5.088  -1.541  -8.155  1.00  0.00           O  
ATOM    403  CB  LEU A  26      -5.966   1.103  -6.284  1.00  0.00           C  
ATOM    404  CG  LEU A  26      -5.059   1.912  -5.356  1.00  0.00           C  
ATOM    405  CD1 LEU A  26      -5.719   2.125  -3.992  1.00  0.00           C  
ATOM    406  CD2 LEU A  26      -3.680   1.261  -5.231  1.00  0.00           C  
ATOM    407  H   LEU A  26      -6.448   2.482  -8.285  1.00  0.00           H  
ATOM    408  HA  LEU A  26      -4.313   0.793  -7.583  1.00  0.00           H  
ATOM    409  HB2 LEU A  26      -6.902   1.647  -6.410  1.00  0.00           H  
ATOM    410  HB3 LEU A  26      -6.209   0.161  -5.792  1.00  0.00           H  
ATOM    411  HG  LEU A  26      -4.910   2.898  -5.798  1.00  0.00           H  
ATOM    412 HD11 LEU A  26      -6.789   1.939  -4.074  1.00  0.00           H  
ATOM    413 HD12 LEU A  26      -5.285   1.436  -3.267  1.00  0.00           H  
ATOM    414 HD13 LEU A  26      -5.552   3.151  -3.663  1.00  0.00           H  
ATOM    415 HD21 LEU A  26      -3.782   0.178  -5.303  1.00  0.00           H  
ATOM    416 HD22 LEU A  26      -3.035   1.619  -6.032  1.00  0.00           H  
ATOM    417 HD23 LEU A  26      -3.242   1.520  -4.267  1.00  0.00           H  
ATOM    418  N   LEU A  27      -7.051  -0.590  -8.755  1.00  0.00           N  
ATOM    419  CA  LEU A  27      -7.598  -1.813  -9.319  1.00  0.00           C  
ATOM    420  C   LEU A  27      -6.603  -2.397 -10.323  1.00  0.00           C  
ATOM    421  O   LEU A  27      -6.192  -3.549 -10.197  1.00  0.00           O  
ATOM    422  CB  LEU A  27      -8.987  -1.558  -9.907  1.00  0.00           C  
ATOM    423  CG  LEU A  27     -10.161  -1.678  -8.931  1.00  0.00           C  
ATOM    424  CD1 LEU A  27     -10.987  -0.391  -8.906  1.00  0.00           C  
ATOM    425  CD2 LEU A  27     -11.019  -2.904  -9.256  1.00  0.00           C  
ATOM    426  H   LEU A  27      -7.655   0.205  -8.807  1.00  0.00           H  
ATOM    427  HA  LEU A  27      -7.720  -2.523  -8.500  1.00  0.00           H  
ATOM    428  HB2 LEU A  27      -9.000  -0.556 -10.336  1.00  0.00           H  
ATOM    429  HB3 LEU A  27      -9.148  -2.258 -10.726  1.00  0.00           H  
ATOM    430  HG  LEU A  27      -9.759  -1.824  -7.929  1.00  0.00           H  
ATOM    431 HD11 LEU A  27     -11.015   0.042  -9.905  1.00  0.00           H  
ATOM    432 HD12 LEU A  27     -12.002  -0.618  -8.579  1.00  0.00           H  
ATOM    433 HD13 LEU A  27     -10.532   0.318  -8.215  1.00  0.00           H  
ATOM    434 HD21 LEU A  27     -10.456  -3.581  -9.898  1.00  0.00           H  
ATOM    435 HD22 LEU A  27     -11.284  -3.416  -8.331  1.00  0.00           H  
ATOM    436 HD23 LEU A  27     -11.927  -2.587  -9.769  1.00  0.00           H  
ATOM    437  N   GLN A  28      -6.244  -1.575 -11.299  1.00  0.00           N  
ATOM    438  CA  GLN A  28      -5.305  -1.994 -12.324  1.00  0.00           C  
ATOM    439  C   GLN A  28      -4.020  -2.522 -11.683  1.00  0.00           C  
ATOM    440  O   GLN A  28      -3.420  -3.475 -12.179  1.00  0.00           O  
ATOM    441  CB  GLN A  28      -5.005  -0.850 -13.294  1.00  0.00           C  
ATOM    442  CG  GLN A  28      -4.723  -1.383 -14.701  1.00  0.00           C  
ATOM    443  CD  GLN A  28      -3.316  -1.000 -15.161  1.00  0.00           C  
ATOM    444  OE1 GLN A  28      -3.006   0.155 -15.401  1.00  0.00           O  
ATOM    445  NE2 GLN A  28      -2.483  -2.031 -15.271  1.00  0.00           N  
ATOM    446  H   GLN A  28      -6.583  -0.638 -11.393  1.00  0.00           H  
ATOM    447  HA  GLN A  28      -5.806  -2.798 -12.864  1.00  0.00           H  
ATOM    448  HB2 GLN A  28      -5.850  -0.164 -13.325  1.00  0.00           H  
ATOM    449  HB3 GLN A  28      -4.146  -0.283 -12.938  1.00  0.00           H  
ATOM    450  HG2 GLN A  28      -4.830  -2.468 -14.710  1.00  0.00           H  
ATOM    451  HG3 GLN A  28      -5.460  -0.986 -15.398  1.00  0.00           H  
ATOM    452 HE21 GLN A  28      -2.800  -2.955 -15.059  1.00  0.00           H  
ATOM    453 HE22 GLN A  28      -1.539  -1.882 -15.566  1.00  0.00           H  
ATOM    454  N   LEU A  29      -3.634  -1.878 -10.591  1.00  0.00           N  
ATOM    455  CA  LEU A  29      -2.431  -2.270  -9.877  1.00  0.00           C  
ATOM    456  C   LEU A  29      -2.646  -3.644  -9.238  1.00  0.00           C  
ATOM    457  O   LEU A  29      -1.966  -4.608  -9.587  1.00  0.00           O  
ATOM    458  CB  LEU A  29      -2.022  -1.185  -8.879  1.00  0.00           C  
ATOM    459  CG  LEU A  29      -1.042  -1.614  -7.785  1.00  0.00           C  
ATOM    460  CD1 LEU A  29       0.319  -1.979  -8.380  1.00  0.00           C  
ATOM    461  CD2 LEU A  29      -0.926  -0.541  -6.701  1.00  0.00           C  
ATOM    462  H   LEU A  29      -4.127  -1.104 -10.194  1.00  0.00           H  
ATOM    463  HA  LEU A  29      -1.628  -2.352 -10.610  1.00  0.00           H  
ATOM    464  HB2 LEU A  29      -1.578  -0.358  -9.432  1.00  0.00           H  
ATOM    465  HB3 LEU A  29      -2.924  -0.801  -8.401  1.00  0.00           H  
ATOM    466  HG  LEU A  29      -1.435  -2.512  -7.308  1.00  0.00           H  
ATOM    467 HD11 LEU A  29       0.381  -1.603  -9.402  1.00  0.00           H  
ATOM    468 HD12 LEU A  29       1.110  -1.530  -7.779  1.00  0.00           H  
ATOM    469 HD13 LEU A  29       0.437  -3.063  -8.383  1.00  0.00           H  
ATOM    470 HD21 LEU A  29      -1.322   0.402  -7.079  1.00  0.00           H  
ATOM    471 HD22 LEU A  29      -1.495  -0.848  -5.823  1.00  0.00           H  
ATOM    472 HD23 LEU A  29       0.121  -0.412  -6.429  1.00  0.00           H  
ATOM    473  N   GLU A  30      -3.594  -3.689  -8.315  1.00  0.00           N  
ATOM    474  CA  GLU A  30      -3.909  -4.929  -7.624  1.00  0.00           C  
ATOM    475  C   GLU A  30      -4.224  -6.033  -8.635  1.00  0.00           C  
ATOM    476  O   GLU A  30      -4.138  -7.218  -8.312  1.00  0.00           O  
ATOM    477  CB  GLU A  30      -5.067  -4.733  -6.646  1.00  0.00           C  
ATOM    478  CG  GLU A  30      -4.943  -5.681  -5.451  1.00  0.00           C  
ATOM    479  CD  GLU A  30      -5.731  -6.970  -5.691  1.00  0.00           C  
ATOM    480  OE1 GLU A  30      -6.949  -6.853  -5.943  1.00  0.00           O  
ATOM    481  OE2 GLU A  30      -5.096  -8.045  -5.616  1.00  0.00           O  
ATOM    482  H   GLU A  30      -4.143  -2.900  -8.038  1.00  0.00           H  
ATOM    483  HA  GLU A  30      -3.008  -5.185  -7.066  1.00  0.00           H  
ATOM    484  HB2 GLU A  30      -5.082  -3.701  -6.296  1.00  0.00           H  
ATOM    485  HB3 GLU A  30      -6.014  -4.909  -7.158  1.00  0.00           H  
ATOM    486  HG2 GLU A  30      -3.893  -5.918  -5.279  1.00  0.00           H  
ATOM    487  HG3 GLU A  30      -5.310  -5.188  -4.551  1.00  0.00           H  
ATOM    488  N   ALA A  31      -4.584  -5.607  -9.837  1.00  0.00           N  
ATOM    489  CA  ALA A  31      -4.913  -6.545 -10.896  1.00  0.00           C  
ATOM    490  C   ALA A  31      -3.642  -7.274 -11.339  1.00  0.00           C  
ATOM    491  O   ALA A  31      -3.680  -8.463 -11.648  1.00  0.00           O  
ATOM    492  CB  ALA A  31      -5.589  -5.799 -12.047  1.00  0.00           C  
ATOM    493  H   ALA A  31      -4.651  -4.643 -10.091  1.00  0.00           H  
ATOM    494  HA  ALA A  31      -5.615  -7.274 -10.489  1.00  0.00           H  
ATOM    495  HB1 ALA A  31      -5.948  -6.518 -12.785  1.00  0.00           H  
ATOM    496  HB2 ALA A  31      -6.430  -5.223 -11.663  1.00  0.00           H  
ATOM    497  HB3 ALA A  31      -4.871  -5.126 -12.516  1.00  0.00           H  
ATOM    498  N   GLN A  32      -2.547  -6.528 -11.358  1.00  0.00           N  
ATOM    499  CA  GLN A  32      -1.267  -7.088 -11.759  1.00  0.00           C  
ATOM    500  C   GLN A  32      -0.905  -8.277 -10.867  1.00  0.00           C  
ATOM    501  O   GLN A  32      -0.191  -8.122  -9.878  1.00  0.00           O  
ATOM    502  CB  GLN A  32      -0.169  -6.023 -11.725  1.00  0.00           C  
ATOM    503  CG  GLN A  32      -0.055  -5.308 -13.073  1.00  0.00           C  
ATOM    504  CD  GLN A  32       0.527  -6.239 -14.139  1.00  0.00           C  
ATOM    505  OE1 GLN A  32       1.709  -6.540 -14.157  1.00  0.00           O  
ATOM    506  NE2 GLN A  32      -0.365  -6.676 -15.023  1.00  0.00           N  
ATOM    507  H   GLN A  32      -2.526  -5.560 -11.106  1.00  0.00           H  
ATOM    508  HA  GLN A  32      -1.407  -7.423 -12.786  1.00  0.00           H  
ATOM    509  HB2 GLN A  32      -0.385  -5.297 -10.941  1.00  0.00           H  
ATOM    510  HB3 GLN A  32       0.785  -6.487 -11.474  1.00  0.00           H  
ATOM    511  HG2 GLN A  32      -1.040  -4.961 -13.388  1.00  0.00           H  
ATOM    512  HG3 GLN A  32       0.577  -4.427 -12.970  1.00  0.00           H  
ATOM    513 HE21 GLN A  32      -1.320  -6.391 -14.951  1.00  0.00           H  
ATOM    514 HE22 GLN A  32      -0.080  -7.290 -15.759  1.00  0.00           H  
ATOM    515  N   GLU A  33      -1.415  -9.439 -11.249  1.00  0.00           N  
ATOM    516  CA  GLU A  33      -1.155 -10.654 -10.497  1.00  0.00           C  
ATOM    517  C   GLU A  33       0.352 -10.900 -10.392  1.00  0.00           C  
ATOM    518  O   GLU A  33       0.952 -11.486 -11.292  1.00  0.00           O  
ATOM    519  CB  GLU A  33      -1.864 -11.853 -11.130  1.00  0.00           C  
ATOM    520  CG  GLU A  33      -2.003 -13.000 -10.126  1.00  0.00           C  
ATOM    521  CD  GLU A  33      -0.733 -13.852 -10.088  1.00  0.00           C  
ATOM    522  OE1 GLU A  33      -0.649 -14.783 -10.918  1.00  0.00           O  
ATOM    523  OE2 GLU A  33       0.125 -13.552  -9.230  1.00  0.00           O  
ATOM    524  H   GLU A  33      -1.996  -9.556 -12.056  1.00  0.00           H  
ATOM    525  HA  GLU A  33      -1.571 -10.476  -9.506  1.00  0.00           H  
ATOM    526  HB2 GLU A  33      -2.851 -11.552 -11.483  1.00  0.00           H  
ATOM    527  HB3 GLU A  33      -1.304 -12.194 -12.001  1.00  0.00           H  
ATOM    528  HG2 GLU A  33      -2.205 -12.597  -9.135  1.00  0.00           H  
ATOM    529  HG3 GLU A  33      -2.856 -13.623 -10.397  1.00  0.00           H  
ATOM    530  N   HIS A  34       0.918 -10.442  -9.286  1.00  0.00           N  
ATOM    531  CA  HIS A  34       2.343 -10.606  -9.052  1.00  0.00           C  
ATOM    532  C   HIS A  34       2.698 -10.083  -7.658  1.00  0.00           C  
ATOM    533  O   HIS A  34       3.217 -10.824  -6.826  1.00  0.00           O  
ATOM    534  CB  HIS A  34       3.156  -9.938 -10.161  1.00  0.00           C  
ATOM    535  CG  HIS A  34       3.468 -10.845 -11.327  1.00  0.00           C  
ATOM    536  ND1 HIS A  34       4.275 -11.965 -11.210  1.00  0.00           N  
ATOM    537  CD2 HIS A  34       3.073 -10.789 -12.632  1.00  0.00           C  
ATOM    538  CE1 HIS A  34       4.355 -12.548 -12.398  1.00  0.00           C  
ATOM    539  NE2 HIS A  34       3.610 -11.818 -13.277  1.00  0.00           N  
ATOM    540  H   HIS A  34       0.423  -9.968  -8.559  1.00  0.00           H  
ATOM    541  HA  HIS A  34       2.545 -11.677  -9.091  1.00  0.00           H  
ATOM    542  HB2 HIS A  34       2.607  -9.070 -10.528  1.00  0.00           H  
ATOM    543  HB3 HIS A  34       4.091  -9.570  -9.741  1.00  0.00           H  
ATOM    544  HD1 HIS A  34       4.720 -12.280 -10.372  1.00  0.00           H  
ATOM    545  HD2 HIS A  34       2.427 -10.029 -13.069  1.00  0.00           H  
ATOM    546  HE1 HIS A  34       4.918 -13.452 -12.631  1.00  0.00           H  
ATOM    547  HE2 HIS A  34       3.444 -12.054 -14.234  1.00  0.00           H  
ATOM    548  N   LEU A  35       2.403  -8.808  -7.448  1.00  0.00           N  
ATOM    549  CA  LEU A  35       2.684  -8.176  -6.171  1.00  0.00           C  
ATOM    550  C   LEU A  35       1.796  -8.799  -5.092  1.00  0.00           C  
ATOM    551  O   LEU A  35       2.205  -8.919  -3.939  1.00  0.00           O  
ATOM    552  CB  LEU A  35       2.544  -6.657  -6.282  1.00  0.00           C  
ATOM    553  CG  LEU A  35       2.855  -6.053  -7.653  1.00  0.00           C  
ATOM    554  CD1 LEU A  35       2.977  -4.530  -7.566  1.00  0.00           C  
ATOM    555  CD2 LEU A  35       4.102  -6.695  -8.264  1.00  0.00           C  
ATOM    556  H   LEU A  35       1.981  -8.212  -8.131  1.00  0.00           H  
ATOM    557  HA  LEU A  35       3.725  -8.386  -5.924  1.00  0.00           H  
ATOM    558  HB2 LEU A  35       1.523  -6.385  -6.010  1.00  0.00           H  
ATOM    559  HB3 LEU A  35       3.202  -6.195  -5.546  1.00  0.00           H  
ATOM    560  HG  LEU A  35       2.021  -6.271  -8.319  1.00  0.00           H  
ATOM    561 HD11 LEU A  35       2.528  -4.181  -6.637  1.00  0.00           H  
ATOM    562 HD12 LEU A  35       4.030  -4.248  -7.590  1.00  0.00           H  
ATOM    563 HD13 LEU A  35       2.462  -4.075  -8.412  1.00  0.00           H  
ATOM    564 HD21 LEU A  35       4.648  -7.235  -7.492  1.00  0.00           H  
ATOM    565 HD22 LEU A  35       3.805  -7.386  -9.052  1.00  0.00           H  
ATOM    566 HD23 LEU A  35       4.741  -5.918  -8.685  1.00  0.00           H  
ATOM    567  N   GLN A  36       0.595  -9.178  -5.506  1.00  0.00           N  
ATOM    568  CA  GLN A  36      -0.355  -9.786  -4.590  1.00  0.00           C  
ATOM    569  C   GLN A  36      -0.793  -8.772  -3.530  1.00  0.00           C  
ATOM    570  O   GLN A  36      -0.621  -9.006  -2.335  1.00  0.00           O  
ATOM    571  CB  GLN A  36       0.235 -11.039  -3.939  1.00  0.00           C  
ATOM    572  CG  GLN A  36      -0.078 -12.285  -4.768  1.00  0.00           C  
ATOM    573  CD  GLN A  36       0.445 -13.547  -4.079  1.00  0.00           C  
ATOM    574  OE1 GLN A  36       0.666 -13.585  -2.880  1.00  0.00           O  
ATOM    575  NE2 GLN A  36       0.630 -14.576  -4.901  1.00  0.00           N  
ATOM    576  H   GLN A  36       0.270  -9.077  -6.446  1.00  0.00           H  
ATOM    577  HA  GLN A  36      -1.209 -10.070  -5.204  1.00  0.00           H  
ATOM    578  HB2 GLN A  36       1.314 -10.926  -3.838  1.00  0.00           H  
ATOM    579  HB3 GLN A  36      -0.169 -11.155  -2.933  1.00  0.00           H  
ATOM    580  HG2 GLN A  36      -1.154 -12.367  -4.915  1.00  0.00           H  
ATOM    581  HG3 GLN A  36       0.373 -12.193  -5.756  1.00  0.00           H  
ATOM    582 HE21 GLN A  36       0.429 -14.479  -5.876  1.00  0.00           H  
ATOM    583 HE22 GLN A  36       0.970 -15.446  -4.546  1.00  0.00           H  
ATOM    584  N   LEU A  37      -1.347  -7.668  -4.007  1.00  0.00           N  
ATOM    585  CA  LEU A  37      -1.810  -6.617  -3.116  1.00  0.00           C  
ATOM    586  C   LEU A  37      -3.274  -6.872  -2.752  1.00  0.00           C  
ATOM    587  O   LEU A  37      -4.028  -7.430  -3.549  1.00  0.00           O  
ATOM    588  CB  LEU A  37      -1.561  -5.241  -3.735  1.00  0.00           C  
ATOM    589  CG  LEU A  37      -0.350  -5.133  -4.664  1.00  0.00           C  
ATOM    590  CD1 LEU A  37      -0.781  -5.174  -6.132  1.00  0.00           C  
ATOM    591  CD2 LEU A  37       0.477  -3.886  -4.343  1.00  0.00           C  
ATOM    592  H   LEU A  37      -1.482  -7.485  -4.981  1.00  0.00           H  
ATOM    593  HA  LEU A  37      -1.214  -6.675  -2.205  1.00  0.00           H  
ATOM    594  HB2 LEU A  37      -2.450  -4.948  -4.294  1.00  0.00           H  
ATOM    595  HB3 LEU A  37      -1.440  -4.518  -2.927  1.00  0.00           H  
ATOM    596  HG  LEU A  37       0.291  -5.997  -4.492  1.00  0.00           H  
ATOM    597 HD11 LEU A  37      -1.382  -6.064  -6.309  1.00  0.00           H  
ATOM    598 HD12 LEU A  37      -1.369  -4.285  -6.362  1.00  0.00           H  
ATOM    599 HD13 LEU A  37       0.104  -5.198  -6.769  1.00  0.00           H  
ATOM    600 HD21 LEU A  37       0.260  -3.557  -3.327  1.00  0.00           H  
ATOM    601 HD22 LEU A  37       1.538  -4.122  -4.430  1.00  0.00           H  
ATOM    602 HD23 LEU A  37       0.223  -3.091  -5.044  1.00  0.00           H  
ATOM    603  N   ASP A  38      -3.634  -6.451  -1.549  1.00  0.00           N  
ATOM    604  CA  ASP A  38      -4.995  -6.626  -1.070  1.00  0.00           C  
ATOM    605  C   ASP A  38      -5.446  -5.352  -0.353  1.00  0.00           C  
ATOM    606  O   ASP A  38      -4.782  -4.886   0.571  1.00  0.00           O  
ATOM    607  CB  ASP A  38      -5.084  -7.785  -0.076  1.00  0.00           C  
ATOM    608  CG  ASP A  38      -6.459  -8.451   0.020  1.00  0.00           C  
ATOM    609  OD1 ASP A  38      -6.686  -9.398  -0.764  1.00  0.00           O  
ATOM    610  OD2 ASP A  38      -7.250  -7.999   0.874  1.00  0.00           O  
ATOM    611  H   ASP A  38      -3.016  -5.998  -0.907  1.00  0.00           H  
ATOM    612  HA  ASP A  38      -5.587  -6.836  -1.961  1.00  0.00           H  
ATOM    613  HB2 ASP A  38      -4.350  -8.541  -0.355  1.00  0.00           H  
ATOM    614  HB3 ASP A  38      -4.805  -7.420   0.912  1.00  0.00           H  
ATOM    615  N   PHE A  39      -6.575  -4.825  -0.806  1.00  0.00           N  
ATOM    616  CA  PHE A  39      -7.123  -3.615  -0.218  1.00  0.00           C  
ATOM    617  C   PHE A  39      -8.015  -3.942   0.982  1.00  0.00           C  
ATOM    618  O   PHE A  39      -8.860  -4.833   0.908  1.00  0.00           O  
ATOM    619  CB  PHE A  39      -7.972  -2.938  -1.298  1.00  0.00           C  
ATOM    620  CG  PHE A  39      -7.197  -2.592  -2.572  1.00  0.00           C  
ATOM    621  CD1 PHE A  39      -6.050  -1.867  -2.493  1.00  0.00           C  
ATOM    622  CD2 PHE A  39      -7.656  -3.010  -3.782  1.00  0.00           C  
ATOM    623  CE1 PHE A  39      -5.331  -1.544  -3.675  1.00  0.00           C  
ATOM    624  CE2 PHE A  39      -6.938  -2.687  -4.963  1.00  0.00           C  
ATOM    625  CZ  PHE A  39      -5.790  -1.962  -4.885  1.00  0.00           C  
ATOM    626  H   PHE A  39      -7.110  -5.211  -1.557  1.00  0.00           H  
ATOM    627  HA  PHE A  39      -6.282  -3.004   0.111  1.00  0.00           H  
ATOM    628  HB2 PHE A  39      -8.802  -3.595  -1.557  1.00  0.00           H  
ATOM    629  HB3 PHE A  39      -8.403  -2.026  -0.888  1.00  0.00           H  
ATOM    630  HD1 PHE A  39      -5.682  -1.532  -1.523  1.00  0.00           H  
ATOM    631  HD2 PHE A  39      -8.577  -3.591  -3.844  1.00  0.00           H  
ATOM    632  HE1 PHE A  39      -4.411  -0.963  -3.611  1.00  0.00           H  
ATOM    633  HE2 PHE A  39      -7.306  -3.022  -5.933  1.00  0.00           H  
ATOM    634  HZ  PHE A  39      -5.238  -1.715  -5.791  1.00  0.00           H  
ATOM    635  N   TRP A  40      -7.794  -3.204   2.060  1.00  0.00           N  
ATOM    636  CA  TRP A  40      -8.566  -3.405   3.275  1.00  0.00           C  
ATOM    637  C   TRP A  40      -9.924  -2.727   3.089  1.00  0.00           C  
ATOM    638  O   TRP A  40     -10.957  -3.395   3.065  1.00  0.00           O  
ATOM    639  CB  TRP A  40      -7.804  -2.893   4.498  1.00  0.00           C  
ATOM    640  CG  TRP A  40      -6.699  -3.832   4.983  1.00  0.00           C  
ATOM    641  CD1 TRP A  40      -6.212  -4.919   4.368  1.00  0.00           C  
ATOM    642  CD2 TRP A  40      -5.955  -3.723   6.215  1.00  0.00           C  
ATOM    643  NE1 TRP A  40      -5.214  -5.516   5.111  1.00  0.00           N  
ATOM    644  CE2 TRP A  40      -5.052  -4.766   6.270  1.00  0.00           C  
ATOM    645  CE3 TRP A  40      -6.042  -2.774   7.250  1.00  0.00           C  
ATOM    646  CZ2 TRP A  40      -4.169  -4.960   7.338  1.00  0.00           C  
ATOM    647  CZ3 TRP A  40      -5.153  -2.982   8.310  1.00  0.00           C  
ATOM    648  CH2 TRP A  40      -4.239  -4.027   8.380  1.00  0.00           C  
ATOM    649  H   TRP A  40      -7.104  -2.482   2.112  1.00  0.00           H  
ATOM    650  HA  TRP A  40      -8.699  -4.478   3.411  1.00  0.00           H  
ATOM    651  HB2 TRP A  40      -7.366  -1.923   4.261  1.00  0.00           H  
ATOM    652  HB3 TRP A  40      -8.512  -2.732   5.312  1.00  0.00           H  
ATOM    653  HD1 TRP A  40      -6.561  -5.285   3.402  1.00  0.00           H  
ATOM    654  HE1 TRP A  40      -4.655  -6.411   4.839  1.00  0.00           H  
ATOM    655  HE3 TRP A  40      -6.746  -1.942   7.230  1.00  0.00           H  
ATOM    656  HZ2 TRP A  40      -3.466  -5.792   7.359  1.00  0.00           H  
ATOM    657  HZ3 TRP A  40      -5.179  -2.275   9.139  1.00  0.00           H  
ATOM    658  HH2 TRP A  40      -3.579  -4.120   9.243  1.00  0.00           H  
ATOM    659  N   LYS A  41      -9.880  -1.409   2.961  1.00  0.00           N  
ATOM    660  CA  LYS A  41     -11.095  -0.634   2.779  1.00  0.00           C  
ATOM    661  C   LYS A  41     -11.408  -0.529   1.285  1.00  0.00           C  
ATOM    662  O   LYS A  41     -10.725   0.186   0.552  1.00  0.00           O  
ATOM    663  CB  LYS A  41     -10.977   0.721   3.479  1.00  0.00           C  
ATOM    664  CG  LYS A  41     -11.409   0.622   4.944  1.00  0.00           C  
ATOM    665  CD  LYS A  41     -12.117   1.901   5.395  1.00  0.00           C  
ATOM    666  CE  LYS A  41     -13.592   1.634   5.695  1.00  0.00           C  
ATOM    667  NZ  LYS A  41     -14.444   2.130   4.592  1.00  0.00           N  
ATOM    668  H   LYS A  41      -9.037  -0.874   2.982  1.00  0.00           H  
ATOM    669  HA  LYS A  41     -11.906  -1.178   3.264  1.00  0.00           H  
ATOM    670  HB2 LYS A  41      -9.948   1.075   3.423  1.00  0.00           H  
ATOM    671  HB3 LYS A  41     -11.595   1.457   2.963  1.00  0.00           H  
ATOM    672  HG2 LYS A  41     -12.076  -0.232   5.072  1.00  0.00           H  
ATOM    673  HG3 LYS A  41     -10.536   0.442   5.572  1.00  0.00           H  
ATOM    674  HD2 LYS A  41     -11.626   2.297   6.284  1.00  0.00           H  
ATOM    675  HD3 LYS A  41     -12.031   2.661   4.619  1.00  0.00           H  
ATOM    676  HE2 LYS A  41     -13.755   0.565   5.834  1.00  0.00           H  
ATOM    677  HE3 LYS A  41     -13.874   2.123   6.629  1.00  0.00           H  
ATOM    678  HZ1 LYS A  41     -13.963   2.857   4.101  1.00  0.00           H  
ATOM    679  HZ2 LYS A  41     -14.646   1.380   3.963  1.00  0.00           H  
ATOM    680  HZ3 LYS A  41     -15.299   2.491   4.966  1.00  0.00           H  
ATOM    681  N   SER A  42     -12.441  -1.251   0.877  1.00  0.00           N  
ATOM    682  CA  SER A  42     -12.852  -1.248  -0.516  1.00  0.00           C  
ATOM    683  C   SER A  42     -12.785   0.174  -1.080  1.00  0.00           C  
ATOM    684  O   SER A  42     -13.677   0.984  -0.835  1.00  0.00           O  
ATOM    685  CB  SER A  42     -14.264  -1.815  -0.676  1.00  0.00           C  
ATOM    686  OG  SER A  42     -15.255  -0.936  -0.149  1.00  0.00           O  
ATOM    687  H   SER A  42     -12.991  -1.829   1.478  1.00  0.00           H  
ATOM    688  HA  SER A  42     -12.141  -1.896  -1.029  1.00  0.00           H  
ATOM    689  HB2 SER A  42     -14.465  -1.997  -1.731  1.00  0.00           H  
ATOM    690  HB3 SER A  42     -14.328  -2.778  -0.168  1.00  0.00           H  
ATOM    691  HG  SER A  42     -14.859  -0.369   0.572  1.00  0.00           H  
ATOM    692  N   PRO A  43     -11.691   0.439  -1.842  1.00  0.00           N  
ATOM    693  CA  PRO A  43     -11.496   1.748  -2.441  1.00  0.00           C  
ATOM    694  C   PRO A  43     -12.422   1.945  -3.641  1.00  0.00           C  
ATOM    695  O   PRO A  43     -12.377   2.982  -4.301  1.00  0.00           O  
ATOM    696  CB  PRO A  43     -10.023   1.795  -2.814  1.00  0.00           C  
ATOM    697  CG  PRO A  43      -9.554   0.349  -2.837  1.00  0.00           C  
ATOM    698  CD  PRO A  43     -10.614  -0.498  -2.153  1.00  0.00           C  
ATOM    699  HA  PRO A  43     -11.736   2.467  -1.789  1.00  0.00           H  
ATOM    700  HB2 PRO A  43      -9.881   2.267  -3.785  1.00  0.00           H  
ATOM    701  HB3 PRO A  43      -9.454   2.379  -2.090  1.00  0.00           H  
ATOM    702  HG2 PRO A  43      -9.400   0.013  -3.863  1.00  0.00           H  
ATOM    703  HG3 PRO A  43      -8.597   0.250  -2.324  1.00  0.00           H  
ATOM    704  HD2 PRO A  43     -10.962  -1.299  -2.804  1.00  0.00           H  
ATOM    705  HD3 PRO A  43     -10.225  -0.967  -1.250  1.00  0.00           H  
ATOM    706  N   THR A  44     -13.242   0.934  -3.889  1.00  0.00           N  
ATOM    707  CA  THR A  44     -14.179   0.984  -4.998  1.00  0.00           C  
ATOM    708  C   THR A  44     -14.768   2.388  -5.137  1.00  0.00           C  
ATOM    709  O   THR A  44     -14.612   3.031  -6.174  1.00  0.00           O  
ATOM    710  CB  THR A  44     -15.236  -0.099  -4.773  1.00  0.00           C  
ATOM    711  OG1 THR A  44     -14.701  -1.248  -5.426  1.00  0.00           O  
ATOM    712  CG2 THR A  44     -16.536   0.186  -5.528  1.00  0.00           C  
ATOM    713  H   THR A  44     -13.273   0.094  -3.347  1.00  0.00           H  
ATOM    714  HA  THR A  44     -13.633   0.773  -5.918  1.00  0.00           H  
ATOM    715  HB  THR A  44     -15.426  -0.243  -3.709  1.00  0.00           H  
ATOM    716  HG1 THR A  44     -15.022  -2.080  -4.972  1.00  0.00           H  
ATOM    717 HG21 THR A  44     -16.341   0.894  -6.333  1.00  0.00           H  
ATOM    718 HG22 THR A  44     -16.925  -0.742  -5.946  1.00  0.00           H  
ATOM    719 HG23 THR A  44     -17.269   0.609  -4.841  1.00  0.00           H  
ATOM    720  N   THR A  45     -15.432   2.824  -4.077  1.00  0.00           N  
ATOM    721  CA  THR A  45     -16.046   4.141  -4.067  1.00  0.00           C  
ATOM    722  C   THR A  45     -15.164   5.134  -3.308  1.00  0.00           C  
ATOM    723  O   THR A  45     -14.349   4.738  -2.477  1.00  0.00           O  
ATOM    724  CB  THR A  45     -17.452   4.004  -3.479  1.00  0.00           C  
ATOM    725  OG1 THR A  45     -17.231   3.880  -2.077  1.00  0.00           O  
ATOM    726  CG2 THR A  45     -18.123   2.686  -3.868  1.00  0.00           C  
ATOM    727  H   THR A  45     -15.555   2.295  -3.238  1.00  0.00           H  
ATOM    728  HA  THR A  45     -16.115   4.496  -5.096  1.00  0.00           H  
ATOM    729  HB  THR A  45     -18.074   4.855  -3.756  1.00  0.00           H  
ATOM    730  HG1 THR A  45     -18.104   3.786  -1.599  1.00  0.00           H  
ATOM    731 HG21 THR A  45     -17.998   2.516  -4.937  1.00  0.00           H  
ATOM    732 HG22 THR A  45     -17.664   1.866  -3.315  1.00  0.00           H  
ATOM    733 HG23 THR A  45     -19.185   2.734  -3.630  1.00  0.00           H  
ATOM    734  N   PRO A  46     -15.362   6.441  -3.630  1.00  0.00           N  
ATOM    735  CA  PRO A  46     -14.594   7.495  -2.987  1.00  0.00           C  
ATOM    736  C   PRO A  46     -15.084   7.737  -1.558  1.00  0.00           C  
ATOM    737  O   PRO A  46     -15.902   6.977  -1.042  1.00  0.00           O  
ATOM    738  CB  PRO A  46     -14.762   8.708  -3.886  1.00  0.00           C  
ATOM    739  CG  PRO A  46     -15.986   8.426  -4.743  1.00  0.00           C  
ATOM    740  CD  PRO A  46     -16.317   6.948  -4.609  1.00  0.00           C  
ATOM    741  HA  PRO A  46     -13.634   7.223  -2.906  1.00  0.00           H  
ATOM    742  HB2 PRO A  46     -14.899   9.615  -3.298  1.00  0.00           H  
ATOM    743  HB3 PRO A  46     -13.879   8.860  -4.507  1.00  0.00           H  
ATOM    744  HG2 PRO A  46     -16.828   9.037  -4.419  1.00  0.00           H  
ATOM    745  HG3 PRO A  46     -15.790   8.681  -5.785  1.00  0.00           H  
ATOM    746  HD2 PRO A  46     -17.345   6.801  -4.274  1.00  0.00           H  
ATOM    747  HD3 PRO A  46     -16.217   6.432  -5.565  1.00  0.00           H  
ATOM    748  N   GLY A  47     -14.562   8.797  -0.960  1.00  0.00           N  
ATOM    749  CA  GLY A  47     -14.936   9.149   0.400  1.00  0.00           C  
ATOM    750  C   GLY A  47     -14.549   8.038   1.379  1.00  0.00           C  
ATOM    751  O   GLY A  47     -14.981   8.043   2.530  1.00  0.00           O  
ATOM    752  H   GLY A  47     -13.896   9.409  -1.387  1.00  0.00           H  
ATOM    753  HA2 GLY A  47     -14.444  10.078   0.687  1.00  0.00           H  
ATOM    754  HA3 GLY A  47     -16.009   9.326   0.450  1.00  0.00           H  
ATOM    755  N   GLU A  48     -13.740   7.112   0.885  1.00  0.00           N  
ATOM    756  CA  GLU A  48     -13.292   5.998   1.702  1.00  0.00           C  
ATOM    757  C   GLU A  48     -11.801   5.738   1.474  1.00  0.00           C  
ATOM    758  O   GLU A  48     -11.359   5.599   0.334  1.00  0.00           O  
ATOM    759  CB  GLU A  48     -14.117   4.741   1.417  1.00  0.00           C  
ATOM    760  CG  GLU A  48     -13.577   3.997   0.193  1.00  0.00           C  
ATOM    761  CD  GLU A  48     -12.510   2.979   0.597  1.00  0.00           C  
ATOM    762  OE1 GLU A  48     -12.891   1.989   1.259  1.00  0.00           O  
ATOM    763  OE2 GLU A  48     -11.336   3.213   0.235  1.00  0.00           O  
ATOM    764  H   GLU A  48     -13.394   7.115  -0.053  1.00  0.00           H  
ATOM    765  HA  GLU A  48     -13.459   6.308   2.734  1.00  0.00           H  
ATOM    766  HB2 GLU A  48     -14.095   4.083   2.286  1.00  0.00           H  
ATOM    767  HB3 GLU A  48     -15.158   5.015   1.250  1.00  0.00           H  
ATOM    768  HG2 GLU A  48     -14.395   3.489  -0.318  1.00  0.00           H  
ATOM    769  HG3 GLU A  48     -13.155   4.711  -0.514  1.00  0.00           H  
ATOM    770  N   THR A  49     -11.067   5.681   2.576  1.00  0.00           N  
ATOM    771  CA  THR A  49      -9.636   5.442   2.510  1.00  0.00           C  
ATOM    772  C   THR A  49      -9.355   3.954   2.291  1.00  0.00           C  
ATOM    773  O   THR A  49     -10.184   3.106   2.616  1.00  0.00           O  
ATOM    774  CB  THR A  49      -9.004   5.998   3.787  1.00  0.00           C  
ATOM    775  OG1 THR A  49      -9.408   5.083   4.802  1.00  0.00           O  
ATOM    776  CG2 THR A  49      -9.625   7.329   4.216  1.00  0.00           C  
ATOM    777  H   THR A  49     -11.435   5.795   3.499  1.00  0.00           H  
ATOM    778  HA  THR A  49      -9.238   5.973   1.645  1.00  0.00           H  
ATOM    779  HB  THR A  49      -7.924   6.090   3.679  1.00  0.00           H  
ATOM    780  HG1 THR A  49     -10.379   5.210   5.009  1.00  0.00           H  
ATOM    781 HG21 THR A  49     -10.313   7.674   3.444  1.00  0.00           H  
ATOM    782 HG22 THR A  49     -10.168   7.192   5.151  1.00  0.00           H  
ATOM    783 HG23 THR A  49      -8.837   8.068   4.358  1.00  0.00           H  
ATOM    784  N   ALA A  50      -8.180   3.681   1.740  1.00  0.00           N  
ATOM    785  CA  ALA A  50      -7.778   2.310   1.475  1.00  0.00           C  
ATOM    786  C   ALA A  50      -6.558   1.965   2.331  1.00  0.00           C  
ATOM    787  O   ALA A  50      -5.811   2.853   2.739  1.00  0.00           O  
ATOM    788  CB  ALA A  50      -7.508   2.138  -0.021  1.00  0.00           C  
ATOM    789  H   ALA A  50      -7.510   4.376   1.479  1.00  0.00           H  
ATOM    790  HA  ALA A  50      -8.607   1.661   1.759  1.00  0.00           H  
ATOM    791  HB1 ALA A  50      -7.857   1.157  -0.343  1.00  0.00           H  
ATOM    792  HB2 ALA A  50      -8.037   2.913  -0.577  1.00  0.00           H  
ATOM    793  HB3 ALA A  50      -6.438   2.223  -0.209  1.00  0.00           H  
ATOM    794  N   HIS A  51      -6.394   0.674   2.578  1.00  0.00           N  
ATOM    795  CA  HIS A  51      -5.277   0.201   3.378  1.00  0.00           C  
ATOM    796  C   HIS A  51      -4.846  -1.184   2.890  1.00  0.00           C  
ATOM    797  O   HIS A  51      -5.401  -2.195   3.317  1.00  0.00           O  
ATOM    798  CB  HIS A  51      -5.628   0.223   4.868  1.00  0.00           C  
ATOM    799  CG  HIS A  51      -6.645   1.274   5.244  1.00  0.00           C  
ATOM    800  ND1 HIS A  51      -7.905   0.961   5.723  1.00  0.00           N  
ATOM    801  CD2 HIS A  51      -6.575   2.635   5.207  1.00  0.00           C  
ATOM    802  CE1 HIS A  51      -8.556   2.090   5.960  1.00  0.00           C  
ATOM    803  NE2 HIS A  51      -7.730   3.127   5.638  1.00  0.00           N  
ATOM    804  H   HIS A  51      -7.006  -0.042   2.242  1.00  0.00           H  
ATOM    805  HA  HIS A  51      -4.459   0.904   3.220  1.00  0.00           H  
ATOM    806  HB2 HIS A  51      -6.011  -0.757   5.154  1.00  0.00           H  
ATOM    807  HB3 HIS A  51      -4.718   0.391   5.443  1.00  0.00           H  
ATOM    808  HD1 HIS A  51      -8.264   0.038   5.866  1.00  0.00           H  
ATOM    809  HD2 HIS A  51      -5.716   3.220   4.877  1.00  0.00           H  
ATOM    810  HE1 HIS A  51      -9.572   2.176   6.344  1.00  0.00           H  
ATOM    811  HE2 HIS A  51      -7.936   4.097   5.769  1.00  0.00           H  
ATOM    812  N   VAL A  52      -3.862  -1.183   2.004  1.00  0.00           N  
ATOM    813  CA  VAL A  52      -3.350  -2.427   1.455  1.00  0.00           C  
ATOM    814  C   VAL A  52      -1.946  -2.685   2.006  1.00  0.00           C  
ATOM    815  O   VAL A  52      -1.171  -1.750   2.200  1.00  0.00           O  
ATOM    816  CB  VAL A  52      -3.394  -2.381  -0.074  1.00  0.00           C  
ATOM    817  CG1 VAL A  52      -3.218  -0.948  -0.584  1.00  0.00           C  
ATOM    818  CG2 VAL A  52      -2.341  -3.311  -0.682  1.00  0.00           C  
ATOM    819  H   VAL A  52      -3.416  -0.356   1.663  1.00  0.00           H  
ATOM    820  HA  VAL A  52      -4.009  -3.230   1.786  1.00  0.00           H  
ATOM    821  HB  VAL A  52      -4.375  -2.732  -0.393  1.00  0.00           H  
ATOM    822 HG11 VAL A  52      -2.318  -0.515  -0.147  1.00  0.00           H  
ATOM    823 HG12 VAL A  52      -3.127  -0.959  -1.670  1.00  0.00           H  
ATOM    824 HG13 VAL A  52      -4.085  -0.353  -0.298  1.00  0.00           H  
ATOM    825 HG21 VAL A  52      -2.148  -4.137   0.004  1.00  0.00           H  
ATOM    826 HG22 VAL A  52      -2.708  -3.705  -1.629  1.00  0.00           H  
ATOM    827 HG23 VAL A  52      -1.419  -2.755  -0.850  1.00  0.00           H  
ATOM    828  N   ARG A  53      -1.661  -3.957   2.240  1.00  0.00           N  
ATOM    829  CA  ARG A  53      -0.364  -4.349   2.765  1.00  0.00           C  
ATOM    830  C   ARG A  53       0.618  -4.602   1.619  1.00  0.00           C  
ATOM    831  O   ARG A  53       0.812  -5.744   1.205  1.00  0.00           O  
ATOM    832  CB  ARG A  53      -0.475  -5.611   3.621  1.00  0.00           C  
ATOM    833  CG  ARG A  53      -1.712  -5.558   4.519  1.00  0.00           C  
ATOM    834  CD  ARG A  53      -2.020  -6.935   5.111  1.00  0.00           C  
ATOM    835  NE  ARG A  53      -3.169  -7.544   4.406  1.00  0.00           N  
ATOM    836  CZ  ARG A  53      -3.840  -8.616   4.848  1.00  0.00           C  
ATOM    837  NH1 ARG A  53      -3.480  -9.205   5.997  1.00  0.00           N  
ATOM    838  NH2 ARG A  53      -4.870  -9.100   4.142  1.00  0.00           N  
ATOM    839  H   ARG A  53      -2.297  -4.711   2.079  1.00  0.00           H  
ATOM    840  HA  ARG A  53      -0.043  -3.504   3.375  1.00  0.00           H  
ATOM    841  HB2 ARG A  53      -0.526  -6.489   2.977  1.00  0.00           H  
ATOM    842  HB3 ARG A  53       0.420  -5.717   4.235  1.00  0.00           H  
ATOM    843  HG2 ARG A  53      -1.552  -4.840   5.323  1.00  0.00           H  
ATOM    844  HG3 ARG A  53      -2.568  -5.206   3.943  1.00  0.00           H  
ATOM    845  HD2 ARG A  53      -1.146  -7.580   5.026  1.00  0.00           H  
ATOM    846  HD3 ARG A  53      -2.244  -6.841   6.174  1.00  0.00           H  
ATOM    847  HE  ARG A  53      -3.463  -7.129   3.544  1.00  0.00           H  
ATOM    848 HH11 ARG A  53      -2.712  -8.842   6.525  1.00  0.00           H  
ATOM    849 HH12 ARG A  53      -3.981 -10.004   6.328  1.00  0.00           H  
ATOM    850 HH21 ARG A  53      -5.139  -8.662   3.284  1.00  0.00           H  
ATOM    851 HH22 ARG A  53      -5.371  -9.901   4.471  1.00  0.00           H  
ATOM    852  N   VAL A  54       1.210  -3.519   1.138  1.00  0.00           N  
ATOM    853  CA  VAL A  54       2.166  -3.610   0.047  1.00  0.00           C  
ATOM    854  C   VAL A  54       3.549  -3.940   0.614  1.00  0.00           C  
ATOM    855  O   VAL A  54       3.893  -3.506   1.712  1.00  0.00           O  
ATOM    856  CB  VAL A  54       2.148  -2.320  -0.774  1.00  0.00           C  
ATOM    857  CG1 VAL A  54       3.164  -1.312  -0.232  1.00  0.00           C  
ATOM    858  CG2 VAL A  54       2.398  -2.609  -2.255  1.00  0.00           C  
ATOM    859  H   VAL A  54       1.046  -2.594   1.480  1.00  0.00           H  
ATOM    860  HA  VAL A  54       1.848  -4.427  -0.601  1.00  0.00           H  
ATOM    861  HB  VAL A  54       1.156  -1.877  -0.681  1.00  0.00           H  
ATOM    862 HG11 VAL A  54       3.388  -1.545   0.808  1.00  0.00           H  
ATOM    863 HG12 VAL A  54       4.080  -1.366  -0.822  1.00  0.00           H  
ATOM    864 HG13 VAL A  54       2.749  -0.306  -0.299  1.00  0.00           H  
ATOM    865 HG21 VAL A  54       2.072  -3.622  -2.488  1.00  0.00           H  
ATOM    866 HG22 VAL A  54       1.838  -1.898  -2.863  1.00  0.00           H  
ATOM    867 HG23 VAL A  54       3.462  -2.511  -2.469  1.00  0.00           H  
ATOM    868  N   PRO A  55       4.323  -4.725  -0.181  1.00  0.00           N  
ATOM    869  CA  PRO A  55       5.661  -5.118   0.229  1.00  0.00           C  
ATOM    870  C   PRO A  55       6.641  -3.952   0.091  1.00  0.00           C  
ATOM    871  O   PRO A  55       6.621  -3.234  -0.908  1.00  0.00           O  
ATOM    872  CB  PRO A  55       6.014  -6.299  -0.660  1.00  0.00           C  
ATOM    873  CG  PRO A  55       5.061  -6.231  -1.842  1.00  0.00           C  
ATOM    874  CD  PRO A  55       3.948  -5.258  -1.488  1.00  0.00           C  
ATOM    875  HA  PRO A  55       5.667  -5.368   1.198  1.00  0.00           H  
ATOM    876  HB2 PRO A  55       7.051  -6.243  -0.991  1.00  0.00           H  
ATOM    877  HB3 PRO A  55       5.902  -7.241  -0.122  1.00  0.00           H  
ATOM    878  HG2 PRO A  55       5.586  -5.901  -2.738  1.00  0.00           H  
ATOM    879  HG3 PRO A  55       4.650  -7.218  -2.059  1.00  0.00           H  
ATOM    880  HD2 PRO A  55       3.865  -4.464  -2.230  1.00  0.00           H  
ATOM    881  HD3 PRO A  55       2.981  -5.760  -1.448  1.00  0.00           H  
ATOM    882  N   PHE A  56       7.475  -3.798   1.109  1.00  0.00           N  
ATOM    883  CA  PHE A  56       8.462  -2.731   1.115  1.00  0.00           C  
ATOM    884  C   PHE A  56       9.244  -2.702  -0.200  1.00  0.00           C  
ATOM    885  O   PHE A  56       9.535  -1.630  -0.730  1.00  0.00           O  
ATOM    886  CB  PHE A  56       9.428  -3.021   2.264  1.00  0.00           C  
ATOM    887  CG  PHE A  56      10.169  -1.786   2.780  1.00  0.00           C  
ATOM    888  CD1 PHE A  56      11.282  -1.342   2.136  1.00  0.00           C  
ATOM    889  CD2 PHE A  56       9.717  -1.133   3.884  1.00  0.00           C  
ATOM    890  CE1 PHE A  56      11.969  -0.196   2.615  1.00  0.00           C  
ATOM    891  CE2 PHE A  56      10.405   0.012   4.363  1.00  0.00           C  
ATOM    892  CZ  PHE A  56      11.516   0.457   3.718  1.00  0.00           C  
ATOM    893  H   PHE A  56       7.485  -4.386   1.918  1.00  0.00           H  
ATOM    894  HA  PHE A  56       7.921  -1.792   1.235  1.00  0.00           H  
ATOM    895  HB2 PHE A  56       8.874  -3.471   3.088  1.00  0.00           H  
ATOM    896  HB3 PHE A  56      10.160  -3.759   1.932  1.00  0.00           H  
ATOM    897  HD1 PHE A  56      11.645  -1.865   1.251  1.00  0.00           H  
ATOM    898  HD2 PHE A  56       8.826  -1.490   4.400  1.00  0.00           H  
ATOM    899  HE1 PHE A  56      12.861   0.161   2.098  1.00  0.00           H  
ATOM    900  HE2 PHE A  56      10.041   0.536   5.248  1.00  0.00           H  
ATOM    901  HZ  PHE A  56      12.044   1.337   4.087  1.00  0.00           H  
ATOM    902  N   VAL A  57       9.562  -3.891  -0.689  1.00  0.00           N  
ATOM    903  CA  VAL A  57      10.305  -4.015  -1.931  1.00  0.00           C  
ATOM    904  C   VAL A  57       9.449  -3.493  -3.087  1.00  0.00           C  
ATOM    905  O   VAL A  57       9.970  -3.168  -4.153  1.00  0.00           O  
ATOM    906  CB  VAL A  57      10.757  -5.463  -2.129  1.00  0.00           C  
ATOM    907  CG1 VAL A  57       9.618  -6.439  -1.825  1.00  0.00           C  
ATOM    908  CG2 VAL A  57      11.302  -5.679  -3.542  1.00  0.00           C  
ATOM    909  H   VAL A  57       9.321  -4.757  -0.253  1.00  0.00           H  
ATOM    910  HA  VAL A  57      11.196  -3.392  -1.846  1.00  0.00           H  
ATOM    911  HB  VAL A  57      11.564  -5.661  -1.424  1.00  0.00           H  
ATOM    912 HG11 VAL A  57       8.670  -6.002  -2.142  1.00  0.00           H  
ATOM    913 HG12 VAL A  57       9.786  -7.372  -2.363  1.00  0.00           H  
ATOM    914 HG13 VAL A  57       9.585  -6.638  -0.753  1.00  0.00           H  
ATOM    915 HG21 VAL A  57      10.590  -5.289  -4.270  1.00  0.00           H  
ATOM    916 HG22 VAL A  57      12.253  -5.159  -3.648  1.00  0.00           H  
ATOM    917 HG23 VAL A  57      11.450  -6.746  -3.714  1.00  0.00           H  
ATOM    918  N   ASN A  58       8.149  -3.429  -2.837  1.00  0.00           N  
ATOM    919  CA  ASN A  58       7.216  -2.951  -3.843  1.00  0.00           C  
ATOM    920  C   ASN A  58       6.510  -1.697  -3.324  1.00  0.00           C  
ATOM    921  O   ASN A  58       5.527  -1.246  -3.910  1.00  0.00           O  
ATOM    922  CB  ASN A  58       6.147  -4.003  -4.146  1.00  0.00           C  
ATOM    923  CG  ASN A  58       5.459  -3.717  -5.482  1.00  0.00           C  
ATOM    924  OD1 ASN A  58       4.285  -3.393  -5.547  1.00  0.00           O  
ATOM    925  ND2 ASN A  58       6.254  -3.855  -6.540  1.00  0.00           N  
ATOM    926  H   ASN A  58       7.733  -3.695  -1.967  1.00  0.00           H  
ATOM    927  HA  ASN A  58       7.823  -2.754  -4.726  1.00  0.00           H  
ATOM    928  HB2 ASN A  58       6.603  -4.993  -4.173  1.00  0.00           H  
ATOM    929  HB3 ASN A  58       5.407  -4.016  -3.346  1.00  0.00           H  
ATOM    930 HD21 ASN A  58       7.209  -4.124  -6.416  1.00  0.00           H  
ATOM    931 HD22 ASN A  58       5.896  -3.690  -7.459  1.00  0.00           H  
ATOM    932  N   VAL A  59       7.041  -1.169  -2.230  1.00  0.00           N  
ATOM    933  CA  VAL A  59       6.473   0.025  -1.626  1.00  0.00           C  
ATOM    934  C   VAL A  59       6.873   1.248  -2.453  1.00  0.00           C  
ATOM    935  O   VAL A  59       6.101   2.199  -2.574  1.00  0.00           O  
ATOM    936  CB  VAL A  59       6.906   0.126  -0.162  1.00  0.00           C  
ATOM    937  CG1 VAL A  59       7.030   1.587   0.273  1.00  0.00           C  
ATOM    938  CG2 VAL A  59       5.942  -0.638   0.749  1.00  0.00           C  
ATOM    939  H   VAL A  59       7.840  -1.542  -1.760  1.00  0.00           H  
ATOM    940  HA  VAL A  59       5.389  -0.077  -1.652  1.00  0.00           H  
ATOM    941  HB  VAL A  59       7.889  -0.336  -0.070  1.00  0.00           H  
ATOM    942 HG11 VAL A  59       6.103   2.114   0.046  1.00  0.00           H  
ATOM    943 HG12 VAL A  59       7.220   1.632   1.346  1.00  0.00           H  
ATOM    944 HG13 VAL A  59       7.855   2.057  -0.262  1.00  0.00           H  
ATOM    945 HG21 VAL A  59       5.805  -1.649   0.366  1.00  0.00           H  
ATOM    946 HG22 VAL A  59       6.354  -0.683   1.757  1.00  0.00           H  
ATOM    947 HG23 VAL A  59       4.981  -0.124   0.772  1.00  0.00           H  
ATOM    948  N   GLN A  60       8.078   1.186  -3.001  1.00  0.00           N  
ATOM    949  CA  GLN A  60       8.588   2.277  -3.812  1.00  0.00           C  
ATOM    950  C   GLN A  60       7.786   2.395  -5.109  1.00  0.00           C  
ATOM    951  O   GLN A  60       7.081   3.381  -5.321  1.00  0.00           O  
ATOM    952  CB  GLN A  60      10.078   2.092  -4.105  1.00  0.00           C  
ATOM    953  CG  GLN A  60      10.745   3.431  -4.426  1.00  0.00           C  
ATOM    954  CD  GLN A  60      11.327   4.071  -3.164  1.00  0.00           C  
ATOM    955  OE1 GLN A  60      11.045   3.669  -2.048  1.00  0.00           O  
ATOM    956  NE2 GLN A  60      12.152   5.087  -3.404  1.00  0.00           N  
ATOM    957  H   GLN A  60       8.699   0.409  -2.897  1.00  0.00           H  
ATOM    958  HA  GLN A  60       8.451   3.175  -3.210  1.00  0.00           H  
ATOM    959  HB2 GLN A  60      10.568   1.636  -3.244  1.00  0.00           H  
ATOM    960  HB3 GLN A  60      10.205   1.407  -4.944  1.00  0.00           H  
ATOM    961  HG2 GLN A  60      11.537   3.281  -5.160  1.00  0.00           H  
ATOM    962  HG3 GLN A  60      10.016   4.105  -4.878  1.00  0.00           H  
ATOM    963 HE21 GLN A  60      12.340   5.367  -4.345  1.00  0.00           H  
ATOM    964 HE22 GLN A  60      12.582   5.571  -2.642  1.00  0.00           H  
ATOM    965  N   ALA A  61       7.919   1.375  -5.945  1.00  0.00           N  
ATOM    966  CA  ALA A  61       7.213   1.352  -7.215  1.00  0.00           C  
ATOM    967  C   ALA A  61       5.770   1.810  -7.001  1.00  0.00           C  
ATOM    968  O   ALA A  61       5.195   2.481  -7.857  1.00  0.00           O  
ATOM    969  CB  ALA A  61       7.297  -0.052  -7.819  1.00  0.00           C  
ATOM    970  H   ALA A  61       8.493   0.577  -5.766  1.00  0.00           H  
ATOM    971  HA  ALA A  61       7.713   2.051  -7.885  1.00  0.00           H  
ATOM    972  HB1 ALA A  61       6.494  -0.182  -8.546  1.00  0.00           H  
ATOM    973  HB2 ALA A  61       7.195  -0.794  -7.028  1.00  0.00           H  
ATOM    974  HB3 ALA A  61       8.259  -0.178  -8.314  1.00  0.00           H  
ATOM    975  N   VAL A  62       5.225   1.430  -5.855  1.00  0.00           N  
ATOM    976  CA  VAL A  62       3.860   1.794  -5.517  1.00  0.00           C  
ATOM    977  C   VAL A  62       3.804   3.283  -5.173  1.00  0.00           C  
ATOM    978  O   VAL A  62       2.908   3.995  -5.623  1.00  0.00           O  
ATOM    979  CB  VAL A  62       3.343   0.899  -4.389  1.00  0.00           C  
ATOM    980  CG1 VAL A  62       2.017   1.425  -3.836  1.00  0.00           C  
ATOM    981  CG2 VAL A  62       3.206  -0.550  -4.857  1.00  0.00           C  
ATOM    982  H   VAL A  62       5.700   0.884  -5.164  1.00  0.00           H  
ATOM    983  HA  VAL A  62       3.245   1.614  -6.399  1.00  0.00           H  
ATOM    984  HB  VAL A  62       4.075   0.922  -3.581  1.00  0.00           H  
ATOM    985 HG11 VAL A  62       1.566   2.105  -4.559  1.00  0.00           H  
ATOM    986 HG12 VAL A  62       1.343   0.589  -3.654  1.00  0.00           H  
ATOM    987 HG13 VAL A  62       2.198   1.955  -2.901  1.00  0.00           H  
ATOM    988 HG21 VAL A  62       3.972  -0.765  -5.603  1.00  0.00           H  
ATOM    989 HG22 VAL A  62       3.331  -1.220  -4.006  1.00  0.00           H  
ATOM    990 HG23 VAL A  62       2.219  -0.699  -5.296  1.00  0.00           H  
ATOM    991  N   LYS A  63       4.774   3.711  -4.377  1.00  0.00           N  
ATOM    992  CA  LYS A  63       4.845   5.103  -3.968  1.00  0.00           C  
ATOM    993  C   LYS A  63       4.899   5.994  -5.210  1.00  0.00           C  
ATOM    994  O   LYS A  63       4.331   7.084  -5.221  1.00  0.00           O  
ATOM    995  CB  LYS A  63       6.016   5.318  -3.005  1.00  0.00           C  
ATOM    996  CG  LYS A  63       5.700   6.426  -1.998  1.00  0.00           C  
ATOM    997  CD  LYS A  63       6.984   7.010  -1.406  1.00  0.00           C  
ATOM    998  CE  LYS A  63       6.802   7.346   0.076  1.00  0.00           C  
ATOM    999  NZ  LYS A  63       8.049   7.913   0.636  1.00  0.00           N  
ATOM   1000  H   LYS A  63       5.499   3.126  -4.015  1.00  0.00           H  
ATOM   1001  HA  LYS A  63       3.932   5.330  -3.419  1.00  0.00           H  
ATOM   1002  HB2 LYS A  63       6.232   4.391  -2.476  1.00  0.00           H  
ATOM   1003  HB3 LYS A  63       6.912   5.579  -3.569  1.00  0.00           H  
ATOM   1004  HG2 LYS A  63       5.128   7.215  -2.486  1.00  0.00           H  
ATOM   1005  HG3 LYS A  63       5.075   6.027  -1.198  1.00  0.00           H  
ATOM   1006  HD2 LYS A  63       7.800   6.298  -1.523  1.00  0.00           H  
ATOM   1007  HD3 LYS A  63       7.265   7.910  -1.954  1.00  0.00           H  
ATOM   1008  HE2 LYS A  63       5.986   8.058   0.196  1.00  0.00           H  
ATOM   1009  HE3 LYS A  63       6.525   6.447   0.627  1.00  0.00           H  
ATOM   1010  HZ1 LYS A  63       8.555   8.383  -0.087  1.00  0.00           H  
ATOM   1011  HZ2 LYS A  63       7.823   8.563   1.361  1.00  0.00           H  
ATOM   1012  HZ3 LYS A  63       8.611   7.176   1.011  1.00  0.00           H  
ATOM   1013  N   VAL A  64       5.587   5.496  -6.227  1.00  0.00           N  
ATOM   1014  CA  VAL A  64       5.723   6.234  -7.472  1.00  0.00           C  
ATOM   1015  C   VAL A  64       4.392   6.201  -8.226  1.00  0.00           C  
ATOM   1016  O   VAL A  64       4.030   7.167  -8.894  1.00  0.00           O  
ATOM   1017  CB  VAL A  64       6.888   5.672  -8.289  1.00  0.00           C  
ATOM   1018  CG1 VAL A  64       6.760   6.059  -9.763  1.00  0.00           C  
ATOM   1019  CG2 VAL A  64       8.231   6.129  -7.716  1.00  0.00           C  
ATOM   1020  H   VAL A  64       6.047   4.608  -6.210  1.00  0.00           H  
ATOM   1021  HA  VAL A  64       5.957   7.267  -7.217  1.00  0.00           H  
ATOM   1022  HB  VAL A  64       6.849   4.584  -8.223  1.00  0.00           H  
ATOM   1023 HG11 VAL A  64       5.785   5.746 -10.138  1.00  0.00           H  
ATOM   1024 HG12 VAL A  64       6.859   7.139  -9.866  1.00  0.00           H  
ATOM   1025 HG13 VAL A  64       7.544   5.566 -10.338  1.00  0.00           H  
ATOM   1026 HG21 VAL A  64       8.150   6.226  -6.633  1.00  0.00           H  
ATOM   1027 HG22 VAL A  64       8.998   5.394  -7.959  1.00  0.00           H  
ATOM   1028 HG23 VAL A  64       8.500   7.093  -8.148  1.00  0.00           H  
ATOM   1029  N   PHE A  65       3.701   5.077  -8.094  1.00  0.00           N  
ATOM   1030  CA  PHE A  65       2.418   4.907  -8.754  1.00  0.00           C  
ATOM   1031  C   PHE A  65       1.399   5.926  -8.245  1.00  0.00           C  
ATOM   1032  O   PHE A  65       0.797   6.654  -9.032  1.00  0.00           O  
ATOM   1033  CB  PHE A  65       1.927   3.498  -8.417  1.00  0.00           C  
ATOM   1034  CG  PHE A  65       0.720   3.046  -9.242  1.00  0.00           C  
ATOM   1035  CD1 PHE A  65       0.749   3.141 -10.598  1.00  0.00           C  
ATOM   1036  CD2 PHE A  65      -0.382   2.549  -8.619  1.00  0.00           C  
ATOM   1037  CE1 PHE A  65      -0.370   2.722 -11.363  1.00  0.00           C  
ATOM   1038  CE2 PHE A  65      -1.502   2.130  -9.384  1.00  0.00           C  
ATOM   1039  CZ  PHE A  65      -1.473   2.225 -10.741  1.00  0.00           C  
ATOM   1040  H   PHE A  65       4.004   4.297  -7.548  1.00  0.00           H  
ATOM   1041  HA  PHE A  65       2.581   5.060  -9.821  1.00  0.00           H  
ATOM   1042  HB2 PHE A  65       2.743   2.792  -8.570  1.00  0.00           H  
ATOM   1043  HB3 PHE A  65       1.666   3.458  -7.359  1.00  0.00           H  
ATOM   1044  HD1 PHE A  65       1.633   3.538 -11.097  1.00  0.00           H  
ATOM   1045  HD2 PHE A  65      -0.406   2.473  -7.531  1.00  0.00           H  
ATOM   1046  HE1 PHE A  65      -0.347   2.797 -12.451  1.00  0.00           H  
ATOM   1047  HE2 PHE A  65      -2.386   1.732  -8.885  1.00  0.00           H  
ATOM   1048  HZ  PHE A  65      -2.333   1.903 -11.329  1.00  0.00           H  
ATOM   1049  N   LEU A  66       1.234   5.945  -6.930  1.00  0.00           N  
ATOM   1050  CA  LEU A  66       0.298   6.864  -6.305  1.00  0.00           C  
ATOM   1051  C   LEU A  66       0.526   8.272  -6.858  1.00  0.00           C  
ATOM   1052  O   LEU A  66      -0.395   8.890  -7.390  1.00  0.00           O  
ATOM   1053  CB  LEU A  66       0.397   6.776  -4.782  1.00  0.00           C  
ATOM   1054  CG  LEU A  66      -0.237   5.542  -4.137  1.00  0.00           C  
ATOM   1055  CD1 LEU A  66       0.706   4.918  -3.106  1.00  0.00           C  
ATOM   1056  CD2 LEU A  66      -1.603   5.877  -3.537  1.00  0.00           C  
ATOM   1057  H   LEU A  66       1.727   5.349  -6.296  1.00  0.00           H  
ATOM   1058  HA  LEU A  66      -0.708   6.543  -6.582  1.00  0.00           H  
ATOM   1059  HB2 LEU A  66       1.451   6.807  -4.503  1.00  0.00           H  
ATOM   1060  HB3 LEU A  66      -0.071   7.665  -4.356  1.00  0.00           H  
ATOM   1061  HG  LEU A  66      -0.400   4.796  -4.915  1.00  0.00           H  
ATOM   1062 HD11 LEU A  66       1.299   5.702  -2.634  1.00  0.00           H  
ATOM   1063 HD12 LEU A  66       0.121   4.399  -2.346  1.00  0.00           H  
ATOM   1064 HD13 LEU A  66       1.369   4.208  -3.601  1.00  0.00           H  
ATOM   1065 HD21 LEU A  66      -1.518   6.765  -2.911  1.00  0.00           H  
ATOM   1066 HD22 LEU A  66      -2.316   6.065  -4.340  1.00  0.00           H  
ATOM   1067 HD23 LEU A  66      -1.950   5.038  -2.933  1.00  0.00           H  
ATOM   1068  N   GLU A  67       1.757   8.738  -6.711  1.00  0.00           N  
ATOM   1069  CA  GLU A  67       2.118  10.062  -7.189  1.00  0.00           C  
ATOM   1070  C   GLU A  67       1.793  10.196  -8.679  1.00  0.00           C  
ATOM   1071  O   GLU A  67       1.243  11.208  -9.108  1.00  0.00           O  
ATOM   1072  CB  GLU A  67       3.596  10.357  -6.922  1.00  0.00           C  
ATOM   1073  CG  GLU A  67       3.783  11.025  -5.558  1.00  0.00           C  
ATOM   1074  CD  GLU A  67       4.182  12.494  -5.718  1.00  0.00           C  
ATOM   1075  OE1 GLU A  67       5.179  12.737  -6.431  1.00  0.00           O  
ATOM   1076  OE2 GLU A  67       3.481  13.340  -5.122  1.00  0.00           O  
ATOM   1077  H   GLU A  67       2.500   8.228  -6.278  1.00  0.00           H  
ATOM   1078  HA  GLU A  67       1.506  10.755  -6.613  1.00  0.00           H  
ATOM   1079  HB2 GLU A  67       4.168   9.430  -6.958  1.00  0.00           H  
ATOM   1080  HB3 GLU A  67       3.989  11.005  -7.705  1.00  0.00           H  
ATOM   1081  HG2 GLU A  67       2.858  10.956  -4.985  1.00  0.00           H  
ATOM   1082  HG3 GLU A  67       4.549  10.497  -4.991  1.00  0.00           H  
ATOM   1083  N   SER A  68       2.148   9.160  -9.424  1.00  0.00           N  
ATOM   1084  CA  SER A  68       1.901   9.149 -10.856  1.00  0.00           C  
ATOM   1085  C   SER A  68       0.415   9.386 -11.133  1.00  0.00           C  
ATOM   1086  O   SER A  68       0.061  10.142 -12.035  1.00  0.00           O  
ATOM   1087  CB  SER A  68       2.354   7.830 -11.484  1.00  0.00           C  
ATOM   1088  OG  SER A  68       1.313   6.858 -11.492  1.00  0.00           O  
ATOM   1089  H   SER A  68       2.596   8.341  -9.066  1.00  0.00           H  
ATOM   1090  HA  SER A  68       2.500   9.967 -11.258  1.00  0.00           H  
ATOM   1091  HB2 SER A  68       2.690   8.011 -12.505  1.00  0.00           H  
ATOM   1092  HB3 SER A  68       3.209   7.441 -10.931  1.00  0.00           H  
ATOM   1093  HG  SER A  68       1.704   5.937 -11.489  1.00  0.00           H  
ATOM   1094  N   GLN A  69      -0.414   8.724 -10.339  1.00  0.00           N  
ATOM   1095  CA  GLN A  69      -1.854   8.853 -10.487  1.00  0.00           C  
ATOM   1096  C   GLN A  69      -2.350  10.113  -9.775  1.00  0.00           C  
ATOM   1097  O   GLN A  69      -3.553  10.291  -9.588  1.00  0.00           O  
ATOM   1098  CB  GLN A  69      -2.572   7.608  -9.962  1.00  0.00           C  
ATOM   1099  CG  GLN A  69      -2.263   7.381  -8.481  1.00  0.00           C  
ATOM   1100  CD  GLN A  69      -3.141   6.269  -7.903  1.00  0.00           C  
ATOM   1101  OE1 GLN A  69      -2.666   5.305  -7.323  1.00  0.00           O  
ATOM   1102  NE2 GLN A  69      -4.445   6.455  -8.091  1.00  0.00           N  
ATOM   1103  H   GLN A  69      -0.118   8.110  -9.607  1.00  0.00           H  
ATOM   1104  HA  GLN A  69      -2.028   8.940 -11.559  1.00  0.00           H  
ATOM   1105  HB2 GLN A  69      -3.647   7.719 -10.100  1.00  0.00           H  
ATOM   1106  HB3 GLN A  69      -2.266   6.736 -10.540  1.00  0.00           H  
ATOM   1107  HG2 GLN A  69      -1.212   7.118  -8.361  1.00  0.00           H  
ATOM   1108  HG3 GLN A  69      -2.427   8.304  -7.925  1.00  0.00           H  
ATOM   1109 HE21 GLN A  69      -4.768   7.268  -8.575  1.00  0.00           H  
ATOM   1110 HE22 GLN A  69      -5.100   5.782  -7.748  1.00  0.00           H  
ATOM   1111  N   GLY A  70      -1.398  10.954  -9.398  1.00  0.00           N  
ATOM   1112  CA  GLY A  70      -1.724  12.193  -8.711  1.00  0.00           C  
ATOM   1113  C   GLY A  70      -2.706  11.943  -7.565  1.00  0.00           C  
ATOM   1114  O   GLY A  70      -3.747  12.594  -7.482  1.00  0.00           O  
ATOM   1115  H   GLY A  70      -0.423  10.802  -9.555  1.00  0.00           H  
ATOM   1116  HA2 GLY A  70      -0.813  12.647  -8.322  1.00  0.00           H  
ATOM   1117  HA3 GLY A  70      -2.157  12.901  -9.418  1.00  0.00           H  
ATOM   1118  N   ILE A  71      -2.340  10.998  -6.711  1.00  0.00           N  
ATOM   1119  CA  ILE A  71      -3.176  10.655  -5.573  1.00  0.00           C  
ATOM   1120  C   ILE A  71      -2.480  11.095  -4.283  1.00  0.00           C  
ATOM   1121  O   ILE A  71      -1.352  11.583  -4.317  1.00  0.00           O  
ATOM   1122  CB  ILE A  71      -3.534   9.167  -5.602  1.00  0.00           C  
ATOM   1123  CG1 ILE A  71      -4.739   8.877  -4.707  1.00  0.00           C  
ATOM   1124  CG2 ILE A  71      -2.324   8.305  -5.233  1.00  0.00           C  
ATOM   1125  CD1 ILE A  71      -5.548   7.694  -5.243  1.00  0.00           C  
ATOM   1126  H   ILE A  71      -1.492  10.474  -6.786  1.00  0.00           H  
ATOM   1127  HA  ILE A  71      -4.107  11.212  -5.671  1.00  0.00           H  
ATOM   1128  HB  ILE A  71      -3.818   8.904  -6.620  1.00  0.00           H  
ATOM   1129 HG12 ILE A  71      -4.401   8.660  -3.693  1.00  0.00           H  
ATOM   1130 HG13 ILE A  71      -5.375   9.760  -4.648  1.00  0.00           H  
ATOM   1131 HG21 ILE A  71      -1.408   8.856  -5.440  1.00  0.00           H  
ATOM   1132 HG22 ILE A  71      -2.366   8.056  -4.173  1.00  0.00           H  
ATOM   1133 HG23 ILE A  71      -2.338   7.389  -5.822  1.00  0.00           H  
ATOM   1134 HD11 ILE A  71      -5.359   7.578  -6.310  1.00  0.00           H  
ATOM   1135 HD12 ILE A  71      -5.253   6.784  -4.721  1.00  0.00           H  
ATOM   1136 HD13 ILE A  71      -6.610   7.877  -5.082  1.00  0.00           H  
ATOM   1137  N   ALA A  72      -3.182  10.906  -3.176  1.00  0.00           N  
ATOM   1138  CA  ALA A  72      -2.646  11.278  -1.878  1.00  0.00           C  
ATOM   1139  C   ALA A  72      -2.791  10.098  -0.914  1.00  0.00           C  
ATOM   1140  O   ALA A  72      -3.899   9.619  -0.676  1.00  0.00           O  
ATOM   1141  CB  ALA A  72      -3.359  12.534  -1.372  1.00  0.00           C  
ATOM   1142  H   ALA A  72      -4.099  10.508  -3.156  1.00  0.00           H  
ATOM   1143  HA  ALA A  72      -1.588  11.503  -2.008  1.00  0.00           H  
ATOM   1144  HB1 ALA A  72      -3.414  13.269  -2.175  1.00  0.00           H  
ATOM   1145  HB2 ALA A  72      -4.366  12.275  -1.047  1.00  0.00           H  
ATOM   1146  HB3 ALA A  72      -2.804  12.954  -0.533  1.00  0.00           H  
ATOM   1147  N   TYR A  73      -1.656   9.665  -0.386  1.00  0.00           N  
ATOM   1148  CA  TYR A  73      -1.643   8.550   0.546  1.00  0.00           C  
ATOM   1149  C   TYR A  73      -0.820   8.886   1.791  1.00  0.00           C  
ATOM   1150  O   TYR A  73      -0.437  10.037   1.996  1.00  0.00           O  
ATOM   1151  CB  TYR A  73      -0.975   7.389  -0.194  1.00  0.00           C  
ATOM   1152  CG  TYR A  73       0.243   7.799  -1.023  1.00  0.00           C  
ATOM   1153  CD1 TYR A  73       0.082   8.594  -2.140  1.00  0.00           C  
ATOM   1154  CD2 TYR A  73       1.504   7.373  -0.655  1.00  0.00           C  
ATOM   1155  CE1 TYR A  73       1.230   8.978  -2.920  1.00  0.00           C  
ATOM   1156  CE2 TYR A  73       2.651   7.758  -1.435  1.00  0.00           C  
ATOM   1157  CZ  TYR A  73       2.457   8.542  -2.529  1.00  0.00           C  
ATOM   1158  OH  TYR A  73       3.541   8.907  -3.266  1.00  0.00           O  
ATOM   1159  H   TYR A  73      -0.760  10.060  -0.584  1.00  0.00           H  
ATOM   1160  HA  TYR A  73      -2.672   8.348   0.844  1.00  0.00           H  
ATOM   1161  HB2 TYR A  73      -0.672   6.635   0.533  1.00  0.00           H  
ATOM   1162  HB3 TYR A  73      -1.709   6.921  -0.851  1.00  0.00           H  
ATOM   1163  HD1 TYR A  73      -0.912   8.930  -2.431  1.00  0.00           H  
ATOM   1164  HD2 TYR A  73       1.630   6.745   0.228  1.00  0.00           H  
ATOM   1165  HE1 TYR A  73       1.117   9.606  -3.805  1.00  0.00           H  
ATOM   1166  HE2 TYR A  73       3.651   7.430  -1.155  1.00  0.00           H  
ATOM   1167  HH  TYR A  73       4.310   9.116  -2.663  1.00  0.00           H  
ATOM   1168  N   SER A  74      -0.569   7.860   2.591  1.00  0.00           N  
ATOM   1169  CA  SER A  74       0.202   8.033   3.811  1.00  0.00           C  
ATOM   1170  C   SER A  74       0.669   6.671   4.332  1.00  0.00           C  
ATOM   1171  O   SER A  74       0.177   5.633   3.892  1.00  0.00           O  
ATOM   1172  CB  SER A  74      -0.615   8.758   4.882  1.00  0.00           C  
ATOM   1173  OG  SER A  74      -0.445  10.172   4.815  1.00  0.00           O  
ATOM   1174  H   SER A  74      -0.883   6.927   2.419  1.00  0.00           H  
ATOM   1175  HA  SER A  74       1.056   8.646   3.527  1.00  0.00           H  
ATOM   1176  HB2 SER A  74      -1.670   8.515   4.760  1.00  0.00           H  
ATOM   1177  HB3 SER A  74      -0.317   8.403   5.868  1.00  0.00           H  
ATOM   1178  HG  SER A  74       0.372  10.442   5.324  1.00  0.00           H  
ATOM   1179  N   ILE A  75       1.613   6.720   5.260  1.00  0.00           N  
ATOM   1180  CA  ILE A  75       2.152   5.504   5.844  1.00  0.00           C  
ATOM   1181  C   ILE A  75       1.481   5.254   7.196  1.00  0.00           C  
ATOM   1182  O   ILE A  75       1.430   6.145   8.042  1.00  0.00           O  
ATOM   1183  CB  ILE A  75       3.678   5.577   5.919  1.00  0.00           C  
ATOM   1184  CG1 ILE A  75       4.289   5.721   4.524  1.00  0.00           C  
ATOM   1185  CG2 ILE A  75       4.247   4.373   6.673  1.00  0.00           C  
ATOM   1186  CD1 ILE A  75       5.516   6.633   4.554  1.00  0.00           C  
ATOM   1187  H   ILE A  75       2.009   7.570   5.611  1.00  0.00           H  
ATOM   1188  HA  ILE A  75       1.900   4.681   5.176  1.00  0.00           H  
ATOM   1189  HB  ILE A  75       3.951   6.468   6.483  1.00  0.00           H  
ATOM   1190 HG12 ILE A  75       4.572   4.738   4.144  1.00  0.00           H  
ATOM   1191 HG13 ILE A  75       3.546   6.126   3.837  1.00  0.00           H  
ATOM   1192 HG21 ILE A  75       3.570   3.525   6.569  1.00  0.00           H  
ATOM   1193 HG22 ILE A  75       5.222   4.113   6.260  1.00  0.00           H  
ATOM   1194 HG23 ILE A  75       4.356   4.623   7.728  1.00  0.00           H  
ATOM   1195 HD11 ILE A  75       5.767   6.871   5.588  1.00  0.00           H  
ATOM   1196 HD12 ILE A  75       6.359   6.126   4.083  1.00  0.00           H  
ATOM   1197 HD13 ILE A  75       5.298   7.553   4.012  1.00  0.00           H  
ATOM   1198  N   MET A  76       0.984   4.036   7.357  1.00  0.00           N  
ATOM   1199  CA  MET A  76       0.319   3.656   8.592  1.00  0.00           C  
ATOM   1200  C   MET A  76       1.284   2.939   9.537  1.00  0.00           C  
ATOM   1201  O   MET A  76       1.627   3.463  10.595  1.00  0.00           O  
ATOM   1202  CB  MET A  76      -0.863   2.738   8.274  1.00  0.00           C  
ATOM   1203  CG  MET A  76      -1.804   2.620   9.475  1.00  0.00           C  
ATOM   1204  SD  MET A  76      -3.217   3.689   9.249  1.00  0.00           S  
ATOM   1205  CE  MET A  76      -3.274   4.470  10.854  1.00  0.00           C  
ATOM   1206  H   MET A  76       1.030   3.317   6.664  1.00  0.00           H  
ATOM   1207  HA  MET A  76      -0.016   4.591   9.043  1.00  0.00           H  
ATOM   1208  HB2 MET A  76      -1.410   3.127   7.416  1.00  0.00           H  
ATOM   1209  HB3 MET A  76      -0.496   1.749   7.997  1.00  0.00           H  
ATOM   1210  HG2 MET A  76      -2.134   1.588   9.589  1.00  0.00           H  
ATOM   1211  HG3 MET A  76      -1.277   2.890  10.390  1.00  0.00           H  
ATOM   1212  HE1 MET A  76      -2.433   4.125  11.456  1.00  0.00           H  
ATOM   1213  HE2 MET A  76      -3.215   5.552  10.733  1.00  0.00           H  
ATOM   1214  HE3 MET A  76      -4.208   4.210  11.351  1.00  0.00           H  
ATOM   1215  N   ILE A  77       1.695   1.750   9.120  1.00  0.00           N  
ATOM   1216  CA  ILE A  77       2.614   0.955   9.916  1.00  0.00           C  
ATOM   1217  C   ILE A  77       3.918   0.760   9.140  1.00  0.00           C  
ATOM   1218  O   ILE A  77       3.901   0.609   7.919  1.00  0.00           O  
ATOM   1219  CB  ILE A  77       1.954  -0.356  10.346  1.00  0.00           C  
ATOM   1220  CG1 ILE A  77       2.903  -1.192  11.208  1.00  0.00           C  
ATOM   1221  CG2 ILE A  77       1.444  -1.138   9.134  1.00  0.00           C  
ATOM   1222  CD1 ILE A  77       3.334  -0.418  12.456  1.00  0.00           C  
ATOM   1223  H   ILE A  77       1.411   1.331   8.258  1.00  0.00           H  
ATOM   1224  HA  ILE A  77       2.833   1.518  10.823  1.00  0.00           H  
ATOM   1225  HB  ILE A  77       1.087  -0.117  10.962  1.00  0.00           H  
ATOM   1226 HG12 ILE A  77       2.413  -2.119  11.503  1.00  0.00           H  
ATOM   1227 HG13 ILE A  77       3.782  -1.467  10.625  1.00  0.00           H  
ATOM   1228 HG21 ILE A  77       2.205  -1.131   8.352  1.00  0.00           H  
ATOM   1229 HG22 ILE A  77       1.233  -2.166   9.426  1.00  0.00           H  
ATOM   1230 HG23 ILE A  77       0.533  -0.672   8.758  1.00  0.00           H  
ATOM   1231 HD11 ILE A  77       2.745   0.496  12.538  1.00  0.00           H  
ATOM   1232 HD12 ILE A  77       3.172  -1.035  13.340  1.00  0.00           H  
ATOM   1233 HD13 ILE A  77       4.391  -0.164  12.379  1.00  0.00           H  
ATOM   1234  N   GLU A  78       5.017   0.772   9.880  1.00  0.00           N  
ATOM   1235  CA  GLU A  78       6.327   0.600   9.276  1.00  0.00           C  
ATOM   1236  C   GLU A  78       7.185  -0.339  10.127  1.00  0.00           C  
ATOM   1237  O   GLU A  78       6.675  -1.294  10.711  1.00  0.00           O  
ATOM   1238  CB  GLU A  78       7.023   1.949   9.078  1.00  0.00           C  
ATOM   1239  CG  GLU A  78       7.958   1.910   7.869  1.00  0.00           C  
ATOM   1240  CD  GLU A  78       9.183   2.799   8.095  1.00  0.00           C  
ATOM   1241  OE1 GLU A  78       8.971   3.974   8.468  1.00  0.00           O  
ATOM   1242  OE2 GLU A  78      10.304   2.284   7.890  1.00  0.00           O  
ATOM   1243  H   GLU A  78       5.023   0.897  10.872  1.00  0.00           H  
ATOM   1244  HA  GLU A  78       6.140   0.148   8.301  1.00  0.00           H  
ATOM   1245  HB2 GLU A  78       6.275   2.730   8.939  1.00  0.00           H  
ATOM   1246  HB3 GLU A  78       7.589   2.205   9.973  1.00  0.00           H  
ATOM   1247  HG2 GLU A  78       8.278   0.886   7.683  1.00  0.00           H  
ATOM   1248  HG3 GLU A  78       7.424   2.243   6.979  1.00  0.00           H  
ATOM   1249  N   ASP A  79       8.474  -0.034  10.171  1.00  0.00           N  
ATOM   1250  CA  ASP A  79       9.407  -0.839  10.941  1.00  0.00           C  
ATOM   1251  C   ASP A  79       9.503  -0.281  12.362  1.00  0.00           C  
ATOM   1252  O   ASP A  79      10.486   0.371  12.712  1.00  0.00           O  
ATOM   1253  CB  ASP A  79      10.807  -0.803  10.323  1.00  0.00           C  
ATOM   1254  CG  ASP A  79      11.086  -1.898   9.291  1.00  0.00           C  
ATOM   1255  OD1 ASP A  79      10.433  -1.854   8.227  1.00  0.00           O  
ATOM   1256  OD2 ASP A  79      11.947  -2.753   9.591  1.00  0.00           O  
ATOM   1257  H   ASP A  79       8.881   0.743   9.693  1.00  0.00           H  
ATOM   1258  HA  ASP A  79       9.001  -1.851  10.916  1.00  0.00           H  
ATOM   1259  HB2 ASP A  79      10.953   0.168   9.850  1.00  0.00           H  
ATOM   1260  HB3 ASP A  79      11.543  -0.882  11.123  1.00  0.00           H  
ATOM   1261  N   VAL A  80       8.468  -0.556  13.144  1.00  0.00           N  
ATOM   1262  CA  VAL A  80       8.423  -0.089  14.518  1.00  0.00           C  
ATOM   1263  C   VAL A  80       9.811  -0.236  15.148  1.00  0.00           C  
ATOM   1264  O   VAL A  80      10.240  -1.346  15.459  1.00  0.00           O  
ATOM   1265  CB  VAL A  80       7.335  -0.836  15.290  1.00  0.00           C  
ATOM   1266  CG1 VAL A  80       7.807  -2.235  15.688  1.00  0.00           C  
ATOM   1267  CG2 VAL A  80       6.886  -0.039  16.516  1.00  0.00           C  
ATOM   1268  H   VAL A  80       7.673  -1.086  12.850  1.00  0.00           H  
ATOM   1269  HA  VAL A  80       8.158   0.968  14.498  1.00  0.00           H  
ATOM   1270  HB  VAL A  80       6.474  -0.948  14.630  1.00  0.00           H  
ATOM   1271 HG11 VAL A  80       8.374  -2.676  14.868  1.00  0.00           H  
ATOM   1272 HG12 VAL A  80       8.441  -2.167  16.573  1.00  0.00           H  
ATOM   1273 HG13 VAL A  80       6.943  -2.862  15.909  1.00  0.00           H  
ATOM   1274 HG21 VAL A  80       7.603   0.758  16.714  1.00  0.00           H  
ATOM   1275 HG22 VAL A  80       5.903   0.394  16.328  1.00  0.00           H  
ATOM   1276 HG23 VAL A  80       6.831  -0.701  17.380  1.00  0.00           H  
ATOM   1277  N   GLN A  81      10.473   0.899  15.316  1.00  0.00           N  
ATOM   1278  CA  GLN A  81      11.803   0.910  15.903  1.00  0.00           C  
ATOM   1279  C   GLN A  81      11.711   0.814  17.428  1.00  0.00           C  
ATOM   1280  O   GLN A  81      11.448   1.810  18.100  1.00  0.00           O  
ATOM   1281  CB  GLN A  81      12.580   2.157  15.477  1.00  0.00           C  
ATOM   1282  CG  GLN A  81      14.078   1.980  15.726  1.00  0.00           C  
ATOM   1283  CD  GLN A  81      14.638   3.141  16.550  1.00  0.00           C  
ATOM   1284  OE1 GLN A  81      14.014   4.177  16.713  1.00  0.00           O  
ATOM   1285  NE2 GLN A  81      15.846   2.913  17.057  1.00  0.00           N  
ATOM   1286  H   GLN A  81      10.116   1.797  15.061  1.00  0.00           H  
ATOM   1287  HA  GLN A  81      12.301   0.025  15.506  1.00  0.00           H  
ATOM   1288  HB2 GLN A  81      12.404   2.355  14.420  1.00  0.00           H  
ATOM   1289  HB3 GLN A  81      12.215   3.022  16.029  1.00  0.00           H  
ATOM   1290  HG2 GLN A  81      14.256   1.040  16.249  1.00  0.00           H  
ATOM   1291  HG3 GLN A  81      14.604   1.918  14.774  1.00  0.00           H  
ATOM   1292 HE21 GLN A  81      16.304   2.041  16.885  1.00  0.00           H  
ATOM   1293 HE22 GLN A  81      16.297   3.613  17.611  1.00  0.00           H  
TER    1294      GLN A  81                                                      
ENDMDL                                                                          
MODEL        3                                                                  
ATOM      1  N   MET A   1      27.338 -27.055   7.373  1.00  0.00           N  
ATOM      2  CA  MET A   1      27.981 -26.756   6.105  1.00  0.00           C  
ATOM      3  C   MET A   1      26.975 -26.183   5.103  1.00  0.00           C  
ATOM      4  O   MET A   1      26.865 -26.675   3.980  1.00  0.00           O  
ATOM      5  CB  MET A   1      28.602 -28.031   5.533  1.00  0.00           C  
ATOM      6  CG  MET A   1      29.914 -28.368   6.244  1.00  0.00           C  
ATOM      7  SD  MET A   1      29.920 -30.083   6.737  1.00  0.00           S  
ATOM      8  CE  MET A   1      31.677 -30.357   6.888  1.00  0.00           C  
ATOM      9  H   MET A   1      26.960 -27.978   7.448  1.00  0.00           H  
ATOM     10  HA  MET A   1      28.742 -26.010   6.332  1.00  0.00           H  
ATOM     11  HB2 MET A   1      27.903 -28.861   5.642  1.00  0.00           H  
ATOM     12  HB3 MET A   1      28.784 -27.906   4.466  1.00  0.00           H  
ATOM     13  HG2 MET A   1      30.757 -28.169   5.582  1.00  0.00           H  
ATOM     14  HG3 MET A   1      30.038 -27.729   7.118  1.00  0.00           H  
ATOM     15  HE1 MET A   1      32.154 -29.456   7.274  1.00  0.00           H  
ATOM     16  HE2 MET A   1      31.859 -31.186   7.572  1.00  0.00           H  
ATOM     17  HE3 MET A   1      32.093 -30.597   5.909  1.00  0.00           H  
ATOM     18  N   ARG A   2      26.269 -25.154   5.544  1.00  0.00           N  
ATOM     19  CA  ARG A   2      25.277 -24.510   4.699  1.00  0.00           C  
ATOM     20  C   ARG A   2      24.955 -23.112   5.231  1.00  0.00           C  
ATOM     21  O   ARG A   2      25.089 -22.852   6.426  1.00  0.00           O  
ATOM     22  CB  ARG A   2      23.989 -25.334   4.637  1.00  0.00           C  
ATOM     23  CG  ARG A   2      23.169 -24.975   3.396  1.00  0.00           C  
ATOM     24  CD  ARG A   2      23.806 -25.555   2.131  1.00  0.00           C  
ATOM     25  NE  ARG A   2      23.668 -24.598   1.011  1.00  0.00           N  
ATOM     26  CZ  ARG A   2      24.447 -24.600  -0.079  1.00  0.00           C  
ATOM     27  NH1 ARG A   2      25.426 -25.507  -0.202  1.00  0.00           N  
ATOM     28  NH2 ARG A   2      24.248 -23.694  -1.047  1.00  0.00           N  
ATOM     29  H   ARG A   2      26.365 -24.760   6.458  1.00  0.00           H  
ATOM     30  HA  ARG A   2      25.741 -24.457   3.715  1.00  0.00           H  
ATOM     31  HB2 ARG A   2      24.233 -26.395   4.621  1.00  0.00           H  
ATOM     32  HB3 ARG A   2      23.395 -25.156   5.534  1.00  0.00           H  
ATOM     33  HG2 ARG A   2      22.154 -25.356   3.503  1.00  0.00           H  
ATOM     34  HG3 ARG A   2      23.095 -23.890   3.305  1.00  0.00           H  
ATOM     35  HD2 ARG A   2      24.860 -25.769   2.310  1.00  0.00           H  
ATOM     36  HD3 ARG A   2      23.328 -26.500   1.875  1.00  0.00           H  
ATOM     37  HE  ARG A   2      22.947 -23.908   1.070  1.00  0.00           H  
ATOM     38 HH11 ARG A   2      25.574 -26.183   0.520  1.00  0.00           H  
ATOM     39 HH12 ARG A   2      26.008 -25.508  -1.015  1.00  0.00           H  
ATOM     40 HH21 ARG A   2      23.519 -23.017  -0.955  1.00  0.00           H  
ATOM     41 HH22 ARG A   2      24.831 -23.695  -1.860  1.00  0.00           H  
ATOM     42  N   SER A   3      24.535 -22.248   4.318  1.00  0.00           N  
ATOM     43  CA  SER A   3      24.191 -20.883   4.681  1.00  0.00           C  
ATOM     44  C   SER A   3      22.713 -20.800   5.066  1.00  0.00           C  
ATOM     45  O   SER A   3      22.081 -21.820   5.339  1.00  0.00           O  
ATOM     46  CB  SER A   3      24.496 -19.917   3.535  1.00  0.00           C  
ATOM     47  OG  SER A   3      23.586 -20.071   2.449  1.00  0.00           O  
ATOM     48  H   SER A   3      24.428 -22.468   3.348  1.00  0.00           H  
ATOM     49  HA  SER A   3      24.824 -20.644   5.535  1.00  0.00           H  
ATOM     50  HB2 SER A   3      24.451 -18.891   3.904  1.00  0.00           H  
ATOM     51  HB3 SER A   3      25.514 -20.084   3.181  1.00  0.00           H  
ATOM     52  HG  SER A   3      23.611 -19.260   1.865  1.00  0.00           H  
ATOM     53  N   LEU A   4      22.206 -19.577   5.077  1.00  0.00           N  
ATOM     54  CA  LEU A   4      20.814 -19.347   5.425  1.00  0.00           C  
ATOM     55  C   LEU A   4      20.211 -18.331   4.453  1.00  0.00           C  
ATOM     56  O   LEU A   4      20.922 -17.754   3.632  1.00  0.00           O  
ATOM     57  CB  LEU A   4      20.689 -18.940   6.895  1.00  0.00           C  
ATOM     58  CG  LEU A   4      20.724 -20.083   7.912  1.00  0.00           C  
ATOM     59  CD1 LEU A   4      20.978 -19.553   9.324  1.00  0.00           C  
ATOM     60  CD2 LEU A   4      19.447 -20.924   7.837  1.00  0.00           C  
ATOM     61  H   LEU A   4      22.727 -18.753   4.855  1.00  0.00           H  
ATOM     62  HA  LEU A   4      20.287 -20.294   5.306  1.00  0.00           H  
ATOM     63  HB2 LEU A   4      21.497 -18.248   7.130  1.00  0.00           H  
ATOM     64  HB3 LEU A   4      19.754 -18.395   7.023  1.00  0.00           H  
ATOM     65  HG  LEU A   4      21.556 -20.740   7.660  1.00  0.00           H  
ATOM     66 HD11 LEU A   4      20.849 -18.472   9.335  1.00  0.00           H  
ATOM     67 HD12 LEU A   4      20.272 -20.011  10.017  1.00  0.00           H  
ATOM     68 HD13 LEU A   4      21.996 -19.801   9.627  1.00  0.00           H  
ATOM     69 HD21 LEU A   4      18.988 -20.800   6.855  1.00  0.00           H  
ATOM     70 HD22 LEU A   4      19.693 -21.974   7.993  1.00  0.00           H  
ATOM     71 HD23 LEU A   4      18.749 -20.595   8.607  1.00  0.00           H  
ATOM     72  N   GLU A   5      18.905 -18.142   4.579  1.00  0.00           N  
ATOM     73  CA  GLU A   5      18.198 -17.205   3.722  1.00  0.00           C  
ATOM     74  C   GLU A   5      17.688 -16.018   4.541  1.00  0.00           C  
ATOM     75  O   GLU A   5      17.393 -16.158   5.727  1.00  0.00           O  
ATOM     76  CB  GLU A   5      17.051 -17.896   2.985  1.00  0.00           C  
ATOM     77  CG  GLU A   5      16.578 -17.056   1.797  1.00  0.00           C  
ATOM     78  CD  GLU A   5      17.470 -17.284   0.575  1.00  0.00           C  
ATOM     79  OE1 GLU A   5      18.703 -17.322   0.772  1.00  0.00           O  
ATOM     80  OE2 GLU A   5      16.897 -17.414  -0.530  1.00  0.00           O  
ATOM     81  H   GLU A   5      18.335 -18.614   5.251  1.00  0.00           H  
ATOM     82  HA  GLU A   5      18.937 -16.864   2.996  1.00  0.00           H  
ATOM     83  HB2 GLU A   5      17.376 -18.876   2.635  1.00  0.00           H  
ATOM     84  HB3 GLU A   5      16.220 -18.062   3.670  1.00  0.00           H  
ATOM     85  HG2 GLU A   5      15.547 -17.313   1.552  1.00  0.00           H  
ATOM     86  HG3 GLU A   5      16.587 -16.000   2.067  1.00  0.00           H  
ATOM     87  N   THR A   6      17.600 -14.876   3.876  1.00  0.00           N  
ATOM     88  CA  THR A   6      17.131 -13.664   4.527  1.00  0.00           C  
ATOM     89  C   THR A   6      15.738 -13.288   4.015  1.00  0.00           C  
ATOM     90  O   THR A   6      15.119 -14.051   3.274  1.00  0.00           O  
ATOM     91  CB  THR A   6      18.177 -12.571   4.302  1.00  0.00           C  
ATOM     92  OG1 THR A   6      18.316 -12.510   2.885  1.00  0.00           O  
ATOM     93  CG2 THR A   6      19.566 -12.978   4.796  1.00  0.00           C  
ATOM     94  H   THR A   6      17.842 -14.770   2.911  1.00  0.00           H  
ATOM     95  HA  THR A   6      17.036 -13.863   5.594  1.00  0.00           H  
ATOM     96  HB  THR A   6      17.861 -11.631   4.756  1.00  0.00           H  
ATOM     97  HG1 THR A   6      17.555 -11.996   2.488  1.00  0.00           H  
ATOM     98 HG21 THR A   6      19.471 -13.533   5.730  1.00  0.00           H  
ATOM     99 HG22 THR A   6      20.048 -13.606   4.047  1.00  0.00           H  
ATOM    100 HG23 THR A   6      20.168 -12.085   4.965  1.00  0.00           H  
ATOM    101  N   PHE A   7      15.288 -12.114   4.431  1.00  0.00           N  
ATOM    102  CA  PHE A   7      13.980 -11.629   4.023  1.00  0.00           C  
ATOM    103  C   PHE A   7      13.813 -10.148   4.369  1.00  0.00           C  
ATOM    104  O   PHE A   7      14.751  -9.508   4.844  1.00  0.00           O  
ATOM    105  CB  PHE A   7      12.939 -12.441   4.796  1.00  0.00           C  
ATOM    106  CG  PHE A   7      12.621 -13.801   4.169  1.00  0.00           C  
ATOM    107  CD1 PHE A   7      12.046 -13.865   2.939  1.00  0.00           C  
ATOM    108  CD2 PHE A   7      12.914 -14.945   4.844  1.00  0.00           C  
ATOM    109  CE1 PHE A   7      11.751 -15.127   2.358  1.00  0.00           C  
ATOM    110  CE2 PHE A   7      12.619 -16.206   4.264  1.00  0.00           C  
ATOM    111  CZ  PHE A   7      12.043 -16.271   3.032  1.00  0.00           C  
ATOM    112  H   PHE A   7      15.797 -11.500   5.033  1.00  0.00           H  
ATOM    113  HA  PHE A   7      13.909 -11.757   2.942  1.00  0.00           H  
ATOM    114  HB2 PHE A   7      13.298 -12.596   5.814  1.00  0.00           H  
ATOM    115  HB3 PHE A   7      12.020 -11.861   4.867  1.00  0.00           H  
ATOM    116  HD1 PHE A   7      11.812 -12.948   2.398  1.00  0.00           H  
ATOM    117  HD2 PHE A   7      13.375 -14.894   5.831  1.00  0.00           H  
ATOM    118  HE1 PHE A   7      11.291 -15.177   1.371  1.00  0.00           H  
ATOM    119  HE2 PHE A   7      12.853 -17.124   4.804  1.00  0.00           H  
ATOM    120  HZ  PHE A   7      11.817 -17.239   2.587  1.00  0.00           H  
ATOM    121  N   VAL A   8      12.612  -9.645   4.119  1.00  0.00           N  
ATOM    122  CA  VAL A   8      12.311  -8.252   4.398  1.00  0.00           C  
ATOM    123  C   VAL A   8      11.049  -8.171   5.260  1.00  0.00           C  
ATOM    124  O   VAL A   8      10.764  -9.080   6.037  1.00  0.00           O  
ATOM    125  CB  VAL A   8      12.192  -7.469   3.089  1.00  0.00           C  
ATOM    126  CG1 VAL A   8      10.793  -7.615   2.487  1.00  0.00           C  
ATOM    127  CG2 VAL A   8      12.550  -5.997   3.297  1.00  0.00           C  
ATOM    128  H   VAL A   8      11.856 -10.173   3.732  1.00  0.00           H  
ATOM    129  HA  VAL A   8      13.148  -7.841   4.963  1.00  0.00           H  
ATOM    130  HB  VAL A   8      12.907  -7.891   2.381  1.00  0.00           H  
ATOM    131 HG11 VAL A   8      10.245  -8.387   3.027  1.00  0.00           H  
ATOM    132 HG12 VAL A   8      10.263  -6.667   2.570  1.00  0.00           H  
ATOM    133 HG13 VAL A   8      10.876  -7.894   1.438  1.00  0.00           H  
ATOM    134 HG21 VAL A   8      12.662  -5.796   4.363  1.00  0.00           H  
ATOM    135 HG22 VAL A   8      13.487  -5.774   2.786  1.00  0.00           H  
ATOM    136 HG23 VAL A   8      11.757  -5.369   2.890  1.00  0.00           H  
ATOM    137  N   GLY A   9      10.326  -7.074   5.090  1.00  0.00           N  
ATOM    138  CA  GLY A   9       9.100  -6.862   5.842  1.00  0.00           C  
ATOM    139  C   GLY A   9       8.081  -6.072   5.018  1.00  0.00           C  
ATOM    140  O   GLY A   9       8.455  -5.289   4.146  1.00  0.00           O  
ATOM    141  H   GLY A   9      10.563  -6.339   4.455  1.00  0.00           H  
ATOM    142  HA2 GLY A   9       8.675  -7.824   6.129  1.00  0.00           H  
ATOM    143  HA3 GLY A   9       9.323  -6.325   6.764  1.00  0.00           H  
ATOM    144  N   ASP A  10       6.813  -6.304   5.325  1.00  0.00           N  
ATOM    145  CA  ASP A  10       5.737  -5.624   4.624  1.00  0.00           C  
ATOM    146  C   ASP A  10       5.486  -4.264   5.280  1.00  0.00           C  
ATOM    147  O   ASP A  10       6.213  -3.867   6.190  1.00  0.00           O  
ATOM    148  CB  ASP A  10       4.439  -6.430   4.694  1.00  0.00           C  
ATOM    149  CG  ASP A  10       4.231  -7.421   3.547  1.00  0.00           C  
ATOM    150  OD1 ASP A  10       5.253  -7.812   2.942  1.00  0.00           O  
ATOM    151  OD2 ASP A  10       3.055  -7.766   3.301  1.00  0.00           O  
ATOM    152  H   ASP A  10       6.518  -6.942   6.036  1.00  0.00           H  
ATOM    153  HA  ASP A  10       6.080  -5.533   3.593  1.00  0.00           H  
ATOM    154  HB2 ASP A  10       4.419  -6.978   5.636  1.00  0.00           H  
ATOM    155  HB3 ASP A  10       3.599  -5.735   4.710  1.00  0.00           H  
ATOM    156  N   GLN A  11       4.455  -3.590   4.793  1.00  0.00           N  
ATOM    157  CA  GLN A  11       4.100  -2.283   5.321  1.00  0.00           C  
ATOM    158  C   GLN A  11       2.756  -1.828   4.747  1.00  0.00           C  
ATOM    159  O   GLN A  11       2.502  -1.981   3.554  1.00  0.00           O  
ATOM    160  CB  GLN A  11       5.196  -1.258   5.031  1.00  0.00           C  
ATOM    161  CG  GLN A  11       5.094  -0.062   5.981  1.00  0.00           C  
ATOM    162  CD  GLN A  11       5.938   1.111   5.479  1.00  0.00           C  
ATOM    163  OE1 GLN A  11       5.439   2.178   5.165  1.00  0.00           O  
ATOM    164  NE2 GLN A  11       7.242   0.853   5.421  1.00  0.00           N  
ATOM    165  H   GLN A  11       3.870  -3.920   4.053  1.00  0.00           H  
ATOM    166  HA  GLN A  11       4.014  -2.420   6.399  1.00  0.00           H  
ATOM    167  HB2 GLN A  11       6.175  -1.726   5.134  1.00  0.00           H  
ATOM    168  HB3 GLN A  11       5.115  -0.915   4.000  1.00  0.00           H  
ATOM    169  HG2 GLN A  11       4.053   0.246   6.072  1.00  0.00           H  
ATOM    170  HG3 GLN A  11       5.429  -0.355   6.976  1.00  0.00           H  
ATOM    171 HE21 GLN A  11       7.587  -0.044   5.693  1.00  0.00           H  
ATOM    172 HE22 GLN A  11       7.877   1.558   5.104  1.00  0.00           H  
ATOM    173  N   VAL A  12       1.930  -1.276   5.626  1.00  0.00           N  
ATOM    174  CA  VAL A  12       0.620  -0.797   5.222  1.00  0.00           C  
ATOM    175  C   VAL A  12       0.703   0.698   4.909  1.00  0.00           C  
ATOM    176  O   VAL A  12       1.695   1.350   5.232  1.00  0.00           O  
ATOM    177  CB  VAL A  12      -0.413  -1.126   6.302  1.00  0.00           C  
ATOM    178  CG1 VAL A  12      -1.791  -1.372   5.685  1.00  0.00           C  
ATOM    179  CG2 VAL A  12       0.034  -2.324   7.142  1.00  0.00           C  
ATOM    180  H   VAL A  12       2.145  -1.155   6.595  1.00  0.00           H  
ATOM    181  HA  VAL A  12       0.341  -1.331   4.314  1.00  0.00           H  
ATOM    182  HB  VAL A  12      -0.491  -0.264   6.964  1.00  0.00           H  
ATOM    183 HG11 VAL A  12      -1.711  -2.132   4.909  1.00  0.00           H  
ATOM    184 HG12 VAL A  12      -2.479  -1.714   6.459  1.00  0.00           H  
ATOM    185 HG13 VAL A  12      -2.165  -0.446   5.250  1.00  0.00           H  
ATOM    186 HG21 VAL A  12       0.370  -3.124   6.483  1.00  0.00           H  
ATOM    187 HG22 VAL A  12       0.853  -2.024   7.796  1.00  0.00           H  
ATOM    188 HG23 VAL A  12      -0.802  -2.677   7.745  1.00  0.00           H  
ATOM    189  N   LEU A  13      -0.353   1.199   4.283  1.00  0.00           N  
ATOM    190  CA  LEU A  13      -0.412   2.605   3.923  1.00  0.00           C  
ATOM    191  C   LEU A  13      -1.875   3.024   3.761  1.00  0.00           C  
ATOM    192  O   LEU A  13      -2.702   2.240   3.298  1.00  0.00           O  
ATOM    193  CB  LEU A  13       0.447   2.878   2.687  1.00  0.00           C  
ATOM    194  CG  LEU A  13      -0.237   2.665   1.335  1.00  0.00           C  
ATOM    195  CD1 LEU A  13      -0.576   4.004   0.676  1.00  0.00           C  
ATOM    196  CD2 LEU A  13       0.614   1.778   0.424  1.00  0.00           C  
ATOM    197  H   LEU A  13      -1.156   0.662   4.024  1.00  0.00           H  
ATOM    198  HA  LEU A  13       0.021   3.172   4.747  1.00  0.00           H  
ATOM    199  HB2 LEU A  13       0.800   3.909   2.735  1.00  0.00           H  
ATOM    200  HB3 LEU A  13       1.327   2.237   2.731  1.00  0.00           H  
ATOM    201  HG  LEU A  13      -1.177   2.143   1.506  1.00  0.00           H  
ATOM    202 HD11 LEU A  13      -1.225   4.579   1.335  1.00  0.00           H  
ATOM    203 HD12 LEU A  13       0.342   4.562   0.492  1.00  0.00           H  
ATOM    204 HD13 LEU A  13      -1.088   3.823  -0.270  1.00  0.00           H  
ATOM    205 HD21 LEU A  13       1.632   1.729   0.812  1.00  0.00           H  
ATOM    206 HD22 LEU A  13       0.188   0.775   0.394  1.00  0.00           H  
ATOM    207 HD23 LEU A  13       0.628   2.197  -0.581  1.00  0.00           H  
ATOM    208  N   GLU A  14      -2.149   4.260   4.151  1.00  0.00           N  
ATOM    209  CA  GLU A  14      -3.498   4.793   4.054  1.00  0.00           C  
ATOM    210  C   GLU A  14      -3.644   5.640   2.788  1.00  0.00           C  
ATOM    211  O   GLU A  14      -2.867   6.567   2.565  1.00  0.00           O  
ATOM    212  CB  GLU A  14      -3.858   5.603   5.300  1.00  0.00           C  
ATOM    213  CG  GLU A  14      -2.675   6.460   5.758  1.00  0.00           C  
ATOM    214  CD  GLU A  14      -3.159   7.751   6.421  1.00  0.00           C  
ATOM    215  OE1 GLU A  14      -4.007   8.426   5.799  1.00  0.00           O  
ATOM    216  OE2 GLU A  14      -2.669   8.035   7.537  1.00  0.00           O  
ATOM    217  H   GLU A  14      -1.471   4.893   4.526  1.00  0.00           H  
ATOM    218  HA  GLU A  14      -4.149   3.922   3.993  1.00  0.00           H  
ATOM    219  HB2 GLU A  14      -4.714   6.243   5.088  1.00  0.00           H  
ATOM    220  HB3 GLU A  14      -4.155   4.929   6.104  1.00  0.00           H  
ATOM    221  HG2 GLU A  14      -2.062   5.895   6.459  1.00  0.00           H  
ATOM    222  HG3 GLU A  14      -2.044   6.701   4.904  1.00  0.00           H  
ATOM    223  N   ILE A  15      -4.645   5.293   1.993  1.00  0.00           N  
ATOM    224  CA  ILE A  15      -4.903   6.010   0.757  1.00  0.00           C  
ATOM    225  C   ILE A  15      -6.272   6.687   0.842  1.00  0.00           C  
ATOM    226  O   ILE A  15      -7.200   6.147   1.440  1.00  0.00           O  
ATOM    227  CB  ILE A  15      -4.754   5.075  -0.446  1.00  0.00           C  
ATOM    228  CG1 ILE A  15      -3.435   4.302  -0.378  1.00  0.00           C  
ATOM    229  CG2 ILE A  15      -4.899   5.844  -1.759  1.00  0.00           C  
ATOM    230  CD1 ILE A  15      -3.609   2.875  -0.902  1.00  0.00           C  
ATOM    231  H   ILE A  15      -5.273   4.537   2.183  1.00  0.00           H  
ATOM    232  HA  ILE A  15      -4.140   6.781   0.661  1.00  0.00           H  
ATOM    233  HB  ILE A  15      -5.559   4.342  -0.411  1.00  0.00           H  
ATOM    234 HG12 ILE A  15      -2.676   4.818  -0.965  1.00  0.00           H  
ATOM    235 HG13 ILE A  15      -3.078   4.273   0.652  1.00  0.00           H  
ATOM    236 HG21 ILE A  15      -4.920   6.915  -1.554  1.00  0.00           H  
ATOM    237 HG22 ILE A  15      -4.056   5.616  -2.410  1.00  0.00           H  
ATOM    238 HG23 ILE A  15      -5.828   5.552  -2.251  1.00  0.00           H  
ATOM    239 HD11 ILE A  15      -4.609   2.761  -1.321  1.00  0.00           H  
ATOM    240 HD12 ILE A  15      -2.867   2.678  -1.675  1.00  0.00           H  
ATOM    241 HD13 ILE A  15      -3.477   2.168  -0.083  1.00  0.00           H  
ATOM    242  N   VAL A  16      -6.355   7.862   0.233  1.00  0.00           N  
ATOM    243  CA  VAL A  16      -7.594   8.620   0.232  1.00  0.00           C  
ATOM    244  C   VAL A  16      -7.952   9.001  -1.205  1.00  0.00           C  
ATOM    245  O   VAL A  16      -7.485  10.019  -1.716  1.00  0.00           O  
ATOM    246  CB  VAL A  16      -7.468   9.830   1.158  1.00  0.00           C  
ATOM    247  CG1 VAL A  16      -8.795  10.586   1.259  1.00  0.00           C  
ATOM    248  CG2 VAL A  16      -6.968   9.412   2.543  1.00  0.00           C  
ATOM    249  H   VAL A  16      -5.594   8.295  -0.252  1.00  0.00           H  
ATOM    250  HA  VAL A  16      -8.376   7.972   0.628  1.00  0.00           H  
ATOM    251  HB  VAL A  16      -6.729  10.507   0.727  1.00  0.00           H  
ATOM    252 HG11 VAL A  16      -9.617   9.905   1.035  1.00  0.00           H  
ATOM    253 HG12 VAL A  16      -8.914  10.979   2.268  1.00  0.00           H  
ATOM    254 HG13 VAL A  16      -8.800  11.408   0.544  1.00  0.00           H  
ATOM    255 HG21 VAL A  16      -6.615   8.382   2.506  1.00  0.00           H  
ATOM    256 HG22 VAL A  16      -6.153  10.066   2.848  1.00  0.00           H  
ATOM    257 HG23 VAL A  16      -7.785   9.490   3.262  1.00  0.00           H  
ATOM    258  N   PRO A  17      -8.799   8.143  -1.835  1.00  0.00           N  
ATOM    259  CA  PRO A  17      -9.226   8.380  -3.203  1.00  0.00           C  
ATOM    260  C   PRO A  17     -10.261   9.505  -3.267  1.00  0.00           C  
ATOM    261  O   PRO A  17     -10.553  10.144  -2.257  1.00  0.00           O  
ATOM    262  CB  PRO A  17      -9.769   7.045  -3.683  1.00  0.00           C  
ATOM    263  CG  PRO A  17     -10.055   6.235  -2.428  1.00  0.00           C  
ATOM    264  CD  PRO A  17      -9.372   6.928  -1.261  1.00  0.00           C  
ATOM    265  HA  PRO A  17      -8.453   8.688  -3.759  1.00  0.00           H  
ATOM    266  HB2 PRO A  17     -10.673   7.181  -4.276  1.00  0.00           H  
ATOM    267  HB3 PRO A  17      -9.044   6.535  -4.320  1.00  0.00           H  
ATOM    268  HG2 PRO A  17     -11.130   6.167  -2.256  1.00  0.00           H  
ATOM    269  HG3 PRO A  17      -9.684   5.217  -2.538  1.00  0.00           H  
ATOM    270  HD2 PRO A  17     -10.082   7.162  -0.468  1.00  0.00           H  
ATOM    271  HD3 PRO A  17      -8.600   6.296  -0.822  1.00  0.00           H  
ATOM    272  N   SER A  18     -10.789   9.711  -4.465  1.00  0.00           N  
ATOM    273  CA  SER A  18     -11.786  10.748  -4.675  1.00  0.00           C  
ATOM    274  C   SER A  18     -12.206  10.781  -6.145  1.00  0.00           C  
ATOM    275  O   SER A  18     -13.371  11.023  -6.457  1.00  0.00           O  
ATOM    276  CB  SER A  18     -11.257  12.117  -4.243  1.00  0.00           C  
ATOM    277  OG  SER A  18     -12.193  13.158  -4.506  1.00  0.00           O  
ATOM    278  H   SER A  18     -10.547   9.187  -5.281  1.00  0.00           H  
ATOM    279  HA  SER A  18     -12.629  10.469  -4.042  1.00  0.00           H  
ATOM    280  HB2 SER A  18     -11.026  12.097  -3.178  1.00  0.00           H  
ATOM    281  HB3 SER A  18     -10.324  12.327  -4.767  1.00  0.00           H  
ATOM    282  HG  SER A  18     -11.711  14.022  -4.652  1.00  0.00           H  
ATOM    283  N   ASN A  19     -11.233  10.533  -7.011  1.00  0.00           N  
ATOM    284  CA  ASN A  19     -11.486  10.531  -8.441  1.00  0.00           C  
ATOM    285  C   ASN A  19     -11.550   9.087  -8.942  1.00  0.00           C  
ATOM    286  O   ASN A  19     -10.927   8.198  -8.363  1.00  0.00           O  
ATOM    287  CB  ASN A  19     -10.367  11.246  -9.200  1.00  0.00           C  
ATOM    288  CG  ASN A  19     -10.667  12.740  -9.340  1.00  0.00           C  
ATOM    289  OD1 ASN A  19     -11.649  13.149  -9.938  1.00  0.00           O  
ATOM    290  ND2 ASN A  19      -9.768  13.528  -8.758  1.00  0.00           N  
ATOM    291  H   ASN A  19     -10.288  10.336  -6.749  1.00  0.00           H  
ATOM    292  HA  ASN A  19     -12.434  11.057  -8.565  1.00  0.00           H  
ATOM    293  HB2 ASN A  19      -9.422  11.108  -8.675  1.00  0.00           H  
ATOM    294  HB3 ASN A  19     -10.251  10.800 -10.189  1.00  0.00           H  
ATOM    295 HD21 ASN A  19      -8.984  13.128  -8.283  1.00  0.00           H  
ATOM    296 HD22 ASN A  19      -9.876  14.522  -8.795  1.00  0.00           H  
ATOM    297  N   GLU A  20     -12.308   8.898 -10.012  1.00  0.00           N  
ATOM    298  CA  GLU A  20     -12.460   7.576 -10.597  1.00  0.00           C  
ATOM    299  C   GLU A  20     -11.131   7.098 -11.184  1.00  0.00           C  
ATOM    300  O   GLU A  20     -10.795   5.919 -11.091  1.00  0.00           O  
ATOM    301  CB  GLU A  20     -13.563   7.570 -11.659  1.00  0.00           C  
ATOM    302  CG  GLU A  20     -14.949   7.576 -11.011  1.00  0.00           C  
ATOM    303  CD  GLU A  20     -15.736   8.824 -11.414  1.00  0.00           C  
ATOM    304  OE1 GLU A  20     -15.427   9.896 -10.850  1.00  0.00           O  
ATOM    305  OE2 GLU A  20     -16.630   8.678 -12.275  1.00  0.00           O  
ATOM    306  H   GLU A  20     -12.812   9.626 -10.477  1.00  0.00           H  
ATOM    307  HA  GLU A  20     -12.756   6.927  -9.772  1.00  0.00           H  
ATOM    308  HB2 GLU A  20     -13.455   8.442 -12.303  1.00  0.00           H  
ATOM    309  HB3 GLU A  20     -13.457   6.691 -12.293  1.00  0.00           H  
ATOM    310  HG2 GLU A  20     -15.497   6.683 -11.310  1.00  0.00           H  
ATOM    311  HG3 GLU A  20     -14.847   7.540  -9.926  1.00  0.00           H  
ATOM    312  N   GLU A  21     -10.410   8.040 -11.777  1.00  0.00           N  
ATOM    313  CA  GLU A  21      -9.125   7.731 -12.378  1.00  0.00           C  
ATOM    314  C   GLU A  21      -8.160   7.188 -11.321  1.00  0.00           C  
ATOM    315  O   GLU A  21      -7.471   6.196 -11.554  1.00  0.00           O  
ATOM    316  CB  GLU A  21      -8.537   8.956 -13.079  1.00  0.00           C  
ATOM    317  CG  GLU A  21      -7.028   8.805 -13.276  1.00  0.00           C  
ATOM    318  CD  GLU A  21      -6.571   9.494 -14.564  1.00  0.00           C  
ATOM    319  OE1 GLU A  21      -7.276   9.318 -15.582  1.00  0.00           O  
ATOM    320  OE2 GLU A  21      -5.528  10.181 -14.501  1.00  0.00           O  
ATOM    321  H   GLU A  21     -10.690   8.997 -11.848  1.00  0.00           H  
ATOM    322  HA  GLU A  21      -9.330   6.960 -13.121  1.00  0.00           H  
ATOM    323  HB2 GLU A  21      -9.022   9.094 -14.045  1.00  0.00           H  
ATOM    324  HB3 GLU A  21      -8.742   9.850 -12.489  1.00  0.00           H  
ATOM    325  HG2 GLU A  21      -6.501   9.235 -12.424  1.00  0.00           H  
ATOM    326  HG3 GLU A  21      -6.766   7.747 -13.313  1.00  0.00           H  
ATOM    327  N   GLN A  22      -8.141   7.864 -10.182  1.00  0.00           N  
ATOM    328  CA  GLN A  22      -7.272   7.463  -9.088  1.00  0.00           C  
ATOM    329  C   GLN A  22      -7.692   6.093  -8.552  1.00  0.00           C  
ATOM    330  O   GLN A  22      -6.846   5.257  -8.242  1.00  0.00           O  
ATOM    331  CB  GLN A  22      -7.273   8.512  -7.974  1.00  0.00           C  
ATOM    332  CG  GLN A  22      -6.184   9.562  -8.209  1.00  0.00           C  
ATOM    333  CD  GLN A  22      -6.756  10.794  -8.915  1.00  0.00           C  
ATOM    334  OE1 GLN A  22      -7.166  10.750 -10.062  1.00  0.00           O  
ATOM    335  NE2 GLN A  22      -6.758  11.893  -8.165  1.00  0.00           N  
ATOM    336  H   GLN A  22      -8.703   8.670 -10.001  1.00  0.00           H  
ATOM    337  HA  GLN A  22      -6.273   7.401  -9.520  1.00  0.00           H  
ATOM    338  HB2 GLN A  22      -8.248   8.997  -7.928  1.00  0.00           H  
ATOM    339  HB3 GLN A  22      -7.112   8.026  -7.012  1.00  0.00           H  
ATOM    340  HG2 GLN A  22      -5.745   9.855  -7.256  1.00  0.00           H  
ATOM    341  HG3 GLN A  22      -5.384   9.132  -8.811  1.00  0.00           H  
ATOM    342 HE21 GLN A  22      -6.407  11.861  -7.229  1.00  0.00           H  
ATOM    343 HE22 GLN A  22      -7.111  12.751  -8.537  1.00  0.00           H  
ATOM    344  N   ILE A  23      -9.001   5.906  -8.458  1.00  0.00           N  
ATOM    345  CA  ILE A  23      -9.544   4.652  -7.964  1.00  0.00           C  
ATOM    346  C   ILE A  23      -9.337   3.562  -9.018  1.00  0.00           C  
ATOM    347  O   ILE A  23      -9.063   2.411  -8.679  1.00  0.00           O  
ATOM    348  CB  ILE A  23     -11.003   4.829  -7.541  1.00  0.00           C  
ATOM    349  CG1 ILE A  23     -11.098   5.427  -6.136  1.00  0.00           C  
ATOM    350  CG2 ILE A  23     -11.773   3.512  -7.657  1.00  0.00           C  
ATOM    351  CD1 ILE A  23     -12.556   5.656  -5.734  1.00  0.00           C  
ATOM    352  H   ILE A  23      -9.683   6.591  -8.712  1.00  0.00           H  
ATOM    353  HA  ILE A  23      -8.980   4.381  -7.072  1.00  0.00           H  
ATOM    354  HB  ILE A  23     -11.473   5.537  -8.224  1.00  0.00           H  
ATOM    355 HG12 ILE A  23     -10.621   4.758  -5.419  1.00  0.00           H  
ATOM    356 HG13 ILE A  23     -10.554   6.370  -6.100  1.00  0.00           H  
ATOM    357 HG21 ILE A  23     -11.257   2.739  -7.085  1.00  0.00           H  
ATOM    358 HG22 ILE A  23     -12.780   3.644  -7.264  1.00  0.00           H  
ATOM    359 HG23 ILE A  23     -11.827   3.214  -8.704  1.00  0.00           H  
ATOM    360 HD11 ILE A  23     -13.125   5.984  -6.604  1.00  0.00           H  
ATOM    361 HD12 ILE A  23     -12.979   4.728  -5.353  1.00  0.00           H  
ATOM    362 HD13 ILE A  23     -12.604   6.423  -4.961  1.00  0.00           H  
ATOM    363  N   LYS A  24      -9.476   3.962 -10.273  1.00  0.00           N  
ATOM    364  CA  LYS A  24      -9.309   3.033 -11.378  1.00  0.00           C  
ATOM    365  C   LYS A  24      -7.841   2.610 -11.464  1.00  0.00           C  
ATOM    366  O   LYS A  24      -7.516   1.614 -12.107  1.00  0.00           O  
ATOM    367  CB  LYS A  24      -9.851   3.640 -12.674  1.00  0.00           C  
ATOM    368  CG  LYS A  24      -9.150   3.040 -13.894  1.00  0.00           C  
ATOM    369  CD  LYS A  24      -9.666   3.673 -15.189  1.00  0.00           C  
ATOM    370  CE  LYS A  24     -10.199   2.605 -16.147  1.00  0.00           C  
ATOM    371  NZ  LYS A  24     -10.228   3.121 -17.533  1.00  0.00           N  
ATOM    372  H   LYS A  24      -9.700   4.900 -10.539  1.00  0.00           H  
ATOM    373  HA  LYS A  24      -9.911   2.152 -11.158  1.00  0.00           H  
ATOM    374  HB2 LYS A  24     -10.924   3.461 -12.743  1.00  0.00           H  
ATOM    375  HB3 LYS A  24      -9.709   4.720 -12.662  1.00  0.00           H  
ATOM    376  HG2 LYS A  24      -8.074   3.196 -13.813  1.00  0.00           H  
ATOM    377  HG3 LYS A  24      -9.316   1.964 -13.921  1.00  0.00           H  
ATOM    378  HD2 LYS A  24     -10.457   4.387 -14.959  1.00  0.00           H  
ATOM    379  HD3 LYS A  24      -8.863   4.230 -15.670  1.00  0.00           H  
ATOM    380  HE2 LYS A  24      -9.569   1.717 -16.096  1.00  0.00           H  
ATOM    381  HE3 LYS A  24     -11.201   2.303 -15.843  1.00  0.00           H  
ATOM    382  HZ1 LYS A  24      -9.565   3.864 -17.626  1.00  0.00           H  
ATOM    383  HZ2 LYS A  24      -9.994   2.385 -18.168  1.00  0.00           H  
ATOM    384  HZ3 LYS A  24     -11.144   3.463 -17.742  1.00  0.00           H  
ATOM    385  N   ASN A  25      -6.994   3.389 -10.807  1.00  0.00           N  
ATOM    386  CA  ASN A  25      -5.569   3.107 -10.801  1.00  0.00           C  
ATOM    387  C   ASN A  25      -5.297   1.895  -9.908  1.00  0.00           C  
ATOM    388  O   ASN A  25      -4.723   0.904 -10.358  1.00  0.00           O  
ATOM    389  CB  ASN A  25      -4.776   4.291 -10.245  1.00  0.00           C  
ATOM    390  CG  ASN A  25      -3.383   4.362 -10.875  1.00  0.00           C  
ATOM    391  OD1 ASN A  25      -2.367   4.215 -10.216  1.00  0.00           O  
ATOM    392  ND2 ASN A  25      -3.393   4.595 -12.185  1.00  0.00           N  
ATOM    393  H   ASN A  25      -7.267   4.198 -10.286  1.00  0.00           H  
ATOM    394  HA  ASN A  25      -5.309   2.924 -11.843  1.00  0.00           H  
ATOM    395  HB2 ASN A  25      -5.314   5.219 -10.441  1.00  0.00           H  
ATOM    396  HB3 ASN A  25      -4.684   4.197  -9.163  1.00  0.00           H  
ATOM    397 HD21 ASN A  25      -4.262   4.707 -12.666  1.00  0.00           H  
ATOM    398 HD22 ASN A  25      -2.530   4.659 -12.688  1.00  0.00           H  
ATOM    399  N   LEU A  26      -5.721   2.013  -8.658  1.00  0.00           N  
ATOM    400  CA  LEU A  26      -5.530   0.940  -7.698  1.00  0.00           C  
ATOM    401  C   LEU A  26      -6.021  -0.376  -8.306  1.00  0.00           C  
ATOM    402  O   LEU A  26      -5.243  -1.311  -8.482  1.00  0.00           O  
ATOM    403  CB  LEU A  26      -6.197   1.288  -6.365  1.00  0.00           C  
ATOM    404  CG  LEU A  26      -5.529   0.717  -5.113  1.00  0.00           C  
ATOM    405  CD1 LEU A  26      -4.564   1.731  -4.496  1.00  0.00           C  
ATOM    406  CD2 LEU A  26      -6.575   0.235  -4.106  1.00  0.00           C  
ATOM    407  H   LEU A  26      -6.187   2.823  -8.301  1.00  0.00           H  
ATOM    408  HA  LEU A  26      -4.460   0.855  -7.511  1.00  0.00           H  
ATOM    409  HB2 LEU A  26      -6.231   2.373  -6.272  1.00  0.00           H  
ATOM    410  HB3 LEU A  26      -7.228   0.938  -6.395  1.00  0.00           H  
ATOM    411  HG  LEU A  26      -4.940  -0.152  -5.405  1.00  0.00           H  
ATOM    412 HD11 LEU A  26      -4.276   2.464  -5.249  1.00  0.00           H  
ATOM    413 HD12 LEU A  26      -5.051   2.237  -3.663  1.00  0.00           H  
ATOM    414 HD13 LEU A  26      -3.674   1.212  -4.135  1.00  0.00           H  
ATOM    415 HD21 LEU A  26      -7.292   1.034  -3.916  1.00  0.00           H  
ATOM    416 HD22 LEU A  26      -7.097  -0.632  -4.511  1.00  0.00           H  
ATOM    417 HD23 LEU A  26      -6.083  -0.040  -3.173  1.00  0.00           H  
ATOM    418  N   LEU A  27      -7.311  -0.405  -8.611  1.00  0.00           N  
ATOM    419  CA  LEU A  27      -7.916  -1.589  -9.195  1.00  0.00           C  
ATOM    420  C   LEU A  27      -6.979  -2.161 -10.263  1.00  0.00           C  
ATOM    421  O   LEU A  27      -6.658  -3.348 -10.241  1.00  0.00           O  
ATOM    422  CB  LEU A  27      -9.320  -1.275  -9.714  1.00  0.00           C  
ATOM    423  CG  LEU A  27     -10.463  -1.474  -8.717  1.00  0.00           C  
ATOM    424  CD1 LEU A  27     -11.247  -0.176  -8.516  1.00  0.00           C  
ATOM    425  CD2 LEU A  27     -11.368  -2.631  -9.143  1.00  0.00           C  
ATOM    426  H   LEU A  27      -7.937   0.361  -8.465  1.00  0.00           H  
ATOM    427  HA  LEU A  27      -8.023  -2.328  -8.400  1.00  0.00           H  
ATOM    428  HB2 LEU A  27      -9.336  -0.239 -10.054  1.00  0.00           H  
ATOM    429  HB3 LEU A  27      -9.513  -1.900 -10.586  1.00  0.00           H  
ATOM    430  HG  LEU A  27     -10.032  -1.741  -7.752  1.00  0.00           H  
ATOM    431 HD11 LEU A  27     -10.628   0.672  -8.806  1.00  0.00           H  
ATOM    432 HD12 LEU A  27     -12.147  -0.195  -9.133  1.00  0.00           H  
ATOM    433 HD13 LEU A  27     -11.529  -0.079  -7.467  1.00  0.00           H  
ATOM    434 HD21 LEU A  27     -10.788  -3.354  -9.715  1.00  0.00           H  
ATOM    435 HD22 LEU A  27     -11.782  -3.114  -8.259  1.00  0.00           H  
ATOM    436 HD23 LEU A  27     -12.181  -2.247  -9.762  1.00  0.00           H  
ATOM    437  N   GLN A  28      -6.569  -1.288 -11.171  1.00  0.00           N  
ATOM    438  CA  GLN A  28      -5.676  -1.691 -12.245  1.00  0.00           C  
ATOM    439  C   GLN A  28      -4.398  -2.304 -11.671  1.00  0.00           C  
ATOM    440  O   GLN A  28      -3.868  -3.269 -12.219  1.00  0.00           O  
ATOM    441  CB  GLN A  28      -5.352  -0.508 -13.162  1.00  0.00           C  
ATOM    442  CG  GLN A  28      -5.130  -0.975 -14.601  1.00  0.00           C  
ATOM    443  CD  GLN A  28      -3.723  -0.615 -15.084  1.00  0.00           C  
ATOM    444  OE1 GLN A  28      -2.800  -1.410 -15.035  1.00  0.00           O  
ATOM    445  NE2 GLN A  28      -3.614   0.626 -15.550  1.00  0.00           N  
ATOM    446  H   GLN A  28      -6.834  -0.324 -11.182  1.00  0.00           H  
ATOM    447  HA  GLN A  28      -6.225  -2.442 -12.813  1.00  0.00           H  
ATOM    448  HB2 GLN A  28      -6.169   0.213 -13.131  1.00  0.00           H  
ATOM    449  HB3 GLN A  28      -4.461   0.004 -12.799  1.00  0.00           H  
ATOM    450  HG2 GLN A  28      -5.274  -2.054 -14.663  1.00  0.00           H  
ATOM    451  HG3 GLN A  28      -5.872  -0.517 -15.255  1.00  0.00           H  
ATOM    452 HE21 GLN A  28      -4.411   1.229 -15.562  1.00  0.00           H  
ATOM    453 HE22 GLN A  28      -2.733   0.956 -15.889  1.00  0.00           H  
ATOM    454  N   LEU A  29      -3.939  -1.720 -10.574  1.00  0.00           N  
ATOM    455  CA  LEU A  29      -2.734  -2.198  -9.920  1.00  0.00           C  
ATOM    456  C   LEU A  29      -2.984  -3.598  -9.356  1.00  0.00           C  
ATOM    457  O   LEU A  29      -2.347  -4.563  -9.775  1.00  0.00           O  
ATOM    458  CB  LEU A  29      -2.258  -1.190  -8.871  1.00  0.00           C  
ATOM    459  CG  LEU A  29      -1.287  -1.727  -7.817  1.00  0.00           C  
ATOM    460  CD1 LEU A  29       0.057  -2.096  -8.448  1.00  0.00           C  
ATOM    461  CD2 LEU A  29      -1.126  -0.733  -6.665  1.00  0.00           C  
ATOM    462  H   LEU A  29      -4.377  -0.935 -10.134  1.00  0.00           H  
ATOM    463  HA  LEU A  29      -1.955  -2.265 -10.679  1.00  0.00           H  
ATOM    464  HB2 LEU A  29      -1.779  -0.358  -9.387  1.00  0.00           H  
ATOM    465  HB3 LEU A  29      -3.132  -0.788  -8.359  1.00  0.00           H  
ATOM    466  HG  LEU A  29      -1.709  -2.640  -7.398  1.00  0.00           H  
ATOM    467 HD11 LEU A  29       0.275  -1.411  -9.266  1.00  0.00           H  
ATOM    468 HD12 LEU A  29       0.843  -2.025  -7.695  1.00  0.00           H  
ATOM    469 HD13 LEU A  29       0.011  -3.117  -8.829  1.00  0.00           H  
ATOM    470 HD21 LEU A  29      -1.365   0.271  -7.013  1.00  0.00           H  
ATOM    471 HD22 LEU A  29      -1.800  -1.006  -5.853  1.00  0.00           H  
ATOM    472 HD23 LEU A  29      -0.097  -0.757  -6.306  1.00  0.00           H  
ATOM    473  N   GLU A  30      -3.915  -3.665  -8.415  1.00  0.00           N  
ATOM    474  CA  GLU A  30      -4.258  -4.932  -7.791  1.00  0.00           C  
ATOM    475  C   GLU A  30      -4.586  -5.978  -8.858  1.00  0.00           C  
ATOM    476  O   GLU A  30      -4.477  -7.177  -8.610  1.00  0.00           O  
ATOM    477  CB  GLU A  30      -5.421  -4.763  -6.811  1.00  0.00           C  
ATOM    478  CG  GLU A  30      -5.326  -5.773  -5.667  1.00  0.00           C  
ATOM    479  CD  GLU A  30      -5.606  -7.193  -6.165  1.00  0.00           C  
ATOM    480  OE1 GLU A  30      -6.502  -7.326  -7.026  1.00  0.00           O  
ATOM    481  OE2 GLU A  30      -4.918  -8.113  -5.672  1.00  0.00           O  
ATOM    482  H   GLU A  30      -4.429  -2.876  -8.080  1.00  0.00           H  
ATOM    483  HA  GLU A  30      -3.368  -5.232  -7.238  1.00  0.00           H  
ATOM    484  HB2 GLU A  30      -5.418  -3.750  -6.408  1.00  0.00           H  
ATOM    485  HB3 GLU A  30      -6.367  -4.893  -7.339  1.00  0.00           H  
ATOM    486  HG2 GLU A  30      -4.333  -5.730  -5.220  1.00  0.00           H  
ATOM    487  HG3 GLU A  30      -6.038  -5.511  -4.885  1.00  0.00           H  
ATOM    488  N   ALA A  31      -4.982  -5.485 -10.022  1.00  0.00           N  
ATOM    489  CA  ALA A  31      -5.327  -6.362 -11.128  1.00  0.00           C  
ATOM    490  C   ALA A  31      -4.076  -7.116 -11.584  1.00  0.00           C  
ATOM    491  O   ALA A  31      -4.134  -8.315 -11.853  1.00  0.00           O  
ATOM    492  CB  ALA A  31      -5.956  -5.540 -12.255  1.00  0.00           C  
ATOM    493  H   ALA A  31      -5.069  -4.507 -10.215  1.00  0.00           H  
ATOM    494  HA  ALA A  31      -6.062  -7.080 -10.764  1.00  0.00           H  
ATOM    495  HB1 ALA A  31      -5.493  -5.810 -13.203  1.00  0.00           H  
ATOM    496  HB2 ALA A  31      -7.025  -5.747 -12.301  1.00  0.00           H  
ATOM    497  HB3 ALA A  31      -5.799  -4.479 -12.062  1.00  0.00           H  
ATOM    498  N   GLN A  32      -2.975  -6.382 -11.658  1.00  0.00           N  
ATOM    499  CA  GLN A  32      -1.713  -6.967 -12.077  1.00  0.00           C  
ATOM    500  C   GLN A  32      -1.417  -8.229 -11.265  1.00  0.00           C  
ATOM    501  O   GLN A  32      -0.836  -8.154 -10.184  1.00  0.00           O  
ATOM    502  CB  GLN A  32      -0.572  -5.954 -11.952  1.00  0.00           C  
ATOM    503  CG  GLN A  32      -0.404  -5.156 -13.247  1.00  0.00           C  
ATOM    504  CD  GLN A  32       0.178  -6.030 -14.359  1.00  0.00           C  
ATOM    505  OE1 GLN A  32      -0.402  -7.022 -14.772  1.00  0.00           O  
ATOM    506  NE2 GLN A  32       1.353  -5.610 -14.819  1.00  0.00           N  
ATOM    507  H   GLN A  32      -2.938  -5.408 -11.437  1.00  0.00           H  
ATOM    508  HA  GLN A  32      -1.848  -7.225 -13.127  1.00  0.00           H  
ATOM    509  HB2 GLN A  32      -0.773  -5.274 -11.125  1.00  0.00           H  
ATOM    510  HB3 GLN A  32       0.357  -6.475 -11.719  1.00  0.00           H  
ATOM    511  HG2 GLN A  32      -1.369  -4.757 -13.561  1.00  0.00           H  
ATOM    512  HG3 GLN A  32       0.251  -4.303 -13.069  1.00  0.00           H  
ATOM    513 HE21 GLN A  32       1.775  -4.789 -14.436  1.00  0.00           H  
ATOM    514 HE22 GLN A  32       1.814  -6.116 -15.548  1.00  0.00           H  
ATOM    515  N   GLU A  33      -1.830  -9.360 -11.818  1.00  0.00           N  
ATOM    516  CA  GLU A  33      -1.616 -10.637 -11.159  1.00  0.00           C  
ATOM    517  C   GLU A  33      -0.243 -10.663 -10.485  1.00  0.00           C  
ATOM    518  O   GLU A  33      -0.119 -11.084  -9.336  1.00  0.00           O  
ATOM    519  CB  GLU A  33      -1.765 -11.795 -12.147  1.00  0.00           C  
ATOM    520  CG  GLU A  33      -0.468 -12.020 -12.928  1.00  0.00           C  
ATOM    521  CD  GLU A  33      -0.627 -13.157 -13.939  1.00  0.00           C  
ATOM    522  OE1 GLU A  33      -1.322 -12.925 -14.951  1.00  0.00           O  
ATOM    523  OE2 GLU A  33      -0.048 -14.234 -13.677  1.00  0.00           O  
ATOM    524  H   GLU A  33      -2.302  -9.412 -12.699  1.00  0.00           H  
ATOM    525  HA  GLU A  33      -2.399 -10.709 -10.405  1.00  0.00           H  
ATOM    526  HB2 GLU A  33      -2.031 -12.706 -11.610  1.00  0.00           H  
ATOM    527  HB3 GLU A  33      -2.579 -11.585 -12.841  1.00  0.00           H  
ATOM    528  HG2 GLU A  33      -0.190 -11.103 -13.448  1.00  0.00           H  
ATOM    529  HG3 GLU A  33       0.342 -12.253 -12.237  1.00  0.00           H  
ATOM    530  N   HIS A  34       0.754 -10.208 -11.230  1.00  0.00           N  
ATOM    531  CA  HIS A  34       2.114 -10.174 -10.719  1.00  0.00           C  
ATOM    532  C   HIS A  34       2.103  -9.711  -9.260  1.00  0.00           C  
ATOM    533  O   HIS A  34       2.709 -10.346  -8.399  1.00  0.00           O  
ATOM    534  CB  HIS A  34       3.008  -9.309 -11.609  1.00  0.00           C  
ATOM    535  CG  HIS A  34       2.762  -9.491 -13.088  1.00  0.00           C  
ATOM    536  ND1 HIS A  34       3.066 -10.662 -13.760  1.00  0.00           N  
ATOM    537  CD2 HIS A  34       2.238  -8.640 -14.016  1.00  0.00           C  
ATOM    538  CE1 HIS A  34       2.736 -10.511 -15.034  1.00  0.00           C  
ATOM    539  NE2 HIS A  34       2.224  -9.257 -15.191  1.00  0.00           N  
ATOM    540  H   HIS A  34       0.645  -9.868 -12.163  1.00  0.00           H  
ATOM    541  HA  HIS A  34       2.491 -11.196 -10.763  1.00  0.00           H  
ATOM    542  HB2 HIS A  34       2.854  -8.261 -11.352  1.00  0.00           H  
ATOM    543  HB3 HIS A  34       4.051  -9.540 -11.393  1.00  0.00           H  
ATOM    544  HD1 HIS A  34       3.466 -11.484 -13.352  1.00  0.00           H  
ATOM    545  HD2 HIS A  34       1.890  -7.624 -13.824  1.00  0.00           H  
ATOM    546  HE1 HIS A  34       2.854 -11.258 -15.819  1.00  0.00           H  
ATOM    547  HE2 HIS A  34       1.841  -8.887 -16.037  1.00  0.00           H  
ATOM    548  N   LEU A  35       1.408  -8.607  -9.030  1.00  0.00           N  
ATOM    549  CA  LEU A  35       1.309  -8.051  -7.691  1.00  0.00           C  
ATOM    550  C   LEU A  35       0.192  -8.765  -6.927  1.00  0.00           C  
ATOM    551  O   LEU A  35       0.415  -9.821  -6.337  1.00  0.00           O  
ATOM    552  CB  LEU A  35       1.139  -6.532  -7.753  1.00  0.00           C  
ATOM    553  CG  LEU A  35       2.430  -5.715  -7.840  1.00  0.00           C  
ATOM    554  CD1 LEU A  35       2.126  -4.228  -8.032  1.00  0.00           C  
ATOM    555  CD2 LEU A  35       3.321  -5.966  -6.622  1.00  0.00           C  
ATOM    556  H   LEU A  35       0.917  -8.097  -9.736  1.00  0.00           H  
ATOM    557  HA  LEU A  35       2.255  -8.249  -7.185  1.00  0.00           H  
ATOM    558  HB2 LEU A  35       0.521  -6.290  -8.617  1.00  0.00           H  
ATOM    559  HB3 LEU A  35       0.589  -6.212  -6.868  1.00  0.00           H  
ATOM    560  HG  LEU A  35       2.985  -6.046  -8.718  1.00  0.00           H  
ATOM    561 HD11 LEU A  35       1.367  -3.917  -7.314  1.00  0.00           H  
ATOM    562 HD12 LEU A  35       3.035  -3.647  -7.874  1.00  0.00           H  
ATOM    563 HD13 LEU A  35       1.759  -4.059  -9.045  1.00  0.00           H  
ATOM    564 HD21 LEU A  35       2.737  -5.832  -5.711  1.00  0.00           H  
ATOM    565 HD22 LEU A  35       3.710  -6.983  -6.658  1.00  0.00           H  
ATOM    566 HD23 LEU A  35       4.151  -5.259  -6.627  1.00  0.00           H  
ATOM    567  N   GLN A  36      -0.986  -8.159  -6.963  1.00  0.00           N  
ATOM    568  CA  GLN A  36      -2.138  -8.723  -6.282  1.00  0.00           C  
ATOM    569  C   GLN A  36      -2.102  -8.367  -4.794  1.00  0.00           C  
ATOM    570  O   GLN A  36      -1.883  -9.235  -3.950  1.00  0.00           O  
ATOM    571  CB  GLN A  36      -2.206 -10.238  -6.483  1.00  0.00           C  
ATOM    572  CG  GLN A  36      -3.655 -10.730  -6.463  1.00  0.00           C  
ATOM    573  CD  GLN A  36      -3.718 -12.256  -6.562  1.00  0.00           C  
ATOM    574  OE1 GLN A  36      -2.885 -12.972  -6.033  1.00  0.00           O  
ATOM    575  NE2 GLN A  36      -4.750 -12.710  -7.268  1.00  0.00           N  
ATOM    576  H   GLN A  36      -1.159  -7.299  -7.446  1.00  0.00           H  
ATOM    577  HA  GLN A  36      -3.007  -8.261  -6.752  1.00  0.00           H  
ATOM    578  HB2 GLN A  36      -1.741 -10.504  -7.431  1.00  0.00           H  
ATOM    579  HB3 GLN A  36      -1.639 -10.738  -5.697  1.00  0.00           H  
ATOM    580  HG2 GLN A  36      -4.142 -10.401  -5.545  1.00  0.00           H  
ATOM    581  HG3 GLN A  36      -4.204 -10.285  -7.293  1.00  0.00           H  
ATOM    582 HE21 GLN A  36      -5.398 -12.067  -7.675  1.00  0.00           H  
ATOM    583 HE22 GLN A  36      -4.877 -13.694  -7.389  1.00  0.00           H  
ATOM    584  N   LEU A  37      -2.321  -7.090  -4.518  1.00  0.00           N  
ATOM    585  CA  LEU A  37      -2.317  -6.609  -3.148  1.00  0.00           C  
ATOM    586  C   LEU A  37      -3.705  -6.808  -2.537  1.00  0.00           C  
ATOM    587  O   LEU A  37      -4.700  -6.885  -3.258  1.00  0.00           O  
ATOM    588  CB  LEU A  37      -1.820  -5.163  -3.089  1.00  0.00           C  
ATOM    589  CG  LEU A  37      -0.818  -4.753  -4.171  1.00  0.00           C  
ATOM    590  CD1 LEU A  37      -1.454  -3.782  -5.167  1.00  0.00           C  
ATOM    591  CD2 LEU A  37       0.458  -4.182  -3.548  1.00  0.00           C  
ATOM    592  H   LEU A  37      -2.499  -6.391  -5.211  1.00  0.00           H  
ATOM    593  HA  LEU A  37      -1.604  -7.218  -2.591  1.00  0.00           H  
ATOM    594  HB2 LEU A  37      -2.684  -4.500  -3.151  1.00  0.00           H  
ATOM    595  HB3 LEU A  37      -1.361  -4.997  -2.115  1.00  0.00           H  
ATOM    596  HG  LEU A  37      -0.532  -5.646  -4.728  1.00  0.00           H  
ATOM    597 HD11 LEU A  37      -2.311  -3.294  -4.703  1.00  0.00           H  
ATOM    598 HD12 LEU A  37      -0.721  -3.030  -5.459  1.00  0.00           H  
ATOM    599 HD13 LEU A  37      -1.782  -4.332  -6.049  1.00  0.00           H  
ATOM    600 HD21 LEU A  37       0.707  -4.745  -2.649  1.00  0.00           H  
ATOM    601 HD22 LEU A  37       1.276  -4.259  -4.264  1.00  0.00           H  
ATOM    602 HD23 LEU A  37       0.298  -3.136  -3.288  1.00  0.00           H  
ATOM    603  N   ASP A  38      -3.730  -6.884  -1.215  1.00  0.00           N  
ATOM    604  CA  ASP A  38      -4.981  -7.072  -0.499  1.00  0.00           C  
ATOM    605  C   ASP A  38      -5.424  -5.736   0.103  1.00  0.00           C  
ATOM    606  O   ASP A  38      -4.730  -5.171   0.946  1.00  0.00           O  
ATOM    607  CB  ASP A  38      -4.816  -8.074   0.644  1.00  0.00           C  
ATOM    608  CG  ASP A  38      -5.089  -9.533   0.269  1.00  0.00           C  
ATOM    609  OD1 ASP A  38      -4.253 -10.093  -0.472  1.00  0.00           O  
ATOM    610  OD2 ASP A  38      -6.126 -10.053   0.732  1.00  0.00           O  
ATOM    611  H   ASP A  38      -2.918  -6.820  -0.635  1.00  0.00           H  
ATOM    612  HA  ASP A  38      -5.683  -7.446  -1.244  1.00  0.00           H  
ATOM    613  HB2 ASP A  38      -3.801  -7.998   1.031  1.00  0.00           H  
ATOM    614  HB3 ASP A  38      -5.488  -7.793   1.454  1.00  0.00           H  
ATOM    615  N   PHE A  39      -6.579  -5.273  -0.353  1.00  0.00           N  
ATOM    616  CA  PHE A  39      -7.123  -4.016   0.131  1.00  0.00           C  
ATOM    617  C   PHE A  39      -8.057  -4.243   1.322  1.00  0.00           C  
ATOM    618  O   PHE A  39      -8.999  -5.030   1.235  1.00  0.00           O  
ATOM    619  CB  PHE A  39      -7.924  -3.403  -1.019  1.00  0.00           C  
ATOM    620  CG  PHE A  39      -7.079  -3.045  -2.244  1.00  0.00           C  
ATOM    621  CD1 PHE A  39      -5.850  -2.487  -2.083  1.00  0.00           C  
ATOM    622  CD2 PHE A  39      -7.558  -3.286  -3.494  1.00  0.00           C  
ATOM    623  CE1 PHE A  39      -5.066  -2.155  -3.219  1.00  0.00           C  
ATOM    624  CE2 PHE A  39      -6.774  -2.954  -4.631  1.00  0.00           C  
ATOM    625  CZ  PHE A  39      -5.545  -2.396  -4.469  1.00  0.00           C  
ATOM    626  H   PHE A  39      -7.138  -5.739  -1.038  1.00  0.00           H  
ATOM    627  HA  PHE A  39      -6.281  -3.398   0.445  1.00  0.00           H  
ATOM    628  HB2 PHE A  39      -8.703  -4.103  -1.320  1.00  0.00           H  
ATOM    629  HB3 PHE A  39      -8.425  -2.503  -0.661  1.00  0.00           H  
ATOM    630  HD1 PHE A  39      -5.466  -2.293  -1.081  1.00  0.00           H  
ATOM    631  HD2 PHE A  39      -8.544  -3.734  -3.623  1.00  0.00           H  
ATOM    632  HE1 PHE A  39      -4.080  -1.708  -3.090  1.00  0.00           H  
ATOM    633  HE2 PHE A  39      -7.158  -3.147  -5.632  1.00  0.00           H  
ATOM    634  HZ  PHE A  39      -4.944  -2.141  -5.341  1.00  0.00           H  
ATOM    635  N   TRP A  40      -7.763  -3.543   2.407  1.00  0.00           N  
ATOM    636  CA  TRP A  40      -8.564  -3.658   3.614  1.00  0.00           C  
ATOM    637  C   TRP A  40      -9.919  -2.998   3.347  1.00  0.00           C  
ATOM    638  O   TRP A  40     -10.952  -3.667   3.357  1.00  0.00           O  
ATOM    639  CB  TRP A  40      -7.834  -3.059   4.816  1.00  0.00           C  
ATOM    640  CG  TRP A  40      -6.665  -3.908   5.321  1.00  0.00           C  
ATOM    641  CD1 TRP A  40      -6.188  -5.047   4.802  1.00  0.00           C  
ATOM    642  CD2 TRP A  40      -5.838  -3.635   6.473  1.00  0.00           C  
ATOM    643  NE1 TRP A  40      -5.120  -5.528   5.531  1.00  0.00           N  
ATOM    644  CE2 TRP A  40      -4.901  -4.642   6.580  1.00  0.00           C  
ATOM    645  CE3 TRP A  40      -5.882  -2.573   7.392  1.00  0.00           C  
ATOM    646  CZ2 TRP A  40      -3.936  -4.686   7.593  1.00  0.00           C  
ATOM    647  CZ3 TRP A  40      -4.911  -2.632   8.400  1.00  0.00           C  
ATOM    648  CH2 TRP A  40      -3.961  -3.638   8.522  1.00  0.00           C  
ATOM    649  H   TRP A  40      -6.995  -2.905   2.470  1.00  0.00           H  
ATOM    650  HA  TRP A  40      -8.701  -4.720   3.821  1.00  0.00           H  
ATOM    651  HB2 TRP A  40      -7.462  -2.071   4.548  1.00  0.00           H  
ATOM    652  HB3 TRP A  40      -8.547  -2.921   5.630  1.00  0.00           H  
ATOM    653  HD1 TRP A  40      -6.593  -5.534   3.915  1.00  0.00           H  
ATOM    654  HE1 TRP A  40      -4.553  -6.436   5.324  1.00  0.00           H  
ATOM    655  HE3 TRP A  40      -6.613  -1.767   7.330  1.00  0.00           H  
ATOM    656  HZ2 TRP A  40      -3.206  -5.493   7.657  1.00  0.00           H  
ATOM    657  HZ3 TRP A  40      -4.901  -1.833   9.141  1.00  0.00           H  
ATOM    658  HH2 TRP A  40      -3.237  -3.613   9.337  1.00  0.00           H  
ATOM    659  N   LYS A  41      -9.870  -1.696   3.114  1.00  0.00           N  
ATOM    660  CA  LYS A  41     -11.080  -0.938   2.845  1.00  0.00           C  
ATOM    661  C   LYS A  41     -11.290  -0.839   1.333  1.00  0.00           C  
ATOM    662  O   LYS A  41     -10.613  -0.065   0.658  1.00  0.00           O  
ATOM    663  CB  LYS A  41     -11.031   0.420   3.549  1.00  0.00           C  
ATOM    664  CG  LYS A  41     -11.629   0.332   4.954  1.00  0.00           C  
ATOM    665  CD  LYS A  41     -12.731   1.376   5.147  1.00  0.00           C  
ATOM    666  CE  LYS A  41     -14.109   0.713   5.217  1.00  0.00           C  
ATOM    667  NZ  LYS A  41     -15.157   1.650   4.758  1.00  0.00           N  
ATOM    668  H   LYS A  41      -9.026  -1.159   3.107  1.00  0.00           H  
ATOM    669  HA  LYS A  41     -11.915  -1.492   3.273  1.00  0.00           H  
ATOM    670  HB2 LYS A  41      -9.998   0.765   3.611  1.00  0.00           H  
ATOM    671  HB3 LYS A  41     -11.578   1.158   2.962  1.00  0.00           H  
ATOM    672  HG2 LYS A  41     -12.037  -0.666   5.117  1.00  0.00           H  
ATOM    673  HG3 LYS A  41     -10.846   0.481   5.697  1.00  0.00           H  
ATOM    674  HD2 LYS A  41     -12.547   1.938   6.063  1.00  0.00           H  
ATOM    675  HD3 LYS A  41     -12.708   2.090   4.325  1.00  0.00           H  
ATOM    676  HE2 LYS A  41     -14.118  -0.184   4.600  1.00  0.00           H  
ATOM    677  HE3 LYS A  41     -14.315   0.398   6.240  1.00  0.00           H  
ATOM    678  HZ1 LYS A  41     -14.942   1.966   3.834  1.00  0.00           H  
ATOM    679  HZ2 LYS A  41     -16.042   1.184   4.754  1.00  0.00           H  
ATOM    680  HZ3 LYS A  41     -15.198   2.435   5.377  1.00  0.00           H  
ATOM    681  N   SER A  42     -12.230  -1.634   0.845  1.00  0.00           N  
ATOM    682  CA  SER A  42     -12.538  -1.646  -0.576  1.00  0.00           C  
ATOM    683  C   SER A  42     -12.509  -0.220  -1.129  1.00  0.00           C  
ATOM    684  O   SER A  42     -13.469   0.533  -0.963  1.00  0.00           O  
ATOM    685  CB  SER A  42     -13.899  -2.291  -0.840  1.00  0.00           C  
ATOM    686  OG  SER A  42     -14.950  -1.622  -0.149  1.00  0.00           O  
ATOM    687  H   SER A  42     -12.777  -2.261   1.400  1.00  0.00           H  
ATOM    688  HA  SER A  42     -11.755  -2.249  -1.035  1.00  0.00           H  
ATOM    689  HB2 SER A  42     -14.105  -2.280  -1.910  1.00  0.00           H  
ATOM    690  HB3 SER A  42     -13.871  -3.336  -0.531  1.00  0.00           H  
ATOM    691  HG  SER A  42     -15.595  -1.230  -0.804  1.00  0.00           H  
ATOM    692  N   PRO A  43     -11.371   0.118  -1.792  1.00  0.00           N  
ATOM    693  CA  PRO A  43     -11.207   1.440  -2.371  1.00  0.00           C  
ATOM    694  C   PRO A  43     -12.035   1.587  -3.649  1.00  0.00           C  
ATOM    695  O   PRO A  43     -12.017   2.638  -4.287  1.00  0.00           O  
ATOM    696  CB  PRO A  43      -9.711   1.580  -2.613  1.00  0.00           C  
ATOM    697  CG  PRO A  43      -9.153   0.167  -2.596  1.00  0.00           C  
ATOM    698  CD  PRO A  43     -10.216  -0.748  -2.008  1.00  0.00           C  
ATOM    699  HA  PRO A  43     -11.547   2.139  -1.742  1.00  0.00           H  
ATOM    700  HB2 PRO A  43      -9.515   2.066  -3.568  1.00  0.00           H  
ATOM    701  HB3 PRO A  43      -9.247   2.193  -1.842  1.00  0.00           H  
ATOM    702  HG2 PRO A  43      -8.890  -0.153  -3.605  1.00  0.00           H  
ATOM    703  HG3 PRO A  43      -8.241   0.124  -2.001  1.00  0.00           H  
ATOM    704  HD2 PRO A  43     -10.455  -1.565  -2.688  1.00  0.00           H  
ATOM    705  HD3 PRO A  43      -9.878  -1.198  -1.075  1.00  0.00           H  
ATOM    706  N   THR A  44     -12.742   0.518  -3.984  1.00  0.00           N  
ATOM    707  CA  THR A  44     -13.576   0.514  -5.173  1.00  0.00           C  
ATOM    708  C   THR A  44     -14.260   1.872  -5.349  1.00  0.00           C  
ATOM    709  O   THR A  44     -14.536   2.290  -6.472  1.00  0.00           O  
ATOM    710  CB  THR A  44     -14.560  -0.651  -5.058  1.00  0.00           C  
ATOM    711  OG1 THR A  44     -13.880  -1.743  -5.672  1.00  0.00           O  
ATOM    712  CG2 THR A  44     -15.806  -0.454  -5.924  1.00  0.00           C  
ATOM    713  H   THR A  44     -12.751  -0.333  -3.458  1.00  0.00           H  
ATOM    714  HA  THR A  44     -12.935   0.365  -6.042  1.00  0.00           H  
ATOM    715  HB  THR A  44     -14.834  -0.828  -4.017  1.00  0.00           H  
ATOM    716  HG1 THR A  44     -14.202  -2.607  -5.286  1.00  0.00           H  
ATOM    717 HG21 THR A  44     -15.611   0.315  -6.670  1.00  0.00           H  
ATOM    718 HG22 THR A  44     -16.053  -1.391  -6.423  1.00  0.00           H  
ATOM    719 HG23 THR A  44     -16.641  -0.146  -5.294  1.00  0.00           H  
ATOM    720  N   THR A  45     -14.513   2.522  -4.222  1.00  0.00           N  
ATOM    721  CA  THR A  45     -15.159   3.822  -4.237  1.00  0.00           C  
ATOM    722  C   THR A  45     -14.365   4.823  -3.396  1.00  0.00           C  
ATOM    723  O   THR A  45     -13.640   4.432  -2.482  1.00  0.00           O  
ATOM    724  CB  THR A  45     -16.602   3.640  -3.762  1.00  0.00           C  
ATOM    725  OG1 THR A  45     -16.486   3.498  -2.349  1.00  0.00           O  
ATOM    726  CG2 THR A  45     -17.206   2.311  -4.221  1.00  0.00           C  
ATOM    727  H   THR A  45     -14.285   2.173  -3.312  1.00  0.00           H  
ATOM    728  HA  THR A  45     -15.158   4.195  -5.261  1.00  0.00           H  
ATOM    729  HB  THR A  45     -17.224   4.479  -4.074  1.00  0.00           H  
ATOM    730  HG1 THR A  45     -16.383   4.397  -1.922  1.00  0.00           H  
ATOM    731 HG21 THR A  45     -16.800   2.046  -5.197  1.00  0.00           H  
ATOM    732 HG22 THR A  45     -16.959   1.531  -3.501  1.00  0.00           H  
ATOM    733 HG23 THR A  45     -18.289   2.410  -4.293  1.00  0.00           H  
ATOM    734  N   PRO A  46     -14.531   6.127  -3.743  1.00  0.00           N  
ATOM    735  CA  PRO A  46     -13.837   7.186  -3.030  1.00  0.00           C  
ATOM    736  C   PRO A  46     -14.474   7.433  -1.662  1.00  0.00           C  
ATOM    737  O   PRO A  46     -15.553   6.918  -1.372  1.00  0.00           O  
ATOM    738  CB  PRO A  46     -13.914   8.395  -3.949  1.00  0.00           C  
ATOM    739  CG  PRO A  46     -15.042   8.104  -4.926  1.00  0.00           C  
ATOM    740  CD  PRO A  46     -15.381   6.626  -4.820  1.00  0.00           C  
ATOM    741  HA  PRO A  46     -12.891   6.919  -2.847  1.00  0.00           H  
ATOM    742  HB2 PRO A  46     -14.115   9.304  -3.381  1.00  0.00           H  
ATOM    743  HB3 PRO A  46     -12.971   8.547  -4.473  1.00  0.00           H  
ATOM    744  HG2 PRO A  46     -15.915   8.713  -4.695  1.00  0.00           H  
ATOM    745  HG3 PRO A  46     -14.738   8.354  -5.942  1.00  0.00           H  
ATOM    746  HD2 PRO A  46     -16.436   6.477  -4.593  1.00  0.00           H  
ATOM    747  HD3 PRO A  46     -15.180   6.106  -5.756  1.00  0.00           H  
ATOM    748  N   GLY A  47     -13.779   8.222  -0.855  1.00  0.00           N  
ATOM    749  CA  GLY A  47     -14.263   8.544   0.477  1.00  0.00           C  
ATOM    750  C   GLY A  47     -13.800   7.500   1.496  1.00  0.00           C  
ATOM    751  O   GLY A  47     -13.440   7.843   2.621  1.00  0.00           O  
ATOM    752  H   GLY A  47     -12.902   8.637  -1.098  1.00  0.00           H  
ATOM    753  HA2 GLY A  47     -13.901   9.529   0.771  1.00  0.00           H  
ATOM    754  HA3 GLY A  47     -15.352   8.593   0.470  1.00  0.00           H  
ATOM    755  N   GLU A  48     -13.827   6.247   1.065  1.00  0.00           N  
ATOM    756  CA  GLU A  48     -13.415   5.151   1.926  1.00  0.00           C  
ATOM    757  C   GLU A  48     -11.920   4.874   1.754  1.00  0.00           C  
ATOM    758  O   GLU A  48     -11.510   4.236   0.785  1.00  0.00           O  
ATOM    759  CB  GLU A  48     -14.241   3.894   1.647  1.00  0.00           C  
ATOM    760  CG  GLU A  48     -15.647   4.258   1.167  1.00  0.00           C  
ATOM    761  CD  GLU A  48     -16.689   3.296   1.743  1.00  0.00           C  
ATOM    762  OE1 GLU A  48     -16.698   3.147   2.984  1.00  0.00           O  
ATOM    763  OE2 GLU A  48     -17.452   2.732   0.929  1.00  0.00           O  
ATOM    764  H   GLU A  48     -14.122   5.977   0.149  1.00  0.00           H  
ATOM    765  HA  GLU A  48     -13.613   5.491   2.942  1.00  0.00           H  
ATOM    766  HB2 GLU A  48     -13.741   3.287   0.891  1.00  0.00           H  
ATOM    767  HB3 GLU A  48     -14.306   3.289   2.550  1.00  0.00           H  
ATOM    768  HG2 GLU A  48     -15.885   5.279   1.467  1.00  0.00           H  
ATOM    769  HG3 GLU A  48     -15.683   4.229   0.078  1.00  0.00           H  
ATOM    770  N   THR A  49     -11.145   5.370   2.709  1.00  0.00           N  
ATOM    771  CA  THR A  49      -9.705   5.184   2.674  1.00  0.00           C  
ATOM    772  C   THR A  49      -9.362   3.700   2.532  1.00  0.00           C  
ATOM    773  O   THR A  49     -10.158   2.837   2.899  1.00  0.00           O  
ATOM    774  CB  THR A  49      -9.115   5.827   3.932  1.00  0.00           C  
ATOM    775  OG1 THR A  49      -9.863   5.249   4.999  1.00  0.00           O  
ATOM    776  CG2 THR A  49      -9.425   7.322   4.026  1.00  0.00           C  
ATOM    777  H   THR A  49     -11.485   5.889   3.492  1.00  0.00           H  
ATOM    778  HA  THR A  49      -9.314   5.688   1.791  1.00  0.00           H  
ATOM    779  HB  THR A  49      -8.042   5.646   3.995  1.00  0.00           H  
ATOM    780  HG1 THR A  49      -9.406   5.426   5.871  1.00  0.00           H  
ATOM    781 HG21 THR A  49      -9.762   7.685   3.055  1.00  0.00           H  
ATOM    782 HG22 THR A  49     -10.208   7.485   4.766  1.00  0.00           H  
ATOM    783 HG23 THR A  49      -8.525   7.861   4.323  1.00  0.00           H  
ATOM    784  N   ALA A  50      -8.175   3.448   1.999  1.00  0.00           N  
ATOM    785  CA  ALA A  50      -7.717   2.083   1.804  1.00  0.00           C  
ATOM    786  C   ALA A  50      -6.480   1.836   2.671  1.00  0.00           C  
ATOM    787  O   ALA A  50      -5.745   2.769   2.990  1.00  0.00           O  
ATOM    788  CB  ALA A  50      -7.445   1.843   0.318  1.00  0.00           C  
ATOM    789  H   ALA A  50      -7.533   4.156   1.704  1.00  0.00           H  
ATOM    790  HA  ALA A  50      -8.515   1.415   2.127  1.00  0.00           H  
ATOM    791  HB1 ALA A  50      -8.223   1.199  -0.094  1.00  0.00           H  
ATOM    792  HB2 ALA A  50      -7.445   2.796  -0.210  1.00  0.00           H  
ATOM    793  HB3 ALA A  50      -6.475   1.362   0.199  1.00  0.00           H  
ATOM    794  N   HIS A  51      -6.287   0.574   3.024  1.00  0.00           N  
ATOM    795  CA  HIS A  51      -5.151   0.193   3.847  1.00  0.00           C  
ATOM    796  C   HIS A  51      -4.698  -1.219   3.472  1.00  0.00           C  
ATOM    797  O   HIS A  51      -5.208  -2.202   4.006  1.00  0.00           O  
ATOM    798  CB  HIS A  51      -5.486   0.332   5.333  1.00  0.00           C  
ATOM    799  CG  HIS A  51      -6.525   1.388   5.632  1.00  0.00           C  
ATOM    800  ND1 HIS A  51      -7.771   1.086   6.155  1.00  0.00           N  
ATOM    801  CD2 HIS A  51      -6.490   2.742   5.478  1.00  0.00           C  
ATOM    802  CE1 HIS A  51      -8.446   2.216   6.303  1.00  0.00           C  
ATOM    803  NE2 HIS A  51      -7.651   3.241   5.883  1.00  0.00           N  
ATOM    804  H   HIS A  51      -6.889  -0.179   2.760  1.00  0.00           H  
ATOM    805  HA  HIS A  51      -4.350   0.896   3.619  1.00  0.00           H  
ATOM    806  HB2 HIS A  51      -5.840  -0.628   5.708  1.00  0.00           H  
ATOM    807  HB3 HIS A  51      -4.574   0.571   5.880  1.00  0.00           H  
ATOM    808  HD1 HIS A  51      -8.104   0.171   6.382  1.00  0.00           H  
ATOM    809  HD2 HIS A  51      -5.649   3.318   5.088  1.00  0.00           H  
ATOM    810  HE1 HIS A  51      -9.459   2.310   6.693  1.00  0.00           H  
ATOM    811  HE2 HIS A  51      -7.879   4.213   5.933  1.00  0.00           H  
ATOM    812  N   VAL A  52      -3.742  -1.275   2.556  1.00  0.00           N  
ATOM    813  CA  VAL A  52      -3.213  -2.550   2.103  1.00  0.00           C  
ATOM    814  C   VAL A  52      -1.773  -2.705   2.597  1.00  0.00           C  
ATOM    815  O   VAL A  52      -1.028  -1.729   2.663  1.00  0.00           O  
ATOM    816  CB  VAL A  52      -3.338  -2.657   0.582  1.00  0.00           C  
ATOM    817  CG1 VAL A  52      -3.253  -1.278  -0.074  1.00  0.00           C  
ATOM    818  CG2 VAL A  52      -2.278  -3.604   0.011  1.00  0.00           C  
ATOM    819  H   VAL A  52      -3.331  -0.470   2.126  1.00  0.00           H  
ATOM    820  HA  VAL A  52      -3.823  -3.336   2.548  1.00  0.00           H  
ATOM    821  HB  VAL A  52      -4.318  -3.078   0.355  1.00  0.00           H  
ATOM    822 HG11 VAL A  52      -2.347  -0.772   0.260  1.00  0.00           H  
ATOM    823 HG12 VAL A  52      -3.226  -1.393  -1.158  1.00  0.00           H  
ATOM    824 HG13 VAL A  52      -4.124  -0.688   0.208  1.00  0.00           H  
ATOM    825 HG21 VAL A  52      -1.288  -3.266   0.316  1.00  0.00           H  
ATOM    826 HG22 VAL A  52      -2.451  -4.612   0.386  1.00  0.00           H  
ATOM    827 HG23 VAL A  52      -2.342  -3.604  -1.078  1.00  0.00           H  
ATOM    828  N   ARG A  53      -1.425  -3.939   2.932  1.00  0.00           N  
ATOM    829  CA  ARG A  53      -0.089  -4.233   3.419  1.00  0.00           C  
ATOM    830  C   ARG A  53       0.864  -4.467   2.244  1.00  0.00           C  
ATOM    831  O   ARG A  53       1.106  -5.608   1.854  1.00  0.00           O  
ATOM    832  CB  ARG A  53      -0.090  -5.471   4.319  1.00  0.00           C  
ATOM    833  CG  ARG A  53      -0.549  -6.710   3.546  1.00  0.00           C  
ATOM    834  CD  ARG A  53      -1.494  -7.566   4.393  1.00  0.00           C  
ATOM    835  NE  ARG A  53      -1.181  -9.000   4.208  1.00  0.00           N  
ATOM    836  CZ  ARG A  53      -1.914 -10.000   4.716  1.00  0.00           C  
ATOM    837  NH1 ARG A  53      -3.005  -9.728   5.445  1.00  0.00           N  
ATOM    838  NH2 ARG A  53      -1.554 -11.272   4.497  1.00  0.00           N  
ATOM    839  H   ARG A  53      -2.038  -4.727   2.876  1.00  0.00           H  
ATOM    840  HA  ARG A  53       0.201  -3.352   3.990  1.00  0.00           H  
ATOM    841  HB2 ARG A  53       0.910  -5.636   4.717  1.00  0.00           H  
ATOM    842  HB3 ARG A  53      -0.749  -5.305   5.171  1.00  0.00           H  
ATOM    843  HG2 ARG A  53      -1.052  -6.405   2.629  1.00  0.00           H  
ATOM    844  HG3 ARG A  53       0.318  -7.301   3.253  1.00  0.00           H  
ATOM    845  HD2 ARG A  53      -1.397  -7.296   5.445  1.00  0.00           H  
ATOM    846  HD3 ARG A  53      -2.528  -7.370   4.109  1.00  0.00           H  
ATOM    847  HE  ARG A  53      -0.372  -9.238   3.669  1.00  0.00           H  
ATOM    848 HH11 ARG A  53      -3.273  -8.779   5.608  1.00  0.00           H  
ATOM    849 HH12 ARG A  53      -3.551 -10.475   5.824  1.00  0.00           H  
ATOM    850 HH21 ARG A  53      -0.739 -11.475   3.953  1.00  0.00           H  
ATOM    851 HH22 ARG A  53      -2.100 -12.019   4.877  1.00  0.00           H  
ATOM    852  N   VAL A  54       1.379  -3.367   1.715  1.00  0.00           N  
ATOM    853  CA  VAL A  54       2.300  -3.437   0.593  1.00  0.00           C  
ATOM    854  C   VAL A  54       3.699  -3.779   1.108  1.00  0.00           C  
ATOM    855  O   VAL A  54       4.100  -3.319   2.176  1.00  0.00           O  
ATOM    856  CB  VAL A  54       2.257  -2.130  -0.202  1.00  0.00           C  
ATOM    857  CG1 VAL A  54       2.421  -0.922   0.722  1.00  0.00           C  
ATOM    858  CG2 VAL A  54       3.317  -2.125  -1.305  1.00  0.00           C  
ATOM    859  H   VAL A  54       1.176  -2.443   2.038  1.00  0.00           H  
ATOM    860  HA  VAL A  54       1.961  -4.240  -0.062  1.00  0.00           H  
ATOM    861  HB  VAL A  54       1.279  -2.058  -0.677  1.00  0.00           H  
ATOM    862 HG11 VAL A  54       3.165  -1.147   1.486  1.00  0.00           H  
ATOM    863 HG12 VAL A  54       2.748  -0.061   0.140  1.00  0.00           H  
ATOM    864 HG13 VAL A  54       1.467  -0.697   1.198  1.00  0.00           H  
ATOM    865 HG21 VAL A  54       4.230  -2.590  -0.934  1.00  0.00           H  
ATOM    866 HG22 VAL A  54       2.949  -2.683  -2.166  1.00  0.00           H  
ATOM    867 HG23 VAL A  54       3.528  -1.097  -1.602  1.00  0.00           H  
ATOM    868  N   PRO A  55       4.423  -4.603   0.304  1.00  0.00           N  
ATOM    869  CA  PRO A  55       5.769  -5.011   0.667  1.00  0.00           C  
ATOM    870  C   PRO A  55       6.765  -3.870   0.451  1.00  0.00           C  
ATOM    871  O   PRO A  55       6.832  -3.297  -0.635  1.00  0.00           O  
ATOM    872  CB  PRO A  55       6.059  -6.224  -0.200  1.00  0.00           C  
ATOM    873  CG  PRO A  55       5.057  -6.172  -1.342  1.00  0.00           C  
ATOM    874  CD  PRO A  55       3.980  -5.166  -0.969  1.00  0.00           C  
ATOM    875  HA  PRO A  55       5.813  -5.232   1.641  1.00  0.00           H  
ATOM    876  HB2 PRO A  55       7.081  -6.199  -0.578  1.00  0.00           H  
ATOM    877  HB3 PRO A  55       5.953  -7.147   0.371  1.00  0.00           H  
ATOM    878  HG2 PRO A  55       5.549  -5.879  -2.269  1.00  0.00           H  
ATOM    879  HG3 PRO A  55       4.618  -7.156  -1.510  1.00  0.00           H  
ATOM    880  HD2 PRO A  55       3.880  -4.392  -1.731  1.00  0.00           H  
ATOM    881  HD3 PRO A  55       3.006  -5.646  -0.873  1.00  0.00           H  
ATOM    882  N   PHE A  56       7.513  -3.574   1.504  1.00  0.00           N  
ATOM    883  CA  PHE A  56       8.503  -2.511   1.444  1.00  0.00           C  
ATOM    884  C   PHE A  56       9.207  -2.494   0.085  1.00  0.00           C  
ATOM    885  O   PHE A  56       9.609  -1.436  -0.396  1.00  0.00           O  
ATOM    886  CB  PHE A  56       9.534  -2.798   2.536  1.00  0.00           C  
ATOM    887  CG  PHE A  56      10.220  -1.547   3.089  1.00  0.00           C  
ATOM    888  CD1 PHE A  56       9.605  -0.801   4.047  1.00  0.00           C  
ATOM    889  CD2 PHE A  56      11.444  -1.181   2.623  1.00  0.00           C  
ATOM    890  CE1 PHE A  56      10.241   0.361   4.559  1.00  0.00           C  
ATOM    891  CE2 PHE A  56      12.080  -0.019   3.137  1.00  0.00           C  
ATOM    892  CZ  PHE A  56      11.465   0.727   4.093  1.00  0.00           C  
ATOM    893  H   PHE A  56       7.451  -4.045   2.385  1.00  0.00           H  
ATOM    894  HA  PHE A  56       7.974  -1.568   1.589  1.00  0.00           H  
ATOM    895  HB2 PHE A  56       9.044  -3.323   3.356  1.00  0.00           H  
ATOM    896  HB3 PHE A  56      10.294  -3.470   2.137  1.00  0.00           H  
ATOM    897  HD1 PHE A  56       8.624  -1.095   4.420  1.00  0.00           H  
ATOM    898  HD2 PHE A  56      11.936  -1.777   1.856  1.00  0.00           H  
ATOM    899  HE1 PHE A  56       9.748   0.957   5.326  1.00  0.00           H  
ATOM    900  HE2 PHE A  56      13.060   0.275   2.763  1.00  0.00           H  
ATOM    901  HZ  PHE A  56      11.953   1.619   4.487  1.00  0.00           H  
ATOM    902  N   VAL A  57       9.334  -3.679  -0.494  1.00  0.00           N  
ATOM    903  CA  VAL A  57       9.983  -3.814  -1.787  1.00  0.00           C  
ATOM    904  C   VAL A  57       9.134  -3.119  -2.853  1.00  0.00           C  
ATOM    905  O   VAL A  57       9.643  -2.308  -3.626  1.00  0.00           O  
ATOM    906  CB  VAL A  57      10.236  -5.291  -2.094  1.00  0.00           C  
ATOM    907  CG1 VAL A  57       9.053  -5.906  -2.844  1.00  0.00           C  
ATOM    908  CG2 VAL A  57      11.537  -5.473  -2.878  1.00  0.00           C  
ATOM    909  H   VAL A  57       9.004  -4.535  -0.095  1.00  0.00           H  
ATOM    910  HA  VAL A  57      10.948  -3.311  -1.724  1.00  0.00           H  
ATOM    911  HB  VAL A  57      10.341  -5.817  -1.145  1.00  0.00           H  
ATOM    912 HG11 VAL A  57       8.849  -5.322  -3.742  1.00  0.00           H  
ATOM    913 HG12 VAL A  57       9.295  -6.931  -3.125  1.00  0.00           H  
ATOM    914 HG13 VAL A  57       8.174  -5.903  -2.201  1.00  0.00           H  
ATOM    915 HG21 VAL A  57      11.722  -4.587  -3.486  1.00  0.00           H  
ATOM    916 HG22 VAL A  57      12.364  -5.615  -2.183  1.00  0.00           H  
ATOM    917 HG23 VAL A  57      11.453  -6.345  -3.526  1.00  0.00           H  
ATOM    918  N   ASN A  58       7.854  -3.461  -2.861  1.00  0.00           N  
ATOM    919  CA  ASN A  58       6.930  -2.880  -3.820  1.00  0.00           C  
ATOM    920  C   ASN A  58       6.517  -1.486  -3.343  1.00  0.00           C  
ATOM    921  O   ASN A  58       6.138  -0.638  -4.149  1.00  0.00           O  
ATOM    922  CB  ASN A  58       5.664  -3.730  -3.949  1.00  0.00           C  
ATOM    923  CG  ASN A  58       4.946  -3.447  -5.271  1.00  0.00           C  
ATOM    924  OD1 ASN A  58       5.554  -3.292  -6.316  1.00  0.00           O  
ATOM    925  ND2 ASN A  58       3.622  -3.390  -5.165  1.00  0.00           N  
ATOM    926  H   ASN A  58       7.448  -4.120  -2.229  1.00  0.00           H  
ATOM    927  HA  ASN A  58       7.474  -2.854  -4.764  1.00  0.00           H  
ATOM    928  HB2 ASN A  58       5.924  -4.787  -3.891  1.00  0.00           H  
ATOM    929  HB3 ASN A  58       4.994  -3.520  -3.115  1.00  0.00           H  
ATOM    930 HD21 ASN A  58       3.184  -3.527  -4.276  1.00  0.00           H  
ATOM    931 HD22 ASN A  58       3.063  -3.209  -5.975  1.00  0.00           H  
ATOM    932  N   VAL A  59       6.604  -1.292  -2.036  1.00  0.00           N  
ATOM    933  CA  VAL A  59       6.245  -0.016  -1.442  1.00  0.00           C  
ATOM    934  C   VAL A  59       6.744   1.118  -2.340  1.00  0.00           C  
ATOM    935  O   VAL A  59       6.023   2.083  -2.587  1.00  0.00           O  
ATOM    936  CB  VAL A  59       6.787   0.070  -0.015  1.00  0.00           C  
ATOM    937  CG1 VAL A  59       7.004   1.525   0.404  1.00  0.00           C  
ATOM    938  CG2 VAL A  59       5.862  -0.652   0.968  1.00  0.00           C  
ATOM    939  H   VAL A  59       6.914  -1.987  -1.387  1.00  0.00           H  
ATOM    940  HA  VAL A  59       5.156   0.029  -1.393  1.00  0.00           H  
ATOM    941  HB  VAL A  59       7.755  -0.433   0.007  1.00  0.00           H  
ATOM    942 HG11 VAL A  59       7.718   1.995  -0.273  1.00  0.00           H  
ATOM    943 HG12 VAL A  59       6.055   2.061   0.361  1.00  0.00           H  
ATOM    944 HG13 VAL A  59       7.393   1.557   1.422  1.00  0.00           H  
ATOM    945 HG21 VAL A  59       5.773  -1.699   0.680  1.00  0.00           H  
ATOM    946 HG22 VAL A  59       6.277  -0.586   1.973  1.00  0.00           H  
ATOM    947 HG23 VAL A  59       4.877  -0.185   0.949  1.00  0.00           H  
ATOM    948  N   GLN A  60       7.976   0.963  -2.804  1.00  0.00           N  
ATOM    949  CA  GLN A  60       8.581   1.962  -3.669  1.00  0.00           C  
ATOM    950  C   GLN A  60       7.783   2.090  -4.969  1.00  0.00           C  
ATOM    951  O   GLN A  60       7.122   3.102  -5.199  1.00  0.00           O  
ATOM    952  CB  GLN A  60      10.045   1.625  -3.956  1.00  0.00           C  
ATOM    953  CG  GLN A  60      10.830   2.879  -4.344  1.00  0.00           C  
ATOM    954  CD  GLN A  60      12.042   3.074  -3.431  1.00  0.00           C  
ATOM    955  OE1 GLN A  60      13.041   2.379  -3.526  1.00  0.00           O  
ATOM    956  NE2 GLN A  60      11.899   4.052  -2.543  1.00  0.00           N  
ATOM    957  H   GLN A  60       8.556   0.175  -2.599  1.00  0.00           H  
ATOM    958  HA  GLN A  60       8.531   2.897  -3.111  1.00  0.00           H  
ATOM    959  HB2 GLN A  60      10.495   1.168  -3.074  1.00  0.00           H  
ATOM    960  HB3 GLN A  60      10.104   0.892  -4.759  1.00  0.00           H  
ATOM    961  HG2 GLN A  60      11.160   2.800  -5.380  1.00  0.00           H  
ATOM    962  HG3 GLN A  60      10.181   3.753  -4.283  1.00  0.00           H  
ATOM    963 HE21 GLN A  60      11.053   4.586  -2.517  1.00  0.00           H  
ATOM    964 HE22 GLN A  60      12.638   4.257  -1.900  1.00  0.00           H  
ATOM    965  N   ALA A  61       7.873   1.051  -5.786  1.00  0.00           N  
ATOM    966  CA  ALA A  61       7.168   1.035  -7.056  1.00  0.00           C  
ATOM    967  C   ALA A  61       5.728   1.504  -6.842  1.00  0.00           C  
ATOM    968  O   ALA A  61       5.129   2.109  -7.731  1.00  0.00           O  
ATOM    969  CB  ALA A  61       7.241  -0.367  -7.663  1.00  0.00           C  
ATOM    970  H   ALA A  61       8.413   0.233  -5.592  1.00  0.00           H  
ATOM    971  HA  ALA A  61       7.673   1.733  -7.725  1.00  0.00           H  
ATOM    972  HB1 ALA A  61       6.242  -0.803  -7.691  1.00  0.00           H  
ATOM    973  HB2 ALA A  61       7.639  -0.306  -8.676  1.00  0.00           H  
ATOM    974  HB3 ALA A  61       7.892  -0.994  -7.055  1.00  0.00           H  
ATOM    975  N   VAL A  62       5.212   1.208  -5.659  1.00  0.00           N  
ATOM    976  CA  VAL A  62       3.854   1.592  -5.315  1.00  0.00           C  
ATOM    977  C   VAL A  62       3.819   3.084  -4.980  1.00  0.00           C  
ATOM    978  O   VAL A  62       2.889   3.790  -5.366  1.00  0.00           O  
ATOM    979  CB  VAL A  62       3.332   0.711  -4.179  1.00  0.00           C  
ATOM    980  CG1 VAL A  62       1.918   1.126  -3.768  1.00  0.00           C  
ATOM    981  CG2 VAL A  62       3.378  -0.769  -4.566  1.00  0.00           C  
ATOM    982  H   VAL A  62       5.706   0.716  -4.942  1.00  0.00           H  
ATOM    983  HA  VAL A  62       3.231   1.415  -6.193  1.00  0.00           H  
ATOM    984  HB  VAL A  62       3.985   0.852  -3.318  1.00  0.00           H  
ATOM    985 HG11 VAL A  62       1.423   1.609  -4.611  1.00  0.00           H  
ATOM    986 HG12 VAL A  62       1.352   0.244  -3.471  1.00  0.00           H  
ATOM    987 HG13 VAL A  62       1.972   1.822  -2.932  1.00  0.00           H  
ATOM    988 HG21 VAL A  62       3.746  -0.865  -5.588  1.00  0.00           H  
ATOM    989 HG22 VAL A  62       4.045  -1.301  -3.888  1.00  0.00           H  
ATOM    990 HG23 VAL A  62       2.377  -1.194  -4.498  1.00  0.00           H  
ATOM    991  N   LYS A  63       4.845   3.521  -4.264  1.00  0.00           N  
ATOM    992  CA  LYS A  63       4.944   4.916  -3.871  1.00  0.00           C  
ATOM    993  C   LYS A  63       5.017   5.789  -5.125  1.00  0.00           C  
ATOM    994  O   LYS A  63       4.514   6.913  -5.134  1.00  0.00           O  
ATOM    995  CB  LYS A  63       6.116   5.121  -2.910  1.00  0.00           C  
ATOM    996  CG  LYS A  63       6.697   6.530  -3.045  1.00  0.00           C  
ATOM    997  CD  LYS A  63       7.562   6.885  -1.835  1.00  0.00           C  
ATOM    998  CE  LYS A  63       6.702   7.391  -0.675  1.00  0.00           C  
ATOM    999  NZ  LYS A  63       7.329   8.573  -0.042  1.00  0.00           N  
ATOM   1000  H   LYS A  63       5.598   2.940  -3.953  1.00  0.00           H  
ATOM   1001  HA  LYS A  63       4.034   5.168  -3.328  1.00  0.00           H  
ATOM   1002  HB2 LYS A  63       5.784   4.958  -1.885  1.00  0.00           H  
ATOM   1003  HB3 LYS A  63       6.892   4.383  -3.115  1.00  0.00           H  
ATOM   1004  HG2 LYS A  63       7.293   6.595  -3.955  1.00  0.00           H  
ATOM   1005  HG3 LYS A  63       5.887   7.252  -3.143  1.00  0.00           H  
ATOM   1006  HD2 LYS A  63       8.128   6.008  -1.518  1.00  0.00           H  
ATOM   1007  HD3 LYS A  63       8.288   7.649  -2.114  1.00  0.00           H  
ATOM   1008  HE2 LYS A  63       5.708   7.650  -1.039  1.00  0.00           H  
ATOM   1009  HE3 LYS A  63       6.576   6.599   0.064  1.00  0.00           H  
ATOM   1010  HZ1 LYS A  63       7.956   9.005  -0.691  1.00  0.00           H  
ATOM   1011  HZ2 LYS A  63       6.619   9.226   0.221  1.00  0.00           H  
ATOM   1012  HZ3 LYS A  63       7.836   8.286   0.771  1.00  0.00           H  
ATOM   1013  N   VAL A  64       5.646   5.242  -6.154  1.00  0.00           N  
ATOM   1014  CA  VAL A  64       5.792   5.957  -7.410  1.00  0.00           C  
ATOM   1015  C   VAL A  64       4.462   5.928  -8.166  1.00  0.00           C  
ATOM   1016  O   VAL A  64       4.120   6.880  -8.865  1.00  0.00           O  
ATOM   1017  CB  VAL A  64       6.951   5.368  -8.217  1.00  0.00           C  
ATOM   1018  CG1 VAL A  64       6.846   5.757  -9.693  1.00  0.00           C  
ATOM   1019  CG2 VAL A  64       8.299   5.795  -7.632  1.00  0.00           C  
ATOM   1020  H   VAL A  64       6.053   4.328  -6.139  1.00  0.00           H  
ATOM   1021  HA  VAL A  64       6.038   6.992  -7.172  1.00  0.00           H  
ATOM   1022  HB  VAL A  64       6.887   4.282  -8.151  1.00  0.00           H  
ATOM   1023 HG11 VAL A  64       6.123   6.566  -9.804  1.00  0.00           H  
ATOM   1024 HG12 VAL A  64       7.820   6.089 -10.051  1.00  0.00           H  
ATOM   1025 HG13 VAL A  64       6.519   4.895 -10.274  1.00  0.00           H  
ATOM   1026 HG21 VAL A  64       8.315   5.582  -6.563  1.00  0.00           H  
ATOM   1027 HG22 VAL A  64       9.100   5.245  -8.126  1.00  0.00           H  
ATOM   1028 HG23 VAL A  64       8.442   6.864  -7.791  1.00  0.00           H  
ATOM   1029  N   PHE A  65       3.748   4.823  -8.000  1.00  0.00           N  
ATOM   1030  CA  PHE A  65       2.464   4.657  -8.658  1.00  0.00           C  
ATOM   1031  C   PHE A  65       1.453   5.689  -8.155  1.00  0.00           C  
ATOM   1032  O   PHE A  65       0.889   6.447  -8.943  1.00  0.00           O  
ATOM   1033  CB  PHE A  65       1.960   3.255  -8.308  1.00  0.00           C  
ATOM   1034  CG  PHE A  65       0.782   2.786  -9.164  1.00  0.00           C  
ATOM   1035  CD1 PHE A  65       0.901   2.742 -10.518  1.00  0.00           C  
ATOM   1036  CD2 PHE A  65      -0.382   2.412  -8.571  1.00  0.00           C  
ATOM   1037  CE1 PHE A  65      -0.193   2.306 -11.312  1.00  0.00           C  
ATOM   1038  CE2 PHE A  65      -1.476   1.976  -9.366  1.00  0.00           C  
ATOM   1039  CZ  PHE A  65      -1.358   1.932 -10.719  1.00  0.00           C  
ATOM   1040  H   PHE A  65       4.034   4.053  -7.430  1.00  0.00           H  
ATOM   1041  HA  PHE A  65       2.626   4.801  -9.725  1.00  0.00           H  
ATOM   1042  HB2 PHE A  65       2.781   2.547  -8.418  1.00  0.00           H  
ATOM   1043  HB3 PHE A  65       1.663   3.239  -7.259  1.00  0.00           H  
ATOM   1044  HD1 PHE A  65       1.835   3.042 -10.993  1.00  0.00           H  
ATOM   1045  HD2 PHE A  65      -0.478   2.447  -7.486  1.00  0.00           H  
ATOM   1046  HE1 PHE A  65      -0.097   2.271 -12.398  1.00  0.00           H  
ATOM   1047  HE2 PHE A  65      -2.410   1.676  -8.890  1.00  0.00           H  
ATOM   1048  HZ  PHE A  65      -2.197   1.597 -11.330  1.00  0.00           H  
ATOM   1049  N   LEU A  66       1.253   5.686  -6.845  1.00  0.00           N  
ATOM   1050  CA  LEU A  66       0.320   6.613  -6.227  1.00  0.00           C  
ATOM   1051  C   LEU A  66       0.548   8.015  -6.796  1.00  0.00           C  
ATOM   1052  O   LEU A  66      -0.377   8.634  -7.319  1.00  0.00           O  
ATOM   1053  CB  LEU A  66       0.425   6.543  -4.703  1.00  0.00           C  
ATOM   1054  CG  LEU A  66      -0.231   5.330  -4.040  1.00  0.00           C  
ATOM   1055  CD1 LEU A  66       0.696   4.711  -2.991  1.00  0.00           C  
ATOM   1056  CD2 LEU A  66      -1.595   5.697  -3.454  1.00  0.00           C  
ATOM   1057  H   LEU A  66       1.715   5.066  -6.211  1.00  0.00           H  
ATOM   1058  HA  LEU A  66      -0.686   6.290  -6.496  1.00  0.00           H  
ATOM   1059  HB2 LEU A  66       1.481   6.555  -4.431  1.00  0.00           H  
ATOM   1060  HB3 LEU A  66      -0.022   7.446  -4.287  1.00  0.00           H  
ATOM   1061  HG  LEU A  66      -0.400   4.573  -4.805  1.00  0.00           H  
ATOM   1062 HD11 LEU A  66       1.730   4.793  -3.325  1.00  0.00           H  
ATOM   1063 HD12 LEU A  66       0.577   5.240  -2.044  1.00  0.00           H  
ATOM   1064 HD13 LEU A  66       0.440   3.661  -2.854  1.00  0.00           H  
ATOM   1065 HD21 LEU A  66      -1.507   6.611  -2.868  1.00  0.00           H  
ATOM   1066 HD22 LEU A  66      -2.308   5.851  -4.264  1.00  0.00           H  
ATOM   1067 HD23 LEU A  66      -1.945   4.887  -2.813  1.00  0.00           H  
ATOM   1068  N   GLU A  67       1.786   8.473  -6.676  1.00  0.00           N  
ATOM   1069  CA  GLU A  67       2.147   9.791  -7.172  1.00  0.00           C  
ATOM   1070  C   GLU A  67       1.823   9.903  -8.663  1.00  0.00           C  
ATOM   1071  O   GLU A  67       1.247  10.897  -9.103  1.00  0.00           O  
ATOM   1072  CB  GLU A  67       3.624  10.090  -6.907  1.00  0.00           C  
ATOM   1073  CG  GLU A  67       3.810  10.777  -5.552  1.00  0.00           C  
ATOM   1074  CD  GLU A  67       4.124  12.264  -5.731  1.00  0.00           C  
ATOM   1075  OE1 GLU A  67       3.407  12.904  -6.530  1.00  0.00           O  
ATOM   1076  OE2 GLU A  67       5.076  12.726  -5.064  1.00  0.00           O  
ATOM   1077  H   GLU A  67       2.531   7.962  -6.249  1.00  0.00           H  
ATOM   1078  HA  GLU A  67       1.533  10.491  -6.605  1.00  0.00           H  
ATOM   1079  HB2 GLU A  67       4.197   9.162  -6.929  1.00  0.00           H  
ATOM   1080  HB3 GLU A  67       4.018  10.727  -7.699  1.00  0.00           H  
ATOM   1081  HG2 GLU A  67       2.905  10.662  -4.956  1.00  0.00           H  
ATOM   1082  HG3 GLU A  67       4.618  10.294  -5.004  1.00  0.00           H  
ATOM   1083  N   SER A  68       2.210   8.872  -9.399  1.00  0.00           N  
ATOM   1084  CA  SER A  68       1.968   8.843 -10.832  1.00  0.00           C  
ATOM   1085  C   SER A  68       0.481   9.060 -11.116  1.00  0.00           C  
ATOM   1086  O   SER A  68       0.123   9.801 -12.030  1.00  0.00           O  
ATOM   1087  CB  SER A  68       2.437   7.521 -11.443  1.00  0.00           C  
ATOM   1088  OG  SER A  68       1.408   6.535 -11.438  1.00  0.00           O  
ATOM   1089  H   SER A  68       2.679   8.068  -9.033  1.00  0.00           H  
ATOM   1090  HA  SER A  68       2.559   9.662 -11.241  1.00  0.00           H  
ATOM   1091  HB2 SER A  68       2.769   7.692 -12.466  1.00  0.00           H  
ATOM   1092  HB3 SER A  68       3.297   7.149 -10.886  1.00  0.00           H  
ATOM   1093  HG  SER A  68       1.810   5.620 -11.450  1.00  0.00           H  
ATOM   1094  N   GLN A  69      -0.345   8.403 -10.315  1.00  0.00           N  
ATOM   1095  CA  GLN A  69      -1.786   8.515 -10.470  1.00  0.00           C  
ATOM   1096  C   GLN A  69      -2.296   9.781  -9.779  1.00  0.00           C  
ATOM   1097  O   GLN A  69      -3.500   9.950  -9.597  1.00  0.00           O  
ATOM   1098  CB  GLN A  69      -2.493   7.272  -9.929  1.00  0.00           C  
ATOM   1099  CG  GLN A  69      -2.192   7.072  -8.442  1.00  0.00           C  
ATOM   1100  CD  GLN A  69      -3.042   5.942  -7.857  1.00  0.00           C  
ATOM   1101  OE1 GLN A  69      -4.253   6.038  -7.739  1.00  0.00           O  
ATOM   1102  NE2 GLN A  69      -2.343   4.868  -7.500  1.00  0.00           N  
ATOM   1103  H   GLN A  69      -0.045   7.803  -9.574  1.00  0.00           H  
ATOM   1104  HA  GLN A  69      -1.957   8.585 -11.544  1.00  0.00           H  
ATOM   1105  HB2 GLN A  69      -3.570   7.368 -10.076  1.00  0.00           H  
ATOM   1106  HB3 GLN A  69      -2.173   6.394 -10.489  1.00  0.00           H  
ATOM   1107  HG2 GLN A  69      -1.136   6.843  -8.309  1.00  0.00           H  
ATOM   1108  HG3 GLN A  69      -2.389   7.997  -7.901  1.00  0.00           H  
ATOM   1109 HE21 GLN A  69      -1.351   4.854  -7.624  1.00  0.00           H  
ATOM   1110 HE22 GLN A  69      -2.810   4.076  -7.108  1.00  0.00           H  
ATOM   1111  N   GLY A  70      -1.354  10.637  -9.412  1.00  0.00           N  
ATOM   1112  CA  GLY A  70      -1.693  11.883  -8.744  1.00  0.00           C  
ATOM   1113  C   GLY A  70      -2.710  11.646  -7.626  1.00  0.00           C  
ATOM   1114  O   GLY A  70      -3.759  12.288  -7.590  1.00  0.00           O  
ATOM   1115  H   GLY A  70      -0.376  10.492  -9.564  1.00  0.00           H  
ATOM   1116  HA2 GLY A  70      -0.792  12.336  -8.332  1.00  0.00           H  
ATOM   1117  HA3 GLY A  70      -2.101  12.588  -9.469  1.00  0.00           H  
ATOM   1118  N   ILE A  71      -2.364  10.724  -6.741  1.00  0.00           N  
ATOM   1119  CA  ILE A  71      -3.234  10.394  -5.624  1.00  0.00           C  
ATOM   1120  C   ILE A  71      -2.593  10.882  -4.323  1.00  0.00           C  
ATOM   1121  O   ILE A  71      -1.470  11.383  -4.330  1.00  0.00           O  
ATOM   1122  CB  ILE A  71      -3.565   8.901  -5.626  1.00  0.00           C  
ATOM   1123  CG1 ILE A  71      -4.788   8.609  -4.754  1.00  0.00           C  
ATOM   1124  CG2 ILE A  71      -2.350   8.070  -5.205  1.00  0.00           C  
ATOM   1125  CD1 ILE A  71      -5.551   7.388  -5.270  1.00  0.00           C  
ATOM   1126  H   ILE A  71      -1.509  10.206  -6.778  1.00  0.00           H  
ATOM   1127  HA  ILE A  71      -4.171  10.932  -5.771  1.00  0.00           H  
ATOM   1128  HB  ILE A  71      -3.818   8.607  -6.644  1.00  0.00           H  
ATOM   1129 HG12 ILE A  71      -4.473   8.437  -3.725  1.00  0.00           H  
ATOM   1130 HG13 ILE A  71      -5.447   9.477  -4.744  1.00  0.00           H  
ATOM   1131 HG21 ILE A  71      -1.439   8.635  -5.398  1.00  0.00           H  
ATOM   1132 HG22 ILE A  71      -2.418   7.841  -4.141  1.00  0.00           H  
ATOM   1133 HG23 ILE A  71      -2.330   7.142  -5.776  1.00  0.00           H  
ATOM   1134 HD11 ILE A  71      -5.388   7.285  -6.344  1.00  0.00           H  
ATOM   1135 HD12 ILE A  71      -5.194   6.493  -4.761  1.00  0.00           H  
ATOM   1136 HD13 ILE A  71      -6.616   7.516  -5.076  1.00  0.00           H  
ATOM   1137  N   ALA A  72      -3.335  10.717  -3.238  1.00  0.00           N  
ATOM   1138  CA  ALA A  72      -2.853  11.133  -1.932  1.00  0.00           C  
ATOM   1139  C   ALA A  72      -2.938   9.954  -0.962  1.00  0.00           C  
ATOM   1140  O   ALA A  72      -4.022   9.424  -0.717  1.00  0.00           O  
ATOM   1141  CB  ALA A  72      -3.659  12.343  -1.452  1.00  0.00           C  
ATOM   1142  H   ALA A  72      -4.247  10.308  -3.241  1.00  0.00           H  
ATOM   1143  HA  ALA A  72      -1.809  11.428  -2.042  1.00  0.00           H  
ATOM   1144  HB1 ALA A  72      -3.974  12.934  -2.313  1.00  0.00           H  
ATOM   1145  HB2 ALA A  72      -4.538  12.000  -0.906  1.00  0.00           H  
ATOM   1146  HB3 ALA A  72      -3.040  12.956  -0.799  1.00  0.00           H  
ATOM   1147  N   TYR A  73      -1.782   9.578  -0.434  1.00  0.00           N  
ATOM   1148  CA  TYR A  73      -1.713   8.471   0.505  1.00  0.00           C  
ATOM   1149  C   TYR A  73      -0.879   8.845   1.732  1.00  0.00           C  
ATOM   1150  O   TYR A  73      -0.541  10.011   1.926  1.00  0.00           O  
ATOM   1151  CB  TYR A  73      -1.019   7.330  -0.241  1.00  0.00           C  
ATOM   1152  CG  TYR A  73       0.190   7.771  -1.068  1.00  0.00           C  
ATOM   1153  CD1 TYR A  73       0.012   8.566  -2.182  1.00  0.00           C  
ATOM   1154  CD2 TYR A  73       1.460   7.373  -0.701  1.00  0.00           C  
ATOM   1155  CE1 TYR A  73       1.150   8.981  -2.960  1.00  0.00           C  
ATOM   1156  CE2 TYR A  73       2.597   7.788  -1.479  1.00  0.00           C  
ATOM   1157  CZ  TYR A  73       2.387   8.572  -2.570  1.00  0.00           C  
ATOM   1158  OH  TYR A  73       3.462   8.964  -3.305  1.00  0.00           O  
ATOM   1159  H   TYR A  73      -0.906  10.015  -0.638  1.00  0.00           H  
ATOM   1160  HA  TYR A  73      -2.728   8.236   0.823  1.00  0.00           H  
ATOM   1161  HB2 TYR A  73      -0.697   6.580   0.482  1.00  0.00           H  
ATOM   1162  HB3 TYR A  73      -1.741   6.848  -0.901  1.00  0.00           H  
ATOM   1163  HD1 TYR A  73      -0.991   8.880  -2.471  1.00  0.00           H  
ATOM   1164  HD2 TYR A  73       1.601   6.745   0.180  1.00  0.00           H  
ATOM   1165  HE1 TYR A  73       1.023   9.609  -3.841  1.00  0.00           H  
ATOM   1166  HE2 TYR A  73       3.606   7.481  -1.199  1.00  0.00           H  
ATOM   1167  HH  TYR A  73       3.903   8.166  -3.717  1.00  0.00           H  
ATOM   1168  N   SER A  74      -0.571   7.831   2.528  1.00  0.00           N  
ATOM   1169  CA  SER A  74       0.217   8.039   3.732  1.00  0.00           C  
ATOM   1170  C   SER A  74       0.645   6.691   4.315  1.00  0.00           C  
ATOM   1171  O   SER A  74       0.140   5.646   3.908  1.00  0.00           O  
ATOM   1172  CB  SER A  74      -0.567   8.842   4.771  1.00  0.00           C  
ATOM   1173  OG  SER A  74      -0.355  10.245   4.632  1.00  0.00           O  
ATOM   1174  H   SER A  74      -0.850   6.886   2.363  1.00  0.00           H  
ATOM   1175  HA  SER A  74       1.088   8.611   3.412  1.00  0.00           H  
ATOM   1176  HB2 SER A  74      -1.630   8.625   4.672  1.00  0.00           H  
ATOM   1177  HB3 SER A  74      -0.270   8.528   5.772  1.00  0.00           H  
ATOM   1178  HG  SER A  74       0.619  10.454   4.720  1.00  0.00           H  
ATOM   1179  N   ILE A  75       1.571   6.758   5.261  1.00  0.00           N  
ATOM   1180  CA  ILE A  75       2.073   5.557   5.904  1.00  0.00           C  
ATOM   1181  C   ILE A  75       1.370   5.374   7.251  1.00  0.00           C  
ATOM   1182  O   ILE A  75       1.265   6.316   8.034  1.00  0.00           O  
ATOM   1183  CB  ILE A  75       3.598   5.601   6.008  1.00  0.00           C  
ATOM   1184  CG1 ILE A  75       4.244   5.529   4.623  1.00  0.00           C  
ATOM   1185  CG2 ILE A  75       4.117   4.504   6.940  1.00  0.00           C  
ATOM   1186  CD1 ILE A  75       4.021   6.828   3.845  1.00  0.00           C  
ATOM   1187  H   ILE A  75       1.975   7.613   5.586  1.00  0.00           H  
ATOM   1188  HA  ILE A  75       1.817   4.712   5.264  1.00  0.00           H  
ATOM   1189  HB  ILE A  75       3.883   6.558   6.446  1.00  0.00           H  
ATOM   1190 HG12 ILE A  75       5.313   5.342   4.726  1.00  0.00           H  
ATOM   1191 HG13 ILE A  75       3.826   4.691   4.065  1.00  0.00           H  
ATOM   1192 HG21 ILE A  75       3.576   4.546   7.885  1.00  0.00           H  
ATOM   1193 HG22 ILE A  75       3.963   3.530   6.476  1.00  0.00           H  
ATOM   1194 HG23 ILE A  75       5.181   4.656   7.123  1.00  0.00           H  
ATOM   1195 HD11 ILE A  75       3.617   7.587   4.514  1.00  0.00           H  
ATOM   1196 HD12 ILE A  75       4.970   7.173   3.435  1.00  0.00           H  
ATOM   1197 HD13 ILE A  75       3.318   6.649   3.032  1.00  0.00           H  
ATOM   1198  N   MET A  76       0.906   4.153   7.479  1.00  0.00           N  
ATOM   1199  CA  MET A  76       0.217   3.834   8.718  1.00  0.00           C  
ATOM   1200  C   MET A  76       1.175   3.208   9.734  1.00  0.00           C  
ATOM   1201  O   MET A  76       1.284   3.683  10.863  1.00  0.00           O  
ATOM   1202  CB  MET A  76      -0.927   2.861   8.429  1.00  0.00           C  
ATOM   1203  CG  MET A  76      -2.068   3.041   9.433  1.00  0.00           C  
ATOM   1204  SD  MET A  76      -3.092   4.422   8.952  1.00  0.00           S  
ATOM   1205  CE  MET A  76      -3.645   4.972  10.557  1.00  0.00           C  
ATOM   1206  H   MET A  76       0.996   3.392   6.837  1.00  0.00           H  
ATOM   1207  HA  MET A  76      -0.157   4.785   9.098  1.00  0.00           H  
ATOM   1208  HB2 MET A  76      -1.300   3.022   7.417  1.00  0.00           H  
ATOM   1209  HB3 MET A  76      -0.558   1.836   8.473  1.00  0.00           H  
ATOM   1210  HG2 MET A  76      -2.667   2.133   9.482  1.00  0.00           H  
ATOM   1211  HG3 MET A  76      -1.662   3.211  10.431  1.00  0.00           H  
ATOM   1212  HE1 MET A  76      -3.715   4.117  11.230  1.00  0.00           H  
ATOM   1213  HE2 MET A  76      -2.935   5.694  10.958  1.00  0.00           H  
ATOM   1214  HE3 MET A  76      -4.625   5.440  10.462  1.00  0.00           H  
ATOM   1215  N   ILE A  77       1.845   2.153   9.294  1.00  0.00           N  
ATOM   1216  CA  ILE A  77       2.790   1.458  10.152  1.00  0.00           C  
ATOM   1217  C   ILE A  77       4.075   1.181   9.368  1.00  0.00           C  
ATOM   1218  O   ILE A  77       4.024   0.819   8.194  1.00  0.00           O  
ATOM   1219  CB  ILE A  77       2.150   0.201  10.746  1.00  0.00           C  
ATOM   1220  CG1 ILE A  77       3.081  -0.457  11.768  1.00  0.00           C  
ATOM   1221  CG2 ILE A  77       1.728  -0.773   9.645  1.00  0.00           C  
ATOM   1222  CD1 ILE A  77       3.506   0.543  12.845  1.00  0.00           C  
ATOM   1223  H   ILE A  77       1.750   1.773   8.375  1.00  0.00           H  
ATOM   1224  HA  ILE A  77       3.029   2.122  10.983  1.00  0.00           H  
ATOM   1225  HB  ILE A  77       1.247   0.497  11.278  1.00  0.00           H  
ATOM   1226 HG12 ILE A  77       2.577  -1.304  12.231  1.00  0.00           H  
ATOM   1227 HG13 ILE A  77       3.963  -0.849  11.262  1.00  0.00           H  
ATOM   1228 HG21 ILE A  77       1.046  -0.272   8.958  1.00  0.00           H  
ATOM   1229 HG22 ILE A  77       2.611  -1.109   9.099  1.00  0.00           H  
ATOM   1230 HG23 ILE A  77       1.229  -1.632  10.091  1.00  0.00           H  
ATOM   1231 HD11 ILE A  77       2.830   1.397  12.835  1.00  0.00           H  
ATOM   1232 HD12 ILE A  77       3.470   0.060  13.822  1.00  0.00           H  
ATOM   1233 HD13 ILE A  77       4.523   0.881  12.645  1.00  0.00           H  
ATOM   1234  N   GLU A  78       5.197   1.364  10.049  1.00  0.00           N  
ATOM   1235  CA  GLU A  78       6.492   1.139   9.432  1.00  0.00           C  
ATOM   1236  C   GLU A  78       7.419   0.399  10.397  1.00  0.00           C  
ATOM   1237  O   GLU A  78       6.972  -0.458  11.158  1.00  0.00           O  
ATOM   1238  CB  GLU A  78       7.118   2.459   8.975  1.00  0.00           C  
ATOM   1239  CG  GLU A  78       8.014   2.247   7.753  1.00  0.00           C  
ATOM   1240  CD  GLU A  78       9.360   2.952   7.930  1.00  0.00           C  
ATOM   1241  OE1 GLU A  78       9.784   3.080   9.099  1.00  0.00           O  
ATOM   1242  OE2 GLU A  78       9.935   3.346   6.893  1.00  0.00           O  
ATOM   1243  H   GLU A  78       5.229   1.660  11.004  1.00  0.00           H  
ATOM   1244  HA  GLU A  78       6.293   0.518   8.559  1.00  0.00           H  
ATOM   1245  HB2 GLU A  78       6.332   3.175   8.734  1.00  0.00           H  
ATOM   1246  HB3 GLU A  78       7.703   2.889   9.788  1.00  0.00           H  
ATOM   1247  HG2 GLU A  78       8.176   1.180   7.597  1.00  0.00           H  
ATOM   1248  HG3 GLU A  78       7.515   2.627   6.861  1.00  0.00           H  
ATOM   1249  N   ASP A  79       8.694   0.755  10.335  1.00  0.00           N  
ATOM   1250  CA  ASP A  79       9.687   0.134  11.193  1.00  0.00           C  
ATOM   1251  C   ASP A  79       9.821   0.948  12.482  1.00  0.00           C  
ATOM   1252  O   ASP A  79      10.790   1.685  12.658  1.00  0.00           O  
ATOM   1253  CB  ASP A  79      11.059   0.098  10.514  1.00  0.00           C  
ATOM   1254  CG  ASP A  79      11.337  -1.160   9.688  1.00  0.00           C  
ATOM   1255  OD1 ASP A  79      10.677  -2.183   9.971  1.00  0.00           O  
ATOM   1256  OD2 ASP A  79      12.203  -1.069   8.792  1.00  0.00           O  
ATOM   1257  H   ASP A  79       9.049   1.452   9.712  1.00  0.00           H  
ATOM   1258  HA  ASP A  79       9.320  -0.876  11.374  1.00  0.00           H  
ATOM   1259  HB2 ASP A  79      11.148   0.968   9.865  1.00  0.00           H  
ATOM   1260  HB3 ASP A  79      11.829   0.190  11.279  1.00  0.00           H  
ATOM   1261  N   VAL A  80       8.834   0.787  13.351  1.00  0.00           N  
ATOM   1262  CA  VAL A  80       8.828   1.497  14.619  1.00  0.00           C  
ATOM   1263  C   VAL A  80       9.450   0.610  15.698  1.00  0.00           C  
ATOM   1264  O   VAL A  80       8.892  -0.428  16.052  1.00  0.00           O  
ATOM   1265  CB  VAL A  80       7.406   1.946  14.961  1.00  0.00           C  
ATOM   1266  CG1 VAL A  80       6.602   0.801  15.578  1.00  0.00           C  
ATOM   1267  CG2 VAL A  80       7.423   3.164  15.887  1.00  0.00           C  
ATOM   1268  H   VAL A  80       8.049   0.185  13.201  1.00  0.00           H  
ATOM   1269  HA  VAL A  80       9.444   2.389  14.498  1.00  0.00           H  
ATOM   1270  HB  VAL A  80       6.914   2.238  14.032  1.00  0.00           H  
ATOM   1271 HG11 VAL A  80       6.914  -0.144  15.132  1.00  0.00           H  
ATOM   1272 HG12 VAL A  80       6.779   0.770  16.654  1.00  0.00           H  
ATOM   1273 HG13 VAL A  80       5.541   0.958  15.389  1.00  0.00           H  
ATOM   1274 HG21 VAL A  80       8.430   3.581  15.919  1.00  0.00           H  
ATOM   1275 HG22 VAL A  80       6.731   3.918  15.510  1.00  0.00           H  
ATOM   1276 HG23 VAL A  80       7.122   2.863  16.889  1.00  0.00           H  
ATOM   1277  N   GLN A  81      10.597   1.050  16.193  1.00  0.00           N  
ATOM   1278  CA  GLN A  81      11.302   0.309  17.225  1.00  0.00           C  
ATOM   1279  C   GLN A  81      10.310  -0.249  18.247  1.00  0.00           C  
ATOM   1280  O   GLN A  81       9.275   0.361  18.511  1.00  0.00           O  
ATOM   1281  CB  GLN A  81      12.357   1.184  17.905  1.00  0.00           C  
ATOM   1282  CG  GLN A  81      13.122   0.393  18.968  1.00  0.00           C  
ATOM   1283  CD  GLN A  81      13.280   1.211  20.252  1.00  0.00           C  
ATOM   1284  OE1 GLN A  81      12.849   2.348  20.351  1.00  0.00           O  
ATOM   1285  NE2 GLN A  81      13.922   0.572  21.225  1.00  0.00           N  
ATOM   1286  H   GLN A  81      11.045   1.896  15.900  1.00  0.00           H  
ATOM   1287  HA  GLN A  81      11.799  -0.510  16.706  1.00  0.00           H  
ATOM   1288  HB2 GLN A  81      13.054   1.566  17.160  1.00  0.00           H  
ATOM   1289  HB3 GLN A  81      11.877   2.048  18.365  1.00  0.00           H  
ATOM   1290  HG2 GLN A  81      12.593  -0.534  19.189  1.00  0.00           H  
ATOM   1291  HG3 GLN A  81      14.104   0.117  18.585  1.00  0.00           H  
ATOM   1292 HE21 GLN A  81      14.252  -0.361  21.079  1.00  0.00           H  
ATOM   1293 HE22 GLN A  81      14.076   1.025  22.104  1.00  0.00           H  
TER    1294      GLN A  81                                                      
ENDMDL                                                                          
MODEL        4                                                                  
ATOM      1  N   MET A   1      20.730 -28.694  17.194  1.00  0.00           N  
ATOM      2  CA  MET A   1      21.196 -27.332  16.994  1.00  0.00           C  
ATOM      3  C   MET A   1      20.065 -26.326  17.223  1.00  0.00           C  
ATOM      4  O   MET A   1      20.049 -25.625  18.233  1.00  0.00           O  
ATOM      5  CB  MET A   1      21.734 -27.181  15.570  1.00  0.00           C  
ATOM      6  CG  MET A   1      22.259 -25.763  15.330  1.00  0.00           C  
ATOM      7  SD  MET A   1      24.039 -25.787  15.200  1.00  0.00           S  
ATOM      8  CE  MET A   1      24.326 -24.135  14.586  1.00  0.00           C  
ATOM      9  H   MET A   1      21.369 -29.407  16.905  1.00  0.00           H  
ATOM     10  HA  MET A   1      21.982 -27.181  17.734  1.00  0.00           H  
ATOM     11  HB2 MET A   1      22.533 -27.902  15.400  1.00  0.00           H  
ATOM     12  HB3 MET A   1      20.945 -27.406  14.853  1.00  0.00           H  
ATOM     13  HG2 MET A   1      21.825 -25.355  14.418  1.00  0.00           H  
ATOM     14  HG3 MET A   1      21.955 -25.111  16.149  1.00  0.00           H  
ATOM     15  HE1 MET A   1      23.473 -23.503  14.830  1.00  0.00           H  
ATOM     16  HE2 MET A   1      25.225 -23.726  15.050  1.00  0.00           H  
ATOM     17  HE3 MET A   1      24.457 -24.167  13.504  1.00  0.00           H  
ATOM     18  N   ARG A   2      19.148 -26.289  16.268  1.00  0.00           N  
ATOM     19  CA  ARG A   2      18.017 -25.381  16.353  1.00  0.00           C  
ATOM     20  C   ARG A   2      17.223 -25.399  15.045  1.00  0.00           C  
ATOM     21  O   ARG A   2      17.530 -26.172  14.138  1.00  0.00           O  
ATOM     22  CB  ARG A   2      18.478 -23.951  16.642  1.00  0.00           C  
ATOM     23  CG  ARG A   2      19.609 -23.538  15.696  1.00  0.00           C  
ATOM     24  CD  ARG A   2      20.627 -22.651  16.413  1.00  0.00           C  
ATOM     25  NE  ARG A   2      21.061 -21.553  15.519  1.00  0.00           N  
ATOM     26  CZ  ARG A   2      22.151 -20.801  15.728  1.00  0.00           C  
ATOM     27  NH1 ARG A   2      22.923 -21.023  16.800  1.00  0.00           N  
ATOM     28  NH2 ARG A   2      22.467 -19.827  14.864  1.00  0.00           N  
ATOM     29  H   ARG A   2      19.168 -26.863  15.449  1.00  0.00           H  
ATOM     30  HA  ARG A   2      17.417 -25.759  17.181  1.00  0.00           H  
ATOM     31  HB2 ARG A   2      17.639 -23.265  16.533  1.00  0.00           H  
ATOM     32  HB3 ARG A   2      18.819 -23.877  17.675  1.00  0.00           H  
ATOM     33  HG2 ARG A   2      20.104 -24.426  15.307  1.00  0.00           H  
ATOM     34  HG3 ARG A   2      19.194 -23.005  14.840  1.00  0.00           H  
ATOM     35  HD2 ARG A   2      20.187 -22.239  17.322  1.00  0.00           H  
ATOM     36  HD3 ARG A   2      21.489 -23.245  16.718  1.00  0.00           H  
ATOM     37  HE  ARG A   2      20.506 -21.361  14.711  1.00  0.00           H  
ATOM     38 HH11 ARG A   2      22.687 -21.750  17.445  1.00  0.00           H  
ATOM     39 HH12 ARG A   2      23.735 -20.462  16.955  1.00  0.00           H  
ATOM     40 HH21 ARG A   2      21.890 -19.662  14.063  1.00  0.00           H  
ATOM     41 HH22 ARG A   2      23.279 -19.266  15.019  1.00  0.00           H  
ATOM     42  N   SER A   3      16.217 -24.538  14.989  1.00  0.00           N  
ATOM     43  CA  SER A   3      15.377 -24.444  13.807  1.00  0.00           C  
ATOM     44  C   SER A   3      15.620 -23.112  13.096  1.00  0.00           C  
ATOM     45  O   SER A   3      16.495 -22.344  13.492  1.00  0.00           O  
ATOM     46  CB  SER A   3      13.898 -24.591  14.170  1.00  0.00           C  
ATOM     47  OG  SER A   3      13.513 -23.699  15.212  1.00  0.00           O  
ATOM     48  H   SER A   3      15.974 -23.912  15.730  1.00  0.00           H  
ATOM     49  HA  SER A   3      15.678 -25.277  13.172  1.00  0.00           H  
ATOM     50  HB2 SER A   3      13.287 -24.400  13.288  1.00  0.00           H  
ATOM     51  HB3 SER A   3      13.700 -25.617  14.479  1.00  0.00           H  
ATOM     52  HG  SER A   3      13.686 -24.120  16.104  1.00  0.00           H  
ATOM     53  N   LEU A   4      14.830 -22.879  12.058  1.00  0.00           N  
ATOM     54  CA  LEU A   4      14.948 -21.652  11.288  1.00  0.00           C  
ATOM     55  C   LEU A   4      13.728 -20.769  11.552  1.00  0.00           C  
ATOM     56  O   LEU A   4      12.614 -21.272  11.699  1.00  0.00           O  
ATOM     57  CB  LEU A   4      15.169 -21.969   9.807  1.00  0.00           C  
ATOM     58  CG  LEU A   4      16.276 -22.978   9.495  1.00  0.00           C  
ATOM     59  CD1 LEU A   4      16.214 -23.425   8.033  1.00  0.00           C  
ATOM     60  CD2 LEU A   4      17.650 -22.417   9.865  1.00  0.00           C  
ATOM     61  H   LEU A   4      14.121 -23.509  11.742  1.00  0.00           H  
ATOM     62  HA  LEU A   4      15.836 -21.129  11.642  1.00  0.00           H  
ATOM     63  HB2 LEU A   4      14.235 -22.345   9.393  1.00  0.00           H  
ATOM     64  HB3 LEU A   4      15.397 -21.037   9.287  1.00  0.00           H  
ATOM     65  HG  LEU A   4      16.113 -23.864  10.109  1.00  0.00           H  
ATOM     66 HD11 LEU A   4      15.567 -22.749   7.473  1.00  0.00           H  
ATOM     67 HD12 LEU A   4      17.217 -23.407   7.605  1.00  0.00           H  
ATOM     68 HD13 LEU A   4      15.815 -24.437   7.980  1.00  0.00           H  
ATOM     69 HD21 LEU A   4      17.641 -22.089  10.905  1.00  0.00           H  
ATOM     70 HD22 LEU A   4      18.406 -23.192   9.735  1.00  0.00           H  
ATOM     71 HD23 LEU A   4      17.883 -21.570   9.219  1.00  0.00           H  
ATOM     72  N   GLU A   5      13.977 -19.469  11.605  1.00  0.00           N  
ATOM     73  CA  GLU A   5      12.912 -18.512  11.849  1.00  0.00           C  
ATOM     74  C   GLU A   5      12.731 -17.597  10.636  1.00  0.00           C  
ATOM     75  O   GLU A   5      13.699 -17.029  10.133  1.00  0.00           O  
ATOM     76  CB  GLU A   5      13.187 -17.696  13.114  1.00  0.00           C  
ATOM     77  CG  GLU A   5      11.893 -17.104  13.678  1.00  0.00           C  
ATOM     78  CD  GLU A   5      11.163 -18.122  14.556  1.00  0.00           C  
ATOM     79  OE1 GLU A   5      11.615 -18.308  15.707  1.00  0.00           O  
ATOM     80  OE2 GLU A   5      10.168 -18.692  14.058  1.00  0.00           O  
ATOM     81  H   GLU A   5      14.886 -19.069  11.485  1.00  0.00           H  
ATOM     82  HA  GLU A   5      12.013 -19.110  11.999  1.00  0.00           H  
ATOM     83  HB2 GLU A   5      13.659 -18.330  13.865  1.00  0.00           H  
ATOM     84  HB3 GLU A   5      13.890 -16.894  12.888  1.00  0.00           H  
ATOM     85  HG2 GLU A   5      12.121 -16.213  14.261  1.00  0.00           H  
ATOM     86  HG3 GLU A   5      11.245 -16.794  12.859  1.00  0.00           H  
ATOM     87  N   THR A   6      11.485 -17.485  10.200  1.00  0.00           N  
ATOM     88  CA  THR A   6      11.165 -16.650   9.056  1.00  0.00           C  
ATOM     89  C   THR A   6      10.470 -15.364   9.510  1.00  0.00           C  
ATOM     90  O   THR A   6      10.085 -15.240  10.672  1.00  0.00           O  
ATOM     91  CB  THR A   6      10.328 -17.481   8.082  1.00  0.00           C  
ATOM     92  OG1 THR A   6       9.161 -17.818   8.828  1.00  0.00           O  
ATOM     93  CG2 THR A   6      10.970 -18.833   7.764  1.00  0.00           C  
ATOM     94  H   THR A   6      10.703 -17.951  10.615  1.00  0.00           H  
ATOM     95  HA  THR A   6      12.098 -16.356   8.573  1.00  0.00           H  
ATOM     96  HB  THR A   6      10.124 -16.923   7.169  1.00  0.00           H  
ATOM     97  HG1 THR A   6       8.551 -17.028   8.883  1.00  0.00           H  
ATOM     98 HG21 THR A   6      11.473 -19.214   8.654  1.00  0.00           H  
ATOM     99 HG22 THR A   6      10.200 -19.538   7.453  1.00  0.00           H  
ATOM    100 HG23 THR A   6      11.696 -18.710   6.961  1.00  0.00           H  
ATOM    101  N   PHE A   7      10.331 -14.440   8.571  1.00  0.00           N  
ATOM    102  CA  PHE A   7       9.690 -13.169   8.860  1.00  0.00           C  
ATOM    103  C   PHE A   7       9.368 -12.411   7.571  1.00  0.00           C  
ATOM    104  O   PHE A   7       9.574 -12.929   6.474  1.00  0.00           O  
ATOM    105  CB  PHE A   7      10.679 -12.347   9.688  1.00  0.00           C  
ATOM    106  CG  PHE A   7      10.757 -12.762  11.158  1.00  0.00           C  
ATOM    107  CD1 PHE A   7       9.686 -12.574  11.975  1.00  0.00           C  
ATOM    108  CD2 PHE A   7      11.897 -13.319  11.649  1.00  0.00           C  
ATOM    109  CE1 PHE A   7       9.757 -12.959  13.340  1.00  0.00           C  
ATOM    110  CE2 PHE A   7      11.968 -13.705  13.014  1.00  0.00           C  
ATOM    111  CZ  PHE A   7      10.897 -13.517  13.830  1.00  0.00           C  
ATOM    112  H   PHE A   7      10.648 -14.549   7.629  1.00  0.00           H  
ATOM    113  HA  PHE A   7       8.764 -13.388   9.392  1.00  0.00           H  
ATOM    114  HB2 PHE A   7      11.671 -12.435   9.243  1.00  0.00           H  
ATOM    115  HB3 PHE A   7      10.398 -11.295   9.632  1.00  0.00           H  
ATOM    116  HD1 PHE A   7       8.773 -12.128  11.583  1.00  0.00           H  
ATOM    117  HD2 PHE A   7      12.755 -13.470  10.995  1.00  0.00           H  
ATOM    118  HE1 PHE A   7       8.900 -12.809  13.995  1.00  0.00           H  
ATOM    119  HE2 PHE A   7      12.882 -14.151  13.407  1.00  0.00           H  
ATOM    120  HZ  PHE A   7      10.952 -13.813  14.878  1.00  0.00           H  
ATOM    121  N   VAL A   8       8.867 -11.197   7.745  1.00  0.00           N  
ATOM    122  CA  VAL A   8       8.515 -10.362   6.609  1.00  0.00           C  
ATOM    123  C   VAL A   8       8.745  -8.893   6.970  1.00  0.00           C  
ATOM    124  O   VAL A   8       8.859  -8.550   8.145  1.00  0.00           O  
ATOM    125  CB  VAL A   8       7.077 -10.653   6.173  1.00  0.00           C  
ATOM    126  CG1 VAL A   8       6.864 -10.278   4.705  1.00  0.00           C  
ATOM    127  CG2 VAL A   8       6.713 -12.117   6.425  1.00  0.00           C  
ATOM    128  H   VAL A   8       8.702 -10.784   8.641  1.00  0.00           H  
ATOM    129  HA  VAL A   8       9.177 -10.630   5.786  1.00  0.00           H  
ATOM    130  HB  VAL A   8       6.413 -10.033   6.776  1.00  0.00           H  
ATOM    131 HG11 VAL A   8       7.768 -10.501   4.138  1.00  0.00           H  
ATOM    132 HG12 VAL A   8       6.031 -10.855   4.300  1.00  0.00           H  
ATOM    133 HG13 VAL A   8       6.640  -9.214   4.630  1.00  0.00           H  
ATOM    134 HG21 VAL A   8       6.863 -12.353   7.478  1.00  0.00           H  
ATOM    135 HG22 VAL A   8       5.668 -12.282   6.161  1.00  0.00           H  
ATOM    136 HG23 VAL A   8       7.346 -12.759   5.814  1.00  0.00           H  
ATOM    137  N   GLY A   9       8.806  -8.067   5.936  1.00  0.00           N  
ATOM    138  CA  GLY A   9       9.022  -6.642   6.130  1.00  0.00           C  
ATOM    139  C   GLY A   9       8.044  -5.821   5.287  1.00  0.00           C  
ATOM    140  O   GLY A   9       8.457  -4.940   4.534  1.00  0.00           O  
ATOM    141  H   GLY A   9       8.713  -8.354   4.983  1.00  0.00           H  
ATOM    142  HA2 GLY A   9       8.898  -6.392   7.184  1.00  0.00           H  
ATOM    143  HA3 GLY A   9      10.046  -6.385   5.860  1.00  0.00           H  
ATOM    144  N   ASP A  10       6.767  -6.139   5.442  1.00  0.00           N  
ATOM    145  CA  ASP A  10       5.727  -5.442   4.705  1.00  0.00           C  
ATOM    146  C   ASP A  10       5.489  -4.071   5.342  1.00  0.00           C  
ATOM    147  O   ASP A  10       6.197  -3.681   6.268  1.00  0.00           O  
ATOM    148  CB  ASP A  10       4.409  -6.217   4.744  1.00  0.00           C  
ATOM    149  CG  ASP A  10       4.212  -7.215   3.601  1.00  0.00           C  
ATOM    150  OD1 ASP A  10       4.856  -8.285   3.664  1.00  0.00           O  
ATOM    151  OD2 ASP A  10       3.421  -6.886   2.691  1.00  0.00           O  
ATOM    152  H   ASP A  10       6.441  -6.857   6.056  1.00  0.00           H  
ATOM    153  HA  ASP A  10       6.101  -5.368   3.683  1.00  0.00           H  
ATOM    154  HB2 ASP A  10       4.350  -6.755   5.690  1.00  0.00           H  
ATOM    155  HB3 ASP A  10       3.585  -5.504   4.730  1.00  0.00           H  
ATOM    156  N   GLN A  11       4.487  -3.378   4.819  1.00  0.00           N  
ATOM    157  CA  GLN A  11       4.147  -2.059   5.325  1.00  0.00           C  
ATOM    158  C   GLN A  11       2.821  -1.587   4.724  1.00  0.00           C  
ATOM    159  O   GLN A  11       2.633  -1.636   3.509  1.00  0.00           O  
ATOM    160  CB  GLN A  11       5.266  -1.056   5.039  1.00  0.00           C  
ATOM    161  CG  GLN A  11       5.189   0.138   5.994  1.00  0.00           C  
ATOM    162  CD  GLN A  11       6.073   1.287   5.506  1.00  0.00           C  
ATOM    163  OE1 GLN A  11       5.659   2.143   4.742  1.00  0.00           O  
ATOM    164  NE2 GLN A  11       7.312   1.259   5.989  1.00  0.00           N  
ATOM    165  H   GLN A  11       3.916  -3.702   4.066  1.00  0.00           H  
ATOM    166  HA  GLN A  11       4.041  -2.180   6.403  1.00  0.00           H  
ATOM    167  HB2 GLN A  11       6.234  -1.546   5.143  1.00  0.00           H  
ATOM    168  HB3 GLN A  11       5.194  -0.708   4.009  1.00  0.00           H  
ATOM    169  HG2 GLN A  11       4.156   0.478   6.073  1.00  0.00           H  
ATOM    170  HG3 GLN A  11       5.502  -0.168   6.992  1.00  0.00           H  
ATOM    171 HE21 GLN A  11       7.589   0.528   6.612  1.00  0.00           H  
ATOM    172 HE22 GLN A  11       7.967   1.969   5.729  1.00  0.00           H  
ATOM    173  N   VAL A  12       1.936  -1.140   5.603  1.00  0.00           N  
ATOM    174  CA  VAL A  12       0.634  -0.659   5.174  1.00  0.00           C  
ATOM    175  C   VAL A  12       0.729   0.832   4.841  1.00  0.00           C  
ATOM    176  O   VAL A  12       1.735   1.474   5.137  1.00  0.00           O  
ATOM    177  CB  VAL A  12      -0.416  -0.965   6.245  1.00  0.00           C  
ATOM    178  CG1 VAL A  12      -1.792  -1.189   5.615  1.00  0.00           C  
ATOM    179  CG2 VAL A  12       0.002  -2.169   7.092  1.00  0.00           C  
ATOM    180  H   VAL A  12       2.097  -1.102   6.590  1.00  0.00           H  
ATOM    181  HA  VAL A  12       0.362  -1.203   4.270  1.00  0.00           H  
ATOM    182  HB  VAL A  12      -0.486  -0.100   6.904  1.00  0.00           H  
ATOM    183 HG11 VAL A  12      -1.701  -1.878   4.776  1.00  0.00           H  
ATOM    184 HG12 VAL A  12      -2.468  -1.611   6.360  1.00  0.00           H  
ATOM    185 HG13 VAL A  12      -2.189  -0.237   5.261  1.00  0.00           H  
ATOM    186 HG21 VAL A  12       0.519  -2.894   6.464  1.00  0.00           H  
ATOM    187 HG22 VAL A  12       0.668  -1.838   7.890  1.00  0.00           H  
ATOM    188 HG23 VAL A  12      -0.884  -2.632   7.527  1.00  0.00           H  
ATOM    189  N   LEU A  13      -0.332   1.338   4.230  1.00  0.00           N  
ATOM    190  CA  LEU A  13      -0.380   2.741   3.854  1.00  0.00           C  
ATOM    191  C   LEU A  13      -1.840   3.180   3.727  1.00  0.00           C  
ATOM    192  O   LEU A  13      -2.695   2.396   3.320  1.00  0.00           O  
ATOM    193  CB  LEU A  13       0.447   2.985   2.589  1.00  0.00           C  
ATOM    194  CG  LEU A  13      -0.234   2.635   1.264  1.00  0.00           C  
ATOM    195  CD1 LEU A  13      -0.546   3.897   0.458  1.00  0.00           C  
ATOM    196  CD2 LEU A  13       0.606   1.637   0.464  1.00  0.00           C  
ATOM    197  H   LEU A  13      -1.146   0.809   3.992  1.00  0.00           H  
ATOM    198  HA  LEU A  13       0.085   3.311   4.658  1.00  0.00           H  
ATOM    199  HB2 LEU A  13       0.731   4.038   2.562  1.00  0.00           H  
ATOM    200  HB3 LEU A  13       1.369   2.409   2.666  1.00  0.00           H  
ATOM    201  HG  LEU A  13      -1.184   2.151   1.487  1.00  0.00           H  
ATOM    202 HD11 LEU A  13       0.381   4.432   0.246  1.00  0.00           H  
ATOM    203 HD12 LEU A  13      -1.028   3.620  -0.478  1.00  0.00           H  
ATOM    204 HD13 LEU A  13      -1.212   4.541   1.034  1.00  0.00           H  
ATOM    205 HD21 LEU A  13       1.598   2.052   0.292  1.00  0.00           H  
ATOM    206 HD22 LEU A  13       0.693   0.705   1.024  1.00  0.00           H  
ATOM    207 HD23 LEU A  13       0.123   1.441  -0.493  1.00  0.00           H  
ATOM    208  N   GLU A  14      -2.080   4.433   4.085  1.00  0.00           N  
ATOM    209  CA  GLU A  14      -3.422   4.987   4.017  1.00  0.00           C  
ATOM    210  C   GLU A  14      -3.597   5.799   2.732  1.00  0.00           C  
ATOM    211  O   GLU A  14      -2.876   6.768   2.503  1.00  0.00           O  
ATOM    212  CB  GLU A  14      -3.726   5.841   5.250  1.00  0.00           C  
ATOM    213  CG  GLU A  14      -2.960   5.330   6.472  1.00  0.00           C  
ATOM    214  CD  GLU A  14      -3.444   6.019   7.750  1.00  0.00           C  
ATOM    215  OE1 GLU A  14      -3.145   7.224   7.893  1.00  0.00           O  
ATOM    216  OE2 GLU A  14      -4.103   5.324   8.554  1.00  0.00           O  
ATOM    217  H   GLU A  14      -1.379   5.065   4.415  1.00  0.00           H  
ATOM    218  HA  GLU A  14      -4.091   4.126   4.005  1.00  0.00           H  
ATOM    219  HB2 GLU A  14      -3.456   6.878   5.054  1.00  0.00           H  
ATOM    220  HB3 GLU A  14      -4.797   5.823   5.454  1.00  0.00           H  
ATOM    221  HG2 GLU A  14      -3.091   4.252   6.564  1.00  0.00           H  
ATOM    222  HG3 GLU A  14      -1.893   5.511   6.339  1.00  0.00           H  
ATOM    223  N   ILE A  15      -4.559   5.373   1.927  1.00  0.00           N  
ATOM    224  CA  ILE A  15      -4.838   6.047   0.671  1.00  0.00           C  
ATOM    225  C   ILE A  15      -6.190   6.755   0.767  1.00  0.00           C  
ATOM    226  O   ILE A  15      -7.119   6.247   1.392  1.00  0.00           O  
ATOM    227  CB  ILE A  15      -4.740   5.066  -0.498  1.00  0.00           C  
ATOM    228  CG1 ILE A  15      -3.411   4.307  -0.467  1.00  0.00           C  
ATOM    229  CG2 ILE A  15      -4.961   5.779  -1.834  1.00  0.00           C  
ATOM    230  CD1 ILE A  15      -3.479   3.047  -1.332  1.00  0.00           C  
ATOM    231  H   ILE A  15      -5.141   4.583   2.120  1.00  0.00           H  
ATOM    232  HA  ILE A  15      -4.063   6.801   0.526  1.00  0.00           H  
ATOM    233  HB  ILE A  15      -5.534   4.328  -0.392  1.00  0.00           H  
ATOM    234 HG12 ILE A  15      -2.610   4.954  -0.825  1.00  0.00           H  
ATOM    235 HG13 ILE A  15      -3.167   4.035   0.560  1.00  0.00           H  
ATOM    236 HG21 ILE A  15      -4.749   6.842  -1.718  1.00  0.00           H  
ATOM    237 HG22 ILE A  15      -4.296   5.356  -2.586  1.00  0.00           H  
ATOM    238 HG23 ILE A  15      -5.997   5.648  -2.148  1.00  0.00           H  
ATOM    239 HD11 ILE A  15      -4.273   2.396  -0.964  1.00  0.00           H  
ATOM    240 HD12 ILE A  15      -3.687   3.325  -2.365  1.00  0.00           H  
ATOM    241 HD13 ILE A  15      -2.526   2.520  -1.282  1.00  0.00           H  
ATOM    242  N   VAL A  16      -6.259   7.920   0.138  1.00  0.00           N  
ATOM    243  CA  VAL A  16      -7.482   8.703   0.144  1.00  0.00           C  
ATOM    244  C   VAL A  16      -7.806   9.149  -1.284  1.00  0.00           C  
ATOM    245  O   VAL A  16      -7.282  10.156  -1.757  1.00  0.00           O  
ATOM    246  CB  VAL A  16      -7.349   9.874   1.120  1.00  0.00           C  
ATOM    247  CG1 VAL A  16      -8.638  10.696   1.170  1.00  0.00           C  
ATOM    248  CG2 VAL A  16      -6.957   9.383   2.515  1.00  0.00           C  
ATOM    249  H   VAL A  16      -5.500   8.327  -0.369  1.00  0.00           H  
ATOM    250  HA  VAL A  16      -8.285   8.057   0.500  1.00  0.00           H  
ATOM    251  HB  VAL A  16      -6.551  10.523   0.758  1.00  0.00           H  
ATOM    252 HG11 VAL A  16      -9.495  10.038   1.024  1.00  0.00           H  
ATOM    253 HG12 VAL A  16      -8.718  11.187   2.139  1.00  0.00           H  
ATOM    254 HG13 VAL A  16      -8.620  11.449   0.382  1.00  0.00           H  
ATOM    255 HG21 VAL A  16      -6.873   8.297   2.507  1.00  0.00           H  
ATOM    256 HG22 VAL A  16      -6.000   9.820   2.799  1.00  0.00           H  
ATOM    257 HG23 VAL A  16      -7.720   9.684   3.233  1.00  0.00           H  
ATOM    258  N   PRO A  17      -8.689   8.356  -1.947  1.00  0.00           N  
ATOM    259  CA  PRO A  17      -9.088   8.658  -3.312  1.00  0.00           C  
ATOM    260  C   PRO A  17     -10.064   9.836  -3.349  1.00  0.00           C  
ATOM    261  O   PRO A  17     -10.389  10.410  -2.311  1.00  0.00           O  
ATOM    262  CB  PRO A  17      -9.694   7.367  -3.839  1.00  0.00           C  
ATOM    263  CG  PRO A  17     -10.035   6.536  -2.613  1.00  0.00           C  
ATOM    264  CD  PRO A  17      -9.329   7.155  -1.418  1.00  0.00           C  
ATOM    265  HA  PRO A  17      -8.295   8.942  -3.850  1.00  0.00           H  
ATOM    266  HB2 PRO A  17     -10.584   7.569  -4.435  1.00  0.00           H  
ATOM    267  HB3 PRO A  17      -8.990   6.842  -4.485  1.00  0.00           H  
ATOM    268  HG2 PRO A  17     -11.113   6.517  -2.453  1.00  0.00           H  
ATOM    269  HG3 PRO A  17      -9.715   5.503  -2.753  1.00  0.00           H  
ATOM    270  HD2 PRO A  17     -10.034   7.399  -0.625  1.00  0.00           H  
ATOM    271  HD3 PRO A  17      -8.595   6.470  -0.993  1.00  0.00           H  
ATOM    272  N   SER A  18     -10.504  10.160  -4.556  1.00  0.00           N  
ATOM    273  CA  SER A  18     -11.437  11.259  -4.742  1.00  0.00           C  
ATOM    274  C   SER A  18     -12.287  11.017  -5.991  1.00  0.00           C  
ATOM    275  O   SER A  18     -13.503  11.199  -5.962  1.00  0.00           O  
ATOM    276  CB  SER A  18     -10.699  12.594  -4.852  1.00  0.00           C  
ATOM    277  OG  SER A  18     -11.594  13.703  -4.813  1.00  0.00           O  
ATOM    278  H   SER A  18     -10.236   9.687  -5.395  1.00  0.00           H  
ATOM    279  HA  SER A  18     -12.061  11.262  -3.849  1.00  0.00           H  
ATOM    280  HB2 SER A  18      -9.980  12.679  -4.037  1.00  0.00           H  
ATOM    281  HB3 SER A  18     -10.131  12.619  -5.782  1.00  0.00           H  
ATOM    282  HG  SER A  18     -11.527  14.226  -5.663  1.00  0.00           H  
ATOM    283  N   ASN A  19     -11.613  10.611  -7.057  1.00  0.00           N  
ATOM    284  CA  ASN A  19     -12.292  10.343  -8.313  1.00  0.00           C  
ATOM    285  C   ASN A  19     -12.199   8.849  -8.630  1.00  0.00           C  
ATOM    286  O   ASN A  19     -11.700   8.070  -7.820  1.00  0.00           O  
ATOM    287  CB  ASN A  19     -11.642  11.112  -9.466  1.00  0.00           C  
ATOM    288  CG  ASN A  19     -12.285  12.490  -9.636  1.00  0.00           C  
ATOM    289  OD1 ASN A  19     -13.351  12.775  -9.118  1.00  0.00           O  
ATOM    290  ND2 ASN A  19     -11.578  13.327 -10.391  1.00  0.00           N  
ATOM    291  H   ASN A  19     -10.624  10.466  -7.072  1.00  0.00           H  
ATOM    292  HA  ASN A  19     -13.320  10.674  -8.160  1.00  0.00           H  
ATOM    293  HB2 ASN A  19     -10.575  11.226  -9.275  1.00  0.00           H  
ATOM    294  HB3 ASN A  19     -11.742  10.543 -10.389  1.00  0.00           H  
ATOM    295 HD21 ASN A  19     -10.709  13.030 -10.787  1.00  0.00           H  
ATOM    296 HD22 ASN A  19     -11.915  14.252 -10.562  1.00  0.00           H  
ATOM    297  N   GLU A  20     -12.686   8.495  -9.810  1.00  0.00           N  
ATOM    298  CA  GLU A  20     -12.663   7.109 -10.244  1.00  0.00           C  
ATOM    299  C   GLU A  20     -11.360   6.805 -10.986  1.00  0.00           C  
ATOM    300  O   GLU A  20     -10.993   5.644 -11.153  1.00  0.00           O  
ATOM    301  CB  GLU A  20     -13.879   6.788 -11.117  1.00  0.00           C  
ATOM    302  CG  GLU A  20     -15.114   6.512 -10.257  1.00  0.00           C  
ATOM    303  CD  GLU A  20     -16.341   7.240 -10.812  1.00  0.00           C  
ATOM    304  OE1 GLU A  20     -16.507   7.208 -12.050  1.00  0.00           O  
ATOM    305  OE2 GLU A  20     -17.083   7.812  -9.985  1.00  0.00           O  
ATOM    306  H   GLU A  20     -13.090   9.136 -10.464  1.00  0.00           H  
ATOM    307  HA  GLU A  20     -12.714   6.518  -9.329  1.00  0.00           H  
ATOM    308  HB2 GLU A  20     -14.078   7.621 -11.790  1.00  0.00           H  
ATOM    309  HB3 GLU A  20     -13.664   5.919 -11.739  1.00  0.00           H  
ATOM    310  HG2 GLU A  20     -15.306   5.441 -10.223  1.00  0.00           H  
ATOM    311  HG3 GLU A  20     -14.928   6.836  -9.233  1.00  0.00           H  
ATOM    312  N   GLU A  21     -10.696   7.871 -11.410  1.00  0.00           N  
ATOM    313  CA  GLU A  21      -9.441   7.733 -12.129  1.00  0.00           C  
ATOM    314  C   GLU A  21      -8.374   7.116 -11.223  1.00  0.00           C  
ATOM    315  O   GLU A  21      -7.878   6.024 -11.497  1.00  0.00           O  
ATOM    316  CB  GLU A  21      -8.976   9.081 -12.683  1.00  0.00           C  
ATOM    317  CG  GLU A  21      -7.478   9.059 -12.995  1.00  0.00           C  
ATOM    318  CD  GLU A  21      -7.079  10.263 -13.851  1.00  0.00           C  
ATOM    319  OE1 GLU A  21      -7.103  11.385 -13.299  1.00  0.00           O  
ATOM    320  OE2 GLU A  21      -6.758  10.034 -15.036  1.00  0.00           O  
ATOM    321  H   GLU A  21     -11.001   8.813 -11.268  1.00  0.00           H  
ATOM    322  HA  GLU A  21      -9.656   7.061 -12.960  1.00  0.00           H  
ATOM    323  HB2 GLU A  21      -9.536   9.320 -13.587  1.00  0.00           H  
ATOM    324  HB3 GLU A  21      -9.190   9.869 -11.960  1.00  0.00           H  
ATOM    325  HG2 GLU A  21      -6.911   9.065 -12.065  1.00  0.00           H  
ATOM    326  HG3 GLU A  21      -7.226   8.137 -13.518  1.00  0.00           H  
ATOM    327  N   GLN A  22      -8.053   7.841 -10.162  1.00  0.00           N  
ATOM    328  CA  GLN A  22      -7.054   7.378  -9.212  1.00  0.00           C  
ATOM    329  C   GLN A  22      -7.505   6.067  -8.566  1.00  0.00           C  
ATOM    330  O   GLN A  22      -6.676   5.260  -8.148  1.00  0.00           O  
ATOM    331  CB  GLN A  22      -6.770   8.443  -8.152  1.00  0.00           C  
ATOM    332  CG  GLN A  22      -6.687   9.835  -8.782  1.00  0.00           C  
ATOM    333  CD  GLN A  22      -7.757  10.763  -8.205  1.00  0.00           C  
ATOM    334  OE1 GLN A  22      -8.424  11.500  -8.915  1.00  0.00           O  
ATOM    335  NE2 GLN A  22      -7.885  10.687  -6.884  1.00  0.00           N  
ATOM    336  H   GLN A  22      -8.462   8.728  -9.945  1.00  0.00           H  
ATOM    337  HA  GLN A  22      -6.153   7.210  -9.801  1.00  0.00           H  
ATOM    338  HB2 GLN A  22      -7.556   8.429  -7.397  1.00  0.00           H  
ATOM    339  HB3 GLN A  22      -5.835   8.214  -7.643  1.00  0.00           H  
ATOM    340  HG2 GLN A  22      -5.698  10.260  -8.603  1.00  0.00           H  
ATOM    341  HG3 GLN A  22      -6.810   9.757  -9.862  1.00  0.00           H  
ATOM    342 HE21 GLN A  22      -7.307  10.061  -6.361  1.00  0.00           H  
ATOM    343 HE22 GLN A  22      -8.560  11.255  -6.413  1.00  0.00           H  
ATOM    344  N   ILE A  23      -8.817   5.894  -8.504  1.00  0.00           N  
ATOM    345  CA  ILE A  23      -9.387   4.694  -7.915  1.00  0.00           C  
ATOM    346  C   ILE A  23      -9.282   3.541  -8.915  1.00  0.00           C  
ATOM    347  O   ILE A  23      -8.978   2.411  -8.535  1.00  0.00           O  
ATOM    348  CB  ILE A  23     -10.814   4.960  -7.432  1.00  0.00           C  
ATOM    349  CG1 ILE A  23     -10.811   5.672  -6.077  1.00  0.00           C  
ATOM    350  CG2 ILE A  23     -11.632   3.669  -7.400  1.00  0.00           C  
ATOM    351  CD1 ILE A  23     -12.237   5.922  -5.586  1.00  0.00           C  
ATOM    352  H   ILE A  23      -9.484   6.555  -8.847  1.00  0.00           H  
ATOM    353  HA  ILE A  23      -8.791   4.445  -7.037  1.00  0.00           H  
ATOM    354  HB  ILE A  23     -11.297   5.629  -8.145  1.00  0.00           H  
ATOM    355 HG12 ILE A  23     -10.271   5.068  -5.347  1.00  0.00           H  
ATOM    356 HG13 ILE A  23     -10.279   6.620  -6.161  1.00  0.00           H  
ATOM    357 HG21 ILE A  23     -10.967   2.822  -7.227  1.00  0.00           H  
ATOM    358 HG22 ILE A  23     -12.365   3.723  -6.594  1.00  0.00           H  
ATOM    359 HG23 ILE A  23     -12.147   3.539  -8.351  1.00  0.00           H  
ATOM    360 HD11 ILE A  23     -12.940   5.735  -6.398  1.00  0.00           H  
ATOM    361 HD12 ILE A  23     -12.458   5.254  -4.753  1.00  0.00           H  
ATOM    362 HD13 ILE A  23     -12.331   6.957  -5.255  1.00  0.00           H  
ATOM    363  N   LYS A  24      -9.538   3.865 -10.174  1.00  0.00           N  
ATOM    364  CA  LYS A  24      -9.476   2.871 -11.231  1.00  0.00           C  
ATOM    365  C   LYS A  24      -8.020   2.453 -11.448  1.00  0.00           C  
ATOM    366  O   LYS A  24      -7.752   1.409 -12.040  1.00  0.00           O  
ATOM    367  CB  LYS A  24     -10.162   3.390 -12.496  1.00  0.00           C  
ATOM    368  CG  LYS A  24      -9.733   2.583 -13.723  1.00  0.00           C  
ATOM    369  CD  LYS A  24      -8.472   3.175 -14.356  1.00  0.00           C  
ATOM    370  CE  LYS A  24      -8.442   2.916 -15.864  1.00  0.00           C  
ATOM    371  NZ  LYS A  24      -9.409   3.795 -16.559  1.00  0.00           N  
ATOM    372  H   LYS A  24      -9.784   4.787 -10.475  1.00  0.00           H  
ATOM    373  HA  LYS A  24     -10.038   2.000 -10.894  1.00  0.00           H  
ATOM    374  HB2 LYS A  24     -11.243   3.333 -12.379  1.00  0.00           H  
ATOM    375  HB3 LYS A  24      -9.912   4.441 -12.643  1.00  0.00           H  
ATOM    376  HG2 LYS A  24      -9.548   1.548 -13.434  1.00  0.00           H  
ATOM    377  HG3 LYS A  24     -10.540   2.570 -14.455  1.00  0.00           H  
ATOM    378  HD2 LYS A  24      -8.435   4.248 -14.167  1.00  0.00           H  
ATOM    379  HD3 LYS A  24      -7.588   2.738 -13.892  1.00  0.00           H  
ATOM    380  HE2 LYS A  24      -7.439   3.092 -16.250  1.00  0.00           H  
ATOM    381  HE3 LYS A  24      -8.683   1.872 -16.065  1.00  0.00           H  
ATOM    382  HZ1 LYS A  24     -10.093   4.120 -15.907  1.00  0.00           H  
ATOM    383  HZ2 LYS A  24      -8.925   4.577 -16.953  1.00  0.00           H  
ATOM    384  HZ3 LYS A  24      -9.862   3.282 -17.289  1.00  0.00           H  
ATOM    385  N   ASN A  25      -7.118   3.290 -10.955  1.00  0.00           N  
ATOM    386  CA  ASN A  25      -5.697   3.021 -11.087  1.00  0.00           C  
ATOM    387  C   ASN A  25      -5.289   1.949 -10.073  1.00  0.00           C  
ATOM    388  O   ASN A  25      -4.444   1.104 -10.364  1.00  0.00           O  
ATOM    389  CB  ASN A  25      -4.870   4.276 -10.805  1.00  0.00           C  
ATOM    390  CG  ASN A  25      -4.615   5.065 -12.092  1.00  0.00           C  
ATOM    391  OD1 ASN A  25      -5.420   5.871 -12.526  1.00  0.00           O  
ATOM    392  ND2 ASN A  25      -3.452   4.786 -12.676  1.00  0.00           N  
ATOM    393  H   ASN A  25      -7.345   4.137 -10.474  1.00  0.00           H  
ATOM    394  HA  ASN A  25      -5.562   2.692 -12.117  1.00  0.00           H  
ATOM    395  HB2 ASN A  25      -5.392   4.907 -10.086  1.00  0.00           H  
ATOM    396  HB3 ASN A  25      -3.919   3.996 -10.352  1.00  0.00           H  
ATOM    397 HD21 ASN A  25      -2.836   4.113 -12.266  1.00  0.00           H  
ATOM    398 HD22 ASN A  25      -3.194   5.251 -13.522  1.00  0.00           H  
ATOM    399  N   LEU A  26      -5.909   2.019  -8.904  1.00  0.00           N  
ATOM    400  CA  LEU A  26      -5.620   1.066  -7.847  1.00  0.00           C  
ATOM    401  C   LEU A  26      -6.085  -0.326  -8.279  1.00  0.00           C  
ATOM    402  O   LEU A  26      -5.373  -1.309  -8.089  1.00  0.00           O  
ATOM    403  CB  LEU A  26      -6.229   1.534  -6.523  1.00  0.00           C  
ATOM    404  CG  LEU A  26      -5.331   2.405  -5.642  1.00  0.00           C  
ATOM    405  CD1 LEU A  26      -6.098   2.929  -4.427  1.00  0.00           C  
ATOM    406  CD2 LEU A  26      -4.062   1.651  -5.238  1.00  0.00           C  
ATOM    407  H   LEU A  26      -6.594   2.710  -8.675  1.00  0.00           H  
ATOM    408  HA  LEU A  26      -4.539   1.042  -7.713  1.00  0.00           H  
ATOM    409  HB2 LEU A  26      -7.140   2.091  -6.742  1.00  0.00           H  
ATOM    410  HB3 LEU A  26      -6.524   0.655  -5.950  1.00  0.00           H  
ATOM    411  HG  LEU A  26      -5.019   3.272  -6.224  1.00  0.00           H  
ATOM    412 HD11 LEU A  26      -7.161   2.719  -4.548  1.00  0.00           H  
ATOM    413 HD12 LEU A  26      -5.731   2.438  -3.525  1.00  0.00           H  
ATOM    414 HD13 LEU A  26      -5.949   4.007  -4.340  1.00  0.00           H  
ATOM    415 HD21 LEU A  26      -3.988   0.730  -5.816  1.00  0.00           H  
ATOM    416 HD22 LEU A  26      -3.191   2.276  -5.434  1.00  0.00           H  
ATOM    417 HD23 LEU A  26      -4.106   1.410  -4.175  1.00  0.00           H  
ATOM    418  N   LEU A  27      -7.279  -0.363  -8.854  1.00  0.00           N  
ATOM    419  CA  LEU A  27      -7.847  -1.618  -9.315  1.00  0.00           C  
ATOM    420  C   LEU A  27      -6.848  -2.318 -10.238  1.00  0.00           C  
ATOM    421  O   LEU A  27      -6.454  -3.455  -9.984  1.00  0.00           O  
ATOM    422  CB  LEU A  27      -9.216  -1.382  -9.958  1.00  0.00           C  
ATOM    423  CG  LEU A  27     -10.413  -1.375  -9.005  1.00  0.00           C  
ATOM    424  CD1 LEU A  27     -11.710  -1.076  -9.756  1.00  0.00           C  
ATOM    425  CD2 LEU A  27     -10.494  -2.685  -8.218  1.00  0.00           C  
ATOM    426  H   LEU A  27      -7.852   0.441  -9.005  1.00  0.00           H  
ATOM    427  HA  LEU A  27      -8.007  -2.247  -8.439  1.00  0.00           H  
ATOM    428  HB2 LEU A  27      -9.189  -0.427 -10.482  1.00  0.00           H  
ATOM    429  HB3 LEU A  27      -9.380  -2.154 -10.710  1.00  0.00           H  
ATOM    430  HG  LEU A  27     -10.267  -0.573  -8.281  1.00  0.00           H  
ATOM    431 HD11 LEU A  27     -11.585  -1.320 -10.811  1.00  0.00           H  
ATOM    432 HD12 LEU A  27     -12.519  -1.675  -9.338  1.00  0.00           H  
ATOM    433 HD13 LEU A  27     -11.954  -0.018  -9.655  1.00  0.00           H  
ATOM    434 HD21 LEU A  27      -9.995  -3.477  -8.778  1.00  0.00           H  
ATOM    435 HD22 LEU A  27     -10.006  -2.560  -7.251  1.00  0.00           H  
ATOM    436 HD23 LEU A  27     -11.540  -2.952  -8.065  1.00  0.00           H  
ATOM    437  N   GLN A  28      -6.465  -1.608 -11.290  1.00  0.00           N  
ATOM    438  CA  GLN A  28      -5.518  -2.147 -12.251  1.00  0.00           C  
ATOM    439  C   GLN A  28      -4.257  -2.638 -11.537  1.00  0.00           C  
ATOM    440  O   GLN A  28      -3.674  -3.649 -11.925  1.00  0.00           O  
ATOM    441  CB  GLN A  28      -5.172  -1.109 -13.321  1.00  0.00           C  
ATOM    442  CG  GLN A  28      -4.878  -1.782 -14.664  1.00  0.00           C  
ATOM    443  CD  GLN A  28      -3.453  -1.477 -15.129  1.00  0.00           C  
ATOM    444  OE1 GLN A  28      -3.155  -0.410 -15.638  1.00  0.00           O  
ATOM    445  NE2 GLN A  28      -2.594  -2.471 -14.927  1.00  0.00           N  
ATOM    446  H   GLN A  28      -6.790  -0.684 -11.488  1.00  0.00           H  
ATOM    447  HA  GLN A  28      -6.028  -2.988 -12.721  1.00  0.00           H  
ATOM    448  HB2 GLN A  28      -6.001  -0.410 -13.435  1.00  0.00           H  
ATOM    449  HB3 GLN A  28      -4.307  -0.528 -13.004  1.00  0.00           H  
ATOM    450  HG2 GLN A  28      -5.012  -2.860 -14.570  1.00  0.00           H  
ATOM    451  HG3 GLN A  28      -5.592  -1.436 -15.412  1.00  0.00           H  
ATOM    452 HE21 GLN A  28      -2.904  -3.322 -14.505  1.00  0.00           H  
ATOM    453 HE22 GLN A  28      -1.637  -2.368 -15.199  1.00  0.00           H  
ATOM    454  N   LEU A  29      -3.874  -1.900 -10.506  1.00  0.00           N  
ATOM    455  CA  LEU A  29      -2.694  -2.248  -9.734  1.00  0.00           C  
ATOM    456  C   LEU A  29      -2.947  -3.556  -8.983  1.00  0.00           C  
ATOM    457  O   LEU A  29      -2.271  -4.556  -9.224  1.00  0.00           O  
ATOM    458  CB  LEU A  29      -2.287  -1.086  -8.824  1.00  0.00           C  
ATOM    459  CG  LEU A  29      -1.335  -1.434  -7.677  1.00  0.00           C  
ATOM    460  CD1 LEU A  29       0.017  -1.911  -8.213  1.00  0.00           C  
ATOM    461  CD2 LEU A  29      -1.186  -0.256  -6.713  1.00  0.00           C  
ATOM    462  H   LEU A  29      -4.355  -1.079 -10.196  1.00  0.00           H  
ATOM    463  HA  LEU A  29      -1.877  -2.406 -10.439  1.00  0.00           H  
ATOM    464  HB2 LEU A  29      -1.819  -0.316  -9.438  1.00  0.00           H  
ATOM    465  HB3 LEU A  29      -3.191  -0.650  -8.399  1.00  0.00           H  
ATOM    466  HG  LEU A  29      -1.767  -2.260  -7.113  1.00  0.00           H  
ATOM    467 HD11 LEU A  29      -0.139  -2.737  -8.907  1.00  0.00           H  
ATOM    468 HD12 LEU A  29       0.512  -1.090  -8.731  1.00  0.00           H  
ATOM    469 HD13 LEU A  29       0.639  -2.245  -7.383  1.00  0.00           H  
ATOM    470 HD21 LEU A  29      -1.161   0.676  -7.277  1.00  0.00           H  
ATOM    471 HD22 LEU A  29      -2.031  -0.241  -6.024  1.00  0.00           H  
ATOM    472 HD23 LEU A  29      -0.259  -0.364  -6.148  1.00  0.00           H  
ATOM    473  N   GLU A  30      -3.923  -3.509  -8.088  1.00  0.00           N  
ATOM    474  CA  GLU A  30      -4.275  -4.679  -7.302  1.00  0.00           C  
ATOM    475  C   GLU A  30      -4.570  -5.868  -8.220  1.00  0.00           C  
ATOM    476  O   GLU A  30      -4.365  -7.018  -7.837  1.00  0.00           O  
ATOM    477  CB  GLU A  30      -5.464  -4.386  -6.385  1.00  0.00           C  
ATOM    478  CG  GLU A  30      -5.413  -5.257  -5.127  1.00  0.00           C  
ATOM    479  CD  GLU A  30      -6.809  -5.430  -4.524  1.00  0.00           C  
ATOM    480  OE1 GLU A  30      -7.760  -5.559  -5.324  1.00  0.00           O  
ATOM    481  OE2 GLU A  30      -6.892  -5.429  -3.276  1.00  0.00           O  
ATOM    482  H   GLU A  30      -4.468  -2.693  -7.899  1.00  0.00           H  
ATOM    483  HA  GLU A  30      -3.396  -4.892  -6.692  1.00  0.00           H  
ATOM    484  HB2 GLU A  30      -5.458  -3.333  -6.103  1.00  0.00           H  
ATOM    485  HB3 GLU A  30      -6.395  -4.569  -6.921  1.00  0.00           H  
ATOM    486  HG2 GLU A  30      -4.996  -6.233  -5.374  1.00  0.00           H  
ATOM    487  HG3 GLU A  30      -4.749  -4.802  -4.392  1.00  0.00           H  
ATOM    488  N   ALA A  31      -5.047  -5.547  -9.414  1.00  0.00           N  
ATOM    489  CA  ALA A  31      -5.373  -6.573 -10.389  1.00  0.00           C  
ATOM    490  C   ALA A  31      -4.092  -7.298 -10.809  1.00  0.00           C  
ATOM    491  O   ALA A  31      -4.044  -8.527 -10.813  1.00  0.00           O  
ATOM    492  CB  ALA A  31      -6.097  -5.938 -11.577  1.00  0.00           C  
ATOM    493  H   ALA A  31      -5.211  -4.608  -9.718  1.00  0.00           H  
ATOM    494  HA  ALA A  31      -6.043  -7.286  -9.909  1.00  0.00           H  
ATOM    495  HB1 ALA A  31      -6.535  -6.720 -12.197  1.00  0.00           H  
ATOM    496  HB2 ALA A  31      -6.886  -5.280 -11.212  1.00  0.00           H  
ATOM    497  HB3 ALA A  31      -5.388  -5.359 -12.169  1.00  0.00           H  
ATOM    498  N   GLN A  32      -3.086  -6.505 -11.149  1.00  0.00           N  
ATOM    499  CA  GLN A  32      -1.809  -7.056 -11.568  1.00  0.00           C  
ATOM    500  C   GLN A  32      -1.402  -8.212 -10.652  1.00  0.00           C  
ATOM    501  O   GLN A  32      -0.971  -7.991  -9.521  1.00  0.00           O  
ATOM    502  CB  GLN A  32      -0.728  -5.974 -11.595  1.00  0.00           C  
ATOM    503  CG  GLN A  32      -0.658  -5.303 -12.969  1.00  0.00           C  
ATOM    504  CD  GLN A  32      -0.226  -6.301 -14.045  1.00  0.00           C  
ATOM    505  OE1 GLN A  32       0.460  -7.276 -13.784  1.00  0.00           O  
ATOM    506  NE2 GLN A  32      -0.662  -6.003 -15.266  1.00  0.00           N  
ATOM    507  H   GLN A  32      -3.134  -5.507 -11.141  1.00  0.00           H  
ATOM    508  HA  GLN A  32      -1.970  -7.426 -12.581  1.00  0.00           H  
ATOM    509  HB2 GLN A  32      -0.937  -5.225 -10.831  1.00  0.00           H  
ATOM    510  HB3 GLN A  32       0.240  -6.414 -11.353  1.00  0.00           H  
ATOM    511  HG2 GLN A  32      -1.634  -4.887 -13.224  1.00  0.00           H  
ATOM    512  HG3 GLN A  32       0.044  -4.471 -12.937  1.00  0.00           H  
ATOM    513 HE21 GLN A  32      -1.221  -5.187 -15.412  1.00  0.00           H  
ATOM    514 HE22 GLN A  32      -0.431  -6.595 -16.038  1.00  0.00           H  
ATOM    515  N   GLU A  33      -1.555  -9.420 -11.174  1.00  0.00           N  
ATOM    516  CA  GLU A  33      -1.210 -10.612 -10.418  1.00  0.00           C  
ATOM    517  C   GLU A  33       0.054 -10.369  -9.591  1.00  0.00           C  
ATOM    518  O   GLU A  33       0.050 -10.551  -8.375  1.00  0.00           O  
ATOM    519  CB  GLU A  33      -1.036 -11.818 -11.343  1.00  0.00           C  
ATOM    520  CG  GLU A  33      -1.101 -13.127 -10.555  1.00  0.00           C  
ATOM    521  CD  GLU A  33       0.219 -13.894 -10.657  1.00  0.00           C  
ATOM    522  OE1 GLU A  33       1.219 -13.379 -10.112  1.00  0.00           O  
ATOM    523  OE2 GLU A  33       0.200 -14.979 -11.278  1.00  0.00           O  
ATOM    524  H   GLU A  33      -1.907  -9.591 -12.095  1.00  0.00           H  
ATOM    525  HA  GLU A  33      -2.057 -10.790  -9.754  1.00  0.00           H  
ATOM    526  HB2 GLU A  33      -1.814 -11.810 -12.107  1.00  0.00           H  
ATOM    527  HB3 GLU A  33      -0.080 -11.748 -11.862  1.00  0.00           H  
ATOM    528  HG2 GLU A  33      -1.322 -12.916  -9.509  1.00  0.00           H  
ATOM    529  HG3 GLU A  33      -1.914 -13.745 -10.935  1.00  0.00           H  
ATOM    530  N   HIS A  34       1.107  -9.959 -10.285  1.00  0.00           N  
ATOM    531  CA  HIS A  34       2.376  -9.689  -9.631  1.00  0.00           C  
ATOM    532  C   HIS A  34       2.162  -8.690  -8.491  1.00  0.00           C  
ATOM    533  O   HIS A  34       2.699  -8.867  -7.398  1.00  0.00           O  
ATOM    534  CB  HIS A  34       3.419  -9.218 -10.644  1.00  0.00           C  
ATOM    535  CG  HIS A  34       3.322  -9.898 -11.989  1.00  0.00           C  
ATOM    536  ND1 HIS A  34       3.677 -11.222 -12.186  1.00  0.00           N  
ATOM    537  CD2 HIS A  34       2.906  -9.426 -13.198  1.00  0.00           C  
ATOM    538  CE1 HIS A  34       3.479 -11.521 -13.462  1.00  0.00           C  
ATOM    539  NE2 HIS A  34       3.002 -10.407 -14.088  1.00  0.00           N  
ATOM    540  H   HIS A  34       1.102  -9.813 -11.275  1.00  0.00           H  
ATOM    541  HA  HIS A  34       2.720 -10.635  -9.214  1.00  0.00           H  
ATOM    542  HB2 HIS A  34       3.315  -8.141 -10.785  1.00  0.00           H  
ATOM    543  HB3 HIS A  34       4.414  -9.390 -10.233  1.00  0.00           H  
ATOM    544  HD1 HIS A  34       4.023 -11.845 -11.486  1.00  0.00           H  
ATOM    545  HD2 HIS A  34       2.554  -8.414 -13.401  1.00  0.00           H  
ATOM    546  HE1 HIS A  34       3.666 -12.488 -13.929  1.00  0.00           H  
ATOM    547  HE2 HIS A  34       2.712 -10.356 -15.043  1.00  0.00           H  
ATOM    548  N   LEU A  35       1.377  -7.664  -8.786  1.00  0.00           N  
ATOM    549  CA  LEU A  35       1.088  -6.637  -7.799  1.00  0.00           C  
ATOM    550  C   LEU A  35      -0.260  -6.938  -7.139  1.00  0.00           C  
ATOM    551  O   LEU A  35      -1.095  -6.047  -6.991  1.00  0.00           O  
ATOM    552  CB  LEU A  35       1.164  -5.247  -8.433  1.00  0.00           C  
ATOM    553  CG  LEU A  35       2.539  -4.577  -8.415  1.00  0.00           C  
ATOM    554  CD1 LEU A  35       2.521  -3.267  -9.205  1.00  0.00           C  
ATOM    555  CD2 LEU A  35       3.031  -4.374  -6.980  1.00  0.00           C  
ATOM    556  H   LEU A  35       0.945  -7.528  -9.677  1.00  0.00           H  
ATOM    557  HA  LEU A  35       1.865  -6.687  -7.037  1.00  0.00           H  
ATOM    558  HB2 LEU A  35       0.834  -5.324  -9.469  1.00  0.00           H  
ATOM    559  HB3 LEU A  35       0.457  -4.596  -7.921  1.00  0.00           H  
ATOM    560  HG  LEU A  35       3.249  -5.240  -8.907  1.00  0.00           H  
ATOM    561 HD11 LEU A  35       1.663  -3.260  -9.877  1.00  0.00           H  
ATOM    562 HD12 LEU A  35       2.448  -2.427  -8.514  1.00  0.00           H  
ATOM    563 HD13 LEU A  35       3.439  -3.181  -9.787  1.00  0.00           H  
ATOM    564 HD21 LEU A  35       2.198  -4.054  -6.352  1.00  0.00           H  
ATOM    565 HD22 LEU A  35       3.434  -5.312  -6.599  1.00  0.00           H  
ATOM    566 HD23 LEU A  35       3.809  -3.612  -6.967  1.00  0.00           H  
ATOM    567  N   GLN A  36      -0.428  -8.196  -6.758  1.00  0.00           N  
ATOM    568  CA  GLN A  36      -1.659  -8.625  -6.116  1.00  0.00           C  
ATOM    569  C   GLN A  36      -1.780  -7.997  -4.725  1.00  0.00           C  
ATOM    570  O   GLN A  36      -1.768  -8.704  -3.719  1.00  0.00           O  
ATOM    571  CB  GLN A  36      -1.733 -10.151  -6.037  1.00  0.00           C  
ATOM    572  CG  GLN A  36      -2.880 -10.599  -5.127  1.00  0.00           C  
ATOM    573  CD  GLN A  36      -2.353 -11.405  -3.938  1.00  0.00           C  
ATOM    574  OE1 GLN A  36      -1.298 -11.136  -3.390  1.00  0.00           O  
ATOM    575  NE2 GLN A  36      -3.147 -12.408  -3.572  1.00  0.00           N  
ATOM    576  H   GLN A  36       0.257  -8.914  -6.882  1.00  0.00           H  
ATOM    577  HA  GLN A  36      -2.463  -8.261  -6.757  1.00  0.00           H  
ATOM    578  HB2 GLN A  36      -1.874 -10.565  -7.035  1.00  0.00           H  
ATOM    579  HB3 GLN A  36      -0.790 -10.545  -5.660  1.00  0.00           H  
ATOM    580  HG2 GLN A  36      -3.424  -9.726  -4.766  1.00  0.00           H  
ATOM    581  HG3 GLN A  36      -3.586 -11.202  -5.697  1.00  0.00           H  
ATOM    582 HE21 GLN A  36      -4.001 -12.575  -4.064  1.00  0.00           H  
ATOM    583 HE22 GLN A  36      -2.889 -12.993  -2.803  1.00  0.00           H  
ATOM    584  N   LEU A  37      -1.894  -6.677  -4.716  1.00  0.00           N  
ATOM    585  CA  LEU A  37      -2.016  -5.946  -3.466  1.00  0.00           C  
ATOM    586  C   LEU A  37      -3.295  -6.382  -2.749  1.00  0.00           C  
ATOM    587  O   LEU A  37      -4.253  -6.815  -3.388  1.00  0.00           O  
ATOM    588  CB  LEU A  37      -1.934  -4.440  -3.716  1.00  0.00           C  
ATOM    589  CG  LEU A  37      -0.944  -3.990  -4.792  1.00  0.00           C  
ATOM    590  CD1 LEU A  37      -0.766  -2.471  -4.774  1.00  0.00           C  
ATOM    591  CD2 LEU A  37       0.392  -4.726  -4.648  1.00  0.00           C  
ATOM    592  H   LEU A  37      -1.902  -6.110  -5.539  1.00  0.00           H  
ATOM    593  HA  LEU A  37      -1.162  -6.217  -2.844  1.00  0.00           H  
ATOM    594  HB2 LEU A  37      -2.927  -4.082  -3.993  1.00  0.00           H  
ATOM    595  HB3 LEU A  37      -1.670  -3.949  -2.779  1.00  0.00           H  
ATOM    596  HG  LEU A  37      -1.354  -4.255  -5.766  1.00  0.00           H  
ATOM    597 HD11 LEU A  37      -0.560  -2.141  -3.756  1.00  0.00           H  
ATOM    598 HD12 LEU A  37       0.067  -2.195  -5.420  1.00  0.00           H  
ATOM    599 HD13 LEU A  37      -1.678  -1.994  -5.133  1.00  0.00           H  
ATOM    600 HD21 LEU A  37       0.382  -5.320  -3.735  1.00  0.00           H  
ATOM    601 HD22 LEU A  37       0.539  -5.380  -5.507  1.00  0.00           H  
ATOM    602 HD23 LEU A  37       1.202  -3.998  -4.600  1.00  0.00           H  
ATOM    603  N   ASP A  38      -3.270  -6.253  -1.430  1.00  0.00           N  
ATOM    604  CA  ASP A  38      -4.415  -6.628  -0.619  1.00  0.00           C  
ATOM    605  C   ASP A  38      -4.993  -5.380   0.050  1.00  0.00           C  
ATOM    606  O   ASP A  38      -4.332  -4.753   0.877  1.00  0.00           O  
ATOM    607  CB  ASP A  38      -4.013  -7.611   0.483  1.00  0.00           C  
ATOM    608  CG  ASP A  38      -4.109  -9.088   0.098  1.00  0.00           C  
ATOM    609  OD1 ASP A  38      -5.220  -9.642   0.246  1.00  0.00           O  
ATOM    610  OD2 ASP A  38      -3.070  -9.632  -0.335  1.00  0.00           O  
ATOM    611  H   ASP A  38      -2.487  -5.900  -0.918  1.00  0.00           H  
ATOM    612  HA  ASP A  38      -5.117  -7.092  -1.312  1.00  0.00           H  
ATOM    613  HB2 ASP A  38      -2.987  -7.395   0.784  1.00  0.00           H  
ATOM    614  HB3 ASP A  38      -4.643  -7.436   1.354  1.00  0.00           H  
ATOM    615  N   PHE A  39      -6.218  -5.055  -0.334  1.00  0.00           N  
ATOM    616  CA  PHE A  39      -6.891  -3.891   0.219  1.00  0.00           C  
ATOM    617  C   PHE A  39      -7.715  -4.268   1.453  1.00  0.00           C  
ATOM    618  O   PHE A  39      -8.492  -5.220   1.418  1.00  0.00           O  
ATOM    619  CB  PHE A  39      -7.833  -3.363  -0.866  1.00  0.00           C  
ATOM    620  CG  PHE A  39      -7.116  -2.722  -2.055  1.00  0.00           C  
ATOM    621  CD1 PHE A  39      -6.045  -1.910  -1.846  1.00  0.00           C  
ATOM    622  CD2 PHE A  39      -7.548  -2.965  -3.321  1.00  0.00           C  
ATOM    623  CE1 PHE A  39      -5.380  -1.315  -2.950  1.00  0.00           C  
ATOM    624  CE2 PHE A  39      -6.882  -2.370  -4.425  1.00  0.00           C  
ATOM    625  CZ  PHE A  39      -5.811  -1.558  -4.216  1.00  0.00           C  
ATOM    626  H   PHE A  39      -6.748  -5.569  -1.007  1.00  0.00           H  
ATOM    627  HA  PHE A  39      -6.120  -3.176   0.503  1.00  0.00           H  
ATOM    628  HB2 PHE A  39      -8.452  -4.185  -1.227  1.00  0.00           H  
ATOM    629  HB3 PHE A  39      -8.507  -2.629  -0.422  1.00  0.00           H  
ATOM    630  HD1 PHE A  39      -5.699  -1.715  -0.831  1.00  0.00           H  
ATOM    631  HD2 PHE A  39      -8.407  -3.616  -3.489  1.00  0.00           H  
ATOM    632  HE1 PHE A  39      -4.522  -0.664  -2.782  1.00  0.00           H  
ATOM    633  HE2 PHE A  39      -7.228  -2.565  -5.441  1.00  0.00           H  
ATOM    634  HZ  PHE A  39      -5.301  -1.101  -5.064  1.00  0.00           H  
ATOM    635  N   TRP A  40      -7.514  -3.502   2.515  1.00  0.00           N  
ATOM    636  CA  TRP A  40      -8.227  -3.744   3.756  1.00  0.00           C  
ATOM    637  C   TRP A  40      -9.664  -3.249   3.582  1.00  0.00           C  
ATOM    638  O   TRP A  40     -10.609  -3.918   3.995  1.00  0.00           O  
ATOM    639  CB  TRP A  40      -7.509  -3.087   4.938  1.00  0.00           C  
ATOM    640  CG  TRP A  40      -6.260  -3.839   5.401  1.00  0.00           C  
ATOM    641  CD1 TRP A  40      -5.483  -4.666   4.690  1.00  0.00           C  
ATOM    642  CD2 TRP A  40      -5.670  -3.796   6.718  1.00  0.00           C  
ATOM    643  NE1 TRP A  40      -4.440  -5.159   5.448  1.00  0.00           N  
ATOM    644  CE2 TRP A  40      -4.558  -4.612   6.721  1.00  0.00           C  
ATOM    645  CE3 TRP A  40      -6.064  -3.090   7.869  1.00  0.00           C  
ATOM    646  CZ2 TRP A  40      -3.747  -4.801   7.847  1.00  0.00           C  
ATOM    647  CZ3 TRP A  40      -5.244  -3.289   8.986  1.00  0.00           C  
ATOM    648  CH2 TRP A  40      -4.120  -4.108   9.005  1.00  0.00           C  
ATOM    649  H   TRP A  40      -6.879  -2.729   2.534  1.00  0.00           H  
ATOM    650  HA  TRP A  40      -8.223  -4.818   3.941  1.00  0.00           H  
ATOM    651  HB2 TRP A  40      -7.228  -2.071   4.660  1.00  0.00           H  
ATOM    652  HB3 TRP A  40      -8.204  -3.008   5.773  1.00  0.00           H  
ATOM    653  HD1 TRP A  40      -5.654  -4.919   3.643  1.00  0.00           H  
ATOM    654  HE1 TRP A  40      -3.667  -5.849   5.111  1.00  0.00           H  
ATOM    655  HE3 TRP A  40      -6.938  -2.439   7.892  1.00  0.00           H  
ATOM    656  HZ2 TRP A  40      -2.874  -5.452   7.823  1.00  0.00           H  
ATOM    657  HZ3 TRP A  40      -5.504  -2.765   9.906  1.00  0.00           H  
ATOM    658  HH2 TRP A  40      -3.533  -4.210   9.917  1.00  0.00           H  
ATOM    659  N   LYS A  41      -9.783  -2.081   2.967  1.00  0.00           N  
ATOM    660  CA  LYS A  41     -11.089  -1.489   2.731  1.00  0.00           C  
ATOM    661  C   LYS A  41     -11.288  -1.286   1.228  1.00  0.00           C  
ATOM    662  O   LYS A  41     -10.658  -0.417   0.627  1.00  0.00           O  
ATOM    663  CB  LYS A  41     -11.252  -0.207   3.551  1.00  0.00           C  
ATOM    664  CG  LYS A  41     -12.725   0.058   3.868  1.00  0.00           C  
ATOM    665  CD  LYS A  41     -12.944   0.207   5.375  1.00  0.00           C  
ATOM    666  CE  LYS A  41     -14.421   0.032   5.735  1.00  0.00           C  
ATOM    667  NZ  LYS A  41     -15.062   1.348   5.951  1.00  0.00           N  
ATOM    668  H   LYS A  41      -9.009  -1.543   2.634  1.00  0.00           H  
ATOM    669  HA  LYS A  41     -11.837  -2.197   3.087  1.00  0.00           H  
ATOM    670  HB2 LYS A  41     -10.686  -0.290   4.480  1.00  0.00           H  
ATOM    671  HB3 LYS A  41     -10.837   0.637   3.000  1.00  0.00           H  
ATOM    672  HG2 LYS A  41     -13.054   0.962   3.357  1.00  0.00           H  
ATOM    673  HG3 LYS A  41     -13.335  -0.763   3.489  1.00  0.00           H  
ATOM    674  HD2 LYS A  41     -12.345  -0.531   5.909  1.00  0.00           H  
ATOM    675  HD3 LYS A  41     -12.601   1.190   5.700  1.00  0.00           H  
ATOM    676  HE2 LYS A  41     -14.934  -0.503   4.937  1.00  0.00           H  
ATOM    677  HE3 LYS A  41     -14.512  -0.575   6.635  1.00  0.00           H  
ATOM    678  HZ1 LYS A  41     -14.402   1.977   6.363  1.00  0.00           H  
ATOM    679  HZ2 LYS A  41     -15.370   1.717   5.073  1.00  0.00           H  
ATOM    680  HZ3 LYS A  41     -15.847   1.241   6.561  1.00  0.00           H  
ATOM    681  N   SER A  42     -12.167  -2.102   0.665  1.00  0.00           N  
ATOM    682  CA  SER A  42     -12.458  -2.023  -0.757  1.00  0.00           C  
ATOM    683  C   SER A  42     -12.527  -0.559  -1.196  1.00  0.00           C  
ATOM    684  O   SER A  42     -13.538   0.109  -0.985  1.00  0.00           O  
ATOM    685  CB  SER A  42     -13.766  -2.740  -1.092  1.00  0.00           C  
ATOM    686  OG  SER A  42     -14.855  -2.260  -0.307  1.00  0.00           O  
ATOM    687  H   SER A  42     -12.675  -2.805   1.162  1.00  0.00           H  
ATOM    688  HA  SER A  42     -11.629  -2.531  -1.250  1.00  0.00           H  
ATOM    689  HB2 SER A  42     -13.995  -2.604  -2.150  1.00  0.00           H  
ATOM    690  HB3 SER A  42     -13.646  -3.811  -0.929  1.00  0.00           H  
ATOM    691  HG  SER A  42     -14.683  -2.439   0.661  1.00  0.00           H  
ATOM    692  N   PRO A  43     -11.411  -0.091  -1.816  1.00  0.00           N  
ATOM    693  CA  PRO A  43     -11.335   1.281  -2.287  1.00  0.00           C  
ATOM    694  C   PRO A  43     -12.162   1.471  -3.560  1.00  0.00           C  
ATOM    695  O   PRO A  43     -12.210   2.566  -4.117  1.00  0.00           O  
ATOM    696  CB  PRO A  43      -9.854   1.545  -2.497  1.00  0.00           C  
ATOM    697  CG  PRO A  43      -9.195   0.177  -2.583  1.00  0.00           C  
ATOM    698  CD  PRO A  43     -10.195  -0.853  -2.083  1.00  0.00           C  
ATOM    699  HA  PRO A  43     -11.730   1.904  -1.610  1.00  0.00           H  
ATOM    700  HB2 PRO A  43      -9.684   2.118  -3.408  1.00  0.00           H  
ATOM    701  HB3 PRO A  43      -9.439   2.126  -1.673  1.00  0.00           H  
ATOM    702  HG2 PRO A  43      -8.902  -0.042  -3.610  1.00  0.00           H  
ATOM    703  HG3 PRO A  43      -8.287   0.153  -1.981  1.00  0.00           H  
ATOM    704  HD2 PRO A  43     -10.370  -1.629  -2.828  1.00  0.00           H  
ATOM    705  HD3 PRO A  43      -9.833  -1.351  -1.183  1.00  0.00           H  
ATOM    706  N   THR A  44     -12.794   0.386  -3.983  1.00  0.00           N  
ATOM    707  CA  THR A  44     -13.617   0.418  -5.180  1.00  0.00           C  
ATOM    708  C   THR A  44     -14.418   1.720  -5.241  1.00  0.00           C  
ATOM    709  O   THR A  44     -14.681   2.240  -6.325  1.00  0.00           O  
ATOM    710  CB  THR A  44     -14.494  -0.835  -5.185  1.00  0.00           C  
ATOM    711  OG1 THR A  44     -13.668  -1.840  -4.602  1.00  0.00           O  
ATOM    712  CG2 THR A  44     -14.769  -1.352  -6.599  1.00  0.00           C  
ATOM    713  H   THR A  44     -12.751  -0.502  -3.524  1.00  0.00           H  
ATOM    714  HA  THR A  44     -12.959   0.405  -6.050  1.00  0.00           H  
ATOM    715  HB  THR A  44     -15.426  -0.661  -4.646  1.00  0.00           H  
ATOM    716  HG1 THR A  44     -14.219  -2.639  -4.362  1.00  0.00           H  
ATOM    717 HG21 THR A  44     -13.848  -1.329  -7.180  1.00  0.00           H  
ATOM    718 HG22 THR A  44     -15.139  -2.377  -6.545  1.00  0.00           H  
ATOM    719 HG23 THR A  44     -15.518  -0.721  -7.077  1.00  0.00           H  
ATOM    720  N   THR A  45     -14.783   2.209  -4.066  1.00  0.00           N  
ATOM    721  CA  THR A  45     -15.548   3.440  -3.972  1.00  0.00           C  
ATOM    722  C   THR A  45     -14.670   4.576  -3.442  1.00  0.00           C  
ATOM    723  O   THR A  45     -13.724   4.335  -2.693  1.00  0.00           O  
ATOM    724  CB  THR A  45     -16.778   3.168  -3.103  1.00  0.00           C  
ATOM    725  OG1 THR A  45     -16.269   3.159  -1.773  1.00  0.00           O  
ATOM    726  CG2 THR A  45     -17.332   1.756  -3.299  1.00  0.00           C  
ATOM    727  H   THR A  45     -14.565   1.779  -3.190  1.00  0.00           H  
ATOM    728  HA  THR A  45     -15.866   3.724  -4.975  1.00  0.00           H  
ATOM    729  HB  THR A  45     -17.551   3.916  -3.277  1.00  0.00           H  
ATOM    730  HG1 THR A  45     -15.683   2.361  -1.636  1.00  0.00           H  
ATOM    731 HG21 THR A  45     -16.943   1.338  -4.228  1.00  0.00           H  
ATOM    732 HG22 THR A  45     -17.029   1.126  -2.464  1.00  0.00           H  
ATOM    733 HG23 THR A  45     -18.420   1.795  -3.349  1.00  0.00           H  
ATOM    734  N   PRO A  46     -15.023   5.820  -3.862  1.00  0.00           N  
ATOM    735  CA  PRO A  46     -14.277   6.993  -3.438  1.00  0.00           C  
ATOM    736  C   PRO A  46     -14.602   7.353  -1.986  1.00  0.00           C  
ATOM    737  O   PRO A  46     -15.196   6.555  -1.263  1.00  0.00           O  
ATOM    738  CB  PRO A  46     -14.668   8.083  -4.421  1.00  0.00           C  
ATOM    739  CG  PRO A  46     -15.960   7.616  -5.072  1.00  0.00           C  
ATOM    740  CD  PRO A  46     -16.138   6.143  -4.748  1.00  0.00           C  
ATOM    741  HA  PRO A  46     -13.295   6.806  -3.460  1.00  0.00           H  
ATOM    742  HB2 PRO A  46     -14.809   9.037  -3.912  1.00  0.00           H  
ATOM    743  HB3 PRO A  46     -13.888   8.234  -5.167  1.00  0.00           H  
ATOM    744  HG2 PRO A  46     -16.806   8.194  -4.698  1.00  0.00           H  
ATOM    745  HG3 PRO A  46     -15.921   7.770  -6.150  1.00  0.00           H  
ATOM    746  HD2 PRO A  46     -17.096   5.956  -4.263  1.00  0.00           H  
ATOM    747  HD3 PRO A  46     -16.114   5.533  -5.651  1.00  0.00           H  
ATOM    748  N   GLY A  47     -14.197   8.556  -1.604  1.00  0.00           N  
ATOM    749  CA  GLY A  47     -14.436   9.030  -0.252  1.00  0.00           C  
ATOM    750  C   GLY A  47     -14.267   7.899   0.765  1.00  0.00           C  
ATOM    751  O   GLY A  47     -14.918   7.896   1.809  1.00  0.00           O  
ATOM    752  H   GLY A  47     -13.713   9.197  -2.199  1.00  0.00           H  
ATOM    753  HA2 GLY A  47     -13.744   9.840  -0.020  1.00  0.00           H  
ATOM    754  HA3 GLY A  47     -15.443   9.441  -0.180  1.00  0.00           H  
ATOM    755  N   GLU A  48     -13.388   6.968   0.425  1.00  0.00           N  
ATOM    756  CA  GLU A  48     -13.126   5.834   1.295  1.00  0.00           C  
ATOM    757  C   GLU A  48     -11.620   5.578   1.393  1.00  0.00           C  
ATOM    758  O   GLU A  48     -10.950   5.404   0.376  1.00  0.00           O  
ATOM    759  CB  GLU A  48     -13.864   4.586   0.808  1.00  0.00           C  
ATOM    760  CG  GLU A  48     -13.013   3.800  -0.191  1.00  0.00           C  
ATOM    761  CD  GLU A  48     -11.973   2.941   0.531  1.00  0.00           C  
ATOM    762  OE1 GLU A  48     -12.382   2.229   1.474  1.00  0.00           O  
ATOM    763  OE2 GLU A  48     -10.794   3.014   0.123  1.00  0.00           O  
ATOM    764  H   GLU A  48     -12.863   6.977  -0.426  1.00  0.00           H  
ATOM    765  HA  GLU A  48     -13.516   6.122   2.272  1.00  0.00           H  
ATOM    766  HB2 GLU A  48     -14.111   3.951   1.659  1.00  0.00           H  
ATOM    767  HB3 GLU A  48     -14.806   4.875   0.341  1.00  0.00           H  
ATOM    768  HG2 GLU A  48     -13.655   3.164  -0.801  1.00  0.00           H  
ATOM    769  HG3 GLU A  48     -12.511   4.490  -0.869  1.00  0.00           H  
ATOM    770  N   THR A  49     -11.134   5.562   2.625  1.00  0.00           N  
ATOM    771  CA  THR A  49      -9.720   5.330   2.868  1.00  0.00           C  
ATOM    772  C   THR A  49      -9.385   3.848   2.695  1.00  0.00           C  
ATOM    773  O   THR A  49     -10.166   2.981   3.088  1.00  0.00           O  
ATOM    774  CB  THR A  49      -9.384   5.871   4.259  1.00  0.00           C  
ATOM    775  OG1 THR A  49     -10.522   5.532   5.047  1.00  0.00           O  
ATOM    776  CG2 THR A  49      -9.346   7.400   4.299  1.00  0.00           C  
ATOM    777  H   THR A  49     -11.686   5.705   3.447  1.00  0.00           H  
ATOM    778  HA  THR A  49      -9.148   5.876   2.117  1.00  0.00           H  
ATOM    779  HB  THR A  49      -8.449   5.449   4.626  1.00  0.00           H  
ATOM    780  HG1 THR A  49     -10.255   5.420   6.005  1.00  0.00           H  
ATOM    781 HG21 THR A  49      -8.597   7.764   3.595  1.00  0.00           H  
ATOM    782 HG22 THR A  49     -10.324   7.795   4.026  1.00  0.00           H  
ATOM    783 HG23 THR A  49      -9.089   7.731   5.306  1.00  0.00           H  
ATOM    784  N   ALA A  50      -8.224   3.599   2.108  1.00  0.00           N  
ATOM    785  CA  ALA A  50      -7.777   2.236   1.879  1.00  0.00           C  
ATOM    786  C   ALA A  50      -6.510   1.975   2.696  1.00  0.00           C  
ATOM    787  O   ALA A  50      -5.773   2.906   3.019  1.00  0.00           O  
ATOM    788  CB  ALA A  50      -7.560   2.014   0.381  1.00  0.00           C  
ATOM    789  H   ALA A  50      -7.595   4.309   1.792  1.00  0.00           H  
ATOM    790  HA  ALA A  50      -8.565   1.566   2.223  1.00  0.00           H  
ATOM    791  HB1 ALA A  50      -6.655   1.427   0.228  1.00  0.00           H  
ATOM    792  HB2 ALA A  50      -7.455   2.979  -0.117  1.00  0.00           H  
ATOM    793  HB3 ALA A  50      -8.415   1.482  -0.035  1.00  0.00           H  
ATOM    794  N   HIS A  51      -6.296   0.705   3.007  1.00  0.00           N  
ATOM    795  CA  HIS A  51      -5.131   0.310   3.781  1.00  0.00           C  
ATOM    796  C   HIS A  51      -4.677  -1.084   3.348  1.00  0.00           C  
ATOM    797  O   HIS A  51      -5.193  -2.089   3.836  1.00  0.00           O  
ATOM    798  CB  HIS A  51      -5.418   0.402   5.281  1.00  0.00           C  
ATOM    799  CG  HIS A  51      -6.433   1.459   5.649  1.00  0.00           C  
ATOM    800  ND1 HIS A  51      -7.659   1.156   6.216  1.00  0.00           N  
ATOM    801  CD2 HIS A  51      -6.390   2.816   5.525  1.00  0.00           C  
ATOM    802  CE1 HIS A  51      -8.316   2.287   6.420  1.00  0.00           C  
ATOM    803  NE2 HIS A  51      -7.529   3.315   5.990  1.00  0.00           N  
ATOM    804  H   HIS A  51      -6.901  -0.045   2.741  1.00  0.00           H  
ATOM    805  HA  HIS A  51      -4.344   1.028   3.549  1.00  0.00           H  
ATOM    806  HB2 HIS A  51      -5.773  -0.567   5.632  1.00  0.00           H  
ATOM    807  HB3 HIS A  51      -4.486   0.610   5.807  1.00  0.00           H  
ATOM    808  HD1 HIS A  51      -7.991   0.238   6.436  1.00  0.00           H  
ATOM    809  HD2 HIS A  51      -5.562   3.393   5.114  1.00  0.00           H  
ATOM    810  HE1 HIS A  51      -9.312   2.381   6.854  1.00  0.00           H  
ATOM    811  HE2 HIS A  51      -7.747   4.288   6.073  1.00  0.00           H  
ATOM    812  N   VAL A  52      -3.715  -1.102   2.437  1.00  0.00           N  
ATOM    813  CA  VAL A  52      -3.184  -2.358   1.933  1.00  0.00           C  
ATOM    814  C   VAL A  52      -1.772  -2.568   2.483  1.00  0.00           C  
ATOM    815  O   VAL A  52      -1.014  -1.611   2.637  1.00  0.00           O  
ATOM    816  CB  VAL A  52      -3.240  -2.373   0.405  1.00  0.00           C  
ATOM    817  CG1 VAL A  52      -3.021  -0.971  -0.166  1.00  0.00           C  
ATOM    818  CG2 VAL A  52      -2.226  -3.364  -0.171  1.00  0.00           C  
ATOM    819  H   VAL A  52      -3.299  -0.282   2.046  1.00  0.00           H  
ATOM    820  HA  VAL A  52      -3.828  -3.158   2.302  1.00  0.00           H  
ATOM    821  HB  VAL A  52      -4.236  -2.704   0.109  1.00  0.00           H  
ATOM    822 HG11 VAL A  52      -2.113  -0.544   0.259  1.00  0.00           H  
ATOM    823 HG12 VAL A  52      -2.922  -1.032  -1.250  1.00  0.00           H  
ATOM    824 HG13 VAL A  52      -3.873  -0.339   0.086  1.00  0.00           H  
ATOM    825 HG21 VAL A  52      -2.003  -4.128   0.573  1.00  0.00           H  
ATOM    826 HG22 VAL A  52      -2.643  -3.835  -1.062  1.00  0.00           H  
ATOM    827 HG23 VAL A  52      -1.311  -2.835  -0.435  1.00  0.00           H  
ATOM    828  N   ARG A  53      -1.461  -3.825   2.763  1.00  0.00           N  
ATOM    829  CA  ARG A  53      -0.153  -4.172   3.291  1.00  0.00           C  
ATOM    830  C   ARG A  53       0.834  -4.417   2.147  1.00  0.00           C  
ATOM    831  O   ARG A  53       1.072  -5.561   1.762  1.00  0.00           O  
ATOM    832  CB  ARG A  53      -0.227  -5.423   4.168  1.00  0.00           C  
ATOM    833  CG  ARG A  53       0.832  -5.383   5.271  1.00  0.00           C  
ATOM    834  CD  ARG A  53       1.554  -6.728   5.388  1.00  0.00           C  
ATOM    835  NE  ARG A  53       0.613  -7.767   5.862  1.00  0.00           N  
ATOM    836  CZ  ARG A  53       0.993  -8.925   6.420  1.00  0.00           C  
ATOM    837  NH1 ARG A  53       2.294  -9.198   6.577  1.00  0.00           N  
ATOM    838  NH2 ARG A  53       0.069  -9.809   6.821  1.00  0.00           N  
ATOM    839  H   ARG A  53      -2.083  -4.597   2.633  1.00  0.00           H  
ATOM    840  HA  ARG A  53       0.145  -3.309   3.887  1.00  0.00           H  
ATOM    841  HB2 ARG A  53      -1.219  -5.501   4.613  1.00  0.00           H  
ATOM    842  HB3 ARG A  53      -0.083  -6.311   3.552  1.00  0.00           H  
ATOM    843  HG2 ARG A  53       1.555  -4.596   5.058  1.00  0.00           H
[truncated: 1,716,391 more chars]
