# Supplementary material for: Semantical and geometrical protein encoding toward enhanced bioactivity and thermostability
Source: eLife. 2025 May 2;13:RP98033. doi: 10.7554/eLife.98033 (PMC12048155; doi:10.7554/eLife.98033)
Supplement: Source code 1. [file elife-98033-code1.zip › ProtSSN-master/data/DDG/DATASET/1O6X-7.0-25.0/1O6X-7.0-25.0.pdb]

MODEL     1                                                                     
ATOM      1  N   MET A   1     -28.470   2.435   8.636  1.00 35.67           N  
ATOM      2  CA  MET A   1     -28.067   1.361   9.538  1.00 35.67           C  
ATOM      3  C   MET A   1     -27.132   0.382   8.835  1.00 35.67           C  
ATOM      4  CB  MET A   1     -29.293   0.619  10.074  1.00 35.67           C  
ATOM      5  O   MET A   1     -27.485  -0.187   7.800  1.00 35.67           O  
ATOM      6  CG  MET A   1     -30.002   1.345  11.205  1.00 35.67           C  
ATOM      7  SD  MET A   1     -30.927   0.202  12.303  1.00 35.67           S  
ATOM      8  CE  MET A   1     -32.629   0.597  11.815  1.00 35.67           C  
ATOM      9  N   ARG A   2     -25.810   0.665   8.625  1.00 47.29           N  
ATOM     10  CA  ARG A   2     -25.050  -0.427   8.026  1.00 47.29           C  
ATOM     11  C   ARG A   2     -24.132  -1.083   9.052  1.00 47.29           C  
ATOM     12  CB  ARG A   2     -24.230   0.077   6.836  1.00 47.29           C  
ATOM     13  O   ARG A   2     -23.276  -0.420   9.640  1.00 47.29           O  
ATOM     14  CG  ARG A   2     -24.987   0.069   5.518  1.00 47.29           C  
ATOM     15  CD  ARG A   2     -24.042   0.017   4.325  1.00 47.29           C  
ATOM     16  NE  ARG A   2     -24.772  -0.062   3.063  1.00 47.29           N  
ATOM     17  NH1 ARG A   2     -23.575   1.621   2.027  1.00 47.29           N  
ATOM     18  NH2 ARG A   2     -25.258   0.546   0.902  1.00 47.29           N  
ATOM     19  CZ  ARG A   2     -24.533   0.702   2.000  1.00 47.29           C  
ATOM     20  N   SER A   3     -24.707  -1.817  10.042  1.00 52.32           N  
ATOM     21  CA  SER A   3     -24.268  -2.954  10.844  1.00 52.32           C  
ATOM     22  C   SER A   3     -23.885  -4.138   9.961  1.00 52.32           C  
ATOM     23  CB  SER A   3     -25.362  -3.373  11.826  1.00 52.32           C  
ATOM     24  O   SER A   3     -24.726  -4.678   9.239  1.00 52.32           O  
ATOM     25  OG  SER A   3     -25.778  -2.272  12.616  1.00 52.32           O  
ATOM     26  N   LEU A   4     -22.556  -4.297   9.524  1.00 55.52           N  
ATOM     27  CA  LEU A   4     -22.021  -5.651   9.436  1.00 55.52           C  
ATOM     28  C   LEU A   4     -20.572  -5.695   9.912  1.00 55.52           C  
ATOM     29  CB  LEU A   4     -22.114  -6.173   8.000  1.00 55.52           C  
ATOM     30  O   LEU A   4     -19.678  -5.176   9.240  1.00 55.52           O  
ATOM     31  CG  LEU A   4     -23.462  -6.761   7.578  1.00 55.52           C  
ATOM     32  CD1 LEU A   4     -23.743  -6.446   6.113  1.00 55.52           C  
ATOM     33  CD2 LEU A   4     -23.488  -8.266   7.821  1.00 55.52           C  
ATOM     34  N   GLU A   5     -20.268  -5.267  11.168  1.00 52.06           N  
ATOM     35  CA  GLU A   5     -19.275  -5.873  12.050  1.00 52.06           C  
ATOM     36  C   GLU A   5     -18.945  -7.297  11.613  1.00 52.06           C  
ATOM     37  CB  GLU A   5     -19.767  -5.867  13.499  1.00 52.06           C  
ATOM     38  O   GLU A   5     -19.354  -8.262  12.264  1.00 52.06           O  
ATOM     39  CG  GLU A   5     -19.919  -4.473  14.092  1.00 52.06           C  
ATOM     40  CD  GLU A   5     -20.261  -4.485  15.573  1.00 52.06           C  
ATOM     41  OE1 GLU A   5     -19.332  -4.433  16.411  1.00 52.06           O  
ATOM     42  OE2 GLU A   5     -21.468  -4.548  15.898  1.00 52.06           O  
ATOM     43  N   THR A   6     -18.768  -7.611  10.280  1.00 52.09           N  
ATOM     44  CA  THR A   6     -18.135  -8.903  10.037  1.00 52.09           C  
ATOM     45  C   THR A   6     -16.616  -8.787  10.129  1.00 52.09           C  
ATOM     46  CB  THR A   6     -18.526  -9.466   8.658  1.00 52.09           C  
ATOM     47  O   THR A   6     -16.021  -7.879   9.544  1.00 52.09           O  
ATOM     48  CG2 THR A   6     -20.012  -9.808   8.605  1.00 52.09           C  
ATOM     49  OG1 THR A   6     -18.236  -8.489   7.650  1.00 52.09           O  
ATOM     50  N   PHE A   7     -16.189  -8.568  11.408  1.00 53.50           N  
ATOM     51  CA  PHE A   7     -15.006  -9.009  12.137  1.00 53.50           C  
ATOM     52  C   PHE A   7     -14.303 -10.139  11.396  1.00 53.50           C  
ATOM     53  CB  PHE A   7     -15.384  -9.463  13.551  1.00 53.50           C  
ATOM     54  O   PHE A   7     -14.933 -11.133  11.026  1.00 53.50           O  
ATOM     55  CG  PHE A   7     -15.796  -8.337  14.460  1.00 53.50           C  
ATOM     56  CD1 PHE A   7     -14.844  -7.607  15.160  1.00 53.50           C  
ATOM     57  CD2 PHE A   7     -17.136  -8.010  14.616  1.00 53.50           C  
ATOM     58  CE1 PHE A   7     -15.222  -6.564  16.003  1.00 53.50           C  
ATOM     59  CE2 PHE A   7     -17.523  -6.969  15.456  1.00 53.50           C  
ATOM     60  CZ  PHE A   7     -16.564  -6.248  16.149  1.00 53.50           C  
ATOM     61  N   VAL A   8     -13.588  -9.905  10.168  1.00 54.37           N  
ATOM     62  CA  VAL A   8     -12.488 -10.845   9.978  1.00 54.37           C  
ATOM     63  C   VAL A   8     -11.782 -10.554   8.656  1.00 54.37           C  
ATOM     64  CB  VAL A   8     -12.981 -12.309  10.008  1.00 54.37           C  
ATOM     65  O   VAL A   8     -12.413 -10.548   7.596  1.00 54.37           O  
ATOM     66  CG1 VAL A   8     -11.902 -13.253   9.482  1.00 54.37           C  
ATOM     67  CG2 VAL A   8     -13.395 -12.703  11.425  1.00 54.37           C  
ATOM     68  N   GLY A   9     -10.589  -9.808   8.735  1.00 69.82           N  
ATOM     69  CA  GLY A   9      -9.386 -10.085   7.967  1.00 69.82           C  
ATOM     70  C   GLY A   9      -8.681  -8.829   7.489  1.00 69.82           C  
ATOM     71  O   GLY A   9      -9.284  -7.756   7.433  1.00 69.82           O  
ATOM     72  N   ASP A  10      -7.432  -8.672   7.871  1.00 82.36           N  
ATOM     73  CA  ASP A  10      -6.510  -7.707   7.280  1.00 82.36           C  
ATOM     74  C   ASP A  10      -6.314  -7.976   5.790  1.00 82.36           C  
ATOM     75  CB  ASP A  10      -5.162  -7.741   8.003  1.00 82.36           C  
ATOM     76  O   ASP A  10      -6.532  -9.096   5.322  1.00 82.36           O  
ATOM     77  CG  ASP A  10      -5.286  -7.519   9.500  1.00 82.36           C  
ATOM     78  OD1 ASP A  10      -5.398  -6.353   9.936  1.00 82.36           O  
ATOM     79  OD2 ASP A  10      -5.267  -8.519  10.250  1.00 82.36           O  
ATOM     80  N   GLN A  11      -6.361  -6.859   5.084  1.00 87.46           N  
ATOM     81  CA  GLN A  11      -6.040  -6.938   3.663  1.00 87.46           C  
ATOM     82  C   GLN A  11      -4.655  -6.364   3.379  1.00 87.46           C  
ATOM     83  CB  GLN A  11      -7.093  -6.202   2.833  1.00 87.46           C  
ATOM     84  O   GLN A  11      -4.235  -5.396   4.017  1.00 87.46           O  
ATOM     85  CG  GLN A  11      -8.437  -6.916   2.770  1.00 87.46           C  
ATOM     86  CD  GLN A  11      -9.388  -6.291   1.767  1.00 87.46           C  
ATOM     87  NE2 GLN A  11      -9.466  -6.878   0.578  1.00 87.46           N  
ATOM     88  OE1 GLN A  11     -10.048  -5.288   2.059  1.00 87.46           O  
ATOM     89  N   VAL A  12      -4.000  -7.165   2.563  1.00 90.37           N  
ATOM     90  CA  VAL A  12      -2.696  -6.645   2.162  1.00 90.37           C  
ATOM     91  C   VAL A  12      -2.790  -6.038   0.764  1.00 90.37           C  
ATOM     92  CB  VAL A  12      -1.612  -7.745   2.194  1.00 90.37           C  
ATOM     93  O   VAL A  12      -3.180  -6.716  -0.189  1.00 90.37           O  
ATOM     94  CG1 VAL A  12      -0.252  -7.174   1.793  1.00 90.37           C  
ATOM     95  CG2 VAL A  12      -1.540  -8.381   3.581  1.00 90.37           C  
ATOM     96  N   LEU A  13      -2.426  -4.727   0.807  1.00 91.71           N  
ATOM     97  CA  LEU A  13      -2.466  -4.016  -0.466  1.00 91.71           C  
ATOM     98  C   LEU A  13      -1.060  -3.822  -1.025  1.00 91.71           C  
ATOM     99  CB  LEU A  13      -3.154  -2.658  -0.300  1.00 91.71           C  
ATOM    100  O   LEU A  13      -0.114  -3.587  -0.270  1.00 91.71           O  
ATOM    101  CG  LEU A  13      -4.589  -2.685   0.228  1.00 91.71           C  
ATOM    102  CD1 LEU A  13      -5.109  -1.265   0.424  1.00 91.71           C  
ATOM    103  CD2 LEU A  13      -5.493  -3.465  -0.721  1.00 91.71           C  
ATOM    104  N   GLU A  14      -1.056  -4.092  -2.287  1.00 93.41           N  
ATOM    105  CA  GLU A  14       0.178  -3.786  -3.004  1.00 93.41           C  
ATOM    106  C   GLU A  14       0.103  -2.415  -3.670  1.00 93.41           C  
ATOM    107  CB  GLU A  14       0.473  -4.863  -4.051  1.00 93.41           C  
ATOM    108  O   GLU A  14      -0.727  -2.192  -4.554  1.00 93.41           O  
ATOM    109  CG  GLU A  14       1.804  -4.679  -4.765  1.00 93.41           C  
ATOM    110  CD  GLU A  14       2.078  -5.749  -5.809  1.00 93.41           C  
ATOM    111  OE1 GLU A  14       1.658  -5.580  -6.976  1.00 93.41           O  
ATOM    112  OE2 GLU A  14       2.718  -6.765  -5.458  1.00 93.41           O  
ATOM    113  N   ILE A  15       1.004  -1.571  -3.249  1.00 93.04           N  
ATOM    114  CA  ILE A  15       0.984  -0.193  -3.728  1.00 93.04           C  
ATOM    115  C   ILE A  15       2.254   0.094  -4.526  1.00 93.04           C  
ATOM    116  CB  ILE A  15       0.847   0.809  -2.560  1.00 93.04           C  
ATOM    117  O   ILE A  15       3.351  -0.300  -4.122  1.00 93.04           O  
ATOM    118  CG1 ILE A  15      -0.412   0.506  -1.741  1.00 93.04           C  
ATOM    119  CG2 ILE A  15       0.826   2.249  -3.084  1.00 93.04           C  
ATOM    120  CD1 ILE A  15      -0.432   1.165  -0.369  1.00 93.04           C  
ATOM    121  N   VAL A  16       1.997   0.767  -5.634  1.00 92.89           N  
ATOM    122  CA  VAL A  16       3.133   1.118  -6.480  1.00 92.89           C  
ATOM    123  C   VAL A  16       3.146   2.624  -6.730  1.00 92.89           C  
ATOM    124  CB  VAL A  16       3.098   0.355  -7.823  1.00 92.89           C  
ATOM    125  O   VAL A  16       2.462   3.116  -7.630  1.00 92.89           O  
ATOM    126  CG1 VAL A  16       4.380   0.599  -8.617  1.00 92.89           C  
ATOM    127  CG2 VAL A  16       2.891  -1.140  -7.582  1.00 92.89           C  
ATOM    128  N   PRO A  17       3.927   3.198  -5.869  1.00 91.68           N  
ATOM    129  CA  PRO A  17       4.034   4.641  -6.097  1.00 91.68           C  
ATOM    130  C   PRO A  17       4.802   4.982  -7.371  1.00 91.68           C  
ATOM    131  CB  PRO A  17       4.783   5.139  -4.858  1.00 91.68           C  
ATOM    132  O   PRO A  17       5.820   4.353  -7.671  1.00 91.68           O  
ATOM    133  CG  PRO A  17       5.538   3.947  -4.364  1.00 91.68           C  
ATOM    134  CD  PRO A  17       4.776   2.709  -4.741  1.00 91.68           C  
ATOM    135  N   SER A  18       4.350   5.953  -8.126  1.00 91.78           N  
ATOM    136  CA  SER A  18       4.960   6.319  -9.400  1.00 91.78           C  
ATOM    137  C   SER A  18       5.968   7.450  -9.226  1.00 91.78           C  
ATOM    138  CB  SER A  18       3.887   6.732 -10.409  1.00 91.78           C  
ATOM    139  O   SER A  18       6.888   7.597 -10.033  1.00 91.78           O  
ATOM    140  OG  SER A  18       3.011   5.653 -10.682  1.00 91.78           O  
ATOM    141  N   ASN A  19       5.804   8.215  -8.114  1.00 93.30           N  
ATOM    142  CA  ASN A  19       6.682   9.352  -7.860  1.00 93.30           C  
ATOM    143  C   ASN A  19       6.874   9.589  -6.365  1.00 93.30           C  
ATOM    144  CB  ASN A  19       6.135  10.613  -8.532  1.00 93.30           C  
ATOM    145  O   ASN A  19       6.200   8.968  -5.542  1.00 93.30           O  
ATOM    146  CG  ASN A  19       5.912  10.432 -10.020  1.00 93.30           C  
ATOM    147  ND2 ASN A  19       4.779  10.917 -10.514  1.00 93.30           N  
ATOM    148  OD1 ASN A  19       6.751   9.860 -10.721  1.00 93.30           O  
ATOM    149  N   GLU A  20       7.759  10.461  -6.062  1.00 91.92           N  
ATOM    150  CA  GLU A  20       8.108  10.772  -4.679  1.00 91.92           C  
ATOM    151  C   GLU A  20       6.911  11.337  -3.921  1.00 91.92           C  
ATOM    152  CB  GLU A  20       9.277  11.759  -4.628  1.00 91.92           C  
ATOM    153  O   GLU A  20       6.764  11.105  -2.719  1.00 91.92           O  
ATOM    154  CG  GLU A  20      10.596  11.177  -5.116  1.00 91.92           C  
ATOM    155  CD  GLU A  20      11.747  12.168  -5.057  1.00 91.92           C  
ATOM    156  OE1 GLU A  20      12.492  12.174  -4.051  1.00 91.92           O  
ATOM    157  OE2 GLU A  20      11.905  12.946  -6.025  1.00 91.92           O  
ATOM    158  N   GLU A  21       6.108  12.071  -4.637  1.00 92.78           N  
ATOM    159  CA  GLU A  21       4.915  12.649  -4.026  1.00 92.78           C  
ATOM    160  C   GLU A  21       3.988  11.562  -3.489  1.00 92.78           C  
ATOM    161  CB  GLU A  21       4.168  13.529  -5.032  1.00 92.78           C  
ATOM    162  O   GLU A  21       3.457  11.682  -2.383  1.00 92.78           O  
ATOM    163  CG  GLU A  21       2.989  14.282  -4.433  1.00 92.78           C  
ATOM    164  CD  GLU A  21       2.346  15.260  -5.404  1.00 92.78           C  
ATOM    165  OE1 GLU A  21       1.495  14.836  -6.218  1.00 92.78           O  
ATOM    166  OE2 GLU A  21       2.698  16.460  -5.351  1.00 92.78           O  
ATOM    167  N   GLN A  22       3.805  10.576  -4.243  1.00 93.07           N  
ATOM    168  CA  GLN A  22       2.968   9.454  -3.832  1.00 93.07           C  
ATOM    169  C   GLN A  22       3.555   8.748  -2.613  1.00 93.07           C  
ATOM    170  CB  GLN A  22       2.796   8.462  -4.982  1.00 93.07           C  
ATOM    171  O   GLN A  22       2.820   8.351  -1.706  1.00 93.07           O  
ATOM    172  CG  GLN A  22       1.979   9.005  -6.147  1.00 93.07           C  
ATOM    173  CD  GLN A  22       1.789   7.987  -7.256  1.00 93.07           C  
ATOM    174  NE2 GLN A  22       0.897   8.291  -8.193  1.00 93.07           N  
ATOM    175  OE1 GLN A  22       2.439   6.937  -7.271  1.00 93.07           O  
ATOM    176  N   ILE A  23       4.833   8.669  -2.592  1.00 92.04           N  
ATOM    177  CA  ILE A  23       5.531   8.078  -1.456  1.00 92.04           C  
ATOM    178  C   ILE A  23       5.266   8.906  -0.200  1.00 92.04           C  
ATOM    179  CB  ILE A  23       7.050   7.974  -1.719  1.00 92.04           C  
ATOM    180  O   ILE A  23       4.963   8.355   0.861  1.00 92.04           O  
ATOM    181  CG1 ILE A  23       7.327   7.011  -2.879  1.00 92.04           C  
ATOM    182  CG2 ILE A  23       7.789   7.532  -0.452  1.00 92.04           C  
ATOM    183  CD1 ILE A  23       8.786   6.966  -3.312  1.00 92.04           C  
ATOM    184  N   LYS A  24       5.344  10.144  -0.357  1.00 92.24           N  
ATOM    185  CA  LYS A  24       5.089  11.042   0.765  1.00 92.24           C  
ATOM    186  C   LYS A  24       3.662  10.886   1.282  1.00 92.24           C  
ATOM    187  CB  LYS A  24       5.343  12.495   0.359  1.00 92.24           C  
ATOM    188  O   LYS A  24       3.433  10.867   2.493  1.00 92.24           O  
ATOM    189  CG  LYS A  24       6.814  12.840   0.180  1.00 92.24           C  
ATOM    190  CD  LYS A  24       7.006  14.314  -0.150  1.00 92.24           C  
ATOM    191  CE  LYS A  24       8.468  14.641  -0.423  1.00 92.24           C  
ATOM    192  NZ  LYS A  24       8.644  16.051  -0.882  1.00 92.24           N  
ATOM    193  N   ASN A  25       2.745  10.811   0.344  1.00 91.47           N  
ATOM    194  CA  ASN A  25       1.346  10.621   0.713  1.00 91.47           C  
ATOM    195  C   ASN A  25       1.149   9.343   1.523  1.00 91.47           C  
ATOM    196  CB  ASN A  25       0.460  10.601  -0.535  1.00 91.47           C  
ATOM    197  O   ASN A  25       0.405   9.334   2.505  1.00 91.47           O  
ATOM    198  CG  ASN A  25       0.368  11.956  -1.207  1.00 91.47           C  
ATOM    199  ND2 ASN A  25      -0.017  11.962  -2.478  1.00 91.47           N  
ATOM    200  OD1 ASN A  25       0.642  12.989  -0.591  1.00 91.47           O  
ATOM    201  N   LEU A  26       1.848   8.287   1.115  1.00 90.50           N  
ATOM    202  CA  LEU A  26       1.757   7.012   1.817  1.00 90.50           C  
ATOM    203  C   LEU A  26       2.321   7.127   3.229  1.00 90.50           C  
ATOM    204  CB  LEU A  26       2.501   5.920   1.044  1.00 90.50           C  
ATOM    205  O   LEU A  26       1.745   6.591   4.178  1.00 90.50           O  
ATOM    206  CG  LEU A  26       1.858   5.456  -0.264  1.00 90.50           C  
ATOM    207  CD1 LEU A  26       2.781   4.485  -0.993  1.00 90.50           C  
ATOM    208  CD2 LEU A  26       0.502   4.813   0.006  1.00 90.50           C  
ATOM    209  N   LEU A  27       3.404   7.824   3.291  1.00 89.77           N  
ATOM    210  CA  LEU A  27       4.035   8.044   4.588  1.00 89.77           C  
ATOM    211  C   LEU A  27       3.101   8.802   5.525  1.00 89.77           C  
ATOM    212  CB  LEU A  27       5.347   8.815   4.421  1.00 89.77           C  
ATOM    213  O   LEU A  27       3.019   8.487   6.715  1.00 89.77           O  
ATOM    214  CG  LEU A  27       6.518   8.038   3.818  1.00 89.77           C  
ATOM    215  CD1 LEU A  27       7.651   8.990   3.447  1.00 89.77           C  
ATOM    216  CD2 LEU A  27       7.008   6.969   4.789  1.00 89.77           C  
ATOM    217  N   GLN A  28       2.418   9.724   4.938  1.00 90.67           N  
ATOM    218  CA  GLN A  28       1.447  10.494   5.707  1.00 90.67           C  
ATOM    219  C   GLN A  28       0.305   9.608   6.197  1.00 90.67           C  
ATOM    220  CB  GLN A  28       0.894  11.649   4.871  1.00 90.67           C  
ATOM    221  O   GLN A  28      -0.134   9.728   7.342  1.00 90.67           O  
ATOM    222  CG  GLN A  28      -0.055  12.563   5.636  1.00 90.67           C  
ATOM    223  CD  GLN A  28      -0.546  13.730   4.801  1.00 90.67           C  
ATOM    224  NE2 GLN A  28      -1.676  13.543   4.126  1.00 90.67           N  
ATOM    225  OE1 GLN A  28       0.084  14.792   4.762  1.00 90.67           O  
ATOM    226  N   LEU A  29      -0.101   8.769   5.255  1.00 88.61           N  
ATOM    227  CA  LEU A  29      -1.169   7.832   5.589  1.00 88.61           C  
ATOM    228  C   LEU A  29      -0.746   6.909   6.727  1.00 88.61           C  
ATOM    229  CB  LEU A  29      -1.558   7.003   4.362  1.00 88.61           C  
ATOM    230  O   LEU A  29      -1.519   6.669   7.657  1.00 88.61           O  
ATOM    231  CG  LEU A  29      -2.833   6.168   4.485  1.00 88.61           C  
ATOM    232  CD1 LEU A  29      -4.043   7.074   4.690  1.00 88.61           C  
ATOM    233  CD2 LEU A  29      -3.019   5.291   3.251  1.00 88.61           C  
ATOM    234  N   GLU A  30       0.445   6.449   6.619  1.00 87.08           N  
ATOM    235  CA  GLU A  30       1.012   5.577   7.644  1.00 87.08           C  
ATOM    236  C   GLU A  30       1.121   6.298   8.984  1.00 87.08           C  
ATOM    237  CB  GLU A  30       2.387   5.062   7.210  1.00 87.08           C  
ATOM    238  O   GLU A  30       0.992   5.678  10.041  1.00 87.08           O  
ATOM    239  CG  GLU A  30       3.004   4.065   8.181  1.00 87.08           C  
ATOM    240  CD  GLU A  30       4.522   4.014   8.103  1.00 87.08           C  
ATOM    241  OE1 GLU A  30       5.193   4.772   8.840  1.00 87.08           O  
ATOM    242  OE2 GLU A  30       5.044   3.210   7.298  1.00 87.08           O  
ATOM    243  N   ALA A  31       1.314   7.538   8.929  1.00 88.85           N  
ATOM    244  CA  ALA A  31       1.484   8.348  10.132  1.00 88.85           C  
ATOM    245  C   ALA A  31       0.180   8.441  10.920  1.00 88.85           C  
ATOM    246  CB  ALA A  31       1.983   9.744   9.768  1.00 88.85           C  
ATOM    247  O   ALA A  31       0.185   8.790  12.102  1.00 88.85           O  
ATOM    248  N   GLN A  32      -0.863   8.015  10.260  1.00 86.68           N  
ATOM    249  CA  GLN A  32      -2.159   8.019  10.931  1.00 86.68           C  
ATOM    250  C   GLN A  32      -2.309   6.806  11.845  1.00 86.68           C  
ATOM    251  CB  GLN A  32      -3.294   8.049   9.907  1.00 86.68           C  
ATOM    252  O   GLN A  32      -2.460   5.679  11.369  1.00 86.68           O  
ATOM    253  CG  GLN A  32      -3.213   9.216   8.932  1.00 86.68           C  
ATOM    254  CD  GLN A  32      -3.475  10.555   9.596  1.00 86.68           C  
ATOM    255  NE2 GLN A  32      -2.419  11.335   9.794  1.00 86.68           N  
ATOM    256  OE1 GLN A  32      -4.619  10.885   9.927  1.00 86.68           O  
ATOM    257  N   GLU A  33      -2.084   6.949  13.062  1.00 84.23           N  
ATOM    258  CA  GLU A  33      -2.077   5.880  14.057  1.00 84.23           C  
ATOM    259  C   GLU A  33      -3.446   5.214  14.161  1.00 84.23           C  
ATOM    260  CB  GLU A  33      -1.650   6.420  15.424  1.00 84.23           C  
ATOM    261  O   GLU A  33      -3.541   4.019  14.451  1.00 84.23           O  
ATOM    262  CG  GLU A  33      -0.195   6.863  15.483  1.00 84.23           C  
ATOM    263  CD  GLU A  33       0.278   7.183  16.892  1.00 84.23           C  
ATOM    264  OE1 GLU A  33       0.853   6.290  17.556  1.00 84.23           O  
ATOM    265  OE2 GLU A  33       0.072   8.334  17.335  1.00 84.23           O  
ATOM    266  N   HIS A  34      -4.513   5.926  13.840  1.00 84.92           N  
ATOM    267  CA  HIS A  34      -5.868   5.404  13.974  1.00 84.92           C  
ATOM    268  C   HIS A  34      -6.163   4.356  12.907  1.00 84.92           C  
ATOM    269  CB  HIS A  34      -6.890   6.539  13.893  1.00 84.92           C  
ATOM    270  O   HIS A  34      -7.049   3.516  13.083  1.00 84.92           O  
ATOM    271  CG  HIS A  34      -6.872   7.270  12.588  1.00 84.92           C  
ATOM    272  CD2 HIS A  34      -7.674   7.170  11.501  1.00 84.92           C  
ATOM    273  ND1 HIS A  34      -5.938   8.239  12.291  1.00 84.92           N  
ATOM    274  CE1 HIS A  34      -6.168   8.705  11.075  1.00 84.92           C  
ATOM    275  NE2 HIS A  34      -7.215   8.072  10.574  1.00 84.92           N  
ATOM    276  N   LEU A  35      -5.301   4.365  11.784  1.00 85.22           N  
ATOM    277  CA  LEU A  35      -5.521   3.426  10.689  1.00 85.22           C  
ATOM    278  C   LEU A  35      -4.820   2.099  10.962  1.00 85.22           C  
ATOM    279  CB  LEU A  35      -5.024   4.017   9.367  1.00 85.22           C  
ATOM    280  O   LEU A  35      -5.171   1.074  10.375  1.00 85.22           O  
ATOM    281  CG  LEU A  35      -5.778   5.241   8.846  1.00 85.22           C  
ATOM    282  CD1 LEU A  35      -5.094   5.793   7.600  1.00 85.22           C  
ATOM    283  CD2 LEU A  35      -7.233   4.889   8.553  1.00 85.22           C  
ATOM    284  N   GLN A  36      -3.893   2.073  11.899  1.00 85.44           N  
ATOM    285  CA  GLN A  36      -3.144   0.881  12.284  1.00 85.44           C  
ATOM    286  C   GLN A  36      -2.599   0.154  11.058  1.00 85.44           C  
ATOM    287  CB  GLN A  36      -4.023  -0.064  13.106  1.00 85.44           C  
ATOM    288  O   GLN A  36      -2.726  -1.067  10.946  1.00 85.44           O  
ATOM    289  CG  GLN A  36      -4.494   0.529  14.427  1.00 85.44           C  
ATOM    290  CD  GLN A  36      -4.279  -0.408  15.600  1.00 85.44           C  
ATOM    291  NE2 GLN A  36      -3.198  -0.191  16.343  1.00 85.44           N  
ATOM    292  OE1 GLN A  36      -5.078  -1.320  15.839  1.00 85.44           O  
ATOM    293  N   LEU A  37      -2.017   0.929  10.159  1.00 88.79           N  
ATOM    294  CA  LEU A  37      -1.403   0.361   8.964  1.00 88.79           C  
ATOM    295  C   LEU A  37      -0.073  -0.305   9.301  1.00 88.79           C  
ATOM    296  CB  LEU A  37      -1.190   1.445   7.904  1.00 88.79           C  
ATOM    297  O   LEU A  37       0.687   0.200  10.130  1.00 88.79           O  
ATOM    298  CG  LEU A  37      -2.423   2.261   7.511  1.00 88.79           C  
ATOM    299  CD1 LEU A  37      -2.043   3.345   6.509  1.00 88.79           C  
ATOM    300  CD2 LEU A  37      -3.505   1.351   6.939  1.00 88.79           C  
ATOM    301  N   ASP A  38       0.081  -1.484   8.701  1.00 88.48           N  
ATOM    302  CA  ASP A  38       1.334  -2.218   8.846  1.00 88.48           C  
ATOM    303  C   ASP A  38       2.017  -2.412   7.494  1.00 88.48           C  
ATOM    304  CB  ASP A  38       1.089  -3.574   9.511  1.00 88.48           C  
ATOM    305  O   ASP A  38       1.550  -3.194   6.663  1.00 88.48           O  
ATOM    306  CG  ASP A  38       2.181  -3.960  10.492  1.00 88.48           C  
ATOM    307  OD1 ASP A  38       3.121  -4.687  10.104  1.00 88.48           O  
ATOM    308  OD2 ASP A  38       2.100  -3.536  11.665  1.00 88.48           O  
ATOM    309  N   PHE A  39       3.086  -1.667   7.368  1.00 89.14           N  
ATOM    310  CA  PHE A  39       3.788  -1.757   6.093  1.00 89.14           C  
ATOM    311  C   PHE A  39       4.748  -2.941   6.086  1.00 89.14           C  
ATOM    312  CB  PHE A  39       4.551  -0.461   5.805  1.00 89.14           C  
ATOM    313  O   PHE A  39       5.685  -2.992   6.886  1.00 89.14           O  
ATOM    314  CG  PHE A  39       3.677   0.662   5.315  1.00 89.14           C  
ATOM    315  CD1 PHE A  39       3.487   0.871   3.954  1.00 89.14           C  
ATOM    316  CD2 PHE A  39       3.045   1.509   6.215  1.00 89.14           C  
ATOM    317  CE1 PHE A  39       2.679   1.909   3.498  1.00 89.14           C  
ATOM    318  CE2 PHE A  39       2.235   2.549   5.767  1.00 89.14           C  
ATOM    319  CZ  PHE A  39       2.055   2.748   4.408  1.00 89.14           C  
ATOM    320  N   TRP A  40       4.408  -3.909   5.244  1.00 90.19           N  
ATOM    321  CA  TRP A  40       5.322  -5.033   5.069  1.00 90.19           C  
ATOM    322  C   TRP A  40       6.566  -4.609   4.296  1.00 90.19           C  
ATOM    323  CB  TRP A  40       4.624  -6.187   4.344  1.00 90.19           C  
ATOM    324  O   TRP A  40       7.678  -5.036   4.614  1.00 90.19           O  
ATOM    325  CG  TRP A  40       3.628  -6.923   5.189  1.00 90.19           C  
ATOM    326  CD1 TRP A  40       3.200  -6.584   6.442  1.00 90.19           C  
ATOM    327  CD2 TRP A  40       2.940  -8.129   4.842  1.00 90.19           C  
ATOM    328  CE2 TRP A  40       2.108  -8.464   5.933  1.00 90.19           C  
ATOM    329  CE3 TRP A  40       2.945  -8.959   3.713  1.00 90.19           C  
ATOM    330  NE1 TRP A  40       2.285  -7.507   6.895  1.00 90.19           N  
ATOM    331  CH2 TRP A  40       1.312 -10.390   4.811  1.00 90.19           C  
ATOM    332  CZ2 TRP A  40       1.288  -9.595   5.928  1.00 90.19           C  
ATOM    333  CZ3 TRP A  40       2.128 -10.084   3.709  1.00 90.19           C  
ATOM    334  N   LYS A  41       6.252  -3.786   3.401  1.00 88.82           N  
ATOM    335  CA  LYS A  41       7.297  -3.208   2.561  1.00 88.82           C  
ATOM    336  C   LYS A  41       7.087  -1.708   2.377  1.00 88.82           C  
ATOM    337  CB  LYS A  41       7.336  -3.903   1.198  1.00 88.82           C  
ATOM    338  O   LYS A  41       6.088  -1.282   1.794  1.00 88.82           O  
ATOM    339  CG  LYS A  41       8.539  -3.526   0.346  1.00 88.82           C  
ATOM    340  CD  LYS A  41       8.606  -4.362  -0.926  1.00 88.82           C  
ATOM    341  CE  LYS A  41       9.881  -4.084  -1.712  1.00 88.82           C  
ATOM    342  NZ  LYS A  41       9.977  -4.939  -2.932  1.00 88.82           N  
ATOM    343  N   SER A  42       7.977  -0.928   2.841  1.00 85.47           N  
ATOM    344  CA  SER A  42       7.854   0.525   2.792  1.00 85.47           C  
ATOM    345  C   SER A  42       8.196   1.063   1.407  1.00 85.47           C  
ATOM    346  CB  SER A  42       8.761   1.176   3.838  1.00 85.47           C  
ATOM    347  O   SER A  42       9.098   0.550   0.741  1.00 85.47           O  
ATOM    348  OG  SER A  42      10.049   0.584   3.825  1.00 85.47           O  
ATOM    349  N   PRO A  43       7.292   1.963   1.024  1.00 82.73           N  
ATOM    350  CA  PRO A  43       7.605   2.603  -0.256  1.00 82.73           C  
ATOM    351  C   PRO A  43       8.834   3.506  -0.178  1.00 82.73           C  
ATOM    352  CB  PRO A  43       6.346   3.418  -0.559  1.00 82.73           C  
ATOM    353  O   PRO A  43       8.793   4.556   0.468  1.00 82.73           O  
ATOM    354  CG  PRO A  43       5.741   3.700   0.778  1.00 82.73           C  
ATOM    355  CD  PRO A  43       6.110   2.583   1.713  1.00 82.73           C  
ATOM    356  N   THR A  44       9.990   3.063  -0.651  1.00 84.23           N  
ATOM    357  CA  THR A  44      11.234   3.816  -0.528  1.00 84.23           C  
ATOM    358  C   THR A  44      11.545   4.562  -1.822  1.00 84.23           C  
ATOM    359  CB  THR A  44      12.412   2.892  -0.168  1.00 84.23           C  
ATOM    360  O   THR A  44      11.899   5.743  -1.794  1.00 84.23           O  
ATOM    361  CG2 THR A  44      13.642   3.699   0.232  1.00 84.23           C  
ATOM    362  OG1 THR A  44      12.033   2.047   0.925  1.00 84.23           O  
ATOM    363  N   THR A  45      11.308   3.837  -2.875  1.00 87.68           N  
ATOM    364  CA  THR A  45      11.625   4.405  -4.180  1.00 87.68           C  
ATOM    365  C   THR A  45      10.402   4.378  -5.092  1.00 87.68           C  
ATOM    366  CB  THR A  45      12.786   3.650  -4.852  1.00 87.68           C  
ATOM    367  O   THR A  45       9.618   3.427  -5.061  1.00 87.68           O  
ATOM    368  CG2 THR A  45      14.097   3.884  -4.109  1.00 87.68           C  
ATOM    369  OG1 THR A  45      12.496   2.246  -4.857  1.00 87.68           O  
ATOM    370  N   PRO A  46      10.243   5.562  -5.818  1.00 88.68           N  
ATOM    371  CA  PRO A  46       9.164   5.536  -6.808  1.00 88.68           C  
ATOM    372  C   PRO A  46       9.323   4.408  -7.825  1.00 88.68           C  
ATOM    373  CB  PRO A  46       9.275   6.903  -7.487  1.00 88.68           C  
ATOM    374  O   PRO A  46      10.412   4.215  -8.373  1.00 88.68           O  
ATOM    375  CG  PRO A  46      10.687   7.334  -7.249  1.00 88.68           C  
ATOM    376  CD  PRO A  46      11.165   6.715  -5.968  1.00 88.68           C  
ATOM    377  N   GLY A  47       8.297   3.625  -8.023  1.00 87.42           N  
ATOM    378  CA  GLY A  47       8.349   2.513  -8.958  1.00 87.42           C  
ATOM    379  C   GLY A  47       8.454   1.163  -8.273  1.00 87.42           C  
ATOM    380  O   GLY A  47       8.304   0.122  -8.916  1.00 87.42           O  
ATOM    381  N   GLU A  48       8.821   1.250  -7.027  1.00 89.85           N  
ATOM    382  CA  GLU A  48       8.911   0.008  -6.264  1.00 89.85           C  
ATOM    383  C   GLU A  48       7.578  -0.332  -5.604  1.00 89.85           C  
ATOM    384  CB  GLU A  48      10.012   0.107  -5.205  1.00 89.85           C  
ATOM    385  O   GLU A  48       6.826   0.564  -5.214  1.00 89.85           O  
ATOM    386  CG  GLU A  48      11.418  -0.070  -5.761  1.00 89.85           C  
ATOM    387  CD  GLU A  48      12.323  -0.889  -4.855  1.00 89.85           C  
ATOM    388  OE1 GLU A  48      12.408  -2.125  -5.039  1.00 89.85           O  
ATOM    389  OE2 GLU A  48      12.951  -0.291  -3.954  1.00 89.85           O  
ATOM    390  N   THR A  49       7.337  -1.593  -5.574  1.00 90.47           N  
ATOM    391  CA  THR A  49       6.080  -2.039  -4.982  1.00 90.47           C  
ATOM    392  C   THR A  49       6.169  -2.034  -3.458  1.00 90.47           C  
ATOM    393  CB  THR A  49       5.700  -3.448  -5.472  1.00 90.47           C  
ATOM    394  O   THR A  49       7.206  -2.382  -2.890  1.00 90.47           O  
ATOM    395  CG2 THR A  49       5.409  -3.449  -6.969  1.00 90.47           C  
ATOM    396  OG1 THR A  49       6.783  -4.348  -5.207  1.00 90.47           O  
ATOM    397  N   ALA A  50       5.138  -1.454  -2.897  1.00 91.11           N  
ATOM    398  CA  ALA A  50       5.025  -1.442  -1.441  1.00 91.11           C  
ATOM    399  C   ALA A  50       3.825  -2.263  -0.977  1.00 91.11           C  
ATOM    400  CB  ALA A  50       4.915  -0.008  -0.928  1.00 91.11           C  
ATOM    401  O   ALA A  50       2.849  -2.420  -1.715  1.00 91.11           O  
ATOM    402  N   HIS A  51       4.074  -2.942   0.174  1.00 92.30           N  
ATOM    403  CA  HIS A  51       3.002  -3.745   0.750  1.00 92.30           C  
ATOM    404  C   HIS A  51       2.568  -3.196   2.105  1.00 92.30           C  
ATOM    405  CB  HIS A  51       3.442  -5.204   0.892  1.00 92.30           C  
ATOM    406  O   HIS A  51       3.408  -2.912   2.962  1.00 92.30           O  
ATOM    407  CG  HIS A  51       3.896  -5.821  -0.393  1.00 92.30           C  
ATOM    408  CD2 HIS A  51       3.423  -5.695  -1.656  1.00 92.30           C  
ATOM    409  ND1 HIS A  51       4.962  -6.691  -0.465  1.00 92.30           N  
ATOM    410  CE1 HIS A  51       5.126  -7.074  -1.720  1.00 92.30           C  
ATOM    411  NE2 HIS A  51       4.205  -6.483  -2.463  1.00 92.30           N  
ATOM    412  N   VAL A  52       1.260  -3.145   2.196  1.00 90.88           N  
ATOM    413  CA  VAL A  52       0.751  -2.613   3.455  1.00 90.88           C  
ATOM    414  C   VAL A  52      -0.476  -3.409   3.895  1.00 90.88           C  
ATOM    415  CB  VAL A  52       0.398  -1.113   3.336  1.00 90.88           C  
ATOM    416  O   VAL A  52      -1.345  -3.724   3.079  1.00 90.88           O  
ATOM    417  CG1 VAL A  52      -0.654  -0.890   2.251  1.00 90.88           C  
ATOM    418  CG2 VAL A  52      -0.092  -0.573   4.679  1.00 90.88           C  
ATOM    419  N   ARG A  53      -0.351  -3.753   5.163  1.00 90.83           N  
ATOM    420  CA  ARG A  53      -1.496  -4.423   5.770  1.00 90.83           C  
ATOM    421  C   ARG A  53      -2.474  -3.412   6.359  1.00 90.83           C  
ATOM    422  CB  ARG A  53      -1.035  -5.399   6.855  1.00 90.83           C  
ATOM    423  O   ARG A  53      -2.113  -2.634   7.244  1.00 90.83           O  
ATOM    424  CG  ARG A  53      -2.162  -6.213   7.471  1.00 90.83           C  
ATOM    425  CD  ARG A  53      -1.714  -6.928   8.738  1.00 90.83           C  
ATOM    426  NE  ARG A  53      -2.803  -7.694   9.338  1.00 90.83           N  
ATOM    427  NH1 ARG A  53      -1.691  -8.114  11.319  1.00 90.83           N  
ATOM    428  NH2 ARG A  53      -3.815  -8.915  10.999  1.00 90.83           N  
ATOM    429  CZ  ARG A  53      -2.767  -8.239  10.551  1.00 90.83           C  
ATOM    430  N   VAL A  54      -3.708  -3.548   5.851  1.00 89.89           N  
ATOM    431  CA  VAL A  54      -4.737  -2.605   6.274  1.00 89.89           C  
ATOM    432  C   VAL A  54      -5.906  -3.361   6.902  1.00 89.89           C  
ATOM    433  CB  VAL A  54      -5.235  -1.740   5.094  1.00 89.89           C  
ATOM    434  O   VAL A  54      -6.409  -4.328   6.325  1.00 89.89           O  
ATOM    435  CG1 VAL A  54      -6.186  -0.650   5.587  1.00 89.89           C  
ATOM    436  CG2 VAL A  54      -4.052  -1.124   4.349  1.00 89.89           C  
ATOM    437  N   PRO A  55      -6.204  -2.830   8.085  1.00 87.99           N  
ATOM    438  CA  PRO A  55      -7.380  -3.449   8.702  1.00 87.99           C  
ATOM    439  C   PRO A  55      -8.654  -3.238   7.888  1.00 87.99           C  
ATOM    440  CB  PRO A  55      -7.476  -2.748  10.059  1.00 87.99           C  
ATOM    441  O   PRO A  55      -8.801  -2.212   7.219  1.00 87.99           O  
ATOM    442  CG  PRO A  55      -6.588  -1.552   9.934  1.00 87.99           C  
ATOM    443  CD  PRO A  55      -5.659  -1.766   8.775  1.00 87.99           C  
ATOM    444  N   PHE A  56      -9.442  -4.192   7.850  1.00 83.05           N  
ATOM    445  CA  PHE A  56     -10.668  -4.211   7.061  1.00 83.05           C  
ATOM    446  C   PHE A  56     -11.487  -2.948   7.302  1.00 83.05           C  
ATOM    447  CB  PHE A  56     -11.504  -5.450   7.394  1.00 83.05           C  
ATOM    448  O   PHE A  56     -12.058  -2.384   6.367  1.00 83.05           O  
ATOM    449  CG  PHE A  56     -12.767  -5.566   6.585  1.00 83.05           C  
ATOM    450  CD1 PHE A  56     -13.988  -5.166   7.115  1.00 83.05           C  
ATOM    451  CD2 PHE A  56     -12.734  -6.075   5.293  1.00 83.05           C  
ATOM    452  CE1 PHE A  56     -15.159  -5.272   6.368  1.00 83.05           C  
ATOM    453  CE2 PHE A  56     -13.900  -6.184   4.541  1.00 83.05           C  
ATOM    454  CZ  PHE A  56     -15.112  -5.783   5.080  1.00 83.05           C  
ATOM    455  N   VAL A  57     -11.475  -2.468   8.499  1.00 84.77           N  
ATOM    456  CA  VAL A  57     -12.275  -1.310   8.879  1.00 84.77           C  
ATOM    457  C   VAL A  57     -11.760  -0.066   8.158  1.00 84.77           C  
ATOM    458  CB  VAL A  57     -12.258  -1.085  10.408  1.00 84.77           C  
ATOM    459  O   VAL A  57     -12.520   0.872   7.905  1.00 84.77           O  
ATOM    460  CG1 VAL A  57     -10.827  -0.906  10.911  1.00 84.77           C  
ATOM    461  CG2 VAL A  57     -13.113   0.126  10.779  1.00 84.77           C  
ATOM    462  N   ASN A  58     -10.547  -0.174   7.771  1.00 88.24           N  
ATOM    463  CA  ASN A  58      -9.924   1.005   7.179  1.00 88.24           C  
ATOM    464  C   ASN A  58      -9.577   0.777   5.710  1.00 88.24           C  
ATOM    465  CB  ASN A  58      -8.672   1.402   7.964  1.00 88.24           C  
ATOM    466  O   ASN A  58      -9.030   1.664   5.052  1.00 88.24           O  
ATOM    467  CG  ASN A  58      -8.993   1.902   9.359  1.00 88.24           C  
ATOM    468  ND2 ASN A  58      -8.154   1.545  10.324  1.00 88.24           N  
ATOM    469  OD1 ASN A  58      -9.987   2.602   9.568  1.00 88.24           O  
ATOM    470  N   VAL A  59      -9.786  -0.385   5.230  1.00 87.03           N  
ATOM    471  CA  VAL A  59      -9.420  -0.756   3.867  1.00 87.03           C  
ATOM    472  C   VAL A  59     -10.108   0.178   2.874  1.00 87.03           C  
ATOM    473  CB  VAL A  59      -9.790  -2.225   3.560  1.00 87.03           C  
ATOM    474  O   VAL A  59      -9.474   0.677   1.941  1.00 87.03           O  
ATOM    475  CG1 VAL A  59      -9.752  -2.488   2.056  1.00 87.03           C  
ATOM    476  CG2 VAL A  59      -8.849  -3.176   4.296  1.00 87.03           C  
ATOM    477  N   GLN A  60     -11.342   0.355   3.076  1.00 87.48           N  
ATOM    478  CA  GLN A  60     -12.092   1.214   2.165  1.00 87.48           C  
ATOM    479  C   GLN A  60     -11.550   2.640   2.182  1.00 87.48           C  
ATOM    480  CB  GLN A  60     -13.578   1.212   2.525  1.00 87.48           C  
ATOM    481  O   GLN A  60     -11.388   3.261   1.130  1.00 87.48           O  
ATOM    482  CG  GLN A  60     -14.459   1.923   1.507  1.00 87.48           C  
ATOM    483  CD  GLN A  60     -14.483   1.224   0.161  1.00 87.48           C  
ATOM    484  NE2 GLN A  60     -15.139   1.841  -0.816  1.00 87.48           N  
ATOM    485  OE1 GLN A  60     -13.915   0.139   0.000  1.00 87.48           O  
ATOM    486  N   ALA A  61     -11.293   3.125   3.311  1.00 89.35           N  
ATOM    487  CA  ALA A  61     -10.748   4.471   3.467  1.00 89.35           C  
ATOM    488  C   ALA A  61      -9.397   4.599   2.769  1.00 89.35           C  
ATOM    489  CB  ALA A  61     -10.616   4.824   4.946  1.00 89.35           C  
ATOM    490  O   ALA A  61      -9.140   5.588   2.078  1.00 89.35           O  
ATOM    491  N   VAL A  62      -8.606   3.629   2.949  1.00 90.58           N  
ATOM    492  CA  VAL A  62      -7.271   3.637   2.360  1.00 90.58           C  
ATOM    493  C   VAL A  62      -7.378   3.550   0.839  1.00 90.58           C  
ATOM    494  CB  VAL A  62      -6.405   2.478   2.901  1.00 90.58           C  
ATOM    495  O   VAL A  62      -6.683   4.272   0.119  1.00 90.58           O  
ATOM    496  CG1 VAL A  62      -5.065   2.419   2.170  1.00 90.58           C  
ATOM    497  CG2 VAL A  62      -6.190   2.631   4.405  1.00 90.58           C  
ATOM    498  N   LYS A  63      -8.254   2.744   0.352  1.00 91.14           N  
ATOM    499  CA  LYS A  63      -8.457   2.585  -1.085  1.00 91.14           C  
ATOM    500  C   LYS A  63      -8.891   3.900  -1.728  1.00 91.14           C  
ATOM    501  CB  LYS A  63      -9.496   1.498  -1.364  1.00 91.14           C  
ATOM    502  O   LYS A  63      -8.367   4.288  -2.774  1.00 91.14           O  
ATOM    503  CG  LYS A  63      -8.988   0.083  -1.129  1.00 91.14           C  
ATOM    504  CD  LYS A  63     -10.049  -0.956  -1.472  1.00 91.14           C  
ATOM    505  CE  LYS A  63      -9.549  -2.372  -1.219  1.00 91.14           C  
ATOM    506  NZ  LYS A  63     -10.563  -3.396  -1.611  1.00 91.14           N  
ATOM    507  N   VAL A  64      -9.781   4.462  -1.112  1.00 92.21           N  
ATOM    508  CA  VAL A  64     -10.299   5.732  -1.609  1.00 92.21           C  
ATOM    509  C   VAL A  64      -9.181   6.772  -1.637  1.00 92.21           C  
ATOM    510  CB  VAL A  64     -11.478   6.239  -0.749  1.00 92.21           C  
ATOM    511  O   VAL A  64      -9.054   7.531  -2.601  1.00 92.21           O  
ATOM    512  CG1 VAL A  64     -11.878   7.654  -1.162  1.00 92.21           C  
ATOM    513  CG2 VAL A  64     -12.669   5.289  -0.862  1.00 92.21           C  
ATOM    514  N   PHE A  65      -8.434   6.755  -0.588  1.00 91.06           N  
ATOM    515  CA  PHE A  65      -7.301   7.668  -0.495  1.00 91.06           C  
ATOM    516  C   PHE A  65      -6.318   7.430  -1.635  1.00 91.06           C  
ATOM    517  CB  PHE A  65      -6.590   7.507   0.853  1.00 91.06           C  
ATOM    518  O   PHE A  65      -5.880   8.377  -2.292  1.00 91.06           O  
ATOM    519  CG  PHE A  65      -5.384   8.394   1.012  1.00 91.06           C  
ATOM    520  CD1 PHE A  65      -4.111   7.918   0.726  1.00 91.06           C  
ATOM    521  CD2 PHE A  65      -5.525   9.705   1.449  1.00 91.06           C  
ATOM    522  CE1 PHE A  65      -2.993   8.736   0.872  1.00 91.06           C  
ATOM    523  CE2 PHE A  65      -4.413  10.529   1.598  1.00 91.06           C  
ATOM    524  CZ  PHE A  65      -3.148  10.042   1.310  1.00 91.06           C  
ATOM    525  N   LEU A  66      -6.037   6.218  -1.849  1.00 92.22           N  
ATOM    526  CA  LEU A  66      -5.111   5.862  -2.918  1.00 92.22           C  
ATOM    527  C   LEU A  66      -5.660   6.286  -4.276  1.00 92.22           C  
ATOM    528  CB  LEU A  66      -4.839   4.355  -2.913  1.00 92.22           C  
ATOM    529  O   LEU A  66      -4.928   6.835  -5.103  1.00 92.22           O  
ATOM    530  CG  LEU A  66      -4.097   3.805  -1.694  1.00 92.22           C  
ATOM    531  CD1 LEU A  66      -4.107   2.280  -1.711  1.00 92.22           C  
ATOM    532  CD2 LEU A  66      -2.668   4.335  -1.652  1.00 92.22           C  
ATOM    533  N   GLU A  67      -6.903   6.084  -4.505  1.00 92.80           N  
ATOM    534  CA  GLU A  67      -7.556   6.453  -5.758  1.00 92.80           C  
ATOM    535  C   GLU A  67      -7.580   7.967  -5.943  1.00 92.80           C  
ATOM    536  CB  GLU A  67      -8.980   5.894  -5.807  1.00 92.80           C  
ATOM    537  O   GLU A  67      -7.361   8.466  -7.049  1.00 92.80           O  
ATOM    538  CG  GLU A  67      -9.044   4.375  -5.862  1.00 92.80           C  
ATOM    539  CD  GLU A  67     -10.393   3.847  -6.322  1.00 92.80           C  
ATOM    540  OE1 GLU A  67     -10.582   3.646  -7.544  1.00 92.80           O  
ATOM    541  OE2 GLU A  67     -11.269   3.632  -5.455  1.00 92.80           O  
ATOM    542  N   SER A  68      -7.759   8.614  -4.884  1.00 92.80           N  
ATOM    543  CA  SER A  68      -7.797  10.072  -4.916  1.00 92.80           C  
ATOM    544  C   SER A  68      -6.425  10.655  -5.239  1.00 92.80           C  
ATOM    545  CB  SER A  68      -8.292  10.625  -3.578  1.00 92.80           C  
ATOM    546  O   SER A  68      -6.324  11.675  -5.924  1.00 92.80           O  
ATOM    547  OG  SER A  68      -8.472  12.029  -3.650  1.00 92.80           O  
ATOM    548  N   GLN A  69      -5.427   9.942  -4.721  1.00 90.88           N  
ATOM    549  CA  GLN A  69      -4.061  10.401  -4.946  1.00 90.88           C  
ATOM    550  C   GLN A  69      -3.526   9.903  -6.285  1.00 90.88           C  
ATOM    551  CB  GLN A  69      -3.145   9.941  -3.810  1.00 90.88           C  
ATOM    552  O   GLN A  69      -2.444  10.306  -6.716  1.00 90.88           O  
ATOM    553  CG  GLN A  69      -3.532  10.494  -2.446  1.00 90.88           C  
ATOM    554  CD  GLN A  69      -3.551  12.011  -2.411  1.00 90.88           C  
ATOM    555  NE2 GLN A  69      -4.720  12.583  -2.145  1.00 90.88           N  
ATOM    556  OE1 GLN A  69      -2.523  12.663  -2.621  1.00 90.88           O  
ATOM    557  N   GLY A  70      -4.319   9.077  -6.932  1.00 91.87           N  
ATOM    558  CA  GLY A  70      -3.906   8.525  -8.212  1.00 91.87           C  
ATOM    559  C   GLY A  70      -2.786   7.510  -8.091  1.00 91.87           C  
ATOM    560  O   GLY A  70      -1.884   7.469  -8.930  1.00 91.87           O  
ATOM    561  N   ILE A  71      -2.723   6.885  -6.932  1.00 91.74           N  
ATOM    562  CA  ILE A  71      -1.701   5.874  -6.685  1.00 91.74           C  
ATOM    563  C   ILE A  71      -2.221   4.501  -7.103  1.00 91.74           C  
ATOM    564  CB  ILE A  71      -1.272   5.855  -5.200  1.00 91.74           C  
ATOM    565  O   ILE A  71      -3.312   4.093  -6.697  1.00 91.74           O  
ATOM    566  CG1 ILE A  71      -0.753   7.234  -4.777  1.00 91.74           C  
ATOM    567  CG2 ILE A  71      -0.216   4.774  -4.957  1.00 91.74           C  
ATOM    568  CD1 ILE A  71      -0.607   7.405  -3.271  1.00 91.74           C  
ATOM    569  N   ALA A  72      -1.409   3.876  -7.885  1.00 91.40           N  
ATOM    570  CA  ALA A  72      -1.786   2.539  -8.337  1.00 91.40           C  
ATOM    571  C   ALA A  72      -1.638   1.518  -7.213  1.00 91.40           C  
ATOM    572  CB  ALA A  72      -0.942   2.127  -9.541  1.00 91.40           C  
ATOM    573  O   ALA A  72      -0.610   1.480  -6.532  1.00 91.40           O  
ATOM    574  N   TYR A  73      -2.737   0.731  -6.999  1.00 91.96           N  
ATOM    575  CA  TYR A  73      -2.676  -0.302  -5.970  1.00 91.96           C  
ATOM    576  C   TYR A  73      -3.407  -1.562  -6.419  1.00 91.96           C  
ATOM    577  CB  TYR A  73      -3.276   0.210  -4.658  1.00 91.96           C  
ATOM    578  O   TYR A  73      -4.234  -1.515  -7.332  1.00 91.96           O  
ATOM    579  CG  TYR A  73      -4.759   0.481  -4.733  1.00 91.96           C  
ATOM    580  CD1 TYR A  73      -5.240   1.724  -5.140  1.00 91.96           C  
ATOM    581  CD2 TYR A  73      -5.682  -0.503  -4.397  1.00 91.96           C  
ATOM    582  CE1 TYR A  73      -6.605   1.979  -5.209  1.00 91.96           C  
ATOM    583  CE2 TYR A  73      -7.050  -0.259  -4.463  1.00 91.96           C  
ATOM    584  OH  TYR A  73      -8.854   1.230  -4.937  1.00 91.96           O  
ATOM    585  CZ  TYR A  73      -7.501   0.983  -4.870  1.00 91.96           C  
ATOM    586  N   SER A  74      -2.942  -2.685  -5.881  1.00 90.54           N  
ATOM    587  CA  SER A  74      -3.591  -3.965  -6.147  1.00 90.54           C  
ATOM    588  C   SER A  74      -3.751  -4.780  -4.868  1.00 90.54           C  
ATOM    589  CB  SER A  74      -2.795  -4.767  -7.177  1.00 90.54           C  
ATOM    590  O   SER A  74      -2.946  -4.657  -3.943  1.00 90.54           O  
ATOM    591  OG  SER A  74      -2.945  -4.212  -8.472  1.00 90.54           O  
ATOM    592  N   ILE A  75      -4.850  -5.506  -4.857  1.00 89.11           N  
ATOM    593  CA  ILE A  75      -5.106  -6.349  -3.695  1.00 89.11           C  
ATOM    594  C   ILE A  75      -4.272  -7.624  -3.789  1.00 89.11           C  
ATOM    595  CB  ILE A  75      -6.606  -6.697  -3.569  1.00 89.11           C  
ATOM    596  O   ILE A  75      -4.448  -8.422  -4.713  1.00 89.11           O  
ATOM    597  CG1 ILE A  75      -7.446  -5.418  -3.477  1.00 89.11           C  
ATOM    598  CG2 ILE A  75      -6.851  -7.601  -2.357  1.00 89.11           C  
ATOM    599  CD1 ILE A  75      -8.914  -5.615  -3.828  1.00 89.11           C  
ATOM    600  N   MET A  76      -3.234  -7.674  -2.838  1.00 84.92           N  
ATOM    601  CA  MET A  76      -2.361  -8.845  -2.836  1.00 84.92           C  
ATOM    602  C   MET A  76      -3.024 -10.017  -2.121  1.00 84.92           C  
ATOM    603  CB  MET A  76      -1.022  -8.517  -2.173  1.00 84.92           C  
ATOM    604  O   MET A  76      -3.121 -11.113  -2.675  1.00 84.92           O  
ATOM    605  CG  MET A  76       0.033  -9.595  -2.357  1.00 84.92           C  
ATOM    606  SD  MET A  76       1.671  -9.096  -1.697  1.00 84.92           S  
ATOM    607  CE  MET A  76       2.667 -10.528  -2.195  1.00 84.92           C  
ATOM    608  N   ILE A  77      -3.602  -9.738  -0.989  1.00 79.55           N  
ATOM    609  CA  ILE A  77      -4.244 -10.773  -0.187  1.00 79.55           C  
ATOM    610  C   ILE A  77      -5.597 -10.272   0.315  1.00 79.55           C  
ATOM    611  CB  ILE A  77      -3.356 -11.199   1.003  1.00 79.55           C  
ATOM    612  O   ILE A  77      -5.666  -9.284   1.048  1.00 79.55           O  
ATOM    613  CG1 ILE A  77      -1.984 -11.668   0.504  1.00 79.55           C  
ATOM    614  CG2 ILE A  77      -4.043 -12.294   1.825  1.00 79.55           C  
ATOM    615  CD1 ILE A  77      -0.970 -11.906   1.614  1.00 79.55           C  
ATOM    616  N   GLU A  78      -6.700 -10.925  -0.101  1.00 71.47           N  
ATOM    617  CA  GLU A  78      -8.058 -10.506   0.235  1.00 71.47           C  
ATOM    618  C   GLU A  78      -8.471 -11.023   1.610  1.00 71.47           C  
ATOM    619  CB  GLU A  78      -9.048 -10.989  -0.828  1.00 71.47           C  
ATOM    620  O   GLU A  78      -9.162 -10.329   2.358  1.00 71.47           O  
ATOM    621  CG  GLU A  78     -10.433 -10.369  -0.705  1.00 71.47           C  
ATOM    622  CD  GLU A  78     -11.363 -10.749  -1.846  1.00 71.47           C  
ATOM    623  OE1 GLU A  78     -11.994 -11.829  -1.780  1.00 71.47           O  
ATOM    624  OE2 GLU A  78     -11.461  -9.962  -2.813  1.00 71.47           O  
ATOM    625  N   ASP A  79      -7.683 -11.906   2.239  1.00 63.09           N  
ATOM    626  CA  ASP A  79      -8.083 -12.450   3.533  1.00 63.09           C  
ATOM    627  C   ASP A  79      -6.910 -13.140   4.225  1.00 63.09           C  
ATOM    628  CB  ASP A  79      -9.247 -13.430   3.367  1.00 63.09           C  
ATOM    629  O   ASP A  79      -6.427 -14.173   3.757  1.00 63.09           O  
ATOM    630  CG  ASP A  79      -9.881 -13.827   4.688  1.00 63.09           C  
ATOM    631  OD1 ASP A  79      -9.659 -14.966   5.154  1.00 63.09           O  
ATOM    632  OD2 ASP A  79     -10.611 -12.994   5.268  1.00 63.09           O  
ATOM    633  N   VAL A  80      -6.302 -12.365   5.072  1.00 57.25           N  
ATOM    634  CA  VAL A  80      -5.257 -12.987   5.879  1.00 57.25           C  
ATOM    635  C   VAL A  80      -5.881 -13.685   7.085  1.00 57.25           C  
ATOM    636  CB  VAL A  80      -4.209 -11.952   6.345  1.00 57.25           C  
ATOM    637  O   VAL A  80      -6.654 -13.077   7.830  1.00 57.25           O  
ATOM    638  CG1 VAL A  80      -4.798 -11.029   7.410  1.00 57.25           C  
ATOM    639  CG2 VAL A  80      -2.963 -12.658   6.877  1.00 57.25           C  
ATOM    640  N   GLN A  81      -6.559 -14.929   7.029  1.00 49.28           N  
ATOM    641  CA  GLN A  81      -7.095 -15.737   8.119  1.00 49.28           C  
ATOM    642  C   GLN A  81      -6.129 -15.776   9.300  1.00 49.28           C  
ATOM    643  CB  GLN A  81      -7.395 -17.158   7.639  1.00 49.28           C  
ATOM    644  O   GLN A  81      -4.919 -15.922   9.115  1.00 49.28           O  
ATOM    645  CG  GLN A  81      -8.517 -17.842   8.407  1.00 49.28           C  
ATOM    646  CD  GLN A  81      -8.869 -19.205   7.841  1.00 49.28           C  
ATOM    647  NE2 GLN A  81      -8.186 -20.240   8.318  1.00 49.28           N  
ATOM    648  OE1 GLN A  81      -9.749 -19.328   6.983  1.00 49.28           O  
TER     649      GLN A  81                                                      
ENDMDL                                                                          
END                                                                             
