# Supplementary material for: Semantical and geometrical protein encoding toward enhanced bioactivity and thermostability
Source: eLife. 2025 May 2;13:RP98033. doi: 10.7554/eLife.98033 (PMC12048155; doi:10.7554/eLife.98033)
Supplement: Source code 1. [file elife-98033-code1.zip › ProtSSN-master/data/DDG/DATASET/1O6X-7.0-25.0/1O6X-7.0-25.0.tsv]

mutant	score
V12A	-1.45
E14A	-0.35
I15V	-0.46
E20G	-1.21
I23V	0.16
L26V	-1.14
A31G	-0.85
D38A	0.18
F39L	-1.99
K41A	-2.14
A50G	-1.55
H51A	-0.7
V52A	-1.09
N58A	-0.24
Q60G	-0.44
V64G	-0.8
F65A	-1.29
I71V	-1.4
Y73L	-2.94
I75A	-1.6
