# Supplementary material for: Semantical and geometrical protein encoding toward enhanced bioactivity and thermostability
Source: eLife. 2025 May 2;13:RP98033. doi: 10.7554/eLife.98033 (PMC12048155; doi:10.7554/eLife.98033)
Supplement: Source code 1. [file elife-98033-code1.zip › ProtSSN-master/data/DDG/DATASET/1O6X-7.0-298.15/1O6X-7.0-298.15.detail.json]

{"mutant": ["A31G", "A50G", "D38A", "E14A", "E20G", "F39L", "F65A", "H51A", "I15V", "I23V", "I71V", "I75A", "K41A", "L26V", "N58A", "Q60G", "V12A", "V52A", "V64G", "Y73L"], "score": [-1.2, -1.4, 0.36, -0.3, -1.42, -1.88, -0.98, -0.61, -0.43, 0.42, -1.31, -1.31, -1.98, -0.97, -0.08, -0.49, -1.1, -1.08, -1.1, -2.78]}
