# Supplementary material for: Semantical and geometrical protein encoding toward enhanced bioactivity and thermostability
Source: eLife. 2025 May 2;13:RP98033. doi: 10.7554/eLife.98033 (PMC12048155; doi:10.7554/eLife.98033)
Supplement: Source code 1. [file elife-98033-code1.zip › ProtSSN-master/data/DDG/DATASET/1O6X-7.0-298.15/1O6X-7.0-298.15.pdb]

MODEL     1                                                                     
ATOM      1  N   MET A   1       3.263   3.020 -27.337  1.00 38.13           N  
ATOM      2  CA  MET A   1       2.662   3.398 -26.061  1.00 38.13           C  
ATOM      3  C   MET A   1       3.639   4.212 -25.220  1.00 38.13           C  
ATOM      4  CB  MET A   1       2.214   2.156 -25.289  1.00 38.13           C  
ATOM      5  O   MET A   1       4.754   3.764 -24.948  1.00 38.13           O  
ATOM      6  CG  MET A   1       0.706   1.965 -25.256  1.00 38.13           C  
ATOM      7  SD  MET A   1       0.196   0.580 -24.166  1.00 38.13           S  
ATOM      8  CE  MET A   1      -1.520   0.358 -24.711  1.00 38.13           C  
ATOM      9  N   ARG A   2       3.808   5.460 -25.560  1.00 48.76           N  
ATOM     10  CA  ARG A   2       3.878   6.844 -25.101  1.00 48.76           C  
ATOM     11  C   ARG A   2       4.303   6.914 -23.638  1.00 48.76           C  
ATOM     12  CB  ARG A   2       2.529   7.541 -25.289  1.00 48.76           C  
ATOM     13  O   ARG A   2       3.737   6.225 -22.788  1.00 48.76           O  
ATOM     14  CG  ARG A   2       2.233   7.933 -26.728  1.00 48.76           C  
ATOM     15  CD  ARG A   2       1.074   8.916 -26.818  1.00 48.76           C  
ATOM     16  NE  ARG A   2       0.817   9.321 -28.197  1.00 48.76           N  
ATOM     17  NH1 ARG A   2      -0.934  10.735 -27.673  1.00 48.76           N  
ATOM     18  NH2 ARG A   2      -0.278  10.474 -29.854  1.00 48.76           N  
ATOM     19  CZ  ARG A   2      -0.131  10.176 -28.571  1.00 48.76           C  
ATOM     20  N   SER A   3       5.564   7.430 -23.346  1.00 54.18           N  
ATOM     21  CA  SER A   3       5.803   8.818 -22.965  1.00 54.18           C  
ATOM     22  C   SER A   3       6.685   8.907 -21.724  1.00 54.18           C  
ATOM     23  CB  SER A   3       4.479   9.540 -22.711  1.00 54.18           C  
ATOM     24  O   SER A   3       6.483   8.168 -20.758  1.00 54.18           O  
ATOM     25  OG  SER A   3       3.454   8.614 -22.393  1.00 54.18           O  
ATOM     26  N   LEU A   4       8.067   9.044 -21.898  1.00 50.68           N  
ATOM     27  CA  LEU A   4       9.084  10.009 -21.494  1.00 50.68           C  
ATOM     28  C   LEU A   4       9.486   9.798 -20.039  1.00 50.68           C  
ATOM     29  CB  LEU A   4       8.574  11.439 -21.693  1.00 50.68           C  
ATOM     30  O   LEU A   4       8.672   9.984 -19.132  1.00 50.68           O  
ATOM     31  CG  LEU A   4       8.860  12.077 -23.054  1.00 50.68           C  
ATOM     32  CD1 LEU A   4       7.628  12.820 -23.560  1.00 50.68           C  
ATOM     33  CD2 LEU A   4      10.057  13.017 -22.962  1.00 50.68           C  
ATOM     34  N   GLU A   5      10.150   8.742 -19.763  1.00 51.94           N  
ATOM     35  CA  GLU A   5      11.250   8.581 -18.816  1.00 51.94           C  
ATOM     36  C   GLU A   5      11.717   9.930 -18.278  1.00 51.94           C  
ATOM     37  CB  GLU A   5      12.420   7.843 -19.472  1.00 51.94           C  
ATOM     38  O   GLU A   5      12.871  10.317 -18.474  1.00 51.94           O  
ATOM     39  CG  GLU A   5      12.129   6.383 -19.786  1.00 51.94           C  
ATOM     40  CD  GLU A   5      13.302   5.661 -20.430  1.00 51.94           C  
ATOM     41  OE1 GLU A   5      14.105   5.037 -19.700  1.00 51.94           O  
ATOM     42  OE2 GLU A   5      13.419   5.722 -21.674  1.00 51.94           O  
ATOM     43  N   THR A   6      10.808  10.946 -18.007  1.00 52.22           N  
ATOM     44  CA  THR A   6      11.346  12.101 -17.297  1.00 52.22           C  
ATOM     45  C   THR A   6      11.370  11.849 -15.792  1.00 52.22           C  
ATOM     46  CB  THR A   6      10.527  13.371 -17.595  1.00 52.22           C  
ATOM     47  O   THR A   6      10.369  11.423 -15.213  1.00 52.22           O  
ATOM     48  CG2 THR A   6      10.581  13.725 -19.077  1.00 52.22           C  
ATOM     49  OG1 THR A   6       9.163  13.152 -17.216  1.00 52.22           O  
ATOM     50  N   PHE A   7      12.333  10.958 -15.373  1.00 56.09           N  
ATOM     51  CA  PHE A   7      13.245  10.799 -14.247  1.00 56.09           C  
ATOM     52  C   PHE A   7      13.328  12.084 -13.432  1.00 56.09           C  
ATOM     53  CB  PHE A   7      14.640  10.397 -14.736  1.00 56.09           C  
ATOM     54  O   PHE A   7      13.740  13.126 -13.945  1.00 56.09           O  
ATOM     55  CG  PHE A   7      14.684   9.050 -15.406  1.00 56.09           C  
ATOM     56  CD1 PHE A   7      14.775   7.886 -14.652  1.00 56.09           C  
ATOM     57  CD2 PHE A   7      14.634   8.948 -16.790  1.00 56.09           C  
ATOM     58  CE1 PHE A   7      14.815   6.638 -15.270  1.00 56.09           C  
ATOM     59  CE2 PHE A   7      14.674   7.704 -17.414  1.00 56.09           C  
ATOM     60  CZ  PHE A   7      14.766   6.550 -16.652  1.00 56.09           C  
ATOM     61  N   VAL A   8      12.219  12.592 -12.731  1.00 55.05           N  
ATOM     62  CA  VAL A   8      12.433  13.555 -11.655  1.00 55.05           C  
ATOM     63  C   VAL A   8      11.136  13.756 -10.876  1.00 55.05           C  
ATOM     64  CB  VAL A   8      12.944  14.908 -12.199  1.00 55.05           C  
ATOM     65  O   VAL A   8      10.088  14.034 -11.464  1.00 55.05           O  
ATOM     66  CG1 VAL A   8      13.244  15.872 -11.052  1.00 55.05           C  
ATOM     67  CG2 VAL A   8      14.185  14.700 -13.065  1.00 55.05           C  
ATOM     68  N   GLY A   9      10.952  12.950  -9.694  1.00 71.08           N  
ATOM     69  CA  GLY A   9       9.957  13.469  -8.771  1.00 71.08           C  
ATOM     70  C   GLY A   9       9.372  12.404  -7.863  1.00 71.08           C  
ATOM     71  O   GLY A   9       8.203  12.037  -8.000  1.00 71.08           O  
ATOM     72  N   ASP A  10      10.236  11.615  -7.220  1.00 82.98           N  
ATOM     73  CA  ASP A  10       9.660  10.734  -6.209  1.00 82.98           C  
ATOM     74  C   ASP A  10       8.697  11.496  -5.301  1.00 82.98           C  
ATOM     75  CB  ASP A  10      10.764  10.080  -5.375  1.00 82.98           C  
ATOM     76  O   ASP A  10       8.840  12.706  -5.112  1.00 82.98           O  
ATOM     77  CG  ASP A  10      11.756   9.295  -6.216  1.00 82.98           C  
ATOM     78  OD1 ASP A  10      11.460   8.139  -6.587  1.00 82.98           O  
ATOM     79  OD2 ASP A  10      12.844   9.837  -6.507  1.00 82.98           O  
ATOM     80  N   GLN A  11       7.662  10.728  -5.056  1.00 88.82           N  
ATOM     81  CA  GLN A  11       6.665  11.273  -4.142  1.00 88.82           C  
ATOM     82  C   GLN A  11       6.593  10.455  -2.855  1.00 88.82           C  
ATOM     83  CB  GLN A  11       5.291  11.321  -4.811  1.00 88.82           C  
ATOM     84  O   GLN A  11       6.750   9.233  -2.881  1.00 88.82           O  
ATOM     85  CG  GLN A  11       5.138  12.451  -5.821  1.00 88.82           C  
ATOM     86  CD  GLN A  11       3.708  12.622  -6.298  1.00 88.82           C  
ATOM     87  NE2 GLN A  11       2.988  13.561  -5.692  1.00 88.82           N  
ATOM     88  OE1 GLN A  11       3.253  11.917  -7.204  1.00 88.82           O  
ATOM     89  N   VAL A  12       6.564  11.259  -1.823  1.00 91.29           N  
ATOM     90  CA  VAL A  12       6.381  10.570  -0.550  1.00 91.29           C  
ATOM     91  C   VAL A  12       4.925  10.684  -0.105  1.00 91.29           C  
ATOM     92  CB  VAL A  12       7.317  11.135   0.542  1.00 91.29           C  
ATOM     93  O   VAL A  12       4.397  11.790   0.035  1.00 91.29           O  
ATOM     94  CG1 VAL A  12       7.130  10.382   1.857  1.00 91.29           C  
ATOM     95  CG2 VAL A  12       8.773  11.064   0.084  1.00 91.29           C  
ATOM     96  N   LEU A  13       4.383   9.435   0.092  1.00 92.53           N  
ATOM     97  CA  LEU A  13       2.990   9.386   0.520  1.00 92.53           C  
ATOM     98  C   LEU A  13       2.886   9.000   1.992  1.00 92.53           C  
ATOM     99  CB  LEU A  13       2.201   8.392  -0.337  1.00 92.53           C  
ATOM    100  O   LEU A  13       3.649   8.158   2.472  1.00 92.53           O  
ATOM    101  CG  LEU A  13       2.170   8.669  -1.841  1.00 92.53           C  
ATOM    102  CD1 LEU A  13       1.475   7.527  -2.576  1.00 92.53           C  
ATOM    103  CD2 LEU A  13       1.475   9.996  -2.126  1.00 92.53           C  
ATOM    104  N   GLU A  14       2.030   9.770   2.612  1.00 93.46           N  
ATOM    105  CA  GLU A  14       1.698   9.433   3.993  1.00 93.46           C  
ATOM    106  C   GLU A  14       0.421   8.601   4.067  1.00 93.46           C  
ATOM    107  CB  GLU A  14       1.549  10.702   4.836  1.00 93.46           C  
ATOM    108  O   GLU A  14      -0.656   9.074   3.696  1.00 93.46           O  
ATOM    109  CG  GLU A  14       1.317  10.434   6.316  1.00 93.46           C  
ATOM    110  CD  GLU A  14       1.054  11.697   7.121  1.00 93.46           C  
ATOM    111  OE1 GLU A  14      -0.120  12.123   7.215  1.00 93.46           O  
ATOM    112  OE2 GLU A  14       2.029  12.265   7.661  1.00 93.46           O  
ATOM    113  N   ILE A  15       0.599   7.420   4.597  1.00 93.58           N  
ATOM    114  CA  ILE A  15      -0.514   6.478   4.662  1.00 93.58           C  
ATOM    115  C   ILE A  15      -0.873   6.203   6.120  1.00 93.58           C  
ATOM    116  CB  ILE A  15      -0.179   5.157   3.934  1.00 93.58           C  
ATOM    117  O   ILE A  15       0.010   5.990   6.954  1.00 93.58           O  
ATOM    118  CG1 ILE A  15       0.184   5.432   2.470  1.00 93.58           C  
ATOM    119  CG2 ILE A  15      -1.349   4.174   4.033  1.00 93.58           C  
ATOM    120  CD1 ILE A  15       0.899   4.276   1.782  1.00 93.58           C  
ATOM    121  N   VAL A  16      -2.198   6.232   6.347  1.00 92.71           N  
ATOM    122  CA  VAL A  16      -2.669   5.928   7.694  1.00 92.71           C  
ATOM    123  C   VAL A  16      -3.601   4.719   7.656  1.00 92.71           C  
ATOM    124  CB  VAL A  16      -3.391   7.138   8.329  1.00 92.71           C  
ATOM    125  O   VAL A  16      -4.795   4.857   7.381  1.00 92.71           O  
ATOM    126  CG1 VAL A  16      -3.745   6.851   9.787  1.00 92.71           C  
ATOM    127  CG2 VAL A  16      -2.525   8.391   8.224  1.00 92.71           C  
ATOM    128  N   PRO A  17      -2.958   3.656   7.910  1.00 92.00           N  
ATOM    129  CA  PRO A  17      -3.824   2.475   7.957  1.00 92.00           C  
ATOM    130  C   PRO A  17      -4.785   2.496   9.144  1.00 92.00           C  
ATOM    131  CB  PRO A  17      -2.833   1.315   8.078  1.00 92.00           C  
ATOM    132  O   PRO A  17      -4.390   2.854  10.257  1.00 92.00           O  
ATOM    133  CG  PRO A  17      -1.600   1.925   8.664  1.00 92.00           C  
ATOM    134  CD  PRO A  17      -1.526   3.361   8.231  1.00 92.00           C  
ATOM    135  N   SER A  18      -6.032   2.098   8.899  1.00 91.89           N  
ATOM    136  CA  SER A  18      -7.052   2.112   9.942  1.00 91.89           C  
ATOM    137  C   SER A  18      -7.176   0.748  10.612  1.00 91.89           C  
ATOM    138  CB  SER A  18      -8.405   2.531   9.364  1.00 91.89           C  
ATOM    139  O   SER A  18      -7.624   0.651  11.757  1.00 91.89           O  
ATOM    140  OG  SER A  18      -8.329   3.826   8.794  1.00 91.89           O  
ATOM    141  N   ASN A  19      -6.723  -0.320   9.898  1.00 93.43           N  
ATOM    142  CA  ASN A  19      -6.826  -1.685  10.404  1.00 93.43           C  
ATOM    143  C   ASN A  19      -5.659  -2.547   9.932  1.00 93.43           C  
ATOM    144  CB  ASN A  19      -8.156  -2.314   9.984  1.00 93.43           C  
ATOM    145  O   ASN A  19      -4.877  -2.127   9.077  1.00 93.43           O  
ATOM    146  CG  ASN A  19      -9.355  -1.564  10.529  1.00 93.43           C  
ATOM    147  ND2 ASN A  19     -10.341  -1.321   9.673  1.00 93.43           N  
ATOM    148  OD1 ASN A  19      -9.395  -1.205  11.709  1.00 93.43           O  
ATOM    149  N   GLU A  20      -5.563  -3.671  10.504  1.00 92.03           N  
ATOM    150  CA  GLU A  20      -4.485  -4.609  10.203  1.00 92.03           C  
ATOM    151  C   GLU A  20      -4.536  -5.059   8.746  1.00 92.03           C  
ATOM    152  CB  GLU A  20      -4.555  -5.823  11.132  1.00 92.03           C  
ATOM    153  O   GLU A  20      -3.497  -5.313   8.132  1.00 92.03           O  
ATOM    154  CG  GLU A  20      -4.239  -5.505  12.586  1.00 92.03           C  
ATOM    155  CD  GLU A  20      -4.267  -6.728  13.488  1.00 92.03           C  
ATOM    156  OE1 GLU A  20      -3.197  -7.333  13.724  1.00 92.03           O  
ATOM    157  OE2 GLU A  20      -5.369  -7.085  13.962  1.00 92.03           O  
ATOM    158  N   GLU A  21      -5.764  -5.163   8.260  1.00 92.55           N  
ATOM    159  CA  GLU A  21      -5.938  -5.558   6.866  1.00 92.55           C  
ATOM    160  C   GLU A  21      -5.238  -4.582   5.924  1.00 92.55           C  
ATOM    161  CB  GLU A  21      -7.425  -5.652   6.515  1.00 92.55           C  
ATOM    162  O   GLU A  21      -4.564  -4.998   4.980  1.00 92.55           O  
ATOM    163  CG  GLU A  21      -7.696  -6.252   5.143  1.00 92.55           C  
ATOM    164  CD  GLU A  21      -9.171  -6.264   4.775  1.00 92.55           C  
ATOM    165  OE1 GLU A  21      -9.622  -5.353   4.044  1.00 92.55           O  
ATOM    166  OE2 GLU A  21      -9.882  -7.192   5.222  1.00 92.55           O  
ATOM    167  N   GLN A  22      -5.406  -3.340   6.198  1.00 92.66           N  
ATOM    168  CA  GLN A  22      -4.761  -2.301   5.403  1.00 92.66           C  
ATOM    169  C   GLN A  22      -3.241  -2.406   5.490  1.00 92.66           C  
ATOM    170  CB  GLN A  22      -5.218  -0.914   5.857  1.00 92.66           C  
ATOM    171  O   GLN A  22      -2.543  -2.244   4.486  1.00 92.66           O  
ATOM    172  CG  GLN A  22      -6.683  -0.623   5.562  1.00 92.66           C  
ATOM    173  CD  GLN A  22      -7.095   0.781   5.965  1.00 92.66           C  
ATOM    174  NE2 GLN A  22      -8.156   1.288   5.346  1.00 92.66           N  
ATOM    175  OE1 GLN A  22      -6.465   1.404   6.826  1.00 92.66           O  
ATOM    176  N   ILE A  23      -2.788  -2.728   6.639  1.00 92.43           N  
ATOM    177  CA  ILE A  23      -1.360  -2.915   6.871  1.00 92.43           C  
ATOM    178  C   ILE A  23      -0.848  -4.081   6.029  1.00 92.43           C  
ATOM    179  CB  ILE A  23      -1.057  -3.159   8.366  1.00 92.43           C  
ATOM    180  O   ILE A  23       0.197  -3.977   5.382  1.00 92.43           O  
ATOM    181  CG1 ILE A  23      -1.392  -1.911   9.190  1.00 92.43           C  
ATOM    182  CG2 ILE A  23       0.406  -3.567   8.561  1.00 92.43           C  
ATOM    183  CD1 ILE A  23      -1.284  -2.115  10.695  1.00 92.43           C  
ATOM    184  N   LYS A  24      -1.573  -5.109   6.044  1.00 92.26           N  
ATOM    185  CA  LYS A  24      -1.196  -6.286   5.266  1.00 92.26           C  
ATOM    186  C   LYS A  24      -1.127  -5.962   3.776  1.00 92.26           C  
ATOM    187  CB  LYS A  24      -2.185  -7.428   5.508  1.00 92.26           C  
ATOM    188  O   LYS A  24      -0.204  -6.395   3.084  1.00 92.26           O  
ATOM    189  CG  LYS A  24      -2.012  -8.122   6.851  1.00 92.26           C  
ATOM    190  CD  LYS A  24      -2.961  -9.305   6.996  1.00 92.26           C  
ATOM    191  CE  LYS A  24      -2.882  -9.919   8.387  1.00 92.26           C  
ATOM    192  NZ  LYS A  24      -3.824 -11.068   8.539  1.00 92.26           N  
ATOM    193  N   ASN A  25      -2.123  -5.227   3.307  1.00 91.60           N  
ATOM    194  CA  ASN A  25      -2.156  -4.826   1.904  1.00 91.60           C  
ATOM    195  C   ASN A  25      -0.925  -4.009   1.525  1.00 91.60           C  
ATOM    196  CB  ASN A  25      -3.431  -4.036   1.602  1.00 91.60           C  
ATOM    197  O   ASN A  25      -0.354  -4.201   0.450  1.00 91.60           O  
ATOM    198  CG  ASN A  25      -4.676  -4.901   1.631  1.00 91.60           C  
ATOM    199  ND2 ASN A  25      -5.821  -4.284   1.896  1.00 91.60           N  
ATOM    200  OD1 ASN A  25      -4.608  -6.114   1.417  1.00 91.60           O  
ATOM    201  N   LEU A  26      -0.533  -3.096   2.418  1.00 91.06           N  
ATOM    202  CA  LEU A  26       0.637  -2.256   2.183  1.00 91.06           C  
ATOM    203  C   LEU A  26       1.906  -3.098   2.119  1.00 91.06           C  
ATOM    204  CB  LEU A  26       0.767  -1.197   3.281  1.00 91.06           C  
ATOM    205  O   LEU A  26       2.766  -2.870   1.265  1.00 91.06           O  
ATOM    206  CG  LEU A  26      -0.264  -0.068   3.259  1.00 91.06           C  
ATOM    207  CD1 LEU A  26      -0.123   0.803   4.503  1.00 91.06           C  
ATOM    208  CD2 LEU A  26      -0.113   0.770   1.994  1.00 91.06           C  
ATOM    209  N   LEU A  27       1.973  -4.045   3.014  1.00 90.60           N  
ATOM    210  CA  LEU A  27       3.119  -4.947   3.049  1.00 90.60           C  
ATOM    211  C   LEU A  27       3.227  -5.741   1.751  1.00 90.60           C  
ATOM    212  CB  LEU A  27       3.012  -5.904   4.239  1.00 90.60           C  
ATOM    213  O   LEU A  27       4.328  -5.961   1.243  1.00 90.60           O  
ATOM    214  CG  LEU A  27       3.201  -5.286   5.625  1.00 90.60           C  
ATOM    215  CD1 LEU A  27       2.870  -6.305   6.710  1.00 90.60           C  
ATOM    216  CD2 LEU A  27       4.625  -4.765   5.790  1.00 90.60           C  
ATOM    217  N   GLN A  28       2.083  -6.115   1.259  1.00 90.88           N  
ATOM    218  CA  GLN A  28       2.035  -6.843  -0.005  1.00 90.88           C  
ATOM    219  C   GLN A  28       2.523  -5.973  -1.160  1.00 90.88           C  
ATOM    220  CB  GLN A  28       0.617  -7.341  -0.286  1.00 90.88           C  
ATOM    221  O   GLN A  28       3.243  -6.448  -2.041  1.00 90.88           O  
ATOM    222  CG  GLN A  28       0.513  -8.247  -1.505  1.00 90.88           C  
ATOM    223  CD  GLN A  28      -0.897  -8.756  -1.740  1.00 90.88           C  
ATOM    224  NE2 GLN A  28      -1.653  -8.046  -2.570  1.00 90.88           N  
ATOM    225  OE1 GLN A  28      -1.303  -9.779  -1.180  1.00 90.88           O  
ATOM    226  N   LEU A  29       2.041  -4.741  -1.049  1.00 89.23           N  
ATOM    227  CA  LEU A  29       2.448  -3.780  -2.068  1.00 89.23           C  
ATOM    228  C   LEU A  29       3.961  -3.591  -2.064  1.00 89.23           C  
ATOM    229  CB  LEU A  29       1.753  -2.435  -1.844  1.00 89.23           C  
ATOM    230  O   LEU A  29       4.589  -3.549  -3.125  1.00 89.23           O  
ATOM    231  CG  LEU A  29       1.849  -1.424  -2.988  1.00 89.23           C  
ATOM    232  CD1 LEU A  29       1.107  -1.940  -4.216  1.00 89.23           C  
ATOM    233  CD2 LEU A  29       1.297  -0.070  -2.553  1.00 89.23           C  
ATOM    234  N   GLU A  30       4.505  -3.482  -0.889  1.00 88.03           N  
ATOM    235  CA  GLU A  30       5.946  -3.334  -0.705  1.00 88.03           C  
ATOM    236  C   GLU A  30       6.697  -4.559  -1.220  1.00 88.03           C  
ATOM    237  CB  GLU A  30       6.278  -3.095   0.770  1.00 88.03           C  
ATOM    238  O   GLU A  30       7.825  -4.444  -1.702  1.00 88.03           O  
ATOM    239  CG  GLU A  30       7.761  -2.889   1.041  1.00 88.03           C  
ATOM    240  CD  GLU A  30       8.262  -3.657   2.254  1.00 88.03           C  
ATOM    241  OE1 GLU A  30       9.423  -4.125   2.239  1.00 88.03           O  
ATOM    242  OE2 GLU A  30       7.487  -3.792   3.227  1.00 88.03           O  
ATOM    243  N   ALA A  31       6.086  -5.688  -1.121  1.00 88.99           N  
ATOM    244  CA  ALA A  31       6.704  -6.941  -1.548  1.00 88.99           C  
ATOM    245  C   ALA A  31       6.883  -6.975  -3.063  1.00 88.99           C  
ATOM    246  CB  ALA A  31       5.866  -8.131  -1.087  1.00 88.99           C  
ATOM    247  O   ALA A  31       7.644  -7.793  -3.586  1.00 88.99           O  
ATOM    248  N   GLN A  32       6.243  -6.051  -3.679  1.00 87.15           N  
ATOM    249  CA  GLN A  32       6.360  -5.986  -5.132  1.00 87.15           C  
ATOM    250  C   GLN A  32       7.639  -5.266  -5.549  1.00 87.15           C  
ATOM    251  CB  GLN A  32       5.142  -5.286  -5.739  1.00 87.15           C  
ATOM    252  O   GLN A  32       7.736  -4.043  -5.433  1.00 87.15           O  
ATOM    253  CG  GLN A  32       3.818  -5.962  -5.411  1.00 87.15           C  
ATOM    254  CD  GLN A  32       3.640  -7.285  -6.132  1.00 87.15           C  
ATOM    255  NE2 GLN A  32       3.589  -8.373  -5.371  1.00 87.15           N  
ATOM    256  OE1 GLN A  32       3.548  -7.329  -7.363  1.00 87.15           O  
ATOM    257  N   GLU A  33       8.649  -5.979  -5.886  1.00 84.60           N  
ATOM    258  CA  GLU A  33       9.968  -5.454  -6.226  1.00 84.60           C  
ATOM    259  C   GLU A  33       9.902  -4.549  -7.453  1.00 84.60           C  
ATOM    260  CB  GLU A  33      10.955  -6.599  -6.469  1.00 84.60           C  
ATOM    261  O   GLU A  33      10.703  -3.622  -7.590  1.00 84.60           O  
ATOM    262  CG  GLU A  33      11.278  -7.408  -5.221  1.00 84.60           C  
ATOM    263  CD  GLU A  33      12.480  -8.323  -5.393  1.00 84.60           C  
ATOM    264  OE1 GLU A  33      13.598  -7.941  -4.981  1.00 84.60           O  
ATOM    265  OE2 GLU A  33      12.301  -9.431  -5.947  1.00 84.60           O  
ATOM    266  N   HIS A  34       8.905  -4.711  -8.289  1.00 85.40           N  
ATOM    267  CA  HIS A  34       8.771  -3.944  -9.523  1.00 85.40           C  
ATOM    268  C   HIS A  34       8.387  -2.497  -9.233  1.00 85.40           C  
ATOM    269  CB  HIS A  34       7.734  -4.589 -10.445  1.00 85.40           C  
ATOM    270  O   HIS A  34       8.664  -1.604 -10.037  1.00 85.40           O  
ATOM    271  CG  HIS A  34       6.365  -4.664  -9.847  1.00 85.40           C  
ATOM    272  CD2 HIS A  34       5.261  -3.909 -10.056  1.00 85.40           C  
ATOM    273  ND1 HIS A  34       6.015  -5.609  -8.907  1.00 85.40           N  
ATOM    274  CE1 HIS A  34       4.750  -5.431  -8.563  1.00 85.40           C  
ATOM    275  NE2 HIS A  34       4.270  -4.406  -9.246  1.00 85.40           N  
ATOM    276  N   LEU A  35       7.789  -2.274  -8.001  1.00 85.74           N  
ATOM    277  CA  LEU A  35       7.310  -0.941  -7.653  1.00 85.74           C  
ATOM    278  C   LEU A  35       8.415  -0.122  -6.994  1.00 85.74           C  
ATOM    279  CB  LEU A  35       6.101  -1.032  -6.719  1.00 85.74           C  
ATOM    280  O   LEU A  35       8.360   1.110  -6.987  1.00 85.74           O  
ATOM    281  CG  LEU A  35       4.835  -1.658  -7.308  1.00 85.74           C  
ATOM    282  CD1 LEU A  35       3.768  -1.810  -6.229  1.00 85.74           C  
ATOM    283  CD2 LEU A  35       4.314  -0.819  -8.469  1.00 85.74           C  
ATOM    284  N   GLN A  36       9.474  -0.760  -6.595  1.00 86.27           N  
ATOM    285  CA  GLN A  36      10.616  -0.108  -5.963  1.00 86.27           C  
ATOM    286  C   GLN A  36      10.162   0.894  -4.906  1.00 86.27           C  
ATOM    287  CB  GLN A  36      11.483   0.592  -7.012  1.00 86.27           C  
ATOM    288  O   GLN A  36      10.644   2.028  -4.869  1.00 86.27           O  
ATOM    289  CG  GLN A  36      12.052  -0.347  -8.066  1.00 86.27           C  
ATOM    290  CD  GLN A  36      13.203  -1.187  -7.543  1.00 86.27           C  
ATOM    291  NE2 GLN A  36      12.941  -2.468  -7.304  1.00 86.27           N  
ATOM    292  OE1 GLN A  36      14.317  -0.690  -7.357  1.00 86.27           O  
ATOM    293  N   LEU A  37       9.230   0.447  -4.105  1.00 89.77           N  
ATOM    294  CA  LEU A  37       8.742   1.275  -3.008  1.00 89.77           C  
ATOM    295  C   LEU A  37       9.749   1.309  -1.863  1.00 89.77           C  
ATOM    296  CB  LEU A  37       7.394   0.756  -2.502  1.00 89.77           C  
ATOM    297  O   LEU A  37      10.361   0.289  -1.539  1.00 89.77           O  
ATOM    298  CG  LEU A  37       6.280   0.634  -3.544  1.00 89.77           C  
ATOM    299  CD1 LEU A  37       5.041  -0.002  -2.922  1.00 89.77           C  
ATOM    300  CD2 LEU A  37       5.948   2.000  -4.134  1.00 89.77           C  
ATOM    301  N   ASP A  38       9.944   2.570  -1.345  1.00 89.44           N  
ATOM    302  CA  ASP A  38      10.776   2.751  -0.160  1.00 89.44           C  
ATOM    303  C   ASP A  38       9.943   3.221   1.030  1.00 89.44           C  
ATOM    304  CB  ASP A  38      11.901   3.749  -0.441  1.00 89.44           C  
ATOM    305  O   ASP A  38       9.481   4.364   1.058  1.00 89.44           O  
ATOM    306  CG  ASP A  38      13.069   3.131  -1.191  1.00 89.44           C  
ATOM    307  OD1 ASP A  38      13.949   2.517  -0.550  1.00 89.44           O  
ATOM    308  OD2 ASP A  38      13.110   3.261  -2.433  1.00 89.44           O  
ATOM    309  N   PHE A  39       9.829   2.344   1.976  1.00 90.08           N  
ATOM    310  CA  PHE A  39       9.055   2.734   3.148  1.00 90.08           C  
ATOM    311  C   PHE A  39       9.939   3.437   4.172  1.00 90.08           C  
ATOM    312  CB  PHE A  39       8.386   1.512   3.783  1.00 90.08           C  
ATOM    313  O   PHE A  39      10.861   2.832   4.722  1.00 90.08           O  
ATOM    314  CG  PHE A  39       7.133   1.069   3.076  1.00 90.08           C  
ATOM    315  CD1 PHE A  39       5.889   1.543   3.474  1.00 90.08           C  
ATOM    316  CD2 PHE A  39       7.201   0.179   2.012  1.00 90.08           C  
ATOM    317  CE1 PHE A  39       4.728   1.135   2.821  1.00 90.08           C  
ATOM    318  CE2 PHE A  39       6.045  -0.233   1.355  1.00 90.08           C  
ATOM    319  CZ  PHE A  39       4.810   0.245   1.761  1.00 90.08           C  
ATOM    320  N   TRP A  40       9.716   4.704   4.311  1.00 91.34           N  
ATOM    321  CA  TRP A  40      10.421   5.459   5.342  1.00 91.34           C  
ATOM    322  C   TRP A  40       9.977   5.024   6.734  1.00 91.34           C  
ATOM    323  CB  TRP A  40      10.187   6.961   5.164  1.00 91.34           C  
ATOM    324  O   TRP A  40      10.797   4.915   7.649  1.00 91.34           O  
ATOM    325  CG  TRP A  40      10.944   7.564   4.019  1.00 91.34           C  
ATOM    326  CD1 TRP A  40      11.636   6.897   3.046  1.00 91.34           C  
ATOM    327  CD2 TRP A  40      11.090   8.958   3.731  1.00 91.34           C  
ATOM    328  CE2 TRP A  40      11.883   9.064   2.567  1.00 91.34           C  
ATOM    329  CE3 TRP A  40      10.626  10.129   4.344  1.00 91.34           C  
ATOM    330  NE1 TRP A  40      12.202   7.793   2.169  1.00 91.34           N  
ATOM    331  CH2 TRP A  40      11.755  11.426   2.623  1.00 91.34           C  
ATOM    332  CZ2 TRP A  40      12.222  10.296   2.003  1.00 91.34           C  
ATOM    333  CZ3 TRP A  40      10.965  11.355   3.782  1.00 91.34           C  
ATOM    334  N   LYS A  41       8.725   4.797   6.740  1.00 90.08           N  
ATOM    335  CA  LYS A  41       8.080   4.329   7.964  1.00 90.08           C  
ATOM    336  C   LYS A  41       7.124   3.176   7.675  1.00 90.08           C  
ATOM    337  CB  LYS A  41       7.330   5.473   8.647  1.00 90.08           C  
ATOM    338  O   LYS A  41       6.114   3.356   6.991  1.00 90.08           O  
ATOM    339  CG  LYS A  41       6.853   5.148  10.055  1.00 90.08           C  
ATOM    340  CD  LYS A  41       6.229   6.363  10.729  1.00 90.08           C  
ATOM    341  CE  LYS A  41       5.836   6.064  12.169  1.00 90.08           C  
ATOM    342  NZ  LYS A  41       5.179   7.237  12.819  1.00 90.08           N  
ATOM    343  N   SER A  42       7.389   2.031   8.183  1.00 88.27           N  
ATOM    344  CA  SER A  42       6.586   0.842   7.918  1.00 88.27           C  
ATOM    345  C   SER A  42       5.300   0.850   8.738  1.00 88.27           C  
ATOM    346  CB  SER A  42       7.387  -0.425   8.223  1.00 88.27           C  
ATOM    347  O   SER A  42       5.298   1.277   9.895  1.00 88.27           O  
ATOM    348  OG  SER A  42       7.942  -0.368   9.526  1.00 88.27           O  
ATOM    349  N   PRO A  43       4.227   0.498   8.029  1.00 86.41           N  
ATOM    350  CA  PRO A  43       2.964   0.392   8.763  1.00 86.41           C  
ATOM    351  C   PRO A  43       2.942  -0.788   9.731  1.00 86.41           C  
ATOM    352  CB  PRO A  43       1.926   0.207   7.653  1.00 86.41           C  
ATOM    353  O   PRO A  43       2.888  -1.943   9.301  1.00 86.41           O  
ATOM    354  CG  PRO A  43       2.687  -0.390   6.514  1.00 86.41           C  
ATOM    355  CD  PRO A  43       4.115   0.068   6.601  1.00 86.41           C  
ATOM    356  N   THR A  44       3.181  -0.536  11.022  1.00 87.59           N  
ATOM    357  CA  THR A  44       3.257  -1.608  12.009  1.00 87.59           C  
ATOM    358  C   THR A  44       1.945  -1.728  12.779  1.00 87.59           C  
ATOM    359  CB  THR A  44       4.415  -1.376  12.996  1.00 87.59           C  
ATOM    360  O   THR A  44       1.462  -2.836  13.025  1.00 87.59           O  
ATOM    361  CG2 THR A  44       4.786  -2.666  13.722  1.00 87.59           C  
ATOM    362  OG1 THR A  44       5.560  -0.900  12.278  1.00 87.59           O  
ATOM    363  N   THR A  45       1.403  -0.550  13.103  1.00 89.79           N  
ATOM    364  CA  THR A  45       0.174  -0.518  13.888  1.00 89.79           C  
ATOM    365  C   THR A  45      -0.916   0.258  13.155  1.00 89.79           C  
ATOM    366  CB  THR A  45       0.412   0.109  15.274  1.00 89.79           C  
ATOM    367  O   THR A  45      -0.641   1.286  12.532  1.00 89.79           O  
ATOM    368  CG2 THR A  45       1.278  -0.794  16.146  1.00 89.79           C  
ATOM    369  OG1 THR A  45       1.069   1.372  15.113  1.00 89.79           O  
ATOM    370  N   PRO A  46      -2.140  -0.411  13.206  1.00 90.31           N  
ATOM    371  CA  PRO A  46      -3.252   0.366  12.654  1.00 90.31           C  
ATOM    372  C   PRO A  46      -3.449   1.702  13.367  1.00 90.31           C  
ATOM    373  CB  PRO A  46      -4.461  -0.548  12.865  1.00 90.31           C  
ATOM    374  O   PRO A  46      -3.478   1.750  14.599  1.00 90.31           O  
ATOM    375  CG  PRO A  46      -4.056  -1.468  13.971  1.00 90.31           C  
ATOM    376  CD  PRO A  46      -2.561  -1.609  13.950  1.00 90.31           C  
ATOM    377  N   GLY A  47      -3.484   2.777  12.654  1.00 89.35           N  
ATOM    378  CA  GLY A  47      -3.647   4.105  13.223  1.00 89.35           C  
ATOM    379  C   GLY A  47      -2.375   4.931  13.185  1.00 89.35           C  
ATOM    380  O   GLY A  47      -2.398   6.129  13.475  1.00 89.35           O  
ATOM    381  N   GLU A  48      -1.320   4.217  12.960  1.00 91.06           N  
ATOM    382  CA  GLU A  48      -0.042   4.917  12.875  1.00 91.06           C  
ATOM    383  C   GLU A  48       0.251   5.359  11.444  1.00 91.06           C  
ATOM    384  CB  GLU A  48       1.093   4.030  13.394  1.00 91.06           C  
ATOM    385  O   GLU A  48      -0.075   4.648  10.490  1.00 91.06           O  
ATOM    386  CG  GLU A  48       1.173   3.960  14.912  1.00 91.06           C  
ATOM    387  CD  GLU A  48       1.998   5.081  15.522  1.00 91.06           C  
ATOM    388  OE1 GLU A  48       1.408   6.041  16.068  1.00 91.06           O  
ATOM    389  OE2 GLU A  48       3.245   5.000  15.453  1.00 91.06           O  
ATOM    390  N   THR A  49       0.828   6.489  11.396  1.00 91.47           N  
ATOM    391  CA  THR A  49       1.138   7.039  10.081  1.00 91.47           C  
ATOM    392  C   THR A  49       2.355   6.343   9.477  1.00 91.47           C  
ATOM    393  CB  THR A  49       1.396   8.555  10.156  1.00 91.47           C  
ATOM    394  O   THR A  49       3.340   6.090  10.173  1.00 91.47           O  
ATOM    395  CG2 THR A  49       0.131   9.309  10.553  1.00 91.47           C  
ATOM    396  OG1 THR A  49       2.417   8.813  11.127  1.00 91.47           O  
ATOM    397  N   ALA A  50       2.157   5.924   8.261  1.00 92.64           N  
ATOM    398  CA  ALA A  50       3.249   5.298   7.520  1.00 92.64           C  
ATOM    399  C   ALA A  50       3.663   6.153   6.326  1.00 92.64           C  
ATOM    400  CB  ALA A  50       2.844   3.901   7.055  1.00 92.64           C  
ATOM    401  O   ALA A  50       2.841   6.875   5.756  1.00 92.64           O  
ATOM    402  N   HIS A  51       4.991   6.166   6.124  1.00 92.90           N  
ATOM    403  CA  HIS A  51       5.531   6.935   5.008  1.00 92.90           C  
ATOM    404  C   HIS A  51       6.196   6.024   3.982  1.00 92.90           C  
ATOM    405  CB  HIS A  51       6.530   7.979   5.509  1.00 92.90           C  
ATOM    406  O   HIS A  51       7.040   5.197   4.335  1.00 92.90           O  
ATOM    407  CG  HIS A  51       5.944   8.952   6.482  1.00 92.90           C  
ATOM    408  CD2 HIS A  51       4.658   9.289   6.737  1.00 92.90           C  
ATOM    409  ND1 HIS A  51       6.718   9.713   7.331  1.00 92.90           N  
ATOM    410  CE1 HIS A  51       5.930  10.478   8.069  1.00 92.90           C  
ATOM    411  NE2 HIS A  51       4.675  10.240   7.727  1.00 92.90           N  
ATOM    412  N   VAL A  52       5.814   6.330   2.748  1.00 92.19           N  
ATOM    413  CA  VAL A  52       6.385   5.502   1.691  1.00 92.19           C  
ATOM    414  C   VAL A  52       6.776   6.378   0.502  1.00 92.19           C  
ATOM    415  CB  VAL A  52       5.402   4.399   1.240  1.00 92.19           C  
ATOM    416  O   VAL A  52       6.016   7.261   0.097  1.00 92.19           O  
ATOM    417  CG1 VAL A  52       4.094   5.012   0.743  1.00 92.19           C  
ATOM    418  CG2 VAL A  52       6.036   3.532   0.153  1.00 92.19           C  
ATOM    419  N   ARG A  53       8.005   6.104   0.103  1.00 91.80           N  
ATOM    420  CA  ARG A  53       8.489   6.787  -1.092  1.00 91.80           C  
ATOM    421  C   ARG A  53       8.169   5.985  -2.349  1.00 91.80           C  
ATOM    422  CB  ARG A  53       9.997   7.033  -0.997  1.00 91.80           C  
ATOM    423  O   ARG A  53       8.634   4.854  -2.505  1.00 91.80           O  
ATOM    424  CG  ARG A  53      10.569   7.808  -2.174  1.00 91.80           C  
ATOM    425  CD  ARG A  53      12.085   7.920  -2.092  1.00 91.80           C  
ATOM    426  NE  ARG A  53      12.651   8.485  -3.313  1.00 91.80           N  
ATOM    427  NH1 ARG A  53      14.830   8.496  -2.545  1.00 91.80           N  
ATOM    428  NH2 ARG A  53      14.348   9.260  -4.652  1.00 91.80           N  
ATOM    429  CZ  ARG A  53      13.942   8.745  -3.501  1.00 91.80           C  
ATOM    430  N   VAL A  54       7.451   6.665  -3.224  1.00 90.98           N  
ATOM    431  CA  VAL A  54       7.013   6.004  -4.449  1.00 90.98           C  
ATOM    432  C   VAL A  54       7.565   6.748  -5.664  1.00 90.98           C  
ATOM    433  CB  VAL A  54       5.472   5.922  -4.530  1.00 90.98           C  
ATOM    434  O   VAL A  54       7.428   7.969  -5.767  1.00 90.98           O  
ATOM    435  CG1 VAL A  54       5.038   5.062  -5.716  1.00 90.98           C  
ATOM    436  CG2 VAL A  54       4.899   5.368  -3.226  1.00 90.98           C  
ATOM    437  N   PRO A  55       8.149   5.900  -6.499  1.00 88.64           N  
ATOM    438  CA  PRO A  55       8.601   6.522  -7.746  1.00 88.64           C  
ATOM    439  C   PRO A  55       7.448   7.074  -8.582  1.00 88.64           C  
ATOM    440  CB  PRO A  55       9.306   5.377  -8.477  1.00 88.64           C  
ATOM    441  O   PRO A  55       6.353   6.506  -8.580  1.00 88.64           O  
ATOM    442  CG  PRO A  55       8.865   4.140  -7.764  1.00 88.64           C  
ATOM    443  CD  PRO A  55       8.332   4.531  -6.415  1.00 88.64           C  
ATOM    444  N   PHE A  56       7.669   8.140  -9.206  1.00 84.30           N  
ATOM    445  CA  PHE A  56       6.667   8.845  -9.996  1.00 84.30           C  
ATOM    446  C   PHE A  56       5.982   7.897 -10.974  1.00 84.30           C  
ATOM    447  CB  PHE A  56       7.303  10.013 -10.756  1.00 84.30           C  
ATOM    448  O   PHE A  56       4.773   7.989 -11.192  1.00 84.30           O  
ATOM    449  CG  PHE A  56       6.317  10.836 -11.540  1.00 84.30           C  
ATOM    450  CD1 PHE A  56       6.165  10.645 -12.908  1.00 84.30           C  
ATOM    451  CD2 PHE A  56       5.543  11.801 -10.910  1.00 84.30           C  
ATOM    452  CE1 PHE A  56       5.253  11.405 -13.637  1.00 84.30           C  
ATOM    453  CE2 PHE A  56       4.629  12.564 -11.631  1.00 84.30           C  
ATOM    454  CZ  PHE A  56       4.487  12.366 -12.995  1.00 84.30           C  
ATOM    455  N   VAL A  57       6.691   6.970 -11.468  1.00 85.87           N  
ATOM    456  CA  VAL A  57       6.166   6.040 -12.461  1.00 85.87           C  
ATOM    457  C   VAL A  57       5.111   5.141 -11.820  1.00 85.87           C  
ATOM    458  CB  VAL A  57       7.290   5.181 -13.085  1.00 85.87           C  
ATOM    459  O   VAL A  57       4.177   4.694 -12.491  1.00 85.87           O  
ATOM    460  CG1 VAL A  57       8.063   4.433 -12.000  1.00 85.87           C  
ATOM    461  CG2 VAL A  57       6.709   4.202 -14.103  1.00 85.87           C  
ATOM    462  N   ASN A  58       5.243   4.995 -10.530  1.00 89.01           N  
ATOM    463  CA  ASN A  58       4.364   4.058  -9.839  1.00 89.01           C  
ATOM    464  C   ASN A  58       3.397   4.781  -8.905  1.00 89.01           C  
ATOM    465  CB  ASN A  58       5.184   3.027  -9.060  1.00 89.01           C  
ATOM    466  O   ASN A  58       2.580   4.145  -8.237  1.00 89.01           O  
ATOM    467  CG  ASN A  58       5.981   2.110  -9.966  1.00 89.01           C  
ATOM    468  ND2 ASN A  58       7.145   1.677  -9.496  1.00 89.01           N  
ATOM    469  OD1 ASN A  58       5.554   1.793 -11.080  1.00 89.01           O  
ATOM    470  N   VAL A  59       3.519   6.039  -8.814  1.00 87.90           N  
ATOM    471  CA  VAL A  59       2.698   6.839  -7.911  1.00 87.90           C  
ATOM    472  C   VAL A  59       1.220   6.639  -8.242  1.00 87.90           C  
ATOM    473  CB  VAL A  59       3.064   8.338  -7.990  1.00 87.90           C  
ATOM    474  O   VAL A  59       0.402   6.419  -7.346  1.00 87.90           O  
ATOM    475  CG1 VAL A  59       2.036   9.184  -7.241  1.00 87.90           C  
ATOM    476  CG2 VAL A  59       4.465   8.574  -7.429  1.00 87.90           C  
ATOM    477  N   GLN A  60       0.935   6.753  -9.476  1.00 88.49           N  
ATOM    478  CA  GLN A  60      -0.452   6.591  -9.901  1.00 88.49           C  
ATOM    479  C   GLN A  60      -0.985   5.212  -9.525  1.00 88.49           C  
ATOM    480  CB  GLN A  60      -0.580   6.811 -11.409  1.00 88.49           C  
ATOM    481  O   GLN A  60      -2.102   5.090  -9.019  1.00 88.49           O  
ATOM    482  CG  GLN A  60      -2.018   6.813 -11.910  1.00 88.49           C  
ATOM    483  CD  GLN A  60      -2.848   7.931 -11.308  1.00 88.49           C  
ATOM    484  NE2 GLN A  60      -4.158   7.724 -11.234  1.00 88.49           N  
ATOM    485  OE1 GLN A  60      -2.316   8.973 -10.912  1.00 88.49           O  
ATOM    486  N   ALA A  61      -0.208   4.213  -9.767  1.00 90.10           N  
ATOM    487  CA  ALA A  61      -0.591   2.841  -9.443  1.00 90.10           C  
ATOM    488  C   ALA A  61      -0.819   2.675  -7.943  1.00 90.10           C  
ATOM    489  CB  ALA A  61       0.476   1.862  -9.927  1.00 90.10           C  
ATOM    490  O   ALA A  61      -1.792   2.045  -7.522  1.00 90.10           O  
ATOM    491  N   VAL A  62       0.045   3.222  -7.171  1.00 91.20           N  
ATOM    492  CA  VAL A  62      -0.033   3.111  -5.718  1.00 91.20           C  
ATOM    493  C   VAL A  62      -1.258   3.866  -5.207  1.00 91.20           C  
ATOM    494  CB  VAL A  62       1.246   3.649  -5.039  1.00 91.20           C  
ATOM    495  O   VAL A  62      -1.984   3.371  -4.341  1.00 91.20           O  
ATOM    496  CG1 VAL A  62       1.092   3.647  -3.519  1.00 91.20           C  
ATOM    497  CG2 VAL A  62       2.460   2.820  -5.456  1.00 91.20           C  
ATOM    498  N   LYS A  63      -1.520   5.023  -5.751  1.00 91.14           N  
ATOM    499  CA  LYS A  63      -2.673   5.831  -5.362  1.00 91.14           C  
ATOM    500  C   LYS A  63      -3.978   5.084  -5.618  1.00 91.14           C  
ATOM    501  CB  LYS A  63      -2.674   7.162  -6.116  1.00 91.14           C  
ATOM    502  O   LYS A  63      -4.864   5.058  -4.761  1.00 91.14           O  
ATOM    503  CG  LYS A  63      -1.652   8.165  -5.602  1.00 91.14           C  
ATOM    504  CD  LYS A  63      -1.752   9.493  -6.341  1.00 91.14           C  
ATOM    505  CE  LYS A  63      -0.750  10.508  -5.806  1.00 91.14           C  
ATOM    506  NZ  LYS A  63      -0.843  11.812  -6.529  1.00 91.14           N  
ATOM    507  N   VAL A  64      -4.024   4.547  -6.784  1.00 92.16           N  
ATOM    508  CA  VAL A  64      -5.214   3.796  -7.169  1.00 92.16           C  
ATOM    509  C   VAL A  64      -5.411   2.617  -6.219  1.00 92.16           C  
ATOM    510  CB  VAL A  64      -5.121   3.296  -8.628  1.00 92.16           C  
ATOM    511  O   VAL A  64      -6.531   2.344  -5.782  1.00 92.16           O  
ATOM    512  CG1 VAL A  64      -6.281   2.355  -8.951  1.00 92.16           C  
ATOM    513  CG2 VAL A  64      -5.101   4.477  -9.597  1.00 92.16           C  
ATOM    514  N   PHE A  65      -4.314   1.987  -5.927  1.00 91.15           N  
ATOM    515  CA  PHE A  65      -4.342   0.858  -5.005  1.00 91.15           C  
ATOM    516  C   PHE A  65      -4.865   1.287  -3.640  1.00 91.15           C  
ATOM    517  CB  PHE A  65      -2.946   0.244  -4.863  1.00 91.15           C  
ATOM    518  O   PHE A  65      -5.733   0.626  -3.066  1.00 91.15           O  
ATOM    519  CG  PHE A  65      -2.877  -0.885  -3.870  1.00 91.15           C  
ATOM    520  CD1 PHE A  65      -2.470  -0.655  -2.562  1.00 91.15           C  
ATOM    521  CD2 PHE A  65      -3.221  -2.177  -4.246  1.00 91.15           C  
ATOM    522  CE1 PHE A  65      -2.406  -1.698  -1.641  1.00 91.15           C  
ATOM    523  CE2 PHE A  65      -3.159  -3.225  -3.331  1.00 91.15           C  
ATOM    524  CZ  PHE A  65      -2.751  -2.983  -2.029  1.00 91.15           C  
ATOM    525  N   LEU A  66      -4.348   2.354  -3.183  1.00 92.49           N  
ATOM    526  CA  LEU A  66      -4.762   2.868  -1.882  1.00 92.49           C  
ATOM    527  C   LEU A  66      -6.241   3.240  -1.889  1.00 92.49           C  
ATOM    528  CB  LEU A  66      -3.919   4.086  -1.494  1.00 92.49           C  
ATOM    529  O   LEU A  66      -6.969   2.925  -0.946  1.00 92.49           O  
ATOM    530  CG  LEU A  66      -2.435   3.827  -1.231  1.00 92.49           C  
ATOM    531  CD1 LEU A  66      -1.684   5.147  -1.092  1.00 92.49           C  
ATOM    532  CD2 LEU A  66      -2.254   2.969   0.016  1.00 92.49           C  
ATOM    533  N   GLU A  67      -6.696   3.885  -2.901  1.00 92.38           N  
ATOM    534  CA  GLU A  67      -8.094   4.283  -3.039  1.00 92.38           C  
ATOM    535  C   GLU A  67      -9.008   3.064  -3.128  1.00 92.38           C  
ATOM    536  CB  GLU A  67      -8.282   5.171  -4.272  1.00 92.38           C  
ATOM    537  O   GLU A  67     -10.106   3.063  -2.567  1.00 92.38           O  
ATOM    538  CG  GLU A  67      -7.589   6.522  -4.167  1.00 92.38           C  
ATOM    539  CD  GLU A  67      -8.079   7.529  -5.195  1.00 92.38           C  
ATOM    540  OE1 GLU A  67      -8.933   8.378  -4.854  1.00 92.38           O  
ATOM    541  OE2 GLU A  67      -7.605   7.468  -6.352  1.00 92.38           O  
ATOM    542  N   SER A  68      -8.526   2.066  -3.820  1.00 92.37           N  
ATOM    543  CA  SER A  68      -9.287   0.829  -3.963  1.00 92.37           C  
ATOM    544  C   SER A  68      -9.441   0.116  -2.624  1.00 92.37           C  
ATOM    545  CB  SER A  68      -8.612  -0.103  -4.971  1.00 92.37           C  
ATOM    546  O   SER A  68     -10.491  -0.463  -2.340  1.00 92.37           O  
ATOM    547  OG  SER A  68      -9.389  -1.270  -5.176  1.00 92.37           O  
ATOM    548  N   GLN A  69      -8.389   0.253  -1.853  1.00 90.21           N  
ATOM    549  CA  GLN A  69      -8.396  -0.392  -0.544  1.00 90.21           C  
ATOM    550  C   GLN A  69      -9.110   0.473   0.491  1.00 90.21           C  
ATOM    551  CB  GLN A  69      -6.968  -0.690  -0.084  1.00 90.21           C  
ATOM    552  O   GLN A  69      -9.376   0.022   1.607  1.00 90.21           O  
ATOM    553  CG  GLN A  69      -6.234  -1.689  -0.968  1.00 90.21           C  
ATOM    554  CD  GLN A  69      -6.967  -3.011  -1.094  1.00 90.21           C  
ATOM    555  NE2 GLN A  69      -7.353  -3.361  -2.316  1.00 90.21           N  
ATOM    556  OE1 GLN A  69      -7.183  -3.713  -0.101  1.00 90.21           O  
ATOM    557  N   GLY A  70      -9.420   1.684   0.051  1.00 90.58           N  
ATOM    558  CA  GLY A  70     -10.068   2.615   0.962  1.00 90.58           C  
ATOM    559  C   GLY A  70      -9.149   3.106   2.065  1.00 90.58           C  
ATOM    560  O   GLY A  70      -9.579   3.274   3.209  1.00 90.58           O  
ATOM    561  N   ILE A  71      -7.865   3.084   1.755  1.00 91.03           N  
ATOM    562  CA  ILE A  71      -6.862   3.533   2.715  1.00 91.03           C  
ATOM    563  C   ILE A  71      -6.645   5.038   2.570  1.00 91.03           C  
ATOM    564  CB  ILE A  71      -5.526   2.779   2.530  1.00 91.03           C  
ATOM    565  O   ILE A  71      -6.437   5.537   1.461  1.00 91.03           O  
ATOM    566  CG1 ILE A  71      -5.737   1.270   2.695  1.00 91.03           C  
ATOM    567  CG2 ILE A  71      -4.474   3.295   3.516  1.00 91.03           C  
ATOM    568  CD1 ILE A  71      -4.542   0.427   2.271  1.00 91.03           C  
ATOM    569  N   ALA A  72      -6.710   5.666   3.726  1.00 90.83           N  
ATOM    570  CA  ALA A  72      -6.473   7.108   3.729  1.00 90.83           C  
ATOM    571  C   ALA A  72      -4.994   7.421   3.524  1.00 90.83           C  
ATOM    572  CB  ALA A  72      -6.970   7.726   5.034  1.00 90.83           C  
ATOM    573  O   ALA A  72      -4.134   6.860   4.208  1.00 90.83           O  
ATOM    574  N   TYR A  73      -4.719   8.318   2.497  1.00 91.78           N  
ATOM    575  CA  TYR A  73      -3.333   8.696   2.244  1.00 91.78           C  
ATOM    576  C   TYR A  73      -3.217  10.189   1.964  1.00 91.78           C  
ATOM    577  CB  TYR A  73      -2.766   7.898   1.066  1.00 91.78           C  
ATOM    578  O   TYR A  73      -4.198  10.834   1.584  1.00 91.78           O  
ATOM    579  CG  TYR A  73      -3.450   8.187  -0.249  1.00 91.78           C  
ATOM    580  CD1 TYR A  73      -4.586   7.480  -0.635  1.00 91.78           C  
ATOM    581  CD2 TYR A  73      -2.962   9.167  -1.106  1.00 91.78           C  
ATOM    582  CE1 TYR A  73      -5.219   7.741  -1.846  1.00 91.78           C  
ATOM    583  CE2 TYR A  73      -3.586   9.437  -2.320  1.00 91.78           C  
ATOM    584  OH  TYR A  73      -5.334   8.983  -3.880  1.00 91.78           O  
ATOM    585  CZ  TYR A  73      -4.712   8.720  -2.680  1.00 91.78           C  
ATOM    586  N   SER A  74      -2.056  10.720   2.316  1.00 91.29           N  
ATOM    587  CA  SER A  74      -1.762  12.124   2.052  1.00 91.29           C  
ATOM    588  C   SER A  74      -0.393  12.290   1.401  1.00 91.29           C  
ATOM    589  CB  SER A  74      -1.821  12.937   3.346  1.00 91.29           C  
ATOM    590  O   SER A  74       0.542  11.550   1.713  1.00 91.29           O  
ATOM    591  OG  SER A  74      -3.135  13.415   3.580  1.00 91.29           O  
ATOM    592  N   ILE A  75      -0.361  13.212   0.467  1.00 89.93           N  
ATOM    593  CA  ILE A  75       0.898  13.485  -0.219  1.00 89.93           C  
ATOM    594  C   ILE A  75       1.766  14.401   0.639  1.00 89.93           C  
ATOM    595  CB  ILE A  75       0.658  14.119  -1.608  1.00 89.93           C  
ATOM    596  O   ILE A  75       1.388  15.542   0.919  1.00 89.93           O  
ATOM    597  CG1 ILE A  75      -0.216  13.201  -2.471  1.00 89.93           C  
ATOM    598  CG2 ILE A  75       1.990  14.418  -2.302  1.00 89.93           C  
ATOM    599  CD1 ILE A  75      -0.861  13.899  -3.660  1.00 89.93           C  
ATOM    600  N   MET A  76       2.901  13.805   1.108  1.00 86.15           N  
ATOM    601  CA  MET A  76       3.803  14.570   1.965  1.00 86.15           C  
ATOM    602  C   MET A  76       4.746  15.430   1.131  1.00 86.15           C  
ATOM    603  CB  MET A  76       4.609  13.635   2.869  1.00 86.15           C  
ATOM    604  O   MET A  76       4.816  16.646   1.322  1.00 86.15           O  
ATOM    605  CG  MET A  76       5.330  14.349   4.001  1.00 86.15           C  
ATOM    606  SD  MET A  76       6.384  13.216   4.987  1.00 86.15           S  
ATOM    607  CE  MET A  76       6.055  13.846   6.657  1.00 86.15           C  
ATOM    608  N   ILE A  77       5.341  14.820   0.166  1.00 81.69           N  
ATOM    609  CA  ILE A  77       6.299  15.528  -0.677  1.00 81.69           C  
ATOM    610  C   ILE A  77       5.966  15.291  -2.148  1.00 81.69           C  
ATOM    611  CB  ILE A  77       7.749  15.088  -0.377  1.00 81.69           C  
ATOM    612  O   ILE A  77       5.981  14.151  -2.618  1.00 81.69           O  
ATOM    613  CG1 ILE A  77       8.087  15.329   1.099  1.00 81.69           C  
ATOM    614  CG2 ILE A  77       8.736  15.819  -1.292  1.00 81.69           C  
ATOM    615  CD1 ILE A  77       9.411  14.719   1.538  1.00 81.69           C  
ATOM    616  N   GLU A  78       5.615  16.349  -2.884  1.00 73.32           N  
ATOM    617  CA  GLU A  78       5.209  16.245  -4.282  1.00 73.32           C  
ATOM    618  C   GLU A  78       6.394  16.461  -5.219  1.00 73.32           C  
ATOM    619  CB  GLU A  78       4.100  17.253  -4.597  1.00 73.32           C  
ATOM    620  O   GLU A  78       6.488  15.820  -6.268  1.00 73.32           O  
ATOM    621  CG  GLU A  78       3.942  17.550  -6.081  1.00 73.32           C  
ATOM    622  CD  GLU A  78       2.785  18.488  -6.385  1.00 73.32           C  
ATOM    623  OE1 GLU A  78       2.987  19.723  -6.380  1.00 73.32           O  
ATOM    624  OE2 GLU A  78       1.666  17.983  -6.628  1.00 73.32           O  
ATOM    625  N   ASP A  79       7.611  16.779  -4.661  1.00 66.12           N  
ATOM    626  CA  ASP A  79       8.689  17.099  -5.592  1.00 66.12           C  
ATOM    627  C   ASP A  79      10.044  17.093  -4.888  1.00 66.12           C  
ATOM    628  CB  ASP A  79       8.444  18.459  -6.249  1.00 66.12           C  
ATOM    629  O   ASP A  79      10.342  17.989  -4.096  1.00 66.12           O  
ATOM    630  CG  ASP A  79       9.364  18.721  -7.429  1.00 66.12           C  
ATOM    631  OD1 ASP A  79      10.282  19.561  -7.312  1.00 66.12           O  
ATOM    632  OD2 ASP A  79       9.166  18.085  -8.487  1.00 66.12           O  
ATOM    633  N   VAL A  80      10.629  15.936  -4.812  1.00 54.27           N  
ATOM    634  CA  VAL A  80      12.008  16.021  -4.344  1.00 54.27           C  
ATOM    635  C   VAL A  80      12.917  16.457  -5.492  1.00 54.27           C  
ATOM    636  CB  VAL A  80      12.494  14.675  -3.761  1.00 54.27           C  
ATOM    637  O   VAL A  80      12.831  15.919  -6.598  1.00 54.27           O  
ATOM    638  CG1 VAL A  80      12.605  13.619  -4.860  1.00 54.27           C  
ATOM    639  CG2 VAL A  80      13.835  14.855  -3.051  1.00 54.27           C  
ATOM    640  N   GLN A  81      13.023  17.747  -5.992  1.00 44.34           N  
ATOM    641  CA  GLN A  81      13.951  18.362  -6.935  1.00 44.34           C  
ATOM    642  C   GLN A  81      15.295  17.640  -6.936  1.00 44.34           C  
ATOM    643  CB  GLN A  81      14.150  19.843  -6.605  1.00 44.34           C  
ATOM    644  O   GLN A  81      15.795  17.248  -5.880  1.00 44.34           O  
ATOM    645  CG  GLN A  81      14.293  20.732  -7.833  1.00 44.34           C  
ATOM    646  CD  GLN A  81      14.444  22.200  -7.479  1.00 44.34           C  
ATOM    647  NE2 GLN A  81      15.678  22.691  -7.500  1.00 44.34           N  
ATOM    648  OE1 GLN A  81      13.458  22.887  -7.191  1.00 44.34           O  
TER     649      GLN A  81                                                      
ENDMDL                                                                          
END                                                                             
