# Supplementary material for: Semantical and geometrical protein encoding toward enhanced bioactivity and thermostability
Source: eLife. 2025 May 2;13:RP98033. doi: 10.7554/eLife.98033 (PMC12048155; doi:10.7554/eLife.98033)
Supplement: Source code 1. [file elife-98033-code1.zip › ProtSSN-master/data/DDG/DATASET/1O6X-7.0-298.15/1O6X-7.0-298.15.tsv]

mutant	score
A31G	-1.2
A50G	-1.4
D38A	0.36
E14A	-0.3
E20G	-1.42
F39L	-1.88
F65A	-0.98
H51A	-0.61
I15V	-0.43
I23V	0.42
I71V	-1.31
I75A	-1.31
K41A	-1.98
L26V	-0.97
N58A	-0.08
Q60G	-0.49
V12A	-1.1
V52A	-1.08
V64G	-1.1
Y73L	-2.78
