# Supplementary material for: Semantical and geometrical protein encoding toward enhanced bioactivity and thermostability
Source: eLife. 2025 May 2;13:RP98033. doi: 10.7554/eLife.98033 (PMC12048155; doi:10.7554/eLife.98033)
Supplement: Source code 1. [file elife-98033-code1.zip › ProtSSN-master/data/DDG/DATASET/1PGA-5.2-60.0/1PGA-5.2-60.0.detail.json]

{"mutant": ["T53C", "T53G", "T53H", "T53K", "T53L", "T53M", "T53N", "T53Q", "T53S", "T53W"], "score": [-0.78, 1.21, -0.37, -0.35, -0.45, -0.9, -0.52, -0.38, -0.87, -1.04]}
