# Supplementary material for: Semantical and geometrical protein encoding toward enhanced bioactivity and thermostability
Source: eLife. 2025 May 2;13:RP98033. doi: 10.7554/eLife.98033 (PMC12048155; doi:10.7554/eLife.98033)
Supplement: Source code 1. [file elife-98033-code1.zip › ProtSSN-master/data/DDG/DATASET/1PGA-5.2-60.0/1PGA-5.2-60.0.ef.pdb]

PARENT N/A
ATOM      1  N   MET A   1       0.223  -2.783 -13.024  1.00 90.23           N  
ATOM      2  CA  MET A   1      -1.050  -2.426 -12.405  1.00 91.38           C  
ATOM      3  C   MET A   1      -0.851  -1.374 -11.319  1.00 92.71           C  
ATOM      4  CB  MET A   1      -1.729  -3.664 -11.816  1.00 87.46           C  
ATOM      5  O   MET A   1       0.244  -1.242 -10.770  1.00 91.81           O  
ATOM      6  CG  MET A   1      -2.206  -4.658 -12.862  1.00 75.32           C  
ATOM      7  SD  MET A   1      -2.809  -6.224 -12.120  1.00 69.65           S  
ATOM      8  CE  MET A   1      -1.245  -7.132 -11.974  1.00 65.35           C  
ATOM      9  N   THR A   2      -1.785  -0.557 -11.103  1.00 94.60           N  
ATOM     10  CA  THR A   2      -1.742   0.457 -10.055  1.00 94.92           C  
ATOM     11  C   THR A   2      -2.280  -0.102  -8.741  1.00 94.67           C  
ATOM     12  CB  THR A   2      -2.549   1.706 -10.454  1.00 93.62           C  
ATOM     13  O   THR A   2      -3.367  -0.682  -8.705  1.00 93.83           O  
ATOM     14  CG2 THR A   2      -2.444   2.792  -9.388  1.00 86.20           C  
ATOM     15  OG1 THR A   2      -2.045   2.218 -11.693  1.00 88.35           O  
ATOM     16  N   TYR A   3      -1.565  -0.017  -7.737  1.00 94.69           N  
ATOM     17  CA  TYR A   3      -1.953  -0.417  -6.389  1.00 95.14           C  
ATOM     18  C   TYR A   3      -2.072   0.795  -5.474  1.00 94.39           C  
ATOM     19  CB  TYR A   3      -0.940  -1.411  -5.811  1.00 94.64           C  
ATOM     20  O   TYR A   3      -1.384   1.800  -5.671  1.00 93.25           O  
ATOM     21  CG  TYR A   3      -0.899  -2.730  -6.542  1.00 93.43           C  
ATOM     22  CD1 TYR A   3      -1.666  -3.811  -6.113  1.00 90.83           C  
ATOM     23  CD2 TYR A   3      -0.092  -2.900  -7.662  1.00 90.64           C  
ATOM     24  CE1 TYR A   3      -1.630  -5.030  -6.782  1.00 91.94           C  
ATOM     25  CE2 TYR A   3      -0.048  -4.115  -8.339  1.00 91.93           C  
ATOM     26  OH  TYR A   3      -0.780  -6.376  -8.559  1.00 85.78           O  
ATOM     27  CZ  TYR A   3      -0.820  -5.172  -7.893  1.00 91.13           C  
ATOM     28  N   LYS A   4      -2.880   0.720  -4.526  1.00 94.58           N  
ATOM     29  CA  LYS A   4      -3.131   1.815  -3.593  1.00 94.57           C  
ATOM     30  C   LYS A   4      -2.783   1.410  -2.164  1.00 94.51           C  
ATOM     31  CB  LYS A   4      -4.591   2.262  -3.670  1.00 93.42           C  
ATOM     32  O   LYS A   4      -2.980   0.257  -1.774  1.00 93.87           O  
ATOM     33  CG  LYS A   4      -4.923   3.448  -2.776  1.00 85.89           C  
ATOM     34  CD  LYS A   4      -6.392   3.836  -2.884  1.00 81.75           C  
ATOM     35  CE  LYS A   4      -6.709   4.456  -4.239  1.00 76.06           C  
ATOM     36  NZ  LYS A   4      -8.133   4.896  -4.327  1.00 67.52           N  
ATOM     37  N   LEU A   5      -2.242   2.344  -1.423  1.00 92.59           N  
ATOM     38  CA  LEU A   5      -2.038   2.205   0.015  1.00 92.77           C  
ATOM     39  C   LEU A   5      -2.837   3.254   0.781  1.00 92.13           C  
ATOM     40  CB  LEU A   5      -0.552   2.325   0.361  1.00 91.52           C  
ATOM     41  O   LEU A   5      -2.746   4.447   0.486  1.00 90.67           O  
ATOM     42  CG  LEU A   5      -0.199   2.317   1.849  1.00 87.05           C  
ATOM     43  CD1 LEU A   5      -0.438   0.933   2.443  1.00 80.23           C  
ATOM     44  CD2 LEU A   5       1.247   2.751   2.058  1.00 80.95           C  
ATOM     45  N   ILE A   6      -3.622   2.822   1.682  1.00 91.79           N  
ATOM     46  CA  ILE A   6      -4.313   3.685   2.634  1.00 91.55           C  
ATOM     47  C   ILE A   6      -3.682   3.538   4.017  1.00 90.87           C  
ATOM     48  CB  ILE A   6      -5.823   3.363   2.697  1.00 90.53           C  
ATOM     49  O   ILE A   6      -3.686   2.449   4.595  1.00 89.50           O  
ATOM     50  CG1 ILE A   6      -6.458   3.509   1.310  1.00 86.59           C  
ATOM     51  CG2 ILE A   6      -6.525   4.263   3.718  1.00 86.40           C  
ATOM     52  CD1 ILE A   6      -7.906   3.045   1.240  1.00 83.49           C  
ATOM     53  N   LEU A   7      -3.120   4.597   4.528  1.00 86.79           N  
ATOM     54  CA  LEU A   7      -2.548   4.650   5.869  1.00 86.60           C  
ATOM     55  C   LEU A   7      -3.531   5.271   6.855  1.00 85.63           C  
ATOM     56  CB  LEU A   7      -1.240   5.446   5.863  1.00 83.60           C  
ATOM     57  O   LEU A   7      -3.930   6.427   6.695  1.00 83.09           O  
ATOM     58  CG  LEU A   7      -0.086   4.847   5.058  1.00 75.05           C  
ATOM     59  CD1 LEU A   7       1.056   5.851   4.942  1.00 68.02           C  
ATOM     60  CD2 LEU A   7       0.398   3.551   5.700  1.00 68.60           C  
ATOM     61  N   ASN A   8      -4.003   4.424   7.756  1.00 82.85           N  
ATOM     62  CA  ASN A   8      -4.884   4.871   8.829  1.00 82.45           C  
ATOM     63  C   ASN A   8      -4.152   4.930  10.167  1.00 81.12           C  
ATOM     64  CB  ASN A   8      -6.109   3.960   8.933  1.00 79.69           C  
ATOM     65  O   ASN A   8      -4.428   4.133  11.066  1.00 77.63           O  
ATOM     66  CG  ASN A   8      -6.999   4.038   7.709  1.00 74.46           C  
ATOM     67  ND2 ASN A   8      -7.467   2.886   7.242  1.00 70.93           N  
ATOM     68  OD1 ASN A   8      -7.265   5.124   7.187  1.00 70.81           O  
ATOM     69  N   GLY A   9      -3.153   5.736  10.203  1.00 77.34           N  
ATOM     70  CA  GLY A   9      -2.393   5.940  11.426  1.00 77.04           C  
ATOM     71  C   GLY A   9      -2.945   7.056  12.293  1.00 77.74           C  
ATOM     72  O   GLY A   9      -3.832   7.798  11.868  1.00 75.01           O  
ATOM     73  N   LYS A  10      -2.573   7.146  13.686  1.00 75.85           N  
ATOM     74  CA  LYS A  10      -3.001   8.174  14.631  1.00 75.54           C  
ATOM     75  C   LYS A  10      -2.486   9.549  14.217  1.00 75.06           C  
ATOM     76  CB  LYS A  10      -2.521   7.838  16.044  1.00 71.84           C  
ATOM     77  O   LYS A  10      -3.213  10.541  14.301  1.00 71.76           O  
ATOM     78  CG  LYS A  10      -3.222   6.640  16.667  1.00 66.25           C  
ATOM     79  CD  LYS A  10      -2.773   6.415  18.105  1.00 64.53           C  
ATOM     80  CE  LYS A  10      -3.466   5.210  18.727  1.00 55.87           C  
ATOM     81  NZ  LYS A  10      -2.982   4.947  20.115  1.00 48.83           N  
ATOM     82  N   THR A  11      -1.163   9.552  13.731  1.00 70.76           N  
ATOM     83  CA  THR A  11      -0.523  10.822  13.408  1.00 70.55           C  
ATOM     84  C   THR A  11      -0.430  11.012  11.897  1.00 70.24           C  
ATOM     85  CB  THR A  11       0.885  10.911  14.026  1.00 65.53           C  
ATOM     86  O   THR A  11      -0.424  12.143  11.407  1.00 66.56           O  
ATOM     87  CG2 THR A  11       0.811  11.111  15.536  1.00 56.32           C  
ATOM     88  OG1 THR A  11       1.599   9.699  13.751  1.00 60.27           O  
ATOM     89  N   LEU A  12      -0.320   9.949  11.137  1.00 74.44           N  
ATOM     90  CA  LEU A  12      -0.213  10.004   9.683  1.00 73.98           C  
ATOM     91  C   LEU A  12      -1.358   9.242   9.024  1.00 74.33           C  
ATOM     92  CB  LEU A  12       1.129   9.430   9.222  1.00 69.77           C  
ATOM     93  O   LEU A  12      -1.566   8.060   9.306  1.00 70.99           O  
ATOM     94  CG  LEU A  12       2.303  10.410   9.168  1.00 64.89           C  
ATOM     95  CD1 LEU A  12       3.503   9.841   9.917  1.00 60.58           C  
ATOM     96  CD2 LEU A  12       2.669  10.725   7.722  1.00 61.80           C  
ATOM     97  N   LYS A  13      -2.253  10.073   8.269  1.00 78.97           N  
ATOM     98  CA  LYS A  13      -3.298   9.561   7.388  1.00 79.87           C  
ATOM     99  C   LYS A  13      -3.059   9.993   5.944  1.00 79.47           C  
ATOM    100  CB  LYS A  13      -4.675  10.036   7.856  1.00 74.70           C  
ATOM    101  O   LYS A  13      -2.681  11.137   5.687  1.00 75.42           O  
ATOM    102  CG  LYS A  13      -5.084   9.499   9.219  1.00 67.83           C  
ATOM    103  CD  LYS A  13      -6.527   9.857   9.551  1.00 66.03           C  
ATOM    104  CE  LYS A  13      -6.938   9.320  10.915  1.00 58.52           C  
ATOM    105  NZ  LYS A  13      -8.364   9.635  11.228  1.00 49.74           N  
ATOM    106  N   GLY A  14      -3.108   8.995   5.162  1.00 84.40           N  
ATOM    107  CA  GLY A  14      -2.977   9.370   3.763  1.00 84.95           C  
ATOM    108  C   GLY A  14      -3.064   8.186   2.818  1.00 85.64           C  
ATOM    109  O   GLY A  14      -3.333   7.062   3.246  1.00 83.90           O  
ATOM    110  N   GLU A  15      -3.063   8.549   1.567  1.00 88.11           N  
ATOM    111  CA  GLU A  15      -3.101   7.550   0.504  1.00 88.96           C  
ATOM    112  C   GLU A  15      -1.958   7.755  -0.487  1.00 89.20           C  
ATOM    113  CB  GLU A  15      -4.445   7.592  -0.227  1.00 85.96           C  
ATOM    114  O   GLU A  15      -1.521   8.886  -0.713  1.00 87.73           O  
ATOM    115  CG  GLU A  15      -5.648   7.401   0.685  1.00 76.85           C  
ATOM    116  CD  GLU A  15      -6.971   7.381  -0.063  1.00 73.73           C  
ATOM    117  OE1 GLU A  15      -6.966   7.495  -1.309  1.00 72.50           O  
ATOM    118  OE2 GLU A  15      -8.022   7.251   0.604  1.00 68.19           O  
ATOM    119  N   THR A  16      -1.414   6.778  -0.942  1.00 90.84           N  
ATOM    120  CA  THR A  16      -0.441   6.829  -2.027  1.00 91.22           C  
ATOM    121  C   THR A  16      -0.630   5.650  -2.977  1.00 92.05           C  
ATOM    122  CB  THR A  16       1.000   6.830  -1.485  1.00 89.71           C  
ATOM    123  O   THR A  16      -1.357   4.705  -2.666  1.00 91.62           O  
ATOM    124  CG2 THR A  16       1.352   5.486  -0.856  1.00 81.34           C  
ATOM    125  OG1 THR A  16       1.909   7.094  -2.562  1.00 82.88           O  
ATOM    126  N   THR A  17      -0.047   5.725  -4.143  1.00 93.01           N  
ATOM    127  CA  THR A  17      -0.144   4.644  -5.118  1.00 93.46           C  
ATOM    128  C   THR A  17       1.235   4.280  -5.660  1.00 93.20           C  
ATOM    129  CB  THR A  17      -1.073   5.025  -6.285  1.00 92.06           C  
ATOM    130  O   THR A  17       2.183   5.059  -5.536  1.00 92.27           O  
ATOM    131  CG2 THR A  17      -2.476   5.354  -5.786  1.00 82.94           C  
ATOM    132  OG1 THR A  17      -0.538   6.170  -6.960  1.00 86.44           O  
ATOM    133  N   THR A  18       1.299   3.134  -6.253  1.00 93.24           N  
ATOM    134  CA  THR A  18       2.486   2.680  -6.968  1.00 93.55           C  
ATOM    135  C   THR A  18       2.102   1.771  -8.132  1.00 93.93           C  
ATOM    136  CB  THR A  18       3.453   1.935  -6.029  1.00 92.36           C  
ATOM    137  O   THR A  18       1.045   1.136  -8.108  1.00 93.50           O  
ATOM    138  CG2 THR A  18       2.875   0.591  -5.598  1.00 84.61           C  
ATOM    139  OG1 THR A  18       4.694   1.713  -6.710  1.00 84.72           O  
ATOM    140  N   GLU A  19       2.925   1.787  -9.167  1.00 93.93           N  
ATOM    141  CA  GLU A  19       2.809   0.790 -10.227  1.00 94.26           C  
ATOM    142  C   GLU A  19       3.694  -0.421  -9.946  1.00 93.33           C  
ATOM    143  CB  GLU A  19       3.171   1.402 -11.583  1.00 91.48           C  
ATOM    144  O   GLU A  19       4.875  -0.272  -9.626  1.00 91.63           O  
ATOM    145  CG  GLU A  19       2.253   2.539 -12.009  1.00 78.35           C  
ATOM    146  CD  GLU A  19       0.852   2.075 -12.374  1.00 75.08           C  
ATOM    147  OE1 GLU A  19       0.713   1.000 -13.000  1.00 76.35           O  
ATOM    148  OE2 GLU A  19      -0.114   2.792 -12.031  1.00 74.73           O  
ATOM    149  N   ALA A  20       3.121  -1.537 -10.040  1.00 93.04           N  
ATOM    150  CA  ALA A  20       3.860  -2.775  -9.805  1.00 93.60           C  
ATOM    151  C   ALA A  20       3.320  -3.909 -10.671  1.00 93.05           C  
ATOM    152  CB  ALA A  20       3.796  -3.160  -8.329  1.00 92.30           C  
ATOM    153  O   ALA A  20       2.176  -3.858 -11.129  1.00 91.91           O  
ATOM    154  N   VAL A  21       4.249  -5.000 -10.864  1.00 93.32           N  
ATOM    155  CA  VAL A  21       3.861  -6.134 -11.696  1.00 93.07           C  
ATOM    156  C   VAL A  21       2.876  -7.019 -10.936  1.00 92.52           C  
ATOM    157  CB  VAL A  21       5.089  -6.961 -12.138  1.00 91.83           C  
ATOM    158  O   VAL A  21       2.061  -7.717 -11.545  1.00 91.00           O  
ATOM    159  CG1 VAL A  21       5.980  -6.146 -13.073  1.00 83.92           C  
ATOM    160  CG2 VAL A  21       5.879  -7.434 -10.919  1.00 82.38           C  
ATOM    161  N   ASP A  22       3.027  -7.037  -9.614  1.00 93.11           N  
ATOM    162  CA  ASP A  22       2.146  -7.874  -8.806  1.00 93.54           C  
ATOM    163  C   ASP A  22       1.999  -7.314  -7.393  1.00 93.84           C  
ATOM    164  CB  ASP A  22       2.671  -9.310  -8.751  1.00 92.80           C  
ATOM    165  O   ASP A  22       2.665  -6.342  -7.033  1.00 93.49           O  
ATOM    166  CG  ASP A  22       4.086  -9.404  -8.209  1.00 89.87           C  
ATOM    167  OD1 ASP A  22       4.504  -8.513  -7.439  1.00 88.41           O  
ATOM    168  OD2 ASP A  22       4.791 -10.375  -8.558  1.00 89.19           O  
ATOM    169  N   ALA A  23       1.093  -7.858  -6.641  1.00 93.40           N  
ATOM    170  CA  ALA A  23       0.753  -7.372  -5.306  1.00 93.80           C  
ATOM    171  C   ALA A  23       1.939  -7.505  -4.355  1.00 93.70           C  
ATOM    172  CB  ALA A  23      -0.454  -8.128  -4.756  1.00 92.78           C  
ATOM    173  O   ALA A  23       2.150  -6.649  -3.493  1.00 93.01           O  
ATOM    174  N   ALA A  24       2.767  -8.564  -4.513  1.00 92.95           N  
ATOM    175  CA  ALA A  24       3.904  -8.792  -3.626  1.00 93.25           C  
ATOM    176  C   ALA A  24       4.934  -7.674  -3.755  1.00 92.93           C  
ATOM    177  CB  ALA A  24       4.550 -10.143  -3.925  1.00 91.70           C  
ATOM    178  O   ALA A  24       5.471  -7.196  -2.753  1.00 92.00           O  
ATOM    179  N   THR A  25       5.134  -7.363  -5.010  1.00 93.22           N  
ATOM    180  CA  THR A  25       6.076  -6.279  -5.267  1.00 93.52           C  
ATOM    181  C   THR A  25       5.541  -4.957  -4.723  1.00 93.10           C  
ATOM    182  CB  THR A  25       6.366  -6.137  -6.773  1.00 91.96           C  
ATOM    183  O   THR A  25       6.283  -4.186  -4.111  1.00 92.04           O  
ATOM    184  CG2 THR A  25       7.382  -5.030  -7.035  1.00 78.42           C  
ATOM    185  OG1 THR A  25       6.886  -7.375  -7.272  1.00 82.03           O  
ATOM    186  N   ALA A  26       4.309  -4.691  -4.933  1.00 94.16           N  
ATOM    187  CA  ALA A  26       3.687  -3.480  -4.404  1.00 94.28           C  
ATOM    188  C   ALA A  26       3.780  -3.436  -2.882  1.00 93.73           C  
ATOM    189  CB  ALA A  26       2.229  -3.392  -4.848  1.00 93.69           C  
ATOM    190  O   ALA A  26       4.082  -2.390  -2.302  1.00 92.58           O  
ATOM    191  N   GLU A  27       3.503  -4.553  -2.255  1.00 93.26           N  
ATOM    192  CA  GLU A  27       3.548  -4.661  -0.800  1.00 93.20           C  
ATOM    193  C   GLU A  27       4.925  -4.286  -0.261  1.00 92.85           C  
ATOM    194  CB  GLU A  27       3.177  -6.078  -0.355  1.00 92.02           C  
ATOM    195  O   GLU A  27       5.033  -3.602   0.759  1.00 91.77           O  
ATOM    196  CG  GLU A  27       3.062  -6.239   1.154  1.00 86.35           C  
ATOM    197  CD  GLU A  27       2.651  -7.640   1.579  1.00 83.38           C  
ATOM    198  OE1 GLU A  27       2.524  -8.526   0.704  1.00 81.54           O  
ATOM    199  OE2 GLU A  27       2.454  -7.852   2.796  1.00 81.36           O  
ATOM    200  N   LYS A  28       5.972  -4.722  -0.913  1.00 93.42           N  
ATOM    201  CA  LYS A  28       7.331  -4.412  -0.479  1.00 93.20           C  
ATOM    202  C   LYS A  28       7.585  -2.908  -0.501  1.00 93.05           C  
ATOM    203  CB  LYS A  28       8.353  -5.129  -1.363  1.00 91.62           C  
ATOM    204  O   LYS A  28       8.162  -2.357   0.439  1.00 92.02           O  
ATOM    205  CG  LYS A  28       8.467  -6.622  -1.092  1.00 82.71           C  
ATOM    206  CD  LYS A  28       9.544  -7.266  -1.954  1.00 78.70           C  
ATOM    207  CE  LYS A  28       9.598  -8.774  -1.750  1.00 72.28           C  
ATOM    208  NZ  LYS A  28      10.592  -9.421  -2.658  1.00 65.72           N  
ATOM    209  N   VAL A  29       7.190  -2.263  -1.561  1.00 93.45           N  
ATOM    210  CA  VAL A  29       7.339  -0.819  -1.709  1.00 93.43           C  
ATOM    211  C   VAL A  29       6.545  -0.103  -0.619  1.00 92.83           C  
ATOM    212  CB  VAL A  29       6.878  -0.341  -3.105  1.00 92.07           C  
ATOM    213  O   VAL A  29       7.056   0.812   0.031  1.00 91.56           O  
ATOM    214  CG1 VAL A  29       6.837   1.184  -3.167  1.00 82.72           C  
ATOM    215  CG2 VAL A  29       7.798  -0.899  -4.190  1.00 81.40           C  
ATOM    216  N   PHE A  30       5.381  -0.545  -0.400  1.00 92.93           N  
ATOM    217  CA  PHE A  30       4.503   0.096   0.572  1.00 92.93           C  
ATOM    218  C   PHE A  30       5.011  -0.130   1.991  1.00 91.93           C  
ATOM    219  CB  PHE A  30       3.072  -0.432   0.436  1.00 92.65           C  
ATOM    220  O   PHE A  30       4.961   0.776   2.826  1.00 90.43           O  
ATOM    221  CG  PHE A  30       2.359   0.055  -0.797  1.00 92.26           C  
ATOM    222  CD1 PHE A  30       2.576   1.339  -1.280  1.00 90.63           C  
ATOM    223  CD2 PHE A  30       1.472  -0.773  -1.473  1.00 90.35           C  
ATOM    224  CE1 PHE A  30       1.918   1.793  -2.421  1.00 90.19           C  
ATOM    225  CE2 PHE A  30       0.811  -0.327  -2.614  1.00 90.44           C  
ATOM    226  CZ  PHE A  30       1.035   0.957  -3.086  1.00 90.33           C  
ATOM    227  N   LYS A  31       5.479  -1.347   2.308  1.00 91.63           N  
ATOM    228  CA  LYS A  31       6.043  -1.633   3.624  1.00 91.38           C  
ATOM    229  C   LYS A  31       7.271  -0.768   3.895  1.00 91.21           C  
ATOM    230  CB  LYS A  31       6.408  -3.113   3.742  1.00 90.08           C  
ATOM    231  O   LYS A  31       7.458  -0.278   5.011  1.00 90.11           O  
ATOM    232  CG  LYS A  31       5.217  -4.027   3.990  1.00 84.51           C  
ATOM    233  CD  LYS A  31       5.657  -5.462   4.251  1.00 82.07           C  
ATOM    234  CE  LYS A  31       4.473  -6.359   4.586  1.00 76.29           C  
ATOM    235  NZ  LYS A  31       4.892  -7.779   4.779  1.00 70.67           N  
ATOM    236  N   GLN A  32       8.032  -0.580   2.868  1.00 90.74           N  
ATOM    237  CA  GLN A  32       9.174   0.314   3.029  1.00 90.39           C  
ATOM    238  C   GLN A  32       8.718   1.745   3.300  1.00 90.12           C  
ATOM    239  CB  GLN A  32      10.066   0.273   1.787  1.00 88.70           C  
ATOM    240  O   GLN A  32       9.263   2.419   4.177  1.00 88.70           O  
ATOM    241  CG  GLN A  32      11.328   1.118   1.909  1.00 80.80           C  
ATOM    242  CD  GLN A  32      12.271   0.613   2.985  1.00 76.74           C  
ATOM    243  NE2 GLN A  32      12.828   1.533   3.765  1.00 69.76           N  
ATOM    244  OE1 GLN A  32      12.496  -0.595   3.114  1.00 74.74           O  
ATOM    245  N   TYR A  33       7.735   2.178   2.565  1.00 88.53           N  
ATOM    246  CA  TYR A  33       7.177   3.512   2.751  1.00 88.25           C  
ATOM    247  C   TYR A  33       6.637   3.685   4.166  1.00 87.14           C  
ATOM    248  CB  TYR A  33       6.065   3.777   1.732  1.00 86.79           C  
ATOM    249  O   TYR A  33       6.909   4.693   4.822  1.00 85.19           O  
ATOM    250  CG  TYR A  33       5.434   5.142   1.863  1.00 82.65           C  
ATOM    251  CD1 TYR A  33       6.022   6.261   1.277  1.00 78.23           C  
ATOM    252  CD2 TYR A  33       4.250   5.316   2.572  1.00 78.80           C  
ATOM    253  CE1 TYR A  33       5.445   7.522   1.397  1.00 79.16           C  
ATOM    254  CE2 TYR A  33       3.665   6.571   2.698  1.00 79.83           C  
ATOM    255  OH  TYR A  33       3.693   8.912   2.229  1.00 70.03           O  
ATOM    256  CZ  TYR A  33       4.268   7.666   2.107  1.00 76.81           C  
ATOM    257  N   ALA A  34       5.879   2.736   4.677  1.00 86.72           N  
ATOM    258  CA  ALA A  34       5.313   2.784   6.023  1.00 86.40           C  
ATOM    259  C   ALA A  34       6.413   2.793   7.081  1.00 86.06           C  
ATOM    260  CB  ALA A  34       4.374   1.601   6.247  1.00 85.37           C  
ATOM    261  O   ALA A  34       6.355   3.569   8.038  1.00 84.57           O  
ATOM    262  N   ASN A  35       7.486   1.944   6.854  1.00 85.53           N  
ATOM    263  CA  ASN A  35       8.619   1.887   7.771  1.00 85.14           C  
ATOM    264  C   ASN A  35       9.363   3.218   7.826  1.00 85.27           C  
ATOM    265  CB  ASN A  35       9.574   0.760   7.375  1.00 83.47           C  
ATOM    266  O   ASN A  35       9.726   3.687   8.906  1.00 83.88           O  
ATOM    267  CG  ASN A  35       9.098  -0.602   7.842  1.00 76.76           C  
ATOM    268  ND2 ASN A  35       9.667  -1.657   7.272  1.00 71.72           N  
ATOM    269  OD1 ASN A  35       8.224  -0.704   8.707  1.00 72.34           O  
ATOM    270  N   ASP A  36       9.479   3.836   6.727  1.00 85.42           N  
ATOM    271  CA  ASP A  36      10.193   5.105   6.624  1.00 85.09           C  
ATOM    272  C   ASP A  36       9.411   6.230   7.299  1.00 84.08           C  
ATOM    273  CB  ASP A  36      10.458   5.454   5.158  1.00 83.88           C  
ATOM    274  O   ASP A  36       9.989   7.246   7.691  1.00 81.83           O  
ATOM    275  CG  ASP A  36      11.511   4.566   4.519  1.00 81.17           C  
ATOM    276  OD1 ASP A  36      12.212   3.830   5.246  1.00 80.26           O  
ATOM    277  OD2 ASP A  36      11.644   4.606   3.276  1.00 81.20           O  
ATOM    278  N   ASN A  37       8.157   5.983   7.542  1.00 83.75           N  
ATOM    279  CA  ASN A  37       7.310   7.026   8.111  1.00 83.03           C  
ATOM    280  C   ASN A  37       6.815   6.649   9.504  1.00 82.05           C  
ATOM    281  CB  ASN A  37       6.124   7.317   7.188  1.00 81.54           C  
ATOM    282  O   ASN A  37       5.892   7.273  10.030  1.00 79.07           O  
ATOM    283  CG  ASN A  37       6.521   8.116   5.962  1.00 78.40           C  
ATOM    284  ND2 ASN A  37       6.635   7.440   4.825  1.00 75.40           N  
ATOM    285  OD1 ASN A  37       6.725   9.330   6.036  1.00 75.29           O  
ATOM    286  N   GLY A  38       7.396   5.664  10.007  1.00 81.47           N  
ATOM    287  CA  GLY A  38       7.147   5.316  11.397  1.00 80.98           C  
ATOM    288  C   GLY A  38       5.757   4.755  11.631  1.00 80.49           C  
ATOM    289  O   GLY A  38       5.220   4.854  12.736  1.00 77.88           O  
ATOM    290  N   VAL A  39       5.143   4.259  10.593  1.00 81.30           N  
ATOM    291  CA  VAL A  39       3.804   3.690  10.708  1.00 80.88           C  
ATOM    292  C   VAL A  39       3.898   2.172  10.847  1.00 80.49           C  
ATOM    293  CB  VAL A  39       2.925   4.061   9.493  1.00 78.82           C  
ATOM    294  O   VAL A  39       4.448   1.495   9.975  1.00 77.79           O  
ATOM    295  CG1 VAL A  39       1.551   3.401   9.600  1.00 74.59           C  
ATOM    296  CG2 VAL A  39       2.785   5.578   9.378  1.00 73.92           C  
ATOM    297  N   ASP A  40       3.467   1.624  11.972  1.00 80.04           N  
ATOM    298  CA  ASP A  40       3.363   0.200  12.274  1.00 80.34           C  
ATOM    299  C   ASP A  40       1.924  -0.188  12.605  1.00 79.96           C  
ATOM    300  CB  ASP A  40       4.288  -0.171  13.435  1.00 76.69           C  
ATOM    301  O   ASP A  40       1.227   0.540  13.316  1.00 77.39           O  
ATOM    302  CG  ASP A  40       4.560  -1.663  13.524  1.00 69.82           C  
ATOM    303  OD1 ASP A  40       4.056  -2.426  12.672  1.00 65.94           O  
ATOM    304  OD2 ASP A  40       5.282  -2.079  14.455  1.00 69.36           O  
ATOM    305  N   GLY A  41       1.494  -1.226  12.044  1.00 83.67           N  
ATOM    306  CA  GLY A  41       0.116  -1.634  12.262  1.00 83.92           C  
ATOM    307  C   GLY A  41      -0.264  -2.887  11.495  1.00 84.10           C  
ATOM    308  O   GLY A  41       0.600  -3.562  10.931  1.00 81.97           O  
ATOM    309  N   GLU A  42      -1.598  -3.225  11.527  1.00 88.05           N  
ATOM    310  CA  GLU A  42      -2.139  -4.378  10.813  1.00 88.58           C  
ATOM    311  C   GLU A  42      -2.337  -4.067   9.332  1.00 89.41           C  
ATOM    312  CB  GLU A  42      -3.462  -4.826  11.438  1.00 86.00           C  
ATOM    313  O   GLU A  42      -2.923  -3.040   8.981  1.00 88.69           O  
ATOM    314  CG  GLU A  42      -3.956  -6.175  10.934  1.00 76.12           C  
ATOM    315  CD  GLU A  42      -5.284  -6.594  11.543  1.00 72.23           C  
ATOM    316  OE1 GLU A  42      -5.768  -5.909  12.473  1.00 69.33           O  
ATOM    317  OE2 GLU A  42      -5.844  -7.616  11.088  1.00 65.66           O  
ATOM    318  N   TRP A  43      -1.910  -4.990   8.515  1.00 88.83           N  
ATOM    319  CA  TRP A  43      -1.964  -4.879   7.061  1.00 90.46           C  
ATOM    320  C   TRP A  43      -3.095  -5.729   6.492  1.00 89.36           C  
ATOM    321  CB  TRP A  43      -0.630  -5.300   6.439  1.00 85.94           C  
ATOM    322  O   TRP A  43      -3.273  -6.883   6.889  1.00 86.63           O  
ATOM    323  CG  TRP A  43       0.513  -4.389   6.775  1.00 71.79           C  
ATOM    324  CD1 TRP A  43       1.197  -4.326   7.957  1.00 62.84           C  
ATOM    325  CD2 TRP A  43       1.101  -3.405   5.918  1.00 64.86           C  
ATOM    326  CE2 TRP A  43       2.139  -2.783   6.647  1.00 58.61           C  
ATOM    327  CE3 TRP A  43       0.852  -2.990   4.603  1.00 64.02           C  
ATOM    328  NE1 TRP A  43       2.176  -3.362   7.886  1.00 72.14           N  
ATOM    329  CH2 TRP A  43       2.663  -1.379   4.814  1.00 64.35           C  
ATOM    330  CZ2 TRP A  43       2.928  -1.766   6.103  1.00 71.23           C  
ATOM    331  CZ3 TRP A  43       1.638  -1.978   4.064  1.00 62.45           C  
ATOM    332  N   THR A  44      -3.874  -5.156   5.688  1.00 92.04           N  
ATOM    333  CA  THR A  44      -4.840  -5.920   4.905  1.00 92.29           C  
ATOM    334  C   THR A  44      -4.710  -5.595   3.420  1.00 92.75           C  
ATOM    335  CB  THR A  44      -6.281  -5.641   5.371  1.00 91.09           C  
ATOM    336  O   THR A  44      -4.186  -4.541   3.053  1.00 92.34           O  
ATOM    337  CG2 THR A  44      -6.445  -5.935   6.858  1.00 83.35           C  
ATOM    338  OG1 THR A  44      -6.597  -4.264   5.130  1.00 85.20           O  
ATOM    339  N   TYR A  45      -5.119  -6.521   2.641  1.00 92.14           N  
ATOM    340  CA  TYR A  45      -5.092  -6.350   1.192  1.00 92.97           C  
ATOM    341  C   TYR A  45      -6.420  -6.764   0.570  1.00 92.83           C  
ATOM    342  CB  TYR A  45      -3.951  -7.165   0.576  1.00 91.86           C  
ATOM    343  O   TYR A  45      -6.937  -7.847   0.856  1.00 91.99           O  
ATOM    344  CG  TYR A  45      -3.944  -7.155  -0.933  1.00 89.17           C  
ATOM    345  CD1 TYR A  45      -3.836  -5.960  -1.641  1.00 84.75           C  
ATOM    346  CD2 TYR A  45      -4.048  -8.340  -1.654  1.00 85.68           C  
ATOM    347  CE1 TYR A  45      -3.831  -5.946  -3.032  1.00 87.41           C  
ATOM    348  CE2 TYR A  45      -4.044  -8.338  -3.045  1.00 87.73           C  
ATOM    349  OH  TYR A  45      -3.932  -7.130  -5.101  1.00 78.13           O  
ATOM    350  CZ  TYR A  45      -3.936  -7.138  -3.724  1.00 86.98           C  
ATOM    351  N   ASP A  46      -7.025  -5.906  -0.103  1.00 93.46           N  
ATOM    352  CA  ASP A  46      -8.226  -6.178  -0.887  1.00 93.83           C  
ATOM    353  C   ASP A  46      -7.886  -6.369  -2.363  1.00 94.03           C  
ATOM    354  CB  ASP A  46      -9.242  -5.046  -0.723  1.00 92.82           C  
ATOM    355  O   ASP A  46      -7.521  -5.413  -3.050  1.00 93.55           O  
ATOM    356  CG  ASP A  46     -10.557  -5.322  -1.431  1.00 88.67           C  
ATOM    357  OD1 ASP A  46     -10.592  -6.180  -2.339  1.00 85.11           O  
ATOM    358  OD2 ASP A  46     -11.566  -4.673  -1.080  1.00 86.25           O  
ATOM    359  N   ASP A  47      -7.949  -7.508  -2.845  1.00 93.87           N  
ATOM    360  CA  ASP A  47      -7.552  -7.857  -4.205  1.00 93.90           C  
ATOM    361  C   ASP A  47      -8.495  -7.231  -5.230  1.00 93.56           C  
ATOM    362  CB  ASP A  47      -7.519  -9.377  -4.381  1.00 92.09           C  
ATOM    363  O   ASP A  47      -8.078  -6.894  -6.341  1.00 92.43           O  
ATOM    364  CG  ASP A  47      -6.897  -9.808  -5.698  1.00 84.08           C  
ATOM    365  OD1 ASP A  47      -5.718  -9.478  -5.953  1.00 78.73           O  
ATOM    366  OD2 ASP A  47      -7.592 -10.480  -6.489  1.00 81.65           O  
ATOM    367  N   ALA A  48      -9.761  -7.015  -4.874  1.00 93.85           N  
ATOM    368  CA  ALA A  48     -10.739  -6.460  -5.807  1.00 93.89           C  
ATOM    369  C   ALA A  48     -10.394  -5.018  -6.170  1.00 93.46           C  
ATOM    370  CB  ALA A  48     -12.143  -6.534  -5.212  1.00 92.32           C  
ATOM    371  O   ALA A  48     -10.504  -4.621  -7.332  1.00 92.29           O  
ATOM    372  N   THR A  49      -9.900  -4.286  -5.221  1.00 93.55           N  
ATOM    373  CA  THR A  49      -9.629  -2.870  -5.441  1.00 93.68           C  
ATOM    374  C   THR A  49      -8.126  -2.611  -5.506  1.00 93.35           C  
ATOM    375  CB  THR A  49     -10.255  -2.003  -4.333  1.00 92.80           C  
ATOM    376  O   THR A  49      -7.694  -1.464  -5.634  1.00 92.24           O  
ATOM    377  CG2 THR A  49     -11.771  -2.161  -4.301  1.00 89.06           C  
ATOM    378  OG1 THR A  49      -9.717  -2.397  -3.065  1.00 90.17           O  
ATOM    379  N   LYS A  50      -7.335  -3.644  -5.363  1.00 94.78           N  
ATOM    380  CA  LYS A  50      -5.878  -3.547  -5.352  1.00 94.95           C  
ATOM    381  C   LYS A  50      -5.400  -2.571  -4.280  1.00 94.62           C  
ATOM    382  CB  LYS A  50      -5.358  -3.114  -6.723  1.00 93.74           C  
ATOM    383  O   LYS A  50      -4.560  -1.710  -4.547  1.00 93.20           O  
ATOM    384  CG  LYS A  50      -5.863  -3.971  -7.875  1.00 88.59           C  
ATOM    385  CD  LYS A  50      -5.410  -5.418  -7.736  1.00 82.65           C  
ATOM    386  CE  LYS A  50      -5.791  -6.244  -8.957  1.00 81.44           C  
ATOM    387  NZ  LYS A  50      -5.730  -7.710  -8.676  1.00 72.52           N  
ATOM    388  N   THR A  51      -5.979  -2.691  -3.088  1.00 94.26           N  
ATOM    389  CA  THR A  51      -5.760  -1.694  -2.045  1.00 94.45           C  
ATOM    390  C   THR A  51      -5.205  -2.346  -0.782  1.00 94.37           C  
ATOM    391  CB  THR A  51      -7.061  -0.943  -1.709  1.00 93.66           C  
ATOM    392  O   THR A  51      -5.775  -3.316  -0.276  1.00 93.71           O  
ATOM    393  CG2 THR A  51      -6.818   0.136  -0.659  1.00 88.89           C  
ATOM    394  OG1 THR A  51      -7.573  -0.329  -2.899  1.00 88.27           O  
ATOM    395  N   PHE A  52      -4.115  -1.814  -0.378  1.00 93.26           N  
ATOM    396  CA  PHE A  52      -3.556  -2.129   0.931  1.00 93.55           C  
ATOM    397  C   PHE A  52      -3.991  -1.100   1.968  1.00 92.56           C  
ATOM    398  CB  PHE A  52      -2.027  -2.191   0.863  1.00 92.74           C  
ATOM    399  O   PHE A  52      -4.057   0.096   1.674  1.00 91.05           O  
ATOM    400  CG  PHE A  52      -1.503  -3.312   0.006  1.00 90.70           C  
ATOM    401  CD1 PHE A  52      -1.261  -4.567   0.550  1.00 87.17           C  
ATOM    402  CD2 PHE A  52      -1.252  -3.110  -1.345  1.00 87.38           C  
ATOM    403  CE1 PHE A  52      -0.776  -5.607  -0.241  1.00 88.96           C  
ATOM    404  CE2 PHE A  52      -0.767  -4.143  -2.142  1.00 89.30           C  
ATOM    405  CZ  PHE A  52      -0.529  -5.390  -1.587  1.00 88.41           C  
ATOM    406  N   THR A  53      -4.283  -1.588   3.134  1.00 91.82           N  
ATOM    407  CA  THR A  53      -4.624  -0.700   4.240  1.00 91.88           C  
ATOM    408  C   THR A  53      -3.797  -1.036   5.478  1.00 91.25           C  
ATOM    409  CB  THR A  53      -6.123  -0.782   4.582  1.00 90.63           C  
ATOM    410  O   THR A  53      -3.656  -2.207   5.837  1.00 89.83           O  
ATOM    411  CG2 THR A  53      -6.489   0.198   5.691  1.00 83.12           C  
ATOM    412  OG1 THR A  53      -6.891  -0.473   3.413  1.00 85.19           O  
ATOM    413  N   VAL A  54      -3.234  -0.055   6.046  1.00 89.28           N  
ATOM    414  CA  VAL A  54      -2.540  -0.213   7.320  1.00 89.27           C  
ATOM    415  C   VAL A  54      -3.255   0.592   8.402  1.00 88.14           C  
ATOM    416  CB  VAL A  54      -1.061   0.224   7.220  1.00 86.58           C  
ATOM    417  O   VAL A  54      -3.490   1.792   8.239  1.00 85.89           O  
ATOM    418  CG1 VAL A  54      -0.351   0.037   8.559  1.00 71.37           C  
ATOM    419  CG2 VAL A  54      -0.348  -0.558   6.118  1.00 71.06           C  
ATOM    420  N   THR A  55      -3.625  -0.107   9.352  1.00 85.64           N  
ATOM    421  CA  THR A  55      -4.268   0.505  10.509  1.00 85.51           C  
ATOM    422  C   THR A  55      -3.417   0.321  11.762  1.00 84.57           C  
ATOM    423  CB  THR A  55      -5.671  -0.085  10.746  1.00 83.11           C  
ATOM    424  O   THR A  55      -2.990  -0.794  12.070  1.00 82.52           O  
ATOM    425  CG2 THR A  55      -6.397   0.654  11.865  1.00 71.73           C  
ATOM    426  OG1 THR A  55      -6.438   0.022   9.541  1.00 74.29           O  
ATOM    427  N   GLU A  56      -3.103   1.415  12.421  1.00 81.16           N  
ATOM    428  CA  GLU A  56      -2.383   1.340  13.688  1.00 80.42           C  
ATOM    429  C   GLU A  56      -3.289   0.837  14.809  1.00 79.14           C  
ATOM    430  CB  GLU A  56      -1.800   2.707  14.057  1.00 77.54           C  
ATOM    431  O   GLU A  56      -4.489   1.117  14.817  1.00 75.65           O  
ATOM    432  CG  GLU A  56      -0.536   3.064  13.288  1.00 72.26           C  
ATOM    433  CD  GLU A  56       0.098   4.367  13.748  1.00 70.41           C  
ATOM    434  OE1 GLU A  56      -0.614   5.218  14.328  1.00 67.69           O  
ATOM    435  OE2 GLU A  56       1.318   4.539  13.527  1.00 64.44           O  
TER     436      GLU A  56
END
