# Supplementary material for: Semantical and geometrical protein encoding toward enhanced bioactivity and thermostability
Source: eLife. 2025 May 2;13:RP98033. doi: 10.7554/eLife.98033 (PMC12048155; doi:10.7554/eLife.98033)
Supplement: Source code 1. [file elife-98033-code1.zip › ProtSSN-master/data/DDG/DATASET/1PGA-5.2-60.0/1PGA-5.2-60.0.pdb]

MODEL     1                                                                     
ATOM      1  N   MET A   1      11.492   6.774  -5.805  1.00 94.57           N  
ATOM      2  CA  MET A   1      10.507   6.060  -6.611  1.00 94.57           C  
ATOM      3  C   MET A   1       9.106   6.229  -6.034  1.00 94.57           C  
ATOM      4  CB  MET A   1      10.859   4.574  -6.700  1.00 94.57           C  
ATOM      5  O   MET A   1       8.939   6.337  -4.817  1.00 94.57           O  
ATOM      6  CG  MET A   1      12.179   4.298  -7.401  1.00 94.57           C  
ATOM      7  SD  MET A   1      12.579   2.508  -7.469  1.00 94.57           S  
ATOM      8  CE  MET A   1      13.098   2.231  -5.752  1.00 94.57           C  
ATOM      9  N   THR A   2       8.249   6.547  -6.896  1.00 98.31           N  
ATOM     10  CA  THR A   2       6.890   6.772  -6.416  1.00 98.31           C  
ATOM     11  C   THR A   2       6.043   5.513  -6.581  1.00 98.31           C  
ATOM     12  CB  THR A   2       6.222   7.944  -7.158  1.00 98.31           C  
ATOM     13  O   THR A   2       6.010   4.918  -7.660  1.00 98.31           O  
ATOM     14  CG2 THR A   2       4.816   8.201  -6.627  1.00 98.31           C  
ATOM     15  OG1 THR A   2       7.012   9.126  -6.981  1.00 98.31           O  
ATOM     16  N   TYR A   3       5.429   5.094  -5.438  1.00 98.70           N  
ATOM     17  CA  TYR A   3       4.549   3.931  -5.408  1.00 98.70           C  
ATOM     18  C   TYR A   3       3.098   4.351  -5.208  1.00 98.70           C  
ATOM     19  CB  TYR A   3       4.972   2.967  -4.296  1.00 98.70           C  
ATOM     20  O   TYR A   3       2.824   5.411  -4.640  1.00 98.70           O  
ATOM     21  CG  TYR A   3       6.337   2.357  -4.507  1.00 98.70           C  
ATOM     22  CD1 TYR A   3       6.474   1.074  -5.032  1.00 98.70           C  
ATOM     23  CD2 TYR A   3       7.491   3.062  -4.182  1.00 98.70           C  
ATOM     24  CE1 TYR A   3       7.729   0.507  -5.227  1.00 98.70           C  
ATOM     25  CE2 TYR A   3       8.751   2.505  -4.373  1.00 98.70           C  
ATOM     26  OH  TYR A   3      10.105   0.673  -5.086  1.00 98.70           O  
ATOM     27  CZ  TYR A   3       8.860   1.229  -4.895  1.00 98.70           C  
ATOM     28  N   LYS A   4       2.232   3.532  -5.732  1.00 98.70           N  
ATOM     29  CA  LYS A   4       0.802   3.818  -5.657  1.00 98.70           C  
ATOM     30  C   LYS A   4       0.063   2.725  -4.890  1.00 98.70           C  
ATOM     31  CB  LYS A   4       0.210   3.965  -7.060  1.00 98.70           C  
ATOM     32  O   LYS A   4       0.430   1.551  -4.963  1.00 98.70           O  
ATOM     33  CG  LYS A   4      -1.272   4.310  -7.073  1.00 98.70           C  
ATOM     34  CD  LYS A   4      -1.842   4.273  -8.485  1.00 98.70           C  
ATOM     35  CE  LYS A   4      -1.317   5.425  -9.331  1.00 98.70           C  
ATOM     36  NZ  LYS A   4      -2.294   5.828 -10.386  1.00 98.70           N  
ATOM     37  N   LEU A   5      -0.873   3.219  -4.141  1.00 98.52           N  
ATOM     38  CA  LEU A   5      -1.777   2.302  -3.457  1.00 98.52           C  
ATOM     39  C   LEU A   5      -3.214   2.506  -3.925  1.00 98.52           C  
ATOM     40  CB  LEU A   5      -1.690   2.495  -1.941  1.00 98.52           C  
ATOM     41  O   LEU A   5      -3.713   3.633  -3.939  1.00 98.52           O  
ATOM     42  CG  LEU A   5      -2.732   1.754  -1.102  1.00 98.52           C  
ATOM     43  CD1 LEU A   5      -2.525   0.247  -1.208  1.00 98.52           C  
ATOM     44  CD2 LEU A   5      -2.668   2.206   0.353  1.00 98.52           C  
ATOM     45  N   ILE A   6      -3.835   1.412  -4.303  1.00 98.39           N  
ATOM     46  CA  ILE A   6      -5.265   1.369  -4.586  1.00 98.39           C  
ATOM     47  C   ILE A   6      -5.989   0.612  -3.474  1.00 98.39           C  
ATOM     48  CB  ILE A   6      -5.551   0.712  -5.955  1.00 98.39           C  
ATOM     49  O   ILE A   6      -5.686  -0.554  -3.209  1.00 98.39           O  
ATOM     50  CG1 ILE A   6      -4.853   1.490  -7.076  1.00 98.39           C  
ATOM     51  CG2 ILE A   6      -7.059   0.622  -6.207  1.00 98.39           C  
ATOM     52  CD1 ILE A   6      -4.941   0.820  -8.441  1.00 98.39           C  
ATOM     53  N   LEU A   7      -6.894   1.364  -2.861  1.00 97.24           N  
ATOM     54  CA  LEU A   7      -7.701   0.777  -1.797  1.00 97.24           C  
ATOM     55  C   LEU A   7      -9.084   0.392  -2.314  1.00 97.24           C  
ATOM     56  CB  LEU A   7      -7.836   1.753  -0.625  1.00 97.24           C  
ATOM     57  O   LEU A   7      -9.847   1.252  -2.758  1.00 97.24           O  
ATOM     58  CG  LEU A   7      -6.551   2.074   0.140  1.00 97.24           C  
ATOM     59  CD1 LEU A   7      -6.578   3.514   0.641  1.00 97.24           C  
ATOM     60  CD2 LEU A   7      -6.362   1.102   1.300  1.00 97.24           C  
ATOM     61  N   ASN A   8      -9.338  -0.912  -2.367  1.00 94.05           N  
ATOM     62  CA  ASN A   8     -10.675  -1.395  -2.696  1.00 94.05           C  
ATOM     63  C   ASN A   8     -11.373  -1.987  -1.474  1.00 94.05           C  
ATOM     64  CB  ASN A   8     -10.610  -2.428  -3.823  1.00 94.05           C  
ATOM     65  O   ASN A   8     -11.706  -3.174  -1.459  1.00 94.05           O  
ATOM     66  CG  ASN A   8     -10.193  -1.821  -5.148  1.00 94.05           C  
ATOM     67  ND2 ASN A   8      -9.442  -2.580  -5.938  1.00 94.05           N  
ATOM     68  OD1 ASN A   8     -10.542  -0.679  -5.459  1.00 94.05           O  
ATOM     69  N   GLY A   9     -11.572  -1.139  -0.486  1.00 86.15           N  
ATOM     70  CA  GLY A   9     -12.219  -1.618   0.726  1.00 86.15           C  
ATOM     71  C   GLY A   9     -13.718  -1.382   0.734  1.00 86.15           C  
ATOM     72  O   GLY A   9     -14.248  -0.692  -0.139  1.00 86.15           O  
ATOM     73  N   LYS A  10     -14.522  -2.231   1.566  1.00 87.23           N  
ATOM     74  CA  LYS A  10     -15.945  -1.992   1.787  1.00 87.23           C  
ATOM     75  C   LYS A  10     -16.175  -0.658   2.492  1.00 87.23           C  
ATOM     76  CB  LYS A  10     -16.561  -3.129   2.603  1.00 87.23           C  
ATOM     77  O   LYS A  10     -17.111   0.072   2.162  1.00 87.23           O  
ATOM     78  CG  LYS A  10     -16.567  -4.472   1.887  1.00 87.23           C  
ATOM     79  CD  LYS A  10     -17.238  -5.551   2.728  1.00 87.23           C  
ATOM     80  CE  LYS A  10     -17.201  -6.905   2.033  1.00 87.23           C  
ATOM     81  NZ  LYS A  10     -17.847  -7.969   2.859  1.00 87.23           N  
ATOM     82  N   THR A  11     -15.101  -0.300   3.427  1.00 83.16           N  
ATOM     83  CA  THR A  11     -15.221   0.872   4.288  1.00 83.16           C  
ATOM     84  C   THR A  11     -14.529   2.078   3.660  1.00 83.16           C  
ATOM     85  CB  THR A  11     -14.626   0.603   5.683  1.00 83.16           C  
ATOM     86  O   THR A  11     -15.030   3.201   3.744  1.00 83.16           O  
ATOM     87  CG2 THR A  11     -15.647   0.883   6.780  1.00 83.16           C  
ATOM     88  OG1 THR A  11     -14.216  -0.768   5.765  1.00 83.16           O  
ATOM     89  N   LEU A  12     -13.475   1.795   2.965  1.00 91.10           N  
ATOM     90  CA  LEU A  12     -12.687   2.859   2.353  1.00 91.10           C  
ATOM     91  C   LEU A  12     -12.212   2.451   0.962  1.00 91.10           C  
ATOM     92  CB  LEU A  12     -11.485   3.210   3.233  1.00 91.10           C  
ATOM     93  O   LEU A  12     -11.723   1.335   0.771  1.00 91.10           O  
ATOM     94  CG  LEU A  12     -10.604   4.364   2.749  1.00 91.10           C  
ATOM     95  CD1 LEU A  12     -11.364   5.683   2.838  1.00 91.10           C  
ATOM     96  CD2 LEU A  12      -9.314   4.428   3.559  1.00 91.10           C  
ATOM     97  N   LYS A  13     -12.499   3.362  -0.004  1.00 95.16           N  
ATOM     98  CA  LYS A  13     -11.993   3.235  -1.367  1.00 95.16           C  
ATOM     99  C   LYS A  13     -11.191   4.469  -1.773  1.00 95.16           C  
ATOM    100  CB  LYS A  13     -13.144   3.013  -2.349  1.00 95.16           C  
ATOM    101  O   LYS A  13     -11.458   5.574  -1.296  1.00 95.16           O  
ATOM    102  CG  LYS A  13     -13.941   1.743  -2.091  1.00 95.16           C  
ATOM    103  CD  LYS A  13     -15.051   1.561  -3.118  1.00 95.16           C  
ATOM    104  CE  LYS A  13     -15.851   0.292  -2.859  1.00 95.16           C  
ATOM    105  NZ  LYS A  13     -16.914   0.087  -3.889  1.00 95.16           N  
ATOM    106  N   GLY A  14     -10.112   4.241  -2.474  1.00 96.10           N  
ATOM    107  CA  GLY A  14      -9.348   5.378  -2.962  1.00 96.10           C  
ATOM    108  C   GLY A  14      -7.933   5.014  -3.373  1.00 96.10           C  
ATOM    109  O   GLY A  14      -7.607   3.834  -3.515  1.00 96.10           O  
ATOM    110  N   GLU A  15      -7.316   6.086  -3.750  1.00 97.24           N  
ATOM    111  CA  GLU A  15      -5.927   5.934  -4.174  1.00 97.24           C  
ATOM    112  C   GLU A  15      -5.023   6.945  -3.474  1.00 97.24           C  
ATOM    113  CB  GLU A  15      -5.808   6.086  -5.693  1.00 97.24           C  
ATOM    114  O   GLU A  15      -5.449   8.061  -3.170  1.00 97.24           O  
ATOM    115  CG  GLU A  15      -6.650   5.090  -6.478  1.00 97.24           C  
ATOM    116  CD  GLU A  15      -6.602   5.318  -7.980  1.00 97.24           C  
ATOM    117  OE1 GLU A  15      -7.298   4.592  -8.726  1.00 97.24           O  
ATOM    118  OE2 GLU A  15      -5.863   6.229  -8.415  1.00 97.24           O  
ATOM    119  N   THR A  16      -3.760   6.434  -3.187  1.00 97.62           N  
ATOM    120  CA  THR A  16      -2.744   7.342  -2.666  1.00 97.62           C  
ATOM    121  C   THR A  16      -1.355   6.930  -3.145  1.00 97.62           C  
ATOM    122  CB  THR A  16      -2.768   7.384  -1.127  1.00 97.62           C  
ATOM    123  O   THR A  16      -1.188   5.859  -3.734  1.00 97.62           O  
ATOM    124  CG2 THR A  16      -2.297   6.061  -0.533  1.00 97.62           C  
ATOM    125  OG1 THR A  16      -1.906   8.434  -0.670  1.00 97.62           O  
ATOM    126  N   THR A  17      -0.381   7.877  -2.958  1.00 98.52           N  
ATOM    127  CA  THR A  17       0.980   7.569  -3.385  1.00 98.52           C  
ATOM    128  C   THR A  17       1.976   7.856  -2.266  1.00 98.52           C  
ATOM    129  CB  THR A  17       1.366   8.374  -4.640  1.00 98.52           C  
ATOM    130  O   THR A  17       1.661   8.576  -1.316  1.00 98.52           O  
ATOM    131  CG2 THR A  17       0.397   8.105  -5.786  1.00 98.52           C  
ATOM    132  OG1 THR A  17       1.344   9.773  -4.328  1.00 98.52           O  
ATOM    133  N   THR A  18       3.190   7.190  -2.345  1.00 98.41           N  
ATOM    134  CA  THR A  18       4.293   7.461  -1.430  1.00 98.41           C  
ATOM    135  C   THR A  18       5.635   7.332  -2.146  1.00 98.41           C  
ATOM    136  CB  THR A  18       4.261   6.510  -0.219  1.00 98.41           C  
ATOM    137  O   THR A  18       5.769   6.545  -3.086  1.00 98.41           O  
ATOM    138  CG2 THR A  18       4.621   5.086  -0.629  1.00 98.41           C  
ATOM    139  OG1 THR A  18       5.201   6.964   0.763  1.00 98.41           O  
ATOM    140  N   GLU A  19       6.539   8.175  -1.693  1.00 98.45           N  
ATOM    141  CA  GLU A  19       7.912   7.998  -2.156  1.00 98.45           C  
ATOM    142  C   GLU A  19       8.674   7.023  -1.262  1.00 98.45           C  
ATOM    143  CB  GLU A  19       8.641   9.343  -2.207  1.00 98.45           C  
ATOM    144  O   GLU A  19       8.595   7.106  -0.035  1.00 98.45           O  
ATOM    145  CG  GLU A  19       8.091  10.301  -3.254  1.00 98.45           C  
ATOM    146  CD  GLU A  19       8.904  11.578  -3.385  1.00 98.45           C  
ATOM    147  OE1 GLU A  19       9.319  11.922  -4.515  1.00 98.45           O  
ATOM    148  OE2 GLU A  19       9.130  12.241  -2.348  1.00 98.45           O  
ATOM    149  N   ALA A  20       9.366   6.026  -1.934  1.00 98.13           N  
ATOM    150  CA  ALA A  20      10.154   5.050  -1.186  1.00 98.13           C  
ATOM    151  C   ALA A  20      11.334   4.547  -2.013  1.00 98.13           C  
ATOM    152  CB  ALA A  20       9.277   3.879  -0.750  1.00 98.13           C  
ATOM    153  O   ALA A  20      11.309   4.612  -3.244  1.00 98.13           O  
ATOM    154  N   VAL A  21      12.340   4.066  -1.301  1.00 97.92           N  
ATOM    155  CA  VAL A  21      13.568   3.646  -1.968  1.00 97.92           C  
ATOM    156  C   VAL A  21      13.359   2.287  -2.630  1.00 97.92           C  
ATOM    157  CB  VAL A  21      14.756   3.582  -0.982  1.00 97.92           C  
ATOM    158  O   VAL A  21      14.084   1.923  -3.559  1.00 97.92           O  
ATOM    159  CG1 VAL A  21      15.127   4.980  -0.491  1.00 97.92           C  
ATOM    160  CG2 VAL A  21      14.421   2.669   0.196  1.00 97.92           C  
ATOM    161  N   ASP A  22      12.360   1.502  -2.123  1.00 98.18           N  
ATOM    162  CA  ASP A  22      12.041   0.198  -2.697  1.00 98.18           C  
ATOM    163  C   ASP A  22      10.615  -0.222  -2.348  1.00 98.18           C  
ATOM    164  CB  ASP A  22      13.034  -0.860  -2.211  1.00 98.18           C  
ATOM    165  O   ASP A  22       9.927   0.467  -1.592  1.00 98.18           O  
ATOM    166  CG  ASP A  22      13.097  -0.964  -0.697  1.00 98.18           C  
ATOM    167  OD1 ASP A  22      12.088  -0.664  -0.023  1.00 98.18           O  
ATOM    168  OD2 ASP A  22      14.165  -1.347  -0.174  1.00 98.18           O  
ATOM    169  N   ALA A  23      10.113  -1.325  -2.964  1.00 98.32           N  
ATOM    170  CA  ALA A  23       8.735  -1.784  -2.802  1.00 98.32           C  
ATOM    171  C   ALA A  23       8.470  -2.228  -1.366  1.00 98.32           C  
ATOM    172  CB  ALA A  23       8.437  -2.923  -3.773  1.00 98.32           C  
ATOM    173  O   ALA A  23       7.387  -1.992  -0.826  1.00 98.32           O  
ATOM    174  N   ALA A  24       9.510  -2.782  -0.754  1.00 98.11           N  
ATOM    175  CA  ALA A  24       9.343  -3.271   0.613  1.00 98.11           C  
ATOM    176  C   ALA A  24       9.054  -2.122   1.575  1.00 98.11           C  
ATOM    177  CB  ALA A  24      10.586  -4.035   1.061  1.00 98.11           C  
ATOM    178  O   ALA A  24       8.181  -2.232   2.439  1.00 98.11           O  
ATOM    179  N   THR A  25       9.783  -1.012   1.399  1.00 98.42           N  
ATOM    180  CA  THR A  25       9.564   0.169   2.227  1.00 98.42           C  
ATOM    181  C   THR A  25       8.195   0.781   1.946  1.00 98.42           C  
ATOM    182  CB  THR A  25      10.659   1.226   1.993  1.00 98.42           C  
ATOM    183  O   THR A  25       7.477   1.162   2.874  1.00 98.42           O  
ATOM    184  CG2 THR A  25      10.448   2.444   2.886  1.00 98.42           C  
ATOM    185  OG1 THR A  25      11.940   0.652   2.283  1.00 98.42           O  
ATOM    186  N   ALA A  26       7.796   0.850   0.707  1.00 98.59           N  
ATOM    187  CA  ALA A  26       6.479   1.352   0.324  1.00 98.59           C  
ATOM    188  C   ALA A  26       5.370   0.473   0.894  1.00 98.59           C  
ATOM    189  CB  ALA A  26       6.361   1.432  -1.196  1.00 98.59           C  
ATOM    190  O   ALA A  26       4.364   0.979   1.398  1.00 98.59           O  
ATOM    191  N   GLU A  27       5.541  -0.805   0.861  1.00 98.38           N  
ATOM    192  CA  GLU A  27       4.536  -1.738   1.364  1.00 98.38           C  
ATOM    193  C   GLU A  27       4.265  -1.510   2.848  1.00 98.38           C  
ATOM    194  CB  GLU A  27       4.978  -3.184   1.126  1.00 98.38           C  
ATOM    195  O   GLU A  27       3.110  -1.505   3.279  1.00 98.38           O  
ATOM    196  CG  GLU A  27       3.952  -4.221   1.561  1.00 98.38           C  
ATOM    197  CD  GLU A  27       4.365  -5.647   1.236  1.00 98.38           C  
ATOM    198  OE1 GLU A  27       3.522  -6.565   1.353  1.00 98.38           O  
ATOM    199  OE2 GLU A  27       5.542  -5.849   0.861  1.00 98.38           O  
ATOM    200  N   LYS A  28       5.317  -1.299   3.699  1.00 98.34           N  
ATOM    201  CA  LYS A  28       5.147  -1.050   5.127  1.00 98.34           C  
ATOM    202  C   LYS A  28       4.313   0.206   5.370  1.00 98.34           C  
ATOM    203  CB  LYS A  28       6.506  -0.917   5.816  1.00 98.34           C  
ATOM    204  O   LYS A  28       3.430   0.214   6.230  1.00 98.34           O  
ATOM    205  CG  LYS A  28       7.279  -2.224   5.916  1.00 98.34           C  
ATOM    206  CD  LYS A  28       8.608  -2.033   6.634  1.00 98.34           C  
ATOM    207  CE  LYS A  28       9.420  -3.321   6.662  1.00 98.34           C  
ATOM    208  NZ  LYS A  28      10.797  -3.097   7.195  1.00 98.34           N  
ATOM    209  N   VAL A  29       4.535   1.215   4.565  1.00 98.18           N  
ATOM    210  CA  VAL A  29       3.811   2.477   4.679  1.00 98.18           C  
ATOM    211  C   VAL A  29       2.341   2.264   4.323  1.00 98.18           C  
ATOM    212  CB  VAL A  29       4.426   3.567   3.773  1.00 98.18           C  
ATOM    213  O   VAL A  29       1.449   2.686   5.063  1.00 98.18           O  
ATOM    214  CG1 VAL A  29       3.536   4.809   3.743  1.00 98.18           C  
ATOM    215  CG2 VAL A  29       5.832   3.926   4.250  1.00 98.18           C  
ATOM    216  N   PHE A  30       2.139   1.596   3.225  1.00 98.20           N  
ATOM    217  CA  PHE A  30       0.775   1.387   2.754  1.00 98.20           C  
ATOM    218  C   PHE A  30       0.004   0.485   3.710  1.00 98.20           C  
ATOM    219  CB  PHE A  30       0.777   0.781   1.347  1.00 98.20           C  
ATOM    220  O   PHE A  30      -1.164   0.741   4.008  1.00 98.20           O  
ATOM    221  CG  PHE A  30       1.206   1.743   0.272  1.00 98.20           C  
ATOM    222  CD1 PHE A  30       0.896   3.095   0.365  1.00 98.20           C  
ATOM    223  CD2 PHE A  30       1.920   1.296  -0.832  1.00 98.20           C  
ATOM    224  CE1 PHE A  30       1.292   3.988  -0.628  1.00 98.20           C  
ATOM    225  CE2 PHE A  30       2.319   2.183  -1.829  1.00 98.20           C  
ATOM    226  CZ  PHE A  30       2.003   3.528  -1.725  1.00 98.20           C  
ATOM    227  N   LYS A  31       0.598  -0.598   4.226  1.00 97.14           N  
ATOM    228  CA  LYS A  31      -0.092  -1.480   5.163  1.00 97.14           C  
ATOM    229  C   LYS A  31      -0.457  -0.740   6.447  1.00 97.14           C  
ATOM    230  CB  LYS A  31       0.771  -2.700   5.489  1.00 97.14           C  
ATOM    231  O   LYS A  31      -1.540  -0.944   7.001  1.00 97.14           O  
ATOM    232  CG  LYS A  31       0.806  -3.746   4.384  1.00 97.14           C  
ATOM    233  CD  LYS A  31       1.519  -5.013   4.837  1.00 97.14           C  
ATOM    234  CE  LYS A  31       1.385  -6.129   3.810  1.00 97.14           C  
ATOM    235  NZ  LYS A  31       2.078  -7.376   4.252  1.00 97.14           N  
ATOM    236  N   GLN A  32       0.435   0.128   6.849  1.00 97.36           N  
ATOM    237  CA  GLN A  32       0.112   0.943   8.015  1.00 97.36           C  
ATOM    238  C   GLN A  32      -1.052   1.885   7.723  1.00 97.36           C  
ATOM    239  CB  GLN A  32       1.334   1.744   8.467  1.00 97.36           C  
ATOM    240  O   GLN A  32      -1.966   2.023   8.539  1.00 97.36           O  
ATOM    241  CG  GLN A  32       1.115   2.527   9.754  1.00 97.36           C  
ATOM    242  CD  GLN A  32       0.806   1.633  10.940  1.00 97.36           C  
ATOM    243  NE2 GLN A  32      -0.327   1.880  11.588  1.00 97.36           N  
ATOM    244  OE1 GLN A  32       1.578   0.728  11.270  1.00 97.36           O  
ATOM    245  N   TYR A  33      -0.966   2.514   6.641  1.00 96.14           N  
ATOM    246  CA  TYR A  33      -2.042   3.404   6.219  1.00 96.14           C  
ATOM    247  C   TYR A  33      -3.373   2.664   6.167  1.00 96.14           C  
ATOM    248  CB  TYR A  33      -1.730   4.013   4.848  1.00 96.14           C  
ATOM    249  O   TYR A  33      -4.382   3.150   6.684  1.00 96.14           O  
ATOM    250  CG  TYR A  33      -2.810   4.934   4.334  1.00 96.14           C  
ATOM    251  CD1 TYR A  33      -3.733   4.496   3.387  1.00 96.14           C  
ATOM    252  CD2 TYR A  33      -2.908   6.244   4.792  1.00 96.14           C  
ATOM    253  CE1 TYR A  33      -4.728   5.342   2.908  1.00 96.14           C  
ATOM    254  CE2 TYR A  33      -3.899   7.098   4.320  1.00 96.14           C  
ATOM    255  OH  TYR A  33      -5.787   7.480   2.910  1.00 96.14           O  
ATOM    256  CZ  TYR A  33      -4.803   6.639   3.380  1.00 96.14           C  
ATOM    257  N   ALA A  34      -3.430   1.482   5.520  1.00 95.64           N  
ATOM    258  CA  ALA A  34      -4.648   0.680   5.442  1.00 95.64           C  
ATOM    259  C   ALA A  34      -5.137   0.288   6.833  1.00 95.64           C  
ATOM    260  CB  ALA A  34      -4.410  -0.567   4.593  1.00 95.64           C  
ATOM    261  O   ALA A  34      -6.325   0.414   7.139  1.00 95.64           O  
ATOM    262  N   ASN A  35      -4.225  -0.084   7.716  1.00 94.35           N  
ATOM    263  CA  ASN A  35      -4.570  -0.468   9.081  1.00 94.35           C  
ATOM    264  C   ASN A  35      -5.155   0.705   9.862  1.00 94.35           C  
ATOM    265  CB  ASN A  35      -3.346  -1.031   9.806  1.00 94.35           C  
ATOM    266  O   ASN A  35      -6.159   0.552  10.561  1.00 94.35           O  
ATOM    267  CG  ASN A  35      -3.679  -1.564  11.186  1.00 94.35           C  
ATOM    268  ND2 ASN A  35      -3.984  -2.854  11.265  1.00 94.35           N  
ATOM    269  OD1 ASN A  35      -3.664  -0.823  12.172  1.00 94.35           O  
ATOM    270  N   ASP A  36      -4.581   1.883   9.724  1.00 95.23           N  
ATOM    271  CA  ASP A  36      -5.051   3.090  10.398  1.00 95.23           C  
ATOM    272  C   ASP A  36      -6.468   3.450   9.957  1.00 95.23           C  
ATOM    273  CB  ASP A  36      -4.102   4.259  10.128  1.00 95.23           C  
ATOM    274  O   ASP A  36      -7.225   4.055  10.718  1.00 95.23           O  
ATOM    275  CG  ASP A  36      -2.794   4.151  10.891  1.00 95.23           C  
ATOM    276  OD1 ASP A  36      -2.689   3.305  11.805  1.00 95.23           O  
ATOM    277  OD2 ASP A  36      -1.860   4.920  10.577  1.00 95.23           O  
ATOM    278  N   ASN A  37      -6.770   2.902   8.763  1.00 92.66           N  
ATOM    279  CA  ASN A  37      -8.082   3.246   8.224  1.00 92.66           C  
ATOM    280  C   ASN A  37      -9.036   2.056   8.270  1.00 92.66           C  
ATOM    281  CB  ASN A  37      -7.953   3.769   6.792  1.00 92.66           C  
ATOM    282  O   ASN A  37     -10.091   2.076   7.633  1.00 92.66           O  
ATOM    283  CG  ASN A  37      -7.437   5.193   6.735  1.00 92.66           C  
ATOM    284  ND2 ASN A  37      -6.145   5.346   6.473  1.00 92.66           N  
ATOM    285  OD1 ASN A  37      -8.194   6.149   6.926  1.00 92.66           O  
ATOM    286  N   GLY A  38      -8.600   1.069   8.994  1.00 92.44           N  
ATOM    287  CA  GLY A  38      -9.460  -0.078   9.242  1.00 92.44           C  
ATOM    288  C   GLY A  38      -9.630  -0.970   8.026  1.00 92.44           C  
ATOM    289  O   GLY A  38     -10.666  -1.618   7.866  1.00 92.44           O  
ATOM    290  N   VAL A  39      -8.746  -0.868   7.079  1.00 93.47           N  
ATOM    291  CA  VAL A  39      -8.778  -1.698   5.879  1.00 93.47           C  
ATOM    292  C   VAL A  39      -7.868  -2.911   6.065  1.00 93.47           C  
ATOM    293  CB  VAL A  39      -8.353  -0.900   4.626  1.00 93.47           C  
ATOM    294  O   VAL A  39      -6.665  -2.763   6.292  1.00 93.47           O  
ATOM    295  CG1 VAL A  39      -8.330  -1.803   3.393  1.00 93.47           C  
ATOM    296  CG2 VAL A  39      -9.290   0.286   4.406  1.00 93.47           C  
ATOM    297  N   ASP A  40      -8.497  -4.066   6.114  1.00 91.91           N  
ATOM    298  CA  ASP A  40      -7.792  -5.344   6.139  1.00 91.91           C  
ATOM    299  C   ASP A  40      -8.219  -6.230   4.971  1.00 91.91           C  
ATOM    300  CB  ASP A  40      -8.039  -6.066   7.465  1.00 91.91           C  
ATOM    301  O   ASP A  40      -9.404  -6.533   4.817  1.00 91.91           O  
ATOM    302  CG  ASP A  40      -7.184  -7.311   7.630  1.00 91.91           C  
ATOM    303  OD1 ASP A  40      -6.204  -7.483   6.873  1.00 91.91           O  
ATOM    304  OD2 ASP A  40      -7.495  -8.128   8.523  1.00 91.91           O  
ATOM    305  N   GLY A  41      -7.275  -6.589   4.070  1.00 93.62           N  
ATOM    306  CA  GLY A  41      -7.669  -7.367   2.906  1.00 93.62           C  
ATOM    307  C   GLY A  41      -6.497  -8.037   2.212  1.00 93.62           C  
ATOM    308  O   GLY A  41      -5.449  -8.255   2.824  1.00 93.62           O  
ATOM    309  N   GLU A  42      -6.831  -8.557   1.077  1.00 97.16           N  
ATOM    310  CA  GLU A  42      -5.831  -9.206   0.234  1.00 97.16           C  
ATOM    311  C   GLU A  42      -5.003  -8.177  -0.532  1.00 97.16           C  
ATOM    312  CB  GLU A  42      -6.499 -10.176  -0.743  1.00 97.16           C  
ATOM    313  O   GLU A  42      -5.553  -7.243  -1.119  1.00 97.16           O  
ATOM    314  CG  GLU A  42      -5.521 -11.094  -1.464  1.00 97.16           C  
ATOM    315  CD  GLU A  42      -6.194 -12.020  -2.465  1.00 97.16           C  
ATOM    316  OE1 GLU A  42      -5.502 -12.543  -3.367  1.00 97.16           O  
ATOM    317  OE2 GLU A  42      -7.423 -12.222  -2.346  1.00 97.16           O  
ATOM    318  N   TRP A  43      -3.648  -8.482  -0.527  1.00 97.85           N  
ATOM    319  CA  TRP A  43      -2.732  -7.529  -1.146  1.00 97.85           C  
ATOM    320  C   TRP A  43      -2.114  -8.112  -2.412  1.00 97.85           C  
ATOM    321  CB  TRP A  43      -1.630  -7.126  -0.163  1.00 97.85           C  
ATOM    322  O   TRP A  43      -1.742  -9.288  -2.445  1.00 97.85           O  
ATOM    323  CG  TRP A  43      -2.096  -6.221   0.937  1.00 97.85           C  
ATOM    324  CD1 TRP A  43      -2.793  -6.577   2.058  1.00 97.85           C  
ATOM    325  CD2 TRP A  43      -1.902  -4.805   1.018  1.00 97.85           C  
ATOM    326  CE2 TRP A  43      -2.507  -4.368   2.217  1.00 97.85           C  
ATOM    327  CE3 TRP A  43      -1.273  -3.863   0.193  1.00 97.85           C  
ATOM    328  NE1 TRP A  43      -3.043  -5.468   2.832  1.00 97.85           N  
ATOM    329  CH2 TRP A  43      -1.881  -2.127   1.785  1.00 97.85           C  
ATOM    330  CZ2 TRP A  43      -2.502  -3.028   2.611  1.00 97.85           C  
ATOM    331  CZ3 TRP A  43      -1.269  -2.530   0.587  1.00 97.85           C  
ATOM    332  N   THR A  44      -2.045  -7.234  -3.443  1.00 98.40           N  
ATOM    333  CA  THR A  44      -1.291  -7.545  -4.653  1.00 98.40           C  
ATOM    334  C   THR A  44      -0.366  -6.390  -5.026  1.00 98.40           C  
ATOM    335  CB  THR A  44      -2.231  -7.854  -5.833  1.00 98.40           C  
ATOM    336  O   THR A  44      -0.609  -5.244  -4.641  1.00 98.40           O  
ATOM    337  CG2 THR A  44      -3.138  -9.039  -5.518  1.00 98.40           C  
ATOM    338  OG1 THR A  44      -3.043  -6.705  -6.104  1.00 98.40           O  
ATOM    339  N   TYR A  45       0.695  -6.824  -5.684  1.00 98.58           N  
ATOM    340  CA  TYR A  45       1.639  -5.806  -6.132  1.00 98.58           C  
ATOM    341  C   TYR A  45       2.000  -6.004  -7.599  1.00 98.58           C  
ATOM    342  CB  TYR A  45       2.907  -5.833  -5.273  1.00 98.58           C  
ATOM    343  O   TYR A  45       2.378  -7.104  -8.008  1.00 98.58           O  
ATOM    344  CG  TYR A  45       3.992  -4.906  -5.764  1.00 98.58           C  
ATOM    345  CD1 TYR A  45       5.235  -5.402  -6.152  1.00 98.58           C  
ATOM    346  CD2 TYR A  45       3.778  -3.534  -5.840  1.00 98.58           C  
ATOM    347  CE1 TYR A  45       6.239  -4.551  -6.604  1.00 98.58           C  
ATOM    348  CE2 TYR A  45       4.775  -2.674  -6.289  1.00 98.58           C  
ATOM    349  OH  TYR A  45       6.990  -2.345  -7.115  1.00 98.58           O  
ATOM    350  CZ  TYR A  45       6.000  -3.192  -6.669  1.00 98.58           C  
ATOM    351  N   ASP A  46       1.830  -4.869  -8.351  1.00 98.53           N  
ATOM    352  CA  ASP A  46       2.240  -4.803  -9.751  1.00 98.53           C  
ATOM    353  C   ASP A  46       3.550  -4.033  -9.903  1.00 98.53           C  
ATOM    354  CB  ASP A  46       1.147  -4.153 -10.601  1.00 98.53           C  
ATOM    355  O   ASP A  46       3.572  -2.806  -9.787  1.00 98.53           O  
ATOM    356  CG  ASP A  46       1.447  -4.198 -12.089  1.00 98.53           C  
ATOM    357  OD1 ASP A  46       2.632  -4.307 -12.469  1.00 98.53           O  
ATOM    358  OD2 ASP A  46       0.489  -4.123 -12.888  1.00 98.53           O  
ATOM    359  N   ASP A  47       4.642  -4.743 -10.263  1.00 97.93           N  
ATOM    360  CA  ASP A  47       5.981  -4.163 -10.292  1.00 97.93           C  
ATOM    361  C   ASP A  47       6.144  -3.217 -11.480  1.00 97.93           C  
ATOM    362  CB  ASP A  47       7.042  -5.263 -10.346  1.00 97.93           C  
ATOM    363  O   ASP A  47       6.857  -2.216 -11.390  1.00 97.93           O  
ATOM    364  CG  ASP A  47       8.458  -4.730 -10.209  1.00 97.93           C  
ATOM    365  OD1 ASP A  47       8.768  -4.081  -9.187  1.00 97.93           O  
ATOM    366  OD2 ASP A  47       9.269  -4.959 -11.132  1.00 97.93           O  
ATOM    367  N   ALA A  48       5.417  -3.484 -12.565  1.00 97.83           N  
ATOM    368  CA  ALA A  48       5.508  -2.651 -13.761  1.00 97.83           C  
ATOM    369  C   ALA A  48       4.967  -1.249 -13.496  1.00 97.83           C  
ATOM    370  CB  ALA A  48       4.753  -3.299 -14.919  1.00 97.83           C  
ATOM    371  O   ALA A  48       5.560  -0.257 -13.925  1.00 97.83           O  
ATOM    372  N   THR A  49       3.950  -1.233 -12.690  1.00 98.13           N  
ATOM    373  CA  THR A  49       3.308   0.056 -12.456  1.00 98.13           C  
ATOM    374  C   THR A  49       3.600   0.556 -11.044  1.00 98.13           C  
ATOM    375  CB  THR A  49       1.785  -0.031 -12.668  1.00 98.13           C  
ATOM    376  O   THR A  49       3.144   1.633 -10.655  1.00 98.13           O  
ATOM    377  CG2 THR A  49       1.452  -0.491 -14.083  1.00 98.13           C  
ATOM    378  OG1 THR A  49       1.231  -0.964 -11.731  1.00 98.13           O  
ATOM    379  N   LYS A  50       4.342  -0.236 -10.295  1.00 98.04           N  
ATOM    380  CA  LYS A  50       4.668   0.074  -8.906  1.00 98.04           C  
ATOM    381  C   LYS A  50       3.405   0.350  -8.094  1.00 98.04           C  
ATOM    382  CB  LYS A  50       5.612   1.275  -8.831  1.00 98.04           C  
ATOM    383  O   LYS A  50       3.357   1.306  -7.318  1.00 98.04           O  
ATOM    384  CG  LYS A  50       6.887   1.112  -9.645  1.00 98.04           C  
ATOM    385  CD  LYS A  50       7.738  -0.040  -9.125  1.00 98.04           C  
ATOM    386  CE  LYS A  50       9.049  -0.157  -9.890  1.00 98.04           C  
ATOM    387  NZ  LYS A  50       9.695  -1.488  -9.681  1.00 98.04           N  
ATOM    388  N   THR A  51       2.366  -0.492  -8.279  1.00 98.74           N  
ATOM    389  CA  THR A  51       1.056  -0.282  -7.673  1.00 98.74           C  
ATOM    390  C   THR A  51       0.702  -1.433  -6.737  1.00 98.74           C  
ATOM    391  CB  THR A  51      -0.038  -0.134  -8.746  1.00 98.74           C  
ATOM    392  O   THR A  51       0.781  -2.601  -7.123  1.00 98.74           O  
ATOM    393  CG2 THR A  51      -1.413   0.037  -8.109  1.00 98.74           C  
ATOM    394  OG1 THR A  51       0.247   1.013  -9.556  1.00 98.74           O  
ATOM    395  N   PHE A  52       0.401  -1.003  -5.495  1.00 98.70           N  
ATOM    396  CA  PHE A  52      -0.198  -1.922  -4.535  1.00 98.70           C  
ATOM    397  C   PHE A  52      -1.719  -1.818  -4.561  1.00 98.70           C  
ATOM    398  CB  PHE A  52       0.323  -1.640  -3.122  1.00 98.70           C  
ATOM    399  O   PHE A  52      -2.268  -0.726  -4.720  1.00 98.70           O  
ATOM    400  CG  PHE A  52       1.777  -1.977  -2.933  1.00 98.70           C  
ATOM    401  CD1 PHE A  52       2.157  -3.194  -2.380  1.00 98.70           C  
ATOM    402  CD2 PHE A  52       2.765  -1.076  -3.308  1.00 98.70           C  
ATOM    403  CE1 PHE A  52       3.503  -3.509  -2.204  1.00 98.70           C  
ATOM    404  CE2 PHE A  52       4.112  -1.383  -3.135  1.00 98.70           C  
ATOM    405  CZ  PHE A  52       4.478  -2.599  -2.582  1.00 98.70           C  
ATOM    406  N   THR A  53      -2.334  -3.028  -4.473  1.00 98.56           N  
ATOM    407  CA  THR A  53      -3.790  -3.060  -4.391  1.00 98.56           C  
ATOM    408  C   THR A  53      -4.245  -3.883  -3.189  1.00 98.56           C  
ATOM    409  CB  THR A  53      -4.409  -3.639  -5.677  1.00 98.56           C  
ATOM    410  O   THR A  53      -3.760  -4.995  -2.972  1.00 98.56           O  
ATOM    411  CG2 THR A  53      -5.933  -3.590  -5.623  1.00 98.56           C  
ATOM    412  OG1 THR A  53      -3.957  -2.876  -6.803  1.00 98.56           O  
ATOM    413  N   VAL A  54      -5.011  -3.222  -2.384  1.00 97.73           N  
ATOM    414  CA  VAL A  54      -5.627  -3.981  -1.300  1.00 97.73           C  
ATOM    415  C   VAL A  54      -7.140  -4.034  -1.501  1.00 97.73           C  
ATOM    416  CB  VAL A  54      -5.294  -3.371   0.080  1.00 97.73           C  
ATOM    417  O   VAL A  54      -7.768  -3.017  -1.804  1.00 97.73           O  
ATOM    418  CG1 VAL A  54      -5.830  -1.944   0.184  1.00 97.73           C  
ATOM    419  CG2 VAL A  54      -5.863  -4.242   1.199  1.00 97.73           C  
ATOM    420  N   THR A  55      -7.675  -5.277  -1.425  1.00 96.27           N  
ATOM    421  CA  THR A  55      -9.108  -5.513  -1.564  1.00 96.27           C  
ATOM    422  C   THR A  55      -9.664  -6.214  -0.328  1.00 96.27           C  
ATOM    423  CB  THR A  55      -9.416  -6.356  -2.816  1.00 96.27           C  
ATOM    424  O   THR A  55      -9.137  -7.243   0.099  1.00 96.27           O  
ATOM    425  CG2 THR A  55     -10.920  -6.493  -3.031  1.00 96.27           C  
ATOM    426  OG1 THR A  55      -8.837  -5.724  -3.965  1.00 96.27           O  
ATOM    427  N   GLU A  56     -10.609  -5.559   0.421  1.00 91.98           N  
ATOM    428  CA  GLU A  56     -11.299  -6.136   1.570  1.00 91.98           C  
ATOM    429  C   GLU A  56     -12.327  -7.176   1.131  1.00 91.98           C  
ATOM    430  CB  GLU A  56     -11.979  -5.041   2.396  1.00 91.98           C  
ATOM    431  O   GLU A  56     -12.942  -7.039   0.072  1.00 91.98           O  
ATOM    432  CG  GLU A  56     -12.464  -5.511   3.759  1.00 91.98           C  
ATOM    433  CD  GLU A  56     -13.076  -4.397   4.595  1.00 91.98           C  
ATOM    434  OE1 GLU A  56     -13.799  -4.699   5.571  1.00 91.98           O  
ATOM    435  OE2 GLU A  56     -12.831  -3.214   4.269  1.00 91.98           O  
TER     436      GLU A  56                                                      
ENDMDL                                                                          
END                                                                             
