# Supplementary material for: Semantical and geometrical protein encoding toward enhanced bioactivity and thermostability
Source: eLife. 2025 May 2;13:RP98033. doi: 10.7554/eLife.98033 (PMC12048155; doi:10.7554/eLife.98033)
Supplement: Source code 1. [file elife-98033-code1.zip › ProtSSN-master/data/DDG/DATASET/1PGA-5.2-60.0/1PGA-5.2-60.0.tsv]

mutant	score
T53C	-0.78
T53G	1.21
T53H	-0.37
T53K	-0.35
T53L	-0.45
T53M	-0.9
T53N	-0.52
T53Q	-0.38
T53S	-0.87
T53W	-1.04
