# Supplementary material for: Semantical and geometrical protein encoding toward enhanced bioactivity and thermostability
Source: eLife. 2025 May 2;13:RP98033. doi: 10.7554/eLife.98033 (PMC12048155; doi:10.7554/eLife.98033)
Supplement: Source code 1. [file elife-98033-code1.zip › ProtSSN-master/data/DDG/DATASET/1PGA-5.5-25.0/1PGA-5.5-25.0.detail.json]

{"mutant": ["A23P", "A24P", "A48P", "D36P", "G9P", "K10P", "T25P", "T2P", "V21P", "V29P"], "score": [-0.3, -0.5, -0.7, -3.1, -2.4, -0.2, -2.8, -2.7, 0.5, -3.5]}
