# Supplementary material for: Semantical and geometrical protein encoding toward enhanced bioactivity and thermostability
Source: eLife. 2025 May 2;13:RP98033. doi: 10.7554/eLife.98033 (PMC12048155; doi:10.7554/eLife.98033)
Supplement: Source code 1. [file elife-98033-code1.zip › ProtSSN-master/data/DDG/DATASET/1PGA-5.5-25.0/1PGA-5.5-25.0.pdb]

MODEL     1                                                                     
ATOM      1  N   MET A   1      11.542   6.667  -6.230  1.00 94.14           N  
ATOM      2  CA  MET A   1      10.554   5.922  -7.005  1.00 94.14           C  
ATOM      3  C   MET A   1       9.153   6.123  -6.437  1.00 94.14           C  
ATOM      4  CB  MET A   1      10.900   4.432  -7.027  1.00 94.14           C  
ATOM      5  O   MET A   1       8.986   6.285  -5.227  1.00 94.14           O  
ATOM      6  CG  MET A   1      12.227   4.121  -7.701  1.00 94.14           C  
ATOM      7  SD  MET A   1      12.645   2.335  -7.639  1.00 94.14           S  
ATOM      8  CE  MET A   1      13.225   2.201  -5.925  1.00 94.14           C  
ATOM      9  N   THR A   2       8.297   6.393  -7.326  1.00 98.03           N  
ATOM     10  CA  THR A   2       6.938   6.636  -6.854  1.00 98.03           C  
ATOM     11  C   THR A   2       6.088   5.375  -6.982  1.00 98.03           C  
ATOM     12  CB  THR A   2       6.274   7.787  -7.631  1.00 98.03           C  
ATOM     13  O   THR A   2       6.049   4.751  -8.045  1.00 98.03           O  
ATOM     14  CG2 THR A   2       4.871   8.069  -7.104  1.00 98.03           C  
ATOM     15  OG1 THR A   2       7.070   8.970  -7.495  1.00 98.03           O  
ATOM     16  N   TYR A   3       5.474   4.994  -5.824  1.00 98.57           N  
ATOM     17  CA  TYR A   3       4.603   3.826  -5.760  1.00 98.57           C  
ATOM     18  C   TYR A   3       3.148   4.240  -5.572  1.00 98.57           C  
ATOM     19  CB  TYR A   3       5.032   2.897  -4.620  1.00 98.57           C  
ATOM     20  O   TYR A   3       2.866   5.313  -5.033  1.00 98.57           O  
ATOM     21  CG  TYR A   3       6.400   2.289  -4.816  1.00 98.57           C  
ATOM     22  CD1 TYR A   3       6.543   0.995  -5.312  1.00 98.57           C  
ATOM     23  CD2 TYR A   3       7.550   3.005  -4.504  1.00 98.57           C  
ATOM     24  CE1 TYR A   3       7.801   0.429  -5.492  1.00 98.57           C  
ATOM     25  CE2 TYR A   3       8.813   2.450  -4.680  1.00 98.57           C  
ATOM     26  OH  TYR A   3      10.176   0.608  -5.350  1.00 98.57           O  
ATOM     27  CZ  TYR A   3       8.928   1.163  -5.174  1.00 98.57           C  
ATOM     28  N   LYS A   4       2.302   3.394  -6.066  1.00 98.61           N  
ATOM     29  CA  LYS A   4       0.871   3.675  -5.999  1.00 98.61           C  
ATOM     30  C   LYS A   4       0.135   2.596  -5.210  1.00 98.61           C  
ATOM     31  CB  LYS A   4       0.280   3.790  -7.406  1.00 98.61           C  
ATOM     32  O   LYS A   4       0.502   1.420  -5.265  1.00 98.61           O  
ATOM     33  CG  LYS A   4      -1.203   4.129  -7.428  1.00 98.61           C  
ATOM     34  CD  LYS A   4      -1.773   4.050  -8.839  1.00 98.61           C  
ATOM     35  CE  LYS A   4      -1.257   5.184  -9.715  1.00 98.61           C  
ATOM     36  NZ  LYS A   4      -2.067   5.333 -10.961  1.00 98.61           N  
ATOM     37  N   LEU A   5      -0.809   3.101  -4.463  1.00 98.33           N  
ATOM     38  CA  LEU A   5      -1.703   2.194  -3.751  1.00 98.33           C  
ATOM     39  C   LEU A   5      -3.145   2.379  -4.213  1.00 98.33           C  
ATOM     40  CB  LEU A   5      -1.606   2.422  -2.241  1.00 98.33           C  
ATOM     41  O   LEU A   5      -3.651   3.502  -4.247  1.00 98.33           O  
ATOM     42  CG  LEU A   5      -2.630   1.685  -1.377  1.00 98.33           C  
ATOM     43  CD1 LEU A   5      -2.397   0.180  -1.446  1.00 98.33           C  
ATOM     44  CD2 LEU A   5      -2.566   2.176   0.066  1.00 98.33           C  
ATOM     45  N   ILE A   6      -3.749   1.273  -4.550  1.00 98.17           N  
ATOM     46  CA  ILE A   6      -5.177   1.218  -4.843  1.00 98.17           C  
ATOM     47  C   ILE A   6      -5.906   0.482  -3.721  1.00 98.17           C  
ATOM     48  CB  ILE A   6      -5.450   0.531  -6.200  1.00 98.17           C  
ATOM     49  O   ILE A   6      -5.598  -0.675  -3.427  1.00 98.17           O  
ATOM     50  CG1 ILE A   6      -4.742   1.286  -7.332  1.00 98.17           C  
ATOM     51  CG2 ILE A   6      -6.955   0.434  -6.464  1.00 98.17           C  
ATOM     52  CD1 ILE A   6      -4.815   0.586  -8.682  1.00 98.17           C  
ATOM     53  N   LEU A   7      -6.826   1.225  -3.134  1.00 96.77           N  
ATOM     54  CA  LEU A   7      -7.640   0.652  -2.068  1.00 96.77           C  
ATOM     55  C   LEU A   7      -9.012   0.243  -2.592  1.00 96.77           C  
ATOM     56  CB  LEU A   7      -7.797   1.649  -0.917  1.00 96.77           C  
ATOM     57  O   LEU A   7      -9.782   1.088  -3.055  1.00 96.77           O  
ATOM     58  CG  LEU A   7      -6.521   2.012  -0.155  1.00 96.77           C  
ATOM     59  CD1 LEU A   7      -6.536   3.487   0.232  1.00 96.77           C  
ATOM     60  CD2 LEU A   7      -6.367   1.131   1.080  1.00 96.77           C  
ATOM     61  N   ASN A   8      -9.224  -1.062  -2.629  1.00 93.50           N  
ATOM     62  CA  ASN A   8     -10.548  -1.566  -2.979  1.00 93.50           C  
ATOM     63  C   ASN A   8     -11.267  -2.144  -1.763  1.00 93.50           C  
ATOM     64  CB  ASN A   8     -10.447  -2.619  -4.085  1.00 93.50           C  
ATOM     65  O   ASN A   8     -11.558  -3.340  -1.719  1.00 93.50           O  
ATOM     66  CG  ASN A   8     -10.042  -2.025  -5.420  1.00 93.50           C  
ATOM     67  ND2 ASN A   8      -9.303  -2.794  -6.211  1.00 93.50           N  
ATOM     68  OD1 ASN A   8     -10.390  -0.885  -5.738  1.00 93.50           O  
ATOM     69  N   GLY A   9     -11.496  -1.272  -0.809  1.00 85.13           N  
ATOM     70  CA  GLY A   9     -12.155  -1.738   0.401  1.00 85.13           C  
ATOM     71  C   GLY A   9     -13.648  -1.469   0.408  1.00 85.13           C  
ATOM     72  O   GLY A   9     -14.161  -0.764  -0.463  1.00 85.13           O  
ATOM     73  N   LYS A  10     -14.473  -2.336   1.200  1.00 85.93           N  
ATOM     74  CA  LYS A  10     -15.889  -2.067   1.432  1.00 85.93           C  
ATOM     75  C   LYS A  10     -16.084  -0.745   2.171  1.00 85.93           C  
ATOM     76  CB  LYS A  10     -16.530  -3.208   2.223  1.00 85.93           C  
ATOM     77  O   LYS A  10     -17.004   0.015   1.862  1.00 85.93           O  
ATOM     78  CG  LYS A  10     -16.557  -4.536   1.481  1.00 85.93           C  
ATOM     79  CD  LYS A  10     -17.252  -5.618   2.298  1.00 85.93           C  
ATOM     80  CE  LYS A  10     -17.235  -6.960   1.579  1.00 85.93           C  
ATOM     81  NZ  LYS A  10     -17.900  -8.029   2.383  1.00 85.93           N  
ATOM     82  N   THR A  11     -14.997  -0.430   3.068  1.00 82.88           N  
ATOM     83  CA  THR A  11     -15.072   0.727   3.954  1.00 82.88           C  
ATOM     84  C   THR A  11     -14.408   1.942   3.312  1.00 82.88           C  
ATOM     85  CB  THR A  11     -14.409   0.434   5.312  1.00 82.88           C  
ATOM     86  O   THR A  11     -14.916   3.061   3.418  1.00 82.88           O  
ATOM     87  CG2 THR A  11     -14.730   1.526   6.327  1.00 82.88           C  
ATOM     88  OG1 THR A  11     -14.887  -0.821   5.810  1.00 82.88           O  
ATOM     89  N   LEU A  12     -13.369   1.680   2.597  1.00 90.59           N  
ATOM     90  CA  LEU A  12     -12.597   2.749   1.971  1.00 90.59           C  
ATOM     91  C   LEU A  12     -12.126   2.337   0.581  1.00 90.59           C  
ATOM     92  CB  LEU A  12     -11.394   3.121   2.841  1.00 90.59           C  
ATOM     93  O   LEU A  12     -11.638   1.220   0.392  1.00 90.59           O  
ATOM     94  CG  LEU A  12     -10.540   4.292   2.352  1.00 90.59           C  
ATOM     95  CD1 LEU A  12     -11.321   5.598   2.454  1.00 90.59           C  
ATOM     96  CD2 LEU A  12      -9.241   4.376   3.147  1.00 90.59           C  
ATOM     97  N   LYS A  13     -12.415   3.241  -0.376  1.00 94.66           N  
ATOM     98  CA  LYS A  13     -11.920   3.104  -1.743  1.00 94.66           C  
ATOM     99  C   LYS A  13     -11.131   4.338  -2.169  1.00 94.66           C  
ATOM    100  CB  LYS A  13     -13.078   2.862  -2.712  1.00 94.66           C  
ATOM    101  O   LYS A  13     -11.410   5.448  -1.711  1.00 94.66           O  
ATOM    102  CG  LYS A  13     -13.861   1.587  -2.436  1.00 94.66           C  
ATOM    103  CD  LYS A  13     -14.981   1.387  -3.449  1.00 94.66           C  
ATOM    104  CE  LYS A  13     -15.772   0.118  -3.166  1.00 94.66           C  
ATOM    105  NZ  LYS A  13     -16.854  -0.096  -4.173  1.00 94.66           N  
ATOM    106  N   GLY A  14     -10.047   4.100  -2.860  1.00 95.68           N  
ATOM    107  CA  GLY A  14      -9.289   5.233  -3.366  1.00 95.68           C  
ATOM    108  C   GLY A  14      -7.873   4.871  -3.770  1.00 95.68           C  
ATOM    109  O   GLY A  14      -7.535   3.690  -3.877  1.00 95.68           O  
ATOM    110  N   GLU A  15      -7.259   5.950  -4.181  1.00 96.76           N  
ATOM    111  CA  GLU A  15      -5.869   5.797  -4.602  1.00 96.76           C  
ATOM    112  C   GLU A  15      -4.971   6.829  -3.926  1.00 96.76           C  
ATOM    113  CB  GLU A  15      -5.753   5.915  -6.124  1.00 96.76           C  
ATOM    114  O   GLU A  15      -5.402   7.951  -3.654  1.00 96.76           O  
ATOM    115  CG  GLU A  15      -6.585   4.893  -6.886  1.00 96.76           C  
ATOM    116  CD  GLU A  15      -6.551   5.095  -8.392  1.00 96.76           C  
ATOM    117  OE1 GLU A  15      -7.210   4.321  -9.123  1.00 96.76           O  
ATOM    118  OE2 GLU A  15      -5.859   6.034  -8.846  1.00 96.76           O  
ATOM    119  N   THR A  16      -3.720   6.316  -3.605  1.00 97.16           N  
ATOM    120  CA  THR A  16      -2.710   7.241  -3.104  1.00 97.16           C  
ATOM    121  C   THR A  16      -1.318   6.829  -3.574  1.00 97.16           C  
ATOM    122  CB  THR A  16      -2.734   7.314  -1.566  1.00 97.16           C  
ATOM    123  O   THR A  16      -1.141   5.741  -4.126  1.00 97.16           O  
ATOM    124  CG2 THR A  16      -2.256   6.005  -0.945  1.00 97.16           C  
ATOM    125  OG1 THR A  16      -1.877   8.377  -1.130  1.00 97.16           O  
ATOM    126  N   THR A  17      -0.364   7.801  -3.427  1.00 98.32           N  
ATOM    127  CA  THR A  17       0.997   7.497  -3.855  1.00 98.32           C  
ATOM    128  C   THR A  17       1.998   7.825  -2.751  1.00 98.32           C  
ATOM    129  CB  THR A  17       1.367   8.270  -5.134  1.00 98.32           C  
ATOM    130  O   THR A  17       1.685   8.577  -1.826  1.00 98.32           O  
ATOM    131  CG2 THR A  17       0.395   7.957  -6.267  1.00 98.32           C  
ATOM    132  OG1 THR A  17       1.329   9.677  -4.862  1.00 98.32           O  
ATOM    133  N   THR A  18       3.201   7.144  -2.804  1.00 98.16           N  
ATOM    134  CA  THR A  18       4.300   7.447  -1.893  1.00 98.16           C  
ATOM    135  C   THR A  18       5.644   7.304  -2.600  1.00 98.16           C  
ATOM    136  CB  THR A  18       4.267   6.532  -0.655  1.00 98.16           C  
ATOM    137  O   THR A  18       5.783   6.500  -3.524  1.00 98.16           O  
ATOM    138  CG2 THR A  18       4.635   5.098  -1.022  1.00 98.16           C  
ATOM    139  OG1 THR A  18       5.200   7.020   0.317  1.00 98.16           O  
ATOM    140  N   GLU A  19       6.544   8.166  -2.149  1.00 98.24           N  
ATOM    141  CA  GLU A  19       7.918   7.992  -2.609  1.00 98.24           C  
ATOM    142  C   GLU A  19       8.691   7.047  -1.693  1.00 98.24           C  
ATOM    143  CB  GLU A  19       8.632   9.343  -2.694  1.00 98.24           C  
ATOM    144  O   GLU A  19       8.616   7.162  -0.468  1.00 98.24           O  
ATOM    145  CG  GLU A  19       8.073  10.268  -3.765  1.00 98.24           C  
ATOM    146  CD  GLU A  19       8.879  11.547  -3.934  1.00 98.24           C  
ATOM    147  OE1 GLU A  19       9.103  11.975  -5.089  1.00 98.24           O  
ATOM    148  OE2 GLU A  19       9.290  12.125  -2.903  1.00 98.24           O  
ATOM    149  N   ALA A  20       9.381   6.036  -2.352  1.00 97.80           N  
ATOM    150  CA  ALA A  20      10.180   5.086  -1.582  1.00 97.80           C  
ATOM    151  C   ALA A  20      11.366   4.580  -2.398  1.00 97.80           C  
ATOM    152  CB  ALA A  20       9.316   3.914  -1.122  1.00 97.80           C  
ATOM    153  O   ALA A  20      11.344   4.623  -3.630  1.00 97.80           O  
ATOM    154  N   VAL A  21      12.375   4.115  -1.670  1.00 97.62           N  
ATOM    155  CA  VAL A  21      13.610   3.696  -2.326  1.00 97.62           C  
ATOM    156  C   VAL A  21      13.416   2.323  -2.965  1.00 97.62           C  
ATOM    157  CB  VAL A  21      14.795   3.661  -1.335  1.00 97.62           C  
ATOM    158  O   VAL A  21      14.146   1.951  -3.887  1.00 97.62           O  
ATOM    159  CG1 VAL A  21      15.148   5.071  -0.865  1.00 97.62           C  
ATOM    160  CG2 VAL A  21      14.467   2.763  -0.143  1.00 97.62           C  
ATOM    161  N   ASP A  22      12.419   1.539  -2.430  1.00 97.83           N  
ATOM    162  CA  ASP A  22      12.114   0.219  -2.972  1.00 97.83           C  
ATOM    163  C   ASP A  22      10.692  -0.207  -2.616  1.00 97.83           C  
ATOM    164  CB  ASP A  22      13.117  -0.816  -2.459  1.00 97.83           C  
ATOM    165  O   ASP A  22      10.000   0.487  -1.868  1.00 97.83           O  
ATOM    166  CG  ASP A  22      13.185  -0.876  -0.943  1.00 97.83           C  
ATOM    167  OD1 ASP A  22      12.163  -0.603  -0.276  1.00 97.83           O  
ATOM    168  OD2 ASP A  22      14.270  -1.195  -0.411  1.00 97.83           O  
ATOM    169  N   ALA A  23      10.212  -1.318  -3.195  1.00 98.06           N  
ATOM    170  CA  ALA A  23       8.841  -1.790  -3.022  1.00 98.06           C  
ATOM    171  C   ALA A  23       8.581  -2.203  -1.576  1.00 98.06           C  
ATOM    172  CB  ALA A  23       8.558  -2.958  -3.965  1.00 98.06           C  
ATOM    173  O   ALA A  23       7.494  -1.966  -1.042  1.00 98.06           O  
ATOM    174  N   ALA A  24       9.613  -2.728  -0.939  1.00 97.74           N  
ATOM    175  CA  ALA A  24       9.452  -3.186   0.438  1.00 97.74           C  
ATOM    176  C   ALA A  24       9.150  -2.017   1.373  1.00 97.74           C  
ATOM    177  CB  ALA A  24      10.704  -3.924   0.903  1.00 97.74           C  
ATOM    178  O   ALA A  24       8.280  -2.118   2.241  1.00 97.74           O  
ATOM    179  N   THR A  25       9.871  -0.912   1.153  1.00 98.19           N  
ATOM    180  CA  THR A  25       9.639   0.285   1.953  1.00 98.19           C  
ATOM    181  C   THR A  25       8.263   0.875   1.657  1.00 98.19           C  
ATOM    182  CB  THR A  25      10.723   1.349   1.695  1.00 98.19           C  
ATOM    183  O   THR A  25       7.540   1.270   2.574  1.00 98.19           O  
ATOM    184  CG2 THR A  25      10.501   2.582   2.565  1.00 98.19           C  
ATOM    185  OG1 THR A  25      12.009   0.793   1.993  1.00 98.19           O  
ATOM    186  N   ALA A  26       7.870   0.899   0.420  1.00 98.40           N  
ATOM    187  CA  ALA A  26       6.550   1.381   0.023  1.00 98.40           C  
ATOM    188  C   ALA A  26       5.447   0.506   0.612  1.00 98.40           C  
ATOM    189  CB  ALA A  26       6.435   1.426  -1.498  1.00 98.40           C  
ATOM    190  O   ALA A  26       4.434   1.015   1.096  1.00 98.40           O  
ATOM    191  N   GLU A  27       5.636  -0.751   0.611  1.00 98.16           N  
ATOM    192  CA  GLU A  27       4.642  -1.681   1.136  1.00 98.16           C  
ATOM    193  C   GLU A  27       4.366  -1.418   2.614  1.00 98.16           C  
ATOM    194  CB  GLU A  27       5.100  -3.128   0.936  1.00 98.16           C  
ATOM    195  O   GLU A  27       3.210  -1.412   3.044  1.00 98.16           O  
ATOM    196  CG  GLU A  27       4.088  -4.164   1.404  1.00 98.16           C  
ATOM    197  CD  GLU A  27       4.521  -5.594   1.126  1.00 98.16           C  
ATOM    198  OE1 GLU A  27       3.694  -6.521   1.286  1.00 98.16           O  
ATOM    199  OE2 GLU A  27       5.696  -5.790   0.746  1.00 98.16           O  
ATOM    200  N   LYS A  28       5.421  -1.196   3.454  1.00 98.12           N  
ATOM    201  CA  LYS A  28       5.251  -0.917   4.876  1.00 98.12           C  
ATOM    202  C   LYS A  28       4.405   0.335   5.093  1.00 98.12           C  
ATOM    203  CB  LYS A  28       6.610  -0.755   5.559  1.00 98.12           C  
ATOM    204  O   LYS A  28       3.521   0.352   5.952  1.00 98.12           O  
ATOM    205  CG  LYS A  28       7.391  -2.054   5.698  1.00 98.12           C  
ATOM    206  CD  LYS A  28       8.716  -1.835   6.416  1.00 98.12           C  
ATOM    207  CE  LYS A  28       9.535  -3.117   6.483  1.00 98.12           C  
ATOM    208  NZ  LYS A  28      10.907  -2.870   7.019  1.00 98.12           N  
ATOM    209  N   VAL A  29       4.615   1.316   4.266  1.00 97.80           N  
ATOM    210  CA  VAL A  29       3.886   2.577   4.355  1.00 97.80           C  
ATOM    211  C   VAL A  29       2.418   2.352   3.998  1.00 97.80           C  
ATOM    212  CB  VAL A  29       4.499   3.654   3.432  1.00 97.80           C  
ATOM    213  O   VAL A  29       1.522   2.787   4.724  1.00 97.80           O  
ATOM    214  CG1 VAL A  29       3.609   4.895   3.385  1.00 97.80           C  
ATOM    215  CG2 VAL A  29       5.906   4.019   3.901  1.00 97.80           C  
ATOM    216  N   PHE A  30       2.232   1.660   2.912  1.00 97.98           N  
ATOM    217  CA  PHE A  30       0.869   1.434   2.444  1.00 97.98           C  
ATOM    218  C   PHE A  30       0.103   0.547   3.418  1.00 97.98           C  
ATOM    219  CB  PHE A  30       0.877   0.799   1.050  1.00 97.98           C  
ATOM    220  O   PHE A  30      -1.068   0.801   3.708  1.00 97.98           O  
ATOM    221  CG  PHE A  30       1.289   1.745  -0.045  1.00 97.98           C  
ATOM    222  CD1 PHE A  30       0.947   3.090   0.014  1.00 97.98           C  
ATOM    223  CD2 PHE A  30       2.019   1.288  -1.135  1.00 97.98           C  
ATOM    224  CE1 PHE A  30       1.327   3.968  -0.999  1.00 97.98           C  
ATOM    225  CE2 PHE A  30       2.402   2.159  -2.151  1.00 97.98           C  
ATOM    226  CZ  PHE A  30       2.054   3.499  -2.081  1.00 97.98           C  
ATOM    227  N   LYS A  31       0.699  -0.519   3.962  1.00 96.85           N  
ATOM    228  CA  LYS A  31       0.018  -1.386   4.921  1.00 96.85           C  
ATOM    229  C   LYS A  31      -0.356  -0.619   6.186  1.00 96.85           C  
ATOM    230  CB  LYS A  31       0.897  -2.586   5.277  1.00 96.85           C  
ATOM    231  O   LYS A  31      -1.440  -0.816   6.740  1.00 96.85           O  
ATOM    232  CG  LYS A  31       0.946  -3.658   4.198  1.00 96.85           C  
ATOM    233  CD  LYS A  31       1.671  -4.907   4.685  1.00 96.85           C  
ATOM    234  CE  LYS A  31       1.550  -6.049   3.685  1.00 96.85           C  
ATOM    235  NZ  LYS A  31       2.251  -7.279   4.162  1.00 96.85           N  
ATOM    236  N   GLN A  32       0.534   0.255   6.558  1.00 96.93           N  
ATOM    237  CA  GLN A  32       0.206   1.094   7.706  1.00 96.93           C  
ATOM    238  C   GLN A  32      -0.964   2.023   7.392  1.00 96.93           C  
ATOM    239  CB  GLN A  32       1.424   1.912   8.139  1.00 96.93           C  
ATOM    240  O   GLN A  32      -1.877   2.176   8.205  1.00 96.93           O  
ATOM    241  CG  GLN A  32       1.203   2.716   9.413  1.00 96.93           C  
ATOM    242  CD  GLN A  32       0.901   1.840  10.615  1.00 96.93           C  
ATOM    243  NE2 GLN A  32      -0.235   2.087  11.258  1.00 96.93           N  
ATOM    244  OE1 GLN A  32       1.682   0.949  10.962  1.00 96.93           O  
ATOM    245  N   TYR A  33      -0.881   2.627   6.298  1.00 95.79           N  
ATOM    246  CA  TYR A  33      -1.960   3.501   5.851  1.00 95.79           C  
ATOM    247  C   TYR A  33      -3.287   2.753   5.811  1.00 95.79           C  
ATOM    248  CB  TYR A  33      -1.645   4.081   4.468  1.00 95.79           C  
ATOM    249  O   TYR A  33      -4.300   3.246   6.311  1.00 95.79           O  
ATOM    250  CG  TYR A  33      -2.728   4.982   3.927  1.00 95.79           C  
ATOM    251  CD1 TYR A  33      -3.637   4.519   2.979  1.00 95.79           C  
ATOM    252  CD2 TYR A  33      -2.845   6.298   4.363  1.00 95.79           C  
ATOM    253  CE1 TYR A  33      -4.636   5.346   2.476  1.00 95.79           C  
ATOM    254  CE2 TYR A  33      -3.839   7.134   3.867  1.00 95.79           C  
ATOM    255  OH  TYR A  33      -5.716   7.474   2.431  1.00 95.79           O  
ATOM    256  CZ  TYR A  33      -4.729   6.650   2.925  1.00 95.79           C  
ATOM    257  N   ALA A  34      -3.319   1.569   5.203  1.00 95.37           N  
ATOM    258  CA  ALA A  34      -4.533   0.758   5.134  1.00 95.37           C  
ATOM    259  C   ALA A  34      -5.025   0.390   6.531  1.00 95.37           C  
ATOM    260  CB  ALA A  34      -4.284  -0.503   4.311  1.00 95.37           C  
ATOM    261  O   ALA A  34      -6.216   0.510   6.827  1.00 95.37           O  
ATOM    262  N   ASN A  35      -4.121   0.040   7.421  1.00 94.05           N  
ATOM    263  CA  ASN A  35      -4.468  -0.324   8.791  1.00 94.05           C  
ATOM    264  C   ASN A  35      -5.058   0.859   9.553  1.00 94.05           C  
ATOM    265  CB  ASN A  35      -3.245  -0.873   9.528  1.00 94.05           C  
ATOM    266  O   ASN A  35      -6.059   0.713  10.256  1.00 94.05           O  
ATOM    267  CG  ASN A  35      -3.587  -1.426  10.897  1.00 94.05           C  
ATOM    268  ND2 ASN A  35      -3.735  -2.743  10.984  1.00 94.05           N  
ATOM    269  OD1 ASN A  35      -3.718  -0.677  11.868  1.00 94.05           O  
ATOM    270  N   ASP A  36      -4.504   2.035   9.381  1.00 94.85           N  
ATOM    271  CA  ASP A  36      -4.980   3.251  10.033  1.00 94.85           C  
ATOM    272  C   ASP A  36      -6.396   3.599   9.582  1.00 94.85           C  
ATOM    273  CB  ASP A  36      -4.034   4.419   9.745  1.00 94.85           C  
ATOM    274  O   ASP A  36      -7.163   4.204  10.334  1.00 94.85           O  
ATOM    275  CG  ASP A  36      -2.725   4.325  10.508  1.00 94.85           C  
ATOM    276  OD1 ASP A  36      -2.618   3.493  11.436  1.00 94.85           O  
ATOM    277  OD2 ASP A  36      -1.792   5.090  10.182  1.00 94.85           O  
ATOM    278  N   ASN A  37      -6.674   3.047   8.403  1.00 92.21           N  
ATOM    279  CA  ASN A  37      -7.987   3.370   7.856  1.00 92.21           C  
ATOM    280  C   ASN A  37      -8.940   2.181   7.947  1.00 92.21           C  
ATOM    281  CB  ASN A  37      -7.863   3.841   6.405  1.00 92.21           C  
ATOM    282  O   ASN A  37     -10.007   2.187   7.331  1.00 92.21           O  
ATOM    283  CG  ASN A  37      -7.361   5.267   6.295  1.00 92.21           C  
ATOM    284  ND2 ASN A  37      -6.072   5.423   6.020  1.00 92.21           N  
ATOM    285  OD1 ASN A  37      -8.126   6.221   6.457  1.00 92.21           O  
ATOM    286  N   GLY A  38      -8.485   1.217   8.684  1.00 92.16           N  
ATOM    287  CA  GLY A  38      -9.336   0.072   8.968  1.00 92.16           C  
ATOM    288  C   GLY A  38      -9.505  -0.855   7.779  1.00 92.16           C  
ATOM    289  O   GLY A  38     -10.538  -1.513   7.640  1.00 92.16           O  
ATOM    290  N   VAL A  39      -8.622  -0.770   6.831  1.00 93.19           N  
ATOM    291  CA  VAL A  39      -8.652  -1.628   5.651  1.00 93.19           C  
ATOM    292  C   VAL A  39      -7.733  -2.830   5.862  1.00 93.19           C  
ATOM    293  CB  VAL A  39      -8.237  -0.857   4.378  1.00 93.19           C  
ATOM    294  O   VAL A  39      -6.530  -2.668   6.077  1.00 93.19           O  
ATOM    295  CG1 VAL A  39      -8.208  -1.789   3.168  1.00 93.19           C  
ATOM    296  CG2 VAL A  39      -9.186   0.314   4.131  1.00 93.19           C  
ATOM    297  N   ASP A  40      -8.365  -3.986   5.958  1.00 91.63           N  
ATOM    298  CA  ASP A  40      -7.650  -5.258   6.001  1.00 91.63           C  
ATOM    299  C   ASP A  40      -8.078  -6.167   4.851  1.00 91.63           C  
ATOM    300  CB  ASP A  40      -7.881  -5.960   7.340  1.00 91.63           C  
ATOM    301  O   ASP A  40      -9.262  -6.475   4.704  1.00 91.63           O  
ATOM    302  CG  ASP A  40      -7.014  -7.193   7.521  1.00 91.63           C  
ATOM    303  OD1 ASP A  40      -6.034  -7.366   6.765  1.00 91.63           O  
ATOM    304  OD2 ASP A  40      -7.316  -8.002   8.426  1.00 91.63           O  
ATOM    305  N   GLY A  41      -7.142  -6.541   3.968  1.00 93.25           N  
ATOM    306  CA  GLY A  41      -7.530  -7.346   2.821  1.00 93.25           C  
ATOM    307  C   GLY A  41      -6.354  -8.020   2.140  1.00 93.25           C  
ATOM    308  O   GLY A  41      -5.308  -8.229   2.758  1.00 93.25           O  
ATOM    309  N   GLU A  42      -6.687  -8.544   1.006  1.00 96.78           N  
ATOM    310  CA  GLU A  42      -5.682  -9.205   0.179  1.00 96.78           C  
ATOM    311  C   GLU A  42      -4.857  -8.189  -0.605  1.00 96.78           C  
ATOM    312  CB  GLU A  42      -6.344 -10.198  -0.781  1.00 96.78           C  
ATOM    313  O   GLU A  42      -5.409  -7.267  -1.209  1.00 96.78           O  
ATOM    314  CG  GLU A  42      -5.362 -11.136  -1.468  1.00 96.78           C  
ATOM    315  CD  GLU A  42      -6.028 -12.085  -2.452  1.00 96.78           C  
ATOM    316  OE1 GLU A  42      -5.326 -12.646  -3.324  1.00 96.78           O  
ATOM    317  OE2 GLU A  42      -7.262 -12.268  -2.351  1.00 96.78           O  
ATOM    318  N   TRP A  43      -3.505  -8.490  -0.585  1.00 97.47           N  
ATOM    319  CA  TRP A  43      -2.590  -7.548  -1.222  1.00 97.47           C  
ATOM    320  C   TRP A  43      -1.970  -8.155  -2.476  1.00 97.47           C  
ATOM    321  CB  TRP A  43      -1.488  -7.125  -0.246  1.00 97.47           C  
ATOM    322  O   TRP A  43      -1.594  -9.330  -2.485  1.00 97.47           O  
ATOM    323  CG  TRP A  43      -1.955  -6.197   0.834  1.00 97.47           C  
ATOM    324  CD1 TRP A  43      -2.650  -6.530   1.963  1.00 97.47           C  
ATOM    325  CD2 TRP A  43      -1.765  -4.780   0.884  1.00 97.47           C  
ATOM    326  CE2 TRP A  43      -2.370  -4.318   2.074  1.00 97.47           C  
ATOM    327  CE3 TRP A  43      -1.139  -3.854   0.038  1.00 97.47           C  
ATOM    328  NE1 TRP A  43      -2.903  -5.405   2.713  1.00 97.47           N  
ATOM    329  CH2 TRP A  43      -1.749  -2.086   1.593  1.00 97.47           C  
ATOM    330  CZ2 TRP A  43      -2.368  -2.970   2.438  1.00 97.47           C  
ATOM    331  CZ3 TRP A  43      -1.138  -2.513   0.403  1.00 97.47           C  
ATOM    332  N   THR A  44      -1.916  -7.299  -3.521  1.00 98.25           N  
ATOM    333  CA  THR A  44      -1.168  -7.639  -4.727  1.00 98.25           C  
ATOM    334  C   THR A  44      -0.246  -6.493  -5.132  1.00 98.25           C  
ATOM    335  CB  THR A  44      -2.115  -7.977  -5.894  1.00 98.25           C  
ATOM    336  O   THR A  44      -0.492  -5.337  -4.783  1.00 98.25           O  
ATOM    337  CG2 THR A  44      -3.012  -9.161  -5.549  1.00 98.25           C  
ATOM    338  OG1 THR A  44      -2.935  -6.837  -6.181  1.00 98.25           O  
ATOM    339  N   TYR A  45       0.819  -6.948  -5.758  1.00 98.42           N  
ATOM    340  CA  TYR A  45       1.762  -5.939  -6.228  1.00 98.42           C  
ATOM    341  C   TYR A  45       2.125  -6.170  -7.690  1.00 98.42           C  
ATOM    342  CB  TYR A  45       3.030  -5.946  -5.368  1.00 98.42           C  
ATOM    343  O   TYR A  45       2.497  -7.281  -8.075  1.00 98.42           O  
ATOM    344  CG  TYR A  45       4.121  -5.041  -5.886  1.00 98.42           C  
ATOM    345  CD1 TYR A  45       5.355  -5.557  -6.274  1.00 98.42           C  
ATOM    346  CD2 TYR A  45       3.919  -3.669  -5.989  1.00 98.42           C  
ATOM    347  CE1 TYR A  45       6.364  -4.727  -6.751  1.00 98.42           C  
ATOM    348  CE2 TYR A  45       4.921  -2.829  -6.465  1.00 98.42           C  
ATOM    349  OH  TYR A  45       7.133  -2.539  -7.314  1.00 98.42           O  
ATOM    350  CZ  TYR A  45       6.138  -3.366  -6.843  1.00 98.42           C  
ATOM    351  N   ASP A  46       1.963  -5.044  -8.457  1.00 98.35           N  
ATOM    352  CA  ASP A  46       2.374  -5.011  -9.857  1.00 98.35           C  
ATOM    353  C   ASP A  46       3.678  -4.234 -10.028  1.00 98.35           C  
ATOM    354  CB  ASP A  46       1.276  -4.393 -10.725  1.00 98.35           C  
ATOM    355  O   ASP A  46       3.689  -3.005  -9.943  1.00 98.35           O  
ATOM    356  CG  ASP A  46       1.573  -4.484 -12.211  1.00 98.35           C  
ATOM    357  OD1 ASP A  46       2.757  -4.618 -12.590  1.00 98.35           O  
ATOM    358  OD2 ASP A  46       0.615  -4.418 -13.012  1.00 98.35           O  
ATOM    359  N   ASP A  47       4.770  -4.958 -10.366  1.00 97.48           N  
ATOM    360  CA  ASP A  47       6.105  -4.371 -10.414  1.00 97.48           C  
ATOM    361  C   ASP A  47       6.258  -3.450 -11.623  1.00 97.48           C  
ATOM    362  CB  ASP A  47       7.172  -5.467 -10.450  1.00 97.48           C  
ATOM    363  O   ASP A  47       6.954  -2.435 -11.553  1.00 97.48           O  
ATOM    364  CG  ASP A  47       8.585  -4.922 -10.336  1.00 97.48           C  
ATOM    365  OD1 ASP A  47       8.910  -4.276  -9.317  1.00 97.48           O  
ATOM    366  OD2 ASP A  47       9.381  -5.139 -11.276  1.00 97.48           O  
ATOM    367  N   ALA A  48       5.536  -3.755 -12.703  1.00 97.41           N  
ATOM    368  CA  ALA A  48       5.618  -2.957 -13.924  1.00 97.41           C  
ATOM    369  C   ALA A  48       5.073  -1.550 -13.697  1.00 97.41           C  
ATOM    370  CB  ALA A  48       4.861  -3.641 -15.059  1.00 97.41           C  
ATOM    371  O   ALA A  48       5.665  -0.568 -14.149  1.00 97.41           O  
ATOM    372  N   THR A  49       4.051  -1.529 -12.901  1.00 97.85           N  
ATOM    373  CA  THR A  49       3.405  -0.238 -12.692  1.00 97.85           C  
ATOM    374  C   THR A  49       3.689   0.289 -11.289  1.00 97.85           C  
ATOM    375  CB  THR A  49       1.884  -0.332 -12.910  1.00 97.85           C  
ATOM    376  O   THR A  49       3.216   1.364 -10.916  1.00 97.85           O  
ATOM    377  CG2 THR A  49       1.558  -0.820 -14.318  1.00 97.85           C  
ATOM    378  OG1 THR A  49       1.327  -1.248 -11.959  1.00 97.85           O  
ATOM    379  N   LYS A  50       4.439  -0.464 -10.522  1.00 97.64           N  
ATOM    380  CA  LYS A  50       4.764  -0.124  -9.140  1.00 97.64           C  
ATOM    381  C   LYS A  50       3.501   0.174  -8.336  1.00 97.64           C  
ATOM    382  CB  LYS A  50       5.712   1.075  -9.090  1.00 97.64           C  
ATOM    383  O   LYS A  50       3.450   1.155  -7.591  1.00 97.64           O  
ATOM    384  CG  LYS A  50       6.977   0.899  -9.916  1.00 97.64           C  
ATOM    385  CD  LYS A  50       7.847  -0.228  -9.373  1.00 97.64           C  
ATOM    386  CE  LYS A  50       9.179  -0.310 -10.105  1.00 97.64           C  
ATOM    387  NZ  LYS A  50       9.935  -1.547  -9.744  1.00 97.64           N  
ATOM    388  N   THR A  51       2.472  -0.675  -8.501  1.00 98.64           N  
ATOM    389  CA  THR A  51       1.158  -0.456  -7.908  1.00 98.64           C  
ATOM    390  C   THR A  51       0.807  -1.583  -6.941  1.00 98.64           C  
ATOM    391  CB  THR A  51       0.068  -0.345  -8.989  1.00 98.64           C  
ATOM    392  O   THR A  51       0.903  -2.761  -7.292  1.00 98.64           O  
ATOM    393  CG2 THR A  51      -1.312  -0.166  -8.364  1.00 98.64           C  
ATOM    394  OG1 THR A  51       0.349   0.781  -9.830  1.00 98.64           O  
ATOM    395  N   PHE A  52       0.481  -1.120  -5.726  1.00 98.59           N  
ATOM    396  CA  PHE A  52      -0.104  -2.020  -4.739  1.00 98.59           C  
ATOM    397  C   PHE A  52      -1.625  -1.929  -4.758  1.00 98.59           C  
ATOM    398  CB  PHE A  52       0.424  -1.700  -3.338  1.00 98.59           C  
ATOM    399  O   PHE A  52      -2.185  -0.845  -4.931  1.00 98.59           O  
ATOM    400  CG  PHE A  52       1.880  -2.029  -3.147  1.00 98.59           C  
ATOM    401  CD1 PHE A  52       2.265  -3.233  -2.569  1.00 98.59           C  
ATOM    402  CD2 PHE A  52       2.865  -1.135  -3.547  1.00 98.59           C  
ATOM    403  CE1 PHE A  52       3.612  -3.540  -2.392  1.00 98.59           C  
ATOM    404  CE2 PHE A  52       4.213  -1.435  -3.373  1.00 98.59           C  
ATOM    405  CZ  PHE A  52       4.584  -2.638  -2.794  1.00 98.59           C  
ATOM    406  N   THR A  53      -2.216  -3.144  -4.642  1.00 98.44           N  
ATOM    407  CA  THR A  53      -3.672  -3.186  -4.559  1.00 98.44           C  
ATOM    408  C   THR A  53      -4.121  -3.985  -3.339  1.00 98.44           C  
ATOM    409  CB  THR A  53      -4.287  -3.798  -5.831  1.00 98.44           C  
ATOM    410  O   THR A  53      -3.630  -5.090  -3.099  1.00 98.44           O  
ATOM    411  CG2 THR A  53      -5.811  -3.769  -5.775  1.00 98.44           C  
ATOM    412  OG1 THR A  53      -3.848  -3.053  -6.973  1.00 98.44           O  
ATOM    413  N   VAL A  54      -4.899  -3.308  -2.554  1.00 97.40           N  
ATOM    414  CA  VAL A  54      -5.504  -4.043  -1.448  1.00 97.40           C  
ATOM    415  C   VAL A  54      -7.017  -4.112  -1.639  1.00 97.40           C  
ATOM    416  CB  VAL A  54      -5.167  -3.397  -0.085  1.00 97.40           C  
ATOM    417  O   VAL A  54      -7.654  -3.108  -1.964  1.00 97.40           O  
ATOM    418  CG1 VAL A  54      -5.710  -1.971  -0.015  1.00 97.40           C  
ATOM    419  CG2 VAL A  54      -5.727  -4.242   1.058  1.00 97.40           C  
ATOM    420  N   THR A  55      -7.531  -5.361  -1.536  1.00 95.94           N  
ATOM    421  CA  THR A  55      -8.963  -5.608  -1.663  1.00 95.94           C  
ATOM    422  C   THR A  55      -9.514  -6.260  -0.398  1.00 95.94           C  
ATOM    423  CB  THR A  55      -9.270  -6.500  -2.880  1.00 95.94           C  
ATOM    424  O   THR A  55      -8.985  -7.272   0.066  1.00 95.94           O  
ATOM    425  CG2 THR A  55     -10.774  -6.647  -3.089  1.00 95.94           C  
ATOM    426  OG1 THR A  55      -8.691  -5.915  -4.052  1.00 95.94           O  
ATOM    427  N   GLU A  56     -10.464  -5.562   0.327  1.00 91.43           N  
ATOM    428  CA  GLU A  56     -11.148  -6.089   1.504  1.00 91.43           C  
ATOM    429  C   GLU A  56     -12.161  -7.163   1.119  1.00 91.43           C  
ATOM    430  CB  GLU A  56     -11.844  -4.961   2.270  1.00 91.43           C  
ATOM    431  O   GLU A  56     -12.775  -7.092   0.052  1.00 91.43           O  
ATOM    432  CG  GLU A  56     -12.330  -5.367   3.654  1.00 91.43           C  
ATOM    433  CD  GLU A  56     -12.967  -4.222   4.426  1.00 91.43           C  
ATOM    434  OE1 GLU A  56     -13.557  -4.470   5.502  1.00 91.43           O  
ATOM    435  OE2 GLU A  56     -12.875  -3.068   3.951  1.00 91.43           O  
TER     436      GLU A  56                                                      
ENDMDL                                                                          
END                                                                             
