# Supplementary material for: Semantical and geometrical protein encoding toward enhanced bioactivity and thermostability
Source: eLife. 2025 May 2;13:RP98033. doi: 10.7554/eLife.98033 (PMC12048155; doi:10.7554/eLife.98033)
Supplement: Source code 1. [file elife-98033-code1.zip › ProtSSN-master/data/DDG/DATASET/1PGA-5.5-25.0/1PGA-5.5-25.0.tsv]

mutant	score
A23P	-0.3
A24P	-0.5
A48P	-0.7
D36P	-3.1
G9P	-2.4
K10P	-0.2
T25P	-2.8
T2P	-2.7
V21P	0.5
V29P	-3.5
