# Supplementary material for: Semantical and geometrical protein encoding toward enhanced bioactivity and thermostability
Source: eLife. 2025 May 2;13:RP98033. doi: 10.7554/eLife.98033 (PMC12048155; doi:10.7554/eLife.98033)
Supplement: Source code 1. [file elife-98033-code1.zip › ProtSSN-master/data/DDG/DATASET/1RGG-7.0-25.0/1RGG-7.0-25.0.detail.json]

{"mutant": ["D17K", "D25H", "E41K", "E74K", "Y30F", "Y49F", "Y51F", "Y52F", "Y55F", "Y80F", "Y81F", "Y86F"], "score": [-1.1, 0.9, -1.2, 1.1, 0.4, -0.2, -2.3, -3.6, -0.6, -1.5, -1.2, -0.3]}
