# Supplementary material for: Semantical and geometrical protein encoding toward enhanced bioactivity and thermostability
Source: eLife. 2025 May 2;13:RP98033. doi: 10.7554/eLife.98033 (PMC12048155; doi:10.7554/eLife.98033)
Supplement: Source code 1. [file elife-98033-code1.zip › ProtSSN-master/data/DDG/DATASET/1RGG-7.0-25.0/1RGG-7.0-25.0.ef.pdb]

PARENT N/A
ATOM      1  N   ASP A   1       1.519  14.703  -5.435  1.00 52.49           N  
ATOM      2  CA  ASP A   1       0.395  14.805  -4.510  1.00 56.20           C  
ATOM      3  C   ASP A   1      -0.530  13.596  -4.634  1.00 54.41           C  
ATOM      4  CB  ASP A   1      -0.389  16.095  -4.757  1.00 45.77           C  
ATOM      5  O   ASP A   1      -0.556  12.933  -5.673  1.00 50.38           O  
ATOM      6  CG  ASP A   1       0.121  17.266  -3.936  1.00 42.70           C  
ATOM      7  OD1 ASP A   1       1.056  17.082  -3.127  1.00 42.20           O  
ATOM      8  OD2 ASP A   1      -0.418  18.382  -4.098  1.00 46.07           O  
ATOM      9  N   VAL A   2      -1.020  13.066  -3.461  1.00 67.44           N  
ATOM     10  CA  VAL A   2      -2.028  12.012  -3.491  1.00 70.56           C  
ATOM     11  C   VAL A   2      -3.092  12.343  -4.535  1.00 71.05           C  
ATOM     12  CB  VAL A   2      -2.684  11.813  -2.106  1.00 64.37           C  
ATOM     13  O   VAL A   2      -3.620  13.458  -4.560  1.00 69.45           O  
ATOM     14  CG1 VAL A   2      -3.725  10.696  -2.156  1.00 57.07           C  
ATOM     15  CG2 VAL A   2      -1.621  11.511  -1.052  1.00 56.34           C  
ATOM     16  N   SER A   3      -3.146  11.626  -5.566  1.00 71.92           N  
ATOM     17  CA  SER A   3      -3.946  11.871  -6.761  1.00 73.71           C  
ATOM     18  C   SER A   3      -5.438  11.771  -6.458  1.00 73.43           C  
ATOM     19  CB  SER A   3      -3.575  10.882  -7.867  1.00 63.51           C  
ATOM     20  O   SER A   3      -6.271  12.010  -7.334  1.00 66.96           O  
ATOM     21  OG  SER A   3      -3.702   9.546  -7.410  1.00 47.46           O  
ATOM     22  N   GLY A   4      -5.830  11.580  -5.228  1.00 85.03           N  
ATOM     23  CA  GLY A   4      -7.234  11.454  -4.870  1.00 85.32           C  
ATOM     24  C   GLY A   4      -7.514  10.274  -3.960  1.00 86.09           C  
ATOM     25  O   GLY A   4      -6.604   9.751  -3.313  1.00 83.79           O  
ATOM     26  N   THR A   5      -8.742  10.019  -3.745  1.00 91.15           N  
ATOM     27  CA  THR A   5      -9.292   8.926  -2.952  1.00 91.49           C  
ATOM     28  C   THR A   5      -9.844   7.827  -3.855  1.00 91.80           C  
ATOM     29  CB  THR A   5     -10.401   9.424  -2.008  1.00 89.70           C  
ATOM     30  O   THR A   5     -10.389   8.110  -4.924  1.00 91.06           O  
ATOM     31  CG2 THR A   5     -10.970   8.279  -1.175  1.00 78.91           C  
ATOM     32  OG1 THR A   5      -9.862  10.418  -1.128  1.00 82.02           O  
ATOM     33  N   VAL A   6      -9.588   6.624  -3.532  1.00 93.13           N  
ATOM     34  CA  VAL A   6     -10.120   5.470  -4.251  1.00 93.39           C  
ATOM     35  C   VAL A   6     -10.878   4.563  -3.284  1.00 93.51           C  
ATOM     36  CB  VAL A   6      -8.999   4.677  -4.959  1.00 92.58           C  
ATOM     37  O   VAL A   6     -10.423   4.322  -2.164  1.00 92.91           O  
ATOM     38  CG1 VAL A   6      -8.020   4.098  -3.938  1.00 88.08           C  
ATOM     39  CG2 VAL A   6      -9.595   3.566  -5.821  1.00 87.31           C  
ATOM     40  N   CYS A   7     -12.039   4.172  -3.699  1.00 93.75           N  
ATOM     41  CA  CYS A   7     -12.788   3.200  -2.911  1.00 94.14           C  
ATOM     42  C   CYS A   7     -12.089   1.846  -2.908  1.00 94.18           C  
ATOM     43  CB  CYS A   7     -14.208   3.049  -3.456  1.00 92.41           C  
ATOM     44  O   CYS A   7     -11.599   1.392  -3.943  1.00 93.54           O  
ATOM     45  SG  CYS A   7     -15.237   4.516  -3.223  1.00 75.55           S  
ATOM     46  N   LEU A   8     -12.076   1.251  -1.760  1.00 94.21           N  
ATOM     47  CA  LEU A   8     -11.459  -0.067  -1.657  1.00 94.50           C  
ATOM     48  C   LEU A   8     -12.058  -1.029  -2.677  1.00 94.35           C  
ATOM     49  CB  LEU A   8     -11.632  -0.630  -0.244  1.00 93.58           C  
ATOM     50  O   LEU A   8     -11.337  -1.820  -3.289  1.00 93.77           O  
ATOM     51  CG  LEU A   8     -11.076  -2.034  -0.001  1.00 90.01           C  
ATOM     52  CD1 LEU A   8      -9.584  -2.074  -0.313  1.00 84.67           C  
ATOM     53  CD2 LEU A   8     -11.339  -2.472   1.436  1.00 84.58           C  
ATOM     54  N   SER A   9     -13.373  -0.889  -2.946  1.00 94.46           N  
ATOM     55  CA  SER A   9     -14.081  -1.787  -3.852  1.00 94.44           C  
ATOM     56  C   SER A   9     -13.609  -1.607  -5.290  1.00 94.30           C  
ATOM     57  CB  SER A   9     -15.590  -1.553  -3.769  1.00 93.22           C  
ATOM     58  O   SER A   9     -13.838  -2.473  -6.138  1.00 93.51           O  
ATOM     59  OG  SER A   9     -15.916  -0.231  -4.161  1.00 85.00           O  
ATOM     60  N   ALA A  10     -12.967  -0.551  -5.552  1.00 95.23           N  
ATOM     61  CA  ALA A  10     -12.488  -0.284  -6.905  1.00 95.19           C  
ATOM     62  C   ALA A  10     -11.086  -0.849  -7.113  1.00 95.15           C  
ATOM     63  CB  ALA A  10     -12.500   1.217  -7.187  1.00 94.15           C  
ATOM     64  O   ALA A  10     -10.573  -0.858  -8.235  1.00 94.40           O  
ATOM     65  N   LEU A  11     -10.383  -1.287  -6.060  1.00 95.62           N  
ATOM     66  CA  LEU A  11      -9.039  -1.846  -6.156  1.00 95.78           C  
ATOM     67  C   LEU A  11      -9.093  -3.346  -6.430  1.00 95.64           C  
ATOM     68  CB  LEU A  11      -8.253  -1.578  -4.870  1.00 95.47           C  
ATOM     69  O   LEU A  11     -10.146  -3.970  -6.283  1.00 95.11           O  
ATOM     70  CG  LEU A  11      -7.992  -0.110  -4.528  1.00 94.48           C  
ATOM     71  CD1 LEU A  11      -7.268   0.002  -3.191  1.00 92.49           C  
ATOM     72  CD2 LEU A  11      -7.187   0.561  -5.636  1.00 92.27           C  
ATOM     73  N   PRO A  12      -8.001  -3.904  -6.933  1.00 96.10           N  
ATOM     74  CA  PRO A  12      -7.956  -5.362  -7.070  1.00 96.19           C  
ATOM     75  C   PRO A  12      -8.244  -6.086  -5.757  1.00 96.29           C  
ATOM     76  CB  PRO A  12      -6.523  -5.629  -7.537  1.00 95.47           C  
ATOM     77  O   PRO A  12      -7.921  -5.575  -4.681  1.00 95.94           O  
ATOM     78  CG  PRO A  12      -6.052  -4.322  -8.090  1.00 92.13           C  
ATOM     79  CD  PRO A  12      -6.770  -3.215  -7.372  1.00 90.11           C  
ATOM     80  N   PRO A  13      -8.905  -7.252  -5.888  1.00 95.88           N  
ATOM     81  CA  PRO A  13      -9.278  -7.972  -4.668  1.00 96.04           C  
ATOM     82  C   PRO A  13      -8.081  -8.268  -3.767  1.00 96.10           C  
ATOM     83  CB  PRO A  13      -9.896  -9.268  -5.198  1.00 95.13           C  
ATOM     84  O   PRO A  13      -8.240  -8.424  -2.554  1.00 95.69           O  
ATOM     85  CG  PRO A  13      -9.440  -9.356  -6.618  1.00 90.71           C  
ATOM     86  CD  PRO A  13      -9.253  -7.962  -7.147  1.00 88.29           C  
ATOM     87  N   GLU A  14      -6.881  -8.448  -4.312  1.00 96.27           N  
ATOM     88  CA  GLU A  14      -5.672  -8.691  -3.532  1.00 96.46           C  
ATOM     89  C   GLU A  14      -5.396  -7.540  -2.569  1.00 96.56           C  
ATOM     90  CB  GLU A  14      -4.470  -8.904  -4.456  1.00 96.04           C  
ATOM     91  O   GLU A  14      -4.686  -7.711  -1.575  1.00 96.30           O  
ATOM     92  CG  GLU A  14      -4.547 -10.180  -5.281  1.00 94.41           C  
ATOM     93  CD  GLU A  14      -5.283  -9.999  -6.599  1.00 91.71           C  
ATOM     94  OE1 GLU A  14      -5.920  -8.939  -6.798  1.00 90.64           O  
ATOM     95  OE2 GLU A  14      -5.223 -10.924  -7.439  1.00 91.13           O  
ATOM     96  N   ALA A  15      -5.957  -6.303  -2.839  1.00 95.91           N  
ATOM     97  CA  ALA A  15      -5.798  -5.190  -1.907  1.00 96.03           C  
ATOM     98  C   ALA A  15      -6.504  -5.476  -0.585  1.00 95.94           C  
ATOM     99  CB  ALA A  15      -6.332  -3.899  -2.523  1.00 95.46           C  
ATOM    100  O   ALA A  15      -5.941  -5.250   0.489  1.00 95.49           O  
ATOM    101  N   THR A  16      -7.727  -5.935  -0.692  1.00 95.61           N  
ATOM    102  CA  THR A  16      -8.453  -6.322   0.513  1.00 95.61           C  
ATOM    103  C   THR A  16      -7.712  -7.427   1.260  1.00 95.61           C  
ATOM    104  CB  THR A  16      -9.880  -6.794   0.178  1.00 94.70           C  
ATOM    105  O   THR A  16      -7.596  -7.385   2.486  1.00 95.13           O  
ATOM    106  CG2 THR A  16     -10.636  -7.200   1.439  1.00 85.64           C  
ATOM    107  OG1 THR A  16     -10.589  -5.730  -0.470  1.00 85.96           O  
ATOM    108  N   ASP A  17      -7.229  -8.425   0.496  1.00 95.83           N  
ATOM    109  CA  ASP A  17      -6.455  -9.496   1.117  1.00 95.94           C  
ATOM    110  C   ASP A  17      -5.273  -8.934   1.904  1.00 96.03           C  
ATOM    111  CB  ASP A  17      -5.960 -10.484   0.059  1.00 95.24           C  
ATOM    112  O   ASP A  17      -5.024  -9.346   3.039  1.00 95.71           O  
ATOM    113  CG  ASP A  17      -7.085 -11.273  -0.588  1.00 91.13           C  
ATOM    114  OD1 ASP A  17      -8.192 -11.341  -0.012  1.00 86.34           O  
ATOM    115  OD2 ASP A  17      -6.861 -11.834  -1.682  1.00 88.95           O  
ATOM    116  N   THR A  18      -4.558  -7.994   1.341  1.00 95.49           N  
ATOM    117  CA  THR A  18      -3.394  -7.395   1.985  1.00 95.62           C  
ATOM    118  C   THR A  18      -3.806  -6.619   3.233  1.00 95.40           C  
ATOM    119  CB  THR A  18      -2.641  -6.461   1.021  1.00 95.24           C  
ATOM    120  O   THR A  18      -3.160  -6.724   4.278  1.00 94.84           O  
ATOM    121  CG2 THR A  18      -1.436  -5.821   1.703  1.00 92.96           C  
ATOM    122  OG1 THR A  18      -2.190  -7.215  -0.111  1.00 92.92           O  
ATOM    123  N   LEU A  19      -4.939  -5.816   3.129  1.00 94.71           N  
ATOM    124  CA  LEU A  19      -5.411  -5.067   4.289  1.00 94.78           C  
ATOM    125  C   LEU A  19      -5.796  -6.010   5.425  1.00 94.40           C  
ATOM    126  CB  LEU A  19      -6.608  -4.191   3.910  1.00 94.26           C  
ATOM    127  O   LEU A  19      -5.561  -5.705   6.596  1.00 93.62           O  
ATOM    128  CG  LEU A  19      -6.299  -2.945   3.077  1.00 92.75           C  
ATOM    129  CD1 LEU A  19      -7.591  -2.315   2.568  1.00 89.41           C  
ATOM    130  CD2 LEU A  19      -5.494  -1.941   3.895  1.00 89.06           C  
ATOM    131  N   ASN A  20      -6.372  -7.158   5.039  1.00 94.83           N  
ATOM    132  CA  ASN A  20      -6.694  -8.159   6.051  1.00 94.88           C  
ATOM    133  C   ASN A  20      -5.435  -8.715   6.710  1.00 94.84           C  
ATOM    134  CB  ASN A  20      -7.519  -9.294   5.439  1.00 93.99           C  
ATOM    135  O   ASN A  20      -5.404  -8.917   7.925  1.00 94.33           O  
ATOM    136  CG  ASN A  20      -8.926  -8.864   5.076  1.00 89.32           C  
ATOM    137  ND2 ASN A  20      -9.545  -9.583   4.148  1.00 84.99           N  
ATOM    138  OD1 ASN A  20      -9.452  -7.892   5.625  1.00 84.45           O  
ATOM    139  N   LEU A  21      -4.379  -8.960   5.933  1.00 94.86           N  
ATOM    140  CA  LEU A  21      -3.114  -9.417   6.497  1.00 94.97           C  
ATOM    141  C   LEU A  21      -2.519  -8.361   7.423  1.00 94.65           C  
ATOM    142  CB  LEU A  21      -2.120  -9.754   5.383  1.00 94.33           C  
ATOM    143  O   LEU A  21      -1.949  -8.692   8.465  1.00 93.92           O  
ATOM    144  CG  LEU A  21      -2.427 -11.002   4.554  1.00 91.43           C  
ATOM    145  CD1 LEU A  21      -1.433 -11.134   3.406  1.00 86.82           C  
ATOM    146  CD2 LEU A  21      -2.404 -12.247   5.434  1.00 86.38           C  
ATOM    147  N   ILE A  22      -2.562  -7.131   7.044  1.00 93.76           N  
ATOM    148  CA  ILE A  22      -2.049  -6.038   7.863  1.00 93.81           C  
ATOM    149  C   ILE A  22      -2.777  -6.014   9.205  1.00 93.03           C  
ATOM    150  CB  ILE A  22      -2.197  -4.677   7.148  1.00 93.38           C  
ATOM    151  O   ILE A  22      -2.144  -5.940  10.261  1.00 91.66           O  
ATOM    152  CG1 ILE A  22      -1.299  -4.626   5.906  1.00 91.80           C  
ATOM    153  CG2 ILE A  22      -1.874  -3.526   8.105  1.00 91.25           C  
ATOM    154  CD1 ILE A  22      -1.620  -3.479   4.957  1.00 90.20           C  
ATOM    155  N   ALA A  23      -4.136  -6.173   9.147  1.00 92.28           N  
ATOM    156  CA  ALA A  23      -4.953  -6.150  10.357  1.00 92.17           C  
ATOM    157  C   ALA A  23      -4.618  -7.328  11.267  1.00 92.09           C  
ATOM    158  CB  ALA A  23      -6.437  -6.165   9.999  1.00 91.04           C  
ATOM    159  O   ALA A  23      -4.692  -7.215  12.493  1.00 91.22           O  
ATOM    160  N   SER A  24      -4.218  -8.433  10.676  1.00 93.48           N  
ATOM    161  CA  SER A  24      -3.943  -9.632  11.461  1.00 93.17           C  
ATOM    162  C   SER A  24      -2.445  -9.816  11.683  1.00 92.59           C  
ATOM    163  CB  SER A  24      -4.520 -10.869  10.772  1.00 91.66           C  
ATOM    164  O   SER A  24      -2.015 -10.824  12.247  1.00 91.08           O  
ATOM    165  OG  SER A  24      -3.950 -11.040   9.486  1.00 81.58           O  
ATOM    166  N   ASP A  25      -1.671  -8.771  11.218  1.00 92.97           N  
ATOM    167  CA  ASP A  25      -0.218  -8.780  11.353  1.00 92.91           C  
ATOM    168  C   ASP A  25       0.393  -9.985  10.641  1.00 92.64           C  
ATOM    169  CB  ASP A  25       0.184  -8.783  12.830  1.00 90.06           C  
ATOM    170  O   ASP A  25       1.269 -10.658  11.189  1.00 90.53           O  
ATOM    171  CG  ASP A  25       1.650  -8.451  13.046  1.00 80.94           C  
ATOM    172  OD1 ASP A  25       2.248  -7.750  12.202  1.00 71.35           O  
ATOM    173  OD2 ASP A  25       2.213  -8.898  14.069  1.00 78.31           O  
ATOM    174  N   GLY A  26       0.028 -10.352   9.432  1.00 93.76           N  
ATOM    175  CA  GLY A  26       0.566 -11.406   8.587  1.00 94.10           C  
ATOM    176  C   GLY A  26      -0.099 -12.751   8.814  1.00 93.91           C  
ATOM    177  O   GLY A  26      -1.159 -12.827   9.439  1.00 91.60           O  
ATOM    178  N   PRO A  27       0.567 -13.922   8.243  1.00 95.05           N  
ATOM    179  CA  PRO A  27       1.902 -13.924   7.641  1.00 95.17           C  
ATOM    180  C   PRO A  27       1.942 -13.211   6.291  1.00 94.91           C  
ATOM    181  CB  PRO A  27       2.214 -15.414   7.480  1.00 93.99           C  
ATOM    182  O   PRO A  27       0.960 -13.239   5.545  1.00 93.97           O  
ATOM    183  CG  PRO A  27       0.879 -16.070   7.326  1.00 90.89           C  
ATOM    184  CD  PRO A  27      -0.120 -15.318   8.158  1.00 89.98           C  
ATOM    185  N   PHE A  28       2.983 -12.518   5.966  1.00 94.31           N  
ATOM    186  CA  PHE A  28       3.110 -11.716   4.754  1.00 94.73           C  
ATOM    187  C   PHE A  28       3.869 -12.481   3.676  1.00 93.42           C  
ATOM    188  CB  PHE A  28       3.818 -10.392   5.056  1.00 94.24           C  
ATOM    189  O   PHE A  28       4.744 -13.293   3.983  1.00 91.52           O  
ATOM    190  CG  PHE A  28       3.067  -9.506   6.012  1.00 93.17           C  
ATOM    191  CD1 PHE A  28       1.887  -8.883   5.623  1.00 90.47           C  
ATOM    192  CD2 PHE A  28       3.540  -9.296   7.301  1.00 90.47           C  
ATOM    193  CE1 PHE A  28       1.190  -8.062   6.507  1.00 90.98           C  
ATOM    194  CE2 PHE A  28       2.848  -8.477   8.189  1.00 91.49           C  
ATOM    195  CZ  PHE A  28       1.674  -7.860   7.789  1.00 90.75           C  
ATOM    196  N   PRO A  29       3.511 -12.266   2.455  1.00 93.03           N  
ATOM    197  CA  PRO A  29       4.120 -13.061   1.386  1.00 92.76           C  
ATOM    198  C   PRO A  29       5.590 -12.715   1.157  1.00 92.20           C  
ATOM    199  CB  PRO A  29       3.278 -12.707   0.158  1.00 91.75           C  
ATOM    200  O   PRO A  29       6.344 -13.531   0.622  1.00 90.57           O  
ATOM    201  CG  PRO A  29       2.670 -11.381   0.482  1.00 89.16           C  
ATOM    202  CD  PRO A  29       2.459 -11.303   1.967  1.00 87.79           C  
ATOM    203  N   TYR A  30       6.042 -11.526   1.473  1.00 93.52           N  
ATOM    204  CA  TYR A  30       7.414 -11.125   1.181  1.00 93.80           C  
ATOM    205  C   TYR A  30       8.094 -10.562   2.423  1.00 93.57           C  
ATOM    206  CB  TYR A  30       7.442 -10.088   0.055  1.00 93.00           C  
ATOM    207  O   TYR A  30       7.439  -9.958   3.277  1.00 92.84           O  
ATOM    208  CG  TYR A  30       7.001 -10.632  -1.283  1.00 90.35           C  
ATOM    209  CD1 TYR A  30       7.922 -11.183  -2.171  1.00 86.33           C  
ATOM    210  CD2 TYR A  30       5.663 -10.594  -1.661  1.00 86.09           C  
ATOM    211  CE1 TYR A  30       7.520 -11.684  -3.405  1.00 87.06           C  
ATOM    212  CE2 TYR A  30       5.250 -11.092  -2.893  1.00 86.89           C  
ATOM    213  OH  TYR A  30       5.781 -12.128  -4.976  1.00 82.77           O  
ATOM    214  CZ  TYR A  30       6.184 -11.634  -3.756  1.00 85.53           C  
ATOM    215  N   SER A  31       9.440 -10.668   2.468  1.00 92.57           N  
ATOM    216  CA  SER A  31      10.219 -10.250   3.629  1.00 92.57           C  
ATOM    217  C   SER A  31      10.200  -8.733   3.790  1.00 92.27           C  
ATOM    218  CB  SER A  31      11.662 -10.741   3.512  1.00 91.03           C  
ATOM    219  O   SER A  31      10.377  -8.219   4.896  1.00 91.02           O  
ATOM    220  OG  SER A  31      12.284 -10.205   2.356  1.00 81.75           O  
ATOM    221  N   GLN A  32       9.927  -7.988   2.751  1.00 92.97           N  
ATOM    222  CA  GLN A  32       9.943  -6.530   2.791  1.00 93.01           C  
ATOM    223  C   GLN A  32       8.613  -5.979   3.297  1.00 93.51           C  
ATOM    224  CB  GLN A  32      10.256  -5.958   1.407  1.00 90.48           C  
ATOM    225  O   GLN A  32       8.464  -4.768   3.477  1.00 92.50           O  
ATOM    226  CG  GLN A  32      11.672  -6.247   0.929  1.00 78.91           C  
ATOM    227  CD  GLN A  32      11.782  -7.562   0.180  1.00 73.69           C  
ATOM    228  NE2 GLN A  32      12.881  -7.742  -0.544  1.00 63.92           N  
ATOM    229  OE1 GLN A  32      10.886  -8.409   0.252  1.00 70.54           O  
ATOM    230  N   ASP A  33       7.689  -6.810   3.524  1.00 94.62           N  
ATOM    231  CA  ASP A  33       6.392  -6.314   3.972  1.00 95.02           C  
ATOM    232  C   ASP A  33       6.437  -5.907   5.443  1.00 94.31           C  
ATOM    233  CB  ASP A  33       5.308  -7.371   3.751  1.00 94.43           C  
ATOM    234  O   ASP A  33       6.876  -6.684   6.294  1.00 92.95           O  
ATOM    235  CG  ASP A  33       5.027  -7.635   2.283  1.00 92.67           C  
ATOM    236  OD1 ASP A  33       5.152  -6.702   1.460  1.00 89.41           O  
ATOM    237  OD2 ASP A  33       4.675  -8.786   1.945  1.00 90.95           O  
ATOM    238  N   GLY A  34       5.996  -4.709   5.697  1.00 93.41           N  
ATOM    239  CA  GLY A  34       5.970  -4.214   7.064  1.00 93.36           C  
ATOM    240  C   GLY A  34       7.158  -3.334   7.403  1.00 92.86           C  
ATOM    241  O   GLY A  34       7.217  -2.752   8.488  1.00 91.66           O  
ATOM    242  N   VAL A  35       8.078  -3.277   6.455  1.00 93.37           N  
ATOM    243  CA  VAL A  35       9.248  -2.441   6.702  1.00 93.39           C  
ATOM    244  C   VAL A  35       8.858  -0.967   6.620  1.00 93.42           C  
ATOM    245  CB  VAL A  35      10.386  -2.748   5.702  1.00 92.18           C  
ATOM    246  O   VAL A  35       7.846  -0.620   6.007  1.00 92.70           O  
ATOM    247  CG1 VAL A  35      10.880  -4.183   5.870  1.00 81.19           C  
ATOM    248  CG2 VAL A  35       9.915  -2.505   4.269  1.00 79.86           C  
ATOM    249  N   VAL A  36       9.664  -0.095   7.200  1.00 93.03           N  
ATOM    250  CA  VAL A  36       9.434   1.345   7.202  1.00 93.20           C  
ATOM    251  C   VAL A  36       9.550   1.890   5.780  1.00 93.13           C  
ATOM    252  CB  VAL A  36      10.424   2.077   8.135  1.00 92.53           C  
ATOM    253  O   VAL A  36      10.544   1.642   5.093  1.00 92.46           O  
ATOM    254  CG1 VAL A  36      10.307   3.591   7.966  1.00 90.05           C  
ATOM    255  CG2 VAL A  36      10.179   1.679   9.590  1.00 89.53           C  
ATOM    256  N   PHE A  37       8.539   2.567   5.335  1.00 92.44           N  
ATOM    257  CA  PHE A  37       8.520   3.271   4.059  1.00 92.99           C  
ATOM    258  C   PHE A  37       9.141   4.656   4.196  1.00 92.00           C  
ATOM    259  CB  PHE A  37       7.087   3.388   3.529  1.00 92.19           C  
ATOM    260  O   PHE A  37       8.721   5.449   5.041  1.00 90.43           O  
ATOM    261  CG  PHE A  37       6.985   4.099   2.207  1.00 90.44           C  
ATOM    262  CD1 PHE A  37       7.493   3.521   1.050  1.00 86.78           C  
ATOM    263  CD2 PHE A  37       6.380   5.346   2.121  1.00 87.25           C  
ATOM    264  CE1 PHE A  37       7.400   4.176  -0.175  1.00 89.02           C  
ATOM    265  CE2 PHE A  37       6.283   6.007   0.900  1.00 89.67           C  
ATOM    266  CZ  PHE A  37       6.795   5.421  -0.247  1.00 88.85           C  
ATOM    267  N   GLN A  38      10.091   4.913   3.368  1.00 91.67           N  
ATOM    268  CA  GLN A  38      10.920   6.106   3.505  1.00 91.54           C  
ATOM    269  C   GLN A  38      10.318   7.284   2.745  1.00 91.39           C  
ATOM    270  CB  GLN A  38      12.341   5.832   3.010  1.00 89.20           C  
ATOM    271  O   GLN A  38      10.760   8.424   2.905  1.00 89.59           O  
ATOM    272  CG  GLN A  38      13.118   4.854   3.881  1.00 79.14           C  
ATOM    273  CD  GLN A  38      14.559   4.690   3.437  1.00 73.68           C  
ATOM    274  NE2 GLN A  38      15.372   4.063   4.281  1.00 63.50           N  
ATOM    275  OE1 GLN A  38      14.940   5.124   2.345  1.00 71.38           O  
ATOM    276  N   ASN A  39       9.376   7.059   1.894  1.00 90.27           N  
ATOM    277  CA  ASN A  39       8.741   8.108   1.102  1.00 90.73           C  
ATOM    278  C   ASN A  39       9.770   8.925   0.326  1.00 89.46           C  
ATOM    279  CB  ASN A  39       7.902   9.023   1.997  1.00 89.34           C  
ATOM    280  O   ASN A  39       9.766  10.155   0.388  1.00 86.21           O  
ATOM    281  CG  ASN A  39       6.980   9.928   1.205  1.00 87.66           C  
ATOM    282  ND2 ASN A  39       6.665  11.090   1.765  1.00 87.29           N  
ATOM    283  OD1 ASN A  39       6.553   9.586   0.100  1.00 85.54           O  
ATOM    284  N   ARG A  40      10.674   8.369  -0.328  1.00 90.11           N  
ATOM    285  CA  ARG A  40      11.802   9.013  -0.993  1.00 89.83           C  
ATOM    286  C   ARG A  40      11.326   9.946  -2.100  1.00 89.03           C  
ATOM    287  CB  ARG A  40      12.759   7.964  -1.566  1.00 87.98           C  
ATOM    288  O   ARG A  40      11.913  11.007  -2.321  1.00 87.19           O  
ATOM    289  CG  ARG A  40      13.476   7.141  -0.508  1.00 81.99           C  
ATOM    290  CD  ARG A  40      14.476   6.175  -1.128  1.00 79.18           C  
ATOM    291  NE  ARG A  40      15.174   5.395  -0.110  1.00 74.48           N  
ATOM    292  NH1 ARG A  40      16.381   4.124  -1.615  1.00 63.33           N  
ATOM    293  NH2 ARG A  40      16.638   3.792   0.638  1.00 59.13           N  
ATOM    294  CZ  ARG A  40      16.063   4.439  -0.364  1.00 72.51           C  
ATOM    295  N   GLU A  41      10.282   9.582  -2.752  1.00 87.34           N  
ATOM    296  CA  GLU A  41       9.727  10.415  -3.814  1.00 87.02           C  
ATOM    297  C   GLU A  41       8.902  11.564  -3.241  1.00 87.18           C  
ATOM    298  CB  GLU A  41       8.870   9.575  -4.764  1.00 85.08           C  
ATOM    299  O   GLU A  41       8.472  12.454  -3.977  1.00 85.61           O  
ATOM    300  CG  GLU A  41       9.665   8.564  -5.578  1.00 79.41           C  
ATOM    301  CD  GLU A  41      10.061   7.332  -4.781  1.00 76.51           C  
ATOM    302  OE1 GLU A  41       9.487   7.102  -3.692  1.00 74.42           O  
ATOM    303  OE2 GLU A  41      10.954   6.590  -5.249  1.00 71.99           O  
ATOM    304  N   SER A  42       8.619  11.501  -1.918  1.00 88.94           N  
ATOM    305  CA  SER A  42       7.912  12.555  -1.198  1.00 89.03           C  
ATOM    306  C   SER A  42       6.511  12.765  -1.761  1.00 88.80           C  
ATOM    307  CB  SER A  42       8.697  13.866  -1.259  1.00 86.62           C  
ATOM    308  O   SER A  42       6.028  13.897  -1.831  1.00 86.66           O  
ATOM    309  OG  SER A  42       9.959  13.727  -0.628  1.00 79.97           O  
ATOM    310  N   VAL A  43       5.934  11.820  -2.250  1.00 90.14           N  
ATOM    311  CA  VAL A  43       4.585  11.919  -2.797  1.00 90.19           C  
ATOM    312  C   VAL A  43       3.568  11.961  -1.658  1.00 89.66           C  
ATOM    313  CB  VAL A  43       4.271  10.743  -3.749  1.00 88.86           C  
ATOM    314  O   VAL A  43       2.567  12.678  -1.737  1.00 87.98           O  
ATOM    315  CG1 VAL A  43       2.826  10.817  -4.239  1.00 82.72           C  
ATOM    316  CG2 VAL A  43       5.240  10.739  -4.929  1.00 81.73           C  
ATOM    317  N   LEU A  44       3.815  11.209  -0.630  1.00 90.97           N  
ATOM    318  CA  LEU A  44       2.955  11.209   0.549  1.00 91.17           C  
ATOM    319  C   LEU A  44       3.355  12.321   1.513  1.00 90.76           C  
ATOM    320  CB  LEU A  44       3.019   9.854   1.259  1.00 90.69           C  
ATOM    321  O   LEU A  44       4.490  12.801   1.477  1.00 89.68           O  
ATOM    322  CG  LEU A  44       2.556   8.642   0.449  1.00 90.00           C  
ATOM    323  CD1 LEU A  44       2.697   7.368   1.275  1.00 87.89           C  
ATOM    324  CD2 LEU A  44       1.116   8.828  -0.016  1.00 87.95           C  
ATOM    325  N   PRO A  45       2.399  12.735   2.346  1.00 88.68           N  
ATOM    326  CA  PRO A  45       2.753  13.729   3.362  1.00 88.76           C  
ATOM    327  C   PRO A  45       3.942  13.300   4.219  1.00 89.00           C  
ATOM    328  CB  PRO A  45       1.482  13.838   4.207  1.00 87.79           C  
ATOM    329  O   PRO A  45       4.086  12.116   4.531  1.00 88.35           O  
ATOM    330  CG  PRO A  45       0.376  13.426   3.289  1.00 85.68           C  
ATOM    331  CD  PRO A  45       0.884  12.336   2.390  1.00 84.62           C  
ATOM    332  N   THR A  46       4.719  14.254   4.531  1.00 87.93           N  
ATOM    333  CA  THR A  46       5.891  13.998   5.360  1.00 87.71           C  
ATOM    334  C   THR A  46       5.479  13.654   6.788  1.00 87.32           C  
ATOM    335  CB  THR A  46       6.841  15.210   5.375  1.00 86.27           C  
ATOM    336  O   THR A  46       4.655  14.348   7.386  1.00 85.73           O  
ATOM    337  CG2 THR A  46       8.088  14.923   6.204  1.00 79.97           C  
ATOM    338  OG1 THR A  46       7.234  15.518   4.032  1.00 82.90           O  
ATOM    339  N   GLN A  47       6.065  12.609   7.286  1.00 88.12           N  
ATOM    340  CA  GLN A  47       5.835  12.146   8.650  1.00 88.08           C  
ATOM    341  C   GLN A  47       7.146  11.760   9.329  1.00 87.83           C  
ATOM    342  CB  GLN A  47       4.870  10.959   8.658  1.00 87.63           C  
ATOM    343  O   GLN A  47       8.187  11.674   8.676  1.00 86.67           O  
ATOM    344  CG  GLN A  47       3.487  11.286   8.112  1.00 87.29           C  
ATOM    345  CD  GLN A  47       2.700  12.209   9.024  1.00 85.62           C  
ATOM    346  NE2 GLN A  47       1.646  12.815   8.487  1.00 84.83           N  
ATOM    347  OE1 GLN A  47       3.035  12.375  10.201  1.00 83.79           O  
ATOM    348  N   SER A  48       6.958  11.607  10.647  1.00 87.94           N  
ATOM    349  CA  SER A  48       8.113  11.128  11.399  1.00 87.94           C  
ATOM    350  C   SER A  48       8.557   9.752  10.915  1.00 88.37           C  
ATOM    351  CB  SER A  48       7.794  11.073  12.894  1.00 86.44           C  
ATOM    352  O   SER A  48       7.743   8.972  10.415  1.00 87.54           O  
ATOM    353  OG  SER A  48       6.678  10.234  13.140  1.00 77.82           O  
ATOM    354  N   TYR A  49       9.856   9.486  11.083  1.00 88.87           N  
ATOM    355  CA  TYR A  49      10.390   8.177  10.726  1.00 89.16           C  
ATOM    356  C   TYR A  49       9.617   7.063  11.422  1.00 88.80           C  
ATOM    357  CB  TYR A  49      11.876   8.086  11.088  1.00 87.84           C  
ATOM    358  O   TYR A  49       9.340   7.146  12.621  1.00 87.19           O  
ATOM    359  CG  TYR A  49      12.515   6.774  10.702  1.00 84.85           C  
ATOM    360  CD1 TYR A  49      12.938   6.541   9.395  1.00 81.16           C  
ATOM    361  CD2 TYR A  49      12.697   5.765  11.642  1.00 82.21           C  
ATOM    362  CE1 TYR A  49      13.526   5.333   9.034  1.00 81.68           C  
ATOM    363  CE2 TYR A  49      13.284   4.553  11.292  1.00 83.18           C  
ATOM    364  OH  TYR A  49      14.276   3.149   9.636  1.00 71.54           O  
ATOM    365  CZ  TYR A  49      13.695   4.347   9.988  1.00 78.54           C  
ATOM    366  N   GLY A  50       9.292   6.084  10.602  1.00 89.83           N  
ATOM    367  CA  GLY A  50       8.614   4.935  11.181  1.00 89.82           C  
ATOM    368  C   GLY A  50       7.103   5.015  11.067  1.00 89.74           C  
ATOM    369  O   GLY A  50       6.400   4.054  11.384  1.00 88.44           O  
ATOM    370  N   TYR A  51       6.636   6.205  10.559  1.00 89.94           N  
ATOM    371  CA  TYR A  51       5.202   6.446  10.451  1.00 90.19           C  
ATOM    372  C   TYR A  51       4.584   5.583   9.358  1.00 90.36           C  
ATOM    373  CB  TYR A  51       4.926   7.926  10.167  1.00 89.61           C  
ATOM    374  O   TYR A  51       3.525   4.982   9.558  1.00 89.63           O  
ATOM    375  CG  TYR A  51       3.457   8.272  10.123  1.00 88.55           C  
ATOM    376  CD1 TYR A  51       2.767   8.313   8.914  1.00 86.55           C  
ATOM    377  CD2 TYR A  51       2.757   8.559  11.290  1.00 86.85           C  
ATOM    378  CE1 TYR A  51       1.414   8.633   8.868  1.00 86.03           C  
ATOM    379  CE2 TYR A  51       1.404   8.880  11.256  1.00 86.70           C  
ATOM    380  OH  TYR A  51      -0.597   9.231  10.003  1.00 80.28           O  
ATOM    381  CZ  TYR A  51       0.742   8.914  10.042  1.00 84.36           C  
ATOM    382  N   TYR A  52       5.164   5.463   8.262  1.00 91.45           N  
ATOM    383  CA  TYR A  52       4.653   4.703   7.127  1.00 91.96           C  
ATOM    384  C   TYR A  52       5.291   3.321   7.064  1.00 91.92           C  
ATOM    385  CB  TYR A  52       4.908   5.456   5.817  1.00 91.50           C  
ATOM    386  O   TYR A  52       6.497   3.177   7.280  1.00 91.37           O  
ATOM    387  CG  TYR A  52       4.012   6.655   5.622  1.00 90.84           C  
ATOM    388  CD1 TYR A  52       2.625   6.523   5.641  1.00 89.19           C  
ATOM    389  CD2 TYR A  52       4.549   7.921   5.417  1.00 89.28           C  
ATOM    390  CE1 TYR A  52       1.795   7.625   5.460  1.00 89.27           C  
ATOM    391  CE2 TYR A  52       3.729   9.030   5.235  1.00 89.56           C  
ATOM    392  OH  TYR A  52       1.539   9.966   5.078  1.00 84.56           O  
ATOM    393  CZ  TYR A  52       2.356   8.872   5.258  1.00 89.24           C  
ATOM    394  N   HIS A  53       4.510   2.331   6.720  1.00 93.70           N  
ATOM    395  CA  HIS A  53       4.985   0.982   6.435  1.00 93.97           C  
ATOM    396  C   HIS A  53       4.440   0.475   5.104  1.00 94.09           C  
ATOM    397  CB  HIS A  53       4.591   0.026   7.562  1.00 93.17           C  
ATOM    398  O   HIS A  53       3.318   0.811   4.720  1.00 93.72           O  
ATOM    399  CG  HIS A  53       5.221   0.356   8.878  1.00 90.24           C  
ATOM    400  CD2 HIS A  53       6.325  -0.139   9.484  1.00 84.92           C  
ATOM    401  ND1 HIS A  53       4.704   1.305   9.733  1.00 83.84           N  
ATOM    402  CE1 HIS A  53       5.466   1.379  10.811  1.00 84.85           C  
ATOM    403  NE2 HIS A  53       6.457   0.513  10.686  1.00 84.41           N  
ATOM    404  N   GLU A  54       5.234  -0.276   4.471  1.00 94.67           N  
ATOM    405  CA  GLU A  54       4.960  -0.744   3.116  1.00 94.80           C  
ATOM    406  C   GLU A  54       4.557  -2.216   3.111  1.00 94.84           C  
ATOM    407  CB  GLU A  54       6.180  -0.530   2.216  1.00 93.81           C  
ATOM    408  O   GLU A  54       5.197  -3.043   3.763  1.00 94.43           O  
ATOM    409  CG  GLU A  54       6.040  -1.150   0.833  1.00 87.16           C  
ATOM    410  CD  GLU A  54       7.316  -1.073   0.009  1.00 82.33           C  
ATOM    411  OE1 GLU A  54       8.259  -0.358   0.416  1.00 80.59           O  
ATOM    412  OE2 GLU A  54       7.373  -1.733  -1.052  1.00 78.29           O  
ATOM    413  N   TYR A  55       3.618  -2.544   2.246  1.00 95.30           N  
ATOM    414  CA  TYR A  55       3.164  -3.919   2.075  1.00 95.50           C  
ATOM    415  C   TYR A  55       2.910  -4.232   0.606  1.00 95.44           C  
ATOM    416  CB  TYR A  55       1.891  -4.171   2.890  1.00 95.23           C  
ATOM    417  O   TYR A  55       2.343  -3.412  -0.121  1.00 95.11           O  
ATOM    418  CG  TYR A  55       2.059  -3.923   4.369  1.00 94.72           C  
ATOM    419  CD1 TYR A  55       2.437  -4.951   5.229  1.00 93.57           C  
ATOM    420  CD2 TYR A  55       1.837  -2.661   4.910  1.00 93.38           C  
ATOM    421  CE1 TYR A  55       2.591  -4.728   6.594  1.00 92.66           C  
ATOM    422  CE2 TYR A  55       1.988  -2.426   6.273  1.00 93.05           C  
ATOM    423  OH  TYR A  55       2.515  -3.237   8.455  1.00 90.03           O  
ATOM    424  CZ  TYR A  55       2.365  -3.464   7.105  1.00 92.37           C  
ATOM    425  N   THR A  56       3.239  -5.435   0.169  1.00 96.04           N  
ATOM    426  CA  THR A  56       3.038  -5.909  -1.196  1.00 96.14           C  
ATOM    427  C   THR A  56       1.577  -6.283  -1.428  1.00 96.06           C  
ATOM    428  CB  THR A  56       3.936  -7.121  -1.505  1.00 95.73           C  
ATOM    429  O   THR A  56       0.968  -6.972  -0.606  1.00 95.70           O  
ATOM    430  CG2 THR A  56       3.812  -7.539  -2.966  1.00 94.06           C  
ATOM    431  OG1 THR A  56       5.301  -6.779  -1.232  1.00 93.76           O  
ATOM    432  N   VAL A  57       1.044  -5.773  -2.526  1.00 96.22           N  
ATOM    433  CA  VAL A  57      -0.207  -6.313  -3.048  1.00 96.27           C  
ATOM    434  C   VAL A  57       0.086  -7.291  -4.183  1.00 95.88           C  
ATOM    435  CB  VAL A  57      -1.149  -5.191  -3.539  1.00 96.03           C  
ATOM    436  O   VAL A  57       0.550  -6.889  -5.253  1.00 95.18           O  
ATOM    437  CG1 VAL A  57      -2.469  -5.775  -4.039  1.00 94.93           C  
ATOM    438  CG2 VAL A  57      -1.397  -4.177  -2.425  1.00 94.65           C  
ATOM    439  N   ILE A  58      -0.166  -8.473  -3.941  1.00 94.88           N  
ATOM    440  CA  ILE A  58       0.223  -9.536  -4.862  1.00 94.53           C  
ATOM    441  C   ILE A  58      -0.420  -9.297  -6.226  1.00 94.26           C  
ATOM    442  CB  ILE A  58      -0.173 -10.927  -4.319  1.00 92.66           C  
ATOM    443  O   ILE A  58      -1.596  -8.934  -6.311  1.00 93.16           O  
ATOM    444  CG1 ILE A  58       0.559 -11.214  -3.002  1.00 72.43           C  
ATOM    445  CG2 ILE A  58       0.118 -12.015  -5.356  1.00 73.58           C  
ATOM    446  CD1 ILE A  58       2.063 -11.393  -3.157  1.00 69.20           C  
ATOM    447  N   THR A  59       0.363  -9.405  -7.280  1.00 91.76           N  
ATOM    448  CA  THR A  59      -0.115  -9.416  -8.658  1.00 91.86           C  
ATOM    449  C   THR A  59      -0.123 -10.836  -9.217  1.00 91.08           C  
ATOM    450  CB  THR A  59       0.751  -8.513  -9.556  1.00 90.06           C  
ATOM    451  O   THR A  59       0.935 -11.423  -9.449  1.00 89.65           O  
ATOM    452  CG2 THR A  59       0.164  -8.408 -10.960  1.00 82.79           C  
ATOM    453  OG1 THR A  59       0.821  -7.203  -8.981  1.00 84.49           O  
ATOM    454  N   PRO A  60      -1.298 -11.396  -9.313  1.00 90.79           N  
ATOM    455  CA  PRO A  60      -1.364 -12.784  -9.776  1.00 90.91           C  
ATOM    456  C   PRO A  60      -0.550 -13.023 -11.046  1.00 90.27           C  
ATOM    457  CB  PRO A  60      -2.857 -12.999 -10.035  1.00 89.15           C  
ATOM    458  O   PRO A  60      -0.605 -12.217 -11.979  1.00 88.80           O  
ATOM    459  CG  PRO A  60      -3.547 -12.072  -9.087  1.00 85.45           C  
ATOM    460  CD  PRO A  60      -2.736 -10.813  -8.976  1.00 84.65           C  
ATOM    461  N   GLY A  61       0.278 -14.091 -10.976  1.00 90.27           N  
ATOM    462  CA  GLY A  61       1.077 -14.459 -12.134  1.00 90.21           C  
ATOM    463  C   GLY A  61       2.447 -13.807 -12.146  1.00 89.31           C  
ATOM    464  O   GLY A  61       3.307 -14.173 -12.950  1.00 87.45           O  
ATOM    465  N   ALA A  62       2.591 -12.862 -11.323  1.00 89.54           N  
ATOM    466  CA  ALA A  62       3.904 -12.224 -11.290  1.00 89.13           C  
ATOM    467  C   ALA A  62       4.895 -13.050 -10.475  1.00 87.91           C  
ATOM    468  CB  ALA A  62       3.796 -10.813 -10.717  1.00 87.20           C  
ATOM    469  O   ALA A  62       4.527 -13.653  -9.464  1.00 85.65           O  
ATOM    470  N   ARG A  63       6.171 -13.069 -10.870  1.00 89.78           N  
ATOM    471  CA  ARG A  63       7.238 -13.772 -10.166  1.00 89.18           C  
ATOM    472  C   ARG A  63       7.884 -12.875  -9.116  1.00 88.26           C  
ATOM    473  CB  ARG A  63       8.297 -14.269 -11.153  1.00 86.18           C  
ATOM    474  O   ARG A  63       8.703 -13.336  -8.317  1.00 85.50           O  
ATOM    475  CG  ARG A  63       7.793 -15.337 -12.111  1.00 77.89           C  
ATOM    476  CD  ARG A  63       8.920 -15.912 -12.958  1.00 74.62           C  
ATOM    477  NE  ARG A  63       8.430 -16.919 -13.895  1.00 68.50           N  
ATOM    478  NH1 ARG A  63      10.509 -17.410 -14.776  1.00 56.38           N  
ATOM    479  NH2 ARG A  63       8.646 -18.500 -15.546  1.00 51.68           N  
ATOM    480  CZ  ARG A  63       9.196 -17.607 -14.737  1.00 67.85           C  
ATOM    481  N   THR A  64       7.674 -11.686  -9.213  1.00 90.53           N  
ATOM    482  CA  THR A  64       8.203 -10.691  -8.286  1.00 90.77           C  
ATOM    483  C   THR A  64       7.074 -10.034  -7.497  1.00 91.28           C  
ATOM    484  CB  THR A  64       9.011  -9.611  -9.027  1.00 89.36           C  
ATOM    485  O   THR A  64       5.899 -10.340  -7.712  1.00 90.51           O  
ATOM    486  CG2 THR A  64      10.047 -10.238  -9.954  1.00 85.62           C  
ATOM    487  OG1 THR A  64       8.118  -8.803  -9.804  1.00 86.27           O  
ATOM    488  N   ARG A  65       7.418  -9.113  -6.597  1.00 92.43           N  
ATOM    489  CA  ARG A  65       6.443  -8.379  -5.796  1.00 93.02           C  
ATOM    490  C   ARG A  65       5.560  -7.502  -6.677  1.00 92.79           C  
ATOM    491  CB  ARG A  65       7.148  -7.522  -4.742  1.00 91.91           C  
ATOM    492  O   ARG A  65       4.472  -7.096  -6.266  1.00 92.00           O  
ATOM    493  CG  ARG A  65       7.912  -8.328  -3.704  1.00 89.69           C  
ATOM    494  CD  ARG A  65       8.815  -7.444  -2.856  1.00 88.18           C  
ATOM    495  NE  ARG A  65       8.043  -6.551  -1.997  1.00 87.02           N  
ATOM    496  NH1 ARG A  65       9.566  -4.816  -2.081  1.00 81.65           N  
ATOM    497  NH2 ARG A  65       7.638  -4.596  -0.861  1.00 80.17           N  
ATOM    498  CZ  ARG A  65       8.418  -5.323  -1.648  1.00 85.44           C  
ATOM    499  N   GLY A  66       5.942  -7.207  -7.909  1.00 91.98           N  
ATOM    500  CA  GLY A  66       5.171  -6.323  -8.767  1.00 92.32           C  
ATOM    501  C   GLY A  66       5.261  -4.865  -8.357  1.00 92.59           C  
ATOM    502  O   GLY A  66       6.180  -4.474  -7.634  1.00 91.82           O  
ATOM    503  N   THR A  67       4.262  -4.077  -8.836  1.00 93.65           N  
ATOM    504  CA  THR A  67       4.359  -2.634  -8.646  1.00 94.05           C  
ATOM    505  C   THR A  67       3.304  -2.146  -7.658  1.00 94.19           C  
ATOM    506  CB  THR A  67       4.201  -1.884  -9.982  1.00 93.05           C  
ATOM    507  O   THR A  67       3.273  -0.965  -7.308  1.00 93.66           O  
ATOM    508  CG2 THR A  67       5.375  -2.166 -10.913  1.00 87.49           C  
ATOM    509  OG1 THR A  67       2.988  -2.304 -10.619  1.00 89.32           O  
ATOM    510  N   ARG A  68       2.407  -3.099  -7.220  1.00 95.57           N  
ATOM    511  CA  ARG A  68       1.286  -2.708  -6.371  1.00 95.88           C  
ATOM    512  C   ARG A  68       1.678  -2.742  -4.898  1.00 95.87           C  
ATOM    513  CB  ARG A  68       0.082  -3.621  -6.615  1.00 95.41           C  
ATOM    514  O   ARG A  68       2.233  -3.734  -4.420  1.00 95.58           O  
ATOM    515  CG  ARG A  68      -0.425  -3.603  -8.048  1.00 93.28           C  
ATOM    516  CD  ARG A  68      -1.545  -4.611  -8.263  1.00 90.04           C  
ATOM    517  NE  ARG A  68      -1.916  -4.712  -9.671  1.00 91.23           N  
ATOM    518  NH1 ARG A  68      -3.259  -6.572  -9.397  1.00 78.13           N  
ATOM    519  NH2 ARG A  68      -2.992  -5.642 -11.475  1.00 74.62           N  
ATOM    520  CZ  ARG A  68      -2.722  -5.642 -10.178  1.00 88.68           C  
ATOM    521  N   ARG A  69       1.505  -1.650  -4.228  1.00 95.44           N  
ATOM    522  CA  ARG A  69       1.793  -1.550  -2.801  1.00 95.61           C  
ATOM    523  C   ARG A  69       0.645  -0.878  -2.056  1.00 95.63           C  
ATOM    524  CB  ARG A  69       3.093  -0.778  -2.567  1.00 95.06           C  
ATOM    525  O   ARG A  69      -0.116  -0.106  -2.643  1.00 95.34           O  
ATOM    526  CG  ARG A  69       4.307  -1.397  -3.242  1.00 92.78           C  
ATOM    527  CD  ARG A  69       4.682  -2.732  -2.613  1.00 90.07           C  
ATOM    528  NE  ARG A  69       5.924  -3.260  -3.169  1.00 89.15           N  
ATOM    529  NH1 ARG A  69       4.939  -4.168  -5.051  1.00 76.90           N  
ATOM    530  NH2 ARG A  69       7.200  -4.366  -4.726  1.00 74.96           N  
ATOM    531  CZ  ARG A  69       6.018  -3.930  -4.314  1.00 86.86           C  
ATOM    532  N   ILE A  70       0.520  -1.187  -0.783  1.00 95.28           N  
ATOM    533  CA  ILE A  70      -0.226  -0.404   0.197  1.00 95.39           C  
ATOM    534  C   ILE A  70       0.732   0.162   1.242  1.00 95.19           C  
ATOM    535  CB  ILE A  70      -1.325  -1.250   0.878  1.00 95.04           C  
ATOM    536  O   ILE A  70       1.570  -0.564   1.783  1.00 94.70           O  
ATOM    537  CG1 ILE A  70      -2.452  -1.559  -0.113  1.00 93.80           C  
ATOM    538  CG2 ILE A  70      -1.867  -0.533   2.118  1.00 93.49           C  
ATOM    539  CD1 ILE A  70      -3.509  -2.512   0.429  1.00 91.99           C  
ATOM    540  N   ILE A  71       0.702   1.415   1.416  1.00 94.23           N  
ATOM    541  CA  ILE A  71       1.439   2.105   2.470  1.00 94.39           C  
ATOM    542  C   ILE A  71       0.483   2.499   3.594  1.00 93.85           C  
ATOM    543  CB  ILE A  71       2.169   3.352   1.925  1.00 93.66           C  
ATOM    544  O   ILE A  71      -0.535   3.151   3.351  1.00 92.90           O  
ATOM    545  CG1 ILE A  71       2.880   3.022   0.607  1.00 89.38           C  
ATOM    546  CG2 ILE A  71       3.160   3.893   2.960  1.00 88.12           C  
ATOM    547  CD1 ILE A  71       3.812   1.822   0.690  1.00 85.50           C  
ATOM    548  N   THR A  72       0.767   2.103   4.774  1.00 93.57           N  
ATOM    549  CA  THR A  72      -0.110   2.400   5.901  1.00 93.39           C  
ATOM    550  C   THR A  72       0.561   3.371   6.868  1.00 92.92           C  
ATOM    551  CB  THR A  72      -0.508   1.116   6.652  1.00 92.20           C  
ATOM    552  O   THR A  72       1.773   3.304   7.082  1.00 91.61           O  
ATOM    553  CG2 THR A  72      -1.112   0.087   5.701  1.00 77.51           C  
ATOM    554  OG1 THR A  72       0.654   0.553   7.272  1.00 78.35           O  
ATOM    555  N   GLY A  73      -0.166   4.390   7.304  1.00 89.43           N  
ATOM    556  CA  GLY A  73       0.281   5.327   8.323  1.00 89.11           C  
ATOM    557  C   GLY A  73      -0.128   4.921   9.727  1.00 87.52           C  
ATOM    558  O   GLY A  73      -1.161   4.275   9.916  1.00 83.89           O  
ATOM    559  N   GLU A  74       0.685   5.115  10.760  1.00 78.32           N  
ATOM    560  CA  GLU A  74       0.444   4.721  12.144  1.00 77.04           C  
ATOM    561  C   GLU A  74      -0.761   5.457  12.725  1.00 76.67           C  
ATOM    562  CB  GLU A  74       1.684   4.984  13.002  1.00 71.52           C  
ATOM    563  O   GLU A  74      -1.477   4.916  13.569  1.00 69.79           O  
ATOM    564  CG  GLU A  74       2.753   3.907  12.884  1.00 65.66           C  
ATOM    565  CD  GLU A  74       3.806   3.984  13.978  1.00 63.35           C  
ATOM    566  OE1 GLU A  74       3.827   4.984  14.730  1.00 62.39           O  
ATOM    567  OE2 GLU A  74       4.617   3.037  14.082  1.00 57.65           O  
ATOM    568  N   ALA A  75      -1.054   6.811  12.247  1.00 55.33           N  
ATOM    569  CA  ALA A  75      -2.009   7.773  12.791  1.00 54.03           C  
ATOM    570  C   ALA A  75      -3.367   7.645  12.106  1.00 54.69           C  
ATOM    571  CB  ALA A  75      -1.474   9.195  12.644  1.00 49.14           C  
ATOM    572  O   ALA A  75      -3.454   7.172  10.971  1.00 51.06           O  
ATOM    573  N   THR A  76      -4.339   7.044  12.893  1.00 49.72           N  
ATOM    574  CA  THR A  76      -5.646   6.453  13.158  1.00 49.80           C  
ATOM    575  C   THR A  76      -6.507   6.456  11.898  1.00 49.99           C  
ATOM    576  CB  THR A  76      -6.379   7.203  14.286  1.00 42.58           C  
ATOM    577  O   THR A  76      -7.679   6.076  11.940  1.00 46.66           O  
ATOM    578  CG2 THR A  76      -5.677   7.004  15.625  1.00 36.48           C  
ATOM    579  OG1 THR A  76      -6.412   8.602  13.979  1.00 35.49           O  
ATOM    580  N   GLN A  77      -5.847   6.224  10.497  1.00 63.91           N  
ATOM    581  CA  GLN A  77      -6.837   5.841   9.495  1.00 64.44           C  
ATOM    582  C   GLN A  77      -6.368   6.208   8.090  1.00 63.94           C  
ATOM    583  CB  GLN A  77      -8.183   6.505   9.789  1.00 56.20           C  
ATOM    584  O   GLN A  77      -7.111   6.823   7.322  1.00 59.03           O  
ATOM    585  CG  GLN A  77      -8.962   5.843  10.918  1.00 51.91           C  
ATOM    586  CD  GLN A  77     -10.370   6.389  11.058  1.00 53.86           C  
ATOM    587  NE2 GLN A  77     -11.179   5.738  11.887  1.00 40.87           N  
ATOM    588  OE1 GLN A  77     -10.729   7.389  10.428  1.00 53.88           O  
ATOM    589  N   GLU A  78      -4.953   5.906   7.716  1.00 86.96           N  
ATOM    590  CA  GLU A  78      -4.626   6.303   6.350  1.00 87.46           C  
ATOM    591  C   GLU A  78      -3.888   5.189   5.613  1.00 87.98           C  
ATOM    592  CB  GLU A  78      -3.785   7.582   6.349  1.00 83.88           C  
ATOM    593  O   GLU A  78      -2.841   4.724   6.068  1.00 85.92           O  
ATOM    594  CG  GLU A  78      -3.623   8.210   4.972  1.00 74.66           C  
ATOM    595  CD  GLU A  78      -2.810   9.495   4.991  1.00 71.67           C  
ATOM    596  OE1 GLU A  78      -2.161   9.787   6.021  1.00 68.00           O  
ATOM    597  OE2 GLU A  78      -2.823  10.215   3.968  1.00 64.87           O  
ATOM    598  N   ASP A  79      -4.437   4.558   4.706  1.00 92.36           N  
ATOM    599  CA  ASP A  79      -3.849   3.590   3.785  1.00 93.01           C  
ATOM    600  C   ASP A  79      -3.790   4.149   2.365  1.00 93.21           C  
ATOM    601  CB  ASP A  79      -4.641   2.281   3.803  1.00 91.84           C  
ATOM    602  O   ASP A  79      -4.775   4.699   1.868  1.00 92.76           O  
ATOM    603  CG  ASP A  79      -4.725   1.659   5.186  1.00 87.88           C  
ATOM    604  OD1 ASP A  79      -3.671   1.341   5.778  1.00 84.05           O  
ATOM    605  OD2 ASP A  79      -5.857   1.481   5.687  1.00 86.87           O  
ATOM    606  N   TYR A  80      -2.676   4.138   1.815  1.00 93.61           N  
ATOM    607  CA  TYR A  80      -2.454   4.591   0.446  1.00 94.08           C  
ATOM    608  C   TYR A  80      -2.154   3.415  -0.476  1.00 94.10           C  
ATOM    609  CB  TYR A  80      -1.303   5.601   0.394  1.00 93.47           C  
ATOM    610  O   TYR A  80      -1.484   2.460  -0.076  1.00 93.75           O  
ATOM    611  CG  TYR A  80      -1.552   6.848   1.208  1.00 91.92           C  
ATOM    612  CD1 TYR A  80      -2.177   7.958   0.645  1.00 89.05           C  
ATOM    613  CD2 TYR A  80      -1.162   6.918   2.541  1.00 89.27           C  
ATOM    614  CE1 TYR A  80      -2.407   9.109   1.391  1.00 89.57           C  
ATOM    615  CE2 TYR A  80      -1.387   8.065   3.297  1.00 90.15           C  
ATOM    616  OH  TYR A  80      -2.234  10.290   3.457  1.00 81.23           O  
ATOM    617  CZ  TYR A  80      -2.009   9.153   2.714  1.00 88.82           C  
ATOM    618  N   TYR A  81      -2.681   3.484  -1.662  1.00 94.80           N  
ATOM    619  CA  TYR A  81      -2.434   2.472  -2.683  1.00 95.22           C  
ATOM    620  C   TYR A  81      -1.588   3.037  -3.817  1.00 94.89           C  
ATOM    621  CB  TYR A  81      -3.756   1.932  -3.236  1.00 94.72           C  
ATOM    622  O   TYR A  81      -1.779   4.183  -4.232  1.00 94.37           O  
ATOM    623  CG  TYR A  81      -3.583   0.911  -4.333  1.00 93.32           C  
ATOM    624  CD1 TYR A  81      -3.324  -0.425  -4.034  1.00 90.36           C  
ATOM    625  CD2 TYR A  81      -3.677   1.279  -5.671  1.00 90.34           C  
ATOM    626  CE1 TYR A  81      -3.162  -1.370  -5.042  1.00 91.74           C  
ATOM    627  CE2 TYR A  81      -3.516   0.342  -6.688  1.00 92.19           C  
ATOM    628  OH  TYR A  81      -3.100  -1.908  -7.365  1.00 84.03           O  
ATOM    629  CZ  TYR A  81      -3.260  -0.977  -6.363  1.00 91.10           C  
ATOM    630  N   THR A  82      -0.670   2.252  -4.357  1.00 95.22           N  
ATOM    631  CA  THR A  82       0.067   2.548  -5.581  1.00 95.32           C  
ATOM    632  C   THR A  82       0.094   1.333  -6.503  1.00 95.11           C  
ATOM    633  CB  THR A  82       1.509   2.992  -5.271  1.00 94.85           C  
ATOM    634  O   THR A  82       0.319   0.208  -6.051  1.00 94.54           O  
ATOM    635  CG2 THR A  82       2.253   1.927  -4.473  1.00 91.83           C  
ATOM    636  OG1 THR A  82       2.206   3.225  -6.502  1.00 91.61           O  
ATOM    637  N   GLY A  83      -0.214   1.576  -7.713  1.00 94.52           N  
ATOM    638  CA  GLY A  83      -0.121   0.542  -8.732  1.00 94.62           C  
ATOM    639  C   GLY A  83       1.072   0.717  -9.652  1.00 94.00           C  
ATOM    640  O   GLY A  83       1.241  -0.043 -10.609  1.00 92.63           O  
ATOM    641  N   ASP A  84       1.819   1.747  -9.429  1.00 93.34           N  
ATOM    642  CA  ASP A  84       2.870   2.067 -10.389  1.00 93.29           C  
ATOM    643  C   ASP A  84       4.212   2.266  -9.689  1.00 92.86           C  
ATOM    644  CB  ASP A  84       2.503   3.320 -11.188  1.00 92.53           C  
ATOM    645  O   ASP A  84       5.009   3.117 -10.091  1.00 91.38           O  
ATOM    646  CG  ASP A  84       2.238   4.528 -10.308  1.00 91.18           C  
ATOM    647  OD1 ASP A  84       2.568   4.490  -9.103  1.00 89.28           O  
ATOM    648  OD2 ASP A  84       1.690   5.527 -10.823  1.00 89.72           O  
ATOM    649  N   HIS A  85       4.455   1.533  -8.653  1.00 91.49           N  
ATOM    650  CA  HIS A  85       5.736   1.441  -7.963  1.00 91.69           C  
ATOM    651  C   HIS A  85       6.158   2.794  -7.401  1.00 90.94           C  
ATOM    652  CB  HIS A  85       6.815   0.905  -8.906  1.00 89.86           C  
ATOM    653  O   HIS A  85       7.305   3.213  -7.574  1.00 88.27           O  
ATOM    654  CG  HIS A  85       7.935   0.208  -8.202  1.00 84.91           C  
ATOM    655  CD2 HIS A  85       7.927  -0.794  -7.292  1.00 79.35           C  
ATOM    656  ND1 HIS A  85       9.259   0.533  -8.407  1.00 74.78           N  
ATOM    657  CE1 HIS A  85      10.018  -0.243  -7.651  1.00 79.38           C  
ATOM    658  NE2 HIS A  85       9.235  -1.057  -6.965  1.00 78.46           N  
ATOM    659  N   TYR A  86       5.208   3.537  -6.761  1.00 92.14           N  
ATOM    660  CA  TYR A  86       5.384   4.706  -5.907  1.00 92.28           C  
ATOM    661  C   TYR A  86       5.290   5.993  -6.719  1.00 91.72           C  
ATOM    662  CB  TYR A  86       6.732   4.644  -5.182  1.00 91.60           C  
ATOM    663  O   TYR A  86       5.483   7.087  -6.183  1.00 90.08           O  
ATOM    664  CG  TYR A  86       7.014   3.307  -4.540  1.00 90.34           C  
ATOM    665  CD1 TYR A  86       6.221   2.830  -3.499  1.00 87.00           C  
ATOM    666  CD2 TYR A  86       8.076   2.519  -4.972  1.00 87.29           C  
ATOM    667  CE1 TYR A  86       6.478   1.600  -2.903  1.00 87.32           C  
ATOM    668  CE2 TYR A  86       8.343   1.287  -4.383  1.00 88.26           C  
ATOM    669  OH  TYR A  86       7.799  -0.382  -2.766  1.00 79.35           O  
ATOM    670  CZ  TYR A  86       7.539   0.837  -3.352  1.00 86.69           C  
ATOM    671  N   ALA A  87       5.036   5.881  -8.075  1.00 92.06           N  
ATOM    672  CA  ALA A  87       4.938   7.096  -8.879  1.00 91.93           C  
ATOM    673  C   ALA A  87       3.720   7.923  -8.478  1.00 91.82           C  
ATOM    674  CB  ALA A  87       4.875   6.748 -10.364  1.00 91.07           C  
ATOM    675  O   ALA A  87       3.789   9.153  -8.416  1.00 90.86           O  
ATOM    676  N   THR A  88       2.606   7.303  -8.177  1.00 91.68           N  
ATOM    677  CA  THR A  88       1.401   7.968  -7.692  1.00 91.96           C  
ATOM    678  C   THR A  88       0.753   7.161  -6.571  1.00 92.41           C  
ATOM    679  CB  THR A  88       0.385   8.181  -8.829  1.00 90.71           C  
ATOM    680  O   THR A  88       0.963   5.951  -6.468  1.00 92.05           O  
ATOM    681  CG2 THR A  88       1.004   8.966  -9.981  1.00 84.66           C  
ATOM    682  OG1 THR A  88      -0.053   6.906  -9.316  1.00 85.92           O  
ATOM    683  N   PHE A  89       0.058   7.853  -5.725  1.00 93.45           N  
ATOM    684  CA  PHE A  89      -0.678   7.228  -4.632  1.00 93.86           C  
ATOM    685  C   PHE A  89      -2.121   7.715  -4.602  1.00 93.32           C  
ATOM    686  CB  PHE A  89       0.002   7.518  -3.290  1.00 93.23           C  
ATOM    687  O   PHE A  89      -2.408   8.848  -4.994  1.00 92.41           O  
ATOM    688  CG  PHE A  89       1.284   6.758  -3.082  1.00 91.90           C  
ATOM    689  CD1 PHE A  89       1.269   5.473  -2.554  1.00 89.17           C  
ATOM    690  CD2 PHE A  89       2.505   7.329  -3.415  1.00 89.15           C  
ATOM    691  CE1 PHE A  89       2.455   4.767  -2.361  1.00 90.19           C  
ATOM    692  CE2 PHE A  89       3.694   6.631  -3.225  1.00 90.55           C  
ATOM    693  CZ  PHE A  89       3.667   5.350  -2.697  1.00 89.92           C  
ATOM    694  N   SER A  90      -3.006   6.857  -4.140  1.00 93.36           N  
ATOM    695  CA  SER A  90      -4.392   7.187  -3.821  1.00 93.38           C  
ATOM    696  C   SER A  90      -4.741   6.787  -2.392  1.00 93.36           C  
ATOM    697  CB  SER A  90      -5.345   6.499  -4.799  1.00 92.15           C  
ATOM    698  O   SER A  90      -4.319   5.731  -1.916  1.00 92.67           O  
ATOM    699  OG  SER A  90      -5.096   6.924  -6.128  1.00 78.84           O  
ATOM    700  N   LEU A  91      -5.387   7.684  -1.717  1.00 93.06           N  
ATOM    701  CA  LEU A  91      -5.913   7.349  -0.398  1.00 93.19           C  
ATOM    702  C   LEU A  91      -7.043   6.332  -0.505  1.00 93.31           C  
ATOM    703  CB  LEU A  91      -6.410   8.609   0.316  1.00 92.07           C  
ATOM    704  O   LEU A  91      -7.989   6.526  -1.272  1.00 92.75           O  
ATOM    705  CG  LEU A  91      -6.973   8.413   1.725  1.00 87.10           C  
ATOM    706  CD1 LEU A  91      -5.863   8.004   2.687  1.00 79.69           C  
ATOM    707  CD2 LEU A  91      -7.665   9.683   2.206  1.00 79.43           C  
ATOM    708  N   ILE A  92      -6.956   5.252   0.214  1.00 93.42           N  
ATOM    709  CA  ILE A  92      -7.996   4.229   0.188  1.00 93.47           C  
ATOM    710  C   ILE A  92      -9.148   4.642   1.100  1.00 92.71           C  
ATOM    711  CB  ILE A  92      -7.443   2.850   0.613  1.00 93.11           C  
ATOM    712  O   ILE A  92      -8.943   4.917   2.285  1.00 91.41           O  
ATOM    713  CG1 ILE A  92      -6.278   2.439  -0.295  1.00 92.50           C  
ATOM    714  CG2 ILE A  92      -8.551   1.794   0.593  1.00 92.15           C  
ATOM    715  CD1 ILE A  92      -5.555   1.178   0.158  1.00 91.05           C  
ATOM    716  N   ASP A  93     -10.296   4.753   0.587  1.00 91.61           N  
ATOM    717  CA  ASP A  93     -11.528   4.931   1.349  1.00 91.71           C  
ATOM    718  C   ASP A  93     -12.219   3.592   1.598  1.00 91.23           C  
ATOM    719  CB  ASP A  93     -12.477   5.885   0.621  1.00 90.49           C  
ATOM    720  O   ASP A  93     -12.758   2.984   0.671  1.00 89.95           O  
ATOM    721  CG  ASP A  93     -13.703   6.244   1.441  1.00 86.64           C  
ATOM    722  OD1 ASP A  93     -13.934   5.619   2.499  1.00 84.22           O  
ATOM    723  OD2 ASP A  93     -14.448   7.158   1.025  1.00 85.39           O  
ATOM    724  N   GLN A  94     -12.236   3.141   2.847  1.00 88.47           N  
ATOM    725  CA  GLN A  94     -12.783   1.833   3.190  1.00 88.15           C  
ATOM    726  C   GLN A  94     -14.279   1.921   3.479  1.00 87.54           C  
ATOM    727  CB  GLN A  94     -12.049   1.243   4.395  1.00 86.15           C  
ATOM    728  O   GLN A  94     -14.935   0.901   3.698  1.00 85.47           O  
ATOM    729  CG  GLN A  94     -10.571   0.979   4.146  1.00 80.83           C  
ATOM    730  CD  GLN A  94      -9.903   0.249   5.296  1.00 79.12           C  
ATOM    731  NE2 GLN A  94      -8.710   0.698   5.671  1.00 74.60           N  
ATOM    732  OE1 GLN A  94     -10.455  -0.711   5.844  1.00 76.18           O  
ATOM    733  N   THR A  95     -14.839   3.169   3.545  1.00 87.74           N  
ATOM    734  CA  THR A  95     -16.249   3.326   3.884  1.00 87.17           C  
ATOM    735  C   THR A  95     -17.119   3.235   2.633  1.00 86.37           C  
ATOM    736  CB  THR A  95     -16.506   4.667   4.595  1.00 84.93           C  
ATOM    737  O   THR A  95     -18.348   3.231   2.725  1.00 83.84           O  
ATOM    738  CG2 THR A  95     -15.607   4.824   5.817  1.00 75.21           C  
ATOM    739  OG1 THR A  95     -16.247   5.742   3.684  1.00 78.75           O  
ATOM    740  N   CYS A  96     -16.637   3.211   1.388  1.00 87.29           N  
ATOM    741  CA  CYS A  96     -17.388   3.118   0.141  1.00 87.11           C  
ATOM    742  C   CYS A  96     -17.168   1.766  -0.528  1.00 85.33           C  
ATOM    743  CB  CYS A  96     -16.984   4.241  -0.813  1.00 85.21           C  
ATOM    744  O   CYS A  96     -16.196   1.072  -0.228  1.00 82.25           O  
ATOM    745  SG  CYS A  96     -15.224   4.254  -1.219  1.00 92.43           S  
TER     746      CYS A  96
END
