# Supplementary material for: Semantical and geometrical protein encoding toward enhanced bioactivity and thermostability
Source: eLife. 2025 May 2;13:RP98033. doi: 10.7554/eLife.98033 (PMC12048155; doi:10.7554/eLife.98033)
Supplement: Source code 1. [file elife-98033-code1.zip › ProtSSN-master/data/DDG/DATASET/1RGG-7.0-25.0/1RGG-7.0-25.0.exp.pdb]

HEADER    HYDROLASE (GUANYLORIBONUCLEASE)         05-JUN-95   1RGG              
TITLE     HYDROLASE, GUANYLORIBONUCLEASE                                        
COMPND    MOL_ID: 1;                                                            
COMPND   2 MOLECULE: RIBONUCLEASE;                                              
COMPND   3 CHAIN: A, B;                                                         
COMPND   4 EC: 3.1.27.3                                                         
SOURCE    MOL_ID: 1;                                                            
SOURCE   2 ORGANISM_SCIENTIFIC: STREPTOMYCES AUREOFACIENS;                      
SOURCE   3 ORGANISM_TAXID: 1894                                                 
KEYWDS    HYDROLASE (GUANYLORIBONUCLEASE)                                       
EXPDTA    X-RAY DIFFRACTION                                                     
AUTHOR    J.SEVCIK,Z.DAUTER,V.S.LAMZIN,K.S.WILSON                               
REVDAT   2   24-FEB-09 1RGG    1       VERSN                                    
REVDAT   1   14-OCT-96 1RGG    0                                                
JRNL        AUTH   J.SEVCIK,Z.DAUTER,V.S.LAMZIN,K.S.WILSON                      
JRNL        TITL   RIBONUCLEASE FROM STREPTOMYCES AUREOFACIENS AT               
JRNL        TITL 2 ATOMIC RESOLUTION.                                           
JRNL        REF    ACTA CRYSTALLOGR.,SECT.D      V.  52   327 1996              
JRNL        REFN                   ISSN 0907-4449                               
JRNL        PMID   15299705                                                     
JRNL        DOI    10.1107/S0907444995007669                                    
REMARK   1                                                                      
REMARK   1 REFERENCE 1                                                          
REMARK   1  AUTH   J.SEVCIK,C.P.HILL,Z.DAUTER,K.S.WILSON                        
REMARK   1  TITL   COMPLEX OF RIBONUCLEASE FROM STREPTOMYCES                    
REMARK   1  TITL 2 AUREOFACIENS WITH 2'-GMP AT 1.7A RESOLUTION                  
REMARK   1  REF    ACTA CRYSTALLOGR.,SECT.D      V.  49   257 1993              
REMARK   1  REFN                   ISSN 0907-4449                               
REMARK   1 REFERENCE 2                                                          
REMARK   1  AUTH   J.SEVCIK,I.ZEGERS,L.WYNS,Z.DAUTER,K.S.WILSON                 
REMARK   1  TITL   COMPLEX OF RIBONUCLEASE SA WITH A CYCLIC                     
REMARK   1  TITL 2 NUCLEOTIDE AND A PROPOSED MODEL FOR THE REACTION             
REMARK   1  TITL 3 INTERMEDIATE                                                 
REMARK   1  REF    EUR.J.BIOCHEM.                V. 216   301 1993              
REMARK   1  REFN                   ISSN 0014-2956                               
REMARK   1 REFERENCE 3                                                          
REMARK   1  AUTH   J.SEVCIK,E.J.DODSON,G.G.DODSON                               
REMARK   1  TITL   DETERMINATION AND RESTRAINED LEAST-SQUARES                   
REMARK   1  TITL 2 REFINEMENT OF THE STRUCTURES OF RIBONUCLEASE SA              
REMARK   1  TITL 3 AND ITS COMPLEX WITH 3'-GUANYLIC ACID AT 1.8 A               
REMARK   1  TITL 4 RESOLUTION                                                   
REMARK   1  REF    ACTA CRYSTALLOGR.,SECT.B      V.  47   240 1991              
REMARK   1  REFN                   ISSN 0108-7681                               
REMARK   1 REFERENCE 4                                                          
REMARK   1  AUTH   J.SEVCIK,R.G.SANISHVILI,A.G.PAVLOVSKY,K.M.POLYAKOV           
REMARK   1  TITL   COMPARISON OF ACTIVE SITES OF SOME MICROBIAL                 
REMARK   1  TITL 2 RIBONUCLEASES: STRUCTURAL BASIS FOR GUANYLIC                 
REMARK   1  TITL 3 SPECIFICITY                                                  
REMARK   1  REF    TRENDS BIOCHEM.SCI.           V.  15   158 1990              
REMARK   1  REFN                   ISSN 0968-0004                               
REMARK   1 REFERENCE 5                                                          
REMARK   1  AUTH   S.V.SHLYAPNIKOV,V.BOTH,V.A.KULIKOV,A.A.DEMENTIEV,            
REMARK   1  AUTH 2 J.SEVCIK,J.ZELINKA                                           
REMARK   1  TITL   AMINO ACID SEQUENCE DETERMINATION OF                         
REMARK   1  TITL 2 GUANYL-SPECIFIC RIBONUCLEASE SA FROM STREPTOMYCES            
REMARK   1  TITL 3 AUREOFACIENS                                                 
REMARK   1  REF    FEBS LETT.                    V. 209   335 1986              
REMARK   1  REFN                   ISSN 0014-5793                               
REMARK   1 REFERENCE 6                                                          
REMARK   1  AUTH   M.BACOVA,E.ZELINKOVA,J.ZELINKA                               
REMARK   1  TITL   EXOCELLULAR RIBONUCLEASE FROM STREPTOMYCES                   
REMARK   1  TITL 2 AUREOFACIENS. I. ISOLATION AND PURIFICATION                  
REMARK   1  REF    BIOCHIM.BIOPHYS.ACTA          V. 235   335 1971              
REMARK   1  REFN                   ISSN 0006-3002                               
REMARK   1 REFERENCE 7                                                          
REMARK   1  AUTH   E.ZELINKOVA,M.BACOVA,J.ZELINKA                               
REMARK   1  TITL   EXOCELLULAR RIBONUCLEASE FROM STREPTOMYCES                   
REMARK   1  TITL 2 AUREOFACIENS. II. PROPERTIES AND SPECIFICITY                 
REMARK   1  REF    BIOCHIM.BIOPHYS.ACTA          V. 235   343 1971              
REMARK   1  REFN                   ISSN 0006-3002                               
REMARK   2                                                                      
REMARK   2 RESOLUTION.    1.20 ANGSTROMS.                                       
REMARK   3                                                                      
REMARK   3 REFINEMENT.                                                          
REMARK   3   PROGRAM     : ARP/WARP, PROLSQ, SHELXL-93                          
REMARK   3   AUTHORS     : LAMZIN,PERRAKIS,MORRIS                               
REMARK   3                                                                      
REMARK   3  DATA USED IN REFINEMENT.                                            
REMARK   3   RESOLUTION RANGE HIGH (ANGSTROMS) : 1.20                           
REMARK   3   RESOLUTION RANGE LOW  (ANGSTROMS) : 10.00                          
REMARK   3   DATA CUTOFF            (SIGMA(F)) : 0.000                          
REMARK   3   COMPLETENESS FOR RANGE        (%) : 95.0                           
REMARK   3   NUMBER OF REFLECTIONS             : NULL                           
REMARK   3                                                                      
REMARK   3  FIT TO DATA USED IN REFINEMENT.                                     
REMARK   3   CROSS-VALIDATION METHOD          : NULL                            
REMARK   3   FREE R VALUE TEST SET SELECTION  : NULL                            
REMARK   3   R VALUE     (WORKING + TEST SET) : NULL                            
REMARK   3   R VALUE            (WORKING SET) : NULL                            
REMARK   3   FREE R VALUE                     : NULL                            
REMARK   3   FREE R VALUE TEST SET SIZE   (%) : NULL                            
REMARK   3   FREE R VALUE TEST SET COUNT      : NULL                            
REMARK   3                                                                      
REMARK   3  FIT/AGREEMENT OF MODEL WITH ALL DATA.                               
REMARK   3   R VALUE   (WORKING + TEST SET, NO CUTOFF) : 0.1060                 
REMARK   3   R VALUE          (WORKING SET, NO CUTOFF) : NULL                   
REMARK   3   FREE R VALUE                  (NO CUTOFF) : NULL                   
REMARK   3   FREE R VALUE TEST SET SIZE (%, NO CUTOFF) : NULL                   
REMARK   3   FREE R VALUE TEST SET COUNT   (NO CUTOFF) : NULL                   
REMARK   3   TOTAL NUMBER OF REFLECTIONS   (NO CUTOFF) : 59858                  
REMARK   3                                                                      
REMARK   3  NUMBER OF NON-HYDROGEN ATOMS USED IN REFINEMENT.                    
REMARK   3   PROTEIN ATOMS            : 1490                                    
REMARK   3   NUCLEIC ACID ATOMS       : 0                                       
REMARK   3   HETEROGEN ATOMS          : 0                                       
REMARK   3   SOLVENT ATOMS            : 338                                     
REMARK   3                                                                      
REMARK   3  B VALUES.                                                           
REMARK   3   FROM WILSON PLOT           (A**2) : NULL                           
REMARK   3   MEAN B VALUE      (OVERALL, A**2) : NULL                           
REMARK   3   OVERALL ANISOTROPIC B VALUE.                                       
REMARK   3    B11 (A**2) : NULL                                                 
REMARK   3    B22 (A**2) : NULL                                                 
REMARK   3    B33 (A**2) : NULL                                                 
REMARK   3    B12 (A**2) : NULL                                                 
REMARK   3    B13 (A**2) : NULL                                                 
REMARK   3    B23 (A**2) : NULL                                                 
REMARK   3                                                                      
REMARK   3  ESTIMATED COORDINATE ERROR.                                         
REMARK   3   ESD FROM LUZZATI PLOT        (A) : NULL                            
REMARK   3   ESD FROM SIGMAA              (A) : NULL                            
REMARK   3   LOW RESOLUTION CUTOFF        (A) : NULL                            
REMARK   3                                                                      
REMARK   3  RMS DEVIATIONS FROM IDEAL VALUES.                                   
REMARK   3   DISTANCE RESTRAINTS.                    RMS    SIGMA               
REMARK   3    BOND LENGTH                     (A) : NULL  ; NULL                
REMARK   3    ANGLE DISTANCE                  (A) : NULL  ; NULL                
REMARK   3    INTRAPLANAR 1-4 DISTANCE        (A) : NULL  ; NULL                
REMARK   3    H-BOND OR METAL COORDINATION    (A) : NULL  ; NULL                
REMARK   3                                                                      
REMARK   3   PLANE RESTRAINT                  (A) : NULL  ; NULL                
REMARK   3   CHIRAL-CENTER RESTRAINT       (A**3) : NULL  ; NULL                
REMARK   3                                                                      
REMARK   3   NON-BONDED CONTACT RESTRAINTS.                                     
REMARK   3    SINGLE TORSION                  (A) : NULL  ; NULL                
REMARK   3    MULTIPLE TORSION                (A) : NULL  ; NULL                
REMARK   3    H-BOND (X...Y)                  (A) : NULL  ; NULL                
REMARK   3    H-BOND (X-H...Y)                (A) : NULL  ; NULL                
REMARK   3                                                                      
REMARK   3   CONFORMATIONAL TORSION ANGLE RESTRAINTS.                           
REMARK   3    SPECIFIED                 (DEGREES) : NULL  ; NULL                
REMARK   3    PLANAR                    (DEGREES) : NULL  ; NULL                
REMARK   3    STAGGERED                 (DEGREES) : NULL  ; NULL                
REMARK   3    TRANSVERSE                (DEGREES) : NULL  ; NULL                
REMARK   3                                                                      
REMARK   3  ISOTROPIC THERMAL FACTOR RESTRAINTS.    RMS    SIGMA                
REMARK   3   MAIN-CHAIN BOND               (A**2) : NULL  ; NULL                
REMARK   3   MAIN-CHAIN ANGLE              (A**2) : NULL  ; NULL                
REMARK   3   SIDE-CHAIN BOND               (A**2) : NULL  ; NULL                
REMARK   3   SIDE-CHAIN ANGLE              (A**2) : NULL  ; NULL                
REMARK   3                                                                      
REMARK   3  OTHER REFINEMENT REMARKS:  ANISOU RECORDS CONTAIN ANISOTROPIC       
REMARK   3  DISPLACEMENT PARAMETERS U11 U22 U33 U23 U13 U12 (ANGSTROMS**2)      
REMARK   3  MULTIPLIED BY 10000. ISOTROPIC EQUIVALENTS OF ANISOTROPIC           
REMARK   3  TEMPERATURE FACTORS ARE ALSO PRESENTED IN THIS ENTRY.               
REMARK   4                                                                      
REMARK   4 1RGG COMPLIES WITH FORMAT V. 3.15, 01-DEC-08                         
REMARK 100                                                                      
REMARK 100 THIS ENTRY HAS BEEN PROCESSED BY BNL.                                
REMARK 200                                                                      
REMARK 200 EXPERIMENTAL DETAILS                                                 
REMARK 200  EXPERIMENT TYPE                : X-RAY DIFFRACTION                  
REMARK 200  DATE OF DATA COLLECTION        : NOV-93                             
REMARK 200  TEMPERATURE           (KELVIN) : NULL                               
REMARK 200  PH                             : NULL                               
REMARK 200  NUMBER OF CRYSTALS USED        : NULL                               
REMARK 200                                                                      
REMARK 200  SYNCHROTRON              (Y/N) : Y                                  
REMARK 200  RADIATION SOURCE               : EMBL/DESY, HAMBURG                 
REMARK 200  BEAMLINE                       : X11                                
REMARK 200  X-RAY GENERATOR MODEL          : NULL                               
REMARK 200  MONOCHROMATIC OR LAUE    (M/L) : M                                  
REMARK 200  WAVELENGTH OR RANGE        (A) : 0.92                               
REMARK 200  MONOCHROMATOR                  : NULL                               
REMARK 200  OPTICS                         : NULL                               
REMARK 200                                                                      
REMARK 200  DETECTOR TYPE                  : IMAGE PLATE                        
REMARK 200  DETECTOR MANUFACTURER          : MARRESEARCH                        
REMARK 200  INTENSITY-INTEGRATION SOFTWARE : DENZO                              
REMARK 200  DATA SCALING SOFTWARE          : SCALEPACK                          
REMARK 200                                                                      
REMARK 200  NUMBER OF UNIQUE REFLECTIONS   : NULL                               
REMARK 200  RESOLUTION RANGE HIGH      (A) : NULL                               
REMARK 200  RESOLUTION RANGE LOW       (A) : NULL                               
REMARK 200  REJECTION CRITERIA  (SIGMA(I)) : NULL                               
REMARK 200                                                                      
REMARK 200 OVERALL.                                                             
REMARK 200  COMPLETENESS FOR RANGE     (%) : NULL                               
REMARK 200  DATA REDUNDANCY                : 4.100                              
REMARK 200  R MERGE                    (I) : 0.03900                            
REMARK 200  R SYM                      (I) : NULL                               
REMARK 200  <I/SIGMA(I)> FOR THE DATA SET  : NULL                               
REMARK 200                                                                      
REMARK 200 IN THE HIGHEST RESOLUTION SHELL.                                     
REMARK 200  HIGHEST RESOLUTION SHELL, RANGE HIGH (A) : NULL                     
REMARK 200  HIGHEST RESOLUTION SHELL, RANGE LOW  (A) : NULL                     
REMARK 200  COMPLETENESS FOR SHELL     (%) : NULL                               
REMARK 200  DATA REDUNDANCY IN SHELL       : NULL                               
REMARK 200  R MERGE FOR SHELL          (I) : NULL                               
REMARK 200  R SYM FOR SHELL            (I) : NULL                               
REMARK 200  <I/SIGMA(I)> FOR SHELL         : NULL                               
REMARK 200                                                                      
REMARK 200 DIFFRACTION PROTOCOL: NULL                                           
REMARK 200 METHOD USED TO DETERMINE THE STRUCTURE: NULL                         
REMARK 200 SOFTWARE USED: ARP/WARP, SHELXL-93                                   
REMARK 200 STARTING MODEL: NULL                                                 
REMARK 200                                                                      
REMARK 200 REMARK: NULL                                                         
REMARK 280                                                                      
REMARK 280 CRYSTAL                                                              
REMARK 280 SOLVENT CONTENT, VS   (%): 47.45                                     
REMARK 280 MATTHEWS COEFFICIENT, VM (ANGSTROMS**3/DA): 2.34                     
REMARK 280                                                                      
REMARK 280 CRYSTALLIZATION CONDITIONS: NULL                                     
REMARK 290                                                                      
REMARK 290 CRYSTALLOGRAPHIC SYMMETRY                                            
REMARK 290 SYMMETRY OPERATORS FOR SPACE GROUP: P 21 21 21                       
REMARK 290                                                                      
REMARK 290      SYMOP   SYMMETRY                                                
REMARK 290     NNNMMM   OPERATOR                                                
REMARK 290       1555   X,Y,Z                                                   
REMARK 290       2555   -X+1/2,-Y,Z+1/2                                         
REMARK 290       3555   -X,Y+1/2,-Z+1/2                                         
REMARK 290       4555   X+1/2,-Y+1/2,-Z                                         
REMARK 290                                                                      
REMARK 290     WHERE NNN -> OPERATOR NUMBER                                     
REMARK 290           MMM -> TRANSLATION VECTOR                                  
REMARK 290                                                                      
REMARK 290 CRYSTALLOGRAPHIC SYMMETRY TRANSFORMATIONS                            
REMARK 290 THE FOLLOWING TRANSFORMATIONS OPERATE ON THE ATOM/HETATM             
REMARK 290 RECORDS IN THIS ENTRY TO PRODUCE CRYSTALLOGRAPHICALLY                
REMARK 290 RELATED MOLECULES.                                                   
REMARK 290   SMTRY1   1  1.000000  0.000000  0.000000        0.00000            
REMARK 290   SMTRY2   1  0.000000  1.000000  0.000000        0.00000            
REMARK 290   SMTRY3   1  0.000000  0.000000  1.000000        0.00000            
REMARK 290   SMTRY1   2 -1.000000  0.000000  0.000000       32.36500            
REMARK 290   SMTRY2   2  0.000000 -1.000000  0.000000        0.00000            
REMARK 290   SMTRY3   2  0.000000  0.000000  1.000000       19.49500            
REMARK 290   SMTRY1   3 -1.000000  0.000000  0.000000        0.00000            
REMARK 290   SMTRY2   3  0.000000  1.000000  0.000000       39.28000            
REMARK 290   SMTRY3   3  0.000000  0.000000 -1.000000       19.49500            
REMARK 290   SMTRY1   4  1.000000  0.000000  0.000000       32.36500            
REMARK 290   SMTRY2   4  0.000000 -1.000000  0.000000       39.28000            
REMARK 290   SMTRY3   4  0.000000  0.000000 -1.000000        0.00000            
REMARK 290                                                                      
REMARK 290 REMARK: NULL                                                         
REMARK 300                                                                      
REMARK 300 BIOMOLECULE: 1                                                       
REMARK 300 SEE REMARK 350 FOR THE AUTHOR PROVIDED AND/OR PROGRAM                
REMARK 300 GENERATED ASSEMBLY INFORMATION FOR THE STRUCTURE IN                  
REMARK 300 THIS ENTRY. THE REMARK MAY ALSO PROVIDE INFORMATION ON               
REMARK 300 BURIED SURFACE AREA.                                                 
REMARK 350                                                                      
REMARK 350 COORDINATES FOR A COMPLETE MULTIMER REPRESENTING THE KNOWN           
REMARK 350 BIOLOGICALLY SIGNIFICANT OLIGOMERIZATION STATE OF THE                
REMARK 350 MOLECULE CAN BE GENERATED BY APPLYING BIOMT TRANSFORMATIONS          
REMARK 350 GIVEN BELOW.  BOTH NON-CRYSTALLOGRAPHIC AND                          
REMARK 350 CRYSTALLOGRAPHIC OPERATIONS ARE GIVEN.                               
REMARK 350                                                                      
REMARK 350 BIOMOLECULE: 1                                                       
REMARK 350 AUTHOR DETERMINED BIOLOGICAL UNIT: DIMERIC                           
REMARK 350 APPLY THE FOLLOWING TO CHAINS: A, B                                  
REMARK 350   BIOMT1   1  1.000000  0.000000  0.000000        0.00000            
REMARK 350   BIOMT2   1  0.000000  1.000000  0.000000        0.00000            
REMARK 350   BIOMT3   1  0.000000  0.000000  1.000000        0.00000            
REMARK 400                                                                      
REMARK 400 COMPOUND                                                             
REMARK 400                                                                      
REMARK 400 SECONDARY STRUCTURE BOUNDARIES HAVE BEEN DETERMINED USING            
REMARK 400 SS PROGRAM (V.S.LAMZIN, EMBL HAMBURG) AS DESCRIBED IN                
REMARK 400 V.S.LAMZIN,Z.DAUTER,V.O.POPOV,E.H.HARUTYUNYAN,K.S.WILSON             
REMARK 400 J.MOL.BIOL. (1994) V.236, 759-785.                                   
REMARK 500                                                                      
REMARK 500 GEOMETRY AND STEREOCHEMISTRY                                         
REMARK 500 SUBTOPIC: CLOSE CONTACTS IN SAME ASYMMETRIC UNIT                     
REMARK 500                                                                      
REMARK 500 THE FOLLOWING ATOMS ARE IN CLOSE CONTACT.                            
REMARK 500                                                                      
REMARK 500  ATM1  RES C  SSEQI   ATM2  RES C  SSEQI           DISTANCE          
REMARK 500   OE2  GLU B    54     OH   TYR B    86              1.49            
REMARK 500   O    SER A    31     O    HOH A   273              2.00            
REMARK 500   OE2  GLU A    54     OH   TYR A    86              2.03            
REMARK 500   O    HOH A   252     O    HOH B   153              2.04            
REMARK 500   NE2  GLN B    32     O    HOH B   200              2.09            
REMARK 500   O    HOH B   210     O    HOH B   218              2.12            
REMARK 500   C    SER B     3     O    HOH B   242              2.15            
REMARK 500   OE2  GLU B    54     O    HOH B   192              2.18            
REMARK 500   NE2  GLN A    77     O    HOH A   277              2.19            
REMARK 500   N    GLY A     4     O    HOH A   258              2.19            
REMARK 500   C    SER A     3     O    HOH A   258              2.19            
REMARK 500                                                                      
REMARK 500 REMARK: NULL                                                         
REMARK 500                                                                      
REMARK 500 GEOMETRY AND STEREOCHEMISTRY                                         
REMARK 500 SUBTOPIC: CLOSE CONTACTS                                             
REMARK 500                                                                      
REMARK 500 THE FOLLOWING ATOMS THAT ARE RELATED BY CRYSTALLOGRAPHIC             
REMARK 500 SYMMETRY ARE IN CLOSE CONTACT.  AN ATOM LOCATED WITHIN 0.15          
REMARK 500 ANGSTROMS OF A SYMMETRY RELATED ATOM IS ASSUMED TO BE ON A           
REMARK 500 SPECIAL POSITION AND IS, THEREFORE, LISTED IN REMARK 375             
REMARK 500 INSTEAD OF REMARK 500.  ATOMS WITH NON-BLANK ALTERNATE               
REMARK 500 LOCATION INDICATORS ARE NOT INCLUDED IN THE CALCULATIONS.            
REMARK 500                                                                      
REMARK 500 DISTANCE CUTOFF:                                                     
REMARK 500 2.2 ANGSTROMS FOR CONTACTS NOT INVOLVING HYDROGEN ATOMS              
REMARK 500 1.6 ANGSTROMS FOR CONTACTS INVOLVING HYDROGEN ATOMS                  
REMARK 500                                                                      
REMARK 500  ATM1  RES C  SSEQI   ATM2  RES C  SSEQI  SSYMOP   DISTANCE          
REMARK 500   O    HOH A   153     O    HOH B   180     4556     2.06            
REMARK 500                                                                      
REMARK 500 REMARK: NULL                                                         
REMARK 500                                                                      
REMARK 500 GEOMETRY AND STEREOCHEMISTRY                                         
REMARK 500 SUBTOPIC: COVALENT BOND LENGTHS                                      
REMARK 500                                                                      
REMARK 500 THE STEREOCHEMICAL PARAMETERS OF THE FOLLOWING RESIDUES              
REMARK 500 HAVE VALUES WHICH DEVIATE FROM EXPECTED VALUES BY MORE               
REMARK 500 THAN 6*RMSD (M=MODEL NUMBER; RES=RESIDUE NAME; C=CHAIN               
REMARK 500 IDENTIFIER; SSEQ=SEQUENCE NUMBER; I=INSERTION CODE).                 
REMARK 500                                                                      
REMARK 500 STANDARD TABLE:                                                      
REMARK 500 FORMAT: (10X,I3,1X,2(A3,1X,A1,I4,A1,1X,A4,3X),1X,F6.3)               
REMARK 500                                                                      
REMARK 500 EXPECTED VALUES PROTEIN: ENGH AND HUBER, 1999                        
REMARK 500 EXPECTED VALUES NUCLEIC ACID: CLOWNEY ET AL 1996                     
REMARK 500                                                                      
REMARK 500  M RES CSSEQI ATM1   RES CSSEQI ATM2   DEVIATION                     
REMARK 500    GLU B  54   CD    GLU B  54   OE1     0.094                       
REMARK 500    ARG B  63   CD    ARG B  63   NE     -0.135                       
REMARK 500                                                                      
REMARK 500 REMARK: NULL                                                         
REMARK 500                                                                      
REMARK 500 GEOMETRY AND STEREOCHEMISTRY                                         
REMARK 500 SUBTOPIC: COVALENT BOND ANGLES                                       
REMARK 500                                                                      
REMARK 500 THE STEREOCHEMICAL PARAMETERS OF THE FOLLOWING RESIDUES              
REMARK 500 HAVE VALUES WHICH DEVIATE FROM EXPECTED VALUES BY MORE               
REMARK 500 THAN 6*RMSD (M=MODEL NUMBER; RES=RESIDUE NAME; C=CHAIN               
REMARK 500 IDENTIFIER; SSEQ=SEQUENCE NUMBER; I=INSERTION CODE).                 
REMARK 500                                                                      
REMARK 500 STANDARD TABLE:                                                      
REMARK 500 FORMAT: (10X,I3,1X,A3,1X,A1,I4,A1,3(1X,A4,2X),12X,F5.1)              
REMARK 500                                                                      
REMARK 500 EXPECTED VALUES PROTEIN: ENGH AND HUBER, 1999                        
REMARK 500 EXPECTED VALUES NUCLEIC ACID: CLOWNEY ET AL 1996                     
REMARK 500                                                                      
REMARK 500  M RES CSSEQI ATM1   ATM2   ATM3                                     
REMARK 500    GLU A  74   OE1 -  CD  -  OE2 ANGL. DEV. =  -9.4 DEGREES          
REMARK 500    ARG B  63   CD  -  NE  -  CZ  ANGL. DEV. =  13.5 DEGREES          
REMARK 500    TYR B  86   CB  -  CG  -  CD1 ANGL. DEV. =   5.0 DEGREES          
REMARK 500                                                                      
REMARK 500 REMARK: NULL                                                         
REMARK 500                                                                      
REMARK 500 GEOMETRY AND STEREOCHEMISTRY                                         
REMARK 500 SUBTOPIC: TORSION ANGLES                                             
REMARK 500                                                                      
REMARK 500 TORSION ANGLES OUTSIDE THE EXPECTED RAMACHANDRAN REGIONS:            
REMARK 500 (M=MODEL NUMBER; RES=RESIDUE NAME; C=CHAIN IDENTIFIER;               
REMARK 500 SSEQ=SEQUENCE NUMBER; I=INSERTION CODE).                             
REMARK 500                                                                      
REMARK 500 STANDARD TABLE:                                                      
REMARK 500 FORMAT:(10X,I3,1X,A3,1X,A1,I4,A1,4X,F7.2,3X,F7.2)                    
REMARK 500                                                                      
REMARK 500 EXPECTED VALUES: GJ KLEYWEGT AND TA JONES (1996). PHI/PSI-           
REMARK 500 CHOLOGY: RAMACHANDRAN REVISITED. STRUCTURE 4, 1395 - 1400            
REMARK 500                                                                      
REMARK 500  M RES CSSEQI        PSI       PHI                                   
REMARK 500    TYR A  86        8.34     80.65                                   
REMARK 500    TYR B  86        7.96     80.25                                   
REMARK 500                                                                      
REMARK 500 REMARK: NULL                                                         
REMARK 500                                                                      
REMARK 500 GEOMETRY AND STEREOCHEMISTRY                                         
REMARK 500 SUBTOPIC: PLANAR GROUPS                                              
REMARK 500                                                                      
REMARK 500 PLANAR GROUPS IN THE FOLLOWING RESIDUES HAVE A TOTAL                 
REMARK 500 RMS DISTANCE OF ALL ATOMS FROM THE BEST-FIT PLANE                    
REMARK 500 BY MORE THAN AN EXPECTED VALUE OF 6*RMSD, WITH AN                    
REMARK 500 RMSD 0.02 ANGSTROMS, OR AT LEAST ONE ATOM HAS                        
REMARK 500 AN RMSD GREATER THAN THIS VALUE                                      
REMARK 500 (M=MODEL NUMBER; RES=RESIDUE NAME; C=CHAIN IDENTIFIER;               
REMARK 500 SSEQ=SEQUENCE NUMBER; I=INSERTION CODE).                             
REMARK 500                                                                      
REMARK 500  M RES CSSEQI        RMS     TYPE                                    
REMARK 500    ARG B  40         0.16    SIDE_CHAIN                              
REMARK 500    ARG B  63         0.08    SIDE_CHAIN                              
REMARK 500    ARG B  65         0.08    SIDE_CHAIN                              
REMARK 500                                                                      
REMARK 500 REMARK: NULL                                                         
REMARK 800                                                                      
REMARK 800 SITE                                                                 
REMARK 800 SITE_IDENTIFIER: AC1                                                 
REMARK 800 EVIDENCE_CODE: SOFTWARE                                              
REMARK 800 SITE_DESCRIPTION: BINDING SITE FOR RESIDUE SO4 A 97                  
REMARK 800 SITE_IDENTIFIER: AC2                                                 
REMARK 800 EVIDENCE_CODE: SOFTWARE                                              
REMARK 800 SITE_DESCRIPTION: BINDING SITE FOR RESIDUE SO4 A 98                  
DBREF  1RGG A    1    96  UNP    P05798   RNSA_STRAU       1     96             
DBREF  1RGG B    1    96  UNP    P05798   RNSA_STRAU       1     96             
SEQRES   1 A   96  ASP VAL SER GLY THR VAL CYS LEU SER ALA LEU PRO PRO          
SEQRES   2 A   96  GLU ALA THR ASP THR LEU ASN LEU ILE ALA SER ASP GLY          
SEQRES   3 A   96  PRO PHE PRO TYR SER GLN ASP GLY VAL VAL PHE GLN ASN          
SEQRES   4 A   96  ARG GLU SER VAL LEU PRO THR GLN SER TYR GLY TYR TYR          
SEQRES   5 A   96  HIS GLU TYR THR VAL ILE THR PRO GLY ALA ARG THR ARG          
SEQRES   6 A   96  GLY THR ARG ARG ILE ILE THR GLY GLU ALA THR GLN GLU          
SEQRES   7 A   96  ASP TYR TYR THR GLY ASP HIS TYR ALA THR PHE SER LEU          
SEQRES   8 A   96  ILE ASP GLN THR CYS                                          
SEQRES   1 B   96  ASP VAL SER GLY THR VAL CYS LEU SER ALA LEU PRO PRO          
SEQRES   2 B   96  GLU ALA THR ASP THR LEU ASN LEU ILE ALA SER ASP GLY          
SEQRES   3 B   96  PRO PHE PRO TYR SER GLN ASP GLY VAL VAL PHE GLN ASN          
SEQRES   4 B   96  ARG GLU SER VAL LEU PRO THR GLN SER TYR GLY TYR TYR          
SEQRES   5 B   96  HIS GLU TYR THR VAL ILE THR PRO GLY ALA ARG THR ARG          
SEQRES   6 B   96  GLY THR ARG ARG ILE ILE THR GLY GLU ALA THR GLN GLU          
SEQRES   7 B   96  ASP TYR TYR THR GLY ASP HIS TYR ALA THR PHE SER LEU          
SEQRES   8 B   96  ILE ASP GLN THR CYS                                          
HET    SO4  A  97       5                                                       
HET    SO4  A  98       5                                                       
HETNAM     SO4 SULFATE ION                                                      
FORMUL   3  SO4    2(O4 S 2-)                                                   
FORMUL   5  HOH   *338(H2 O)                                                    
HELIX    1 H1A CYS A    7  LEU A   11  5                                   5    
HELIX    2 H2A PRO A   12  ASP A   25  13/10 RES 12-16 AND 22-25          14    
HELIX    3 H1B CYS B    7  LEU B   11  5                                   5    
HELIX    4 H2B PRO B   12  ASP B   25  13/10 RES 12-16 AND 22-25          14    
SHEET    1 S1A 6 VAL A  35  PHE A  37  0                                        
SHEET    2 S1A 6 TYR A  52  VAL A  57 -1                                        
SHEET    3 S1A 6 ARG A  68  GLY A  73 -1                                        
SHEET    4 S1A 6 GLU A  78  THR A  82 -1                                        
SHEET    5 S1A 6 PHE A  89  ASP A  93 -1                                        
SHEET    6 S1A 6 SER A   3  LEU A   8  1                                        
SHEET    1 S1B 6 VAL B  35  PHE B  37  0                                        
SHEET    2 S1B 6 TYR B  52  VAL B  57 -1                                        
SHEET    3 S1B 6 ARG B  68  GLY B  73 -1                                        
SHEET    4 S1B 6 GLU B  78  THR B  82 -1                                        
SHEET    5 S1B 6 PHE B  89  ASP B  93 -1                                        
SHEET    6 S1B 6 SER B   3  LEU B   8  1                                        
SSBOND   1 CYS A    7    CYS A   96                          1555   1555  2.03  
SSBOND   2 CYS B    7    CYS B   96                          1555   1555  2.04  
CISPEP   1 GLY A   26    PRO A   27          0         4.44                     
CISPEP   2 GLY B   26    PRO B   27          0        -0.81                     
SITE     1 AC1  7 ALA A  62  ARG A  63  THR A  64  HOH A 208                    
SITE     2 AC1  7 HOH A 211  PRO B  12  ARG B  68                               
SITE     1 AC2  8 GLU A  54  ARG A  65  ARG A  69  HIS A  85                    
SITE     2 AC2  8 TYR A  86  HOH A 175  HOH A 222  HOH A 247                    
CRYST1   64.730   78.560   38.990  90.00  90.00  90.00 P 21 21 21    8          
ORIGX1      1.000000  0.000000  0.000000        0.00000                         
ORIGX2      0.000000  1.000000  0.000000        0.00000                         
ORIGX3      0.000000  0.000000  1.000000        0.00000                         
SCALE1      0.015449  0.000000  0.000000        0.00000                         
SCALE2      0.000000  0.012729  0.000000        0.00000                         
SCALE3      0.000000  0.000000  0.025648        0.00000                         
MTRIX1   1  0.970910  0.235760  0.041830      -33.18607    1                    
MTRIX2   1 -0.047930  0.362520 -0.930740       21.47933    1                    
MTRIX3   1 -0.234600  0.901660  0.363280       18.96819    1                    
ATOM      1  N   ASP A   1      44.880  12.813   8.806  1.00 25.04           N  
ANISOU    1  N   ASP A   1     2892   3701   2922   1216    540    968       N  
ATOM      2  CA  ASP A   1      44.991  12.390   7.457  1.00 25.51           C  
ANISOU    2  CA  ASP A   1     2415   4433   2844   1149    361    935       C  
ATOM      3  C   ASP A   1      46.462  12.347   7.019  1.00 22.86           C  
ANISOU    3  C   ASP A   1     2363   3540   2783    875     68    -72       C  
ATOM      4  O   ASP A   1      47.366  12.932   7.666  1.00 25.88           O  
ANISOU    4  O   ASP A   1     2839   3590   3404    467    268   -795       O  
ATOM      5  CB  ASP A   1      44.189  13.349   6.502  1.00 35.16           C  
ANISOU    5  CB  ASP A   1     3195   6428   3737   1803   -329   1592       C  
ATOM      6  CG  ASP A   1      42.783  13.556   7.037  1.00 41.74           C  
ANISOU    6  CG  ASP A   1     3230   7070   5560   2328    -95   1924       C  
ATOM      7  OD1 ASP A   1      42.203  12.577   7.611  1.00 55.10           O  
ANISOU    7  OD1 ASP A   1     3872   9080   7982    777    667   2541       O  
ATOM      8  OD2 ASP A   1      42.271  14.676   6.889  1.00 56.06           O  
ANISOU    8  OD2 ASP A   1     6137   7477   7685   3898    262    545       O  
ATOM      9  H1  ASP A   1      45.233  13.625   8.893  1.00 37.56           H  
ANISOU    9  H1  ASP A   1     4757   4757   4757      0      0      0       H  
ATOM     10  H2  ASP A   1      44.021  12.837   9.040  1.00 37.56           H  
ANISOU   10  H2  ASP A   1     4757   4757   4757      0      0      0       H  
ATOM     11  H3  ASP A   1      45.315  12.243   9.333  1.00 37.56           H  
ANISOU   11  H3  ASP A   1     4757   4757   4757      0      0      0       H  
ATOM     12  HA  ASP A   1      44.616  11.488   7.381  1.00 30.61           H  
ANISOU   12  HA  ASP A   1     3877   3877   3877      0      0      0       H  
ATOM     13  HB2 ASP A   1      44.644  14.203   6.440  1.00 42.19           H  
ANISOU   13  HB2 ASP A   1     5343   5343   5343      0      0      0       H  
ATOM     14  HB3 ASP A   1      44.146  12.963   5.613  1.00 42.19           H  
ANISOU   14  HB3 ASP A   1     5343   5343   5343      0      0      0       H  
ATOM     15  N   VAL A   2      46.686  11.606   5.961  1.00 21.85           N  
ANISOU   15  N   VAL A   2     2256   3362   2684    499     -4    -80       N  
ATOM     16  CA  VAL A   2      48.085  11.475   5.446  1.00 20.80           C  
ANISOU   16  CA  VAL A   2     2172   3088   2642    844    -71    134       C  
ATOM     17  C   VAL A   2      48.155  12.477   4.284  1.00 19.46           C  
ANISOU   17  C   VAL A   2     1791   2991   2610    868   -233     83       C  
ATOM     18  O   VAL A   2      47.227  12.637   3.500  1.00 24.64           O  
ANISOU   18  O   VAL A   2     1902   4408   3052    533   -468    710       O  
ATOM     19  CB  VAL A   2      48.196  10.011   4.925  1.00 21.51           C  
ANISOU   19  CB  VAL A   2     2500   3018   2654    487    407    303       C  
ATOM     20  CG1 VAL A   2      49.424   9.825   4.130  1.00 24.22           C  
ANISOU   20  CG1 VAL A   2     2819   3243   3139    410    807   -128       C  
ATOM     21  CG2 VAL A   2      48.103   9.093   6.140  1.00 26.25           C  
ANISOU   21  CG2 VAL A   2     3179   3552   3243   1166    711    973       C  
ATOM     22  H   VAL A   2      46.038  11.199   5.568  1.00 26.22           H  
ANISOU   22  H   VAL A   2     3321   3321   3321      0      0      0       H  
ATOM     23  HA  VAL A   2      48.751  11.670   6.138  1.00 24.96           H  
ANISOU   23  HA  VAL A   2     3161   3161   3161      0      0      0       H  
ATOM     24  HB  VAL A   2      47.426   9.832   4.346  1.00 25.81           H  
ANISOU   24  HB  VAL A   2     3269   3269   3269      0      0      0       H  
ATOM     25 HG11 VAL A   2      49.416  10.428   3.384  1.00 36.33           H  
ANISOU   25 HG11 VAL A   2     4601   4601   4601      0      0      0       H  
ATOM     26 HG12 VAL A   2      50.191  10.005   4.679  1.00 36.33           H  
ANISOU   26 HG12 VAL A   2     4601   4601   4601      0      0      0       H  
ATOM     27 HG13 VAL A   2      49.464   8.921   3.811  1.00 36.33           H  
ANISOU   27 HG13 VAL A   2     4601   4601   4601      0      0      0       H  
ATOM     28 HG21 VAL A   2      47.281   9.261   6.606  1.00 39.38           H  
ANISOU   28 HG21 VAL A   2     4988   4988   4988      0      0      0       H  
ATOM     29 HG22 VAL A   2      48.125   8.177   5.852  1.00 39.38           H  
ANISOU   29 HG22 VAL A   2     4988   4988   4988      0      0      0       H  
ATOM     30 HG23 VAL A   2      48.844   9.262   6.727  1.00 39.38           H  
ANISOU   30 HG23 VAL A   2     4988   4988   4988      0      0      0       H  
ATOM     31  N   SER A   3      49.238  13.189   4.182  1.00 19.99           N  
ANISOU   31  N   SER A   3     2147   2688   2760    624   -367   -126       N  
ATOM     32  CA  SER A   3      49.525  14.131   3.140  1.00 25.36           C  
ANISOU   32  CA  SER A   3     2981   2647   4006    862    338    350       C  
ATOM     33  C   SER A   3      50.336  13.341   2.037  1.00 28.90           C  
ANISOU   33  C   SER A   3     3116   3905   3960    677    982    278       C  
ATOM     34  O   SER A   3      51.515  13.668   1.853  1.00 43.61           O  
ANISOU   34  O   SER A   3     3067   6612   6889    342   1355   -634       O  
ATOM     35  CB  SER A   3      50.553  15.207   3.689  1.00 31.77           C  
ANISOU   35  CB  SER A   3     3917   2885   5268    187    209    400       C  
ATOM     36  OG  SER A   3      49.907  15.863   4.821  1.00 44.43           O  
ANISOU   36  OG  SER A   3     6477   5184   5220    508   -467  -1357       O  
ATOM     37  H   SER A   3      49.835  13.085   4.792  1.00 23.99           H  
ANISOU   37  H   SER A   3     3038   3038   3038      0      0      0       H  
ATOM     38  HA  SER A   3      48.713  14.544   2.779  1.00 30.43           H  
ANISOU   38  HA  SER A   3     3854   3854   3854      0      0      0       H  
ATOM     39  HB2 SER A   3      51.374  14.775   3.972  1.00 38.12           H  
ANISOU   39  HB2 SER A   3     4828   4828   4828      0      0      0       H  
ATOM     40  HB3 SER A   3      50.765  15.854   2.999  1.00 38.12           H  
ANISOU   40  HB3 SER A   3     4828   4828   4828      0      0      0       H  
ATOM     41  HG  SER A   3      49.742  15.308   5.402  1.00 66.65           H  
ANISOU   41  HG  SER A   3     8441   8441   8441      0      0      0       H  
ATOM     42  N   GLY A   4      49.669  12.592   1.260  1.00 24.96           N  
ANISOU   42  N   GLY A   4     2955   3493   3037   1531    673    652       N  
ATOM     43  CA  GLY A   4      50.040  12.040   0.019  1.00 23.71           C  
ANISOU   43  CA  GLY A   4     2378   3858   2774   1800    602   1066       C  
ATOM     44  C   GLY A   4      51.179  11.049   0.152  1.00 17.84           C  
ANISOU   44  C   GLY A   4     1749   3122   1908   1050    222    925       C  
ATOM     45  O   GLY A   4      51.525  10.652   1.233  1.00 18.50           O  
ANISOU   45  O   GLY A   4     2482   2922   1627   1205    211    450       O  
ATOM     46  H   GLY A   4      48.877  12.394   1.529  1.00 29.96           H  
ANISOU   46  H   GLY A   4     3794   3794   3794      0      0      0       H  
ATOM     47  HA2 GLY A   4      49.273  11.594  -0.373  1.00 28.46           H  
ANISOU   47  HA2 GLY A   4     3605   3605   3605      0      0      0       H  
ATOM     48  HA3 GLY A   4      50.307  12.754  -0.580  1.00 28.46           H  
ANISOU   48  HA3 GLY A   4     3605   3605   3605      0      0      0       H  
ATOM     49  N   THR A   5      51.671  10.695  -0.996  1.00 16.39           N  
ANISOU   49  N   THR A   5     1482   3021   1726    838     24    774       N  
ATOM     50  CA  THR A   5      52.729   9.707  -1.125  1.00 14.70           C  
ANISOU   50  CA  THR A   5     1289   2472   1825    394    107    672       C  
ATOM     51  C   THR A   5      53.989  10.382  -1.657  1.00 13.66           C  
ANISOU   51  C   THR A   5     1403   2335   1450    604    203    856       C  
ATOM     52  O   THR A   5      53.907  11.316  -2.436  1.00 21.32           O  
ANISOU   52  O   THR A   5     1754   3524   2823    783    360   2095       O  
ATOM     53  CB ATHR A   5      52.206   8.594  -2.042  0.77 17.46           C  
ANISOU   53  CB ATHR A   5     1881   2964   1789    148      5    444       C  
ATOM     54  CB BTHR A   5      52.197   8.663  -2.151  0.22 18.39           C  
ANISOU   54  CB BTHR A   5     1861   3034   2092    209    -15    320       C  
ATOM     55  OG1ATHR A   5      50.996   8.005  -1.425  0.77 20.76           O  
ANISOU   55  OG1ATHR A   5     1543   3736   2608   -310   -303    495       O  
ATOM     56  OG1BTHR A   5      53.147   7.542  -2.001  0.22 20.24           O  
ANISOU   56  OG1BTHR A   5     2377   3059   2255    532    111    -45       O  
ATOM     57  CG2ATHR A   5      53.160   7.503  -2.272  0.77 21.56           C  
ANISOU   57  CG2ATHR A   5     2260   3487   2443    475   -101   -372       C  
ATOM     58  CG2BTHR A   5      52.395   9.201  -3.509  0.22 18.05           C  
ANISOU   58  CG2BTHR A   5     1869   2875   2114   -513    -87    217       C  
ATOM     59  H   THR A   5      51.359  11.059  -1.709  1.00 19.67           H  
ANISOU   59  H   THR A   5     2491   2491   2491      0      0      0       H  
ATOM     60  HA  THR A   5      52.919   9.328  -0.241  1.00 17.64           H  
ANISOU   60  HA  THR A   5     2234   2234   2234      0      0      0       H  
ATOM     61  N   VAL A   6      55.135   9.959  -1.221  1.00 10.84           N  
ANISOU   61  N   VAL A   6     1296   1580   1242    275     97    443       N  
ATOM     62  CA  VAL A   6      56.425  10.477  -1.654  1.00 10.43           C  
ANISOU   62  CA  VAL A   6     1386   1269   1308    267    262    331       C  
ATOM     63  C   VAL A   6      57.331   9.349  -1.987  1.00  9.36           C  
ANISOU   63  C   VAL A   6     1200   1079   1279     -1     85    259       C  
ATOM     64  O   VAL A   6      57.382   8.357  -1.267  1.00 10.92           O  
ANISOU   64  O   VAL A   6     1613   1215   1322     87    108    374       O  
ATOM     65  CB AVAL A   6      57.028  11.391  -0.582  0.46 12.17           C  
ANISOU   65  CB AVAL A   6     1678   1164   1782    182    298     89       C  
ATOM     66  CB BVAL A   6      56.991  11.393  -0.573  0.54 12.76           C  
ANISOU   66  CB BVAL A   6     1780   1259   1807    113    294     36       C  
ATOM     67  CG1AVAL A   6      58.409  11.891  -1.014  0.46 13.59           C  
ANISOU   67  CG1AVAL A   6     1901   1426   1836   -132    375    -99       C  
ATOM     68  CG1BVAL A   6      57.293  10.644   0.716  0.54 12.21           C  
ANISOU   68  CG1BVAL A   6     1414   1613   1611    126   -178   -255       C  
ATOM     69  CG2AVAL A   6      56.120  12.555  -0.267  0.46 15.30           C  
ANISOU   69  CG2AVAL A   6     2431   1153   2230    415    877    177       C  
ATOM     70  CG2BVAL A   6      58.188  12.184  -1.022  0.54 16.24           C  
ANISOU   70  CG2BVAL A   6     2123   1219   2826   -144    466   -108       C  
ATOM     71  H   VAL A   6      55.133   9.328  -0.636  1.00 13.00           H  
ANISOU   71  H   VAL A   6     1646   1646   1646      0      0      0       H  
ATOM     72  HA  VAL A   6      56.285  11.007  -2.466  1.00 12.51           H  
ANISOU   72  HA  VAL A   6     1584   1584   1584      0      0      0       H  
ATOM     73  N   CYS A   7      58.068   9.462  -3.066  1.00  9.45           N  
ANISOU   73  N   CYS A   7     1174   1208   1208     60    109    183       N  
ATOM     74  CA  CYS A   7      59.060   8.455  -3.402  1.00  9.19           C  
ANISOU   74  CA  CYS A   7     1205   1008   1280     62    -10    124       C  
ATOM     75  C   CYS A   7      60.176   8.414  -2.395  1.00  8.95           C  
ANISOU   75  C   CYS A   7     1087    984   1330    -32     60     71       C  
ATOM     76  O   CYS A   7      60.662   9.431  -1.926  1.00 10.03           O  
ANISOU   76  O   CYS A   7     1275    986   1550   -112    -28     70       O  
ATOM     77  CB  CYS A   7      59.650   8.788  -4.792  1.00  9.38           C  
ANISOU   77  CB  CYS A   7     1119   1067   1378     56    116     77       C  
ATOM     78  SG  CYS A   7      58.529   8.556  -6.159  1.00 11.12           S  
ANISOU   78  SG  CYS A   7     1666   1248   1312    203   -117    252       S  
ATOM     79  H   CYS A   7      57.963  10.141  -3.583  1.00 11.34           H  
ANISOU   79  H   CYS A   7     1436   1436   1436      0      0      0       H  
ATOM     80  HA  CYS A   7      58.627   7.576  -3.438  1.00 11.03           H  
ANISOU   80  HA  CYS A   7     1397   1397   1397      0      0      0       H  
ATOM     81  HB2 CYS A   7      59.945   9.712  -4.788  1.00 11.26           H  
ANISOU   81  HB2 CYS A   7     1426   1426   1426      0      0      0       H  
ATOM     82  HB3 CYS A   7      60.431   8.232  -4.936  1.00 11.26           H  
ANISOU   82  HB3 CYS A   7     1426   1426   1426      0      0      0       H  
ATOM     83  N   LEU A   8      60.632   7.184  -2.136  1.00  8.60           N  
ANISOU   83  N   LEU A   8     1042    973   1253    -44    -85     73       N  
ATOM     84  CA  LEU A   8      61.761   7.039  -1.209  1.00  8.83           C  
ANISOU   84  CA  LEU A   8     1074   1060   1222    -40   -101     72       C  
ATOM     85  C   LEU A   8      62.956   7.847  -1.650  1.00  9.80           C  
ANISOU   85  C   LEU A   8      971   1204   1548      3   -137    177       C  
ATOM     86  O   LEU A   8      63.655   8.442  -0.828  1.00 11.28           O  
ANISOU   86  O   LEU A   8     1274   1349   1665   -278   -291    256       O  
ATOM     87  CB  LEU A   8      62.103   5.544  -1.159  1.00  9.92           C  
ANISOU   87  CB  LEU A   8     1115   1113   1541    -25   -134    149       C  
ATOM     88  CG  LEU A   8      63.297   5.224  -0.241  1.00 10.88           C  
ANISOU   88  CG  LEU A   8     1067   1408   1658     47   -191    197       C  
ATOM     89  CD1 LEU A   8      63.027   5.699   1.182  1.00 13.36           C  
ANISOU   89  CD1 LEU A   8     1436   2101   1538    -43   -234    189       C  
ATOM     90  CD2 LEU A   8      63.572   3.735  -0.293  1.00 13.67           C  
ANISOU   90  CD2 LEU A   8     1415   1452   2326    131   -397    299       C  
ATOM     91  H   LEU A   8      60.273   6.495  -2.505  1.00 10.32           H  
ANISOU   91  H   LEU A   8     1307   1307   1307      0      0      0       H  
ATOM     92  HA  LEU A   8      61.484   7.335  -0.316  1.00 10.60           H  
ANISOU   92  HA  LEU A   8     1343   1343   1343      0      0      0       H  
ATOM     93  HB2 LEU A   8      61.326   5.053  -0.848  1.00 11.90           H  
ANISOU   93  HB2 LEU A   8     1507   1507   1507      0      0      0       H  
ATOM     94  HB3 LEU A   8      62.306   5.238  -2.057  1.00 11.90           H  
ANISOU   94  HB3 LEU A   8     1507   1507   1507      0      0      0       H  
ATOM     95  HG  LEU A   8      64.085   5.697  -0.581  1.00 13.05           H  
ANISOU   95  HG  LEU A   8     1653   1653   1653      0      0      0       H  
ATOM     96 HD11 LEU A   8      62.855   6.643   1.177  1.00 20.03           H  
ANISOU   96 HD11 LEU A   8     2537   2537   2537      0      0      0       H  
ATOM     97 HD12 LEU A   8      62.263   5.236   1.534  1.00 20.03           H  
ANISOU   97 HD12 LEU A   8     2537   2537   2537      0      0      0       H  
ATOM     98 HD13 LEU A   8      63.793   5.516   1.731  1.00 20.03           H  
ANISOU   98 HD13 LEU A   8     2537   2537   2537      0      0      0       H  
ATOM     99 HD21 LEU A   8      63.738   3.472  -1.202  1.00 20.50           H  
ANISOU   99 HD21 LEU A   8     2596   2596   2596      0      0      0       H  
ATOM    100 HD22 LEU A   8      64.342   3.532   0.244  1.00 20.50           H  
ANISOU  100 HD22 LEU A   8     2596   2596   2596      0      0      0       H  
ATOM    101 HD23 LEU A   8      62.812   3.256   0.045  1.00 20.50           H  
ANISOU  101 HD23 LEU A   8     2596   2596   2596      0      0      0       H  
ATOM    102  N   SER A   9      63.213   7.912  -2.962  1.00 10.34           N  
ANISOU  102  N   SER A   9     1030   1320   1580   -202    -18    144       N  
ATOM    103  CA  SER A   9      64.345   8.651  -3.488  1.00 12.45           C  
ANISOU  103  CA  SER A   9     1153   1580   1996   -223    183    234       C  
ATOM    104  C   SER A   9      64.271  10.139  -3.243  1.00 11.76           C  
ANISOU  104  C   SER A   9     1367   1488   1612   -345    -45    470       C  
ATOM    105  O   SER A   9      65.306  10.796  -3.386  1.00 16.10           O  
ANISOU  105  O   SER A   9     1756   1937   2425   -759    272    273       O  
ATOM    106  CB  SER A   9      64.491   8.360  -5.015  1.00 14.45           C  
ANISOU  106  CB  SER A   9     1333   2050   2107   -328    579      0       C  
ATOM    107  OG  SER A   9      63.421   8.882  -5.726  1.00 16.16           O  
ANISOU  107  OG  SER A   9     2274   1925   1942   -336    137    234       O  
ATOM    108  H   SER A   9      62.692   7.503  -3.510  1.00 12.41           H  
ANISOU  108  H   SER A   9     1572   1572   1572      0      0      0       H  
ATOM    109  HA  SER A   9      65.151   8.316  -3.043  1.00 14.94           H  
ANISOU  109  HA  SER A   9     1892   1892   1892      0      0      0       H  
ATOM    110  HB2 SER A   9      65.317   8.751  -5.340  1.00 17.34           H  
ANISOU  110  HB2 SER A   9     2196   2196   2196      0      0      0       H  
ATOM    111  HB3 SER A   9      64.537   7.401  -5.158  1.00 17.34           H  
ANISOU  111  HB3 SER A   9     2196   2196   2196      0      0      0       H  
ATOM    112  HG  SER A   9      63.388   9.694  -5.615  1.00 24.24           H  
ANISOU  112  HG  SER A   9     3070   3070   3070      0      0      0       H  
ATOM    113  N   ALA A  10      63.103  10.696  -2.933  1.00 11.91           N  
ANISOU  113  N   ALA A  10     1603   1302   1619   -289    -95    225       N  
ATOM    114  CA  ALA A  10      62.888  12.091  -2.689  1.00 12.35           C  
ANISOU  114  CA  ALA A  10     1768   1215   1710   -368   -176    362       C  
ATOM    115  C   ALA A  10      62.991  12.416  -1.219  1.00 12.89           C  
ANISOU  115  C   ALA A  10     2035   1102   1762   -408     45    256       C  
ATOM    116  O   ALA A  10      62.957  13.584  -0.885  1.00 19.77           O  
ANISOU  116  O   ALA A  10     4238   1213   2061   -349   -412    196       O  
ATOM    117  CB  ALA A  10      61.617  12.542  -3.322  1.00 15.42           C  
ANISOU  117  CB  ALA A  10     1839   1789   2231   -110   -162    624       C  
ATOM    118  H   ALA A  10      62.421  10.175  -2.876  1.00 14.29           H  
ANISOU  118  H   ALA A  10     1810   1810   1810      0      0      0       H  
ATOM    119  HA  ALA A  10      63.614  12.572  -3.137  1.00 14.82           H  
ANISOU  119  HA  ALA A  10     1877   1877   1877      0      0      0       H  
ATOM    120  HB1 ALA A  10      61.619  12.302  -4.251  1.00 23.13           H  
ANISOU  120  HB1 ALA A  10     2929   2929   2929      0      0      0       H  
ATOM    121  HB2 ALA A  10      60.874  12.120  -2.884  1.00 23.13           H  
ANISOU  121  HB2 ALA A  10     2929   2929   2929      0      0      0       H  
ATOM    122  HB3 ALA A  10      61.539  13.495  -3.238  1.00 23.13           H  
ANISOU  122  HB3 ALA A  10     2929   2929   2929      0      0      0       H  
ATOM    123  N   LEU A  11      63.161  11.455  -0.355  1.00 11.57           N  
ANISOU  123  N   LEU A  11     1511   1319   1567   -234   -191    191       N  
ATOM    124  CA  LEU A  11      63.331  11.685   1.089  1.00 11.82           C  
ANISOU  124  CA  LEU A  11     1559   1322   1611   -340    -54    -50       C  
ATOM    125  C   LEU A  11      64.808  11.722   1.451  1.00 12.56           C  
ANISOU  125  C   LEU A  11     1619   1431   1722   -213   -305    221       C  
ATOM    126  O   LEU A  11      65.675  11.297   0.639  1.00 14.15           O  
ANISOU  126  O   LEU A  11     1536   1908   1932   -404    -63     86       O  
ATOM    127  CB  LEU A  11      62.677  10.514   1.813  1.00 12.67           C  
ANISOU  127  CB  LEU A  11     1649   1613   1553   -260     75    183       C  
ATOM    128  CG  LEU A  11      61.163  10.473   1.749  1.00 13.36           C  
ANISOU  128  CG  LEU A  11     1582   1773   1723   -423    108     -5       C  
ATOM    129  CD1 LEU A  11      60.664   9.247   2.476  1.00 18.37           C  
ANISOU  129  CD1 LEU A  11     2336   2108   2537   -912    652      5       C  
ATOM    130  CD2 LEU A  11      60.573  11.749   2.381  1.00 18.64           C  
ANISOU  130  CD2 LEU A  11     2039   2181   2864     97    302   -209       C  
ATOM    131  H   LEU A  11      63.173  10.645  -0.643  1.00 13.89           H  
ANISOU  131  H   LEU A  11     1759   1759   1759      0      0      0       H  
ATOM    132  HA  LEU A  11      62.899  12.525   1.349  1.00 14.19           H  
ANISOU  132  HA  LEU A  11     1797   1797   1797      0      0      0       H  
ATOM    133  HB2 LEU A  11      63.022   9.689   1.436  1.00 15.21           H  
ANISOU  133  HB2 LEU A  11     1926   1926   1926      0      0      0       H  
ATOM    134  HB3 LEU A  11      62.944  10.542   2.745  1.00 15.21           H  
ANISOU  134  HB3 LEU A  11     1926   1926   1926      0      0      0       H  
ATOM    135  HG  LEU A  11      60.885  10.423   0.811  1.00 16.03           H  
ANISOU  135  HG  LEU A  11     2030   2030   2030      0      0      0       H  
ATOM    136 HD11 LEU A  11      60.946   9.281   3.393  1.00 27.56           H  
ANISOU  136 HD11 LEU A  11     3491   3491   3491      0      0      0       H  
ATOM    137 HD12 LEU A  11      59.705   9.220   2.437  1.00 27.56           H  
ANISOU  137 HD12 LEU A  11     3491   3491   3491      0      0      0       H  
ATOM    138 HD13 LEU A  11      61.024   8.460   2.060  1.00 27.56           H  
ANISOU  138 HD13 LEU A  11     3491   3491   3491      0      0      0       H  
ATOM    139 HD21 LEU A  11      60.899  12.520   1.911  1.00 27.97           H  
ANISOU  139 HD21 LEU A  11     3542   3542   3542      0      0      0       H  
ATOM    140 HD22 LEU A  11      59.615  11.721   2.324  1.00 27.97           H  
ANISOU  140 HD22 LEU A  11     3542   3542   3542      0      0      0       H  
ATOM    141 HD23 LEU A  11      60.837  11.801   3.303  1.00 27.97           H  
ANISOU  141 HD23 LEU A  11     3542   3542   3542      0      0      0       H  
ATOM    142  N   PRO A  12      65.157  12.215   2.615  1.00 13.50           N  
ANISOU  142  N   PRO A  12     1672   1766   1691   -337   -278    186       N  
ATOM    143  CA  PRO A  12      66.566  12.229   3.025  1.00 13.65           C  
ANISOU  143  CA  PRO A  12     1747   1709   1728   -438   -376    371       C  
ATOM    144  C   PRO A  12      67.134  10.822   2.919  1.00 12.82           C  
ANISOU  144  C   PRO A  12     1405   1758   1706   -481   -204    243       C  
ATOM    145  O   PRO A  12      66.422   9.850   3.213  1.00 12.43           O  
ANISOU  145  O   PRO A  12     1444   1745   1534   -495   -171    116       O  
ATOM    146  CB  PRO A  12      66.527  12.705   4.452  1.00 17.01           C  
ANISOU  146  CB  PRO A  12     2142   2250   2073   -475   -515   -305       C  
ATOM    147  CG  PRO A  12      65.206  13.423   4.611  1.00 19.49           C  
ANISOU  147  CG  PRO A  12     2267   2956   2183   -342   -353   -566       C  
ATOM    148  CD  PRO A  12      64.254  12.822   3.640  1.00 16.02           C  
ANISOU  148  CD  PRO A  12     2007   2033   2045   -150   -323   -255       C  
ATOM    149  HA  PRO A  12      67.080  12.851   2.468  1.00 16.38           H  
ANISOU  149  HA  PRO A  12     2075   2075   2075      0      0      0       H  
ATOM    150  HB2 PRO A  12      66.582  11.954   5.063  1.00 20.42           H  
ANISOU  150  HB2 PRO A  12     2586   2586   2586      0      0      0       H  
ATOM    151  HB3 PRO A  12      67.266  13.307   4.631  1.00 20.42           H  
ANISOU  151  HB3 PRO A  12     2586   2586   2586      0      0      0       H  
ATOM    152  HG2 PRO A  12      64.873  13.317   5.516  1.00 23.39           H  
ANISOU  152  HG2 PRO A  12     2962   2962   2962      0      0      0       H  
ATOM    153  HG3 PRO A  12      65.314  14.370   4.431  1.00 23.39           H  
ANISOU  153  HG3 PRO A  12     2962   2962   2962      0      0      0       H  
ATOM    154  HD2 PRO A  12      63.701  12.147   4.064  1.00 19.22           H  
ANISOU  154  HD2 PRO A  12     2434   2434   2434      0      0      0       H  
ATOM    155  HD3 PRO A  12      63.681  13.499   3.246  1.00 19.22           H  
ANISOU  155  HD3 PRO A  12     2434   2434   2434      0      0      0       H  
ATOM    156  N   PRO A  13      68.415  10.675   2.632  1.00 13.76           N  
ANISOU  156  N   PRO A  13     1420   2013   1796   -646    -72     36       N  
ATOM    157  CA  PRO A  13      69.011   9.341   2.540  1.00 13.66           C  
ANISOU  157  CA  PRO A  13     1488   2151   1552   -484    187   -195       C  
ATOM    158  C   PRO A  13      68.890   8.526   3.792  1.00 11.85           C  
ANISOU  158  C   PRO A  13     1029   1796   1678   -337    143   -206       C  
ATOM    159  O   PRO A  13      68.842   7.286   3.747  1.00 13.00           O  
ANISOU  159  O   PRO A  13     1312   1838   1790   -316    324   -427       O  
ATOM    160  CB APRO A  13      70.472   9.622   2.158  0.53 16.93           C  
ANISOU  160  CB APRO A  13     1677   2604   2151   -534    602      1       C  
ATOM    161  CB BPRO A  13      70.471   9.613   2.137  0.47 17.00           C  
ANISOU  161  CB BPRO A  13     1671   2625   2164   -503    565    101       C  
ATOM    162  CG APRO A  13      70.708  10.994   2.612  0.53 16.37           C  
ANISOU  162  CG APRO A  13     1432   2605   2182   -706    325     85       C  
ATOM    163  CG BPRO A  13      70.481  10.969   1.611  0.47 17.69           C  
ANISOU  163  CG BPRO A  13     1758   2545   2419   -672    388     60       C  
ATOM    164  CD  PRO A  13      69.413  11.759   2.329  1.00 15.74           C  
ANISOU  164  CD  PRO A  13     1620   2279   2082   -766    233    288       C  
ATOM    165  HA  PRO A  13      68.581   8.855   1.806  1.00 16.40           H  
ANISOU  165  HA  PRO A  13     2077   2077   2077      0      0      0       H  
ATOM    166  N   GLU A  14      68.820   9.177   4.974  1.00 11.07           N  
ANISOU  166  N   GLU A  14     1225   1406   1575   -239     50    -62       N  
ATOM    167  CA  GLU A  14      68.688   8.484   6.233  1.00 10.65           C  
ANISOU  167  CA  GLU A  14     1042   1400   1606    -98   -116    -56       C  
ATOM    168  C   GLU A  14      67.407   7.679   6.309  1.00 10.01           C  
ANISOU  168  C   GLU A  14     1125   1362   1314   -171    -37   -148       C  
ATOM    169  O   GLU A  14      67.331   6.689   7.061  1.00 10.81           O  
ANISOU  169  O   GLU A  14     1243   1336   1528   -132    -31    -19       O  
ATOM    170  CB  GLU A  14      68.863   9.396   7.421  1.00 11.00           C  
ANISOU  170  CB  GLU A  14     1051   1468   1661   -224    -22   -211       C  
ATOM    171  CG  GLU A  14      70.203  10.113   7.547  1.00 13.23           C  
ANISOU  171  CG  GLU A  14     1199   1671   2159   -356   -408    -16       C  
ATOM    172  CD  GLU A  14      70.508  11.177   6.522  1.00 13.47           C  
ANISOU  172  CD  GLU A  14     1246   1594   2277   -454   -230   -100       C  
ATOM    173  OE1 GLU A  14      69.603  11.790   5.975  1.00 14.06           O  
ANISOU  173  OE1 GLU A  14     1509   1724   2109   -337    -92    146       O  
ATOM    174  OE2 GLU A  14      71.711  11.456   6.319  1.00 19.15           O  
ANISOU  174  OE2 GLU A  14     1480   2703   3092   -699    -69    293       O  
ATOM    175  H   GLU A  14      68.855  10.037   4.976  1.00 13.28           H  
ANISOU  175  H   GLU A  14     1682   1682   1682      0      0      0       H  
ATOM    176  HA  GLU A  14      69.423   7.838   6.271  1.00 12.78           H  
ANISOU  176  HA  GLU A  14     1619   1619   1619      0      0      0       H  
ATOM    177  HB2 GLU A  14      68.164  10.068   7.391  1.00 13.20           H  
ANISOU  177  HB2 GLU A  14     1672   1672   1672      0      0      0       H  
ATOM    178  HB3 GLU A  14      68.725   8.872   8.226  1.00 13.20           H  
ANISOU  178  HB3 GLU A  14     1672   1672   1672      0      0      0       H  
ATOM    179  HG2 GLU A  14      70.243  10.521   8.426  1.00 15.88           H  
ANISOU  179  HG2 GLU A  14     2011   2011   2011      0      0      0       H  
ATOM    180  HG3 GLU A  14      70.905   9.445   7.507  1.00 15.88           H  
ANISOU  180  HG3 GLU A  14     2011   2011   2011      0      0      0       H  
ATOM    181  N   ALA A  15      66.377   8.094   5.575  1.00  9.58           N  
ANISOU  181  N   ALA A  15     1075   1196   1369   -139     27    -41       N  
ATOM    182  CA  ALA A  15      65.126   7.311   5.563  1.00  9.75           C  
ANISOU  182  CA  ALA A  15     1080   1290   1335   -155     59    -96       C  
ATOM    183  C   ALA A  15      65.346   5.929   4.933  1.00  9.38           C  
ANISOU  183  C   ALA A  15     1056   1347   1160   -193   -106    -60       C  
ATOM    184  O   ALA A  15      64.755   4.949   5.347  1.00 10.17           O  
ANISOU  184  O   ALA A  15     1031   1275   1559   -192    158    -43       O  
ATOM    185  CB  ALA A  15      64.058   8.092   4.827  1.00 12.22           C  
ANISOU  185  CB  ALA A  15     1038   1597   2008     -9   -122   -174       C  
ATOM    186  H   ALA A  15      66.439   8.815   5.110  1.00 11.49           H  
ANISOU  186  H   ALA A  15     1455   1455   1455      0      0      0       H  
ATOM    187  HA  ALA A  15      64.832   7.184   6.490  1.00 11.70           H  
ANISOU  187  HA  ALA A  15     1482   1482   1482      0      0      0       H  
ATOM    188  HB1 ALA A  15      63.943   8.949   5.245  1.00 18.33           H  
ANISOU  188  HB1 ALA A  15     2322   2322   2322      0      0      0       H  
ATOM    189  HB2 ALA A  15      64.325   8.216   3.913  1.00 18.33           H  
ANISOU  189  HB2 ALA A  15     2322   2322   2322      0      0      0       H  
ATOM    190  HB3 ALA A  15      63.230   7.608   4.856  1.00 18.33           H  
ANISOU  190  HB3 ALA A  15     2322   2322   2322      0      0      0       H  
ATOM    191  N   THR A  16      66.184   5.875   3.868  1.00  9.84           N  
ANISOU  191  N   THR A  16     1208   1258   1271    -26    116     20       N  
ATOM    192  CA  THR A  16      66.536   4.590   3.282  1.00  9.77           C  
ANISOU  192  CA  THR A  16     1086   1328   1298   -139    -65   -105       C  
ATOM    193  C   THR A  16      67.255   3.723   4.284  1.00  9.33           C  
ANISOU  193  C   THR A  16      847   1313   1384    -85     86    -33       C  
ATOM    194  O   THR A  16      66.961   2.533   4.406  1.00 10.53           O  
ANISOU  194  O   THR A  16     1159   1322   1520   -152     16    -92       O  
ATOM    195  CB  THR A  16      67.378   4.829   2.009  1.00 10.69           C  
ANISOU  195  CB  THR A  16     1185   1601   1274   -109     19   -104       C  
ATOM    196  OG1 THR A  16      66.563   5.439   1.028  1.00 13.11           O  
ANISOU  196  OG1 THR A  16     1739   1924   1319     62    -81    -12       O  
ATOM    197  CG2 THR A  16      67.917   3.560   1.444  1.00 13.50           C  
ANISOU  197  CG2 THR A  16     1873   1809   1447    115    209   -189       C  
ATOM    198  H   THR A  16      66.507   6.601   3.538  1.00 11.80           H  
ANISOU  198  H   THR A  16     1494   1494   1494      0      0      0       H  
ATOM    199  HA  THR A  16      65.708   4.135   3.022  1.00 11.72           H  
ANISOU  199  HA  THR A  16     1484   1484   1484      0      0      0       H  
ATOM    200  HB  THR A  16      68.124   5.427   2.225  1.00 12.82           H  
ANISOU  200  HB  THR A  16     1624   1624   1624      0      0      0       H  
ATOM    201  HG1 THR A  16      66.257   6.140   1.325  1.00 19.67           H  
ANISOU  201  HG1 THR A  16     2491   2491   2491      0      0      0       H  
ATOM    202 HG21 THR A  16      68.476   3.131   2.096  1.00 20.25           H  
ANISOU  202 HG21 THR A  16     2565   2565   2565      0      0      0       H  
ATOM    203 HG22 THR A  16      67.189   2.977   1.214  1.00 20.25           H  
ANISOU  203 HG22 THR A  16     2565   2565   2565      0      0      0       H  
ATOM    204 HG23 THR A  16      68.432   3.753   0.657  1.00 20.25           H  
ANISOU  204 HG23 THR A  16     2565   2565   2565      0      0      0       H  
ATOM    205  N   ASP A  17      68.173   4.308   5.061  1.00  9.74           N  
ANISOU  205  N   ASP A  17      782   1469   1451   -112     45    -98       N  
ATOM    206  CA  ASP A  17      68.873   3.546   6.102  1.00 10.28           C  
ANISOU  206  CA  ASP A  17      954   1505   1448    -30     19   -151       C  
ATOM    207  C   ASP A  17      67.893   2.933   7.080  1.00  9.77           C  
ANISOU  207  C   ASP A  17      947   1427   1337     86    -45    -98       C  
ATOM    208  O   ASP A  17      67.996   1.780   7.459  1.00 10.56           O  
ANISOU  208  O   ASP A  17     1113   1361   1536    107     18    -55       O  
ATOM    209  CB  ASP A  17      69.862   4.429   6.824  1.00 11.42           C  
ANISOU  209  CB  ASP A  17      921   2000   1417   -105    -16   -215       C  
ATOM    210  CG  ASP A  17      71.015   4.950   6.002  1.00 14.46           C  
ANISOU  210  CG  ASP A  17     1200   2359   1936   -414    253   -305       C  
ATOM    211  OD1 ASP A  17      71.318   4.340   4.993  1.00 17.89           O  
ANISOU  211  OD1 ASP A  17     1429   3145   2224   -474    720   -663       O  
ATOM    212  OD2 ASP A  17      71.559   6.000   6.417  1.00 16.65           O  
ANISOU  212  OD2 ASP A  17     1435   2610   2282   -666     99   -283       O  
ATOM    213  H   ASP A  17      68.355   5.141   4.950  1.00 11.69           H  
ANISOU  213  H   ASP A  17     1481   1481   1481      0      0      0       H  
ATOM    214  HA  ASP A  17      69.369   2.820   5.669  1.00 12.34           H  
ANISOU  214  HA  ASP A  17     1563   1563   1563      0      0      0       H  
ATOM    215  HB2 ASP A  17      69.381   5.189   7.188  1.00 13.70           H  
ANISOU  215  HB2 ASP A  17     1735   1735   1735      0      0      0       H  
ATOM    216  HB3 ASP A  17      70.224   3.930   7.573  1.00 13.70           H  
ANISOU  216  HB3 ASP A  17     1735   1735   1735      0      0      0       H  
ATOM    217  N   THR A  18      66.942   3.763   7.555  1.00  9.14           N  
ANISOU  217  N   THR A  18      781   1317   1374      6    -99    -53       N  
ATOM    218  CA  THR A  18      65.982   3.248   8.532  1.00  8.57           C  
ANISOU  218  CA  THR A  18      866   1164   1226     27    -88    -56       C  
ATOM    219  C   THR A  18      65.154   2.134   7.979  1.00  8.47           C  
ANISOU  219  C   THR A  18      958   1114   1148     54    -55   -125       C  
ATOM    220  O   THR A  18      64.951   1.123   8.650  1.00  9.35           O  
ANISOU  220  O   THR A  18     1158   1164   1230     46    -15   -110       O  
ATOM    221  CB  THR A  18      65.107   4.380   9.048  1.00  9.12           C  
ANISOU  221  CB  THR A  18      993   1198   1275    -24    -28   -171       C  
ATOM    222  OG1 THR A  18      65.939   5.393   9.628  1.00 11.78           O  
ANISOU  222  OG1 THR A  18     1184   1552   1739   -310    163   -459       O  
ATOM    223  CG2 THR A  18      64.093   3.936  10.058  1.00 11.59           C  
ANISOU  223  CG2 THR A  18     1063   1706   1635   -144    257   -331       C  
ATOM    224  H   THR A  18      66.900   4.580   7.288  1.00 10.96           H  
ANISOU  224  H   THR A  18     1388   1388   1388      0      0      0       H  
ATOM    225  HA  THR A  18      66.490   2.894   9.292  1.00 10.29           H  
ANISOU  225  HA  THR A  18     1303   1303   1303      0      0      0       H  
ATOM    226  HB  THR A  18      64.631   4.772   8.286  1.00 10.95           H  
ANISOU  226  HB  THR A  18     1387   1387   1387      0      0      0       H  
ATOM    227  HG1 THR A  18      65.699   5.535  10.399  1.00 17.67           H  
ANISOU  227  HG1 THR A  18     2238   2238   2238      0      0      0       H  
ATOM    228 HG21 THR A  18      63.513   3.281   9.663  1.00 17.38           H  
ANISOU  228 HG21 THR A  18     2201   2201   2201      0      0      0       H  
ATOM    229 HG22 THR A  18      64.542   3.552  10.814  1.00 17.38           H  
ANISOU  229 HG22 THR A  18     2201   2201   2201      0      0      0       H  
ATOM    230 HG23 THR A  18      63.574   4.692  10.344  1.00 17.38           H  
ANISOU  230 HG23 THR A  18     2201   2201   2201      0      0      0       H  
ATOM    231  N   LEU A  19      64.670   2.262   6.740  1.00  8.90           N  
ANISOU  231  N   LEU A  19      961   1263   1159    -67    -16    -97       N  
ATOM    232  CA  LEU A  19      63.916   1.190   6.128  1.00  8.73           C  
ANISOU  232  CA  LEU A  19      854   1392   1072    -53     42   -169       C  
ATOM    233  C   LEU A  19      64.727  -0.096   5.995  1.00  9.10           C  
ANISOU  233  C   LEU A  19      907   1340   1211   -122    -99   -175       C  
ATOM    234  O   LEU A  19      64.198  -1.189   6.173  1.00 10.65           O  
ANISOU  234  O   LEU A  19     1119   1315   1613   -166     -8   -246       O  
ATOM    235  CB  LEU A  19      63.341   1.583   4.807  1.00 10.28           C  
ANISOU  235  CB  LEU A  19      961   1776   1170    -39    -38    -58       C  
ATOM    236  CG  LEU A  19      62.170   2.529   4.834  1.00 11.13           C  
ANISOU  236  CG  LEU A  19     1188   1539   1502     34   -217     -5       C  
ATOM    237  CD1 LEU A  19      61.864   3.080   3.519  1.00 18.76           C  
ANISOU  237  CD1 LEU A  19     2083   2920   2125    214   -163   1188       C  
ATOM    238  CD2 LEU A  19      60.932   1.874   5.468  1.00 14.69           C  
ANISOU  238  CD2 LEU A  19     1191   2366   2025    282    136    607       C  
ATOM    239  H   LEU A  19      64.809   2.989   6.302  1.00 10.69           H  
ANISOU  239  H   LEU A  19     1354   1354   1354      0      0      0       H  
ATOM    240  HA  LEU A  19      63.162   0.993   6.722  1.00 10.48           H  
ANISOU  240  HA  LEU A  19     1327   1327   1327      0      0      0       H  
ATOM    241  HB2 LEU A  19      64.046   1.990   4.280  1.00 12.34           H  
ANISOU  241  HB2 LEU A  19     1563   1563   1563      0      0      0       H  
ATOM    242  HB3 LEU A  19      63.065   0.776   4.346  1.00 12.34           H  
ANISOU  242  HB3 LEU A  19     1563   1563   1563      0      0      0       H  
ATOM    243  HG  LEU A  19      62.423   3.282   5.409  1.00 13.36           H  
ANISOU  243  HG  LEU A  19     1692   1692   1692      0      0      0       H  
ATOM    244 HD11 LEU A  19      61.653   2.365   2.914  1.00 28.14           H  
ANISOU  244 HD11 LEU A  19     3564   3564   3564      0      0      0       H  
ATOM    245 HD12 LEU A  19      61.112   3.674   3.588  1.00 28.14           H  
ANISOU  245 HD12 LEU A  19     3564   3564   3564      0      0      0       H  
ATOM    246 HD13 LEU A  19      62.625   3.564   3.190  1.00 28.14           H  
ANISOU  246 HD13 LEU A  19     3564   3564   3564      0      0      0       H  
ATOM    247 HD21 LEU A  19      61.164   1.516   6.328  1.00 22.03           H  
ANISOU  247 HD21 LEU A  19     2790   2790   2790      0      0      0       H  
ATOM    248 HD22 LEU A  19      60.239   2.530   5.570  1.00 22.03           H  
ANISOU  248 HD22 LEU A  19     2790   2790   2790      0      0      0       H  
ATOM    249 HD23 LEU A  19      60.620   1.165   4.900  1.00 22.03           H  
ANISOU  249 HD23 LEU A  19     2790   2790   2790      0      0      0       H  
ATOM    250  N   ASN A  20      66.020   0.020   5.697  1.00  9.21           N  
ANISOU  250  N   ASN A  20      917   1362   1218     22     56   -123       N  
ATOM    251  CA  ASN A  20      66.863  -1.157   5.641  1.00 10.66           C  
ANISOU  251  CA  ASN A  20     1254   1325   1470     76     73   -175       C  
ATOM    252  C   ASN A  20      67.019  -1.850   6.985  1.00 10.50           C  
ANISOU  252  C   ASN A  20     1051   1354   1584    203      8   -137       C  
ATOM    253  O   ASN A  20      67.010  -3.058   7.043  1.00 13.09           O  
ANISOU  253  O   ASN A  20     1839   1332   1803    155    -59    -91       O  
ATOM    254  CB  ASN A  20      68.175  -0.813   4.986  1.00 12.15           C  
ANISOU  254  CB  ASN A  20     1272   1595   1748    184    355   -339       C  
ATOM    255  CG  ASN A  20      68.043  -0.621   3.491  1.00 14.46           C  
ANISOU  255  CG  ASN A  20     1983   1778   1732     33    601   -459       C  
ATOM    256  OD1 ASN A  20      67.131  -1.091   2.832  1.00 20.35           O  
ANISOU  256  OD1 ASN A  20     2958   3133   1639   -685    282   -587       O  
ATOM    257  ND2 ASN A  20      68.979   0.099   2.916  1.00 17.97           N  
ANISOU  257  ND2 ASN A  20     2440   2149   2239      0   1032   -202       N  
ATOM    258  H   ASN A  20      66.356   0.796   5.537  1.00 11.05           H  
ANISOU  258  H   ASN A  20     1399   1399   1399      0      0      0       H  
ATOM    259  HA  ASN A  20      66.413  -1.794   5.048  1.00 12.79           H  
ANISOU  259  HA  ASN A  20     1620   1620   1620      0      0      0       H  
ATOM    260  HB2 ASN A  20      68.523   0.002   5.381  1.00 14.57           H  
ANISOU  260  HB2 ASN A  20     1845   1845   1845      0      0      0       H  
ATOM    261  HB3 ASN A  20      68.813  -1.523   5.160  1.00 14.57           H  
ANISOU  261  HB3 ASN A  20     1845   1845   1845      0      0      0       H  
ATOM    262 HD21 ASN A  20      68.952   0.241   2.068  1.00 21.57           H  
ANISOU  262 HD21 ASN A  20     2732   2732   2732      0      0      0       H  
ATOM    263 HD22 ASN A  20      69.620   0.427   3.387  1.00 21.57           H  
ANISOU  263 HD22 ASN A  20     2732   2732   2732      0      0      0       H  
ATOM    264  N   LEU A  21      67.098  -1.059   8.045  1.00 10.09           N  
ANISOU  264  N   LEU A  21     1076   1247   1510     64    -60    -44       N  
ATOM    265  CA  LEU A  21      67.144  -1.615   9.390  1.00 10.23           C  
ANISOU  265  CA  LEU A  21     1057   1239   1590    220    -96     72       C  
ATOM    266  C   LEU A  21      65.849  -2.298   9.769  1.00  9.99           C  
ANISOU  266  C   LEU A  21     1091   1259   1446    148    -60    -24       C  
ATOM    267  O   LEU A  21      65.824  -3.339  10.424  1.00 12.13           O  
ANISOU  267  O   LEU A  21     1401   1283   1925    -18   -174    233       O  
ATOM    268  CB  LEU A  21      67.544  -0.583  10.378  1.00 11.76           C  
ANISOU  268  CB  LEU A  21     1293   1664   1513   -123   -234     50       C  
ATOM    269  CG  LEU A  21      68.967  -0.001  10.237  1.00 13.97           C  
ANISOU  269  CG  LEU A  21     1158   2417   1735   -234   -150    -21       C  
ATOM    270  CD1 LEU A  21      69.206   1.054  11.323  1.00 17.00           C  
ANISOU  270  CD1 LEU A  21     1833   2352   2273   -364   -810   -181       C  
ATOM    271  CD2 LEU A  21      69.985  -1.113  10.419  1.00 18.36           C  
ANISOU  271  CD2 LEU A  21     1336   2813   2824     71   -338   -180       C  
ATOM    272  H   LEU A  21      67.122  -0.206   7.937  1.00 12.11           H  
ANISOU  272  H   LEU A  21     1534   1534   1534      0      0      0       H  
ATOM    273  HA  LEU A  21      67.843  -2.302   9.393  1.00 12.27           H  
ANISOU  273  HA  LEU A  21     1554   1554   1554      0      0      0       H  
ATOM    274  HB2 LEU A  21      66.911   0.150  10.322  1.00 14.12           H  
ANISOU  274  HB2 LEU A  21     1788   1788   1788      0      0      0       H  
ATOM    275  HB3 LEU A  21      67.463  -0.967  11.265  1.00 14.12           H  
ANISOU  275  HB3 LEU A  21     1788   1788   1788      0      0      0       H  
ATOM    276  HG  LEU A  21      69.073   0.404   9.351  1.00 16.77           H  
ANISOU  276  HG  LEU A  21     2124   2124   2124      0      0      0       H  
ATOM    277 HD11 LEU A  21      69.101   0.653  12.189  1.00 25.50           H  
ANISOU  277 HD11 LEU A  21     3230   3230   3230      0      0      0       H  
ATOM    278 HD12 LEU A  21      70.097   1.404  11.239  1.00 25.50           H  
ANISOU  278 HD12 LEU A  21     3230   3230   3230      0      0      0       H  
ATOM    279 HD13 LEU A  21      68.572   1.768  11.222  1.00 25.50           H  
ANISOU  279 HD13 LEU A  21     3230   3230   3230      0      0      0       H  
ATOM    280 HD21 LEU A  21      69.876  -1.507  11.288  1.00 27.53           H  
ANISOU  280 HD21 LEU A  21     3487   3487   3487      0      0      0       H  
ATOM    281 HD22 LEU A  21      69.851  -1.783   9.745  1.00 27.53           H  
ANISOU  281 HD22 LEU A  21     3487   3487   3487      0      0      0       H  
ATOM    282 HD23 LEU A  21      70.871  -0.752  10.341  1.00 27.53           H  
ANISOU  282 HD23 LEU A  21     3487   3487   3487      0      0      0       H  
ATOM    283  N   ILE A  22      64.721  -1.699   9.366  1.00 10.22           N  
ANISOU  283  N   ILE A  22     1049   1267   1569     63    -48    -31       N  
ATOM    284  CA  ILE A  22      63.417  -2.352   9.658  1.00 10.57           C  
ANISOU  284  CA  ILE A  22     1086   1381   1548    -48     76   -102       C  
ATOM    285  C   ILE A  22      63.363  -3.693   8.986  1.00 10.73           C  
ANISOU  285  C   ILE A  22     1094   1273   1711     84    -91    -14       C  
ATOM    286  O   ILE A  22      62.922  -4.684   9.556  1.00 12.95           O  
ANISOU  286  O   ILE A  22     1607   1352   1961    -97    147     12       O  
ATOM    287  CB  ILE A  22      62.281  -1.419   9.281  1.00 10.15           C  
ANISOU  287  CB  ILE A  22     1008   1321   1528    -38     87   -226       C  
ATOM    288  CG1 ILE A  22      62.245  -0.149  10.164  1.00 10.46           C  
ANISOU  288  CG1 ILE A  22     1135   1474   1365    -30    106   -142       C  
ATOM    289  CG2 ILE A  22      60.934  -2.153   9.344  1.00 13.27           C  
ANISOU  289  CG2 ILE A  22     1116   1702   2224   -206     -7   -134       C  
ATOM    290  CD1 ILE A  22      61.382   0.955   9.626  1.00 10.69           C  
ANISOU  290  CD1 ILE A  22     1105   1527   1429    171    159   -208       C  
ATOM    291  H   ILE A  22      64.750  -0.950   8.945  1.00 12.27           H  
ANISOU  291  H   ILE A  22     1554   1554   1554      0      0      0       H  
ATOM    292  HA  ILE A  22      63.370  -2.502  10.625  1.00 12.68           H  
ANISOU  292  HA  ILE A  22     1606   1606   1606      0      0      0       H  
ATOM    293  HB  ILE A  22      62.423  -1.134   8.354  1.00 12.18           H  
ANISOU  293  HB  ILE A  22     1543   1543   1543      0      0      0       H  
ATOM    294 HG12 ILE A  22      61.923  -0.393  11.046  1.00 12.55           H  
ANISOU  294 HG12 ILE A  22     1589   1589   1589      0      0      0       H  
ATOM    295 HG13 ILE A  22      63.150   0.185  10.264  1.00 12.55           H  
ANISOU  295 HG13 ILE A  22     1589   1589   1589      0      0      0       H  
ATOM    296 HG21 ILE A  22      60.944  -2.893   8.733  1.00 19.90           H  
ANISOU  296 HG21 ILE A  22     2520   2520   2520      0      0      0       H  
ATOM    297 HG22 ILE A  22      60.787  -2.476  10.236  1.00 19.90           H  
ANISOU  297 HG22 ILE A  22     2520   2520   2520      0      0      0       H  
ATOM    298 HG23 ILE A  22      60.228  -1.548   9.103  1.00 19.90           H  
ANISOU  298 HG23 ILE A  22     2520   2520   2520      0      0      0       H  
ATOM    299 HD11 ILE A  22      60.478   0.643   9.545  1.00 16.04           H  
ANISOU  299 HD11 ILE A  22     2031   2031   2031      0      0      0       H  
ATOM    300 HD12 ILE A  22      61.409   1.704  10.226  1.00 16.04           H  
ANISOU  300 HD12 ILE A  22     2031   2031   2031      0      0      0       H  
ATOM    301 HD13 ILE A  22      61.707   1.223   8.764  1.00 16.04           H  
ANISOU  301 HD13 ILE A  22     2031   2031   2031      0      0      0       H  
ATOM    302  N   ALA A  23      63.842  -3.782   7.732  1.00 10.96           N  
ANISOU  302  N   ALA A  23     1226   1243   1694    -41    -33   -144       N  
ATOM    303  CA  ALA A  23      63.782  -5.038   6.985  1.00 12.82           C  
ANISOU  303  CA  ALA A  23     1729   1307   1834     53    -29   -133       C  
ATOM    304  C   ALA A  23      64.624  -6.147   7.621  1.00 13.28           C  
ANISOU  304  C   ALA A  23     1825   1267   1954    189    -28   -232       C  
ATOM    305  O   ALA A  23      64.285  -7.315   7.536  1.00 17.40           O  
ANISOU  305  O   ALA A  23     2613   1234   2763     -2   -328   -149       O  
ATOM    306  CB  ALA A  23      64.221  -4.820   5.560  1.00 14.55           C  
ANISOU  306  CB  ALA A  23     2208   1700   1621    -91   -126   -263       C  
ATOM    307  H   ALA A  23      64.190  -3.087   7.362  1.00 13.15           H  
ANISOU  307  H   ALA A  23     1665   1665   1665      0      0      0       H  
ATOM    308  HA  ALA A  23      62.848  -5.337   6.971  1.00 15.38           H  
ANISOU  308  HA  ALA A  23     1948   1948   1948      0      0      0       H  
ATOM    309  HB1 ALA A  23      63.691  -4.124   5.165  1.00 21.83           H  
ANISOU  309  HB1 ALA A  23     2765   2765   2765      0      0      0       H  
ATOM    310  HB2 ALA A  23      65.146  -4.565   5.546  1.00 21.83           H  
ANISOU  310  HB2 ALA A  23     2765   2765   2765      0      0      0       H  
ATOM    311  HB3 ALA A  23      64.105  -5.632   5.062  1.00 21.83           H  
ANISOU  311  HB3 ALA A  23     2765   2765   2765      0      0      0       H  
ATOM    312  N   SER A  24      65.708  -5.769   8.280  1.00 14.62           N  
ANISOU  312  N   SER A  24     2087   1378   2089    183   -311   -188       N  
ATOM    313  CA  SER A  24      66.587  -6.725   8.938  1.00 17.16           C  
ANISOU  313  CA  SER A  24     2302   1745   2474    355   -477    -14       C  
ATOM    314  C   SER A  24      66.243  -6.923  10.392  1.00 17.58           C  
ANISOU  314  C   SER A  24     2730   1571   2377    115   -757    -17       C  
ATOM    315  O   SER A  24      66.929  -7.710  11.080  1.00 22.70           O  
ANISOU  315  O   SER A  24     3666   2055   2905    624   -676    434       O  
ATOM    316  CB  SER A  24      68.036  -6.336   8.775  1.00 20.46           C  
ANISOU  316  CB  SER A  24     2191   2423   3159    331   -568    -35       C  
ATOM    317  OG  SER A  24      68.336  -5.123   9.417  1.00 20.50           O  
ANISOU  317  OG  SER A  24     1736   2609   3445    275    -88   -325       O  
ATOM    318  H   SER A  24      65.899  -4.932   8.320  1.00 17.54           H  
ANISOU  318  H   SER A  24     2221   2221   2221      0      0      0       H  
ATOM    319  HA  SER A  24      66.465  -7.588   8.490  1.00 20.60           H  
ANISOU  319  HA  SER A  24     2609   2609   2609      0      0      0       H  
ATOM    320  HB2 SER A  24      68.597  -7.038   9.141  1.00 24.55           H  
ANISOU  320  HB2 SER A  24     3109   3109   3109      0      0      0       H  
ATOM    321  HB3 SER A  24      68.240  -6.255   7.830  1.00 24.55           H  
ANISOU  321  HB3 SER A  24     3109   3109   3109      0      0      0       H  
ATOM    322  HG  SER A  24      68.188  -5.196  10.220  1.00 30.75           H  
ANISOU  322  HG  SER A  24     3895   3895   3895      0      0      0       H  
ATOM    323  N   ASP A  25      65.246  -6.246  10.925  1.00 17.33           N  
ANISOU  323  N   ASP A  25     2830   1545   2212    -78   -358    115       N  
ATOM    324  CA  ASP A  25      64.971  -6.277  12.310  1.00 20.96           C  
ANISOU  324  CA  ASP A  25     3191   2538   2235   -512   -230    449       C  
ATOM    325  C   ASP A  25      66.155  -5.794  13.137  1.00 20.51           C  
ANISOU  325  C   ASP A  25     2968   2711   2114   -157   -399    565       C  
ATOM    326  O   ASP A  25      66.469  -6.298  14.215  1.00 25.84           O  
ANISOU  326  O   ASP A  25     3861   3312   2645   -289   -760   1144       O  
ATOM    327  CB  ASP A  25      64.524  -7.704  12.817  1.00 31.67           C  
ANISOU  327  CB  ASP A  25     4683   3581   3767  -1569   -390   1489       C  
ATOM    328  CG  ASP A  25      63.056  -7.490  13.236  1.00 40.02           C  
ANISOU  328  CG  ASP A  25     4493   6046   4666  -2477    -66   1307       C  
ATOM    329  OD1 ASP A  25      62.861  -6.879  14.339  1.00 54.09           O  
ANISOU  329  OD1 ASP A  25     5427  10045   5079   -607    291    210       O  
ATOM    330  OD2 ASP A  25      62.196  -7.793  12.397  1.00 49.94           O  
ANISOU  330  OD2 ASP A  25     5039   7933   6003  -2357  -1281   1564       O  
ATOM    331  H   ASP A  25      64.747  -5.768  10.413  1.00 20.80           H  
ANISOU  331  H   ASP A  25     2634   2634   2634      0      0      0       H  
ATOM    332  HA  ASP A  25      64.226  -5.662  12.476  1.00 25.15           H  
ANISOU  332  HA  ASP A  25     3185   3185   3185      0      0      0       H  
ATOM    333  HB2 ASP A  25      64.593  -8.364  12.109  1.00 38.00           H  
ANISOU  333  HB2 ASP A  25     4813   4813   4813      0      0      0       H  
ATOM    334  HB3 ASP A  25      65.064  -7.991  13.571  1.00 38.00           H  
ANISOU  334  HB3 ASP A  25     4813   4813   4813      0      0      0       H  
ATOM    335  N   GLY A  26      66.740  -4.679  12.715  1.00 16.97           N  
ANISOU  335  N   GLY A  26     2528   2073   1848    233   -290     77       N  
ATOM    336  CA  GLY A  26      67.808  -4.045  13.479  1.00 18.36           C  
ANISOU  336  CA  GLY A  26     2513   2123   2343    504   -516   -143       C  
ATOM    337  C   GLY A  26      69.162  -4.612  13.090  1.00 19.52           C  
ANISOU  337  C   GLY A  26     2577   1960   2879    648   -649   -231       C  
ATOM    338  O   GLY A  26      69.323  -5.205  12.039  1.00 23.89           O  
ANISOU  338  O   GLY A  26     2757   2783   3539    454   -210   -962       O  
ATOM    339  H   GLY A  26      66.483  -4.324  11.975  1.00 20.37           H  
ANISOU  339  H   GLY A  26     2580   2580   2580      0      0      0       H  
ATOM    340  HA2 GLY A  26      67.799  -3.089  13.315  1.00 22.04           H  
ANISOU  340  HA2 GLY A  26     2791   2791   2791      0      0      0       H  
ATOM    341  HA3 GLY A  26      67.658  -4.189  14.426  1.00 22.04           H  
ANISOU  341  HA3 GLY A  26     2791   2791   2791      0      0      0       H  
ATOM    342  N   PRO A  27      70.156  -4.323  13.900  1.00 22.18           N  
ANISOU  342  N   PRO A  27     2655   2201   3573    561   -941   -295       N  
ATOM    343  CA  PRO A  27      70.022  -3.588  15.169  1.00 21.01           C  
ANISOU  343  CA  PRO A  27     2751   2131   3101    507  -1145     12       C  
ATOM    344  C   PRO A  27      69.755  -2.104  14.896  1.00 16.91           C  
ANISOU  344  C   PRO A  27     1924   1968   2535    130   -452    108       C  
ATOM    345  O   PRO A  27      70.079  -1.553  13.841  1.00 20.87           O  
ANISOU  345  O   PRO A  27     2614   2533   2783    400    301    168       O  
ATOM    346  CB  PRO A  27      71.448  -3.695  15.790  1.00 24.06           C  
ANISOU  346  CB  PRO A  27     2724   2982   3435    726  -1139    135       C  
ATOM    347  CG  PRO A  27      72.330  -4.116  14.719  1.00 27.60           C  
ANISOU  347  CG  PRO A  27     2733   3557   4196    373   -956   -832       C  
ATOM    348  CD  PRO A  27      71.551  -4.703  13.604  1.00 25.64           C  
ANISOU  348  CD  PRO A  27     2581   2862   4299    430   -916   -770       C  
ATOM    349  HA  PRO A  27      69.339  -3.982  15.750  1.00 25.21           H  
ANISOU  349  HA  PRO A  27     3193   3193   3193      0      0      0       H  
ATOM    350  N   PHE A  28      69.083  -1.452  15.871  1.00 15.97           N  
ANISOU  350  N   PHE A  28     1826   2139   2102    124   -526    248       N  
ATOM    351  CA  PHE A  28      68.702  -0.086  15.720  1.00 14.62           C  
ANISOU  351  CA  PHE A  28     1405   2022   2129    -56   -273    151       C  
ATOM    352  C   PHE A  28      69.563   0.788  16.604  1.00 15.11           C  
ANISOU  352  C   PHE A  28     1373   2337   2030     42   -420     93       C  
ATOM    353  O   PHE A  28      69.991   0.393  17.652  1.00 20.34           O  
ANISOU  353  O   PHE A  28     2543   2780   2404    152   -940    270       O  
ATOM    354  CB  PHE A  28      67.220   0.160  16.161  1.00 14.01           C  
ANISOU  354  CB  PHE A  28     1453   1956   1915   -214   -178     65       C  
ATOM    355  CG  PHE A  28      66.254  -0.588  15.283  1.00 14.33           C  
ANISOU  355  CG  PHE A  28     1339   2146   1957    -64   -132   -105       C  
ATOM    356  CD1 PHE A  28      65.992  -0.166  14.006  1.00 15.06           C  
ANISOU  356  CD1 PHE A  28     1228   2484   2009    101   -129     67       C  
ATOM    357  CD2 PHE A  28      65.651  -1.750  15.717  1.00 17.76           C  
ANISOU  357  CD2 PHE A  28     2143   2334   2272   -551   -381     43       C  
ATOM    358  CE1 PHE A  28      65.082  -0.893  13.210  1.00 15.19           C  
ANISOU  358  CE1 PHE A  28     1293   2606   1873    235    -29   -250       C  
ATOM    359  CE2 PHE A  28      64.813  -2.455  14.914  1.00 18.44           C  
ANISOU  359  CE2 PHE A  28     2022   2678   2308   -640   -239    -92       C  
ATOM    360  CZ  PHE A  28      64.542  -2.043  13.668  1.00 16.83           C  
ANISOU  360  CZ  PHE A  28     1714   2636   2047    -76      7   -415       C  
ATOM    361  H   PHE A  28      68.881  -1.869  16.596  1.00 19.16           H  
ANISOU  361  H   PHE A  28     2427   2427   2427      0      0      0       H  
ATOM    362  HA  PHE A  28      68.814   0.183  14.784  1.00 17.55           H  
ANISOU  362  HA  PHE A  28     2223   2223   2223      0      0      0       H  
ATOM    363  HB2 PHE A  28      67.106  -0.126  17.081  1.00 16.82           H  
ANISOU  363  HB2 PHE A  28     2130   2130   2130      0      0      0       H  
ATOM    364  HB3 PHE A  28      67.025   1.110  16.117  1.00 16.82           H  
ANISOU  364  HB3 PHE A  28     2130   2130   2130      0      0      0       H  
ATOM    365  HD1 PHE A  28      66.410   0.592  13.668  1.00 18.07           H  
ANISOU  365  HD1 PHE A  28     2289   2289   2289      0      0      0       H  
ATOM    366  HD2 PHE A  28      65.822  -2.057  16.578  1.00 21.31           H  
ANISOU  366  HD2 PHE A  28     2699   2699   2699      0      0      0       H  
ATOM    367  HE1 PHE A  28      64.853  -0.579  12.366  1.00 18.23           H  
ANISOU  367  HE1 PHE A  28     2309   2309   2309      0      0      0       H  
ATOM    368  HE2 PHE A  28      64.422  -3.236  15.234  1.00 22.13           H  
ANISOU  368  HE2 PHE A  28     2803   2803   2803      0      0      0       H  
ATOM    369  HZ  PHE A  28      63.983  -2.547  13.121  1.00 20.20           H  
ANISOU  369  HZ  PHE A  28     2558   2558   2558      0      0      0       H  
ATOM    370  N   PRO A  29      69.807   2.031  16.191  1.00 15.06           N  
ANISOU  370  N   PRO A  29     1450   2431   1840   -294   -327    -20       N  
ATOM    371  CA  PRO A  29      70.683   2.899  16.962  1.00 16.83           C  
ANISOU  371  CA  PRO A  29     1450   2717   2227   -359   -371   -205       C  
ATOM    372  C   PRO A  29      70.125   3.459  18.226  1.00 16.19           C  
ANISOU  372  C   PRO A  29     1479   2697   1974   -199   -574    -47       C  
ATOM    373  O   PRO A  29      70.893   3.794  19.134  1.00 17.83           O  
ANISOU  373  O   PRO A  29     1516   2979   2279   -334   -560   -322       O  
ATOM    374  CB  PRO A  29      70.997   4.012  15.961  1.00 20.21           C  
ANISOU  374  CB  PRO A  29     2290   2995   2393   -989     -6   -145       C  
ATOM    375  CG  PRO A  29      69.787   4.038  15.050  1.00 20.65           C  
ANISOU  375  CG  PRO A  29     2859   2617   2371   -856   -348    270       C  
ATOM    376  CD  PRO A  29      69.437   2.591  14.883  1.00 15.73           C  
ANISOU  376  CD  PRO A  29     1905   2378   1694   -271   -171     -9       C  
ATOM    377  HA  PRO A  29      71.509   2.414  17.167  1.00 20.19           H  
ANISOU  377  HA  PRO A  29     2557   2557   2557      0      0      0       H  
ATOM    378  HB2 PRO A  29      71.110   4.863  16.412  1.00 24.25           H  
ANISOU  378  HB2 PRO A  29     3071   3071   3071      0      0      0       H  
ATOM    379  HB3 PRO A  29      71.804   3.812  15.460  1.00 24.25           H  
ANISOU  379  HB3 PRO A  29     3071   3071   3071      0      0      0       H  
ATOM    380  HG2 PRO A  29      69.055   4.528  15.457  1.00 24.78           H  
ANISOU  380  HG2 PRO A  29     3138   3138   3138      0      0      0       H  
ATOM    381  HG3 PRO A  29      70.002   4.444  14.196  1.00 24.78           H  
ANISOU  381  HG3 PRO A  29     3138   3138   3138      0      0      0       H  
ATOM    382  HD2 PRO A  29      68.490   2.476  14.704  1.00 18.88           H  
ANISOU  382  HD2 PRO A  29     2391   2391   2391      0      0      0       H  
ATOM    383  HD3 PRO A  29      69.949   2.185  14.167  1.00 18.88           H  
ANISOU  383  HD3 PRO A  29     2391   2391   2391      0      0      0       H  
ATOM    384  N   TYR A  30      68.826   3.595  18.352  1.00 17.23           N  
ANISOU  384  N   TYR A  30     1434   3082   2030    -93   -609   -234       N  
ATOM    385  CA  TYR A  30      68.167   4.206  19.494  1.00 18.60           C  
ANISOU  385  CA  TYR A  30     1408   3598   2062   -223   -608   -320       C  
ATOM    386  C   TYR A  30      67.352   3.214  20.258  1.00 22.10           C  
ANISOU  386  C   TYR A  30     1722   4523   2151   -505   -651    175       C  
ATOM    387  O   TYR A  30      66.655   2.351  19.646  1.00 20.49           O  
ANISOU  387  O   TYR A  30     1661   3951   2174   -412   -344    299       O  
ATOM    388  CB  TYR A  30      67.321   5.386  19.093  1.00 20.01           C  
ANISOU  388  CB  TYR A  30     1583   3558   2463     89   -473   -632       C  
ATOM    389  CG  TYR A  30      68.115   6.645  18.762  1.00 20.08           C  
ANISOU  389  CG  TYR A  30     1553   3470   2608    265   -361   -501       C  
ATOM    390  CD1 TYR A  30      68.483   7.501  19.804  1.00 24.11           C  
ANISOU  390  CD1 TYR A  30     2619   3573   2969   -263      0   -794       C  
ATOM    391  CD2 TYR A  30      68.449   7.018  17.509  1.00 20.20           C  
ANISOU  391  CD2 TYR A  30     1560   3422   2692    495   -230   -388       C  
ATOM    392  CE1 TYR A  30      69.197   8.670  19.624  1.00 24.20           C  
ANISOU  392  CE1 TYR A  30     2465   3871   2859   -346   -212   -629       C  
ATOM    393  CE2 TYR A  30      69.199   8.211  17.302  1.00 20.12           C  
ANISOU  393  CE2 TYR A  30     1360   3570   2713    356   -352   -439       C  
ATOM    394  CZ  TYR A  30      69.550   9.010  18.315  1.00 22.00           C  
ANISOU  394  CZ  TYR A  30     1898   3673   2790    114   -418   -366       C  
ATOM    395  OH  TYR A  30      70.223  10.207  18.151  1.00 24.06           O  
ANISOU  395  OH  TYR A  30     2171   3570   3401     40    -97   -532       O  
ATOM    396  H   TYR A  30      68.330   3.301  17.714  1.00 20.67           H  
ANISOU  396  H   TYR A  30     2618   2618   2618      0      0      0       H  
ATOM    397  HA  TYR A  30      68.867   4.537  20.095  1.00 22.32           H  
ANISOU  397  HA  TYR A  30     2827   2827   2827      0      0      0       H  
ATOM    398  HB2 TYR A  30      66.793   5.139  18.318  1.00 24.02           H  
ANISOU  398  HB2 TYR A  30     3042   3042   3042      0      0      0       H  
ATOM    399  HB3 TYR A  30      66.706   5.587  19.815  1.00 24.02           H  
ANISOU  399  HB3 TYR A  30     3042   3042   3042      0      0      0       H  
ATOM    400  HD1 TYR A  30      68.232   7.271  20.669  1.00 28.93           H  
ANISOU  400  HD1 TYR A  30     3664   3664   3664      0      0      0       H  
ATOM    401  HD2 TYR A  30      68.190   6.498  16.783  1.00 24.24           H  
ANISOU  401  HD2 TYR A  30     3070   3070   3070      0      0      0       H  
ATOM    402  HE1 TYR A  30      69.433   9.209  20.344  1.00 29.04           H  
ANISOU  402  HE1 TYR A  30     3678   3678   3678      0      0      0       H  
ATOM    403  HE2 TYR A  30      69.452   8.440  16.437  1.00 24.14           H  
ANISOU  403  HE2 TYR A  30     3057   3057   3057      0      0      0       H  
ATOM    404  HH  TYR A  30      70.361  10.336  17.353  1.00 36.10           H  
ANISOU  404  HH  TYR A  30     4572   4572   4572      0      0      0       H  
ATOM    405  N   SER A  31      67.335   3.372  21.566  1.00 24.96           N  
ANISOU  405  N   SER A  31     2581   4838   2066   -418   -790    436       N  
ATOM    406  CA  SER A  31      66.532   2.470  22.369  1.00 26.70           C  
ANISOU  406  CA  SER A  31     3550   4426   2167   -657  -1018    802       C  
ATOM    407  C   SER A  31      65.066   2.613  22.056  1.00 22.97           C  
ANISOU  407  C   SER A  31     3155   3848   1723   -628    -99    544       C  
ATOM    408  O   SER A  31      64.289   1.711  22.257  1.00 27.65           O  
ANISOU  408  O   SER A  31     3918   4010   2578  -1088   -596    699       O  
ATOM    409  CB  SER A  31      66.741   2.861  23.907  1.00 28.29           C  
ANISOU  409  CB  SER A  31     4001   4566   2184   -672   -691    612       C  
ATOM    410  OG  SER A  31      66.455   4.277  24.016  1.00 43.62           O  
ANISOU  410  OG  SER A  31     6043   5352   5178    884    904   -935       O  
ATOM    411  H   SER A  31      67.792   3.999  21.937  1.00 29.95           H  
ANISOU  411  H   SER A  31     3793   3793   3793      0      0      0       H  
ATOM    412  HA  SER A  31      66.817   1.544  22.218  1.00 32.03           H  
ANISOU  412  HA  SER A  31     4057   4057   4057      0      0      0       H  
ATOM    413  HB2 SER A  31      66.140   2.349  24.470  1.00 33.95           H  
ANISOU  413  HB2 SER A  31     4300   4300   4300      0      0      0       H  
ATOM    414  HB3 SER A  31      67.654   2.678  24.181  1.00 33.95           H  
ANISOU  414  HB3 SER A  31     4300   4300   4300      0      0      0       H  
ATOM    415  HG  SER A  31      66.969   4.698  23.536  1.00 65.43           H  
ANISOU  415  HG  SER A  31     8287   8287   8287      0      0      0       H  
ATOM    416  N   GLN A  32      64.614   3.778  21.565  1.00 22.96           N  
ANISOU  416  N   GLN A  32     2859   3741   2125   -720   -319    269       N  
ATOM    417  CA  GLN A  32      63.155   3.919  21.372  1.00 23.79           C  
ANISOU  417  CA  GLN A  32     2755   4029   2255   -352     97   -477       C  
ATOM    418  C   GLN A  32      62.679   3.278  20.080  1.00 19.90           C  
ANISOU  418  C   GLN A  32     1687   3635   2238   -323    315   -347       C  
ATOM    419  O   GLN A  32      61.495   3.172  19.834  1.00 24.66           O  
ANISOU  419  O   GLN A  32     1562   4457   3351    -42    308  -1279       O  
ATOM    420  CB  GLN A  32      62.788   5.416  21.374  1.00 27.72           C  
ANISOU  420  CB  GLN A  32     3452   4135   2944    -76    382   -986       C  
ATOM    421  CG  GLN A  32      63.049   6.062  22.710  1.00 34.89           C  
ANISOU  421  CG  GLN A  32     4839   5121   3297   -810    608  -1612       C  
ATOM    422  CD  GLN A  32      64.427   6.710  22.802  1.00 37.91           C  
ANISOU  422  CD  GLN A  32     5371   5871   3162  -1509    194  -1406       C  
ATOM    423  OE1 GLN A  32      65.411   6.334  22.164  1.00 34.89           O  
ANISOU  423  OE1 GLN A  32     5123   5838   2296  -1859    447    -27       O  
ATOM    424  NE2 GLN A  32      64.439   7.769  23.605  1.00 51.43           N  
ANISOU  424  NE2 GLN A  32     7571   7761   4208  -2630    422  -2998       N  
ATOM    425  H   GLN A  32      65.154   4.419  21.369  1.00 27.56           H  
ANISOU  425  H   GLN A  32     3491   3491   3491      0      0      0       H  
ATOM    426  HA  GLN A  32      62.697   3.485  22.122  1.00 28.55           H  
ANISOU  426  HA  GLN A  32     3616   3616   3616      0      0      0       H  
ATOM    427  HB2 GLN A  32      63.307   5.872  20.693  1.00 33.26           H  
ANISOU  427  HB2 GLN A  32     4212   4212   4212      0      0      0       H  
ATOM    428  HB3 GLN A  32      61.849   5.515  21.150  1.00 33.26           H  
ANISOU  428  HB3 GLN A  32     4212   4212   4212      0      0      0       H  
ATOM    429  HG2 GLN A  32      62.372   6.737  22.872  1.00 41.87           H  
ANISOU  429  HG2 GLN A  32     5303   5303   5303      0      0      0       H  
ATOM    430  HG3 GLN A  32      62.969   5.390  23.405  1.00 41.87           H  
ANISOU  430  HG3 GLN A  32     5303   5303   5303      0      0      0       H  
ATOM    431 HE21 GLN A  32      65.159   8.230  23.698  1.00 61.72           H  
ANISOU  431 HE21 GLN A  32     7817   7817   7817      0      0      0       H  
ATOM    432 HE22 GLN A  32      63.726   7.994  24.030  1.00 61.72           H  
ANISOU  432 HE22 GLN A  32     7817   7817   7817      0      0      0       H  
ATOM    433  N   ASP A  33      63.640   2.863  19.247  1.00 17.10           N  
ANISOU  433  N   ASP A  33     1370   3208   1921   -180   -129   -150       N  
ATOM    434  CA  ASP A  33      63.277   2.335  17.942  1.00 14.41           C  
ANISOU  434  CA  ASP A  33     1137   2462   1875    119   -361     49       C  
ATOM    435  C   ASP A  33      62.491   1.012  18.107  1.00 14.41           C  
ANISOU  435  C   ASP A  33     1361   2507   1607     58   -171    263       C  
ATOM    436  O   ASP A  33      62.897   0.106  18.780  1.00 19.59           O  
ANISOU  436  O   ASP A  33     1570   3135   2737    -75   -559   1053       O  
ATOM    437  CB  ASP A  33      64.510   2.123  17.064  1.00 13.75           C  
ANISOU  437  CB  ASP A  33     1238   2232   1754     -7   -286    106       C  
ATOM    438  CG  ASP A  33      65.146   3.399  16.595  1.00 15.16           C  
ANISOU  438  CG  ASP A  33     1312   2295   2152    -83   -347    127       C  
ATOM    439  OD1 ASP A  33      64.437   4.440  16.630  1.00 15.63           O  
ANISOU  439  OD1 ASP A  33     1492   2182   2265   -132   -514     61       O  
ATOM    440  OD2 ASP A  33      66.339   3.381  16.229  1.00 16.23           O  
ANISOU  440  OD2 ASP A  33     1448   2775   1944   -256    -64     80       O  
ATOM    441  H   ASP A  33      64.466   2.908  19.481  1.00 20.52           H  
ANISOU  441  H   ASP A  33     2599   2599   2599      0      0      0       H  
ATOM    442  HA  ASP A  33      62.693   2.986  17.499  1.00 17.29           H  
ANISOU  442  HA  ASP A  33     2190   2190   2190      0      0      0       H  
ATOM    443  HB2 ASP A  33      65.166   1.612  17.564  1.00 16.50           H  
ANISOU  443  HB2 ASP A  33     2090   2090   2090      0      0      0       H  
ATOM    444  HB3 ASP A  33      64.256   1.597  16.290  1.00 16.50           H  
ANISOU  444  HB3 ASP A  33     2090   2090   2090      0      0      0       H  
ATOM    445  N   GLY A  34      61.325   0.963  17.504  1.00 12.70           N  
ANISOU  445  N   GLY A  34     1367   1987   1472    149   -173    -62       N  
ATOM    446  CA  GLY A  34      60.483  -0.182  17.550  1.00 14.27           C  
ANISOU  446  CA  GLY A  34     1395   2029   2000    182    -18   -302       C  
ATOM    447  C   GLY A  34      59.381  -0.130  18.561  1.00 14.28           C  
ANISOU  447  C   GLY A  34     1655   2044   1728     72     20     12       C  
ATOM    448  O   GLY A  34      58.597  -1.089  18.609  1.00 17.74           O  
ANISOU  448  O   GLY A  34     1747   2104   2890      0    436   -258       O  
ATOM    449  H   GLY A  34      61.061   1.652  17.062  1.00 15.24           H  
ANISOU  449  H   GLY A  34     1930   1930   1930      0      0      0       H  
ATOM    450  HA2 GLY A  34      60.088  -0.307  16.673  1.00 17.13           H  
ANISOU  450  HA2 GLY A  34     2170   2170   2170      0      0      0       H  
ATOM    451  HA3 GLY A  34      61.033  -0.959  17.736  1.00 17.13           H  
ANISOU  451  HA3 GLY A  34     2170   2170   2170      0      0      0       H  
ATOM    452  N   VAL A  35      59.274   0.891  19.355  1.00 13.56           N  
ANISOU  452  N   VAL A  35     1272   2133   1748    131    -92    -36       N  
ATOM    453  CA  VAL A  35      58.168   0.985  20.293  1.00 13.93           C  
ANISOU  453  CA  VAL A  35     1414   2481   1399    281   -103    170       C  
ATOM    454  C   VAL A  35      56.854   1.265  19.551  1.00 12.68           C  
ANISOU  454  C   VAL A  35     1301   2320   1199    295    110     79       C  
ATOM    455  O   VAL A  35      56.832   1.776  18.427  1.00 13.49           O  
ANISOU  455  O   VAL A  35     1149   2786   1192    152     79    202       O  
ATOM    456  CB  VAL A  35      58.450   2.064  21.319  1.00 17.21           C  
ANISOU  456  CB  VAL A  35     1969   3090   1479    296   -287   -145       C  
ATOM    457  CG1 VAL A  35      59.592   1.714  22.222  1.00 20.13           C  
ANISOU  457  CG1 VAL A  35     1880   3725   2044    148   -561   -342       C  
ATOM    458  CG2 VAL A  35      58.394   3.400  20.763  1.00 20.09           C  
ANISOU  458  CG2 VAL A  35     2712   2739   2180     -9   -376   -460       C  
ATOM    459  H   VAL A  35      59.862   1.517  19.327  1.00 16.27           H  
ANISOU  459  H   VAL A  35     2061   2061   2061      0      0      0       H  
ATOM    460  HA  VAL A  35      58.083   0.128  20.760  1.00 16.72           H  
ANISOU  460  HA  VAL A  35     2118   2118   2118      0      0      0       H  
ATOM    461  HB  VAL A  35      57.670   2.028  21.911  1.00 20.65           H  
ANISOU  461  HB  VAL A  35     2615   2615   2615      0      0      0       H  
ATOM    462 HG11 VAL A  35      59.507   0.801  22.507  1.00 30.20           H  
ANISOU  462 HG11 VAL A  35     3825   3825   3825      0      0      0       H  
ATOM    463 HG12 VAL A  35      60.420   1.826  21.750  1.00 30.20           H  
ANISOU  463 HG12 VAL A  35     3825   3825   3825      0      0      0       H  
ATOM    464 HG13 VAL A  35      59.581   2.290  22.990  1.00 30.20           H  
ANISOU  464 HG13 VAL A  35     3825   3825   3825      0      0      0       H  
ATOM    465 HG21 VAL A  35      57.615   3.484  20.209  1.00 30.13           H  
ANISOU  465 HG21 VAL A  35     3816   3816   3816      0      0      0       H  
ATOM    466 HG22 VAL A  35      58.349   4.042  21.476  1.00 30.13           H  
ANISOU  466 HG22 VAL A  35     3816   3816   3816      0      0      0       H  
ATOM    467 HG23 VAL A  35      59.181   3.561  20.237  1.00 30.13           H  
ANISOU  467 HG23 VAL A  35     3816   3816   3816      0      0      0       H  
ATOM    468  N   VAL A  36      55.762   0.952  20.174  1.00 12.30           N  
ANISOU  468  N   VAL A  36     1370   2178   1127    118     12    283       N  
ATOM    469  CA  VAL A  36      54.448   1.193  19.598  1.00 11.86           C  
ANISOU  469  CA  VAL A  36     1173   2191   1140    340    204     60       C  
ATOM    470  C   VAL A  36      54.206   2.691  19.500  1.00 11.54           C  
ANISOU  470  C   VAL A  36     1108   2139   1137    108     19    -97       C  
ATOM    471  O   VAL A  36      54.507   3.445  20.392  1.00 14.55           O  
ANISOU  471  O   VAL A  36     1798   2415   1314     48   -130   -281       O  
ATOM    472  CB  VAL A  36      53.331   0.537  20.505  1.00 13.99           C  
ANISOU  472  CB  VAL A  36     1455   2543   1316     81    202    329       C  
ATOM    473  CG1 VAL A  36      51.967   0.979  20.030  1.00 14.93           C  
ANISOU  473  CG1 VAL A  36     1214   2617   1843   -111    254     22       C  
ATOM    474  CG2 VAL A  36      53.435  -0.982  20.382  1.00 17.52           C  
ANISOU  474  CG2 VAL A  36     1825   2545   2285    -47    183    519       C  
ATOM    475  H   VAL A  36      55.815   0.590  20.953  1.00 14.76           H  
ANISOU  475  H   VAL A  36     1869   1869   1869      0      0      0       H  
ATOM    476  HA  VAL A  36      54.410   0.799  18.701  1.00 14.23           H  
ANISOU  476  HA  VAL A  36     1802   1802   1802      0      0      0       H  
ATOM    477  HB  VAL A  36      53.462   0.805  21.439  1.00 16.78           H  
ANISOU  477  HB  VAL A  36     2125   2125   2125      0      0      0       H  
ATOM    478 HG11 VAL A  36      51.849   0.723  19.112  1.00 22.40           H  
ANISOU  478 HG11 VAL A  36     2837   2837   2837      0      0      0       H  
ATOM    479 HG12 VAL A  36      51.290   0.562  20.568  1.00 22.40           H  
ANISOU  479 HG12 VAL A  36     2837   2837   2837      0      0      0       H  
ATOM    480 HG13 VAL A  36      51.894   1.933  20.108  1.00 22.40           H  
ANISOU  480 HG13 VAL A  36     2837   2837   2837      0      0      0       H  
ATOM    481 HG21 VAL A  36      53.315  -1.237  19.465  1.00 26.28           H  
ANISOU  481 HG21 VAL A  36     3328   3328   3328      0      0      0       H  
ATOM    482 HG22 VAL A  36      54.300  -1.269  20.684  1.00 26.28           H  
ANISOU  482 HG22 VAL A  36     3328   3328   3328      0      0      0       H  
ATOM    483 HG23 VAL A  36      52.755  -1.393  20.921  1.00 26.28           H  
ANISOU  483 HG23 VAL A  36     3328   3328   3328      0      0      0       H  
ATOM    484  N   PHE A  37      53.645   3.117  18.365  1.00 11.29           N  
ANISOU  484  N   PHE A  37     1196   1947   1147    316    113    -92       N  
ATOM    485  CA  PHE A  37      53.131   4.449  18.156  1.00 10.46           C  
ANISOU  485  CA  PHE A  37     1000   1787   1186     26     27   -137       C  
ATOM    486  C   PHE A  37      51.616   4.422  18.380  1.00  9.93           C  
ANISOU  486  C   PHE A  37     1076   1395   1304    123    109    -36       C  
ATOM    487  O   PHE A  37      50.937   3.706  17.695  1.00 11.30           O  
ANISOU  487  O   PHE A  37     1025   1745   1525    -22    154   -314       O  
ATOM    488  CB  PHE A  37      53.463   4.906  16.747  1.00 11.41           C  
ANISOU  488  CB  PHE A  37     1038   1930   1367     72    117     13       C  
ATOM    489  CG  PHE A  37      52.957   6.273  16.433  1.00 11.65           C  
ANISOU  489  CG  PHE A  37     1166   1777   1484   -113    376    114       C  
ATOM    490  CD1 PHE A  37      53.524   7.388  17.020  1.00 15.27           C  
ANISOU  490  CD1 PHE A  37     1801   1885   2116   -465    132    260       C  
ATOM    491  CD2 PHE A  37      51.898   6.440  15.572  1.00 12.57           C  
ANISOU  491  CD2 PHE A  37     1437   1735   1604    159    230    227       C  
ATOM    492  CE1 PHE A  37      53.044   8.655  16.746  1.00 17.64           C  
ANISOU  492  CE1 PHE A  37     2419   1780   2502   -308    545    140       C  
ATOM    493  CE2 PHE A  37      51.431   7.702  15.295  1.00 14.60           C  
ANISOU  493  CE2 PHE A  37     1739   1960   1850    434    603    334       C  
ATOM    494  CZ  PHE A  37      51.999   8.822  15.868  1.00 16.66           C  
ANISOU  494  CZ  PHE A  37     2372   1652   2306    244    789    398       C  
ATOM    495  H   PHE A  37      53.587   2.558  17.714  1.00 13.55           H  
ANISOU  495  H   PHE A  37     1716   1716   1716      0      0      0       H  
ATOM    496  HA  PHE A  37      53.543   5.061  18.801  1.00 12.55           H  
ANISOU  496  HA  PHE A  37     1589   1589   1589      0      0      0       H  
ATOM    497  HB2 PHE A  37      54.426   4.894  16.632  1.00 13.69           H  
ANISOU  497  HB2 PHE A  37     1734   1734   1734      0      0      0       H  
ATOM    498  HB3 PHE A  37      53.082   4.277  16.115  1.00 13.69           H  
ANISOU  498  HB3 PHE A  37     1734   1734   1734      0      0      0       H  
ATOM    499  HD1 PHE A  37      54.238   7.284  17.607  1.00 18.33           H  
ANISOU  499  HD1 PHE A  37     2322   2322   2322      0      0      0       H  
ATOM    500  HD2 PHE A  37      51.498   5.699  15.178  1.00 15.08           H  
ANISOU  500  HD2 PHE A  37     1910   1910   1910      0      0      0       H  
ATOM    501  HE1 PHE A  37      53.429   9.395  17.156  1.00 21.16           H  
ANISOU  501  HE1 PHE A  37     2680   2680   2680      0      0      0       H  
ATOM    502  HE2 PHE A  37      50.717   7.803  14.709  1.00 17.52           H  
ANISOU  502  HE2 PHE A  37     2219   2219   2219      0      0      0       H  
ATOM    503  HZ  PHE A  37      51.681   9.672  15.664  1.00 19.99           H  
ANISOU  503  HZ  PHE A  37     2532   2532   2532      0      0      0       H  
ATOM    504  N   GLN A  38      51.127   5.182  19.332  1.00 10.73           N  
ANISOU  504  N   GLN A  38     1169   1592   1315    109    119   -156       N  
ATOM    505  CA  GLN A  38      49.768   5.121  19.766  1.00 12.31           C  
ANISOU  505  CA  GLN A  38     1224   1930   1526    275    387    177       C  
ATOM    506  C   GLN A  38      48.780   5.794  18.802  1.00 10.80           C  
ANISOU  506  C   GLN A  38     1167   1322   1616     96    239    -18       C  
ATOM    507  O   GLN A  38      47.597   5.543  18.904  1.00 12.38           O  
ANISOU  507  O   GLN A  38     1180   1711   1812    -79    300    112       O  
ATOM    508  CB  GLN A  38      49.589   5.842  21.119  1.00 17.04           C  
ANISOU  508  CB  GLN A  38     1774   3292   1408     52    558      6       C  
ATOM    509  CG  GLN A  38      50.109   5.187  22.264  1.00 21.36           C  
ANISOU  509  CG  GLN A  38     2620   3789   1707   -413     66    234       C  
ATOM    510  CD  GLN A  38      49.531   5.951  23.536  1.00 23.93           C  
ANISOU  510  CD  GLN A  38     2897   4687   1509  -1535    584    -97       C  
ATOM    511  OE1 GLN A  38      48.281   6.228  23.596  1.00 19.67           O  
ANISOU  511  OE1 GLN A  38     3212   2423   1837  -1132    486   -431       O  
ATOM    512  NE2 GLN A  38      50.339   6.026  24.433  1.00 32.06           N  
ANISOU  512  NE2 GLN A  38     3282   6438   2461  -2100     -2  -1031       N  
ATOM    513  H   GLN A  38      51.652   5.747  19.713  1.00 12.87           H  
ANISOU  513  H   GLN A  38     1630   1630   1630      0      0      0       H  
ATOM    514  HA  GLN A  38      49.513   4.181  19.874  1.00 14.78           H  
ANISOU  514  HA  GLN A  38     1872   1872   1872      0      0      0       H  
ATOM    515  HB2 GLN A  38      50.009   6.714  21.053  1.00 20.45           H  
ANISOU  515  HB2 GLN A  38     2590   2590   2590      0      0      0       H  
ATOM    516  HB3 GLN A  38      48.641   5.989  21.259  1.00 20.45           H  
ANISOU  516  HB3 GLN A  38     2590   2590   2590      0      0      0       H  
ATOM    517  HG2 GLN A  38      49.833   4.258  22.276  1.00 25.64           H  
ANISOU  517  HG2 GLN A  38     3247   3247   3247      0      0      0       H  
ATOM    518  HG3 GLN A  38      51.078   5.222  22.262  1.00 25.64           H  
ANISOU  518  HG3 GLN A  38     3247   3247   3247      0      0      0       H  
ATOM    519 HE21 GLN A  38      50.093   6.289  25.214  1.00 38.47           H  
ANISOU  519 HE21 GLN A  38     4872   4872   4872      0      0      0       H  
ATOM    520 HE22 GLN A  38      51.161   5.815  24.290  1.00 38.47           H  
ANISOU  520 HE22 GLN A  38     4872   4872   4872      0      0      0       H  
ATOM    521  N   ASN A  39      49.250   6.704  17.978  1.00 10.96           N  
ANISOU  521  N   ASN A  39     1065   1533   1568     -3    150     36       N  
ATOM    522  CA  ASN A  39      48.349   7.437  17.117  1.00 11.01           C  
ANISOU  522  CA  ASN A  39     1276   1273   1635    -30    125     86       C  
ATOM    523  C   ASN A  39      47.275   8.143  17.919  1.00 11.39           C  
ANISOU  523  C   ASN A  39     1280   1274   1773    -10    178      6       C  
ATOM    524  O   ASN A  39      46.117   8.182  17.523  1.00 12.34           O  
ANISOU  524  O   ASN A  39     1376   1453   1860    106    211   -193       O  
ATOM    525  CB  ASN A  39      47.727   6.554  16.032  1.00 11.82           C  
ANISOU  525  CB  ASN A  39     1232   1471   1788     91     -4    -82       C  
ATOM    526  CG  ASN A  39      47.050   7.276  14.938  1.00 11.54           C  
ANISOU  526  CG  ASN A  39     1369   1461   1552      8    164   -116       C  
ATOM    527  OD1 ASN A  39      47.459   8.367  14.547  1.00 13.10           O  
ANISOU  527  OD1 ASN A  39     1545   1604   1830   -132    -54    164       O  
ATOM    528  ND2 ASN A  39      45.989   6.658  14.378  1.00 12.15           N  
ANISOU  528  ND2 ASN A  39     1356   1475   1786     18    -33    169       N  
ATOM    529  H   ASN A  39      50.095   6.863  17.950  1.00 13.16           H  
ANISOU  529  H   ASN A  39     1667   1667   1667      0      0      0       H  
ATOM    530  HA  ASN A  39      48.876   8.128  16.664  1.00 13.21           H  
ANISOU  530  HA  ASN A  39     1673   1673   1673      0      0      0       H  
ATOM    531  HB2 ASN A  39      48.426   6.002  15.647  1.00 14.18           H  
ANISOU  531  HB2 ASN A  39     1796   1796   1796      0      0      0       H  
ATOM    532  HB3 ASN A  39      47.084   5.960  16.451  1.00 14.18           H  
ANISOU  532  HB3 ASN A  39     1796   1796   1796      0      0      0       H  
ATOM    533 HD21 ASN A  39      45.573   7.027  13.722  1.00 14.58           H  
ANISOU  533 HD21 ASN A  39     1847   1847   1847      0      0      0       H  
ATOM    534 HD22 ASN A  39      45.729   5.894  14.677  1.00 14.58           H  
ANISOU  534 HD22 ASN A  39     1847   1847   1847      0      0      0       H  
ATOM    535  N   ARG A  40      47.687   8.762  19.020  1.00 12.14           N  
ANISOU  535  N   ARG A  40     1451   1303   1858      7    123    -88       N  
ATOM    536  CA  ARG A  40      46.736   9.350  19.962  1.00 13.21           C  
ANISOU  536  CA  ARG A  40     1845   1245   1930     47    261   -143       C  
ATOM    537  C   ARG A  40      45.930  10.460  19.325  1.00 12.51           C  
ANISOU  537  C   ARG A  40     1602   1219   1932    -73    290   -266       C  
ATOM    538  O   ARG A  40      44.769  10.689  19.722  1.00 14.48           O  
ANISOU  538  O   ARG A  40     1585   1708   2207    -14    490   -281       O  
ATOM    539  CB  ARG A  40      47.468   9.799  21.200  1.00 17.58           C  
ANISOU  539  CB  ARG A  40     2608   2170   1901    546     12   -456       C  
ATOM    540  CG  ARG A  40      46.761  10.429  22.330  1.00 27.45           C  
ANISOU  540  CG  ARG A  40     4108   4069   2254   1036    454   -997       C  
ATOM    541  CD  ARG A  40      47.102   9.731  23.644  1.00 35.48           C  
ANISOU  541  CD  ARG A  40     6179   5236   2065    578    698   -267       C  
ATOM    542  NE  ARG A  40      46.022   9.827  24.592  1.00 42.90           N  
ANISOU  542  NE  ARG A  40     7192   5843   3263    774   1691    329       N  
ATOM    543  CZ  ARG A  40      45.661   8.849  25.411  1.00 44.12           C  
ANISOU  543  CZ  ARG A  40     7634   5689   3443    298   1953    -21       C  
ATOM    544  NH1 ARG A  40      46.407   7.787  25.621  1.00 38.90           N  
ANISOU  544  NH1 ARG A  40     7553   3504   3724  -1132   1947  -1464       N  
ATOM    545  NH2 ARG A  40      44.567   9.000  26.123  1.00 45.43           N  
ANISOU  545  NH2 ARG A  40     7452   5682   4127   -226   2048   -533       N  
ATOM    546  H   ARG A  40      48.530   8.818  19.181  1.00 14.56           H  
ANISOU  546  H   ARG A  40     1844   1844   1844      0      0      0       H  
ATOM    547  HA  ARG A  40      46.109   8.645  20.228  1.00 15.85           H  
ANISOU  547  HA  ARG A  40     2007   2007   2007      0      0      0       H  
ATOM    548  HB2 ARG A  40      47.929   9.022  21.552  1.00 21.09           H  
ANISOU  548  HB2 ARG A  40     2671   2671   2671      0      0      0       H  
ATOM    549  HB3 ARG A  40      48.152  10.423  20.912  1.00 21.09           H  
ANISOU  549  HB3 ARG A  40     2671   2671   2671      0      0      0       H  
ATOM    550  HG2 ARG A  40      47.011  11.364  22.387  1.00 32.94           H  
ANISOU  550  HG2 ARG A  40     4172   4172   4172      0      0      0       H  
ATOM    551  HG3 ARG A  40      45.804  10.382  22.179  1.00 32.94           H  
ANISOU  551  HG3 ARG A  40     4172   4172   4172      0      0      0       H  
ATOM    552  HD2 ARG A  40      47.294   8.796  23.470  1.00 42.57           H  
ANISOU  552  HD2 ARG A  40     5392   5392   5392      0      0      0       H  
ATOM    553  HD3 ARG A  40      47.899  10.134  24.024  1.00 42.57           H  
ANISOU  553  HD3 ARG A  40     5392   5392   5392      0      0      0       H  
ATOM    554  HE  ARG A  40      45.583  10.565  24.628  1.00 51.47           H  
ANISOU  554  HE  ARG A  40     6519   6519   6519      0      0      0       H  
ATOM    555 HH11 ARG A  40      47.163   7.706  25.219  1.00 46.68           H  
ANISOU  555 HH11 ARG A  40     5912   5912   5912      0      0      0       H  
ATOM    556 HH12 ARG A  40      46.139   7.173  26.161  1.00 46.68           H  
ANISOU  556 HH12 ARG A  40     5912   5912   5912      0      0      0       H  
ATOM    557 HH21 ARG A  40      44.103   9.721  26.051  1.00 54.52           H  
ANISOU  557 HH21 ARG A  40     6905   6905   6905      0      0      0       H  
ATOM    558 HH22 ARG A  40      44.314   8.379  26.661  1.00 54.52           H  
ANISOU  558 HH22 ARG A  40     6905   6905   6905      0      0      0       H  
ATOM    559  N   GLU A  41      46.515  11.233  18.439  1.00 11.55           N  
ANISOU  559  N   GLU A  41     1238   1294   1855     30    176   -139       N  
ATOM    560  CA  GLU A  41      45.874  12.383  17.840  1.00 12.57           C  
ANISOU  560  CA  GLU A  41     1296   1366   2115    178    242   -131       C  
ATOM    561  C   GLU A  41      45.066  12.011  16.603  1.00 13.32           C  
ANISOU  561  C   GLU A  41     1343   1530   2190    233     87    -26       C  
ATOM    562  O   GLU A  41      44.474  12.875  15.970  1.00 15.17           O  
ANISOU  562  O   GLU A  41     1831   1670   2264    551    152     16       O  
ATOM    563  CB  GLU A  41      46.889  13.503  17.496  1.00 16.83           C  
ANISOU  563  CB  GLU A  41     2323   1303   2770   -366    245    -59       C  
ATOM    564  CG  GLU A  41      47.579  14.090  18.654  1.00 21.71           C  
ANISOU  564  CG  GLU A  41     3283   1853   3114   -869    -26   -289       C  
ATOM    565  CD  GLU A  41      48.457  13.335  19.529  1.00 27.63           C  
ANISOU  565  CD  GLU A  41     3896   2515   4088  -1421  -1241     32       C  
ATOM    566  OE1 GLU A  41      49.190  12.402  19.076  1.00 34.80           O  
ANISOU  566  OE1 GLU A  41     2746   4558   5919   -146   -332   1104       O  
ATOM    567  OE2 GLU A  41      48.301  13.515  20.760  1.00 36.63           O  
ANISOU  567  OE2 GLU A  41     6036   4012   3871  -1885  -1846     65       O  
ATOM    568  H   GLU A  41      47.320  11.047  18.203  1.00 13.86           H  
ANISOU  568  H   GLU A  41     1755   1755   1755      0      0      0       H  
ATOM    569  HA  GLU A  41      45.248  12.748  18.501  1.00 15.09           H  
ANISOU  569  HA  GLU A  41     1911   1911   1911      0      0      0       H  
ATOM    570  HB2 GLU A  41      47.556  13.140  16.892  1.00 20.20           H  
ANISOU  570  HB2 GLU A  41     2558   2558   2558      0      0      0       H  
ATOM    571  HB3 GLU A  41      46.421  14.209  17.024  1.00 20.20           H  
ANISOU  571  HB3 GLU A  41     2558   2558   2558      0      0      0       H  
ATOM    572  HG2 GLU A  41      48.101  14.834  18.315  1.00 26.06           H  
ANISOU  572  HG2 GLU A  41     3301   3301   3301      0      0      0       H  
ATOM    573  HG3 GLU A  41      46.889  14.473  19.220  1.00 26.06           H  
ANISOU  573  HG3 GLU A  41     3301   3301   3301      0      0      0       H  
ATOM    574  N   SER A  42      45.008  10.726  16.229  1.00 11.86           N  
ANISOU  574  N   SER A  42     1161   1475   1869    103    126     28       N  
ATOM    575  CA  SER A  42      44.228  10.277  15.114  1.00 12.88           C  
ANISOU  575  CA  SER A  42     1087   1941   1866     30    129      7       C  
ATOM    576  C   SER A  42      44.585  10.889  13.794  1.00 12.27           C  
ANISOU  576  C   SER A  42     1136   1668   1859    269    173     34       C  
ATOM    577  O   SER A  42      43.788  11.045  12.898  1.00 16.35           O  
ANISOU  577  O   SER A  42     1427   2706   2080    110    -51    397       O  
ATOM    578  CB ASER A  42      42.707  10.516  15.435  0.54 15.84           C  
ANISOU  578  CB ASER A  42     1054   2669   2296   -206    290   -294       C  
ATOM    579  CB BSER A  42      42.702  10.379  15.426  0.46 16.20           C  
ANISOU  579  CB BSER A  42     1062   2718   2377    -89    262    125       C  
ATOM    580  OG ASER A  42      41.984   9.654  14.611  0.54 16.45           O  
ANISOU  580  OG ASER A  42     1303   2655   2292   -229    212   -380       O  
ATOM    581  OG BSER A  42      42.396   9.424  16.385  0.46 21.24           O  
ANISOU  581  OG BSER A  42     1224   4273   2573   -276    139    998       O  
ATOM    582  H   SER A  42      45.459  10.146  16.677  1.00 14.23           H  
ANISOU  582  H   SER A  42     1802   1802   1802      0      0      0       H  
ATOM    583  HA  SER A  42      44.362   9.309  15.034  1.00 15.46           H  
ANISOU  583  HA  SER A  42     1958   1958   1958      0      0      0       H  
ATOM    584  N   VAL A  43      45.885  11.134  13.599  1.00 12.22           N  
ANISOU  584  N   VAL A  43     1199   1626   1818    222    272    -16       N  
ATOM    585  CA  VAL A  43      46.366  11.654  12.311  1.00 13.29           C  
ANISOU  585  CA  VAL A  43     1620   1496   1935     41    328     20       C  
ATOM    586  C   VAL A  43      46.421  10.540  11.273  1.00 12.60           C  
ANISOU  586  C   VAL A  43     1596   1478   1713    309    283    142       C  
ATOM    587  O   VAL A  43      46.061  10.750  10.125  1.00 16.04           O  
ANISOU  587  O   VAL A  43     2353   1890   1851    432     37    136       O  
ATOM    588  CB  VAL A  43      47.704  12.348  12.446  1.00 14.95           C  
ANISOU  588  CB  VAL A  43     1549   1823   2308    -59    349     86       C  
ATOM    589  CG1 VAL A  43      48.136  12.899  11.079  1.00 20.87           C  
ANISOU  589  CG1 VAL A  43     2294   2935   2699   -604    608    427       C  
ATOM    590  CG2 VAL A  43      47.521  13.623  13.364  1.00 20.36           C  
ANISOU  590  CG2 VAL A  43     2785   1867   3086   -611    271   -328       C  
ATOM    591  H   VAL A  43      46.445  10.986  14.234  1.00 14.67           H  
ANISOU  591  H   VAL A  43     1858   1858   1858      0      0      0       H  
ATOM    592  HA  VAL A  43      45.718  12.319  11.999  1.00 15.95           H  
ANISOU  592  HA  VAL A  43     2020   2020   2020      0      0      0       H  
ATOM    593  HB  VAL A  43      48.381  11.742  12.813  1.00 17.94           H  
ANISOU  593  HB  VAL A  43     2272   2272   2272      0      0      0       H  
ATOM    594 HG11 VAL A  43      48.212  12.176  10.452  1.00 31.30           H  
ANISOU  594 HG11 VAL A  43     3964   3964   3964      0      0      0       H  
ATOM    595 HG12 VAL A  43      47.480  13.527  10.766  1.00 31.30           H  
ANISOU  595 HG12 VAL A  43     3964   3964   3964      0      0      0       H  
ATOM    596 HG13 VAL A  43      48.984  13.339  11.166  1.00 31.30           H  
ANISOU  596 HG13 VAL A  43     3964   3964   3964      0      0      0       H  
ATOM    597 HG21 VAL A  43      47.204  13.353  14.228  1.00 30.54           H  
ANISOU  597 HG21 VAL A  43     3868   3868   3868      0      0      0       H  
ATOM    598 HG22 VAL A  43      48.365  14.073  13.459  1.00 30.54           H  
ANISOU  598 HG22 VAL A  43     3868   3868   3868      0      0      0       H  
ATOM    599 HG23 VAL A  43      46.885  14.219  12.961  1.00 30.54           H  
ANISOU  599 HG23 VAL A  43     3868   3868   3868      0      0      0       H  
ATOM    600  N   LEU A  44      46.849   9.339  11.669  1.00 11.52           N  
ANISOU  600  N   LEU A  44     1246   1473   1657     82    215     36       N  
ATOM    601  CA  LEU A  44      46.869   8.182  10.827  1.00 10.74           C  
ANISOU  601  CA  LEU A  44     1206   1401   1472    122    125    149       C  
ATOM    602  C   LEU A  44      45.553   7.451  10.936  1.00 10.92           C  
ANISOU  602  C   LEU A  44     1019   1433   1698    215    145    113       C  
ATOM    603  O   LEU A  44      44.809   7.657  11.909  1.00 12.14           O  
ANISOU  603  O   LEU A  44      989   1832   1791    154     88    -26       O  
ATOM    604  CB  LEU A  44      48.023   7.241  11.194  1.00 11.38           C  
ANISOU  604  CB  LEU A  44     1015   1550   1757     86    196    144       C  
ATOM    605  CG  LEU A  44      49.413   7.872  11.020  1.00 12.75           C  
ANISOU  605  CG  LEU A  44     1109   1762   1972   -115     41   -230       C  
ATOM    606  CD1 LEU A  44      50.469   6.867  11.438  1.00 15.29           C  
ANISOU  606  CD1 LEU A  44     1075   1903   2833     19    -81   -400       C  
ATOM    607  CD2 LEU A  44      49.633   8.349   9.598  1.00 17.97           C  
ANISOU  607  CD2 LEU A  44     1529   2644   2656   -392    659    424       C  
ATOM    608  H   LEU A  44      47.129   9.256  12.478  1.00 13.82           H  
ANISOU  608  H   LEU A  44     1750   1750   1750      0      0      0       H  
ATOM    609  HA  LEU A  44      46.987   8.473   9.899  1.00 12.88           H  
ANISOU  609  HA  LEU A  44     1631   1631   1631      0      0      0       H  
ATOM    610  HB2 LEU A  44      47.919   6.962  12.117  1.00 13.65           H  
ANISOU  610  HB2 LEU A  44     1729   1729   1729      0      0      0       H  
ATOM    611  HB3 LEU A  44      47.968   6.447  10.639  1.00 13.65           H  
ANISOU  611  HB3 LEU A  44     1729   1729   1729      0      0      0       H  
ATOM    612  HG  LEU A  44      49.474   8.647  11.617  1.00 15.29           H  
ANISOU  612  HG  LEU A  44     1937   1937   1937      0      0      0       H  
ATOM    613 HD11 LEU A  44      50.303   6.585  12.341  1.00 22.94           H  
ANISOU  613 HD11 LEU A  44     2905   2905   2905      0      0      0       H  
ATOM    614 HD12 LEU A  44      50.437   6.106  10.854  1.00 22.94           H  
ANISOU  614 HD12 LEU A  44     2905   2905   2905      0      0      0       H  
ATOM    615 HD13 LEU A  44      51.337   7.274  11.385  1.00 22.94           H  
ANISOU  615 HD13 LEU A  44     2905   2905   2905      0      0      0       H  
ATOM    616 HD21 LEU A  44      48.952   8.984   9.364  1.00 26.96           H  
ANISOU  616 HD21 LEU A  44     3415   3415   3415      0      0      0       H  
ATOM    617 HD22 LEU A  44      50.495   8.766   9.530  1.00 26.96           H  
ANISOU  617 HD22 LEU A  44     3415   3415   3415      0      0      0       H  
ATOM    618 HD23 LEU A  44      49.592   7.600   8.999  1.00 26.96           H  
ANISOU  618 HD23 LEU A  44     3415   3415   3415      0      0      0       H  
ATOM    619  N   PRO A  45      45.233   6.559  10.020  1.00 11.77           N  
ANISOU  619  N   PRO A  45     1133   1669   1671     56     81     78       N  
ATOM    620  CA  PRO A  45      43.967   5.791  10.119  1.00 12.97           C  
ANISOU  620  CA  PRO A  45     1023   1837   2066     97   -155     69       C  
ATOM    621  C   PRO A  45      43.870   5.033  11.415  1.00 11.77           C  
ANISOU  621  C   PRO A  45      829   1582   2059    -26    -42    -26       C  
ATOM    622  O   PRO A  45      44.822   4.507  11.929  1.00 12.24           O  
ANISOU  622  O   PRO A  45      750   1785   2115    105     77    254       O  
ATOM    623  CB  PRO A  45      44.033   4.836   8.909  1.00 15.22           C  
ANISOU  623  CB  PRO A  45     1497   2292   1992    -82   -317   -126       C  
ATOM    624  CG  PRO A  45      44.827   5.598   7.951  1.00 16.10           C  
ANISOU  624  CG  PRO A  45     1784   2537   1798    -70   -345    -57       C  
ATOM    625  CD  PRO A  45      45.896   6.300   8.745  1.00 13.09           C  
ANISOU  625  CD  PRO A  45     1469   1847   1657    147     10    -50       C  
ATOM    626  HA  PRO A  45      43.200   6.395  10.027  1.00 15.56           H  
ANISOU  626  HA  PRO A  45     1971   1971   1971      0      0      0       H  
ATOM    627  HB2 PRO A  45      44.469   4.002   9.143  1.00 18.26           H  
ANISOU  627  HB2 PRO A  45     2313   2313   2313      0      0      0       H  
ATOM    628  HB3 PRO A  45      43.148   4.647   8.561  1.00 18.26           H  
ANISOU  628  HB3 PRO A  45     2313   2313   2313      0      0      0       H  
ATOM    629  HG2 PRO A  45      45.227   5.006   7.296  1.00 19.32           H  
ANISOU  629  HG2 PRO A  45     2447   2447   2447      0      0      0       H  
ATOM    630  HG3 PRO A  45      44.271   6.243   7.488  1.00 19.32           H  
ANISOU  630  HG3 PRO A  45     2447   2447   2447      0      0      0       H  
ATOM    631  HD2 PRO A  45      46.674   5.734   8.863  1.00 15.71           H  
ANISOU  631  HD2 PRO A  45     1990   1990   1990      0      0      0       H  
ATOM    632  HD3 PRO A  45      46.166   7.127   8.315  1.00 15.71           H  
ANISOU  632  HD3 PRO A  45     1990   1990   1990      0      0      0       H  
ATOM    633  N   THR A  46      42.630   5.006  11.939  1.00 13.02           N  
ANISOU  633  N   THR A  46      760   1675   2512    149     67    186       N  
ATOM    634  CA  THR A  46      42.394   4.267  13.184  1.00 12.97           C  
ANISOU  634  CA  THR A  46      959   1565   2406     58    190     43       C  
ATOM    635  C   THR A  46      42.648   2.780  12.999  1.00 12.56           C  
ANISOU  635  C   THR A  46      994   1543   2235     73    193    -59       C  
ATOM    636  O   THR A  46      42.174   2.131  12.117  1.00 13.70           O  
ANISOU  636  O   THR A  46     1166   1767   2274     50      9    -41       O  
ATOM    637  CB  THR A  46      40.860   4.426  13.542  1.00 15.88           C  
ANISOU  637  CB  THR A  46     1212   1986   2835    341    539     18       C  
ATOM    638  OG1 THR A  46      40.579   5.793  13.666  1.00 20.10           O  
ANISOU  638  OG1 THR A  46     1631   2024   3981    483    723     73       O  
ATOM    639  CG2 THR A  46      40.494   3.744  14.780  1.00 20.46           C  
ANISOU  639  CG2 THR A  46     1923   2518   3335    400   1159    370       C  
ATOM    640  H   THR A  46      41.983   5.417  11.548  1.00 15.62           H  
ANISOU  640  H   THR A  46     1978   1978   1978      0      0      0       H  
ATOM    641  HA  THR A  46      42.954   4.623  13.906  1.00 15.57           H  
ANISOU  641  HA  THR A  46     1972   1972   1972      0      0      0       H  
ATOM    642  HB  THR A  46      40.325   4.058  12.808  1.00 19.05           H  
ANISOU  642  HB  THR A  46     2413   2413   2413      0      0      0       H  
ATOM    643  HG1 THR A  46      40.786   6.178  12.972  1.00 30.14           H  
ANISOU  643  HG1 THR A  46     3817   3817   3817      0      0      0       H  
ATOM    644 HG21 THR A  46      40.680   2.806  14.696  1.00 30.70           H  
ANISOU  644 HG21 THR A  46     3888   3888   3888      0      0      0       H  
ATOM    645 HG22 THR A  46      41.003   4.107  15.508  1.00 30.70           H  
ANISOU  645 HG22 THR A  46     3888   3888   3888      0      0      0       H  
ATOM    646 HG23 THR A  46      39.557   3.871  14.950  1.00 30.70           H  
ANISOU  646 HG23 THR A  46     3888   3888   3888      0      0      0       H  
ATOM    647  N   GLN A  47      43.458   2.271  13.971  1.00 12.38           N  
ANISOU  647  N   GLN A  47      971   1577   2156    -39    235     32       N  
ATOM    648  CA  GLN A  47      43.771   0.849  14.015  1.00 12.74           C  
ANISOU  648  CA  GLN A  47      922   1590   2329    -40    157     87       C  
ATOM    649  C   GLN A  47      43.902   0.412  15.467  1.00 13.59           C  
ANISOU  649  C   GLN A  47     1019   1825   2320    119    215    106       C  
ATOM    650  O   GLN A  47      44.015   1.269  16.352  1.00 15.98           O  
ANISOU  650  O   GLN A  47     1834   1924   2312    -56    592      9       O  
ATOM    651  CB  GLN A  47      45.087   0.559  13.243  1.00 12.93           C  
ANISOU  651  CB  GLN A  47      933   1668   2312     63    160     18       C  
ATOM    652  CG  GLN A  47      45.075   0.913  11.810  1.00 12.99           C  
ANISOU  652  CG  GLN A  47     1028   1623   2285     23    211     20       C  
ATOM    653  CD  GLN A  47      44.322  -0.057  10.917  1.00 13.62           C  
ANISOU  653  CD  GLN A  47     1245   1647   2283    -64    262    -39       C  
ATOM    654  OE1 GLN A  47      43.625  -0.971  11.393  1.00 16.66           O  
ANISOU  654  OE1 GLN A  47     1524   1995   2810   -375    364     45       O  
ATOM    655  NE2 GLN A  47      44.436   0.181   9.639  1.00 18.09           N  
ANISOU  655  NE2 GLN A  47     1891   2727   2257   -545    -79    149       N  
ATOM    656  H   GLN A  47      43.788   2.797  14.566  1.00 14.86           H  
ANISOU  656  H   GLN A  47     1882   1882   1882      0      0      0       H  
ATOM    657  HA  GLN A  47      43.040   0.348  13.597  1.00 15.29           H  
ANISOU  657  HA  GLN A  47     1937   1937   1937      0      0      0       H  
ATOM    658  HB2 GLN A  47      45.807   1.046  13.672  1.00 15.52           H  
ANISOU  658  HB2 GLN A  47     1966   1966   1966      0      0      0       H  
ATOM    659  HB3 GLN A  47      45.287  -0.387  13.323  1.00 15.52           H  
ANISOU  659  HB3 GLN A  47     1966   1966   1966      0      0      0       H  
ATOM    660  HG2 GLN A  47      44.679   1.793  11.713  1.00 15.59           H  
ANISOU  660  HG2 GLN A  47     1974   1974   1974      0      0      0       H  
ATOM    661  HG3 GLN A  47      45.992   0.969  11.500  1.00 15.59           H  
ANISOU  661  HG3 GLN A  47     1974   1974   1974      0      0      0       H  
ATOM    662 HE21 GLN A  47      44.014  -0.308   9.071  1.00 21.71           H  
ANISOU  662 HE21 GLN A  47     2750   2750   2750      0      0      0       H  
ATOM    663 HE22 GLN A  47      44.932   0.828   9.364  1.00 21.71           H  
ANISOU  663 HE22 GLN A  47     2750   2750   2750      0      0      0       H  
ATOM    664  N   SER A  48      44.000  -0.902  15.691  1.00 14.34           N  
ANISOU  664  N   SER A  48     1193   1805   2448   -108     61    177       N  
ATOM    665  CA  SER A  48      44.239  -1.448  17.002  1.00 15.06           C  
ANISOU  665  CA  SER A  48     1286   1983   2452   -462    148    310       C  
ATOM    666  C   SER A  48      45.591  -0.959  17.540  1.00 12.35           C  
ANISOU  666  C   SER A  48     1262   1632   1798   -387    395     87       C  
ATOM    667  O   SER A  48      46.503  -0.656  16.836  1.00 12.84           O  
ANISOU  667  O   SER A  48     1144   2109   1626   -346    393    -46       O  
ATOM    668  CB  SER A  48      44.194  -2.993  16.961  1.00 18.25           C  
ANISOU  668  CB  SER A  48     2028   1936   2971   -809   -237    398       C  
ATOM    669  OG  SER A  48      45.218  -3.493  16.038  1.00 21.37           O  
ANISOU  669  OG  SER A  48     2656   2470   2993    182   -637   -242       O  
ATOM    670  H   SER A  48      43.917  -1.442  15.026  1.00 17.20           H  
ANISOU  670  H   SER A  48     2178   2178   2178      0      0      0       H  
ATOM    671  HA  SER A  48      43.533  -1.132  17.604  1.00 18.07           H  
ANISOU  671  HA  SER A  48     2289   2289   2289      0      0      0       H  
ATOM    672  HB2 SER A  48      44.352  -3.348  17.849  1.00 21.90           H  
ANISOU  672  HB2 SER A  48     2774   2774   2774      0      0      0       H  
ATOM    673  HB3 SER A  48      43.317  -3.287  16.669  1.00 21.90           H  
ANISOU  673  HB3 SER A  48     2774   2774   2774      0      0      0       H  
ATOM    674  HG  SER A  48      45.075  -3.198  15.286  1.00 32.05           H  
ANISOU  674  HG  SER A  48     4059   4059   4059      0      0      0       H  
ATOM    675  N   TYR A  49      45.683  -1.010  18.869  1.00 13.86           N  
ANISOU  675  N   TYR A  49     1170   2275   1819   -265    526    348       N  
ATOM    676  CA  TYR A  49      46.903  -0.729  19.580  1.00 11.98           C  
ANISOU  676  CA  TYR A  49     1217   1759   1576   -141    514    342       C  
ATOM    677  C   TYR A  49      47.972  -1.757  19.182  1.00 11.81           C  
ANISOU  677  C   TYR A  49     1333   1688   1466   -170    410     32       C  
ATOM    678  O   TYR A  49      47.751  -2.941  19.257  1.00 17.33           O  
ANISOU  678  O   TYR A  49     1999   1663   2922   -179    777    232       O  
ATOM    679  CB  TYR A  49      46.672  -0.784  21.082  1.00 14.31           C  
ANISOU  679  CB  TYR A  49     1809   2113   1514    160    649    245       C  
ATOM    680  CG  TYR A  49      47.891  -0.626  21.886  1.00 13.71           C  
ANISOU  680  CG  TYR A  49     1868   1965   1377     37    686    127       C  
ATOM    681  CD1 TYR A  49      48.475   0.614  22.082  1.00 15.55           C  
ANISOU  681  CD1 TYR A  49     2333   1826   1751      4    663     48       C  
ATOM    682  CD2 TYR A  49      48.543  -1.698  22.522  1.00 16.96           C  
ANISOU  682  CD2 TYR A  49     2160   1945   2341    -68    128    389       C  
ATOM    683  CE1 TYR A  49      49.620   0.772  22.856  1.00 15.96           C  
ANISOU  683  CE1 TYR A  49     2127   1795   2144     18    719   -347       C  
ATOM    684  CE2 TYR A  49      49.668  -1.525  23.266  1.00 17.62           C  
ANISOU  684  CE2 TYR A  49     2592   2109   1995    -87    -20    388       C  
ATOM    685  CZ  TYR A  49      50.246  -0.331  23.441  1.00 16.72           C  
ANISOU  685  CZ  TYR A  49     2249   2214   1889    -88    388    -46       C  
ATOM    686  OH  TYR A  49      51.351  -0.159  24.207  1.00 21.64           O  
ANISOU  686  OH  TYR A  49     2788   3160   2274   -502    -75     89       O  
ATOM    687  H   TYR A  49      44.983  -1.221  19.322  1.00 16.63           H  
ANISOU  687  H   TYR A  49     2106   2106   2106      0      0      0       H  
ATOM    688  HA  TYR A  49      47.215   0.168  19.337  1.00 14.38           H  
ANISOU  688  HA  TYR A  49     1821   1821   1821      0      0      0       H  
ATOM    689  HB2 TYR A  49      46.045  -0.085  21.326  1.00 17.17           H  
ANISOU  689  HB2 TYR A  49     2175   2175   2175      0      0      0       H  
ATOM    690  HB3 TYR A  49      46.262  -1.636  21.302  1.00 17.17           H  
ANISOU  690  HB3 TYR A  49     2175   2175   2175      0      0      0       H  
ATOM    691  HD1 TYR A  49      48.091   1.362  21.685  1.00 18.67           H  
ANISOU  691  HD1 TYR A  49     2365   2365   2365      0      0      0       H  
ATOM    692  HD2 TYR A  49      48.193  -2.555  22.431  1.00 20.36           H  
ANISOU  692  HD2 TYR A  49     2579   2579   2579      0      0      0       H  
ATOM    693  HE1 TYR A  49      49.973   1.623  22.986  1.00 19.16           H  
ANISOU  693  HE1 TYR A  49     2427   2427   2427      0      0      0       H  
ATOM    694  HE2 TYR A  49      50.052  -2.268  23.671  1.00 21.15           H  
ANISOU  694  HE2 TYR A  49     2679   2679   2679      0      0      0       H  
ATOM    695  HH  TYR A  49      51.571   0.631  24.197  1.00 32.46           H  
ANISOU  695  HH  TYR A  49     4111   4111   4111      0      0      0       H  
ATOM    696  N   GLY A  50      49.132  -1.251  18.767  1.00 11.80           N  
ANISOU  696  N   GLY A  50     1240   1869   1375    -37    361    230       N  
ATOM    697  CA  GLY A  50      50.205  -2.107  18.319  1.00 13.40           C  
ANISOU  697  CA  GLY A  50     1286   2305   1500    232    250     43       C  
ATOM    698  C   GLY A  50      50.302  -2.257  16.847  1.00 11.83           C  
ANISOU  698  C   GLY A  50     1027   1967   1502     83    302    195       C  
ATOM    699  O   GLY A  50      51.219  -2.869  16.364  1.00 13.67           O  
ANISOU  699  O   GLY A  50     1235   2189   1769    392    359    164       O  
ATOM    700  H   GLY A  50      49.243  -0.398  18.766  1.00 14.16           H  
ANISOU  700  H   GLY A  50     1793   1793   1793      0      0      0       H  
ATOM    701  HA2 GLY A  50      51.045  -1.751  18.650  1.00 16.08           H  
ANISOU  701  HA2 GLY A  50     2037   2037   2037      0      0      0       H  
ATOM    702  HA3 GLY A  50      50.085  -2.986  18.712  1.00 16.08           H  
ANISOU  702  HA3 GLY A  50     2037   2037   2037      0      0      0       H  
ATOM    703  N   TYR A  51      49.350  -1.704  16.095  1.00 10.41           N  
ANISOU  703  N   TYR A  51      978   1632   1345     52    368     -4       N  
ATOM    704  CA  TYR A  51      49.410  -1.745  14.659  1.00 10.28           C  
ANISOU  704  CA  TYR A  51      999   1520   1388    -65    306    -19       C  
ATOM    705  C   TYR A  51      50.571  -0.924  14.116  1.00  9.51           C  
ANISOU  705  C   TYR A  51      899   1440   1275     -7    201    -79       C  
ATOM    706  O   TYR A  51      51.141  -1.273  13.109  1.00 10.51           O  
ANISOU  706  O   TYR A  51      965   1638   1390   -126    387   -212       O  
ATOM    707  CB  TYR A  51      48.073  -1.212  14.097  1.00 10.95           C  
ANISOU  707  CB  TYR A  51     1009   1705   1445    -95    260     26       C  
ATOM    708  CG  TYR A  51      47.923  -1.273  12.598  1.00 10.00           C  
ANISOU  708  CG  TYR A  51      914   1479   1407    -63    207    -15       C  
ATOM    709  CD1 TYR A  51      48.432  -0.281  11.803  1.00  9.49           C  
ANISOU  709  CD1 TYR A  51      887   1335   1383    -62    216   -135       C  
ATOM    710  CD2 TYR A  51      47.267  -2.329  11.994  1.00 11.71           C  
ANISOU  710  CD2 TYR A  51     1147   1610   1691   -402    130    113       C  
ATOM    711  CE1 TYR A  51      48.284  -0.310  10.417  1.00  9.89           C  
ANISOU  711  CE1 TYR A  51      836   1531   1392   -118    147   -104       C  
ATOM    712  CE2 TYR A  51      47.107  -2.387  10.619  1.00 12.35           C  
ANISOU  712  CE2 TYR A  51     1147   1860   1686   -559    134    -90       C  
ATOM    713  CZ  TYR A  51      47.623  -1.377   9.839  1.00 10.72           C  
ANISOU  713  CZ  TYR A  51      905   1708   1458   -296    186   -168       C  
ATOM    714  OH  TYR A  51      47.449  -1.465   8.471  1.00 12.49           O  
ANISOU  714  OH  TYR A  51     1284   1990   1472   -399     16    -95       O  
ATOM    715  H   TYR A  51      48.685  -1.315  16.478  1.00 12.49           H  
ANISOU  715  H   TYR A  51     1582   1582   1582      0      0      0       H  
ATOM    716  HA  TYR A  51      49.523  -2.677  14.375  1.00 12.34           H  
ANISOU  716  HA  TYR A  51     1563   1563   1563      0      0      0       H  
ATOM    717  HB2 TYR A  51      47.349  -1.720  14.497  1.00 13.13           H  
ANISOU  717  HB2 TYR A  51     1663   1663   1663      0      0      0       H  
ATOM    718  HB3 TYR A  51      47.970  -0.289  14.377  1.00 13.13           H  
ANISOU  718  HB3 TYR A  51     1663   1663   1663      0      0      0       H  
ATOM    719  HD1 TYR A  51      48.887   0.428  12.197  1.00 11.39           H  
ANISOU  719  HD1 TYR A  51     1443   1443   1443      0      0      0       H  
ATOM    720  HD2 TYR A  51      46.925  -3.015  12.522  1.00 14.05           H  
ANISOU  720  HD2 TYR A  51     1779   1779   1779      0      0      0       H  
ATOM    721  HE1 TYR A  51      48.625   0.377   9.891  1.00 11.87           H  
ANISOU  721  HE1 TYR A  51     1503   1503   1503      0      0      0       H  
ATOM    722  HE2 TYR A  51      46.656  -3.100  10.227  1.00 14.82           H  
ANISOU  722  HE2 TYR A  51     1877   1877   1877      0      0      0       H  
ATOM    723  HH  TYR A  51      47.792  -0.815   8.109  1.00 18.73           H  
ANISOU  723  HH  TYR A  51     2372   2372   2372      0      0      0       H  
ATOM    724  N   TYR A  52      50.863   0.209  14.769  1.00  9.01           N  
ANISOU  724  N   TYR A  52      795   1380   1248     62    157    -59       N  
ATOM    725  CA  TYR A  52      51.891   1.135  14.371  1.00  8.48           C  
ANISOU  725  CA  TYR A  52      723   1418   1081     53    230    -15       C  
ATOM    726  C   TYR A  52      53.094   1.070  15.290  1.00  8.63           C  
ANISOU  726  C   TYR A  52      847   1455    979     66    144     80       C  
ATOM    727  O   TYR A  52      52.946   0.961  16.497  1.00 10.45           O  
ANISOU  727  O   TYR A  52     1134   1842    994     54    230     51       O  
ATOM    728  CB  TYR A  52      51.371   2.572  14.378  1.00  8.96           C  
ANISOU  728  CB  TYR A  52      833   1339   1233     -8     26   -134       C  
ATOM    729  CG  TYR A  52      50.230   2.854  13.436  1.00  8.62           C  
ANISOU  729  CG  TYR A  52      792   1303   1181    -14    101    -57       C  
ATOM    730  CD1 TYR A  52      50.372   2.874  12.053  1.00  8.78           C  
ANISOU  730  CD1 TYR A  52      750   1357   1230    -30    104     47       C  
ATOM    731  CD2 TYR A  52      48.974   3.158  13.927  1.00  9.48           C  
ANISOU  731  CD2 TYR A  52      853   1355   1392     74    239    117       C  
ATOM    732  CE1 TYR A  52      49.350   3.179  11.227  1.00  9.27           C  
ANISOU  732  CE1 TYR A  52      903   1466   1155     20     28     20       C  
ATOM    733  CE2 TYR A  52      47.913   3.463  13.095  1.00 10.13           C  
ANISOU  733  CE2 TYR A  52      792   1508   1550     93    228     32       C  
ATOM    734  CZ  TYR A  52      48.093   3.477  11.749  1.00  9.49           C  
ANISOU  734  CZ  TYR A  52      804   1325   1475   -108     40     77       C  
ATOM    735  OH  TYR A  52      47.103   3.805  10.845  1.00 10.94           O  
ANISOU  735  OH  TYR A  52      850   1622   1686    115     57    127       O  
ATOM    736  H   TYR A  52      50.406   0.395  15.473  1.00 10.81           H  
ANISOU  736  H   TYR A  52     1369   1369   1369      0      0      0       H  
ATOM    737  HA  TYR A  52      52.179   0.911  13.462  1.00 10.17           H  
ANISOU  737  HA  TYR A  52     1288   1288   1288      0      0      0       H  
ATOM    738  HB2 TYR A  52      51.085   2.789  15.279  1.00 10.75           H  
ANISOU  738  HB2 TYR A  52     1362   1362   1362      0      0      0       H  
ATOM    739  HB3 TYR A  52      52.106   3.164  14.156  1.00 10.75           H  
ANISOU  739  HB3 TYR A  52     1362   1362   1362      0      0      0       H  
ATOM    740  HD1 TYR A  52      51.202   2.670  11.684  1.00 10.54           H  
ANISOU  740  HD1 TYR A  52     1335   1335   1335      0      0      0       H  
ATOM    741  HD2 TYR A  52      48.838   3.157  14.847  1.00 11.37           H  
ANISOU  741  HD2 TYR A  52     1440   1440   1440      0      0      0       H  
ATOM    742  HE1 TYR A  52      49.485   3.190  10.307  1.00 11.13           H  
ANISOU  742  HE1 TYR A  52     1410   1410   1410      0      0      0       H  
ATOM    743  HE2 TYR A  52      47.079   3.658  13.456  1.00 12.16           H  
ANISOU  743  HE2 TYR A  52     1540   1540   1540      0      0      0       H  
ATOM    744  HH  TYR A  52      46.412   3.982  11.249  1.00 16.42           H  
ANISOU  744  HH  TYR A  52     2080   2080   2080      0      0      0       H  
ATOM    745  N   HIS A  53      54.295   1.156  14.705  1.00  8.42           N  
ANISOU  745  N   HIS A  53      785   1490    926      6    123     68       N  
ATOM    746  CA  HIS A  53      55.537   1.247  15.454  1.00  8.67           C  
ANISOU  746  CA  HIS A  53      823   1443   1028     38     15     40       C  
ATOM    747  C   HIS A  53      56.379   2.399  14.912  1.00  8.90           C  
ANISOU  747  C   HIS A  53      796   1503   1083     11      2     -3       C  
ATOM    748  O   HIS A  53      56.252   2.762  13.757  1.00 10.75           O  
ANISOU  748  O   HIS A  53     1328   1624   1133   -270    -93    114       O  
ATOM    749  CB  HIS A  53      56.319  -0.053  15.375  1.00  9.91           C  
ANISOU  749  CB  HIS A  53      855   1551   1359     72     24     66       C  
ATOM    750  CG  HIS A  53      55.625  -1.204  16.003  1.00 11.14           C  
ANISOU  750  CG  HIS A  53     1127   1432   1674    195    166    204       C  
ATOM    751  ND1 HIS A  53      54.650  -1.951  15.366  1.00 13.59           N  
ANISOU  751  ND1 HIS A  53     1378   1721   2065   -133     54    182       N  
ATOM    752  CD2 HIS A  53      55.768  -1.723  17.248  1.00 13.33           C  
ANISOU  752  CD2 HIS A  53     1545   1863   1655     70    210    354       C  
ATOM    753  CE1 HIS A  53      54.228  -2.902  16.183  1.00 16.12           C  
ANISOU  753  CE1 HIS A  53     1694   1976   2455   -276    165    491       C  
ATOM    754  NE2 HIS A  53      54.874  -2.752  17.297  1.00 16.31           N  
ANISOU  754  NE2 HIS A  53     2049   1926   2220   -241    279    571       N  
ATOM    755  H   HIS A  53      54.333   1.158  13.845  1.00 10.11           H  
ANISOU  755  H   HIS A  53     1280   1280   1280      0      0      0       H  
ATOM    756  HA  HIS A  53      55.324   1.428  16.393  1.00 10.40           H  
ANISOU  756  HA  HIS A  53     1317   1317   1317      0      0      0       H  
ATOM    757  HB2 HIS A  53      56.488  -0.260  14.442  1.00 11.89           H  
ANISOU  757  HB2 HIS A  53     1506   1506   1506      0      0      0       H  
ATOM    758  HB3 HIS A  53      57.177   0.071  15.810  1.00 11.89           H  
ANISOU  758  HB3 HIS A  53     1506   1506   1506      0      0      0       H  
ATOM    759  HD2 HIS A  53      56.346  -1.440  17.919  1.00 15.99           H  
ANISOU  759  HD2 HIS A  53     2025   2025   2025      0      0      0       H  
ATOM    760  HE1 HIS A  53      53.591  -3.552  15.994  1.00 19.34           H  
ANISOU  760  HE1 HIS A  53     2449   2449   2449      0      0      0       H  
ATOM    761  HE2 HIS A  53      54.752  -3.246  17.990  1.00 19.57           H  
ANISOU  761  HE2 HIS A  53     2479   2479   2479      0      0      0       H  
ATOM    762  N   GLU A  54      57.226   2.945  15.750  1.00 10.05           N  
ANISOU  762  N   GLU A  54      904   1799   1115   -163    -45     24       N  
ATOM    763  CA  GLU A  54      58.016   4.105  15.389  1.00 10.42           C  
ANISOU  763  CA  GLU A  54      880   1778   1303   -174    -33    -97       C  
ATOM    764  C   GLU A  54      59.520   3.809  15.385  1.00  9.56           C  
ANISOU  764  C   GLU A  54      911   1675   1048    -77    -87    -73       C  
ATOM    765  O   GLU A  54      60.002   3.115  16.225  1.00 11.61           O  
ANISOU  765  O   GLU A  54     1009   2186   1216    -80    -65    175       O  
ATOM    766  CB AGLU A  54      57.695   5.295  16.281  0.34 15.97           C  
ANISOU  766  CB AGLU A  54     1587   1965   2515     27    342   -624       C  
ATOM    767  CB BGLU A  54      57.765   5.323  16.280  0.66 15.34           C  
ANISOU  767  CB BGLU A  54     1474   1952   2403      1    227   -578       C  
ATOM    768  CG AGLU A  54      58.722   6.194  16.673  0.34 19.21           C  
ANISOU  768  CG AGLU A  54     2162   2215   2922   -177    300  -1153       C  
ATOM    769  CG BGLU A  54      58.023   5.235  17.657  0.66 18.15           C  
ANISOU  769  CG BGLU A  54     2285   2420   2192    -61    324   -925       C  
ATOM    770  CD AGLU A  54      58.407   6.997  17.923  0.34 23.61           C  
ANISOU  770  CD AGLU A  54     2719   2802   3449   -271    796  -1632       C  
ATOM    771  CD BGLU A  54      58.273   6.613  18.276  0.66 24.66           C  
ANISOU  771  CD BGLU A  54     3086   2848   3436   -289    520  -1641       C  
ATOM    772  OE1AGLU A  54      57.505   6.600  18.697  0.34 26.88           O  
ANISOU  772  OE1AGLU A  54     3165   2819   4230    538   1535   -931       O  
ATOM    773  OE1BGLU A  54      57.226   7.190  18.595  0.66 30.27           O  
ANISOU  773  OE1BGLU A  54     3779   3079   4642    316    615  -2006       O  
ATOM    774  OE2AGLU A  54      59.167   7.961  18.104  0.34 29.41           O  
ANISOU  774  OE2AGLU A  54     4200   2678   4297   -679    822  -1991       O  
ATOM    775  OE2BGLU A  54      59.460   6.975  18.453  0.66 31.77           O  
ANISOU  775  OE2BGLU A  54     3533   3565   4975   -800    194  -2209       O  
ATOM    776  H   GLU A  54      57.314   2.606  16.535  1.00 12.06           H  
ANISOU  776  H   GLU A  54     1527   1527   1527      0      0      0       H  
ATOM    777  HA  GLU A  54      57.767   4.353  14.474  1.00 12.51           H  
ANISOU  777  HA  GLU A  54     1584   1584   1584      0      0      0       H  
ATOM    778  N   TYR A  55      60.194   4.412  14.443  1.00  9.41           N  
ANISOU  778  N   TYR A  55      845   1640   1088    -91   -135    -89       N  
ATOM    779  CA  TYR A  55      61.604   4.292  14.226  1.00  9.85           C  
ANISOU  779  CA  TYR A  55      846   1718   1178   -139   -119    -46       C  
ATOM    780  C   TYR A  55      62.219   5.640  13.931  1.00 10.44           C  
ANISOU  780  C   TYR A  55      963   1744   1260   -182    -87   -161       C  
ATOM    781  O   TYR A  55      61.658   6.453  13.176  1.00 12.53           O  
ANISOU  781  O   TYR A  55     1220   1769   1774   -293   -339     95       O  
ATOM    782  CB  TYR A  55      61.924   3.326  13.054  1.00 10.62           C  
ANISOU  782  CB  TYR A  55     1051   1639   1346   -109     24    -65       C  
ATOM    783  CG  TYR A  55      61.335   1.969  13.284  1.00 10.02           C  
ANISOU  783  CG  TYR A  55      986   1613   1209     10    140   -118       C  
ATOM    784  CD1 TYR A  55      60.020   1.679  12.944  1.00 10.43           C  
ANISOU  784  CD1 TYR A  55     1030   1635   1295    -92     59    -43       C  
ATOM    785  CD2 TYR A  55      62.062   0.951  13.887  1.00 10.88           C  
ANISOU  785  CD2 TYR A  55     1038   1649   1447     30     20   -139       C  
ATOM    786  CE1 TYR A  55      59.465   0.467  13.209  1.00 11.48           C  
ANISOU  786  CE1 TYR A  55     1119   1710   1534   -143    139     31       C  
ATOM    787  CE2 TYR A  55      61.539  -0.300  14.152  1.00 12.58           C  
ANISOU  787  CE2 TYR A  55     1345   1700   1736     66     -2     70       C  
ATOM    788  CZ  TYR A  55      60.223  -0.542  13.800  1.00 12.09           C  
ANISOU  788  CZ  TYR A  55     1358   1520   1718    -89     71   -126       C  
ATOM    789  OH  TYR A  55      59.637  -1.744  14.055  1.00 15.75           O  
ANISOU  789  OH  TYR A  55     1940   1768   2278   -340   -148    313       O  
ATOM    790  H   TYR A  55      59.755   4.923  13.909  1.00 11.29           H  
ANISOU  790  H   TYR A  55     1430   1430   1430      0      0      0       H  
ATOM    791  HA  TYR A  55      62.014   3.937  15.042  1.00 11.82           H  
ANISOU  791  HA  TYR A  55     1497   1497   1497      0      0      0       H  
ATOM    792  HB2 TYR A  55      61.570   3.693  12.229  1.00 12.75           H  
ANISOU  792  HB2 TYR A  55     1615   1615   1615      0      0      0       H  
ATOM    793  HB3 TYR A  55      62.886   3.245  12.957  1.00 12.75           H  
ANISOU  793  HB3 TYR A  55     1615   1615   1615      0      0      0       H  
ATOM    794  HD1 TYR A  55      59.506   2.330  12.525  1.00 12.51           H  
ANISOU  794  HD1 TYR A  55     1584   1584   1584      0      0      0       H  
ATOM    795  HD2 TYR A  55      62.945   1.119  14.125  1.00 13.06           H  
ANISOU  795  HD2 TYR A  55     1654   1654   1654      0      0      0       H  
ATOM    796  HE1 TYR A  55      58.574   0.309  12.995  1.00 13.78           H  
ANISOU  796  HE1 TYR A  55     1745   1745   1745      0      0      0       H  
ATOM    797  HE2 TYR A  55      62.056  -0.960  14.554  1.00 15.10           H  
ANISOU  797  HE2 TYR A  55     1912   1912   1912      0      0      0       H  
ATOM    798  HH  TYR A  55      60.177  -2.238  14.426  1.00 23.63           H  
ANISOU  798  HH  TYR A  55     2993   2993   2993      0      0      0       H  
ATOM    799  N   THR A  56      63.411   5.878  14.427  1.00 10.92           N  
ANISOU  799  N   THR A  56      991   1676   1481   -223   -165   -138       N  
ATOM    800  CA  THR A  56      64.106   7.137  14.199  1.00 10.76           C  
ANISOU  800  CA  THR A  56      978   1676   1433   -170    -71   -329       C  
ATOM    801  C   THR A  56      64.673   7.179  12.763  1.00  9.94           C  
ANISOU  801  C   THR A  56      861   1444   1472   -117   -105   -270       C  
ATOM    802  O   THR A  56      65.257   6.199  12.302  1.00 11.50           O  
ANISOU  802  O   THR A  56     1304   1542   1523    117     90   -133       O  
ATOM    803  CB  THR A  56      65.315   7.286  15.157  1.00 11.72           C  
ANISOU  803  CB  THR A  56     1016   1930   1506   -184   -225   -363       C  
ATOM    804  OG1 THR A  56      64.887   6.992  16.491  1.00 14.51           O  
ANISOU  804  OG1 THR A  56     1764   2343   1405   -414   -208   -473       O  
ATOM    805  CG2 THR A  56      65.944   8.617  15.134  1.00 16.20           C  
ANISOU  805  CG2 THR A  56     1758   2542   1855   -912   -448   -273       C  
ATOM    806  H   THR A  56      63.793   5.272  14.903  1.00 13.10           H  
ANISOU  806  H   THR A  56     1659   1659   1659      0      0      0       H  
ATOM    807  HA  THR A  56      63.487   7.885  14.331  1.00 12.91           H  
ANISOU  807  HA  THR A  56     1635   1635   1635      0      0      0       H  
ATOM    808  HB  THR A  56      65.991   6.625  14.900  1.00 14.06           H  
ANISOU  808  HB  THR A  56     1781   1781   1781      0      0      0       H  
ATOM    809  HG1 THR A  56      64.536   6.251  16.508  1.00 21.76           H  
ANISOU  809  HG1 THR A  56     2756   2756   2756      0      0      0       H  
ATOM    810 HG21 THR A  56      66.262   8.806  14.248  1.00 24.30           H  
ANISOU  810 HG21 THR A  56     3078   3078   3078      0      0      0       H  
ATOM    811 HG22 THR A  56      65.299   9.281  15.390  1.00 24.30           H  
ANISOU  811 HG22 THR A  56     3078   3078   3078      0      0      0       H  
ATOM    812 HG23 THR A  56      66.681   8.634  15.749  1.00 24.30           H  
ANISOU  812 HG23 THR A  56     3078   3078   3078      0      0      0       H  
ATOM    813  N   VAL A  57      64.562   8.326  12.137  1.00  9.92           N  
ANISOU  813  N   VAL A  57      752   1392   1624    -94     29   -298       N  
ATOM    814  CA  VAL A  57      65.338   8.691  10.971  1.00  9.73           C  
ANISOU  814  CA  VAL A  57      789   1334   1573   -103     72   -340       C  
ATOM    815  C   VAL A  57      66.389   9.702  11.470  1.00 10.05           C  
ANISOU  815  C   VAL A  57      848   1301   1669   -112     32   -390       C  
ATOM    816  O   VAL A  57      65.996  10.747  11.970  1.00 12.21           O  
ANISOU  816  O   VAL A  57      989   1492   2157    -89    -55   -650       O  
ATOM    817  CB  VAL A  57      64.476   9.276   9.866  1.00 10.30           C  
ANISOU  817  CB  VAL A  57      856   1447   1610    -51     12   -329       C  
ATOM    818  CG1 VAL A  57      65.356   9.802   8.722  1.00 12.51           C  
ANISOU  818  CG1 VAL A  57     1080   1970   1701   -243     46     -1       C  
ATOM    819  CG2 VAL A  57      63.478   8.230   9.389  1.00 11.20           C  
ANISOU  819  CG2 VAL A  57      907   1626   1722   -229    -77    -51       C  
ATOM    820  H   VAL A  57      63.993   8.896  12.438  1.00 11.90           H  
ANISOU  820  H   VAL A  57     1507   1507   1507      0      0      0       H  
ATOM    821  HA  VAL A  57      65.796   7.894  10.631  1.00 11.67           H  
ANISOU  821  HA  VAL A  57     1478   1478   1478      0      0      0       H  
ATOM    822  HB  VAL A  57      63.973  10.031  10.238  1.00 12.36           H  
ANISOU  822  HB  VAL A  57     1565   1565   1565      0      0      0       H  
ATOM    823 HG11 VAL A  57      65.942  10.485   9.056  1.00 18.76           H  
ANISOU  823 HG11 VAL A  57     2376   2376   2376      0      0      0       H  
ATOM    824 HG12 VAL A  57      65.878   9.081   8.362  1.00 18.76           H  
ANISOU  824 HG12 VAL A  57     2376   2376   2376      0      0      0       H  
ATOM    825 HG13 VAL A  57      64.799  10.169   8.032  1.00 18.76           H  
ANISOU  825 HG13 VAL A  57     2376   2376   2376      0      0      0       H  
ATOM    826 HG21 VAL A  57      63.951   7.466   9.053  1.00 16.80           H  
ANISOU  826 HG21 VAL A  57     2128   2128   2128      0      0      0       H  
ATOM    827 HG22 VAL A  57      62.918   7.963  10.122  1.00 16.80           H  
ANISOU  827 HG22 VAL A  57     2128   2128   2128      0      0      0       H  
ATOM    828 HG23 VAL A  57      62.934   8.602   8.691  1.00 16.80           H  
ANISOU  828 HG23 VAL A  57     2128   2128   2128      0      0      0       H  
ATOM    829  N   ILE A  58      67.656   9.344  11.422  1.00 10.29           N  
ANISOU  829  N   ILE A  58      783   1489   1637   -123   -107   -316       N  
ATOM    830  CA  ILE A  58      68.673  10.229  12.013  1.00 10.98           C  
ANISOU  830  CA  ILE A  58      871   1459   1841   -164    -84   -398       C  
ATOM    831  C   ILE A  58      68.718  11.534  11.265  1.00 10.78           C  
ANISOU  831  C   ILE A  58      881   1552   1662   -218   -135   -435       C  
ATOM    832  O   ILE A  58      68.654  11.575  10.056  1.00 12.68           O  
ANISOU  832  O   ILE A  58     1342   1821   1653   -253   -212   -373       O  
ATOM    833  CB  ILE A  58      70.030   9.475  11.933  1.00 12.00           C  
ANISOU  833  CB  ILE A  58      856   1622   2080   -180   -133   -412       C  
ATOM    834  CG1 ILE A  58      69.978   8.311  12.935  1.00 14.93           C  
ANISOU  834  CG1 ILE A  58     1313   1521   2837    -78   -307   -145       C  
ATOM    835  CG2 ILE A  58      71.158  10.457  12.163  1.00 13.74           C  
ANISOU  835  CG2 ILE A  58      835   1575   2811   -103   -165   -438       C  
ATOM    836  CD1 ILE A  58      71.095   7.389  12.972  1.00 20.27           C  
ANISOU  836  CD1 ILE A  58     1343   2027   4331     19   -591    147       C  
ATOM    837  H   ILE A  58      67.886   8.604  11.050  1.00 12.34           H  
ANISOU  837  H   ILE A  58     1563   1563   1563      0      0      0       H  
ATOM    838  HA  ILE A  58      68.450  10.399  12.952  1.00 13.17           H  
ANISOU  838  HA  ILE A  58     1668   1668   1668      0      0      0       H  
ATOM    839  HB  ILE A  58      70.124   9.102  11.031  1.00 14.39           H  
ANISOU  839  HB  ILE A  58     1823   1823   1823      0      0      0       H  
ATOM    840 HG12 ILE A  58      69.878   8.690  13.823  1.00 17.91           H  
ANISOU  840 HG12 ILE A  58     2268   2268   2268      0      0      0       H  
ATOM    841 HG13 ILE A  58      69.176   7.798  12.751  1.00 17.91           H  
ANISOU  841 HG13 ILE A  58     2268   2268   2268      0      0      0       H  
ATOM    842 HG21 ILE A  58      71.117  11.152  11.502  1.00 20.61           H  
ANISOU  842 HG21 ILE A  58     2610   2610   2610      0      0      0       H  
ATOM    843 HG22 ILE A  58      71.073  10.843  13.038  1.00 20.61           H  
ANISOU  843 HG22 ILE A  58     2610   2610   2610      0      0      0       H  
ATOM    844 HG23 ILE A  58      72.000  10.000  12.095  1.00 20.61           H  
ANISOU  844 HG23 ILE A  58     2610   2610   2610      0      0      0       H  
ATOM    845 HD11 ILE A  58      71.197   6.976  12.111  1.00 30.40           H  
ANISOU  845 HD11 ILE A  58     3850   3850   3850      0      0      0       H  
ATOM    846 HD12 ILE A  58      71.898   7.866  13.194  1.00 30.40           H  
ANISOU  846 HD12 ILE A  58     3850   3850   3850      0      0      0       H  
ATOM    847 HD13 ILE A  58      70.931   6.713  13.633  1.00 30.40           H  
ANISOU  847 HD13 ILE A  58     3850   3850   3850      0      0      0       H  
ATOM    848  N   THR A  59      68.840  12.606  12.043  1.00 11.46           N  
ANISOU  848  N   THR A  59     1087   1333   1936   -213   -119   -415       N  
ATOM    849  CA  THR A  59      69.110  13.926  11.492  1.00 12.04           C  
ANISOU  849  CA  THR A  59     1083   1476   2014   -210   -151   -262       C  
ATOM    850  C   THR A  59      70.590  14.216  11.601  1.00 11.48           C  
ANISOU  850  C   THR A  59     1052   1346   1965   -167   -215   -293       C  
ATOM    851  O   THR A  59      71.121  14.221  12.738  1.00 12.49           O  
ANISOU  851  O   THR A  59     1113   1623   2010    -63   -233   -318       O  
ATOM    852  CB  THR A  59      68.348  15.021  12.290  1.00 13.38           C  
ANISOU  852  CB  THR A  59     1171   1414   2499    -85   -105   -287       C  
ATOM    853  OG1 THR A  59      66.944  14.825  12.088  1.00 14.97           O  
ANISOU  853  OG1 THR A  59     1128   1667   2891     67   -199   -426       O  
ATOM    854  CG2 THR A  59      68.686  16.398  11.789  1.00 17.05           C  
ANISOU  854  CG2 THR A  59     1529   1436   3512     37     55    107       C  
ATOM    855  H   THR A  59      68.759  12.516  12.895  1.00 13.76           H  
ANISOU  855  H   THR A  59     1743   1743   1743      0      0      0       H  
ATOM    856  HA  THR A  59      68.837  13.954  10.551  1.00 14.44           H  
ANISOU  856  HA  THR A  59     1829   1829   1829      0      0      0       H  
ATOM    857  HB  THR A  59      68.562  14.950  13.244  1.00 16.06           H  
ANISOU  857  HB  THR A  59     2034   2034   2034      0      0      0       H  
ATOM    858  HG1 THR A  59      66.731  14.080  12.357  1.00 22.45           H  
ANISOU  858  HG1 THR A  59     2843   2843   2843      0      0      0       H  
ATOM    859 HG21 THR A  59      69.629  16.550  11.883  1.00 25.57           H  
ANISOU  859 HG21 THR A  59     3238   3238   3238      0      0      0       H  
ATOM    860 HG22 THR A  59      68.442  16.470  10.863  1.00 25.57           H  
ANISOU  860 HG22 THR A  59     3238   3238   3238      0      0      0       H  
ATOM    861 HG23 THR A  59      68.204  17.052  12.299  1.00 25.57           H  
ANISOU  861 HG23 THR A  59     3238   3238   3238      0      0      0       H  
ATOM    862  N   PRO A  60      71.302  14.424  10.525  1.00 13.80           N  
ANISOU  862  N   PRO A  60     1233   1954   2055   -350   -166   -185       N  
ATOM    863  CA  PRO A  60      72.773  14.625  10.641  1.00 14.55           C  
ANISOU  863  CA  PRO A  60     1219   2135   2175   -355    136   -438       C  
ATOM    864  C   PRO A  60      73.073  15.811  11.523  1.00 14.38           C  
ANISOU  864  C   PRO A  60     1391   1694   2380   -435   -145    -83       C  
ATOM    865  O   PRO A  60      72.414  16.875  11.473  1.00 17.17           O  
ANISOU  865  O   PRO A  60     1621   1732   3170   -302   -213     10       O  
ATOM    866  CB  PRO A  60      73.181  14.885   9.204  1.00 19.08           C  
ANISOU  866  CB  PRO A  60     1773   3187   2290   -766    156   -237       C  
ATOM    867  CG  PRO A  60      72.150  14.316   8.356  1.00 20.34           C  
ANISOU  867  CG  PRO A  60     2018   3558   2153   -751     63   -421       C  
ATOM    868  CD  PRO A  60      70.855  14.448   9.137  1.00 16.96           C  
ANISOU  868  CD  PRO A  60     1758   2691   1994   -738   -138     13       C  
ATOM    869  HA  PRO A  60      73.208  13.817  10.985  1.00 17.46           H  
ANISOU  869  HA  PRO A  60     2211   2211   2211      0      0      0       H  
ATOM    870  HB2 PRO A  60      73.259  15.839   9.044  1.00 22.90           H  
ANISOU  870  HB2 PRO A  60     2900   2900   2900      0      0      0       H  
ATOM    871  HB3 PRO A  60      74.037  14.470   9.017  1.00 22.90           H  
ANISOU  871  HB3 PRO A  60     2900   2900   2900      0      0      0       H  
ATOM    872  HG2 PRO A  60      72.093  14.800   7.517  1.00 24.41           H  
ANISOU  872  HG2 PRO A  60     3092   3092   3092      0      0      0       H  
ATOM    873  HG3 PRO A  60      72.340  13.384   8.167  1.00 24.41           H  
ANISOU  873  HG3 PRO A  60     3092   3092   3092      0      0      0       H  
ATOM    874  HD2 PRO A  60      70.405  15.282   8.929  1.00 20.35           H  
ANISOU  874  HD2 PRO A  60     2577   2577   2577      0      0      0       H  
ATOM    875  HD3 PRO A  60      70.256  13.709   8.950  1.00 20.35           H  
ANISOU  875  HD3 PRO A  60     2577   2577   2577      0      0      0       H  
ATOM    876  N   GLY A  61      74.034  15.613  12.412  1.00 15.27           N  
ANISOU  876  N   GLY A  61     1188   1987   2628   -241   -189   -392       N  
ATOM    877  CA  GLY A  61      74.491  16.659  13.318  1.00 17.35           C  
ANISOU  877  CA  GLY A  61     1368   2511   2712   -533   -186   -561       C  
ATOM    878  C   GLY A  61      73.730  16.754  14.612  1.00 16.44           C  
ANISOU  878  C   GLY A  61     1266   2159   2822   -161   -199   -657       C  
ATOM    879  O   GLY A  61      74.182  17.465  15.562  1.00 19.62           O  
ANISOU  879  O   GLY A  61     1697   2780   2978   -429   -115  -1023       O  
ATOM    880  H   GLY A  61      74.404  14.838  12.456  1.00 18.33           H  
ANISOU  880  H   GLY A  61     2322   2322   2322      0      0      0       H  
ATOM    881  HA2 GLY A  61      75.427  16.504  13.522  1.00 20.81           H  
ANISOU  881  HA2 GLY A  61     2636   2636   2636      0      0      0       H  
ATOM    882  HA3 GLY A  61      74.429  17.512  12.861  1.00 20.81           H  
ANISOU  882  HA3 GLY A  61     2636   2636   2636      0      0      0       H  
ATOM    883  N   ALA A  62      72.526  16.195  14.720  1.00 15.34           N  
ANISOU  883  N   ALA A  62     1358   1871   2601   -108    -50   -406       N  
ATOM    884  CA  ALA A  62      71.685  16.408  15.908  1.00 14.73           C  
ANISOU  884  CA  ALA A  62     1398   1855   2345    119   -200   -498       C  
ATOM    885  C   ALA A  62      72.257  15.649  17.082  1.00 14.14           C  
ANISOU  885  C   ALA A  62     1480   1447   2447    123   -318   -694       C  
ATOM    886  O   ALA A  62      72.744  14.525  16.928  1.00 16.82           O  
ANISOU  886  O   ALA A  62     1881   1659   2850    546   -419   -884       O  
ATOM    887  CB  ALA A  62      70.292  15.912  15.606  1.00 15.37           C  
ANISOU  887  CB  ALA A  62     1231   2109   2502    146   -132   -594       C  
ATOM    888  H   ALA A  62      72.233  15.700  14.081  1.00 18.41           H  
ANISOU  888  H   ALA A  62     2332   2332   2332      0      0      0       H  
ATOM    889  HA  ALA A  62      71.654  17.364  16.121  1.00 17.68           H  
ANISOU  889  HA  ALA A  62     2239   2239   2239      0      0      0       H  
ATOM    890  HB1 ALA A  62      69.933  16.398  14.860  1.00 23.06           H  
ANISOU  890  HB1 ALA A  62     2921   2921   2921      0      0      0       H  
ATOM    891  HB2 ALA A  62      70.324  14.976  15.392  1.00 23.06           H  
ANISOU  891  HB2 ALA A  62     2921   2921   2921      0      0      0       H  
ATOM    892  HB3 ALA A  62      69.731  16.045  16.374  1.00 23.06           H  
ANISOU  892  HB3 ALA A  62     2921   2921   2921      0      0      0       H  
ATOM    893  N   ARG A  63      72.140  16.240  18.263  1.00 14.32           N  
ANISOU  893  N   ARG A  63     1480   1578   2385    498   -403   -668       N  
ATOM    894  CA  ARG A  63      72.495  15.614  19.509  1.00 16.14           C  
ANISOU  894  CA  ARG A  63     1720   1865   2545    448   -628   -574       C  
ATOM    895  C   ARG A  63      71.396  14.716  20.041  1.00 16.97           C  
ANISOU  895  C   ARG A  63     2127   1542   2778    314   -762   -264       C  
ATOM    896  O   ARG A  63      71.663  13.855  20.846  1.00 22.60           O  
ANISOU  896  O   ARG A  63     3015   1860   3713    407  -1149    219       O  
ATOM    897  CB  ARG A  63      72.764  16.695  20.606  1.00 16.46           C  
ANISOU  897  CB  ARG A  63     1593   2081   2582    276   -600   -620       C  
ATOM    898  CG  ARG A  63      73.912  17.651  20.180  1.00 17.44           C  
ANISOU  898  CG  ARG A  63     1172   2205   3249    396   -264  -1055       C  
ATOM    899  CD  ARG A  63      73.950  18.818  21.176  1.00 16.10           C  
ANISOU  899  CD  ARG A  63     1184   2287   2647    295   -225   -886       C  
ATOM    900  NE  ARG A  63      72.764  19.640  20.950  1.00 14.49           N  
ANISOU  900  NE  ARG A  63     1348   1837   2322    261    -70   -650       N  
ATOM    901  CZ  ARG A  63      72.294  20.503  21.789  1.00 12.56           C  
ANISOU  901  CZ  ARG A  63     1238   1605   1930     49     70   -394       C  
ATOM    902  NH1 ARG A  63      72.946  20.794  22.886  1.00 14.26           N  
ANISOU  902  NH1 ARG A  63     1411   1806   2202      0   -150   -438       N  
ATOM    903  NH2 ARG A  63      71.123  21.063  21.568  1.00 13.53           N  
ANISOU  903  NH2 ARG A  63     1406   1867   1869    277     12   -503       N  
ATOM    904  H   ARG A  63      71.835  17.043  18.286  1.00 17.19           H  
ANISOU  904  H   ARG A  63     2177   2177   2177      0      0      0       H  
ATOM    905  HA  ARG A  63      73.307  15.082  19.379  1.00 19.36           H  
ANISOU  905  HA  ARG A  63     2452   2452   2452      0      0      0       H  
ATOM    906  HB2 ARG A  63      71.956  17.209  20.758  1.00 19.76           H  
ANISOU  906  HB2 ARG A  63     2503   2503   2503      0      0      0       H  
ATOM    907  HB3 ARG A  63      73.002  16.257  21.439  1.00 19.76           H  
ANISOU  907  HB3 ARG A  63     2503   2503   2503      0      0      0       H  
ATOM    908  HG2 ARG A  63      74.759  17.178  20.186  1.00 20.93           H  
ANISOU  908  HG2 ARG A  63     2651   2651   2651      0      0      0       H  
ATOM    909  HG3 ARG A  63      73.753  17.983  19.282  1.00 20.93           H  
ANISOU  909  HG3 ARG A  63     2651   2651   2651      0      0      0       H  
ATOM    910  HD2 ARG A  63      73.954  18.480  22.085  1.00 19.32           H  
ANISOU  910  HD2 ARG A  63     2447   2447   2447      0      0      0       H  
ATOM    911  HD3 ARG A  63      74.753  19.346  21.041  1.00 19.32           H  
ANISOU  911  HD3 ARG A  63     2447   2447   2447      0      0      0       H  
ATOM    912  HE  ARG A  63      72.348  19.543  20.204  1.00 17.39           H  
ANISOU  912  HE  ARG A  63     2202   2202   2202      0      0      0       H  
ATOM    913 HH11 ARG A  63      73.697  20.410  23.055  1.00 17.12           H  
ANISOU  913 HH11 ARG A  63     2168   2168   2168      0      0      0       H  
ATOM    914 HH12 ARG A  63      72.624  21.370  23.437  1.00 17.12           H  
ANISOU  914 HH12 ARG A  63     2168   2168   2168      0      0      0       H  
ATOM    915 HH21 ARG A  63      70.672  20.855  20.866  1.00 16.24           H  
ANISOU  915 HH21 ARG A  63     2057   2057   2057      0      0      0       H  
ATOM    916 HH22 ARG A  63      70.809  21.638  22.126  1.00 16.24           H  
ANISOU  916 HH22 ARG A  63     2057   2057   2057      0      0      0       H  
ATOM    917  N   THR A  64      70.187  15.023  19.628  1.00 16.30           N  
ANISOU  917  N   THR A  64     1854   1833   2507    230   -434   -255       N  
ATOM    918  CA  THR A  64      69.034  14.312  20.095  1.00 16.77           C  
ANISOU  918  CA  THR A  64     2117   1951   2305    175   -302   -246       C  
ATOM    919  C   THR A  64      68.468  13.456  18.962  1.00 15.51           C  
ANISOU  919  C   THR A  64     1860   1762   2271     16    102   -267       C  
ATOM    920  O   THR A  64      68.977  13.448  17.872  1.00 16.23           O  
ANISOU  920  O   THR A  64     1772   2054   2339    -67    113   -345       O  
ATOM    921  CB  THR A  64      67.935  15.255  20.639  1.00 16.82           C  
ANISOU  921  CB  THR A  64     2409   1680   2301    -94    203   -310       C  
ATOM    922  OG1 THR A  64      67.369  15.983  19.543  1.00 17.39           O  
ANISOU  922  OG1 THR A  64     1970   1944   2693    238     85   -297       O  
ATOM    923  CG2 THR A  64      68.424  16.211  21.719  1.00 22.22           C  
ANISOU  923  CG2 THR A  64     3793   2337   2313   -521    237   -677       C  
ATOM    924  H   THR A  64      70.085  15.664  19.064  1.00 19.56           H  
ANISOU  924  H   THR A  64     2477   2477   2477      0      0      0       H  
ATOM    925  HA  THR A  64      69.314  13.715  20.821  1.00 20.13           H  
ANISOU  925  HA  THR A  64     2549   2549   2549      0      0      0       H  
ATOM    926  HB  THR A  64      67.228  14.699  21.027  1.00 20.18           H  
ANISOU  926  HB  THR A  64     2556   2556   2556      0      0      0       H  
ATOM    927  HG1 THR A  64      67.109  15.456  18.971  1.00 26.08           H  
ANISOU  927  HG1 THR A  64     3303   3303   3303      0      0      0       H  
ATOM    928 HG21 THR A  64      69.125  16.763  21.365  1.00 33.33           H  
ANISOU  928 HG21 THR A  64     4221   4221   4221      0      0      0       H  
ATOM    929 HG22 THR A  64      67.696  16.765  22.010  1.00 33.33           H  
ANISOU  929 HG22 THR A  64     4221   4221   4221      0      0      0       H  
ATOM    930 HG23 THR A  64      68.760  15.706  22.464  1.00 33.33           H  
ANISOU  930 HG23 THR A  64     4221   4221   4221      0      0      0       H  
ATOM    931  N   ARG A  65      67.324  12.807  19.246  1.00 16.66           N  
ANISOU  931  N   ARG A  65     2124   1876   2330   -165    224   -132       N  
ATOM    932  CA  ARG A  65      66.674  12.053  18.225  1.00 16.92           C  
ANISOU  932  CA  ARG A  65     2070   1751   2607   -268    590   -579       C  
ATOM    933  C   ARG A  65      66.074  12.929  17.155  1.00 16.47           C  
ANISOU  933  C   ARG A  65     2089   1898   2271   -530    310   -712       C  
ATOM    934  O   ARG A  65      65.617  12.397  16.115  1.00 20.02           O  
ANISOU  934  O   ARG A  65     2984   2190   2431   -791    380   -941       O  
ATOM    935  CB  ARG A  65      65.626  11.149  18.784  1.00 20.60           C  
ANISOU  935  CB  ARG A  65     2531   2019   3277   -516    905   -349       C  
ATOM    936  CG  ARG A  65      65.886   9.818  19.164  1.00 27.13           C  
ANISOU  936  CG  ARG A  65     4136   2030   4141   -337   1605   -154       C  
ATOM    937  CD  ARG A  65      64.596   9.207  19.801  1.00 28.68           C  
ANISOU  937  CD  ARG A  65     4367   2444   4085   -974   1069    238       C  
ATOM    938  NE  ARG A  65      63.938   8.351  18.800  1.00 27.09           N  
ANISOU  938  NE  ARG A  65     3520   3108   3664   -297   1065    144       N  
ATOM    939  CZ  ARG A  65      62.661   8.018  18.851  1.00 26.31           C  
ANISOU  939  CZ  ARG A  65     3407   3189   3400   -209   1145    107       C  
ATOM    940  NH1 ARG A  65      61.921   8.450  19.832  1.00 27.23           N  
ANISOU  940  NH1 ARG A  65     3163   4125   3059     59    530   -454       N  
ATOM    941  NH2 ARG A  65      62.163   7.280  17.878  1.00 32.92           N  
ANISOU  941  NH2 ARG A  65     2981   5705   3823   -137   1500  -1354       N  
ATOM    942  H   ARG A  65      66.988  12.847  20.037  1.00 19.99           H  
ANISOU  942  H   ARG A  65     2532   2532   2532      0      0      0       H  
ATOM    943  HA  ARG A  65      67.352  11.488  17.798  1.00 20.30           H  
ANISOU  943  HA  ARG A  65     2571   2571   2571      0      0      0       H  
ATOM    944  HB2 ARG A  65      65.265  11.595  19.567  1.00 24.72           H  
ANISOU  944  HB2 ARG A  65     3131   3131   3131      0      0      0       H  
ATOM    945  HB3 ARG A  65      64.911  11.116  18.130  1.00 24.72           H  
ANISOU  945  HB3 ARG A  65     3131   3131   3131      0      0      0       H  
ATOM    946  HG2 ARG A  65      66.148   9.299  18.387  1.00 32.56           H  
ANISOU  946  HG2 ARG A  65     4124   4124   4124      0      0      0       H  
ATOM    947  HG3 ARG A  65      66.614   9.794  19.805  1.00 32.56           H  
ANISOU  947  HG3 ARG A  65     4124   4124   4124      0      0      0       H  
ATOM    948  HD2 ARG A  65      64.829   8.684  20.584  1.00 34.41           H  
ANISOU  948  HD2 ARG A  65     4358   4358   4358      0      0      0       H  
ATOM    949  HD3 ARG A  65      63.995   9.917  20.077  1.00 34.41           H  
ANISOU  949  HD3 ARG A  65     4358   4358   4358      0      0      0       H  
ATOM    950  HE  ARG A  65      64.411   8.052  18.147  1.00 32.51           H  
ANISOU  950  HE  ARG A  65     4117   4117   4117      0      0      0       H  
ATOM    951 HH11 ARG A  65      62.264   8.950  20.442  1.00 32.68           H  
ANISOU  951 HH11 ARG A  65     4139   4139   4139      0      0      0       H  
ATOM    952 HH12 ARG A  65      61.089   8.236  19.870  1.00 32.68           H  
ANISOU  952 HH12 ARG A  65     4139   4139   4139      0      0      0       H  
ATOM    953 HH21 ARG A  65      62.673   7.007  17.242  1.00 39.50           H  
ANISOU  953 HH21 ARG A  65     5003   5003   5003      0      0      0       H  
ATOM    954 HH22 ARG A  65      61.329   7.072  17.879  1.00 39.50           H  
ANISOU  954 HH22 ARG A  65     5003   5003   5003      0      0      0       H  
ATOM    955  N   GLY A  66      65.926  14.243  17.333  1.00 15.92           N  
ANISOU  955  N   GLY A  66     1784   1933   2334   -269   -285   -702       N  
ATOM    956  CA  GLY A  66      65.378  15.086  16.309  1.00 15.60           C  
ANISOU  956  CA  GLY A  66     1690   2091   2145   -499   -229   -609       C  
ATOM    957  C   GLY A  66      63.912  14.850  16.070  1.00 14.93           C  
ANISOU  957  C   GLY A  66     1520   1872   2280    -70     42   -710       C  
ATOM    958  O   GLY A  66      63.206  14.343  16.928  1.00 18.34           O  
ANISOU  958  O   GLY A  66     1935   2553   2482   -473    177   -671       O  
ATOM    959  H   GLY A  66      66.166  14.593  18.081  1.00 19.11           H  
ANISOU  959  H   GLY A  66     2420   2420   2420      0      0      0       H  
ATOM    960  HA2 GLY A  66      65.510  16.014  16.560  1.00 18.72           H  
ANISOU  960  HA2 GLY A  66     2371   2371   2371      0      0      0       H  
ATOM    961  HA3 GLY A  66      65.861  14.932  15.482  1.00 18.72           H  
ANISOU  961  HA3 GLY A  66     2371   2371   2371      0      0      0       H  
ATOM    962  N   THR A  67      63.475  15.222  14.900  1.00 14.55           N  
ANISOU  962  N   THR A  67     1424   1668   2435    -19   -183   -815       N  
ATOM    963  CA  THR A  67      62.050  15.260  14.558  1.00 15.40           C  
ANISOU  963  CA  THR A  67     1224   1790   2839     33    -27  -1085       C  
ATOM    964  C   THR A  67      61.634  14.335  13.420  1.00 14.03           C  
ANISOU  964  C   THR A  67      987   1748   2597     23      1   -909       C  
ATOM    965  O   THR A  67      60.476  14.309  13.092  1.00 15.24           O  
ANISOU  965  O   THR A  67     1050   1856   2884     62    -13   -937       O  
ATOM    966  CB  THR A  67      61.625  16.688  14.214  1.00 18.49           C  
ANISOU  966  CB  THR A  67     1562   1969   3494    375   -541  -1262       C  
ATOM    967  OG1 THR A  67      62.238  17.043  12.991  1.00 20.91           O  
ANISOU  967  OG1 THR A  67     1949   1846   4149    -89   -475   -450       O  
ATOM    968  CG2 THR A  67      61.911  17.718  15.255  1.00 24.61           C  
ANISOU  968  CG2 THR A  67     2252   2179   4919    400  -1000  -1998       C  
ATOM    969  H   THR A  67      64.048  15.456  14.303  1.00 17.46           H  
ANISOU  969  H   THR A  67     2211   2211   2211      0      0      0       H  
ATOM    970  HA  THR A  67      61.549  14.989  15.356  1.00 18.48           H  
ANISOU  970  HA  THR A  67     2341   2341   2341      0      0      0       H  
ATOM    971  HB  THR A  67      60.657  16.679  14.067  1.00 22.19           H  
ANISOU  971  HB  THR A  67     2810   2810   2810      0      0      0       H  
ATOM    972  HG1 THR A  67      62.637  17.753  13.081  1.00 31.36           H  
ANISOU  972  HG1 THR A  67     3972   3972   3972      0      0      0       H  
ATOM    973 HG21 THR A  67      62.856  17.750  15.422  1.00 36.91           H  
ANISOU  973 HG21 THR A  67     4675   4675   4675      0      0      0       H  
ATOM    974 HG22 THR A  67      61.612  18.576  14.946  1.00 36.91           H  
ANISOU  974 HG22 THR A  67     4675   4675   4675      0      0      0       H  
ATOM    975 HG23 THR A  67      61.450  17.490  16.066  1.00 36.91           H  
ANISOU  975 HG23 THR A  67     4675   4675   4675      0      0      0       H  
ATOM    976  N   ARG A  68      62.574  13.556  12.873  1.00 11.78           N  
ANISOU  976  N   ARG A  68     1000   1370   2106   -102     14   -656       N  
ATOM    977  CA  ARG A  68      62.239  12.703  11.747  1.00 10.86           C  
ANISOU  977  CA  ARG A  68      866   1234   2024   -173    -33   -543       C  
ATOM    978  C   ARG A  68      62.012  11.274  12.206  1.00 10.28           C  
ANISOU  978  C   ARG A  68      999   1322   1585   -126    -24   -489       C  
ATOM    979  O   ARG A  68      62.779  10.727  12.978  1.00 10.67           O  
ANISOU  979  O   ARG A  68      970   1410   1674   -156    -38   -461       O  
ATOM    980  CB  ARG A  68      63.346  12.770  10.699  1.00 11.25           C  
ANISOU  980  CB  ARG A  68     1029   1385   1861    -82    -42   -342       C  
ATOM    981  CG  ARG A  68      63.701  14.157  10.298  1.00 13.83           C  
ANISOU  981  CG  ARG A  68     1490   1569   2196   -308     -7   -186       C  
ATOM    982  CD  ARG A  68      64.881  14.239   9.345  1.00 15.37           C  
ANISOU  982  CD  ARG A  68     1676   1708   2457   -403    120   -146       C  
ATOM    983  NE  ARG A  68      65.062  15.638   8.924  1.00 21.86           N  
ANISOU  983  NE  ARG A  68     2164   1905   4237   -130    984    357       N  
ATOM    984  CZ  ARG A  68      65.976  16.120   8.158  1.00 22.57           C  
ANISOU  984  CZ  ARG A  68     1930   1598   5048   -361    989    242       C  
ATOM    985  NH1 ARG A  68      66.894  15.378   7.648  1.00 21.91           N  
ANISOU  985  NH1 ARG A  68     2059   2403   3864   -104    814     67       N  
ATOM    986  NH2 ARG A  68      65.996  17.476   7.964  1.00 35.20           N  
ANISOU  986  NH2 ARG A  68     4076   1878   7418     -7   1804   1251       N  
ATOM    987  H   ARG A  68      63.374  13.561  13.187  1.00 14.14           H  
ANISOU  987  H   ARG A  68     1791   1791   1791      0      0      0       H  
ATOM    988  HA  ARG A  68      61.410  13.035  11.343  1.00 13.03           H  
ANISOU  988  HA  ARG A  68     1650   1650   1650      0      0      0       H  
ATOM    989  HB2 ARG A  68      64.138  12.333  11.051  1.00 13.50           H  
ANISOU  989  HB2 ARG A  68     1710   1710   1710      0      0      0       H  
ATOM    990  HB3 ARG A  68      63.063  12.278   9.912  1.00 13.50           H  
ANISOU  990  HB3 ARG A  68     1710   1710   1710      0      0      0       H  
ATOM    991  HG2 ARG A  68      62.929  14.567   9.875  1.00 16.59           H  
ANISOU  991  HG2 ARG A  68     2101   2101   2101      0      0      0       H  
ATOM    992  HG3 ARG A  68      63.907  14.670  11.095  1.00 16.59           H  
ANISOU  992  HG3 ARG A  68     2101   2101   2101      0      0      0       H  
ATOM    993  HD2 ARG A  68      65.684  13.921   9.787  1.00 18.45           H  
ANISOU  993  HD2 ARG A  68     2337   2337   2337      0      0      0       H  
ATOM    994  HD3 ARG A  68      64.718  13.679   8.569  1.00 18.45           H  
ANISOU  994  HD3 ARG A  68     2337   2337   2337      0      0      0       H  
ATOM    995  HE  ARG A  68      64.486  16.201   9.227  1.00 26.23           H  
ANISOU  995  HE  ARG A  68     3322   3322   3322      0      0      0       H  
ATOM    996 HH11 ARG A  68      66.908  14.534   7.816  1.00 26.30           H  
ANISOU  996 HH11 ARG A  68     3331   3331   3331      0      0      0       H  
ATOM    997 HH12 ARG A  68      67.495  15.724   7.139  1.00 26.30           H  
ANISOU  997 HH12 ARG A  68     3331   3331   3331      0      0      0       H  
ATOM    998 HH21 ARG A  68      65.409  17.974   8.348  1.00 42.24           H  
ANISOU  998 HH21 ARG A  68     5350   5350   5350      0      0      0       H  
ATOM    999 HH22 ARG A  68      66.595  17.829   7.457  1.00 42.24           H  
ANISOU  999 HH22 ARG A  68     5350   5350   5350      0      0      0       H  
ATOM   1000  N   ARG A  69      60.949  10.647  11.679  1.00  9.94           N  
ANISOU 1000  N   ARG A  69      934   1189   1654   -178    -58   -248       N  
ATOM   1001  CA  ARG A  69      60.600   9.303  12.020  1.00  9.69           C  
ANISOU 1001  CA  ARG A  69     1001   1223   1458   -140    -64   -142       C  
ATOM   1002  C   ARG A  69      60.011   8.567  10.854  1.00  9.12           C  
ANISOU 1002  C   ARG A  69      805   1227   1434   -190    -45   -108       C  
ATOM   1003  O   ARG A  69      59.405   9.178   9.986  1.00 10.75           O  
ANISOU 1003  O   ARG A  69     1236   1189   1659    -49   -207   -118       O  
ATOM   1004  CB  ARG A  69      59.521   9.295  13.146  1.00 11.83           C  
ANISOU 1004  CB  ARG A  69     1211   1765   1521   -240    127   -210       C  
ATOM   1005  CG  ARG A  69      59.878  10.072  14.388  1.00 12.67           C  
ANISOU 1005  CG  ARG A  69     1284   1894   1635   -242     83   -296       C  
ATOM   1006  CD  ARG A  69      60.725   9.464  15.345  1.00 13.26           C  
ANISOU 1006  CD  ARG A  69     1417   2242   1379   -256     83   -206       C  
ATOM   1007  NE  ARG A  69      60.949  10.149  16.578  1.00 15.52           N  
ANISOU 1007  NE  ARG A  69     1440   2873   1586   -360    172   -509       N  
ATOM   1008  CZ  ARG A  69      61.876  11.049  16.754  1.00 15.73           C  
ANISOU 1008  CZ  ARG A  69     1375   2679   1923   -128    112   -852       C  
ATOM   1009  NH1 ARG A  69      62.677  11.400  15.821  1.00 16.12           N  
ANISOU 1009  NH1 ARG A  69     1554   2625   1947   -697     -5   -791       N  
ATOM   1010  NH2 ARG A  69      61.978  11.622  17.943  1.00 21.12           N  
ANISOU 1010  NH2 ARG A  69     2373   3818   1833   -542     25  -1006       N  
ATOM   1011  H   ARG A  69      60.459  11.070  11.114  1.00 11.93           H  
ANISOU 1011  H   ARG A  69     1511   1511   1511      0      0      0       H  
ATOM   1012  HA  ARG A  69      61.399   8.830  12.333  1.00 11.63           H  
ANISOU 1012  HA  ARG A  69     1473   1473   1473      0      0      0       H  
ATOM   1013  HB2 ARG A  69      58.697   9.656  12.784  1.00 14.20           H  
ANISOU 1013  HB2 ARG A  69     1798   1798   1798      0      0      0       H  
ATOM   1014  HB3 ARG A  69      59.350   8.374  13.399  1.00 14.20           H  
ANISOU 1014  HB3 ARG A  69     1798   1798   1798      0      0      0       H  
ATOM   1015  HG2 ARG A  69      60.298  10.900  14.106  1.00 15.20           H  
ANISOU 1015  HG2 ARG A  69     1925   1925   1925      0      0      0       H  
ATOM   1016  HG3 ARG A  69      59.050  10.310  14.835  1.00 15.20           H  
ANISOU 1016  HG3 ARG A  69     1925   1925   1925      0      0      0       H  
ATOM   1017  HD2 ARG A  69      60.357   8.591  15.553  1.00 15.91           H  
ANISOU 1017  HD2 ARG A  69     2015   2015   2015      0      0      0       H  
ATOM   1018  HD3 ARG A  69      61.588   9.318  14.926  1.00 15.91           H  
ANISOU 1018  HD3 ARG A  69     2015   2015   2015      0      0      0       H  
ATOM   1019  HE  ARG A  69      60.442   9.956  17.245  1.00 18.63           H  
ANISOU 1019  HE  ARG A  69     2360   2360   2360      0      0      0       H  
ATOM   1020 HH11 ARG A  69      62.615  11.039  15.042  1.00 19.35           H  
ANISOU 1020 HH11 ARG A  69     2451   2451   2451      0      0      0       H  
ATOM   1021 HH12 ARG A  69      63.277  11.997  15.971  1.00 19.35           H  
ANISOU 1021 HH12 ARG A  69     2451   2451   2451      0      0      0       H  
ATOM   1022 HH21 ARG A  69      61.441  11.399  18.576  1.00 25.34           H  
ANISOU 1022 HH21 ARG A  69     3209   3209   3209      0      0      0       H  
ATOM   1023 HH22 ARG A  69      62.582  12.219  18.082  1.00 25.34           H  
ANISOU 1023 HH22 ARG A  69     3209   3209   3209      0      0      0       H  
ATOM   1024  N   ILE A  70      60.076   7.269  10.919  1.00  8.75           N  
ANISOU 1024  N   ILE A  70      813   1220   1292   -182   -115   -114       N  
ATOM   1025  CA  ILE A  70      59.195   6.378  10.098  1.00  8.54           C  
ANISOU 1025  CA  ILE A  70      861   1190   1194   -199    -25    -84       C  
ATOM   1026  C   ILE A  70      58.271   5.659  11.067  1.00  8.37           C  
ANISOU 1026  C   ILE A  70      780   1216   1184   -140    -95     -5       C  
ATOM   1027  O   ILE A  70      58.710   5.114  12.069  1.00 10.22           O  
ANISOU 1027  O   ILE A  70      962   1642   1279   -147   -214    194       O  
ATOM   1028  CB  ILE A  70      59.998   5.434   9.254  1.00  9.85           C  
ANISOU 1028  CB  ILE A  70      895   1428   1419   -172     23   -238       C  
ATOM   1029  CG1 ILE A  70      60.680   6.250   8.105  1.00 12.19           C  
ANISOU 1029  CG1 ILE A  70     1192   1807   1633   -453    313   -337       C  
ATOM   1030  CG2 ILE A  70      59.165   4.313   8.678  1.00 11.40           C  
ANISOU 1030  CG2 ILE A  70     1299   1477   1556   -315    276   -376       C  
ATOM   1031  CD1 ILE A  70      61.572   5.586   7.199  1.00 15.95           C  
ANISOU 1031  CD1 ILE A  70     1472   2624   1965   -196    539   -302       C  
ATOM   1032  H   ILE A  70      60.647   6.910  11.452  1.00 10.50           H  
ANISOU 1032  H   ILE A  70     1330   1330   1330      0      0      0       H  
ATOM   1033  HA  ILE A  70      58.650   6.938   9.506  1.00 10.25           H  
ANISOU 1033  HA  ILE A  70     1298   1298   1298      0      0      0       H  
ATOM   1034  HB  ILE A  70      60.700   5.042   9.814  1.00 11.82           H  
ANISOU 1034  HB  ILE A  70     1497   1497   1497      0      0      0       H  
ATOM   1035 HG12 ILE A  70      59.974   6.652   7.576  1.00 14.63           H  
ANISOU 1035 HG12 ILE A  70     1853   1853   1853      0      0      0       H  
ATOM   1036 HG13 ILE A  70      61.173   6.977   8.518  1.00 14.63           H  
ANISOU 1036 HG13 ILE A  70     1853   1853   1853      0      0      0       H  
ATOM   1037 HG21 ILE A  70      58.772   3.806   9.393  1.00 17.10           H  
ANISOU 1037 HG21 ILE A  70     2166   2166   2166      0      0      0       H  
ATOM   1038 HG22 ILE A  70      58.471   4.680   8.127  1.00 17.10           H  
ANISOU 1038 HG22 ILE A  70     2166   2166   2166      0      0      0       H  
ATOM   1039 HG23 ILE A  70      59.724   3.739   8.149  1.00 17.10           H  
ANISOU 1039 HG23 ILE A  70     2166   2166   2166      0      0      0       H  
ATOM   1040 HD11 ILE A  70      62.307   5.211   7.690  1.00 23.93           H  
ANISOU 1040 HD11 ILE A  70     3031   3031   3031      0      0      0       H  
ATOM   1041 HD12 ILE A  70      61.101   4.885   6.743  1.00 23.93           H  
ANISOU 1041 HD12 ILE A  70     3031   3031   3031      0      0      0       H  
ATOM   1042 HD13 ILE A  70      61.905   6.218   6.558  1.00 23.93           H  
ANISOU 1042 HD13 ILE A  70     3031   3031   3031      0      0      0       H  
ATOM   1043  N   ILE A  71      56.999   5.656  10.717  1.00  8.14           N  
ANISOU 1043  N   ILE A  71      787   1243   1062   -101    -76    -20       N  
ATOM   1044  CA  ILE A  71      55.983   4.878  11.396  1.00  8.21           C  
ANISOU 1044  CA  ILE A  71      830   1221   1067    -94    -21      0       C  
ATOM   1045  C   ILE A  71      55.590   3.749  10.473  1.00  7.77           C  
ANISOU 1045  C   ILE A  71      724   1247    981   -160     40     69       C  
ATOM   1046  O   ILE A  71      55.175   3.977   9.342  1.00  9.87           O  
ANISOU 1046  O   ILE A  71     1334   1349   1066   -247   -274     99       O  
ATOM   1047  CB  ILE A  71      54.781   5.716  11.786  1.00  9.56           C  
ANISOU 1047  CB  ILE A  71     1011   1334   1288     78    189     93       C  
ATOM   1048  CG1 ILE A  71      55.032   6.854  12.675  1.00 16.51           C  
ANISOU 1048  CG1 ILE A  71     1549   1775   2947    -39    369   -851       C  
ATOM   1049  CG2 ILE A  71      53.662   4.857  12.267  1.00 13.40           C  
ANISOU 1049  CG2 ILE A  71     1158   1611   2321    -54    575    139       C  
ATOM   1050  CD1 ILE A  71      56.097   7.053  13.508  1.00 26.41           C  
ANISOU 1050  CD1 ILE A  71     2716   3287   4032    745   -832  -2278       C  
ATOM   1051  H   ILE A  71      56.760   6.141  10.048  1.00  9.77           H  
ANISOU 1051  H   ILE A  71     1237   1237   1237      0      0      0       H  
ATOM   1052  HA  ILE A  71      56.374   4.496  12.210  1.00  9.85           H  
ANISOU 1052  HA  ILE A  71     1248   1248   1248      0      0      0       H  
ATOM   1053  HB  ILE A  71      54.461   6.110  10.948  1.00 11.48           H  
ANISOU 1053  HB  ILE A  71     1454   1454   1454      0      0      0       H  
ATOM   1054 HG12 ILE A  71      55.005   7.637  12.103  1.00 19.81           H  
ANISOU 1054 HG12 ILE A  71     2509   2509   2509      0      0      0       H  
ATOM   1055 HG13 ILE A  71      54.248   6.912  13.244  1.00 19.81           H  
ANISOU 1055 HG13 ILE A  71     2509   2509   2509      0      0      0       H  
ATOM   1056 HG21 ILE A  71      53.534   4.126  11.658  1.00 20.09           H  
ANISOU 1056 HG21 ILE A  71     2544   2544   2544      0      0      0       H  
ATOM   1057 HG22 ILE A  71      53.873   4.514  13.138  1.00 20.09           H  
ANISOU 1057 HG22 ILE A  71     2544   2544   2544      0      0      0       H  
ATOM   1058 HG23 ILE A  71      52.857   5.378  12.315  1.00 20.09           H  
ANISOU 1058 HG23 ILE A  71     2544   2544   2544      0      0      0       H  
ATOM   1059 HD11 ILE A  71      56.907   7.070  12.993  1.00 39.61           H  
ANISOU 1059 HD11 ILE A  71     5017   5017   5017      0      0      0       H  
ATOM   1060 HD12 ILE A  71      55.992   7.889  13.968  1.00 39.61           H  
ANISOU 1060 HD12 ILE A  71     5017   5017   5017      0      0      0       H  
ATOM   1061 HD13 ILE A  71      56.140   6.339  14.149  1.00 39.61           H  
ANISOU 1061 HD13 ILE A  71     5017   5017   5017      0      0      0       H  
ATOM   1062  N   THR A  72      55.734   2.515  10.938  1.00  7.75           N  
ANISOU 1062  N   THR A  72      797   1217    930    -28    -29    -48       N  
ATOM   1063  CA  THR A  72      55.276   1.374  10.153  1.00  7.92           C  
ANISOU 1063  CA  THR A  72      778   1226   1005    -73     38    -81       C  
ATOM   1064  C   THR A  72      53.824   1.075  10.559  1.00  7.91           C  
ANISOU 1064  C   THR A  72      895   1193    917      4     20    -66       C  
ATOM   1065  O   THR A  72      53.473   1.154  11.711  1.00  9.45           O  
ANISOU 1065  O   THR A  72      934   1691    965   -135    134   -167       O  
ATOM   1066  CB  THR A  72      56.117   0.137  10.409  1.00  8.69           C  
ANISOU 1066  CB  THR A  72      876   1270   1155    -49    158   -200       C  
ATOM   1067  OG1 THR A  72      56.062  -0.238  11.777  1.00  9.90           O  
ANISOU 1067  OG1 THR A  72     1114   1376   1271    127     80    109       O  
ATOM   1068  CG2 THR A  72      57.569   0.385  10.029  1.00 10.26           C  
ANISOU 1068  CG2 THR A  72      891   1583   1426     82    282   -110       C  
ATOM   1069  H   THR A  72      56.099   2.387  11.706  1.00  9.30           H  
ANISOU 1069  H   THR A  72     1178   1178   1178      0      0      0       H  
ATOM   1070  HA  THR A  72      55.308   1.599   9.200  1.00  9.51           H  
ANISOU 1070  HA  THR A  72     1204   1204   1204      0      0      0       H  
ATOM   1071  HB  THR A  72      55.770  -0.600   9.864  1.00 10.42           H  
ANISOU 1071  HB  THR A  72     1320   1320   1320      0      0      0       H  
ATOM   1072  HG1 THR A  72      56.522  -0.906  11.896  1.00 14.85           H  
ANISOU 1072  HG1 THR A  72     1881   1881   1881      0      0      0       H  
ATOM   1073 HG21 THR A  72      57.917   1.111  10.551  1.00 15.39           H  
ANISOU 1073 HG21 THR A  72     1949   1949   1949      0      0      0       H  
ATOM   1074 HG22 THR A  72      58.084  -0.407  10.200  1.00 15.39           H  
ANISOU 1074 HG22 THR A  72     1949   1949   1949      0      0      0       H  
ATOM   1075 HG23 THR A  72      57.623   0.606   9.096  1.00 15.39           H  
ANISOU 1075 HG23 THR A  72     1949   1949   1949      0      0      0       H  
ATOM   1076  N   GLY A  73      53.064   0.634   9.598  1.00  8.94           N  
ANISOU 1076  N   GLY A  73      898   1508    991   -244     22    -79       N  
ATOM   1077  CA  GLY A  73      51.803  -0.053   9.834  1.00  9.32           C  
ANISOU 1077  CA  GLY A  73      886   1461   1194   -143    119   -159       C  
ATOM   1078  C   GLY A  73      51.963  -1.518   9.520  1.00  9.14           C  
ANISOU 1078  C   GLY A  73      847   1514   1110   -132     54   -145       C  
ATOM   1079  O   GLY A  73      52.908  -1.929   8.865  1.00 13.22           O  
ANISOU 1079  O   GLY A  73     1111   1611   2302   -217    550   -615       O  
ATOM   1080  H   GLY A  73      53.319   0.754   8.785  1.00 10.73           H  
ANISOU 1080  H   GLY A  73     1359   1359   1359      0      0      0       H  
ATOM   1081  HA2 GLY A  73      51.537   0.057  10.760  1.00 11.18           H  
ANISOU 1081  HA2 GLY A  73     1416   1416   1416      0      0      0       H  
ATOM   1082  HA3 GLY A  73      51.111   0.329   9.271  1.00 11.18           H  
ANISOU 1082  HA3 GLY A  73     1416   1416   1416      0      0      0       H  
ATOM   1083  N   GLU A  74      51.005  -2.344   9.910  1.00  9.41           N  
ANISOU 1083  N   GLU A  74      940   1370   1264    -48    240    -68       N  
ATOM   1084  CA  GLU A  74      51.132  -3.756   9.748  1.00 10.36           C  
ANISOU 1084  CA  GLU A  74     1224   1400   1315    -28    208    -41       C  
ATOM   1085  C   GLU A  74      50.932  -4.226   8.317  1.00 10.73           C  
ANISOU 1085  C   GLU A  74     1459   1248   1368    -27     -7    -68       C  
ATOM   1086  O   GLU A  74      51.397  -5.335   7.975  1.00 13.73           O  
ANISOU 1086  O   GLU A  74     2264   1343   1609    264    -51    -40       O  
ATOM   1087  CB  GLU A  74      50.266  -4.543  10.721  1.00 17.08           C  
ANISOU 1087  CB  GLU A  74     2897   1816   1778   -426    714    288       C  
ATOM   1088  CG  GLU A  74      51.081  -4.524  12.111  1.00 24.76           C  
ANISOU 1088  CG  GLU A  74     4494   3275   1638   -511    372    484       C  
ATOM   1089  CD  GLU A  74      52.518  -5.037  12.021  1.00 30.37           C  
ANISOU 1089  CD  GLU A  74     4576   2925   4036   -111  -1218    230       C  
ATOM   1090  OE1 GLU A  74      52.715  -6.283  11.866  1.00 41.98           O  
ANISOU 1090  OE1 GLU A  74     6081   2658   7210    202  -1095   1071       O  
ATOM   1091  OE2 GLU A  74      53.608  -4.350  12.200  1.00 33.22           O  
ANISOU 1091  OE2 GLU A  74     4599   4339   3685   -497  -1179   -738       O  
ATOM   1092  H   GLU A  74      50.292  -2.024  10.269  1.00 11.29           H  
ANISOU 1092  H   GLU A  74     1430   1430   1430      0      0      0       H  
ATOM   1093  HA  GLU A  74      52.060  -3.972   9.976  1.00 12.44           H  
ANISOU 1093  HA  GLU A  74     1576   1576   1576      0      0      0       H  
ATOM   1094  HB2 GLU A  74      49.398  -4.123  10.826  1.00 20.50           H  
ANISOU 1094  HB2 GLU A  74     2596   2596   2596      0      0      0       H  
ATOM   1095  HB3 GLU A  74      50.138  -5.453  10.410  1.00 20.50           H  
ANISOU 1095  HB3 GLU A  74     2596   2596   2596      0      0      0       H  
ATOM   1096  HG2 GLU A  74      51.099  -3.614  12.445  1.00 29.71           H  
ANISOU 1096  HG2 GLU A  74     3763   3763   3763      0      0      0       H  
ATOM   1097  HG3 GLU A  74      50.601  -5.064  12.758  1.00 29.71           H  
ANISOU 1097  HG3 GLU A  74     3763   3763   3763      0      0      0       H  
ATOM   1098  N   ALA A  75      50.332  -3.443   7.465  1.00  9.98           N  
ANISOU 1098  N   ALA A  75     1180   1261   1352   -131    -11   -104       N  
ATOM   1099  CA  ALA A  75      50.092  -3.839   6.100  1.00 10.15           C  
ANISOU 1099  CA  ALA A  75     1199   1306   1352   -385    -69     31       C  
ATOM   1100  C   ALA A  75      51.381  -3.809   5.294  1.00  9.82           C  
ANISOU 1100  C   ALA A  75     1323   1250   1158   -177    -62     41       C  
ATOM   1101  O   ALA A  75      52.315  -3.045   5.575  1.00  9.76           O  
ANISOU 1101  O   ALA A  75     1121   1344   1243   -190    -66   -121       O  
ATOM   1102  CB  ALA A  75      49.028  -2.982   5.466  1.00 12.13           C  
ANISOU 1102  CB  ALA A  75     1360   1613   1634   -110   -197     66       C  
ATOM   1103  H   ALA A  75      50.070  -2.666   7.725  1.00 11.98           H  
ANISOU 1103  H   ALA A  75     1517   1517   1517      0      0      0       H  
ATOM   1104  HA  ALA A  75      49.766  -4.763   6.109  1.00 12.19           H  
ANISOU 1104  HA  ALA A  75     1544   1544   1544      0      0      0       H  
ATOM   1105  HB1 ALA A  75      48.228  -3.021   5.995  1.00 18.19           H  
ANISOU 1105  HB1 ALA A  75     2304   2304   2304      0      0      0       H  
ATOM   1106  HB2 ALA A  75      49.335  -2.073   5.418  1.00 18.19           H  
ANISOU 1106  HB2 ALA A  75     2304   2304   2304      0      0      0       H  
ATOM   1107  HB3 ALA A  75      48.842  -3.304   4.581  1.00 18.19           H  
ANISOU 1107  HB3 ALA A  75     2304   2304   2304      0      0      0       H  
ATOM   1108  N   THR A  76      51.417  -4.606   4.246  1.00 11.10           N  
ANISOU 1108  N   THR A  76     1597   1429   1193   -426    -59   -122       N  
ATOM   1109  CA  THR A  76      52.492  -4.639   3.326  1.00 11.29           C  
ANISOU 1109  CA  THR A  76     1571   1322   1398     58     71    -51       C  
ATOM   1110  C   THR A  76      52.775  -3.255   2.729  1.00  9.45           C  
ANISOU 1110  C   THR A  76     1200   1339   1050    -23    -34   -195       C  
ATOM   1111  O   THR A  76      51.879  -2.595   2.214  1.00 10.47           O  
ANISOU 1111  O   THR A  76     1333   1441   1205    -27   -379    -95       O  
ATOM   1112  CB  THR A  76      52.100  -5.637   2.109  1.00 18.14           C  
ANISOU 1112  CB  THR A  76     3506   1253   2135   -389    807   -627       C  
ATOM   1113  OG1 THR A  76      51.806  -6.891   2.764  1.00 25.14           O  
ANISOU 1113  OG1 THR A  76     5478   1685   2390   -792    790   -378       O  
ATOM   1114  CG2 THR A  76      53.355  -5.774   1.311  1.00 24.74           C  
ANISOU 1114  CG2 THR A  76     4446   2211   2743   -278   1525  -1026       C  
ATOM   1115  H   THR A  76      50.752  -5.135   4.114  1.00 13.32           H  
ANISOU 1115  H   THR A  76     1687   1687   1687      0      0      0       H  
ATOM   1116  HA  THR A  76      53.296  -4.972   3.776  1.00 13.55           H  
ANISOU 1116  HA  THR A  76     1716   1716   1716      0      0      0       H  
ATOM   1117  HB  THR A  76      51.348  -5.305   1.575  1.00 21.77           H  
ANISOU 1117  HB  THR A  76     2757   2757   2757      0      0      0       H  
ATOM   1118  HG1 THR A  76      51.116  -6.815   3.201  1.00 37.71           H  
ANISOU 1118  HG1 THR A  76     4776   4776   4776      0      0      0       H  
ATOM   1119 HG21 THR A  76      53.627  -4.910   0.992  1.00 37.11           H  
ANISOU 1119 HG21 THR A  76     4700   4700   4700      0      0      0       H  
ATOM   1120 HG22 THR A  76      54.048  -6.143   1.864  1.00 37.11           H  
ANISOU 1120 HG22 THR A  76     4700   4700   4700      0      0      0       H  
ATOM   1121 HG23 THR A  76      53.198  -6.356   0.564  1.00 37.11           H  
ANISOU 1121 HG23 THR A  76     4700   4700   4700      0      0      0       H  
ATOM   1122  N   GLN A  77      54.033  -2.819   2.807  1.00 10.25           N  
ANISOU 1122  N   GLN A  77     1064   1509   1321     -1    101   -149       N  
ATOM   1123  CA  GLN A  77      54.436  -1.559   2.214  1.00 11.19           C  
ANISOU 1123  CA  GLN A  77     1230   1556   1466    -72    297   -155       C  
ATOM   1124  C   GLN A  77      53.846  -0.355   2.913  1.00 10.50           C  
ANISOU 1124  C   GLN A  77     1129   1486   1376      3    225      8       C  
ATOM   1125  O   GLN A  77      53.947   0.758   2.408  1.00 15.62           O  
ANISOU 1125  O   GLN A  77     1960   1637   2337    217   1014    454       O  
ATOM   1126  CB  GLN A  77      54.283  -1.471   0.711  1.00 15.83           C  
ANISOU 1126  CB  GLN A  77     2383   2299   1332   -351    655    -83       C  
ATOM   1127  CG  GLN A  77      54.738  -2.522  -0.145  1.00 21.59           C  
ANISOU 1127  CG  GLN A  77     3434   2741   2030   -563    806   -829       C  
ATOM   1128  CD  GLN A  77      56.258  -2.559  -0.271  1.00 26.43           C  
ANISOU 1128  CD  GLN A  77     3587   2614   3843    220   1382   -791       C  
ATOM   1129  OE1 GLN A  77      56.779  -3.660  -0.434  1.00 41.12           O  
ANISOU 1129  OE1 GLN A  77     5235   2975   7414   1117   1421   -769       O  
ATOM   1130  NE2 GLN A  77      56.903  -1.433  -0.410  1.00 24.11           N  
ANISOU 1130  NE2 GLN A  77     2398   2923   3838    413   1049   -705       N  
ATOM   1131  H   GLN A  77      54.619  -3.297   3.217  1.00 12.30           H  
ANISOU 1131  H   GLN A  77     1558   1558   1558      0      0      0       H  
ATOM   1132  HA  GLN A  77      55.401  -1.499   2.375  1.00 13.43           H  
ANISOU 1132  HA  GLN A  77     1701   1701   1701      0      0      0       H  
ATOM   1133  HB2 GLN A  77      53.339  -1.345   0.528  1.00 18.99           H  
ANISOU 1133  HB2 GLN A  77     2405   2405   2405      0      0      0       H  
ATOM   1134  HB3 GLN A  77      54.733  -0.660   0.427  1.00 18.99           H  
ANISOU 1134  HB3 GLN A  77     2405   2405   2405      0      0      0       H  
ATOM   1135  HG2 GLN A  77      54.428  -3.372   0.204  1.00 25.91           H  
ANISOU 1135  HG2 GLN A  77     3282   3282   3282      0      0      0       H  
ATOM   1136  HG3 GLN A  77      54.349  -2.404  -1.026  1.00 25.91           H  
ANISOU 1136  HG3 GLN A  77     3282   3282   3282      0      0      0       H  
ATOM   1137 HE21 GLN A  77      57.735  -1.438  -0.626  1.00 28.93           H  
ANISOU 1137 HE21 GLN A  77     3664   3664   3664      0      0      0       H  
ATOM   1138 HE22 GLN A  77      56.495  -0.686  -0.286  1.00 28.93           H  
ANISOU 1138 HE22 GLN A  77     3664   3664   3664      0      0      0       H  
ATOM   1139  N   GLU A  78      53.290  -0.499   4.088  1.00  8.52           N  
ANISOU 1139  N   GLU A  78     1010   1157   1071    -42    -52    -87       N  
ATOM   1140  CA  GLU A  78      52.652   0.630   4.762  1.00  8.32           C  
ANISOU 1140  CA  GLU A  78      897   1101   1164    -47    -59    -33       C  
ATOM   1141  C   GLU A  78      53.657   1.265   5.696  1.00  7.44           C  
ANISOU 1141  C   GLU A  78      809   1039    978     -7    103    -56       C  
ATOM   1142  O   GLU A  78      53.881   0.794   6.796  1.00  9.31           O  
ANISOU 1142  O   GLU A  78     1128   1287   1124   -239    -63    207       O  
ATOM   1143  CB  GLU A  78      51.406   0.158   5.539  1.00  8.85           C  
ANISOU 1143  CB  GLU A  78      877   1337   1150   -179    -49   -103       C  
ATOM   1144  CG  GLU A  78      50.663   1.340   6.099  1.00  9.80           C  
ANISOU 1144  CG  GLU A  78     1033   1388   1303   -116     72    -66       C  
ATOM   1145  CD  GLU A  78      49.484   0.961   6.975  1.00 10.29           C  
ANISOU 1145  CD  GLU A  78      867   1511   1531   -135     46   -162       C  
ATOM   1146  OE1 GLU A  78      49.347  -0.231   7.265  1.00 11.26           O  
ANISOU 1146  OE1 GLU A  78     1185   1610   1481   -281    220    -87       O  
ATOM   1147  OE2 GLU A  78      48.755   1.905   7.357  1.00 12.57           O  
ANISOU 1147  OE2 GLU A  78      937   1759   2081   -104    243   -250       O  
ATOM   1148  H   GLU A  78      53.301  -1.270   4.470  1.00 10.23           H  
ANISOU 1148  H   GLU A  78     1296   1296   1296      0      0      0       H  
ATOM   1149  HA  GLU A  78      52.379   1.290   4.091  1.00  9.99           H  
ANISOU 1149  HA  GLU A  78     1265   1265   1265      0      0      0       H  
ATOM   1150  HB2 GLU A  78      50.823  -0.341   4.946  1.00 10.62           H  
ANISOU 1150  HB2 GLU A  78     1345   1345   1345      0      0      0       H  
ATOM   1151  HB3 GLU A  78      51.676  -0.429   6.262  1.00 10.62           H  
ANISOU 1151  HB3 GLU A  78     1345   1345   1345      0      0      0       H  
ATOM   1152  HG2 GLU A  78      51.280   1.879   6.620  1.00 11.76           H  
ANISOU 1152  HG2 GLU A  78     1489   1489   1489      0      0      0       H  
ATOM   1153  HG3 GLU A  78      50.344   1.886   5.364  1.00 11.76           H  
ANISOU 1153  HG3 GLU A  78     1489   1489   1489      0      0      0       H  
ATOM   1154  N   ASP A  79      54.287   2.348   5.249  1.00  7.89           N  
ANISOU 1154  N   ASP A  79     1050   1074    874   -163     55    -12       N  
ATOM   1155  CA  ASP A  79      55.290   3.063   6.004  1.00  7.81           C  
ANISOU 1155  CA  ASP A  79     1024   1081    862   -109     51   -150       C  
ATOM   1156  C   ASP A  79      55.070   4.532   5.790  1.00  7.88           C  
ANISOU 1156  C   ASP A  79      934   1095    966   -124    -17    -50       C  
ATOM   1157  O   ASP A  79      54.913   4.968   4.659  1.00 10.60           O  
ANISOU 1157  O   ASP A  79     1731   1237   1058   -160     13     67       O  
ATOM   1158  CB  ASP A  79      56.707   2.694   5.562  1.00 10.06           C  
ANISOU 1158  CB  ASP A  79      965   1183   1674      2     47    -63       C  
ATOM   1159  CG  ASP A  79      56.956   1.209   5.622  1.00 10.15           C  
ANISOU 1159  CG  ASP A  79      985   1308   1562    112    -86    -68       C  
ATOM   1160  OD1 ASP A  79      57.264   0.715   6.710  1.00 12.16           O  
ANISOU 1160  OD1 ASP A  79     1583   1539   1497    187    -90      0       O  
ATOM   1161  OD2 ASP A  79      56.727   0.550   4.586  1.00 12.58           O  
ANISOU 1161  OD2 ASP A  79     1650   1430   1701    102   -228   -288       O  
ATOM   1162  H   ASP A  79      54.085   2.640   4.466  1.00  9.47           H  
ANISOU 1162  H   ASP A  79     1199   1199   1199      0      0      0       H  
ATOM   1163  HA  ASP A  79      55.185   2.856   6.956  1.00  9.37           H  
ANISOU 1163  HA  ASP A  79     1187   1187   1187      0      0      0       H  
ATOM   1164  HB2 ASP A  79      56.848   3.004   4.654  1.00 12.07           H  
ANISOU 1164  HB2 ASP A  79     1529   1529   1529      0      0      0       H  
ATOM   1165  HB3 ASP A  79      57.347   3.146   6.134  1.00 12.07           H  
ANISOU 1165  HB3 ASP A  79     1529   1529   1529      0      0      0       H  
ATOM   1166  N   TYR A  80      55.094   5.296   6.855  1.00  7.95           N  
ANISOU 1166  N   TYR A  80      948    990   1084   -100    -61    -26       N  
ATOM   1167  CA  TYR A  80      54.855   6.714   6.816  1.00  8.54           C  
ANISOU 1167  CA  TYR A  80     1086   1015   1143   -121   -108      1       C  
ATOM   1168  C   TYR A  80      56.080   7.477   7.274  1.00  8.94           C  
ANISOU 1168  C   TYR A  80     1164   1055   1178   -204   -110    -43       C  
ATOM   1169  O   TYR A  80      56.723   7.086   8.264  1.00 13.04           O  
ANISOU 1169  O   TYR A  80     1556   1816   1585   -643   -585    461       O  
ATOM   1170  CB  TYR A  80      53.679   7.101   7.739  1.00  9.72           C  
ANISOU 1170  CB  TYR A  80     1116   1320   1257    -42      5   -181       C  
ATOM   1171  CG  TYR A  80      52.409   6.365   7.406  1.00  9.27           C  
ANISOU 1171  CG  TYR A  80      945   1213   1363    110     -4   -101       C  
ATOM   1172  CD1 TYR A  80      51.527   6.834   6.447  1.00 10.71           C  
ANISOU 1172  CD1 TYR A  80     1103   1405   1560    -30   -153    120       C  
ATOM   1173  CD2 TYR A  80      52.077   5.191   8.065  1.00 10.28           C  
ANISOU 1173  CD2 TYR A  80     1092   1473   1342     -8     69     58       C  
ATOM   1174  CE1 TYR A  80      50.360   6.182   6.160  1.00 11.87           C  
ANISOU 1174  CE1 TYR A  80     1109   1603   1797      7   -346     25       C  
ATOM   1175  CE2 TYR A  80      50.913   4.520   7.757  1.00  9.96           C  
ANISOU 1175  CE2 TYR A  80     1001   1507   1275    -85    183    -64       C  
ATOM   1176  CZ  TYR A  80      50.081   4.999   6.801  1.00 11.24           C  
ANISOU 1176  CZ  TYR A  80      883   1537   1853    -40    -13    -78       C  
ATOM   1177  OH  TYR A  80      48.897   4.345   6.467  1.00 13.39           O  
ANISOU 1177  OH  TYR A  80     1113   1745   2230   -132   -267     68       O  
ATOM   1178  H   TYR A  80      55.261   4.931   7.615  1.00  9.55           H  
ANISOU 1178  H   TYR A  80     1210   1210   1210      0      0      0       H  
ATOM   1179  HA  TYR A  80      54.640   6.976   5.896  1.00 10.24           H  
ANISOU 1179  HA  TYR A  80     1297   1297   1297      0      0      0       H  
ATOM   1180  HB2 TYR A  80      53.922   6.911   8.658  1.00 11.66           H  
ANISOU 1180  HB2 TYR A  80     1477   1477   1477      0      0      0       H  
ATOM   1181  HB3 TYR A  80      53.519   8.055   7.665  1.00 11.66           H  
ANISOU 1181  HB3 TYR A  80     1477   1477   1477      0      0      0       H  
ATOM   1182  HD1 TYR A  80      51.734   7.615   5.986  1.00 12.85           H  
ANISOU 1182  HD1 TYR A  80     1627   1627   1627      0      0      0       H  
ATOM   1183  HD2 TYR A  80      52.645   4.854   8.720  1.00 12.34           H  
ANISOU 1183  HD2 TYR A  80     1563   1563   1563      0      0      0       H  
ATOM   1184  HE1 TYR A  80      49.764   6.534   5.539  1.00 14.24           H  
ANISOU 1184  HE1 TYR A  80     1804   1804   1804      0      0      0       H  
ATOM   1185  HE2 TYR A  80      50.698   3.735   8.207  1.00 11.95           H  
ANISOU 1185  HE2 TYR A  80     1513   1513   1513      0      0      0       H  
ATOM   1186  HH  TYR A  80      48.817   3.671   6.927  1.00 20.08           H  
ANISOU 1186  HH  TYR A  80     2543   2543   2543      0      0      0       H  
ATOM   1187  N   TYR A  81      56.402   8.569   6.632  1.00  9.06           N  
ANISOU 1187  N   TYR A  81     1145    980   1317   -118   -202    -37       N  
ATOM   1188  CA  TYR A  81      57.478   9.470   7.046  1.00  8.54           C  
ANISOU 1188  CA  TYR A  81     1027    886   1331    -68     11   -116       C  
ATOM   1189  C   TYR A  81      56.885  10.719   7.659  1.00  8.81           C  
ANISOU 1189  C   TYR A  81      936   1023   1388    -84     72   -110       C  
ATOM   1190  O   TYR A  81      55.963  11.305   7.112  1.00 10.88           O  
ANISOU 1190  O   TYR A  81     1083   1247   1806    193   -137   -301       O  
ATOM   1191  CB  TYR A  81      58.323   9.842   5.815  1.00 10.23           C  
ANISOU 1191  CB  TYR A  81     1108   1320   1460    -88    162   -132       C  
ATOM   1192  CG  TYR A  81      59.436  10.793   6.117  1.00 10.10           C  
ANISOU 1192  CG  TYR A  81     1077   1233   1526    -78    178     13       C  
ATOM   1193  CD1 TYR A  81      60.594  10.341   6.674  1.00 12.57           C  
ANISOU 1193  CD1 TYR A  81     1184   1429   2162     -8    -71     -7       C  
ATOM   1194  CD2 TYR A  81      59.321  12.144   5.857  1.00 11.56           C  
ANISOU 1194  CD2 TYR A  81     1324   1217   1850   -165    124    -18       C  
ATOM   1195  CE1 TYR A  81      61.638  11.212   6.986  1.00 14.03           C  
ANISOU 1195  CE1 TYR A  81      991   1958   2379    -72     15   -115       C  
ATOM   1196  CE2 TYR A  81      60.366  13.021   6.164  1.00 12.88           C  
ANISOU 1196  CE2 TYR A  81     1571   1331   1992   -397     91     38       C  
ATOM   1197  CZ  TYR A  81      61.506  12.523   6.708  1.00 13.35           C  
ANISOU 1197  CZ  TYR A  81     1485   1848   1740   -502     -8   -211       C  
ATOM   1198  OH  TYR A  81      62.585  13.361   7.036  1.00 18.61           O  
ANISOU 1198  OH  TYR A  81     1473   2562   3035   -905    130    -91       O  
ATOM   1199  H   TYR A  81      55.955   8.769   5.925  1.00 10.87           H  
ANISOU 1199  H   TYR A  81     1377   1377   1377      0      0      0       H  
ATOM   1200  HA  TYR A  81      58.045   9.019   7.706  1.00 10.25           H  
ANISOU 1200  HA  TYR A  81     1298   1298   1298      0      0      0       H  
ATOM   1201  HB2 TYR A  81      58.698   9.031   5.436  1.00 12.28           H  
ANISOU 1201  HB2 TYR A  81     1555   1555   1555      0      0      0       H  
ATOM   1202  HB3 TYR A  81      57.744  10.240   5.146  1.00 12.28           H  
ANISOU 1202  HB3 TYR A  81     1555   1555   1555      0      0      0       H  
ATOM   1203  HD1 TYR A  81      60.691   9.433   6.849  1.00 15.08           H  
ANISOU 1203  HD1 TYR A  81     1910   1910   1910      0      0      0       H  
ATOM   1204  HD2 TYR A  81      58.540  12.474   5.473  1.00 13.87           H  
ANISOU 1204  HD2 TYR A  81     1757   1757   1757      0      0      0       H  
ATOM   1205  HE1 TYR A  81      62.416  10.890   7.381  1.00 16.83           H  
ANISOU 1205  HE1 TYR A  81     2132   2132   2132      0      0      0       H  
ATOM   1206  HE2 TYR A  81      60.282  13.933   5.999  1.00 15.46           H  
ANISOU 1206  HE2 TYR A  81     1958   1958   1958      0      0      0       H  
ATOM   1207  HH  TYR A  81      62.404  14.134   6.827  1.00 27.91           H  
ANISOU 1207  HH  TYR A  81     3535   3535   3535      0      0      0       H  
ATOM   1208  N   THR A  82      57.474  11.165   8.729  1.00  9.19           N  
ANISOU 1208  N   THR A  82     1023   1072   1398     17      5   -201       N  
ATOM   1209  CA  THR A  82      57.223  12.485   9.288  1.00 10.41           C  
ANISOU 1209  CA  THR A  82     1096   1154   1707     24     52   -277       C  
ATOM   1210  C   THR A  82      58.553  13.171   9.494  1.00 10.58           C  
ANISOU 1210  C   THR A  82     1129   1203   1688    -55     64   -273       C  
ATOM   1211  O   THR A  82      59.489  12.605  10.035  1.00 12.22           O  
ANISOU 1211  O   THR A  82     1240   1321   2083    -83   -188   -281       O  
ATOM   1212  CB  THR A  82      56.420  12.412  10.596  1.00 11.61           C  
ANISOU 1212  CB  THR A  82     1023   1468   1920    264    261   -321       C  
ATOM   1213  OG1 THR A  82      56.290  13.764  11.130  1.00 12.92           O  
ANISOU 1213  OG1 THR A  82     1259   1683   1968     82    128   -674       O  
ATOM   1214  CG2 THR A  82      57.073  11.627  11.679  1.00 13.24           C  
ANISOU 1214  CG2 THR A  82     1437   1977   1616    249    116   -288       C  
ATOM   1215  H   THR A  82      58.041  10.654   9.126  1.00 11.03           H  
ANISOU 1215  H   THR A  82     1397   1397   1397      0      0      0       H  
ATOM   1216  HA  THR A  82      56.706  13.003   8.637  1.00 12.50           H  
ANISOU 1216  HA  THR A  82     1583   1583   1583      0      0      0       H  
ATOM   1217  HB  THR A  82      55.530  12.043  10.414  1.00 13.93           H  
ANISOU 1217  HB  THR A  82     1764   1764   1764      0      0      0       H  
ATOM   1218  HG1 THR A  82      55.931  14.245  10.571  1.00 19.39           H  
ANISOU 1218  HG1 THR A  82     2456   2456   2456      0      0      0       H  
ATOM   1219 HG21 THR A  82      57.921  12.022  11.893  1.00 19.86           H  
ANISOU 1219 HG21 THR A  82     2515   2515   2515      0      0      0       H  
ATOM   1220 HG22 THR A  82      56.512  11.629  12.458  1.00 19.86           H  
ANISOU 1220 HG22 THR A  82     2515   2515   2515      0      0      0       H  
ATOM   1221 HG23 THR A  82      57.206  10.723  11.383  1.00 19.86           H  
ANISOU 1221 HG23 THR A  82     2515   2515   2515      0      0      0       H  
ATOM   1222  N   GLY A  83      58.613  14.428   9.091  1.00 12.22           N  
ANISOU 1222  N   GLY A  83     1089   1208   2345    -54     90   -281       N  
ATOM   1223  CA  GLY A  83      59.817  15.230   9.352  1.00 13.63           C  
ANISOU 1223  CA  GLY A  83     1299   1265   2613   -288    282   -386       C  
ATOM   1224  C   GLY A  83      59.584  16.292  10.396  1.00 15.05           C  
ANISOU 1224  C   GLY A  83     1376   1300   3043   -209    157   -607       C  
ATOM   1225  O   GLY A  83      60.498  17.069  10.681  1.00 17.98           O  
ANISOU 1225  O   GLY A  83     1609   1801   3423   -545    115   -855       O  
ATOM   1226  H   GLY A  83      57.946  14.777   8.676  1.00 14.66           H  
ANISOU 1226  H   GLY A  83     1857   1857   1857      0      0      0       H  
ATOM   1227  HA2 GLY A  83      60.531  14.644   9.647  1.00 16.35           H  
ANISOU 1227  HA2 GLY A  83     2071   2071   2071      0      0      0       H  
ATOM   1228  HA3 GLY A  83      60.102  15.653   8.526  1.00 16.35           H  
ANISOU 1228  HA3 GLY A  83     2071   2071   2071      0      0      0       H  
ATOM   1229  N   ASP A  84      58.410  16.318  10.995  1.00 15.33           N  
ANISOU 1229  N   ASP A  84     1399   1444   2980   -101     89   -850       N  
ATOM   1230  CA  ASP A  84      57.977  17.364  11.916  1.00 16.65           C  
ANISOU 1230  CA  ASP A  84     1429   1682   3214     -7     49  -1001       C  
ATOM   1231  C   ASP A  84      57.395  16.812  13.181  1.00 17.67           C  
ANISOU 1231  C   ASP A  84     1698   1972   3043     88     91  -1111       C  
ATOM   1232  O   ASP A  84      56.479  17.376  13.800  1.00 19.60           O  
ANISOU 1232  O   ASP A  84     1772   2772   2902    441     -8  -1342       O  
ATOM   1233  CB  ASP A  84      57.041  18.327  11.185  1.00 17.90           C  
ANISOU 1233  CB  ASP A  84     1533   1722   3546    111     46   -897       C  
ATOM   1234  CG  ASP A  84      55.794  17.665  10.640  1.00 17.40           C  
ANISOU 1234  CG  ASP A  84     1850   1571   3190    149   -297   -807       C  
ATOM   1235  OD1 ASP A  84      55.551  16.497  10.952  1.00 17.19           O  
ANISOU 1235  OD1 ASP A  84     1656   1614   3262    104   -238   -801       O  
ATOM   1236  OD2 ASP A  84      55.042  18.324   9.898  1.00 22.87           O  
ANISOU 1236  OD2 ASP A  84     2252   1910   4528    411   -810   -453       O  
ATOM   1237  H   ASP A  84      57.862  15.676  10.831  1.00 18.39           H  
ANISOU 1237  H   ASP A  84     2329   2329   2329      0      0      0       H  
ATOM   1238  HA  ASP A  84      58.775  17.875  12.166  1.00 19.97           H  
ANISOU 1238  HA  ASP A  84     2529   2529   2529      0      0      0       H  
ATOM   1239  HB2 ASP A  84      56.779  19.033  11.796  1.00 21.48           H  
ANISOU 1239  HB2 ASP A  84     2720   2720   2720      0      0      0       H  
ATOM   1240  HB3 ASP A  84      57.525  18.737  10.451  1.00 21.48           H  
ANISOU 1240  HB3 ASP A  84     2720   2720   2720      0      0      0       H  
ATOM   1241  N   HIS A  85      57.970  15.711  13.673  1.00 16.81           N  
ANISOU 1241  N   HIS A  85     1442   2194   2751     60    -16  -1010       N  
ATOM   1242  CA  HIS A  85      57.610  15.203  14.947  1.00 18.89           C  
ANISOU 1242  CA  HIS A  85     1659   2927   2593    368    -25   -988       C  
ATOM   1243  C   HIS A  85      56.116  14.932  15.034  1.00 18.85           C  
ANISOU 1243  C   HIS A  85     1828   2813   2522    123    352  -1245       C  
ATOM   1244  O   HIS A  85      55.488  15.283  16.022  1.00 21.54           O  
ANISOU 1244  O   HIS A  85     2008   3799   2378    384    261  -1303       O  
ATOM   1245  CB AHIS A  85      58.085  15.977  16.170  0.61 22.42           C  
ANISOU 1245  CB AHIS A  85     2095   3659   2764    319   -363  -1177       C  
ATOM   1246  CB BHIS A  85      58.010  16.135  16.118  0.39 22.37           C  
ANISOU 1246  CB BHIS A  85     2132   3625   2743    251   -410  -1166       C  
ATOM   1247  CG AHIS A  85      58.191  15.161  17.421  0.61 25.63           C  
ANISOU 1247  CG AHIS A  85     2748   4241   2751    465   -424   -981       C  
ATOM   1248  CG BHIS A  85      58.377  15.542  17.419  0.39 25.79           C  
ANISOU 1248  CG BHIS A  85     2737   4292   2771    443   -415   -980       C  
ATOM   1249  ND1AHIS A  85      57.071  15.016  18.300  0.61 27.94           N  
ANISOU 1249  ND1AHIS A  85     3037   4675   2905    554   -237   -590       N  
ATOM   1250  ND1BHIS A  85      57.362  15.114  18.364  0.39 27.84           N  
ANISOU 1250  ND1BHIS A  85     3011   4659   2906    412   -347   -647       N  
ATOM   1251  CD2AHIS A  85      59.185  14.449  17.980  0.61 26.71           C  
ANISOU 1251  CD2AHIS A  85     2993   4267   2890    581   -512   -929       C  
ATOM   1252  CD2BHIS A  85      59.532  15.444  18.119  0.39 26.89           C  
ANISOU 1252  CD2BHIS A  85     2873   4384   2962    665   -522   -686       C  
ATOM   1253  CE1AHIS A  85      57.462  14.260  19.338  0.61 28.43           C  
ANISOU 1253  CE1AHIS A  85     3244   4679   2881    491   -420   -632       C  
ATOM   1254  CE1BHIS A  85      57.964  14.865  19.539  0.39 27.97           C  
ANISOU 1254  CE1BHIS A  85     3181   4611   2834    503   -405   -808       C  
ATOM   1255  NE2AHIS A  85      58.728  13.908  19.144  0.61 28.10           N  
ANISOU 1255  NE2AHIS A  85     3294   4450   2933    590   -503   -793       N  
ATOM   1256  NE2BHIS A  85      59.275  15.004  19.369  0.39 27.40           N  
ANISOU 1256  NE2BHIS A  85     3153   4470   2789    599   -451   -929       N  
ATOM   1257  H   HIS A  85      58.569  15.303  13.210  1.00 20.17           H  
ANISOU 1257  H   HIS A  85     2555   2555   2555      0      0      0       H  
ATOM   1258  HA  HIS A  85      58.040  14.324  15.010  1.00 22.67           H  
ANISOU 1258  HA  HIS A  85     2871   2871   2871      0      0      0       H  
ATOM   1259  N   TYR A  86      55.605  14.197  14.081  1.00 17.71           N  
ANISOU 1259  N   TYR A  86     1770   2559   2400    -70    363  -1004       N  
ATOM   1260  CA  TYR A  86      54.281  13.600  14.116  1.00 18.59           C  
ANISOU 1260  CA  TYR A  86     1716   2889   2457   -193    499   -546       C  
ATOM   1261  C   TYR A  86      53.169  14.534  13.756  1.00 19.92           C  
ANISOU 1261  C   TYR A  86     1729   2938   2903     -1    367   -895       C  
ATOM   1262  O   TYR A  86      51.985  14.192  13.863  1.00 24.66           O  
ANISOU 1262  O   TYR A  86     1701   3796   3873   -197    544   -870       O  
ATOM   1263  CB  TYR A  86      53.941  12.807  15.362  1.00 21.47           C  
ANISOU 1263  CB  TYR A  86     2142   3759   2256   -201    578   -441       C  
ATOM   1264  CG  TYR A  86      55.030  11.971  15.982  1.00 21.09           C  
ANISOU 1264  CG  TYR A  86     2125   3313   2575   -294    667   -218       C  
ATOM   1265  CD1 TYR A  86      55.529  10.878  15.310  1.00 21.88           C  
ANISOU 1265  CD1 TYR A  86     1791   3079   3443   -759   1047   -376       C  
ATOM   1266  CD2 TYR A  86      55.538  12.226  17.258  1.00 26.86           C  
ANISOU 1266  CD2 TYR A  86     3200   4069   2936    673    -41   -377       C  
ATOM   1267  CE1 TYR A  86      56.528  10.085  15.873  1.00 25.31           C  
ANISOU 1267  CE1 TYR A  86     2351   3097   4168   -379    998   -217       C  
ATOM   1268  CE2 TYR A  86      56.544  11.448  17.809  1.00 29.43           C  
ANISOU 1268  CE2 TYR A  86     3701   4461   3022   1043    157     70       C  
ATOM   1269  CZ  TYR A  86      57.027  10.368  17.093  1.00 27.99           C  
ANISOU 1269  CZ  TYR A  86     3232   3756   3649    513    857    383       C  
ATOM   1270  OH  TYR A  86      58.025   9.572  17.621  1.00 32.24           O  
ANISOU 1270  OH  TYR A  86     3436   4414   4401    881   1168   1083       O  
ATOM   1271  H   TYR A  86      56.088  14.057  13.383  1.00 21.25           H  
ANISOU 1271  H   TYR A  86     2691   2691   2691      0      0      0       H  
ATOM   1272  HA  TYR A  86      54.290  12.936  13.395  1.00 22.31           H  
ANISOU 1272  HA  TYR A  86     2826   2826   2826      0      0      0       H  
ATOM   1273  HB2 TYR A  86      53.626  13.431  16.035  1.00 25.76           H  
ANISOU 1273  HB2 TYR A  86     3263   3263   3263      0      0      0       H  
ATOM   1274  HB3 TYR A  86      53.200  12.219  15.148  1.00 25.76           H  
ANISOU 1274  HB3 TYR A  86     3263   3263   3263      0      0      0       H  
ATOM   1275  HD1 TYR A  86      55.195  10.666  14.468  1.00 26.25           H  
ANISOU 1275  HD1 TYR A  86     3325   3325   3325      0      0      0       H  
ATOM   1276  HD2 TYR A  86      55.193  12.935  17.751  1.00 32.23           H  
ANISOU 1276  HD2 TYR A  86     4082   4082   4082      0      0      0       H  
ATOM   1277  HE1 TYR A  86      56.853   9.352  15.402  1.00 30.37           H  
ANISOU 1277  HE1 TYR A  86     3846   3846   3846      0      0      0       H  
ATOM   1278  HE2 TYR A  86      56.889  11.649  18.648  1.00 35.32           H  
ANISOU 1278  HE2 TYR A  86     4473   4473   4473      0      0      0       H  
ATOM   1279  HH  TYR A  86      58.236   9.853  18.362  1.00 48.36           H  
ANISOU 1279  HH  TYR A  86     6125   6125   6125      0      0      0       H  
ATOM   1280  N   ALA A  87      53.530  15.752  13.277  1.00 18.27           N  
ANISOU 1280  N   ALA A  87     1704   2718   2521    143    107  -1106       N  
ATOM   1281  CA  ALA A  87      52.428  16.675  12.935  1.00 19.88           C  
ANISOU 1281  CA  ALA A  87     1869   2848   2835    295     51  -1322       C  
ATOM   1282  C   ALA A  87      51.854  16.296  11.572  1.00 20.79           C  
ANISOU 1282  C   ALA A  87     1657   2968   3273    725   -288  -1731       C  
ATOM   1283  O   ALA A  87      50.626  16.390  11.379  1.00 23.05           O  
ANISOU 1283  O   ALA A  87     1565   3343   3851    649   -181  -1410       O  
ATOM   1284  CB  ALA A  87      52.976  18.112  12.878  1.00 22.13           C  
ANISOU 1284  CB  ALA A  87     2275   2608   3526    380    -55  -1577       C  
ATOM   1285  H   ALA A  87      54.355  15.974  13.178  1.00 21.93           H  
ANISOU 1285  H   ALA A  87     2777   2777   2777      0      0      0       H  
ATOM   1286  HA  ALA A  87      51.726  16.617  13.616  1.00 23.85           H  
ANISOU 1286  HA  ALA A  87     3021   3021   3021      0      0      0       H  
ATOM   1287  HB1 ALA A  87      53.666  18.165  12.212  1.00 33.20           H  
ANISOU 1287  HB1 ALA A  87     4205   4205   4205      0      0      0       H  
ATOM   1288  HB2 ALA A  87      52.266  18.717  12.651  1.00 33.20           H  
ANISOU 1288  HB2 ALA A  87     4205   4205   4205      0      0      0       H  
ATOM   1289  HB3 ALA A  87      53.339  18.351  13.734  1.00 33.20           H  
ANISOU 1289  HB3 ALA A  87     4205   4205   4205      0      0      0       H  
ATOM   1290  N   THR A  88      52.721  15.961  10.603  1.00 16.83           N  
ANISOU 1290  N   THR A  88     1628   1879   2887    377   -217  -1269       N  
ATOM   1291  CA  THR A  88      52.290  15.577   9.283  1.00 16.65           C  
ANISOU 1291  CA  THR A  88     1764   1734   2829    465   -252   -895       C  
ATOM   1292  C   THR A  88      52.981  14.294   8.852  1.00 13.87           C  
ANISOU 1292  C   THR A  88     1210   1604   2455    189   -135   -813       C  
ATOM   1293  O   THR A  88      54.104  14.041   9.295  1.00 15.13           O  
ANISOU 1293  O   THR A  88     1329   1765   2654    260   -394   -849       O  
ATOM   1294  CB  THR A  88      52.474  16.649   8.243  1.00 20.45           C  
ANISOU 1294  CB  THR A  88     2428   1922   3422    620   -358   -433       C  
ATOM   1295  OG1 THR A  88      53.835  16.933   8.021  1.00 21.55           O  
ANISOU 1295  OG1 THR A  88     2501   2108   3580    383    -93   -214       O  
ATOM   1296  CG2 THR A  88      51.787  17.976   8.655  1.00 26.48           C  
ANISOU 1296  CG2 THR A  88     3363   1854   4843    787    387   -412       C  
ATOM   1297  H   THR A  88      53.563  15.976  10.777  1.00 20.19           H  
ANISOU 1297  H   THR A  88     2557   2557   2557      0      0      0       H  
ATOM   1298  HA  THR A  88      51.330  15.386   9.336  1.00 19.98           H  
ANISOU 1298  HA  THR A  88     2530   2530   2530      0      0      0       H  
ATOM   1299  HB  THR A  88      52.078  16.340   7.402  1.00 24.55           H  
ANISOU 1299  HB  THR A  88     3109   3109   3109      0      0      0       H  
ATOM   1300  HG1 THR A  88      54.296  16.461   8.508  1.00 32.33           H  
ANISOU 1300  HG1 THR A  88     4095   4095   4095      0      0      0       H  
ATOM   1301 HG21 THR A  88      50.846  17.826   8.775  1.00 39.72           H  
ANISOU 1301 HG21 THR A  88     5031   5031   5031      0      0      0       H  
ATOM   1302 HG22 THR A  88      52.168  18.291   9.478  1.00 39.72           H  
ANISOU 1302 HG22 THR A  88     5031   5031   5031      0      0      0       H  
ATOM   1303 HG23 THR A  88      51.921  18.633   7.968  1.00 39.72           H  
ANISOU 1303 HG23 THR A  88     5031   5031   5031      0      0      0       H  
ATOM   1304  N   PHE A  89      52.352  13.544   7.988  1.00 12.56           N  
ANISOU 1304  N   PHE A  89     1189   1545   2040    325   -194   -552       N  
ATOM   1305  CA  PHE A  89      52.875  12.308   7.471  1.00 11.98           C  
ANISOU 1305  CA  PHE A  89     1271   1469   1811     76     16   -549       C  
ATOM   1306  C   PHE A  89      52.671  12.201   5.982  1.00 12.58           C  
ANISOU 1306  C   PHE A  89     1349   1571   1858    358   -232   -477       C  
ATOM   1307  O   PHE A  89      51.653  12.575   5.500  1.00 17.02           O  
ANISOU 1307  O   PHE A  89     1536   2589   2341    836   -437   -663       O  
ATOM   1308  CB  PHE A  89      52.134  11.127   8.150  1.00 13.67           C  
ANISOU 1308  CB  PHE A  89     1533   1579   2081   -134   -171   -403       C  
ATOM   1309  CG  PHE A  89      52.374  10.981   9.625  1.00 14.49           C  
ANISOU 1309  CG  PHE A  89     1457   2000   2050   -390    -18   -349       C  
ATOM   1310  CD1 PHE A  89      53.413  10.212  10.123  1.00 15.07           C  
ANISOU 1310  CD1 PHE A  89     1832   1636   2260   -537   -307   -104       C  
ATOM   1311  CD2 PHE A  89      51.507  11.601  10.507  1.00 18.80           C  
ANISOU 1311  CD2 PHE A  89     1835   3073   2236    -97    245   -479       C  
ATOM   1312  CE1 PHE A  89      53.587  10.052  11.475  1.00 18.98           C  
ANISOU 1312  CE1 PHE A  89     2221   2707   2283   -759   -334    218       C  
ATOM   1313  CE2 PHE A  89      51.680  11.446  11.866  1.00 21.56           C  
ANISOU 1313  CE2 PHE A  89     2345   3659   2188   -565    355   -310       C  
ATOM   1314  CZ  PHE A  89      52.688  10.692  12.317  1.00 21.64           C  
ANISOU 1314  CZ  PHE A  89     2526   3505   2193   -902    -22     81       C  
ATOM   1315  H   PHE A  89      51.580  13.804   7.713  1.00 15.08           H  
ANISOU 1315  H   PHE A  89     1910   1910   1910      0      0      0       H  
ATOM   1316  HA  PHE A  89      53.833  12.250   7.672  1.00 14.37           H  
ANISOU 1316  HA  PHE A  89     1820   1820   1820      0      0      0       H  
ATOM   1317  HB2 PHE A  89      51.182  11.238   8.003  1.00 16.40           H  
ANISOU 1317  HB2 PHE A  89     2077   2077   2077      0      0      0       H  
ATOM   1318  HB3 PHE A  89      52.403  10.304   7.712  1.00 16.40           H  
ANISOU 1318  HB3 PHE A  89     2077   2077   2077      0      0      0       H  
ATOM   1319  HD1 PHE A  89      54.002   9.799   9.533  1.00 18.09           H  
ANISOU 1319  HD1 PHE A  89     2291   2291   2291      0      0      0       H  
ATOM   1320  HD2 PHE A  89      50.807  12.122  10.184  1.00 22.56           H  
ANISOU 1320  HD2 PHE A  89     2857   2857   2857      0      0      0       H  
ATOM   1321  HE1 PHE A  89      54.280   9.533  11.814  1.00 22.78           H  
ANISOU 1321  HE1 PHE A  89     2885   2885   2885      0      0      0       H  
ATOM   1322  HE2 PHE A  89      51.102  11.863  12.463  1.00 25.87           H  
ANISOU 1322  HE2 PHE A  89     3276   3276   3276      0      0      0       H  
ATOM   1323  HZ  PHE A  89      52.792  10.592  13.236  1.00 25.97           H  
ANISOU 1323  HZ  PHE A  89     3289   3289   3289      0      0      0       H  
ATOM   1324  N   SER A  90      53.586  11.487   5.355  1.00 10.86           N  
ANISOU 1324  N   SER A  90     1277   1327   1524    223    -19   -146       N  
ATOM   1325  CA  SER A  90      53.473  11.071   3.985  1.00 11.54           C  
ANISOU 1325  CA  SER A  90     1632   1253   1499    123    -49    -58       C  
ATOM   1326  C   SER A  90      53.704   9.576   3.874  1.00  9.56           C  
ANISOU 1326  C   SER A  90     1162   1234   1236    127    -57     73       C  
ATOM   1327  O   SER A  90      54.562   9.064   4.577  1.00 12.24           O  
ANISOU 1327  O   SER A  90     1481   1343   1826    118   -564      4       O  
ATOM   1328  CB  SER A  90      54.517  11.759   3.076  1.00 15.38           C  
ANISOU 1328  CB  SER A  90     2549   1423   1870    -39    548    178       C  
ATOM   1329  OG  SER A  90      54.295  13.140   3.205  1.00 24.76           O  
ANISOU 1329  OG  SER A  90     4975   1470   2965   -251    896    414       O  
ATOM   1330  H   SER A  90      54.290  11.257   5.792  1.00 13.04           H  
ANISOU 1330  H   SER A  90     1652   1652   1652      0      0      0       H  
ATOM   1331  HA  SER A  90      52.574  11.282   3.658  1.00 13.84           H  
ANISOU 1331  HA  SER A  90     1753   1753   1753      0      0      0       H  
ATOM   1332  HB2 SER A  90      55.417  11.532   3.358  1.00 18.45           H  
ANISOU 1332  HB2 SER A  90     2337   2337   2337      0      0      0       H  
ATOM   1333  HB3 SER A  90      54.401  11.481   2.154  1.00 18.45           H  
ANISOU 1333  HB3 SER A  90     2337   2337   2337      0      0      0       H  
ATOM   1334  HG  SER A  90      53.532  13.318   2.963  1.00 37.15           H  
ANISOU 1334  HG  SER A  90     4705   4705   4705      0      0      0       H  
ATOM   1335  N   LEU A  91      52.988   8.892   3.029  1.00  9.88           N  
ANISOU 1335  N   LEU A  91     1017   1268   1467    248    -73    -10       N  
ATOM   1336  CA  LEU A  91      53.252   7.497   2.738  1.00  9.04           C  
ANISOU 1336  CA  LEU A  91      993   1250   1192     95    -58    -30       C  
ATOM   1337  C   LEU A  91      54.470   7.383   1.878  1.00  8.44           C  
ANISOU 1337  C   LEU A  91      976   1080   1153    -27    -92     15       C  
ATOM   1338  O   LEU A  91      54.651   8.125   0.908  1.00 12.66           O  
ANISOU 1338  O   LEU A  91     1329   1788   1692    478    262    673       O  
ATOM   1339  CB ALEU A  91      52.018   6.942   2.012  0.55 11.62           C  
ANISOU 1339  CB ALEU A  91     1050   1599   1765   -285    -94     85       C  
ATOM   1340  CB BLEU A  91      52.046   6.905   1.997  0.45 12.40           C  
ANISOU 1340  CB BLEU A  91     1060   1822   1828   -216   -163    -77       C  
ATOM   1341  CG ALEU A  91      52.080   5.490   1.683  0.55 13.19           C  
ANISOU 1341  CG ALEU A  91     1470   1666   1877   -246   -348   -177       C  
ATOM   1342  CG BLEU A  91      50.995   6.233   2.811  0.45 12.21           C  
ANISOU 1342  CG BLEU A  91     1028   1972   1640   -127   -210    -54       C  
ATOM   1343  CD1ALEU A  91      51.843   4.605   2.891  0.55 20.94           C  
ANISOU 1343  CD1ALEU A  91     3541   1651   2765    -59   -486    525       C  
ATOM   1344  CD1BLEU A  91      49.793   5.886   1.953  0.45 16.73           C  
ANISOU 1344  CD1BLEU A  91     1167   2755   2436   -489   -482   -240       C  
ATOM   1345  CD2ALEU A  91      50.907   5.204   0.658  0.55 21.24           C  
ANISOU 1345  CD2ALEU A  91     2705   2123   3243    -89  -1599   -551       C  
ATOM   1346  CD2BLEU A  91      51.595   4.857   3.328  0.45 17.37           C  
ANISOU 1346  CD2BLEU A  91     2910   1421   2268   -607  -1248    -57       C  
ATOM   1347  H   LEU A  91      52.334   9.282   2.630  1.00 11.85           H  
ANISOU 1347  H   LEU A  91     1501   1501   1501      0      0      0       H  
ATOM   1348  HA  LEU A  91      53.391   7.005   3.574  1.00 10.85           H  
ANISOU 1348  HA  LEU A  91     1374   1374   1374      0      0      0       H  
ATOM   1349  N   ILE A  92      55.350   6.438   2.190  1.00  8.38           N  
ANISOU 1349  N   ILE A  92     1052   1096   1038     20    136    127       N  
ATOM   1350  CA  ILE A  92      56.597   6.227   1.439  1.00  8.24           C  
ANISOU 1350  CA  ILE A  92     1003   1071   1058    -59     76     77       C  
ATOM   1351  C   ILE A  92      56.342   5.235   0.344  1.00  8.09           C  
ANISOU 1351  C   ILE A  92      928   1066   1081     44     76     49       C  
ATOM   1352  O   ILE A  92      55.837   4.133   0.600  1.00 10.63           O  
ANISOU 1352  O   ILE A  92     1550   1199   1290   -374     96    -28       O  
ATOM   1353  CB  ILE A  92      57.680   5.718   2.376  1.00  8.60           C  
ANISOU 1353  CB  ILE A  92     1026   1077   1165    -77     27     14       C  
ATOM   1354  CG1 ILE A  92      57.953   6.640   3.516  1.00 10.61           C  
ANISOU 1354  CG1 ILE A  92     1419   1381   1231   -215   -146    -78       C  
ATOM   1355  CG2 ILE A  92      58.958   5.433   1.566  1.00 11.34           C  
ANISOU 1355  CG2 ILE A  92     1020   1827   1460    146     11    -24       C  
ATOM   1356  CD1 ILE A  92      58.882   6.112   4.573  1.00 13.40           C  
ANISOU 1356  CD1 ILE A  92     1650   1706   1737     65   -624   -195       C  
ATOM   1357  H   ILE A  92      55.183   5.927   2.861  1.00 10.06           H  
ANISOU 1357  H   ILE A  92     1274   1274   1274      0      0      0       H  
ATOM   1358  HA  ILE A  92      56.884   7.077   1.044  1.00  9.89           H  
ANISOU 1358  HA  ILE A  92     1253   1253   1253      0      0      0       H  
ATOM   1359  HB  ILE A  92      57.371   4.866   2.751  1.00 10.32           H  
ANISOU 1359  HB  ILE A  92     1307   1307   1307      0      0      0       H  
ATOM   1360 HG12 ILE A  92      58.328   7.461   3.161  1.00 12.73           H  
ANISOU 1360 HG12 ILE A  92     1612   1612   1612      0      0      0       H  
ATOM   1361 HG13 ILE A  92      57.108   6.865   3.936  1.00 12.73           H  
ANISOU 1361 HG13 ILE A  92     1612   1612   1612      0      0      0       H  
ATOM   1362 HG21 ILE A  92      58.752   4.839   0.841  1.00 17.01           H  
ANISOU 1362 HG21 ILE A  92     2154   2154   2154      0      0      0       H  
ATOM   1363 HG22 ILE A  92      59.305   6.257   1.215  1.00 17.01           H  
ANISOU 1363 HG22 ILE A  92     2154   2154   2154      0      0      0       H  
ATOM   1364 HG23 ILE A  92      59.615   5.027   2.136  1.00 17.01           H  
ANISOU 1364 HG23 ILE A  92     2154   2154   2154      0      0      0       H  
ATOM   1365 HD11 ILE A  92      59.734   5.911   4.179  1.00 20.11           H  
ANISOU 1365 HD11 ILE A  92     2547   2547   2547      0      0      0       H  
ATOM   1366 HD12 ILE A  92      58.996   6.774   5.259  1.00 20.11           H  
ANISOU 1366 HD12 ILE A  92     2547   2547   2547      0      0      0       H  
ATOM   1367 HD13 ILE A  92      58.511   5.314   4.957  1.00 20.11           H  
ANISOU 1367 HD13 ILE A  92     2547   2547   2547      0      0      0       H  
ATOM   1368  N   ASP A  93      56.741   5.558  -0.865  1.00  8.12           N  
ANISOU 1368  N   ASP A  93     1003    965   1118    -32     87    -37       N  
ATOM   1369  CA  ASP A  93      56.683   4.671  -2.020  1.00  8.12           C  
ANISOU 1369  CA  ASP A  93      997   1098    991     29      5    -16       C  
ATOM   1370  C   ASP A  93      58.128   4.172  -2.279  1.00  7.71           C  
ANISOU 1370  C   ASP A  93      963    991    977     18    -40     15       C  
ATOM   1371  O   ASP A  93      58.978   4.911  -2.752  1.00  8.90           O  
ANISOU 1371  O   ASP A  93      986   1041   1355    -50    124    126       O  
ATOM   1372  CB  ASP A  93      56.102   5.354  -3.214  1.00  9.18           C  
ANISOU 1372  CB  ASP A  93     1129   1183   1177    137    -62     71       C  
ATOM   1373  CG  ASP A  93      55.922   4.470  -4.390  1.00  8.64           C  
ANISOU 1373  CG  ASP A  93      867   1244   1173    -39   -155     42       C  
ATOM   1374  OD1 ASP A  93      56.487   3.380  -4.401  1.00 10.98           O  
ANISOU 1374  OD1 ASP A  93     1279   1430   1464    264   -147   -209       O  
ATOM   1375  OD2 ASP A  93      55.188   4.866  -5.299  1.00 11.80           O  
ANISOU 1375  OD2 ASP A  93     1382   1742   1358    179   -309    -20       O  
ATOM   1376  H   ASP A  93      57.060   6.348  -0.984  1.00  9.74           H  
ANISOU 1376  H   ASP A  93     1234   1234   1234      0      0      0       H  
ATOM   1377  HA  ASP A  93      56.120   3.901  -1.795  1.00  9.74           H  
ANISOU 1377  HA  ASP A  93     1234   1234   1234      0      0      0       H  
ATOM   1378  HB2 ASP A  93      55.241   5.728  -2.971  1.00 11.02           H  
ANISOU 1378  HB2 ASP A  93     1396   1396   1396      0      0      0       H  
ATOM   1379  HB3 ASP A  93      56.682   6.091  -3.464  1.00 11.02           H  
ANISOU 1379  HB3 ASP A  93     1396   1396   1396      0      0      0       H  
ATOM   1380  N   GLN A  94      58.372   2.919  -1.915  1.00  8.13           N  
ANISOU 1380  N   GLN A  94      792   1067   1229    -42     86    111       N  
ATOM   1381  CA  GLN A  94      59.691   2.285  -2.078  1.00  8.40           C  
ANISOU 1381  CA  GLN A  94      917   1104   1169    123      7    113       C  
ATOM   1382  C   GLN A  94      60.001   1.950  -3.494  1.00  8.43           C  
ANISOU 1382  C   GLN A  94      978   1073   1151    130     66     87       C  
ATOM   1383  O   GLN A  94      61.105   1.469  -3.758  1.00  9.99           O  
ANISOU 1383  O   GLN A  94     1002   1551   1242    262     53    120       O  
ATOM   1384  CB  GLN A  94      59.831   1.107  -1.165  1.00  9.02           C  
ANISOU 1384  CB  GLN A  94     1065   1135   1226     23    -65    141       C  
ATOM   1385  CG  GLN A  94      59.798   1.456   0.324  1.00 10.95           C  
ANISOU 1385  CG  GLN A  94     1654   1281   1224    145    -59    111       C  
ATOM   1386  CD  GLN A  94      59.919   0.249   1.215  1.00 11.89           C  
ANISOU 1386  CD  GLN A  94     1751   1483   1286    111    -38    254       C  
ATOM   1387  OE1 GLN A  94      59.001   0.031   2.040  1.00 16.46           O  
ANISOU 1387  OE1 GLN A  94     2151   2270   1832     23    405    554       O  
ATOM   1388  NE2 GLN A  94      60.952  -0.485   1.128  1.00 13.63           N  
ANISOU 1388  NE2 GLN A  94     2128   1643   1410    456    120    521       N  
ATOM   1389  H   GLN A  94      57.734   2.458  -1.570  1.00  9.75           H  
ANISOU 1389  H   GLN A  94     1235   1235   1235      0      0      0       H  
ATOM   1390  HA  GLN A  94      60.358   2.944  -1.792  1.00 10.08           H  
ANISOU 1390  HA  GLN A  94     1277   1277   1277      0      0      0       H  
ATOM   1391  HB2 GLN A  94      59.114   0.481  -1.353  1.00 10.82           H  
ANISOU 1391  HB2 GLN A  94     1370   1370   1370      0      0      0       H  
ATOM   1392  HB3 GLN A  94      60.669   0.660  -1.361  1.00 10.82           H  
ANISOU 1392  HB3 GLN A  94     1370   1370   1370      0      0      0       H  
ATOM   1393  HG2 GLN A  94      60.525   2.067   0.521  1.00 13.14           H  
ANISOU 1393  HG2 GLN A  94     1664   1664   1664      0      0      0       H  
ATOM   1394  HG3 GLN A  94      58.966   1.912   0.523  1.00 13.14           H  
ANISOU 1394  HG3 GLN A  94     1664   1664   1664      0      0      0       H  
ATOM   1395 HE21 GLN A  94      61.042  -1.163   1.648  1.00 16.36           H  
ANISOU 1395 HE21 GLN A  94     2072   2072   2072      0      0      0       H  
ATOM   1396 HE22 GLN A  94      61.561  -0.303   0.548  1.00 16.36           H  
ANISOU 1396 HE22 GLN A  94     2072   2072   2072      0      0      0       H  
ATOM   1397  N   THR A  95      59.081   2.104  -4.428  1.00  8.45           N  
ANISOU 1397  N   THR A  95      947   1118   1145    116     67      0       N  
ATOM   1398  CA  THR A  95      59.264   1.751  -5.799  1.00  8.72           C  
ANISOU 1398  CA  THR A  95     1022   1088   1203    161     81   -119       C  
ATOM   1399  C   THR A  95      59.893   2.862  -6.649  1.00  9.26           C  
ANISOU 1399  C   THR A  95     1197   1164   1158    121    126    -66       C  
ATOM   1400  O   THR A  95      60.160   2.658  -7.811  1.00 12.63           O  
ANISOU 1400  O   THR A  95     2087   1508   1205    -21    283    -89       O  
ATOM   1401  CB  THR A  95      57.976   1.303  -6.483  1.00 10.36           C  
ANISOU 1401  CB  THR A  95     1055   1508   1373     36     20   -279       C  
ATOM   1402  OG1 THR A  95      57.152   2.410  -6.783  1.00 12.88           O  
ANISOU 1402  OG1 THR A  95     1326   2047   1521    348   -344   -280       O  
ATOM   1403  CG2 THR A  95      57.245   0.264  -5.689  1.00 13.65           C  
ANISOU 1403  CG2 THR A  95     1644   1679   1863   -542    215   -515       C  
ATOM   1404  H   THR A  95      58.323   2.439  -4.196  1.00 10.14           H  
ANISOU 1404  H   THR A  95     1284   1284   1284      0      0      0       H  
ATOM   1405  HA  THR A  95      59.881   0.989  -5.819  1.00 10.46           H  
ANISOU 1405  HA  THR A  95     1325   1325   1325      0      0      0       H  
ATOM   1406  HB  THR A  95      58.230   0.891  -7.336  1.00 12.43           H  
ANISOU 1406  HB  THR A  95     1574   1574   1574      0      0      0       H  
ATOM   1407  HG1 THR A  95      56.406   2.290  -6.463  1.00 19.32           H  
ANISOU 1407  HG1 THR A  95     2447   2447   2447      0      0      0       H  
ATOM   1408 HG21 THR A  95      57.807  -0.506  -5.576  1.00 20.47           H  
ANISOU 1408 HG21 THR A  95     2593   2593   2593      0      0      0       H  
ATOM   1409 HG22 THR A  95      57.016   0.622  -4.829  1.00 20.47           H  
ANISOU 1409 HG22 THR A  95     2593   2593   2593      0      0      0       H  
ATOM   1410 HG23 THR A  95      56.445   0.010  -6.154  1.00 20.47           H  
ANISOU 1410 HG23 THR A  95     2593   2593   2593      0      0      0       H  
ATOM   1411  N   CYS A  96      60.108   4.050  -6.082  1.00  9.25           N  
ANISOU 1411  N   CYS A  96     1212   1144   1158     60    109     50       N  
ATOM   1412  CA  CYS A  96      60.606   5.187  -6.830  1.00  9.89           C  
ANISOU 1412  CA  CYS A  96     1335   1290   1133    -17    161    149       C  
ATOM   1413  C   CYS A  96      61.518   6.064  -6.008  1.00 10.16           C  
ANISOU 1413  C   CYS A  96     1251   1300   1310     14    208     76       C  
ATOM   1414  O   CYS A  96      61.716   5.855  -4.847  1.00 11.35           O  
ANISOU 1414  O   CYS A  96     1355   1603   1355   -125     -8     24       O  
ATOM   1415  CB  CYS A  96      59.442   5.944  -7.459  1.00 11.14           C  
ANISOU 1415  CB  CYS A  96     1614   1476   1143     98     -4     95       C  
ATOM   1416  SG  CYS A  96      58.209   6.557  -6.263  1.00 10.57           S  
ANISOU 1416  SG  CYS A  96     1353   1319   1345    -12    -65    139       S  
ATOM   1417  OXT CYS A  96      62.004   7.044  -6.650  1.00 13.05           O  
ANISOU 1417  OXT CYS A  96     1624   1492   1842   -210    292    284       O  
ATOM   1418  H   CYS A  96      59.946   4.144  -5.243  1.00 11.10           H  
ANISOU 1418  H   CYS A  96     1406   1406   1406      0      0      0       H  
ATOM   1419  HA  CYS A  96      61.143   4.829  -7.567  1.00 11.87           H  
ANISOU 1419  HA  CYS A  96     1503   1503   1503      0      0      0       H  
ATOM   1420  HB2 CYS A  96      59.795   6.699  -7.955  1.00 13.37           H  
ANISOU 1420  HB2 CYS A  96     1693   1693   1693      0      0      0       H  
ATOM   1421  HB3 CYS A  96      58.996   5.359  -8.091  1.00 13.37           H  
ANISOU 1421  HB3 CYS A  96     1693   1693   1693      0      0      0       H  
TER    1422      CYS A  96                                                      
ATOM   1423  N   ASP B   1      13.638  16.025  22.983  1.00 21.91           N  
ANISOU 1423  N   ASP B   1     2314   3367   2644   -233    368    -16       N  
ATOM   1424  CA  ASP B   1      13.552  17.176  22.170  1.00 21.00           C  
ANISOU 1424  CA  ASP B   1     1973   3357   2650     26    243    -10       C  
ATOM   1425  C   ASP B   1      14.987  17.403  21.598  1.00 20.44           C  
ANISOU 1425  C   ASP B   1     1907   3103   2756     68    123    158       C  
ATOM   1426  O   ASP B   1      15.924  17.145  22.292  1.00 21.90           O  
ANISOU 1426  O   ASP B   1     1930   3374   3018    -51    110    501       O  
ATOM   1427  CB  ASP B   1      13.138  18.486  22.876  1.00 24.78           C  
ANISOU 1427  CB  ASP B   1     2433   3550   3432    214    473   -232       C  
ATOM   1428  CG  ASP B   1      11.768  18.497  23.425  1.00 27.94           C  
ANISOU 1428  CG  ASP B   1     2713   3320   4582    360   1002   -146       C  
ATOM   1429  OD1 ASP B   1      11.226  17.335  23.585  1.00 27.75           O  
ANISOU 1429  OD1 ASP B   1     2710   3629   4204    125    377    627       O  
ATOM   1430  OD2 ASP B   1      11.154  19.605  23.674  1.00 28.68           O  
ANISOU 1430  OD2 ASP B   1     3079   3708   4111    727    178   -844       O  
ATOM   1431  H1  ASP B   1      14.242  16.158  23.623  1.00 32.87           H  
ANISOU 1431  H1  ASP B   1     4163   4163   4163      0      0      0       H  
ATOM   1432  H2  ASP B   1      12.845  15.863  23.353  1.00 32.87           H  
ANISOU 1432  H2  ASP B   1     4163   4163   4163      0      0      0       H  
ATOM   1433  H3  ASP B   1      13.881  15.328  22.486  1.00 32.87           H  
ANISOU 1433  H3  ASP B   1     4163   4163   4163      0      0      0       H  
ATOM   1434  HA  ASP B   1      12.935  17.000  21.429  1.00 25.20           H  
ANISOU 1434  HA  ASP B   1     3192   3192   3192      0      0      0       H  
ATOM   1435  HB2 ASP B   1      13.760  18.655  23.600  1.00 29.74           H  
ANISOU 1435  HB2 ASP B   1     3767   3767   3767      0      0      0       H  
ATOM   1436  HB3 ASP B   1      13.221  19.216  22.243  1.00 29.74           H  
ANISOU 1436  HB3 ASP B   1     3767   3767   3767      0      0      0       H  
ATOM   1437  N   VAL B   2      14.984  17.846  20.385  1.00 21.55           N  
ANISOU 1437  N   VAL B   2     2081   3570   2538    481    472    -57       N  
ATOM   1438  CA  VAL B   2      16.240  18.235  19.684  1.00 20.94           C  
ANISOU 1438  CA  VAL B   2     2029   2737   3190    715    441    557       C  
ATOM   1439  C   VAL B   2      16.496  19.667  20.194  1.00 21.99           C  
ANISOU 1439  C   VAL B   2     2109   2715   3531   1094    620    232       C  
ATOM   1440  O   VAL B   2      15.608  20.500  20.201  1.00 29.61           O  
ANISOU 1440  O   VAL B   2     2306   3494   5451   1564    647   -366       O  
ATOM   1441  CB  VAL B   2      16.072  18.158  18.186  1.00 22.69           C  
ANISOU 1441  CB  VAL B   2     2836   2746   3041    624    923    483       C  
ATOM   1442  CG1 VAL B   2      17.247  18.573  17.363  1.00 24.87           C  
ANISOU 1442  CG1 VAL B   2     2609   3370   3469    307    969     19       C  
ATOM   1443  CG2 VAL B   2      15.590  16.814  17.686  1.00 28.58           C  
ANISOU 1443  CG2 VAL B   2     3935   3413   3512   -216   1713   -302       C  
ATOM   1444  H   VAL B   2      14.235  17.918  19.969  1.00 25.86           H  
ANISOU 1444  H   VAL B   2     3275   3275   3275      0      0      0       H  
ATOM   1445  HA  VAL B   2      16.972  17.648  19.966  1.00 25.13           H  
ANISOU 1445  HA  VAL B   2     3183   3183   3183      0      0      0       H  
ATOM   1446  HB  VAL B   2      15.359  18.793  17.966  1.00 27.23           H  
ANISOU 1446  HB  VAL B   2     3449   3449   3449      0      0      0       H  
ATOM   1447 HG11 VAL B   2      17.471  19.485  17.562  1.00 37.30           H  
ANISOU 1447 HG11 VAL B   2     4724   4724   4724      0      0      0       H  
ATOM   1448 HG12 VAL B   2      17.996  18.008  17.567  1.00 37.30           H  
ANISOU 1448 HG12 VAL B   2     4724   4724   4724      0      0      0       H  
ATOM   1449 HG13 VAL B   2      17.030  18.493  16.431  1.00 37.30           H  
ANISOU 1449 HG13 VAL B   2     4724   4724   4724      0      0      0       H  
ATOM   1450 HG21 VAL B   2      14.831  16.534  18.202  1.00 42.87           H  
ANISOU 1450 HG21 VAL B   2     5430   5430   5430      0      0      0       H  
ATOM   1451 HG22 VAL B   2      15.340  16.887  16.762  1.00 42.87           H  
ANISOU 1451 HG22 VAL B   2     5430   5430   5430      0      0      0       H  
ATOM   1452 HG23 VAL B   2      16.295  16.168  17.776  1.00 42.87           H  
ANISOU 1452 HG23 VAL B   2     5430   5430   5430      0      0      0       H  
ATOM   1453  N   SER B   3      17.679  19.881  20.742  1.00 20.83           N  
ANISOU 1453  N   SER B   3     2412   2425   3080   1068    472     62       N  
ATOM   1454  CA  SER B   3      18.107  21.125  21.308  1.00 25.08           C  
ANISOU 1454  CA  SER B   3     3711   2724   3095    618    749   -181       C  
ATOM   1455  C   SER B   3      18.688  21.983  20.157  1.00 29.28           C  
ANISOU 1455  C   SER B   3     3890   2891   4343    465    995    527       C  
ATOM   1456  O   SER B   3      19.878  22.334  20.213  1.00 44.46           O  
ANISOU 1456  O   SER B   3     4448   5888   6558  -1066   1006    604       O  
ATOM   1457  CB ASER B   3      19.188  20.992  22.373  0.56 26.70           C  
ANISOU 1457  CB ASER B   3     3792   2974   3379    275    516   -615       C  
ATOM   1458  CB BSER B   3      19.202  21.005  22.365  0.44 27.08           C  
ANISOU 1458  CB BSER B   3     3895   3003   3390    388    446   -698       C  
ATOM   1459  OG ASER B   3      18.879  19.974  23.303  0.56 25.01           O  
ANISOU 1459  OG ASER B   3     4407   2031   3064    446   -264   -888       O  
ATOM   1460  OG BSER B   3      20.487  21.270  21.829  0.44 25.91           O  
ANISOU 1460  OG BSER B   3     3895   2933   3015    642    299    156       O  
ATOM   1461  H   SER B   3      18.234  19.224  20.759  1.00 25.00           H  
ANISOU 1461  H   SER B   3     3166   3166   3166      0      0      0       H  
ATOM   1462  HA  SER B   3      17.332  21.586  21.692  1.00 30.10           H  
ANISOU 1462  HA  SER B   3     3812   3812   3812      0      0      0       H  
ATOM   1463  N   GLY B   4      17.910  22.334  19.217  1.00 26.24           N  
ANISOU 1463  N   GLY B   4     4559   2249   3164    817   1590    -78       N  
ATOM   1464  CA  GLY B   4      18.248  23.387  18.295  1.00 25.30           C  
ANISOU 1464  CA  GLY B   4     3911   2126   3576    884   1790    -20       C  
ATOM   1465  C   GLY B   4      19.040  22.847  17.139  1.00 19.83           C  
ANISOU 1465  C   GLY B   4     2732   1701   3100    920   1054    126       C  
ATOM   1466  O   GLY B   4      19.239  21.669  16.974  1.00 22.28           O  
ANISOU 1466  O   GLY B   4     3599   1785   3082   1039   1547    458       O  
ATOM   1467  H   GLY B   4      17.156  21.931  19.129  1.00 31.49           H  
ANISOU 1467  H   GLY B   4     3988   3988   3988      0      0      0       H  
ATOM   1468  HA2 GLY B   4      17.436  23.802  17.965  1.00 30.36           H  
ANISOU 1468  HA2 GLY B   4     3845   3845   3845      0      0      0       H  
ATOM   1469  HA3 GLY B   4      18.767  24.066  18.755  1.00 30.36           H  
ANISOU 1469  HA3 GLY B   4     3845   3845   3845      0      0      0       H  
ATOM   1470  N   THR B   5      19.471  23.814  16.347  1.00 18.98           N  
ANISOU 1470  N   THR B   5     2417   1714   3079    708    782    182       N  
ATOM   1471  CA  THR B   5      20.259  23.532  15.159  1.00 17.41           C  
ANISOU 1471  CA  THR B   5     2229   1602   2782    589    535    111       C  
ATOM   1472  C   THR B   5      21.655  24.075  15.397  1.00 17.00           C  
ANISOU 1472  C   THR B   5     2502   1630   2326    270    561    -70       C  
ATOM   1473  O   THR B   5      21.793  25.093  16.060  1.00 23.22           O  
ANISOU 1473  O   THR B   5     3070   2523   3230    160    705  -1057       O  
ATOM   1474  CB  THR B   5      19.571  24.213  13.953  1.00 22.30           C  
ANISOU 1474  CB  THR B   5     2750   2634   3091    720    196    345       C  
ATOM   1475  OG1 THR B   5      18.244  23.568  13.795  1.00 29.06           O  
ANISOU 1475  OG1 THR B   5     2687   3574   4780    721   -456    258       O  
ATOM   1476  CG2 THR B   5      20.273  23.970  12.675  1.00 30.69           C  
ANISOU 1476  CG2 THR B   5     4604   3991   3067   1315    886    981       C  
ATOM   1477  H   THR B   5      19.280  24.630  16.540  1.00 22.77           H  
ANISOU 1477  H   THR B   5     2884   2884   2884      0      0      0       H  
ATOM   1478  HA  THR B   5      20.301  22.564  15.013  1.00 20.89           H  
ANISOU 1478  HA  THR B   5     2646   2646   2646      0      0      0       H  
ATOM   1479  HB  THR B   5      19.469  25.174  14.112  1.00 26.76           H  
ANISOU 1479  HB  THR B   5     3389   3389   3389      0      0      0       H  
ATOM   1480  HG1 THR B   5      18.195  23.224  13.053  1.00 43.59           H  
ANISOU 1480  HG1 THR B   5     5521   5521   5521      0      0      0       H  
ATOM   1481 HG21 THR B   5      20.303  23.027  12.500  1.00 46.04           H  
ANISOU 1481 HG21 THR B   5     5831   5831   5831      0      0      0       H  
ATOM   1482 HG22 THR B   5      19.805  24.413  11.963  1.00 46.04           H  
ANISOU 1482 HG22 THR B   5     5831   5831   5831      0      0      0       H  
ATOM   1483 HG23 THR B   5      21.168  24.314  12.731  1.00 46.04           H  
ANISOU 1483 HG23 THR B   5     5831   5831   5831      0      0      0       H  
ATOM   1484  N   VAL B   6      22.649  23.436  14.822  1.00 14.19           N  
ANISOU 1484  N   VAL B   6     2136   1327   1929    174    237    106       N  
ATOM   1485  CA  VAL B   6      24.052  23.859  14.881  1.00 14.60           C  
ANISOU 1485  CA  VAL B   6     2293   1609   1644   -146    160    242       C  
ATOM   1486  C   VAL B   6      24.618  23.888  13.494  1.00 13.20           C  
ANISOU 1486  C   VAL B   6     2194   1338   1483    -14    -10    235       C  
ATOM   1487  O   VAL B   6      24.410  22.953  12.726  1.00 14.27           O  
ANISOU 1487  O   VAL B   6     2278   1441   1703   -187     -3    168       O  
ATOM   1488  CB  VAL B   6      24.844  22.978  15.835  1.00 15.71           C  
ANISOU 1488  CB  VAL B   6     2445   2138   1387   -132    -25    283       C  
ATOM   1489  CG1 VAL B   6      24.849  21.511  15.381  1.00 17.53           C  
ANISOU 1489  CG1 VAL B   6     2360   2051   2248    423   -182    500       C  
ATOM   1490  CG2 VAL B   6      26.242  23.480  16.109  1.00 20.68           C  
ANISOU 1490  CG2 VAL B   6     2652   3238   1969   -403   -285    348       C  
ATOM   1491  H   VAL B   6      22.464  22.721  14.382  1.00 17.03           H  
ANISOU 1491  H   VAL B   6     2157   2157   2157      0      0      0       H  
ATOM   1492  HA  VAL B   6      24.074  24.773  15.232  1.00 17.52           H  
ANISOU 1492  HA  VAL B   6     2219   2219   2219      0      0      0       H  
ATOM   1493  HB  VAL B   6      24.368  23.001  16.691  1.00 18.85           H  
ANISOU 1493  HB  VAL B   6     2387   2387   2387      0      0      0       H  
ATOM   1494 HG11 VAL B   6      23.948  21.224  15.216  1.00 26.29           H  
ANISOU 1494 HG11 VAL B   6     3330   3330   3330      0      0      0       H  
ATOM   1495 HG12 VAL B   6      25.365  21.427  14.576  1.00 26.29           H  
ANISOU 1495 HG12 VAL B   6     3330   3330   3330      0      0      0       H  
ATOM   1496 HG13 VAL B   6      25.238  20.965  16.069  1.00 26.29           H  
ANISOU 1496 HG13 VAL B   6     3330   3330   3330      0      0      0       H  
ATOM   1497 HG21 VAL B   6      26.734  23.523  15.286  1.00 31.03           H  
ANISOU 1497 HG21 VAL B   6     3930   3930   3930      0      0      0       H  
ATOM   1498 HG22 VAL B   6      26.197  24.354  16.502  1.00 31.03           H  
ANISOU 1498 HG22 VAL B   6     3930   3930   3930      0      0      0       H  
ATOM   1499 HG23 VAL B   6      26.684  22.880  16.714  1.00 31.03           H  
ANISOU 1499 HG23 VAL B   6     3930   3930   3930      0      0      0       H  
ATOM   1500  N   CYS B   7      25.385  24.920  13.177  1.00 12.58           N  
ANISOU 1500  N   CYS B   7     1956   1303   1522     41      0    196       N  
ATOM   1501  CA  CYS B   7      26.079  24.990  11.915  1.00 11.73           C  
ANISOU 1501  CA  CYS B   7     2036   1115   1307     47   -146    182       C  
ATOM   1502  C   CYS B   7      27.179  23.924  11.916  1.00 11.66           C  
ANISOU 1502  C   CYS B   7     1799   1168   1464     21   -141    343       C  
ATOM   1503  O   CYS B   7      27.927  23.780  12.884  1.00 13.80           O  
ANISOU 1503  O   CYS B   7     2229   1519   1496     25   -382    217       O  
ATOM   1504  CB  CYS B   7      26.720  26.353  11.729  1.00 13.52           C  
ANISOU 1504  CB  CYS B   7     2171   1162   1805    -58   -135    252       C  
ATOM   1505  SG  CYS B   7      25.534  27.657  11.447  1.00 15.93           S  
ANISOU 1505  SG  CYS B   7     2901   1323   1830    306    -38    301       S  
ATOM   1506  H   CYS B   7      25.472  25.566  13.738  1.00 15.10           H  
ANISOU 1506  H   CYS B   7     1912   1912   1912      0      0      0       H  
ATOM   1507  HA  CYS B   7      25.452  24.817  11.183  1.00 14.08           H  
ANISOU 1507  HA  CYS B   7     1783   1783   1783      0      0      0       H  
ATOM   1508  HB2 CYS B   7      27.240  26.567  12.519  1.00 16.23           H  
ANISOU 1508  HB2 CYS B   7     2056   2056   2056      0      0      0       H  
ATOM   1509  HB3 CYS B   7      27.329  26.314  10.976  1.00 16.23           H  
ANISOU 1509  HB3 CYS B   7     2056   2056   2056      0      0      0       H  
ATOM   1510  N   LEU B   8      27.372  23.282  10.779  1.00 11.35           N  
ANISOU 1510  N   LEU B   8     1656   1203   1455     78   -228    271       N  
ATOM   1511  CA  LEU B   8      28.456  22.346  10.627  1.00 11.82           C  
ANISOU 1511  CA  LEU B   8     1697   1172   1624     80    -93    395       C  
ATOM   1512  C   LEU B   8      29.806  22.982  10.888  1.00 13.91           C  
ANISOU 1512  C   LEU B   8     1711   1598   1977    -20   -292    627       C  
ATOM   1513  O   LEU B   8      30.673  22.358  11.496  1.00 14.33           O  
ANISOU 1513  O   LEU B   8     1810   1508   2125     83   -419    332       O  
ATOM   1514  CB  LEU B   8      28.376  21.710   9.234  1.00 13.95           C  
ANISOU 1514  CB  LEU B   8     1968   1494   1840     96     16    110       C  
ATOM   1515  CG  LEU B   8      29.517  20.709   8.949  1.00 14.56           C  
ANISOU 1515  CG  LEU B   8     2024   1330   2180     67      7     -2       C  
ATOM   1516  CD1 LEU B   8      29.460  19.546   9.903  1.00 16.00           C  
ANISOU 1516  CD1 LEU B   8     1940   1559   2581    236    -50    253       C  
ATOM   1517  CD2 LEU B   8      29.366  20.195   7.480  1.00 18.11           C  
ANISOU 1517  CD2 LEU B   8     2353   2348   2179    196    179   -302       C  
ATOM   1518  H   LEU B   8      26.841  23.425  10.118  1.00 13.63           H  
ANISOU 1518  H   LEU B   8     1726   1726   1726      0      0      0       H  
ATOM   1519  HA  LEU B   8      28.329  21.633  11.287  1.00 14.19           H  
ANISOU 1519  HA  LEU B   8     1797   1797   1797      0      0      0       H  
ATOM   1520  HB2 LEU B   8      27.526  21.250   9.147  1.00 16.74           H  
ANISOU 1520  HB2 LEU B   8     2120   2120   2120      0      0      0       H  
ATOM   1521  HB3 LEU B   8      28.401  22.413   8.566  1.00 16.74           H  
ANISOU 1521  HB3 LEU B   8     2120   2120   2120      0      0      0       H  
ATOM   1522  HG  LEU B   8      30.379  21.165   9.046  1.00 17.48           H  
ANISOU 1522  HG  LEU B   8     2214   2214   2214      0      0      0       H  
ATOM   1523 HD11 LEU B   8      28.619  19.093   9.805  1.00 24.00           H  
ANISOU 1523 HD11 LEU B   8     3040   3040   3040      0      0      0       H  
ATOM   1524 HD12 LEU B   8      30.176  18.937   9.708  1.00 24.00           H  
ANISOU 1524 HD12 LEU B   8     3040   3040   3040      0      0      0       H  
ATOM   1525 HD13 LEU B   8      29.548  19.866  10.803  1.00 24.00           H  
ANISOU 1525 HD13 LEU B   8     3040   3040   3040      0      0      0       H  
ATOM   1526 HD21 LEU B   8      29.398  20.941   6.875  1.00 27.16           H  
ANISOU 1526 HD21 LEU B   8     3440   3440   3440      0      0      0       H  
ATOM   1527 HD22 LEU B   8      30.082  19.589   7.277  1.00 27.16           H  
ANISOU 1527 HD22 LEU B   8     3440   3440   3440      0      0      0       H  
ATOM   1528 HD23 LEU B   8      28.525  19.742   7.384  1.00 27.16           H  
ANISOU 1528 HD23 LEU B   8     3440   3440   3440      0      0      0       H  
ATOM   1529  N   SER B   9      30.010  24.224  10.507  1.00 13.70           N  
ANISOU 1529  N   SER B   9     1685   1581   1940   -226   -358    557       N  
ATOM   1530  CA  SER B   9      31.218  24.926  10.742  1.00 16.20           C  
ANISOU 1530  CA  SER B   9     1786   1832   2536   -288   -474    727       C  
ATOM   1531  C   SER B   9      31.561  25.164  12.194  1.00 16.56           C  
ANISOU 1531  C   SER B   9     2095   1495   2701   -455   -819    716       C  
ATOM   1532  O   SER B   9      32.720  25.464  12.512  1.00 21.34           O  
ANISOU 1532  O   SER B   9     2189   2502   3418   -649  -1150   1053       O  
ATOM   1533  CB  SER B   9      31.282  26.250   9.962  1.00 18.27           C  
ANISOU 1533  CB  SER B   9     1991   2083   2869   -607   -581   1038       C  
ATOM   1534  OG  SER B   9      30.396  27.151  10.560  1.00 20.58           O  
ANISOU 1534  OG  SER B   9     2687   1846   3285   -203   -916    853       O  
ATOM   1535  H   SER B   9      29.377  24.632  10.092  1.00 16.44           H  
ANISOU 1535  H   SER B   9     2082   2082   2082      0      0      0       H  
ATOM   1536  HA  SER B   9      31.934  24.363  10.382  1.00 19.44           H  
ANISOU 1536  HA  SER B   9     2462   2462   2462      0      0      0       H  
ATOM   1537  HB2 SER B   9      32.184  26.606   9.985  1.00 21.93           H  
ANISOU 1537  HB2 SER B   9     2777   2777   2777      0      0      0       H  
ATOM   1538  HB3 SER B   9      31.034  26.103   9.036  1.00 21.93           H  
ANISOU 1538  HB3 SER B   9     2777   2777   2777      0      0      0       H  
ATOM   1539  HG  SER B   9      30.613  27.270  11.341  1.00 30.86           H  
ANISOU 1539  HG  SER B   9     3908   3908   3908      0      0      0       H  
ATOM   1540  N   ALA B  10      30.608  25.069  13.065  1.00 15.03           N  
ANISOU 1540  N   ALA B  10     2238   1148   2325   -139   -810    468       N  
ATOM   1541  CA  ALA B  10      30.754  25.244  14.489  1.00 16.85           C  
ANISOU 1541  CA  ALA B  10     2791   1179   2432      9  -1155    128       C  
ATOM   1542  C   ALA B  10      31.128  23.961  15.218  1.00 17.17           C  
ANISOU 1542  C   ALA B  10     3219   1168   2138     18  -1008    110       C  
ATOM   1543  O   ALA B  10      31.532  24.049  16.377  1.00 22.82           O  
ANISOU 1543  O   ALA B  10     4730   1594   2347    221  -1648     91       O  
ATOM   1544  CB  ALA B  10      29.512  25.813  15.138  1.00 19.86           C  
ANISOU 1544  CB  ALA B  10     3285   1738   2522    437  -1016   -250       C  
ATOM   1545  H   ALA B  10      29.822  24.887  12.769  1.00 18.04           H  
ANISOU 1545  H   ALA B  10     2285   2285   2285      0      0      0       H  
ATOM   1546  HA  ALA B  10      31.481  25.885  14.633  1.00 20.22           H  
ANISOU 1546  HA  ALA B  10     2561   2561   2561      0      0      0       H  
ATOM   1547  HB1 ALA B  10      29.260  26.624  14.690  1.00 29.79           H  
ANISOU 1547  HB1 ALA B  10     3773   3773   3773      0      0      0       H  
ATOM   1548  HB2 ALA B  10      28.797  25.176  15.075  1.00 29.79           H  
ANISOU 1548  HB2 ALA B  10     3773   3773   3773      0      0      0       H  
ATOM   1549  HB3 ALA B  10      29.692  26.001  16.062  1.00 29.79           H  
ANISOU 1549  HB3 ALA B  10     3773   3773   3773      0      0      0       H  
ATOM   1550  N   LEU B  11      30.988  22.846  14.606  1.00 13.19           N  
ANISOU 1550  N   LEU B  11     1920   1073   2018     52   -524    170       N  
ATOM   1551  CA  LEU B  11      31.291  21.555  15.212  1.00 12.38           C  
ANISOU 1551  CA  LEU B  11     1661   1121   1920      0   -455    290       C  
ATOM   1552  C   LEU B  11      32.756  21.228  15.017  1.00 12.65           C  
ANISOU 1552  C   LEU B  11     1648   1173   1985    -63   -350    164       C  
ATOM   1553  O   LEU B  11      33.482  21.791  14.187  1.00 14.54           O  
ANISOU 1553  O   LEU B  11     1724   1351   2451    -51   -199    397       O  
ATOM   1554  CB  LEU B  11      30.441  20.476  14.459  1.00 12.88           C  
ANISOU 1554  CB  LEU B  11     1693   1210   1992    -48   -479    305       C  
ATOM   1555  CG  LEU B  11      28.948  20.555  14.746  1.00 14.05           C  
ANISOU 1555  CG  LEU B  11     1625   1498   2216   -114   -454    625       C  
ATOM   1556  CD1 LEU B  11      28.231  19.439  14.022  1.00 16.55           C  
ANISOU 1556  CD1 LEU B  11     1789   1789   2712   -363   -378    467       C  
ATOM   1557  CD2 LEU B  11      28.682  20.477  16.238  1.00 18.13           C  
ANISOU 1557  CD2 LEU B  11     2105   2400   2385     29    -32    445       C  
ATOM   1558  H   LEU B  11      30.700  22.859  13.796  1.00 15.83           H  
ANISOU 1558  H   LEU B  11     2005   2005   2005      0      0      0       H  
ATOM   1559  HA  LEU B  11      31.066  21.563  16.166  1.00 14.85           H  
ANISOU 1559  HA  LEU B  11     1881   1881   1881      0      0      0       H  
ATOM   1560  HB2 LEU B  11      30.581  20.579  13.505  1.00 15.46           H  
ANISOU 1560  HB2 LEU B  11     1958   1958   1958      0      0      0       H  
ATOM   1561  HB3 LEU B  11      30.761  19.596  14.711  1.00 15.46           H  
ANISOU 1561  HB3 LEU B  11     1958   1958   1958      0      0      0       H  
ATOM   1562  HG  LEU B  11      28.610  21.413  14.413  1.00 16.86           H  
ANISOU 1562  HG  LEU B  11     2135   2135   2135      0      0      0       H  
ATOM   1563 HD11 LEU B  11      28.407  19.505  13.080  1.00 24.83           H  
ANISOU 1563 HD11 LEU B  11     3145   3145   3145      0      0      0       H  
ATOM   1564 HD12 LEU B  11      28.545  18.593  14.348  1.00 24.83           H  
ANISOU 1564 HD12 LEU B  11     3145   3145   3145      0      0      0       H  
ATOM   1565 HD13 LEU B  11      27.286  19.512  14.177  1.00 24.83           H  
ANISOU 1565 HD13 LEU B  11     3145   3145   3145      0      0      0       H  
ATOM   1566 HD21 LEU B  11      29.142  21.192  16.683  1.00 27.20           H  
ANISOU 1566 HD21 LEU B  11     3445   3445   3445      0      0      0       H  
ATOM   1567 HD22 LEU B  11      27.739  20.554  16.399  1.00 27.20           H  
ANISOU 1567 HD22 LEU B  11     3445   3445   3445      0      0      0       H  
ATOM   1568 HD23 LEU B  11      28.996  19.635  16.575  1.00 27.20           H  
ANISOU 1568 HD23 LEU B  11     3445   3445   3445      0      0      0       H  
ATOM   1569  N   PRO B  12      33.258  20.250  15.781  1.00 12.46           N  
ANISOU 1569  N   PRO B  12     1659   1129   1946     59   -291     79       N  
ATOM   1570  CA  PRO B  12      34.641  19.813  15.584  1.00 13.52           C  
ANISOU 1570  CA  PRO B  12     1730   1273   2135    123   -420   -113       C  
ATOM   1571  C   PRO B  12      34.853  19.406  14.140  1.00 12.49           C  
ANISOU 1571  C   PRO B  12     1519   1109   2116   -170   -225    100       C  
ATOM   1572  O   PRO B  12      33.917  18.866  13.499  1.00 13.06           O  
ANISOU 1572  O   PRO B  12     1458   1367   2135   -113   -347    -72       O  
ATOM   1573  CB  PRO B  12      34.795  18.650  16.558  1.00 15.38           C  
ANISOU 1573  CB  PRO B  12     2223   1658   1963    550   -478     20       C  
ATOM   1574  CG  PRO B  12      33.757  18.862  17.556  1.00 18.60           C  
ANISOU 1574  CG  PRO B  12     2394   2347   2326    832   -266    665       C  
ATOM   1575  CD  PRO B  12      32.599  19.493  16.872  1.00 14.77           C  
ANISOU 1575  CD  PRO B  12     1978   1502   2131    248   -304    477       C  
ATOM   1576  HA  PRO B  12      35.258  20.535  15.823  1.00 16.23           H  
ANISOU 1576  HA  PRO B  12     2056   2056   2056      0      0      0       H  
ATOM   1577  HB2 PRO B  12      34.670  17.802  16.105  1.00 18.46           H  
ANISOU 1577  HB2 PRO B  12     2338   2338   2338      0      0      0       H  
ATOM   1578  HB3 PRO B  12      35.674  18.660  16.969  1.00 18.46           H  
ANISOU 1578  HB3 PRO B  12     2338   2338   2338      0      0      0       H  
ATOM   1579  HG2 PRO B  12      33.493  18.016  17.949  1.00 22.32           H  
ANISOU 1579  HG2 PRO B  12     2827   2827   2827      0      0      0       H  
ATOM   1580  HG3 PRO B  12      34.085  19.441  18.262  1.00 22.32           H  
ANISOU 1580  HG3 PRO B  12     2827   2827   2827      0      0      0       H  
ATOM   1581  HD2 PRO B  12      31.990  18.825  16.521  1.00 17.72           H  
ANISOU 1581  HD2 PRO B  12     2244   2244   2244      0      0      0       H  
ATOM   1582  HD3 PRO B  12      32.115  20.084  17.470  1.00 17.72           H  
ANISOU 1582  HD3 PRO B  12     2244   2244   2244      0      0      0       H  
ATOM   1583  N   PRO B  13      36.055  19.523  13.628  1.00 12.99           N  
ANISOU 1583  N   PRO B  13     1501   1230   2205   -257   -251    315       N  
ATOM   1584  CA  PRO B  13      36.271  19.202  12.238  1.00 14.08           C  
ANISOU 1584  CA  PRO B  13     1579   1661   2109   -437   -134    442       C  
ATOM   1585  C   PRO B  13      35.973  17.764  11.899  1.00 12.77           C  
ANISOU 1585  C   PRO B  13     1423   1714   1715   -388    -89    339       C  
ATOM   1586  O   PRO B  13      35.675  17.409  10.748  1.00 14.51           O  
ANISOU 1586  O   PRO B  13     1775   2136   1603   -452   -111    372       O  
ATOM   1587  CB  PRO B  13      37.741  19.534  11.995  1.00 19.35           C  
ANISOU 1587  CB  PRO B  13     1895   2673   2785  -1080    169    109       C  
ATOM   1588  CG  PRO B  13      38.311  19.793  13.328  1.00 21.58           C  
ANISOU 1588  CG  PRO B  13     1650   3499   3051   -717   -174    -86       C  
ATOM   1589  CD  PRO B  13      37.229  20.140  14.261  1.00 16.81           C  
ANISOU 1589  CD  PRO B  13     1703   1958   2729   -539   -387     39       C  
ATOM   1590  HA  PRO B  13      35.713  19.786  11.682  1.00 16.90           H  
ANISOU 1590  HA  PRO B  13     2140   2140   2140      0      0      0       H  
ATOM   1591  HB2 PRO B  13      38.194  18.790  11.568  1.00 23.22           H  
ANISOU 1591  HB2 PRO B  13     2941   2941   2941      0      0      0       H  
ATOM   1592  HB3 PRO B  13      37.826  20.317  11.429  1.00 23.22           H  
ANISOU 1592  HB3 PRO B  13     2941   2941   2941      0      0      0       H  
ATOM   1593  HG2 PRO B  13      38.778  19.005  13.645  1.00 25.90           H  
ANISOU 1593  HG2 PRO B  13     3280   3280   3280      0      0      0       H  
ATOM   1594  HG3 PRO B  13      38.947  20.524  13.278  1.00 25.90           H  
ANISOU 1594  HG3 PRO B  13     3280   3280   3280      0      0      0       H  
ATOM   1595  HD2 PRO B  13      37.390  19.766  15.141  1.00 20.18           H  
ANISOU 1595  HD2 PRO B  13     2556   2556   2556      0      0      0       H  
ATOM   1596  HD3 PRO B  13      37.124  21.101  14.337  1.00 20.18           H  
ANISOU 1596  HD3 PRO B  13     2556   2556   2556      0      0      0       H  
ATOM   1597  N   GLU B  14      36.118  16.858  12.851  1.00 11.24           N  
ANISOU 1597  N   GLU B  14     1337   1472   1462   -154   -128     42       N  
ATOM   1598  CA  GLU B  14      35.870  15.413  12.620  1.00 11.04           C  
ANISOU 1598  CA  GLU B  14     1334   1419   1441   -166   -140    -49       C  
ATOM   1599  C   GLU B  14      34.439  15.126  12.302  1.00 10.89           C  
ANISOU 1599  C   GLU B  14     1292   1339   1506    -61   -142    115       C  
ATOM   1600  O   GLU B  14      34.118  14.086  11.710  1.00 11.99           O  
ANISOU 1600  O   GLU B  14     1465   1482   1607   -142   -207   -157       O  
ATOM   1601  CB  GLU B  14      36.342  14.621  13.806  1.00 11.04           C  
ANISOU 1601  CB  GLU B  14     1291   1477   1427   -112   -168    -76       C  
ATOM   1602  CG  GLU B  14      37.843  14.696  14.068  1.00 11.99           C  
ANISOU 1602  CG  GLU B  14     1350   1499   1708    -19   -256   -162       C  
ATOM   1603  CD  GLU B  14      38.339  15.927  14.711  1.00 11.60           C  
ANISOU 1603  CD  GLU B  14     1087   1460   1861   -106    -45    -63       C  
ATOM   1604  OE1 GLU B  14      37.533  16.660  15.387  1.00 11.89           O  
ANISOU 1604  OE1 GLU B  14     1314   1402   1799   -110    -66   -151       O  
ATOM   1605  OE2 GLU B  14      39.514  16.251  14.624  1.00 15.39           O  
ANISOU 1605  OE2 GLU B  14     1103   1987   2757   -163    -21   -409       O  
ATOM   1606  H   GLU B  14      36.365  17.116  13.633  1.00 13.49           H  
ANISOU 1606  H   GLU B  14     1709   1709   1709      0      0      0       H  
ATOM   1607  HA  GLU B  14      36.407  15.139  11.848  1.00 13.25           H  
ANISOU 1607  HA  GLU B  14     1678   1678   1678      0      0      0       H  
ATOM   1608  HB2 GLU B  14      35.874  14.937  14.595  1.00 13.25           H  
ANISOU 1608  HB2 GLU B  14     1678   1678   1678      0      0      0       H  
ATOM   1609  HB3 GLU B  14      36.097  13.691  13.674  1.00 13.25           H  
ANISOU 1609  HB3 GLU B  14     1678   1678   1678      0      0      0       H  
ATOM   1610  HG2 GLU B  14      38.090  13.943  14.627  1.00 14.39           H  
ANISOU 1610  HG2 GLU B  14     1823   1823   1823      0      0      0       H  
ATOM   1611  HG3 GLU B  14      38.303  14.591  13.221  1.00 14.39           H  
ANISOU 1611  HG3 GLU B  14     1823   1823   1823      0      0      0       H  
ATOM   1612  N   ALA B  15      33.522  16.027  12.645  1.00 10.70           N  
ANISOU 1612  N   ALA B  15     1339   1249   1478   -120   -195     30       N  
ATOM   1613  CA  ALA B  15      32.110  15.843  12.244  1.00 10.99           C  
ANISOU 1613  CA  ALA B  15     1330   1168   1679   -127   -232    157       C  
ATOM   1614  C   ALA B  15      31.945  15.912  10.761  1.00 11.39           C  
ANISOU 1614  C   ALA B  15     1206   1480   1643   -163   -192    205       C  
ATOM   1615  O   ALA B  15      31.140  15.198  10.222  1.00 11.96           O  
ANISOU 1615  O   ALA B  15     1325   1653   1567   -200   -188     83       O  
ATOM   1616  CB  ALA B  15      31.213  16.867  12.938  1.00 13.53           C  
ANISOU 1616  CB  ALA B  15     1289   1754   2098    -93    104    -66       C  
ATOM   1617  H   ALA B  15      33.751  16.719  13.101  1.00 12.84           H  
ANISOU 1617  H   ALA B  15     1626   1626   1626      0      0      0       H  
ATOM   1618  HA  ALA B  15      31.828  14.951  12.536  1.00 13.19           H  
ANISOU 1618  HA  ALA B  15     1671   1671   1671      0      0      0       H  
ATOM   1619  HB1 ALA B  15      31.334  16.807  13.888  1.00 20.29           H  
ANISOU 1619  HB1 ALA B  15     2570   2570   2570      0      0      0       H  
ATOM   1620  HB2 ALA B  15      31.446  17.750  12.641  1.00 20.29           H  
ANISOU 1620  HB2 ALA B  15     2570   2570   2570      0      0      0       H  
ATOM   1621  HB3 ALA B  15      30.295  16.688  12.720  1.00 20.29           H  
ANISOU 1621  HB3 ALA B  15     2570   2570   2570      0      0      0       H  
ATOM   1622  N   THR B  16      32.736  16.804  10.106  1.00 12.44           N  
ANISOU 1622  N   THR B  16     1625   1566   1535   -230   -281    292       N  
ATOM   1623  CA  THR B  16      32.728  16.872   8.656  1.00 13.21           C  
ANISOU 1623  CA  THR B  16     1575   1889   1557    -95    -64    282       C  
ATOM   1624  C   THR B  16      33.246  15.562   8.061  1.00 13.46           C  
ANISOU 1624  C   THR B  16     1657   1882   1576      0    -17    315       C  
ATOM   1625  O   THR B  16      32.681  15.024   7.093  1.00 14.65           O  
ANISOU 1625  O   THR B  16     2061   1963   1543    -68   -111    257       O  
ATOM   1626  CB  THR B  16      33.561  18.080   8.167  1.00 15.74           C  
ANISOU 1626  CB  THR B  16     2163   1867   1949   -242    -39    625       C  
ATOM   1627  OG1 THR B  16      32.872  19.275   8.605  1.00 18.04           O  
ANISOU 1627  OG1 THR B  16     2566   2036   2252    -45    141    719       O  
ATOM   1628  CG2 THR B  16      33.627  18.114   6.672  1.00 21.89           C  
ANISOU 1628  CG2 THR B  16     3738   2580   2002   -184    428    797       C  
ATOM   1629  H   THR B  16      33.245  17.332  10.555  1.00 14.92           H  
ANISOU 1629  H   THR B  16     1890   1890   1890      0      0      0       H  
ATOM   1630  HA  THR B  16      31.802  16.998   8.360  1.00 15.86           H  
ANISOU 1630  HA  THR B  16     2009   2009   2009      0      0      0       H  
ATOM   1631  HB  THR B  16      34.463  18.047   8.547  1.00 18.88           H  
ANISOU 1631  HB  THR B  16     2391   2391   2391      0      0      0       H  
ATOM   1632  HG1 THR B  16      32.826  19.278   9.423  1.00 27.06           H  
ANISOU 1632  HG1 THR B  16     3427   3427   3427      0      0      0       H  
ATOM   1633 HG21 THR B  16      32.739  18.184   6.313  1.00 32.84           H  
ANISOU 1633 HG21 THR B  16     4159   4159   4159      0      0      0       H  
ATOM   1634 HG22 THR B  16      34.146  18.871   6.392  1.00 32.84           H  
ANISOU 1634 HG22 THR B  16     4159   4159   4159      0      0      0       H  
ATOM   1635 HG23 THR B  16      34.039  17.308   6.351  1.00 32.84           H  
ANISOU 1635 HG23 THR B  16     4159   4159   4159      0      0      0       H  
ATOM   1636  N   ASP B  17      34.304  14.989   8.614  1.00 12.83           N  
ANISOU 1636  N   ASP B  17     1476   1845   1552    -76    123    336       N  
ATOM   1637  CA  ASP B  17      34.852  13.734   8.217  1.00 12.97           C  
ANISOU 1637  CA  ASP B  17     1455   1896   1578      1    239    368       C  
ATOM   1638  C   ASP B  17      33.788  12.652   8.251  1.00 12.47           C  
ANISOU 1638  C   ASP B  17     1513   1904   1321    -53    102    172       C  
ATOM   1639  O   ASP B  17      33.601  11.887   7.317  1.00 14.20           O  
ANISOU 1639  O   ASP B  17     1761   2210   1423     56    117    -32       O  
ATOM   1640  CB  ASP B  17      36.046  13.260   9.000  1.00 14.18           C  
ANISOU 1640  CB  ASP B  17     1353   2142   1895    -49    195    362       C  
ATOM   1641  CG  ASP B  17      37.236  14.202   8.930  1.00 17.02           C  
ANISOU 1641  CG  ASP B  17     1510   2525   2431   -334    298    398       C  
ATOM   1642  OD1 ASP B  17      37.351  14.960   7.979  1.00 22.69           O  
ANISOU 1642  OD1 ASP B  17     1883   3416   3323   -595    327   1331       O  
ATOM   1643  OD2 ASP B  17      38.086  14.123   9.860  1.00 19.40           O  
ANISOU 1643  OD2 ASP B  17     1781   3121   2470   -513    133    133       O  
ATOM   1644  H   ASP B  17      34.689  15.405   9.261  1.00 15.39           H  
ANISOU 1644  H   ASP B  17     1949   1949   1949      0      0      0       H  
ATOM   1645  HA  ASP B  17      35.138  13.827   7.285  1.00 15.57           H  
ANISOU 1645  HA  ASP B  17     1972   1972   1972      0      0      0       H  
ATOM   1646  HB2 ASP B  17      35.787  13.151   9.929  1.00 17.02           H  
ANISOU 1646  HB2 ASP B  17     2156   2156   2156      0      0      0       H  
ATOM   1647  HB3 ASP B  17      36.315  12.391   8.665  1.00 17.02           H  
ANISOU 1647  HB3 ASP B  17     2156   2156   2156      0      0      0       H  
ATOM   1648  N   THR B  18      33.065  12.575   9.360  1.00 10.82           N  
ANISOU 1648  N   THR B  18     1343   1499   1269    -19    -39    151       N  
ATOM   1649  CA  THR B  18      32.019  11.569   9.502  1.00 10.68           C  
ANISOU 1649  CA  THR B  18     1247   1563   1249     45     -8     75       C  
ATOM   1650  C   THR B  18      30.936  11.743   8.480  1.00 10.23           C  
ANISOU 1650  C   THR B  18     1166   1481   1240     83     37     34       C  
ATOM   1651  O   THR B  18      30.460  10.771   7.869  1.00 11.85           O  
ANISOU 1651  O   THR B  18     1570   1592   1341     53    -76   -104       O  
ATOM   1652  CB  THR B  18      31.485  11.508  10.935  1.00 10.12           C  
ANISOU 1652  CB  THR B  18     1151   1415   1279     71    -68     18       C  
ATOM   1653  OG1 THR B  18      32.577  11.312  11.801  1.00 11.13           O  
ANISOU 1653  OG1 THR B  18     1378   1462   1389   -166   -284    205       O  
ATOM   1654  CG2 THR B  18      30.436  10.487  11.095  1.00 11.44           C  
ANISOU 1654  CG2 THR B  18     1347   1742   1259   -186    -57    112       C  
ATOM   1655  H   THR B  18      33.216  13.125  10.004  1.00 12.98           H  
ANISOU 1655  H   THR B  18     1644   1644   1644      0      0      0       H  
ATOM   1656  HA  THR B  18      32.438  10.702   9.322  1.00 12.82           H  
ANISOU 1656  HA  THR B  18     1624   1624   1624      0      0      0       H  
ATOM   1657  HB  THR B  18      31.089  12.380  11.145  1.00 12.15           H  
ANISOU 1657  HB  THR B  18     1539   1539   1539      0      0      0       H  
ATOM   1658  HG1 THR B  18      32.446  10.646  12.261  1.00 16.70           H  
ANISOU 1658  HG1 THR B  18     2115   2115   2115      0      0      0       H  
ATOM   1659 HG21 THR B  18      30.793   9.624  10.873  1.00 17.16           H  
ANISOU 1659 HG21 THR B  18     2173   2173   2173      0      0      0       H  
ATOM   1660 HG22 THR B  18      30.130  10.483  12.005  1.00 17.16           H  
ANISOU 1660 HG22 THR B  18     2173   2173   2173      0      0      0       H  
ATOM   1661 HG23 THR B  18      29.701  10.690  10.511  1.00 17.16           H  
ANISOU 1661 HG23 THR B  18     2173   2173   2173      0      0      0       H  
ATOM   1662  N   LEU B  19      30.473  12.964   8.270  1.00 10.99           N  
ANISOU 1662  N   LEU B  19     1237   1522   1416     61   -169     86       N  
ATOM   1663  CA  LEU B  19      29.425  13.178   7.254  1.00 12.21           C  
ANISOU 1663  CA  LEU B  19     1492   1655   1493     82   -292    171       C  
ATOM   1664  C   LEU B  19      29.903  12.770   5.879  1.00 13.19           C  
ANISOU 1664  C   LEU B  19     1785   1745   1482     19   -236    196       C  
ATOM   1665  O   LEU B  19      29.113  12.228   5.118  1.00 14.96           O  
ANISOU 1665  O   LEU B  19     1864   2369   1452    197   -360    -86       O  
ATOM   1666  CB  LEU B  19      28.993  14.668   7.276  1.00 14.13           C  
ANISOU 1666  CB  LEU B  19     1645   1552   2173    145   -248    296       C  
ATOM   1667  CG  LEU B  19      28.044  15.052   8.346  1.00 17.06           C  
ANISOU 1667  CG  LEU B  19     1945   1817   2718    245     -7   -139       C  
ATOM   1668  CD1 LEU B  19      27.794  16.605   8.255  1.00 24.19           C  
ANISOU 1668  CD1 LEU B  19     3016   1777   4397    218    498   -409       C  
ATOM   1669  CD2 LEU B  19      26.690  14.373   8.288  1.00 20.14           C  
ANISOU 1669  CD2 LEU B  19     1817   2214   3622    145    321   -381       C  
ATOM   1670  H   LEU B  19      30.780  13.628   8.723  1.00 13.18           H  
ANISOU 1670  H   LEU B  19     1669   1669   1669      0      0      0       H  
ATOM   1671  HA  LEU B  19      28.649  12.627   7.488  1.00 14.66           H  
ANISOU 1671  HA  LEU B  19     1857   1857   1857      0      0      0       H  
ATOM   1672  HB2 LEU B  19      29.789  15.214   7.365  1.00 16.96           H  
ANISOU 1672  HB2 LEU B  19     2148   2148   2148      0      0      0       H  
ATOM   1673  HB3 LEU B  19      28.589  14.880   6.420  1.00 16.96           H  
ANISOU 1673  HB3 LEU B  19     2148   2148   2148      0      0      0       H  
ATOM   1674  HG  LEU B  19      28.456  14.854   9.213  1.00 20.47           H  
ANISOU 1674  HG  LEU B  19     2593   2593   2593      0      0      0       H  
ATOM   1675 HD11 LEU B  19      28.626  17.071   8.368  1.00 36.28           H  
ANISOU 1675 HD11 LEU B  19     4595   4595   4595      0      0      0       H  
ATOM   1676 HD12 LEU B  19      27.422  16.820   7.396  1.00 36.28           H  
ANISOU 1676 HD12 LEU B  19     4595   4595   4595      0      0      0       H  
ATOM   1677 HD13 LEU B  19      27.181  16.872   8.944  1.00 36.28           H  
ANISOU 1677 HD13 LEU B  19     4595   4595   4595      0      0      0       H  
ATOM   1678 HD21 LEU B  19      26.261  14.585   7.456  1.00 30.21           H  
ANISOU 1678 HD21 LEU B  19     3826   3826   3826      0      0      0       H  
ATOM   1679 HD22 LEU B  19      26.806  13.423   8.356  1.00 30.21           H  
ANISOU 1679 HD22 LEU B  19     3826   3826   3826      0      0      0       H  
ATOM   1680 HD23 LEU B  19      26.146  14.682   9.016  1.00 30.21           H  
ANISOU 1680 HD23 LEU B  19     3826   3826   3826      0      0      0       H  
ATOM   1681  N   ASN B  20      31.174  13.050   5.558  1.00 14.06           N  
ANISOU 1681  N   ASN B  20     1989   2060   1293   -119   -174    283       N  
ATOM   1682  CA  ASN B  20      31.690  12.636   4.240  1.00 16.65           C  
ANISOU 1682  CA  ASN B  20     2226   2708   1391    321     -2    382       C  
ATOM   1683  C   ASN B  20      31.713  11.116   4.146  1.00 16.79           C  
ANISOU 1683  C   ASN B  20     2444   2761   1175    419    228     63       C  
ATOM   1684  O   ASN B  20      31.375  10.597   3.040  1.00 19.17           O  
ANISOU 1684  O   ASN B  20     2736   3234   1313    470    -51   -139       O  
ATOM   1685  CB  ASN B  20      33.055  13.212   4.000  1.00 21.44           C  
ANISOU 1685  CB  ASN B  20     2808   3601   1737   -298    431    706       C  
ATOM   1686  CG  ASN B  20      33.013  14.715   3.725  1.00 24.11           C  
ANISOU 1686  CG  ASN B  20     3697   3573   1889   -633    317    645       C  
ATOM   1687  OD1 ASN B  20      32.011  15.286   3.324  1.00 32.96           O  
ANISOU 1687  OD1 ASN B  20     4714   4236   3573    258    402   1850       O  
ATOM   1688  ND2 ASN B  20      34.172  15.355   3.914  1.00 33.88           N  
ANISOU 1688  ND2 ASN B  20     4962   5029   2882  -2216    495    312       N  
ATOM   1689  H   ASN B  20      31.682  13.465   6.114  1.00 16.87           H  
ANISOU 1689  H   ASN B  20     2137   2137   2137      0      0      0       H  
ATOM   1690  HA  ASN B  20      31.085  12.978   3.550  1.00 19.98           H  
ANISOU 1690  HA  ASN B  20     2530   2530   2530      0      0      0       H  
ATOM   1691  HB2 ASN B  20      33.610  13.047   4.778  1.00 25.73           H  
ANISOU 1691  HB2 ASN B  20     3259   3259   3259      0      0      0       H  
ATOM   1692  HB3 ASN B  20      33.461  12.762   3.243  1.00 25.73           H  
ANISOU 1692  HB3 ASN B  20     3259   3259   3259      0      0      0       H  
ATOM   1693 HD21 ASN B  20      34.229  16.198   3.752  1.00 40.66           H  
ANISOU 1693 HD21 ASN B  20     5150   5150   5150      0      0      0       H  
ATOM   1694 HD22 ASN B  20      34.860  14.925   4.198  1.00 40.66           H  
ANISOU 1694 HD22 ASN B  20     5150   5150   5150      0      0      0       H  
ATOM   1695  N   LEU B  21      31.991  10.402   5.185  1.00 14.75           N  
ANISOU 1695  N   LEU B  21     1798   2451   1355    286     -8     77       N  
ATOM   1696  CA  LEU B  21      31.903   8.947   5.156  1.00 14.96           C  
ANISOU 1696  CA  LEU B  21     1885   2531   1269    364     73   -213       C  
ATOM   1697  C   LEU B  21      30.526   8.426   5.050  1.00 15.37           C  
ANISOU 1697  C   LEU B  21     1914   2491   1436    304   -143   -567       C  
ATOM   1698  O   LEU B  21      30.243   7.436   4.394  1.00 17.68           O  
ANISOU 1698  O   LEU B  21     2517   2570   1632    338   -210   -660       O  
ATOM   1699  CB  LEU B  21      32.654   8.336   6.325  1.00 14.78           C  
ANISOU 1699  CB  LEU B  21     1778   2099   1738    356   -139   -177       C  
ATOM   1700  CG  LEU B  21      34.135   8.525   6.350  1.00 18.02           C  
ANISOU 1700  CG  LEU B  21     1768   2802   2276    226   -124   -313       C  
ATOM   1701  CD1 LEU B  21      34.697   7.868   7.635  1.00 22.85           C  
ANISOU 1701  CD1 LEU B  21     2235   3210   3239    -12  -1015    232       C  
ATOM   1702  CD2 LEU B  21      34.893   8.065   5.157  1.00 25.68           C  
ANISOU 1702  CD2 LEU B  21     2260   4146   3352      8    745   -891       C  
ATOM   1703  H   LEU B  21      32.233  10.793   5.911  1.00 17.70           H  
ANISOU 1703  H   LEU B  21     2242   2242   2242      0      0      0       H  
ATOM   1704  HA  LEU B  21      32.371   8.658   4.345  1.00 17.95           H  
ANISOU 1704  HA  LEU B  21     2273   2273   2273      0      0      0       H  
ATOM   1705  HB2 LEU B  21      32.289   8.707   7.143  1.00 17.73           H  
ANISOU 1705  HB2 LEU B  21     2246   2246   2246      0      0      0       H  
ATOM   1706  HB3 LEU B  21      32.472   7.383   6.334  1.00 17.73           H  
ANISOU 1706  HB3 LEU B  21     2246   2246   2246      0      0      0       H  
ATOM   1707  HG  LEU B  21      34.295   9.488   6.433  1.00 21.62           H  
ANISOU 1707  HG  LEU B  21     2738   2738   2738      0      0      0       H  
ATOM   1708 HD11 LEU B  21      34.200   8.177   8.396  1.00 34.28           H  
ANISOU 1708 HD11 LEU B  21     4342   4342   4342      0      0      0       H  
ATOM   1709 HD12 LEU B  21      34.618   6.914   7.568  1.00 34.28           H  
ANISOU 1709 HD12 LEU B  21     4342   4342   4342      0      0      0       H  
ATOM   1710 HD13 LEU B  21      35.621   8.106   7.738  1.00 34.28           H  
ANISOU 1710 HD13 LEU B  21     4342   4342   4342      0      0      0       H  
ATOM   1711 HD21 LEU B  21      34.752   7.124   5.030  1.00 38.52           H  
ANISOU 1711 HD21 LEU B  21     4879   4879   4879      0      0      0       H  
ATOM   1712 HD22 LEU B  21      34.588   8.542   4.381  1.00 38.52           H  
ANISOU 1712 HD22 LEU B  21     4879   4879   4879      0      0      0       H  
ATOM   1713 HD23 LEU B  21      35.829   8.234   5.288  1.00 38.52           H  
ANISOU 1713 HD23 LEU B  21     4879   4879   4879      0      0      0       H  
ATOM   1714  N   ILE B  22      29.567   9.061   5.741  1.00 14.15           N  
ANISOU 1714  N   ILE B  22     1786   2282   1307    223   -154   -406       N  
ATOM   1715  CA  ILE B  22      28.185   8.636   5.611  1.00 14.78           C  
ANISOU 1715  CA  ILE B  22     1769   2403   1445    287   -324   -253       C  
ATOM   1716  C   ILE B  22      27.738   8.797   4.138  1.00 16.43           C  
ANISOU 1716  C   ILE B  22     2174   2584   1483    285   -440   -476       C  
ATOM   1717  O   ILE B  22      27.093   7.912   3.571  1.00 19.74           O  
ANISOU 1717  O   ILE B  22     2588   2963   1949    108   -639   -742       O  
ATOM   1718  CB  ILE B  22      27.293   9.472   6.544  1.00 13.94           C  
ANISOU 1718  CB  ILE B  22     1604   2172   1521    205   -315   -229       C  
ATOM   1719  CG1 ILE B  22      27.565   9.087   8.022  1.00 13.23           C  
ANISOU 1719  CG1 ILE B  22     1734   1780   1513   -112   -138   -163       C  
ATOM   1720  CG2 ILE B  22      25.808   9.223   6.270  1.00 19.18           C  
ANISOU 1720  CG2 ILE B  22     1624   3485   2178    215   -402   -563       C  
ATOM   1721  CD1 ILE B  22      27.023  10.057   9.008  1.00 13.86           C  
ANISOU 1721  CD1 ILE B  22     1776   1902   1588    -95    -74   -198       C  
ATOM   1722  H   ILE B  22      29.770   9.717   6.259  1.00 16.98           H  
ANISOU 1722  H   ILE B  22     2151   2151   2151      0      0      0       H  
ATOM   1723  HA  ILE B  22      28.116   7.692   5.864  1.00 17.74           H  
ANISOU 1723  HA  ILE B  22     2247   2247   2247      0      0      0       H  
ATOM   1724  HB  ILE B  22      27.491  10.423   6.416  1.00 16.73           H  
ANISOU 1724  HB  ILE B  22     2119   2119   2119      0      0      0       H  
ATOM   1725 HG12 ILE B  22      27.174   8.216   8.195  1.00 15.88           H  
ANISOU 1725 HG12 ILE B  22     2011   2011   2011      0      0      0       H  
ATOM   1726 HG13 ILE B  22      28.523   9.011   8.154  1.00 15.88           H  
ANISOU 1726 HG13 ILE B  22     2011   2011   2011      0      0      0       H  
ATOM   1727 HG21 ILE B  22      25.608   8.294   6.409  1.00 28.77           H  
ANISOU 1727 HG21 ILE B  22     3644   3644   3644      0      0      0       H  
ATOM   1728 HG22 ILE B  22      25.278   9.756   6.867  1.00 28.77           H  
ANISOU 1728 HG22 ILE B  22     3644   3644   3644      0      0      0       H  
ATOM   1729 HG23 ILE B  22      25.605   9.461   5.363  1.00 28.77           H  
ANISOU 1729 HG23 ILE B  22     3644   3644   3644      0      0      0       H  
ATOM   1730 HD11 ILE B  22      27.418  10.919   8.859  1.00 20.79           H  
ANISOU 1730 HD11 ILE B  22     2633   2633   2633      0      0      0       H  
ATOM   1731 HD12 ILE B  22      26.070  10.120   8.905  1.00 20.79           H  
ANISOU 1731 HD12 ILE B  22     2633   2633   2633      0      0      0       H  
ATOM   1732 HD13 ILE B  22      27.229   9.759   9.897  1.00 20.79           H  
ANISOU 1732 HD13 ILE B  22     2633   2633   2633      0      0      0       H  
ATOM   1733  N   ALA B  23      28.126   9.896   3.497  1.00 18.05           N  
ANISOU 1733  N   ALA B  23     2450   2988   1419    249   -591    -74       N  
ATOM   1734  CA  ALA B  23      27.738  10.137   2.126  1.00 21.20           C  
ANISOU 1734  CA  ALA B  23     3161   3436   1459    369   -698   -152       C  
ATOM   1735  C   ALA B  23      28.231   9.039   1.186  1.00 24.14           C  
ANISOU 1735  C   ALA B  23     3471   3950   1752    595   -947   -629       C  
ATOM   1736  O   ALA B  23      27.597   8.724   0.215  1.00 30.09           O  
ANISOU 1736  O   ALA B  23     4152   5407   1873   1215  -1422  -1073       O  
ATOM   1737  CB  ALA B  23      28.207  11.493   1.648  1.00 22.71           C  
ANISOU 1737  CB  ALA B  23     3229   3579   1821    694   -389    430       C  
ATOM   1738  H   ALA B  23      28.617  10.472   3.905  1.00 21.66           H  
ANISOU 1738  H   ALA B  23     2743   2743   2743      0      0      0       H  
ATOM   1739  HA  ALA B  23      26.759  10.135   2.093  1.00 25.44           H  
ANISOU 1739  HA  ALA B  23     3222   3222   3222      0      0      0       H  
ATOM   1740  HB1 ALA B  23      27.886  12.172   2.248  1.00 34.07           H  
ANISOU 1740  HB1 ALA B  23     4315   4315   4315      0      0      0       H  
ATOM   1741  HB2 ALA B  23      29.166  11.512   1.628  1.00 34.07           H  
ANISOU 1741  HB2 ALA B  23     4315   4315   4315      0      0      0       H  
ATOM   1742  HB3 ALA B  23      27.865  11.658   0.767  1.00 34.07           H  
ANISOU 1742  HB3 ALA B  23     4315   4315   4315      0      0      0       H  
ATOM   1743  N   SER B  24      29.409   8.484   1.493  1.00 24.25           N  
ANISOU 1743  N   SER B  24     3439   3991   1784    669   -868   -658       N  
ATOM   1744  CA  SER B  24      29.964   7.396   0.620  1.00 26.42           C  
ANISOU 1744  CA  SER B  24     4074   4434   1530    872     55   -327       C  
ATOM   1745  C   SER B  24      29.652   6.017   1.136  1.00 26.62           C  
ANISOU 1745  C   SER B  24     4168   4035   1911    739   -293   -816       C  
ATOM   1746  O   SER B  24      30.019   4.973   0.542  1.00 35.62           O  
ANISOU 1746  O   SER B  24     6438   4539   2558    466    695  -1509       O  
ATOM   1747  CB  SER B  24      31.467   7.612   0.505  1.00 27.93           C  
ANISOU 1747  CB  SER B  24     4159   5010   1442    780    179   -175       C  
ATOM   1748  OG  SER B  24      32.142   7.439   1.724  1.00 33.28           O  
ANISOU 1748  OG  SER B  24     4285   6301   2058   1788   -295   -446       O  
ATOM   1749  H   SER B  24      29.846   8.748   2.185  1.00 29.10           H  
ANISOU 1749  H   SER B  24     3686   3686   3686      0      0      0       H  
ATOM   1750  HA  SER B  24      29.571   7.486  -0.273  1.00 31.70           H  
ANISOU 1750  HA  SER B  24     4015   4015   4015      0      0      0       H  
ATOM   1751  HB2 SER B  24      31.826   6.988  -0.145  1.00 33.51           H  
ANISOU 1751  HB2 SER B  24     4244   4244   4244      0      0      0       H  
ATOM   1752  HB3 SER B  24      31.632   8.509   0.177  1.00 33.51           H  
ANISOU 1752  HB3 SER B  24     4244   4244   4244      0      0      0       H  
ATOM   1753  HG  SER B  24      32.016   6.678   2.000  1.00 49.92           H  
ANISOU 1753  HG  SER B  24     6322   6322   6322      0      0      0       H  
ATOM   1754  N   ASP B  25      28.955   5.863   2.240  1.00 23.18           N  
ANISOU 1754  N   ASP B  25     3790   3021   1995    338   -304   -878       N  
ATOM   1755  CA  ASP B  25      28.751   4.597   2.837  1.00 25.04           C  
ANISOU 1755  CA  ASP B  25     4213   2786   2516    235   -775   -942       C  
ATOM   1756  C   ASP B  25      30.080   3.927   3.155  1.00 24.05           C  
ANISOU 1756  C   ASP B  25     4219   2697   2222    641    -56  -1231       C  
ATOM   1757  O   ASP B  25      30.247   2.763   3.019  1.00 27.73           O  
ANISOU 1757  O   ASP B  25     4844   2604   3088    477    365  -1099       O  
ATOM   1758  CB  ASP B  25      27.800   3.678   2.123  1.00 32.74           C  
ANISOU 1758  CB  ASP B  25     5107   3771   3563   -642   -998  -1226       C  
ATOM   1759  CG  ASP B  25      27.074   2.781   3.146  1.00 40.35           C  
ANISOU 1759  CG  ASP B  25     5663   5093   4574  -1676   -462  -1072       C  
ATOM   1760  OD1 ASP B  25      26.934   3.214   4.303  1.00 46.62           O  
ANISOU 1760  OD1 ASP B  25     6011   7340   4363  -2748   -109  -1140       O  
ATOM   1761  OD2 ASP B  25      26.704   1.620   2.830  1.00 48.63           O  
ANISOU 1761  OD2 ASP B  25     6822   5498   6157  -2689   -296  -1007       O  
ATOM   1762  H   ASP B  25      28.610   6.557   2.612  1.00 27.81           H  
ANISOU 1762  H   ASP B  25     3522   3522   3522      0      0      0       H  
ATOM   1763  HA  ASP B  25      28.336   4.781   3.705  1.00 30.05           H  
ANISOU 1763  HA  ASP B  25     3806   3806   3806      0      0      0       H  
ATOM   1764  HB2 ASP B  25      27.150   4.200   1.626  1.00 39.29           H  
ANISOU 1764  HB2 ASP B  25     4976   4976   4976      0      0      0       H  
ATOM   1765  HB3 ASP B  25      28.289   3.125   1.493  1.00 39.29           H  
ANISOU 1765  HB3 ASP B  25     4976   4976   4976      0      0      0       H  
ATOM   1766  N   GLY B  26      30.987   4.738   3.761  1.00 21.61           N  
ANISOU 1766  N   GLY B  26     3468   2670   2074    497    179   -543       N  
ATOM   1767  CA  GLY B  26      32.229   4.195   4.261  1.00 22.31           C  
ANISOU 1767  CA  GLY B  26     3494   3324   1659    841    597   -262       C  
ATOM   1768  C   GLY B  26      33.305   4.111   3.217  1.00 25.97           C  
ANISOU 1768  C   GLY B  26     4138   3729   1999   1422   1104    545       C  
ATOM   1769  O   GLY B  26      33.219   4.803   2.205  1.00 33.23           O  
ANISOU 1769  O   GLY B  26     5248   5127   2249   2206   1285   1176       O  
ATOM   1770  H   GLY B  26      30.822   5.577   3.846  1.00 25.94           H  
ANISOU 1770  H   GLY B  26     3285   3285   3285      0      0      0       H  
ATOM   1771  HA2 GLY B  26      32.543   4.750   4.992  1.00 26.77           H  
ANISOU 1771  HA2 GLY B  26     3390   3390   3390      0      0      0       H  
ATOM   1772  HA3 GLY B  26      32.064   3.307   4.615  1.00 26.77           H  
ANISOU 1772  HA3 GLY B  26     3390   3390   3390      0      0      0       H  
ATOM   1773  N   PRO B  27      34.262   3.259   3.412  1.00 26.61           N  
ANISOU 1773  N   PRO B  27     4124   4022   1963   1549   1066    366       N  
ATOM   1774  CA  PRO B  27      34.431   2.371   4.546  1.00 24.35           C  
ANISOU 1774  CA  PRO B  27     3848   3298   2107   1197    682    137       C  
ATOM   1775  C   PRO B  27      34.579   3.161   5.861  1.00 21.08           C  
ANISOU 1775  C   PRO B  27     3260   2626   2121    645    431    439       C  
ATOM   1776  O   PRO B  27      35.128   4.241   5.867  1.00 24.70           O  
ANISOU 1776  O   PRO B  27     3660   3069   2656     68   1002    571       O  
ATOM   1777  CB  PRO B  27      35.701   1.645   4.210  1.00 28.62           C  
ANISOU 1777  CB  PRO B  27     4165   4205   2505   1684    702    161       C  
ATOM   1778  CG  PRO B  27      35.838   1.797   2.724  1.00 30.86           C  
ANISOU 1778  CG  PRO B  27     4327   4693   2704   1932   1259    475       C  
ATOM   1779  CD  PRO B  27      35.353   3.188   2.405  1.00 29.90           C  
ANISOU 1779  CD  PRO B  27     4115   4577   2667   1667   1351    586       C  
ATOM   1780  HA  PRO B  27      33.681   1.743   4.606  1.00 29.22           H  
ANISOU 1780  HA  PRO B  27     3701   3701   3701      0      0      0       H  
ATOM   1781  HB2 PRO B  27      36.458   2.042   4.669  1.00 34.34           H  
ANISOU 1781  HB2 PRO B  27     4349   4349   4349      0      0      0       H  
ATOM   1782  HB3 PRO B  27      35.639   0.709   4.457  1.00 34.34           H  
ANISOU 1782  HB3 PRO B  27     4349   4349   4349      0      0      0       H  
ATOM   1783  HG2 PRO B  27      36.764   1.689   2.454  1.00 37.03           H  
ANISOU 1783  HG2 PRO B  27     4690   4690   4690      0      0      0       H  
ATOM   1784  HG3 PRO B  27      35.300   1.135   2.262  1.00 37.03           H  
ANISOU 1784  HG3 PRO B  27     4690   4690   4690      0      0      0       H  
ATOM   1785  HD2 PRO B  27      36.037   3.859   2.558  1.00 35.88           H  
ANISOU 1785  HD2 PRO B  27     4544   4544   4544      0      0      0       H  
ATOM   1786  HD3 PRO B  27      35.019   3.261   1.497  1.00 35.88           H  
ANISOU 1786  HD3 PRO B  27     4544   4544   4544      0      0      0       H  
ATOM   1787  N   PHE B  28      34.111   2.641   6.941  1.00 17.90           N  
ANISOU 1787  N   PHE B  28     2255   2493   2054    260    354     81       N  
ATOM   1788  CA  PHE B  28      34.103   3.302   8.246  1.00 15.45           C  
ANISOU 1788  CA  PHE B  28     1732   2053   2084    302    247    159       C  
ATOM   1789  C   PHE B  28      35.225   2.791   9.143  1.00 15.57           C  
ANISOU 1789  C   PHE B  28     1796   2059   2061    434    397    324       C  
ATOM   1790  O   PHE B  28      35.611   1.655   9.035  1.00 17.78           O  
ANISOU 1790  O   PHE B  28     2531   2120   2106    721    331    154       O  
ATOM   1791  CB  PHE B  28      32.806   3.102   8.965  1.00 15.07           C  
ANISOU 1791  CB  PHE B  28     1782   2102   1842      2     97    148       C  
ATOM   1792  CG  PHE B  28      31.614   3.682   8.245  1.00 16.43           C  
ANISOU 1792  CG  PHE B  28     1711   2684   1847    267    198    120       C  
ATOM   1793  CD1 PHE B  28      31.389   5.050   8.327  1.00 16.44           C  
ANISOU 1793  CD1 PHE B  28     1695   2669   1884    330    280    205       C  
ATOM   1794  CD2 PHE B  28      30.771   2.894   7.518  1.00 19.46           C  
ANISOU 1794  CD2 PHE B  28     1929   3018   2446    314   -160   -205       C  
ATOM   1795  CE1 PHE B  28      30.304   5.587   7.587  1.00 19.51           C  
ANISOU 1795  CE1 PHE B  28     2134   3167   2111    627    116    311       C  
ATOM   1796  CE2 PHE B  28      29.704   3.433   6.783  1.00 21.25           C  
ANISOU 1796  CE2 PHE B  28     2122   3563   2388    375   -258    -17       C  
ATOM   1797  CZ  PHE B  28      29.484   4.754   6.882  1.00 19.88           C  
ANISOU 1797  CZ  PHE B  28     1959   3702   1891    693     32    179       C  
ATOM   1798  H   PHE B  28      33.780   1.848   6.892  1.00 21.49           H  
ANISOU 1798  H   PHE B  28     2722   2722   2722      0      0      0       H  
ATOM   1799  HA  PHE B  28      34.234   4.263   8.106  1.00 18.54           H  
ANISOU 1799  HA  PHE B  28     2348   2348   2348      0      0      0       H  
ATOM   1800  HB2 PHE B  28      32.662   2.151   9.091  1.00 18.08           H  
ANISOU 1800  HB2 PHE B  28     2290   2290   2290      0      0      0       H  
ATOM   1801  HB3 PHE B  28      32.870   3.510   9.843  1.00 18.08           H  
ANISOU 1801  HB3 PHE B  28     2290   2290   2290      0      0      0       H  
ATOM   1802  HD1 PHE B  28      31.931   5.596   8.850  1.00 19.73           H  
ANISOU 1802  HD1 PHE B  28     2499   2499   2499      0      0      0       H  
ATOM   1803  HD2 PHE B  28      30.908   1.974   7.509  1.00 23.35           H  
ANISOU 1803  HD2 PHE B  28     2957   2957   2957      0      0      0       H  
ATOM   1804  HE1 PHE B  28      30.152   6.504   7.583  1.00 23.41           H  
ANISOU 1804  HE1 PHE B  28     2965   2965   2965      0      0      0       H  
ATOM   1805  HE2 PHE B  28      29.168   2.895   6.247  1.00 25.50           H  
ANISOU 1805  HE2 PHE B  28     3230   3230   3230      0      0      0       H  
ATOM   1806  HZ  PHE B  28      28.744   5.116   6.452  1.00 23.85           H  
ANISOU 1806  HZ  PHE B  28     3021   3021   3021      0      0      0       H  
ATOM   1807  N   PRO B  29      35.695   3.650  10.056  1.00 14.18           N  
ANISOU 1807  N   PRO B  29     1363   1801   2225    237    222    582       N  
ATOM   1808  CA  PRO B  29      36.815   3.216  10.904  1.00 14.81           C  
ANISOU 1808  CA  PRO B  29     1256   2099   2273    278    374    745       C  
ATOM   1809  C   PRO B  29      36.478   2.185  11.951  1.00 12.75           C  
ANISOU 1809  C   PRO B  29     1181   1786   1878    261    192    384       C  
ATOM   1810  O   PRO B  29      37.366   1.421  12.323  1.00 14.91           O  
ANISOU 1810  O   PRO B  29     1337   1994   2336    430    297    692       O  
ATOM   1811  CB  PRO B  29      37.274   4.537  11.597  1.00 17.50           C  
ANISOU 1811  CB  PRO B  29     1467   2131   3050   -118   -151    849       C  
ATOM   1812  CG  PRO B  29      36.045   5.386  11.551  1.00 16.84           C  
ANISOU 1812  CG  PRO B  29     2008   1741   2650     93   -333    598       C  
ATOM   1813  CD  PRO B  29      35.419   5.063  10.211  1.00 15.16           C  
ANISOU 1813  CD  PRO B  29     1719   1785   2257    182     73    658       C  
ATOM   1814  HA  PRO B  29      37.540   2.878  10.337  1.00 17.78           H  
ANISOU 1814  HA  PRO B  29     2252   2252   2252      0      0      0       H  
ATOM   1815  HB2 PRO B  29      37.553   4.374  12.512  1.00 21.00           H  
ANISOU 1815  HB2 PRO B  29     2660   2660   2660      0      0      0       H  
ATOM   1816  HB3 PRO B  29      38.004   4.951  11.111  1.00 21.00           H  
ANISOU 1816  HB3 PRO B  29     2660   2660   2660      0      0      0       H  
ATOM   1817  HG2 PRO B  29      35.443   5.163  12.277  1.00 20.21           H  
ANISOU 1817  HG2 PRO B  29     2560   2560   2560      0      0      0       H  
ATOM   1818  HG3 PRO B  29      36.273   6.327  11.608  1.00 20.21           H  
ANISOU 1818  HG3 PRO B  29     2560   2560   2560      0      0      0       H  
ATOM   1819  HD2 PRO B  29      34.464   5.235  10.220  1.00 18.19           H  
ANISOU 1819  HD2 PRO B  29     2304   2304   2304      0      0      0       H  
ATOM   1820  HD3 PRO B  29      35.828   5.580   9.499  1.00 18.19           H  
ANISOU 1820  HD3 PRO B  29     2304   2304   2304      0      0      0       H  
ATOM   1821  N   TYR B  30      35.264   2.182  12.501  1.00 11.03           N  
ANISOU 1821  N   TYR B  30     1109   1431   1652    155     84    275       N  
ATOM   1822  CA  TYR B  30      34.859   1.312  13.585  1.00 10.04           C  
ANISOU 1822  CA  TYR B  30      997   1305   1513    136    -56    103       C  
ATOM   1823  C   TYR B  30      33.861   0.322  13.157  1.00  9.74           C  
ANISOU 1823  C   TYR B  30      883   1277   1543    197      5     65       C  
ATOM   1824  O   TYR B  30      32.914   0.671  12.380  1.00 11.06           O  
ANISOU 1824  O   TYR B  30     1148   1510   1546    157   -160     61       O  
ATOM   1825  CB  TYR B  30      34.337   2.127  14.773  1.00 10.81           C  
ANISOU 1825  CB  TYR B  30     1072   1364   1669     52     49     34       C  
ATOM   1826  CG  TYR B  30      35.449   2.878  15.478  1.00 11.11           C  
ANISOU 1826  CG  TYR B  30     1016   1392   1815     22     54    -78       C  
ATOM   1827  CD1 TYR B  30      36.317   2.186  16.326  1.00 14.32           C  
ANISOU 1827  CD1 TYR B  30     1703   1488   2248    136   -525   -154       C  
ATOM   1828  CD2 TYR B  30      35.653   4.215  15.383  1.00 12.53           C  
ANISOU 1828  CD2 TYR B  30     1303   1383   2074     24     61    -89       C  
ATOM   1829  CE1 TYR B  30      37.329   2.787  17.003  1.00 16.64           C  
ANISOU 1829  CE1 TYR B  30     1716   1893   2715    246   -699   -355       C  
ATOM   1830  CE2 TYR B  30      36.697   4.869  16.058  1.00 14.08           C  
ANISOU 1830  CE2 TYR B  30     1723   1457   2169   -229     45   -294       C  
ATOM   1831  CZ  TYR B  30      37.516   4.120  16.876  1.00 16.00           C  
ANISOU 1831  CZ  TYR B  30     1452   1941   2685    -84   -291   -422       C  
ATOM   1832  OH  TYR B  30      38.499   4.756  17.608  1.00 21.45           O  
ANISOU 1832  OH  TYR B  30     1892   2676   3583   -373   -649   -679       O  
ATOM   1833  H   TYR B  30      34.682   2.734  12.191  1.00 13.24           H  
ANISOU 1833  H   TYR B  30     1677   1677   1677      0      0      0       H  
ATOM   1834  HA  TYR B  30      35.653   0.823  13.886  1.00 12.05           H  
ANISOU 1834  HA  TYR B  30     1526   1526   1526      0      0      0       H  
ATOM   1835  HB2 TYR B  30      33.673   2.760  14.459  1.00 12.97           H  
ANISOU 1835  HB2 TYR B  30     1643   1643   1643      0      0      0       H  
ATOM   1836  HB3 TYR B  30      33.905   1.530  15.404  1.00 12.97           H  
ANISOU 1836  HB3 TYR B  30     1643   1643   1643      0      0      0       H  
ATOM   1837  HD1 TYR B  30      36.196   1.270  16.432  1.00 17.18           H  
ANISOU 1837  HD1 TYR B  30     2176   2176   2176      0      0      0       H  
ATOM   1838  HD2 TYR B  30      35.080   4.718  14.851  1.00 15.03           H  
ANISOU 1838  HD2 TYR B  30     1904   1904   1904      0      0      0       H  
ATOM   1839  HE1 TYR B  30      37.888   2.286  17.551  1.00 19.97           H  
ANISOU 1839  HE1 TYR B  30     2529   2529   2529      0      0      0       H  
ATOM   1840  HE2 TYR B  30      36.832   5.783  15.955  1.00 16.90           H  
ANISOU 1840  HE2 TYR B  30     2140   2140   2140      0      0      0       H  
ATOM   1841  HH  TYR B  30      38.891   4.207  18.075  1.00 32.18           H  
ANISOU 1841  HH  TYR B  30     4076   4076   4076      0      0      0       H  
ATOM   1842  N   SER B  31      33.865  -0.885  13.661  1.00 10.17           N  
ANISOU 1842  N   SER B  31     1051   1314   1500    142    -44     67       N  
ATOM   1843  CA  SER B  31      32.875  -1.887  13.329  1.00 12.08           C  
ANISOU 1843  CA  SER B  31     1232   1153   2205    180   -162   -129       C  
ATOM   1844  C   SER B  31      31.475  -1.522  13.815  1.00 11.63           C  
ANISOU 1844  C   SER B  31     1096   1510   1812     23   -277     67       C  
ATOM   1845  O   SER B  31      30.518  -2.007  13.224  1.00 14.10           O  
ANISOU 1845  O   SER B  31     1281   1877   2199   -104   -315   -240       O  
ATOM   1846  CB  SER B  31      33.260  -3.260  13.651  1.00 14.64           C  
ANISOU 1846  CB  SER B  31     1541   1349   2675    241    -97     93       C  
ATOM   1847  OG  SER B  31      33.498  -3.401  14.967  1.00 16.71           O  
ANISOU 1847  OG  SER B  31     1880   1816   2654   -104   -477    294       O  
ATOM   1848  H   SER B  31      34.487  -1.094  14.217  1.00 12.21           H  
ANISOU 1848  H   SER B  31     1546   1546   1546      0      0      0       H  
ATOM   1849  HA  SER B  31      32.814  -1.865  12.351  1.00 14.50           H  
ANISOU 1849  HA  SER B  31     1836   1836   1836      0      0      0       H  
ATOM   1850  HB2 SER B  31      32.550  -3.865  13.385  1.00 17.57           H  
ANISOU 1850  HB2 SER B  31     2225   2225   2225      0      0      0       H  
ATOM   1851  HB3 SER B  31      34.058  -3.496  13.152  1.00 17.57           H  
ANISOU 1851  HB3 SER B  31     2225   2225   2225      0      0      0       H  
ATOM   1852  HG  SER B  31      34.106  -2.898  15.190  1.00 25.07           H  
ANISOU 1852  HG  SER B  31     3175   3175   3175      0      0      0       H  
ATOM   1853  N   GLN B  32      31.366  -0.685  14.836  1.00 10.88           N  
ANISOU 1853  N   GLN B  32      857   1528   1749    -39   -157    106       N  
ATOM   1854  CA  GLN B  32      30.067  -0.223  15.320  1.00 11.66           C  
ANISOU 1854  CA  GLN B  32     1037   1630   1764      4    -40    233       C  
ATOM   1855  C   GLN B  32      29.491   0.901  14.512  1.00 11.12           C  
ANISOU 1855  C   GLN B  32      964   1555   1705    101      7     94       C  
ATOM   1856  O   GLN B  32      28.383   1.337  14.784  1.00 14.45           O  
ANISOU 1856  O   GLN B  32     1082   2217   2193    377    146    262       O  
ATOM   1857  CB  GLN B  32      30.155   0.107  16.788  1.00 14.39           C  
ANISOU 1857  CB  GLN B  32     1559   2240   1668    211    101    287       C  
ATOM   1858  CG  GLN B  32      30.243  -1.175  17.626  1.00 18.27           C  
ANISOU 1858  CG  GLN B  32     1832   2794   2317    380    225    999       C  
ATOM   1859  CD  GLN B  32      29.029  -2.093  17.565  1.00 23.13           C  
ANISOU 1859  CD  GLN B  32     2416   3217   3155   -161    105   1541       C  
ATOM   1860  OE1 GLN B  32      28.992  -3.237  17.095  1.00 33.19           O  
ANISOU 1860  OE1 GLN B  32     3477   3481   5654   -661   -243    849       O  
ATOM   1861  NE2 GLN B  32      27.991  -1.619  18.146  1.00 26.32           N  
ANISOU 1861  NE2 GLN B  32     1992   4593   3414   -205    209   1865       N  
ATOM   1862  H   GLN B  32      32.080  -0.406  15.225  1.00 13.06           H  
ANISOU 1862  H   GLN B  32     1654   1654   1654      0      0      0       H  
ATOM   1863  HA  GLN B  32      29.449  -0.978  15.236  1.00 13.99           H  
ANISOU 1863  HA  GLN B  32     1772   1772   1772      0      0      0       H  
ATOM   1864  HB2 GLN B  32      30.938   0.656  16.951  1.00 17.27           H  
ANISOU 1864  HB2 GLN B  32     2187   2187   2187      0      0      0       H  
ATOM   1865  HB3 GLN B  32      29.371   0.614  17.053  1.00 17.27           H  
ANISOU 1865  HB3 GLN B  32     2187   2187   2187      0      0      0       H  
ATOM   1866  HG2 GLN B  32      31.020  -1.677  17.334  1.00 21.93           H  
ANISOU 1866  HG2 GLN B  32     2777   2777   2777      0      0      0       H  
ATOM   1867  HG3 GLN B  32      30.390  -0.925  18.552  1.00 21.93           H  
ANISOU 1867  HG3 GLN B  32     2777   2777   2777      0      0      0       H  
ATOM   1868 HE21 GLN B  32      27.277  -2.095  18.206  1.00 31.58           H  
ANISOU 1868 HE21 GLN B  32     4000   4000   4000      0      0      0       H  
ATOM   1869 HE22 GLN B  32      28.008  -0.825  18.475  1.00 31.58           H  
ANISOU 1869 HE22 GLN B  32     4000   4000   4000      0      0      0       H  
ATOM   1870  N   ASP B  33      30.243   1.444  13.569  1.00  9.90           N  
ANISOU 1870  N   ASP B  33      894   1282   1586     91   -155      7       N  
ATOM   1871  CA  ASP B  33      29.712   2.518  12.713  1.00  9.73           C  
ANISOU 1871  CA  ASP B  33      964   1293   1441    202   -171   -130       C  
ATOM   1872  C   ASP B  33      28.602   1.943  11.849  1.00 10.73           C  
ANISOU 1872  C   ASP B  33     1110   1229   1738    170   -301   -253       C  
ATOM   1873  O   ASP B  33      28.772   0.937  11.183  1.00 13.50           O  
ANISOU 1873  O   ASP B  33     1327   1564   2238    379   -305   -572       O  
ATOM   1874  CB  ASP B  33      30.797   3.146  11.884  1.00 10.00           C  
ANISOU 1874  CB  ASP B  33     1171   1137   1492    170    -67   -118       C  
ATOM   1875  CG  ASP B  33      31.707   4.071  12.680  1.00 10.60           C  
ANISOU 1875  CG  ASP B  33     1192   1049   1788    140    -87    -97       C  
ATOM   1876  OD1 ASP B  33      31.264   4.547  13.747  1.00 11.32           O  
ANISOU 1876  OD1 ASP B  33     1113   1247   1940     94   -168   -397       O  
ATOM   1877  OD2 ASP B  33      32.842   4.268  12.207  1.00 12.43           O  
ANISOU 1877  OD2 ASP B  33     1265   1426   2030     38    -51     63       O  
ATOM   1878  H   ASP B  33      31.050   1.167  13.455  1.00 11.88           H  
ANISOU 1878  H   ASP B  33     1505   1505   1505      0      0      0       H  
ATOM   1879  HA  ASP B  33      29.326   3.210  13.290  1.00 11.68           H  
ANISOU 1879  HA  ASP B  33     1479   1479   1479      0      0      0       H  
ATOM   1880  HB2 ASP B  33      31.335   2.443  11.486  1.00 12.00           H  
ANISOU 1880  HB2 ASP B  33     1520   1520   1520      0      0      0       H  
ATOM   1881  HB3 ASP B  33      30.389   3.650  11.162  1.00 12.00           H  
ANISOU 1881  HB3 ASP B  33     1520   1520   1520      0      0      0       H  
ATOM   1882  N   GLY B  34      27.459   2.611  11.843  1.00 10.92           N  
ANISOU 1882  N   GLY B  34      929   1383   1838    100   -236   -259       N  
ATOM   1883  CA  GLY B  34      26.329   2.264  11.046  1.00 12.40           C  
ANISOU 1883  CA  GLY B  34     1128   1793   1792    150   -340   -286       C  
ATOM   1884  C   GLY B  34      25.324   1.346  11.697  1.00 12.37           C  
ANISOU 1884  C   GLY B  34      984   1525   2190    119   -478   -259       C  
ATOM   1885  O   GLY B  34      24.353   0.973  11.081  1.00 16.04           O  
ANISOU 1885  O   GLY B  34     1359   2200   2535   -201   -755   -229       O  
ATOM   1886  H   GLY B  34      27.394   3.300  12.354  1.00 13.11           H  
ANISOU 1886  H   GLY B  34     1660   1660   1660      0      0      0       H  
ATOM   1887  HA2 GLY B  34      25.874   3.082  10.789  1.00 14.88           H  
ANISOU 1887  HA2 GLY B  34     1885   1885   1885      0      0      0       H  
ATOM   1888  HA3 GLY B  34      26.648   1.841  10.233  1.00 14.88           H  
ANISOU 1888  HA3 GLY B  34     1885   1885   1885      0      0      0       H  
ATOM   1889  N   VAL B  35      25.507   1.041  12.982  1.00 11.72           N  
ANISOU 1889  N   VAL B  35     1029   1277   2145    -10   -359   -196       N  
ATOM   1890  CA  VAL B  35      24.481   0.265  13.682  1.00 13.56           C  
ANISOU 1890  CA  VAL B  35     1112   1239   2801    -33   -218    -60       C  
ATOM   1891  C   VAL B  35      23.264   1.091  13.900  1.00 13.21           C  
ANISOU 1891  C   VAL B  35     1067   1211   2743   -139   -190    -17       C  
ATOM   1892  O   VAL B  35      23.262   2.323  13.904  1.00 12.82           O  
ANISOU 1892  O   VAL B  35     1152   1204   2516    -57   -157    132       O  
ATOM   1893  CB  VAL B  35      25.028  -0.269  15.006  1.00 15.43           C  
ANISOU 1893  CB  VAL B  35     1273   1750   2842      0    -29    399       C  
ATOM   1894  CG1 VAL B  35      26.172  -1.256  14.712  1.00 20.98           C  
ANISOU 1894  CG1 VAL B  35     1956   2214   3803    719   -516    127       C  
ATOM   1895  CG2 VAL B  35      25.352   0.765  16.007  1.00 16.78           C  
ANISOU 1895  CG2 VAL B  35     1487   2333   2558    -22      8    182       C  
ATOM   1896  H   VAL B  35      26.217   1.297  13.394  1.00 14.06           H  
ANISOU 1896  H   VAL B  35     1781   1781   1781      0      0      0       H  
ATOM   1897  HA  VAL B  35      24.237  -0.500  13.120  1.00 16.27           H  
ANISOU 1897  HA  VAL B  35     2061   2061   2061      0      0      0       H  
ATOM   1898  HB  VAL B  35      24.306  -0.804  15.398  1.00 18.52           H  
ANISOU 1898  HB  VAL B  35     2346   2346   2346      0      0      0       H  
ATOM   1899 HG11 VAL B  35      25.883  -1.895  14.057  1.00 31.47           H  
ANISOU 1899 HG11 VAL B  35     3986   3986   3986      0      0      0       H  
ATOM   1900 HG12 VAL B  35      26.932  -0.775  14.376  1.00 31.47           H  
ANISOU 1900 HG12 VAL B  35     3986   3986   3986      0      0      0       H  
ATOM   1901 HG13 VAL B  35      26.415  -1.714  15.520  1.00 31.47           H  
ANISOU 1901 HG13 VAL B  35     3986   3986   3986      0      0      0       H  
ATOM   1902 HG21 VAL B  35      24.591   1.334  16.137  1.00 25.18           H  
ANISOU 1902 HG21 VAL B  35     3189   3189   3189      0      0      0       H  
ATOM   1903 HG22 VAL B  35      25.583   0.344  16.838  1.00 25.18           H  
ANISOU 1903 HG22 VAL B  35     3189   3189   3189      0      0      0       H  
ATOM   1904 HG23 VAL B  35      26.094   1.289  15.696  1.00 25.18           H  
ANISOU 1904 HG23 VAL B  35     3189   3189   3189      0      0      0       H  
ATOM   1905  N   VAL B  36      22.144   0.419  14.148  1.00 14.02           N  
ANISOU 1905  N   VAL B  36     1153   1200   2974    -97    -87    101       N  
ATOM   1906  CA  VAL B  36      20.882   1.094  14.454  1.00 14.79           C  
ANISOU 1906  CA  VAL B  36     1057   1461   3102   -102   -124    -60       C  
ATOM   1907  C   VAL B  36      21.004   1.787  15.779  1.00 13.46           C  
ANISOU 1907  C   VAL B  36      962   1408   2744     22    -94    234       C  
ATOM   1908  O   VAL B  36      21.522   1.237  16.733  1.00 16.77           O  
ANISOU 1908  O   VAL B  36     1654   1681   3036    294   -207    376       O  
ATOM   1909  CB  VAL B  36      19.748   0.035  14.491  1.00 16.79           C  
ANISOU 1909  CB  VAL B  36     1227   1715   3439   -339     80    -58       C  
ATOM   1910  CG1 VAL B  36      18.435   0.767  14.904  1.00 20.31           C  
ANISOU 1910  CG1 VAL B  36     1307   1860   4550   -247    454    122       C  
ATOM   1911  CG2 VAL B  36      19.524  -0.428  13.044  1.00 20.49           C  
ANISOU 1911  CG2 VAL B  36     1719   2315   3752   -599   -249   -435       C  
ATOM   1912  H   VAL B  36      22.162  -0.440  14.129  1.00 16.82           H  
ANISOU 1912  H   VAL B  36     2130   2130   2130      0      0      0       H  
ATOM   1913  HA  VAL B  36      20.688   1.755  13.757  1.00 17.75           H  
ANISOU 1913  HA  VAL B  36     2248   2248   2248      0      0      0       H  
ATOM   1914  HB  VAL B  36      19.959  -0.712  15.089  1.00 20.15           H  
ANISOU 1914  HB  VAL B  36     2552   2552   2552      0      0      0       H  
ATOM   1915 HG11 VAL B  36      18.284   1.510  14.315  1.00 30.47           H  
ANISOU 1915 HG11 VAL B  36     3859   3859   3859      0      0      0       H  
ATOM   1916 HG12 VAL B  36      17.696   0.156  14.846  1.00 30.47           H  
ANISOU 1916 HG12 VAL B  36     3859   3859   3859      0      0      0       H  
ATOM   1917 HG13 VAL B  36      18.516   1.085  15.806  1.00 30.47           H  
ANISOU 1917 HG13 VAL B  36     3859   3859   3859      0      0      0       H  
ATOM   1918 HG21 VAL B  36      19.272   0.323  12.502  1.00 30.74           H  
ANISOU 1918 HG21 VAL B  36     3893   3893   3893      0      0      0       H  
ATOM   1919 HG22 VAL B  36      20.336  -0.811  12.701  1.00 30.74           H  
ANISOU 1919 HG22 VAL B  36     3893   3893   3893      0      0      0       H  
ATOM   1920 HG23 VAL B  36      18.826  -1.087  13.023  1.00 30.74           H  
ANISOU 1920 HG23 VAL B  36     3893   3893   3893      0      0      0       H  
ATOM   1921  N   PHE B  37      20.481   2.988  15.844  1.00 13.49           N  
ANISOU 1921  N   PHE B  37      975   1582   2569    135    -45    140       N  
ATOM   1922  CA  PHE B  37      20.340   3.748  17.115  1.00 13.53           C  
ANISOU 1922  CA  PHE B  37     1134   1531   2477    165   -208    208       C  
ATOM   1923  C   PHE B  37      18.883   3.569  17.576  1.00 13.43           C  
ANISOU 1923  C   PHE B  37     1209   1686   2207     -1    -89    137       C  
ATOM   1924  O   PHE B  37      17.954   3.850  16.861  1.00 15.18           O  
ANISOU 1924  O   PHE B  37     1125   2237   2404    -16   -158     84       O  
ATOM   1925  CB  PHE B  37      20.605   5.210  16.896  1.00 13.16           C  
ANISOU 1925  CB  PHE B  37     1098   1603   2301     10   -103    202       C  
ATOM   1926  CG  PHE B  37      20.364   6.066  18.111  1.00 13.70           C  
ANISOU 1926  CG  PHE B  37     1301   1676   2229   -276    -78    143       C  
ATOM   1927  CD1 PHE B  37      21.190   5.968  19.234  1.00 16.70           C  
ANISOU 1927  CD1 PHE B  37     1708   2203   2433   -291   -328     86       C  
ATOM   1928  CD2 PHE B  37      19.371   7.024  18.111  1.00 15.29           C  
ANISOU 1928  CD2 PHE B  37     1592   1901   2318    -18    -12   -125       C  
ATOM   1929  CE1 PHE B  37      20.892   6.705  20.361  1.00 18.49           C  
ANISOU 1929  CE1 PHE B  37     2108   2571   2345   -513   -328    -16       C  
ATOM   1930  CE2 PHE B  37      19.121   7.754  19.225  1.00 16.35           C  
ANISOU 1930  CE2 PHE B  37     2037   1947   2226   -150    306     40       C  
ATOM   1931  CZ  PHE B  37      19.894   7.625  20.334  1.00 17.70           C  
ANISOU 1931  CZ  PHE B  37     2331   2192   2205   -521    134    -22       C  
ATOM   1932  H   PHE B  37      20.206   3.354  15.116  1.00 16.19           H  
ANISOU 1932  H   PHE B  37     2050   2050   2050      0      0      0       H  
ATOM   1933  HA  PHE B  37      20.953   3.392  17.791  1.00 16.24           H  
ANISOU 1933  HA  PHE B  37     2057   2057   2057      0      0      0       H  
ATOM   1934  HB2 PHE B  37      21.527   5.321  16.615  1.00 15.80           H  
ANISOU 1934  HB2 PHE B  37     2001   2001   2001      0      0      0       H  
ATOM   1935  HB3 PHE B  37      20.038   5.526  16.175  1.00 15.80           H  
ANISOU 1935  HB3 PHE B  37     2001   2001   2001      0      0      0       H  
ATOM   1936  HD1 PHE B  37      21.934   5.411  19.221  1.00 20.03           H  
ANISOU 1936  HD1 PHE B  37     2537   2537   2537      0      0      0       H  
ATOM   1937  HD2 PHE B  37      18.869   7.170  17.342  1.00 18.35           H  
ANISOU 1937  HD2 PHE B  37     2324   2324   2324      0      0      0       H  
ATOM   1938  HE1 PHE B  37      21.378   6.571  21.143  1.00 22.19           H  
ANISOU 1938  HE1 PHE B  37     2810   2810   2810      0      0      0       H  
ATOM   1939  HE2 PHE B  37      18.409   8.352  19.230  1.00 19.61           H  
ANISOU 1939  HE2 PHE B  37     2484   2484   2484      0      0      0       H  
ATOM   1940  HZ  PHE B  37      19.739   8.166  21.075  1.00 21.25           H  
ANISOU 1940  HZ  PHE B  37     2691   2691   2691      0      0      0       H  
ATOM   1941  N   GLN B  38      18.737   2.992  18.767  1.00 15.24           N  
ANISOU 1941  N   GLN B  38     1470   1724   2596    -81   -148    404       N  
ATOM   1942  CA  GLN B  38      17.449   2.576  19.236  1.00 17.65           C  
ANISOU 1942  CA  GLN B  38     1896   1958   2854   -468    202    480       C  
ATOM   1943  C   GLN B  38      16.603   3.688  19.770  1.00 17.41           C  
ANISOU 1943  C   GLN B  38     1437   2270   2909   -434    105    299       C  
ATOM   1944  O   GLN B  38      15.416   3.501  19.973  1.00 21.25           O  
ANISOU 1944  O   GLN B  38     1761   2691   3624   -648    578    127       O  
ATOM   1945  CB  GLN B  38      17.616   1.464  20.277  1.00 25.99           C  
ANISOU 1945  CB  GLN B  38     3362   2579   3934   -127    516   1314       C  
ATOM   1946  CG  GLN B  38      18.120   0.173  19.647  1.00 36.00           C  
ANISOU 1946  CG  GLN B  38     5069   2588   6023    835   -260   1012       C  
ATOM   1947  CD  GLN B  38      18.033  -0.969  20.667  1.00 45.82           C  
ANISOU 1947  CD  GLN B  38     6706   3216   7487    873   -832   2066       C  
ATOM   1948  OE1 GLN B  38      19.038  -1.283  21.312  1.00 64.53           O  
ANISOU 1948  OE1 GLN B  38     8123   6777   9620   1703  -1909   3924       O  
ATOM   1949  NE2 GLN B  38      16.859  -1.601  20.814  1.00 58.75           N  
ANISOU 1949  NE2 GLN B  38     8200   5577   8547   -880   -217   3377       N  
ATOM   1950  H   GLN B  38      19.428   2.868  19.264  1.00 18.29           H  
ANISOU 1950  H   GLN B  38     2316   2316   2316      0      0      0       H  
ATOM   1951  HA  GLN B  38      16.972   2.190  18.472  1.00 21.18           H  
ANISOU 1951  HA  GLN B  38     2682   2682   2682      0      0      0       H  
ATOM   1952  HB2 GLN B  38      18.243   1.754  20.958  1.00 31.19           H  
ANISOU 1952  HB2 GLN B  38     3950   3950   3950      0      0      0       H  
ATOM   1953  HB3 GLN B  38      16.763   1.298  20.708  1.00 31.19           H  
ANISOU 1953  HB3 GLN B  38     3950   3950   3950      0      0      0       H  
ATOM   1954  HG2 GLN B  38      17.583  -0.043  18.869  1.00 43.21           H  
ANISOU 1954  HG2 GLN B  38     5473   5473   5473      0      0      0       H  
ATOM   1955  HG3 GLN B  38      19.039   0.286  19.360  1.00 43.21           H  
ANISOU 1955  HG3 GLN B  38     5473   5473   5473      0      0      0       H  
ATOM   1956 HE21 GLN B  38      16.787  -2.251  21.373  1.00 70.50           H  
ANISOU 1956 HE21 GLN B  38     8929   8929   8929      0      0      0       H  
ATOM   1957 HE22 GLN B  38      16.178  -1.357  20.349  1.00 70.50           H  
ANISOU 1957 HE22 GLN B  38     8929   8929   8929      0      0      0       H  
ATOM   1958  N   ASN B  39      17.179   4.849  20.106  1.00 15.64           N  
ANISOU 1958  N   ASN B  39     1421   2275   2246   -223    143    307       N  
ATOM   1959  CA  ASN B  39      16.413   5.965  20.638  1.00 16.21           C  
ANISOU 1959  CA  ASN B  39     1456   2539   2164   -146     27     97       C  
ATOM   1960  C   ASN B  39      15.602   5.624  21.872  1.00 18.79           C  
ANISOU 1960  C   ASN B  39     1979   2936   2225   -332    292    -81       C  
ATOM   1961  O   ASN B  39      14.452   6.034  21.985  1.00 22.15           O  
ANISOU 1961  O   ASN B  39     2003   3532   2881   -304    672    -33       O  
ATOM   1962  CB  ASN B  39      15.530   6.611  19.593  1.00 16.09           C  
ANISOU 1962  CB  ASN B  39     1325   2465   2322   -104   -116   -112       C  
ATOM   1963  CG  ASN B  39      15.031   7.981  19.911  1.00 16.46           C  
ANISOU 1963  CG  ASN B  39     1341   2416   2495   -123     83   -107       C  
ATOM   1964  OD1 ASN B  39      15.655   8.803  20.597  1.00 17.81           O  
ANISOU 1964  OD1 ASN B  39     1713   2544   2510      2   -111   -213       O  
ATOM   1965  ND2 ASN B  39      13.838   8.251  19.369  1.00 17.84           N  
ANISOU 1965  ND2 ASN B  39     1352   2304   3123   -141     -2    -62       N  
ATOM   1966  H   ASN B  39      18.028   4.938  20.003  1.00 18.77           H  
ANISOU 1966  H   ASN B  39     2377   2377   2377      0      0      0       H  
ATOM   1967  HA  ASN B  39      17.064   6.645  20.911  1.00 19.45           H  
ANISOU 1967  HA  ASN B  39     2463   2463   2463      0      0      0       H  
ATOM   1968  HB2 ASN B  39      16.026   6.654  18.760  1.00 19.31           H  
ANISOU 1968  HB2 ASN B  39     2446   2446   2446      0      0      0       H  
ATOM   1969  HB3 ASN B  39      14.764   6.036  19.444  1.00 19.31           H  
ANISOU 1969  HB3 ASN B  39     2446   2446   2446      0      0      0       H  
ATOM   1970 HD21 ASN B  39      13.475   9.021  19.491  1.00 21.41           H  
ANISOU 1970 HD21 ASN B  39     2712   2712   2712      0      0      0       H  
ATOM   1971 HD22 ASN B  39      13.435   7.655  18.898  1.00 21.41           H  
ANISOU 1971 HD22 ASN B  39     2712   2712   2712      0      0      0       H  
ATOM   1972  N   ARG B  40      16.225   4.872  22.779  1.00 23.26           N  
ANISOU 1972  N   ARG B  40     2848   3247   2741   -298    524    744       N  
ATOM   1973  CA  ARG B  40      15.673   4.383  23.966  1.00 29.35           C  
ANISOU 1973  CA  ARG B  40     3621   4292   3241    -49   1089   1249       C  
ATOM   1974  C   ARG B  40      15.001   5.393  24.856  1.00 29.76           C  
ANISOU 1974  C   ARG B  40     3846   4401   3058   -178   1272   1234       C  
ATOM   1975  O   ARG B  40      14.012   5.038  25.491  1.00 32.38           O  
ANISOU 1975  O   ARG B  40     4089   4843   3370   -557   1525    732       O  
ATOM   1976  CB  ARG B  40      16.710   3.624  24.847  1.00 35.98           C  
ANISOU 1976  CB  ARG B  40     5058   4766   3848    605    905   2014       C  
ATOM   1977  CG  ARG B  40      16.805   2.187  24.423  1.00 45.07           C  
ANISOU 1977  CG  ARG B  40     6457   4778   5891    914    722   1817       C  
ATOM   1978  CD  ARG B  40      16.773   1.259  25.665  1.00 52.33           C  
ANISOU 1978  CD  ARG B  40     8017   4905   6961   1095    592   2550       C  
ATOM   1979  NE  ARG B  40      17.071  -0.102  25.243  1.00 58.87           N  
ANISOU 1979  NE  ARG B  40     9368   4909   8089   1728   1127   2253       N  
ATOM   1980  CZ  ARG B  40      17.643  -1.085  25.865  1.00 61.45           C  
ANISOU 1980  CZ  ARG B  40    10108   5446   7796   2508   1464   2297       C  
ATOM   1981  NH1 ARG B  40      18.448  -1.927  25.204  1.00 65.45           N  
ANISOU 1981  NH1 ARG B  40    11470   5522   7877   2992   1867   2168       N  
ATOM   1982  NH2 ARG B  40      17.274  -1.440  27.102  1.00 67.76           N  
ANISOU 1982  NH2 ARG B  40    10344   7785   7618   3714   1355   2452       N  
ATOM   1983  H   ARG B  40      17.046   4.670  22.619  1.00 27.91           H  
ANISOU 1983  H   ARG B  40     3535   3535   3535      0      0      0       H  
ATOM   1984  HA  ARG B  40      14.987   3.730  23.711  1.00 35.22           H  
ANISOU 1984  HA  ARG B  40     4461   4461   4461      0      0      0       H  
ATOM   1985  HB2 ARG B  40      17.580   4.046  24.762  1.00 43.18           H  
ANISOU 1985  HB2 ARG B  40     5469   5469   5469      0      0      0       H  
ATOM   1986  HB3 ARG B  40      16.443   3.671  25.778  1.00 43.18           H  
ANISOU 1986  HB3 ARG B  40     5469   5469   5469      0      0      0       H  
ATOM   1987  HG2 ARG B  40      16.063   1.971  23.837  1.00 54.09           H  
ANISOU 1987  HG2 ARG B  40     6851   6851   6851      0      0      0       H  
ATOM   1988  HG3 ARG B  40      17.629   2.045  23.932  1.00 54.09           H  
ANISOU 1988  HG3 ARG B  40     6851   6851   6851      0      0      0       H  
ATOM   1989  HD2 ARG B  40      17.429   1.555  26.315  1.00 62.79           H  
ANISOU 1989  HD2 ARG B  40     7952   7952   7952      0      0      0       H  
ATOM   1990  HD3 ARG B  40      15.897   1.292  26.080  1.00 62.79           H  
ANISOU 1990  HD3 ARG B  40     7952   7952   7952      0      0      0       H  
ATOM   1991  HE  ARG B  40      16.825  -0.286  24.440  1.00 70.64           H  
ANISOU 1991  HE  ARG B  40     8947   8947   8947      0      0      0       H  
ATOM   1992 HH11 ARG B  40      18.589  -1.817  24.363  1.00 78.54           H  
ANISOU 1992 HH11 ARG B  40     9947   9947   9947      0      0      0       H  
ATOM   1993 HH12 ARG B  40      18.825  -2.578  25.621  1.00 78.54           H  
ANISOU 1993 HH12 ARG B  40     9947   9947   9947      0      0      0       H  
ATOM   1994 HH21 ARG B  40      16.644  -1.013  27.502  1.00 81.32           H  
ANISOU 1994 HH21 ARG B  40    10299  10299  10299      0      0      0       H  
ATOM   1995 HH22 ARG B  40      17.667  -2.096  27.496  1.00 81.32           H  
ANISOU 1995 HH22 ARG B  40    10299  10299  10299      0      0      0       H  
ATOM   1996  N   GLU B  41      15.601   6.538  24.978  1.00 30.60           N  
ANISOU 1996  N   GLU B  41     3837   4610   3180   -336   1237    912       N  
ATOM   1997  CA  GLU B  41      15.046   7.563  25.902  1.00 33.61           C  
ANISOU 1997  CA  GLU B  41     4463   5393   2914   -450    956    297       C  
ATOM   1998  C   GLU B  41      14.169   8.553  25.186  1.00 32.55           C  
ANISOU 1998  C   GLU B  41     4124   5008   3236   -128   1078   -285       C  
ATOM   1999  O   GLU B  41      13.738   9.594  25.732  1.00 36.09           O  
ANISOU 1999  O   GLU B  41     5116   5215   3383   -257   1609   -542       O  
ATOM   2000  CB  GLU B  41      16.196   8.197  26.670  1.00 42.37           C  
ANISOU 2000  CB  GLU B  41     5506   6569   4025   -571   -241     61       C  
ATOM   2001  CG  GLU B  41      16.535   7.431  27.962  1.00 49.85           C  
ANISOU 2001  CG  GLU B  41     6509   8102   4330    175   -705    432       C  
ATOM   2002  CD  GLU B  41      16.103   8.168  29.199  1.00 54.48           C  
ANISOU 2002  CD  GLU B  41     7370   9235   4095    771   -662    420       C  
ATOM   2003  OE1 GLU B  41      15.351   9.180  29.066  1.00 61.27           O  
ANISOU 2003  OE1 GLU B  41     7215  10289   5777   1626  -1154   -749       O  
ATOM   2004  OE2 GLU B  41      16.499   7.786  30.338  1.00 64.27           O  
ANISOU 2004  OE2 GLU B  41     8867  11316   4238    623  -1345    540       O  
ATOM   2005  H   GLU B  41      16.315   6.703  24.527  1.00 36.72           H  
ANISOU 2005  H   GLU B  41     4651   4651   4651      0      0      0       H  
ATOM   2006  HA  GLU B  41      14.483   7.094  26.553  1.00 40.33           H  
ANISOU 2006  HA  GLU B  41     5108   5108   5108      0      0      0       H  
ATOM   2007  HB2 GLU B  41      16.981   8.223  26.102  1.00 50.85           H  
ANISOU 2007  HB2 GLU B  41     6440   6440   6440      0      0      0       H  
ATOM   2008  HB3 GLU B  41      15.961   9.110  26.896  1.00 50.85           H  
ANISOU 2008  HB3 GLU B  41     6440   6440   6440      0      0      0       H  
ATOM   2009  HG2 GLU B  41      16.099   6.564  27.940  1.00 59.82           H  
ANISOU 2009  HG2 GLU B  41     7576   7576   7576      0      0      0       H  
ATOM   2010  HG3 GLU B  41      17.492   7.281  27.999  1.00 59.82           H  
ANISOU 2010  HG3 GLU B  41     7576   7576   7576      0      0      0       H  
ATOM   2011  N   SER B  42      13.795   8.247  23.907  1.00 28.16           N  
ANISOU 2011  N   SER B  42     3557   3945   3199   -350   1049     65       N  
ATOM   2012  CA  SER B  42      12.898   9.074  23.168  1.00 27.46           C  
ANISOU 2012  CA  SER B  42     2961   3779   3694   -499   1185     81       C  
ATOM   2013  C   SER B  42      13.290  10.542  23.096  1.00 23.38           C  
ANISOU 2013  C   SER B  42     2349   3718   2817   -331    651   -421       C  
ATOM   2014  O   SER B  42      12.459  11.446  23.006  1.00 27.90           O  
ANISOU 2014  O   SER B  42     2240   3735   4625   -248   1199   -856       O  
ATOM   2015  CB  SER B  42      11.417   8.888  23.527  1.00 32.99           C  
ANISOU 2015  CB  SER B  42     3073   4284   5177   -721   1565   -113       C  
ATOM   2016  OG  SER B  42      10.958   7.559  23.116  1.00 44.26           O  
ANISOU 2016  OG  SER B  42     4079   4278   8460  -1309   1406     50       O  
ATOM   2017  H   SER B  42      14.108   7.536  23.539  1.00 33.79           H  
ANISOU 2017  H   SER B  42     4280   4280   4280      0      0      0       H  
ATOM   2018  HA  SER B  42      12.971   8.754  22.245  1.00 32.95           H  
ANISOU 2018  HA  SER B  42     4173   4173   4173      0      0      0       H  
ATOM   2019  HB2 SER B  42      11.299   8.992  24.484  1.00 39.58           H  
ANISOU 2019  HB2 SER B  42     5013   5013   5013      0      0      0       H  
ATOM   2020  HB3 SER B  42      10.887   9.568  23.081  1.00 39.58           H  
ANISOU 2020  HB3 SER B  42     5013   5013   5013      0      0      0       H  
ATOM   2021  HG  SER B  42      11.396   6.986  23.506  1.00 66.39           H  
ANISOU 2021  HG  SER B  42     8408   8408   8408      0      0      0       H  
ATOM   2022  N   VAL B  43      14.599  10.829  23.037  1.00 21.02           N  
ANISOU 2022  N   VAL B  43     2320   3584   2084   -267    357    -31       N  
ATOM   2023  CA  VAL B  43      15.080  12.174  22.911  1.00 20.41           C  
ANISOU 2023  CA  VAL B  43     2231   3412   2111   -120    106   -289       C  
ATOM   2024  C   VAL B  43      14.812  12.674  21.502  1.00 17.73           C  
ANISOU 2024  C   VAL B  43     1768   2858   2111    -42    130   -405       C  
ATOM   2025  O   VAL B  43      14.399  13.813  21.332  1.00 20.84           O  
ANISOU 2025  O   VAL B  43     2518   2953   2446    178      0   -496       O  
ATOM   2026  CB  VAL B  43      16.603  12.296  23.245  1.00 20.24           C  
ANISOU 2026  CB  VAL B  43     2398   3087   2206    -90   -237   -541       C  
ATOM   2027  CG1 VAL B  43      17.060  13.760  23.062  1.00 22.05           C  
ANISOU 2027  CG1 VAL B  43     2578   3222   2578   -265    -61   -274       C  
ATOM   2028  CG2 VAL B  43      16.813  11.983  24.751  1.00 27.65           C  
ANISOU 2028  CG2 VAL B  43     4402   3395   2708    -95  -1200     63       C  
ATOM   2029  H   VAL B  43      15.168  10.185  23.075  1.00 25.23           H  
ANISOU 2029  H   VAL B  43     3195   3195   3195      0      0      0       H  
ATOM   2030  HA  VAL B  43      14.581  12.739  23.538  1.00 24.49           H  
ANISOU 2030  HA  VAL B  43     3102   3102   3102      0      0      0       H  
ATOM   2031  HB  VAL B  43      17.133  11.691  22.684  1.00 24.29           H  
ANISOU 2031  HB  VAL B  43     3076   3076   3076      0      0      0       H  
ATOM   2032 HG11 VAL B  43      16.529  14.333  23.619  1.00 33.08           H  
ANISOU 2032 HG11 VAL B  43     4190   4190   4190      0      0      0       H  
ATOM   2033 HG12 VAL B  43      17.984  13.840  23.310  1.00 33.08           H  
ANISOU 2033 HG12 VAL B  43     4190   4190   4190      0      0      0       H  
ATOM   2034 HG13 VAL B  43      16.953  14.017  22.143  1.00 33.08           H  
ANISOU 2034 HG13 VAL B  43     4190   4190   4190      0      0      0       H  
ATOM   2035 HG21 VAL B  43      16.285  12.585  25.280  1.00 41.48           H  
ANISOU 2035 HG21 VAL B  43     5254   5254   5254      0      0      0       H  
ATOM   2036 HG22 VAL B  43      16.545  11.079  24.931  1.00 41.48           H  
ANISOU 2036 HG22 VAL B  43     5254   5254   5254      0      0      0       H  
ATOM   2037 HG23 VAL B  43      17.741  12.091  24.974  1.00 41.48           H  
ANISOU 2037 HG23 VAL B  43     5254   5254   5254      0      0      0       H  
ATOM   2038  N   LEU B  44      14.999  11.810  20.497  1.00 16.06           N  
ANISOU 2038  N   LEU B  44     1327   2722   2054   -209     -8   -317       N  
ATOM   2039  CA  LEU B  44      14.677  12.148  19.143  1.00 15.05           C  
ANISOU 2039  CA  LEU B  44     1312   2244   2162   -259   -189   -381       C  
ATOM   2040  C   LEU B  44      13.248  11.727  18.831  1.00 14.68           C  
ANISOU 2040  C   LEU B  44     1253   2112   2213   -189   -125   -359       C  
ATOM   2041  O   LEU B  44      12.696  10.912  19.602  1.00 15.89           O  
ANISOU 2041  O   LEU B  44     1273   2383   2382   -214    -14   -262       O  
ATOM   2042  CB  LEU B  44      15.614  11.411  18.153  1.00 14.39           C  
ANISOU 2042  CB  LEU B  44     1171   2338   1960   -233   -118    -33       C  
ATOM   2043  CG  LEU B  44      17.107  11.780  18.266  1.00 15.11           C  
ANISOU 2043  CG  LEU B  44     1260   2719   1763   -455   -165    -14       C  
ATOM   2044  CD1 LEU B  44      17.931  10.965  17.325  1.00 18.09           C  
ANISOU 2044  CD1 LEU B  44     1395   3340   2139     39     28     41       C  
ATOM   2045  CD2 LEU B  44      17.291  13.266  18.083  1.00 18.81           C  
ANISOU 2045  CD2 LEU B  44     1414   2810   2924   -699     97    154       C  
ATOM   2046  H   LEU B  44      15.321  11.031  20.668  1.00 19.27           H  
ANISOU 2046  H   LEU B  44     2441   2441   2441      0      0      0       H  
ATOM   2047  HA  LEU B  44      14.766  13.116  19.018  1.00 18.06           H  
ANISOU 2047  HA  LEU B  44     2287   2287   2287      0      0      0       H  
ATOM   2048  HB2 LEU B  44      15.521  10.456  18.294  1.00 17.27           H  
ANISOU 2048  HB2 LEU B  44     2187   2187   2187      0      0      0       H  
ATOM   2049  HB3 LEU B  44      15.318  11.603  17.249  1.00 17.27           H  
ANISOU 2049  HB3 LEU B  44     2187   2187   2187      0      0      0       H  
ATOM   2050  HG  LEU B  44      17.395  11.559  19.176  1.00 18.13           H  
ANISOU 2050  HG  LEU B  44     2296   2296   2296      0      0      0       H  
ATOM   2051 HD11 LEU B  44      17.773  10.032  17.487  1.00 27.14           H  
ANISOU 2051 HD11 LEU B  44     3437   3437   3437      0      0      0       H  
ATOM   2052 HD12 LEU B  44      17.691  11.179  16.421  1.00 27.14           H  
ANISOU 2052 HD12 LEU B  44     3437   3437   3437      0      0      0       H  
ATOM   2053 HD13 LEU B  44      18.861  11.160  17.463  1.00 27.14           H  
ANISOU 2053 HD13 LEU B  44     3437   3437   3437      0      0      0       H  
ATOM   2054 HD21 LEU B  44      16.738  13.737  18.711  1.00 28.22           H  
ANISOU 2054 HD21 LEU B  44     3574   3574   3574      0      0      0       H  
ATOM   2055 HD22 LEU B  44      18.211  13.495  18.233  1.00 28.22           H  
ANISOU 2055 HD22 LEU B  44     3574   3574   3574      0      0      0       H  
ATOM   2056 HD23 LEU B  44      17.041  13.512  17.190  1.00 28.22           H  
ANISOU 2056 HD23 LEU B  44     3574   3574   3574      0      0      0       H  
ATOM   2057  N   PRO B  45      12.631  12.256  17.812  1.00 14.67           N  
ANISOU 2057  N   PRO B  45     1241   1824   2508    -38   -219   -324       N  
ATOM   2058  CA  PRO B  45      11.252  11.862  17.515  1.00 15.04           C  
ANISOU 2058  CA  PRO B  45     1228   1834   2653    102   -234   -465       C  
ATOM   2059  C   PRO B  45      11.146  10.344  17.419  1.00 13.36           C  
ANISOU 2059  C   PRO B  45     1051   1780   2245     83    -90   -458       C  
ATOM   2060  O   PRO B  45      11.938   9.600  16.910  1.00 14.73           O  
ANISOU 2060  O   PRO B  45      972   1949   2675    150     13   -528       O  
ATOM   2061  CB  PRO B  45      10.967  12.533  16.151  1.00 17.22           C  
ANISOU 2061  CB  PRO B  45     1380   1916   3246    213   -570    -40       C  
ATOM   2062  CG  PRO B  45      11.831  13.774  16.200  1.00 18.47           C  
ANISOU 2062  CG  PRO B  45     1796   1840   3383     93   -627    -63       C  
ATOM   2063  CD  PRO B  45      13.118  13.294  16.871  1.00 17.01           C  
ANISOU 2063  CD  PRO B  45     1596   1933   2933   -133   -442    -22       C  
ATOM   2064  HA  PRO B  45      10.642  12.206  18.201  1.00 18.05           H  
ANISOU 2064  HA  PRO B  45     2286   2286   2286      0      0      0       H  
ATOM   2065  HB2 PRO B  45      11.225  11.956  15.415  1.00 20.66           H  
ANISOU 2065  HB2 PRO B  45     2617   2617   2617      0      0      0       H  
ATOM   2066  HB3 PRO B  45      10.029  12.763  16.062  1.00 20.66           H  
ANISOU 2066  HB3 PRO B  45     2617   2617   2617      0      0      0       H  
ATOM   2067  HG2 PRO B  45      12.009  14.110  15.308  1.00 22.17           H  
ANISOU 2067  HG2 PRO B  45     2808   2808   2808      0      0      0       H  
ATOM   2068  HG3 PRO B  45      11.407  14.473  16.722  1.00 22.17           H  
ANISOU 2068  HG3 PRO B  45     2808   2808   2808      0      0      0       H  
ATOM   2069  HD2 PRO B  45      13.733  12.919  16.222  1.00 20.41           H  
ANISOU 2069  HD2 PRO B  45     2585   2585   2585      0      0      0       H  
ATOM   2070  HD3 PRO B  45      13.558  14.018  17.345  1.00 20.41           H  
ANISOU 2070  HD3 PRO B  45     2585   2585   2585      0      0      0       H  
ATOM   2071  N   THR B  46       9.971   9.845  17.891  1.00 14.84           N  
ANISOU 2071  N   THR B  46      994   1991   2655    118     36   -608       N  
ATOM   2072  CA  THR B  46       9.686   8.427  17.810  1.00 14.84           C  
ANISOU 2072  CA  THR B  46     1242   2019   2377    -65   -191   -269       C  
ATOM   2073  C   THR B  46       9.483   7.951  16.394  1.00 14.45           C  
ANISOU 2073  C   THR B  46     1073   1980   2440      2   -300   -381       C  
ATOM   2074  O   THR B  46       8.689   8.499  15.666  1.00 15.73           O  
ANISOU 2074  O   THR B  46     1472   2165   2340    254   -264   -238       O  
ATOM   2075  CB  THR B  46       8.414   8.121  18.665  1.00 17.08           C  
ANISOU 2075  CB  THR B  46     1370   2593   2528   -303    -79   -264       C  
ATOM   2076  OG1 THR B  46       8.692   8.455  19.972  1.00 21.52           O  
ANISOU 2076  OG1 THR B  46     2396   3308   2472   -489    128   -402       O  
ATOM   2077  CG2 THR B  46       8.021   6.721  18.563  1.00 19.63           C  
ANISOU 2077  CG2 THR B  46     1932   2636   2891   -529    251   -132       C  
ATOM   2078  H   THR B  46       9.392  10.377  18.240  1.00 17.81           H  
ANISOU 2078  H   THR B  46     2256   2256   2256      0      0      0       H  
ATOM   2079  HA  THR B  46      10.442   7.938  18.195  1.00 17.81           H  
ANISOU 2079  HA  THR B  46     2256   2256   2256      0      0      0       H  
ATOM   2080  HB  THR B  46       7.676   8.681  18.346  1.00 20.50           H  
ANISOU 2080  HB  THR B  46     2596   2596   2596      0      0      0       H  
ATOM   2081  HG1 THR B  46       8.910   9.245  20.012  1.00 32.27           H  
ANISOU 2081  HG1 THR B  46     4087   4087   4087      0      0      0       H  
ATOM   2082 HG21 THR B  46       7.830   6.508  17.646  1.00 29.45           H  
ANISOU 2082 HG21 THR B  46     3730   3730   3730      0      0      0       H  
ATOM   2083 HG22 THR B  46       8.736   6.164  18.878  1.00 29.45           H  
ANISOU 2083 HG22 THR B  46     3730   3730   3730      0      0      0       H  
ATOM   2084 HG23 THR B  46       7.238   6.568  19.097  1.00 29.45           H  
ANISOU 2084 HG23 THR B  46     3730   3730   3730      0      0      0       H  
ATOM   2085  N   GLN B  47      10.226   6.924  16.027  1.00 14.44           N  
ANISOU 2085  N   GLN B  47     1066   2127   2294     50   -316   -300       N  
ATOM   2086  CA  GLN B  47      10.139   6.281  14.715  1.00 13.69           C  
ANISOU 2086  CA  GLN B  47     1023   1861   2318     26   -249   -239       C  
ATOM   2087  C   GLN B  47      10.205   4.789  14.892  1.00 14.56           C  
ANISOU 2087  C   GLN B  47     1368   1918   2246   -222   -256   -118       C  
ATOM   2088  O   GLN B  47      10.607   4.255  15.956  1.00 16.91           O  
ANISOU 2088  O   GLN B  47     2134   1998   2294    -56   -324    -22       O  
ATOM   2089  CB  GLN B  47      11.309   6.756  13.834  1.00 13.73           C  
ANISOU 2089  CB  GLN B  47     1111   1834   2270    -62   -279   -131       C  
ATOM   2090  CG  GLN B  47      11.337   8.253  13.592  1.00 13.67           C  
ANISOU 2090  CG  GLN B  47     1007   1880   2308    -12   -158   -296       C  
ATOM   2091  CD  GLN B  47      10.453   8.758  12.494  1.00 14.03           C  
ANISOU 2091  CD  GLN B  47      923   1700   2708     59   -203   -138       C  
ATOM   2092  OE1 GLN B  47      10.492   9.988  12.178  1.00 19.07           O  
ANISOU 2092  OE1 GLN B  47     2124   1828   3293   -265   -334    145       O  
ATOM   2093  NE2 GLN B  47       9.631   7.949  11.949  1.00 13.06           N  
ANISOU 2093  NE2 GLN B  47     1195   1627   2141     60   -369     93       N  
ATOM   2094  H   GLN B  47      10.796   6.614  16.592  1.00 17.33           H  
ANISOU 2094  H   GLN B  47     2195   2195   2195      0      0      0       H  
ATOM   2095  HA  GLN B  47       9.290   6.522  14.289  1.00 16.43           H  
ANISOU 2095  HA  GLN B  47     2081   2081   2081      0      0      0       H  
ATOM   2096  HB2 GLN B  47      12.142   6.494  14.255  1.00 16.47           H  
ANISOU 2096  HB2 GLN B  47     2086   2086   2086      0      0      0       H  
ATOM   2097  HB3 GLN B  47      11.257   6.304  12.977  1.00 16.47           H  
ANISOU 2097  HB3 GLN B  47     2086   2086   2086      0      0      0       H  
ATOM   2098  HG2 GLN B  47      11.084   8.698  14.415  1.00 16.41           H  
ANISOU 2098  HG2 GLN B  47     2078   2078   2078      0      0      0       H  
ATOM   2099  HG3 GLN B  47      12.250   8.511  13.391  1.00 16.41           H  
ANISOU 2099  HG3 GLN B  47     2078   2078   2078      0      0      0       H  
ATOM   2100 HE21 GLN B  47       9.082   8.231  11.351  1.00 15.67           H  
ANISOU 2100 HE21 GLN B  47     1985   1985   1985      0      0      0       H  
ATOM   2101 HE22 GLN B  47       9.625   7.120  12.181  1.00 15.67           H  
ANISOU 2101 HE22 GLN B  47     1985   1985   1985      0      0      0       H  
ATOM   2102  N   SER B  48       9.910   4.022  13.849  1.00 14.42           N  
ANISOU 2102  N   SER B  48     1242   1819   2419   -127   -354   -141       N  
ATOM   2103  CA  SER B  48      10.095   2.585  13.856  1.00 16.09           C  
ANISOU 2103  CA  SER B  48     1307   1829   2978    -78   -239   -213       C  
ATOM   2104  C   SER B  48      11.608   2.260  14.005  1.00 15.89           C  
ANISOU 2104  C   SER B  48     1337   1676   3025   -115   -304   -110       C  
ATOM   2105  O   SER B  48      12.506   3.017  13.612  1.00 16.83           O  
ANISOU 2105  O   SER B  48     1322   1765   3309   -157   -328     -8       O  
ATOM   2106  CB  SER B  48       9.606   2.046  12.492  1.00 18.97           C  
ANISOU 2106  CB  SER B  48     1679   2166   3361    -39   -580   -663       C  
ATOM   2107  OG  SER B  48       8.235   2.077  12.379  1.00 24.89           O  
ANISOU 2107  OG  SER B  48     1796   2691   4970   -229  -1211   -470       O  
ATOM   2108  H   SER B  48       9.596   4.394  13.140  1.00 17.31           H  
ANISOU 2108  H   SER B  48     2192   2192   2192      0      0      0       H  
ATOM   2109  HA  SER B  48       9.584   2.178  14.587  1.00 19.31           H  
ANISOU 2109  HA  SER B  48     2446   2446   2446      0      0      0       H  
ATOM   2110  HB2 SER B  48       9.996   2.579  11.782  1.00 22.76           H  
ANISOU 2110  HB2 SER B  48     2883   2883   2883      0      0      0       H  
ATOM   2111  HB3 SER B  48       9.914   1.133  12.382  1.00 22.76           H  
ANISOU 2111  HB3 SER B  48     2883   2883   2883      0      0      0       H  
ATOM   2112  HG  SER B  48       7.901   1.613  12.967  1.00 37.34           H  
ANISOU 2112  HG  SER B  48     4729   4729   4729      0      0      0       H  
ATOM   2113  N   TYR B  49      11.832   1.109  14.608  1.00 17.10           N  
ANISOU 2113  N   TYR B  49     1507   1730   3259     -1   -219     29       N  
ATOM   2114  CA  TYR B  49      13.196   0.591  14.788  1.00 17.13           C  
ANISOU 2114  CA  TYR B  49     1573   1759   3177    -82   -476     40       C  
ATOM   2115  C   TYR B  49      13.857   0.469  13.394  1.00 16.36           C  
ANISOU 2115  C   TYR B  49     1396   1560   3260    113   -550   -294       C  
ATOM   2116  O   TYR B  49      13.279  -0.044  12.486  1.00 20.59           O  
ANISOU 2116  O   TYR B  49     1880   2506   3437   -409   -439   -641       O  
ATOM   2117  CB  TYR B  49      13.132  -0.779  15.424  1.00 22.40           C  
ANISOU 2117  CB  TYR B  49     2176   2084   4250    -17   -624    734       C  
ATOM   2118  CG  TYR B  49      14.486  -1.452  15.553  1.00 26.35           C  
ANISOU 2118  CG  TYR B  49     2264   2290   5459    126   -695    771       C  
ATOM   2119  CD1 TYR B  49      15.039  -2.247  14.564  1.00 28.13           C  
ANISOU 2119  CD1 TYR B  49     2308   1876   6504      7   -527    316       C  
ATOM   2120  CD2 TYR B  49      15.248  -1.237  16.702  1.00 29.08           C  
ANISOU 2120  CD2 TYR B  49     2357   3408   5284    455   -813   1260       C  
ATOM   2121  CE1 TYR B  49      16.289  -2.829  14.710  1.00 31.94           C  
ANISOU 2121  CE1 TYR B  49     2609   2356   7169    362   -529    481       C  
ATOM   2122  CE2 TYR B  49      16.449  -1.834  16.875  1.00 30.49           C  
ANISOU 2122  CE2 TYR B  49     2365   3164   6056    470   -728   1542       C  
ATOM   2123  CZ  TYR B  49      16.959  -2.634  15.879  1.00 32.11           C  
ANISOU 2123  CZ  TYR B  49     2694   2635   6869    521   -634   1333       C  
ATOM   2124  OH  TYR B  49      18.208  -3.170  16.085  1.00 42.59           O  
ANISOU 2124  OH  TYR B  49     3367   4557   8258   1769  -1016    620       O  
ATOM   2125  H   TYR B  49      11.166   0.650  14.901  1.00 20.52           H  
ANISOU 2125  H   TYR B  49     2599   2599   2599      0      0      0       H  
ATOM   2126  HA  TYR B  49      13.715   1.200  15.354  1.00 20.56           H  
ANISOU 2126  HA  TYR B  49     2604   2604   2604      0      0      0       H  
ATOM   2127  HB2 TYR B  49      12.737  -0.696  16.307  1.00 26.88           H  
ANISOU 2127  HB2 TYR B  49     3404   3404   3404      0      0      0       H  
ATOM   2128  HB3 TYR B  49      12.550  -1.344  14.893  1.00 26.88           H  
ANISOU 2128  HB3 TYR B  49     3404   3404   3404      0      0      0       H  
ATOM   2129  HD1 TYR B  49      14.559  -2.394  13.781  1.00 33.76           H  
ANISOU 2129  HD1 TYR B  49     4276   4276   4276      0      0      0       H  
ATOM   2130  HD2 TYR B  49      14.923  -0.670  17.363  1.00 34.90           H  
ANISOU 2130  HD2 TYR B  49     4420   4420   4420      0      0      0       H  
ATOM   2131  HE1 TYR B  49      16.660  -3.340  14.028  1.00 38.32           H  
ANISOU 2131  HE1 TYR B  49     4853   4853   4853      0      0      0       H  
ATOM   2132  HE2 TYR B  49      16.927  -1.705  17.663  1.00 36.59           H  
ANISOU 2132  HE2 TYR B  49     4634   4634   4634      0      0      0       H  
ATOM   2133  HH  TYR B  49      18.439  -3.589  15.419  1.00 63.88           H  
ANISOU 2133  HH  TYR B  49     8090   8090   8090      0      0      0       H  
ATOM   2134  N   GLY B  50      15.082   1.007  13.278  1.00 17.41           N  
ANISOU 2134  N   GLY B  50     1504   1751   3359    -36   -396   -141       N  
ATOM   2135  CA  GLY B  50      15.794   0.966  12.031  1.00 17.71           C  
ANISOU 2135  CA  GLY B  50     1612   1807   3309     51   -424   -385       C  
ATOM   2136  C   GLY B  50      15.849   2.298  11.313  1.00 15.66           C  
ANISOU 2136  C   GLY B  50     1270   1714   2966    -69   -293   -498       C  
ATOM   2137  O   GLY B  50      16.592   2.498  10.359  1.00 18.87           O  
ANISOU 2137  O   GLY B  50     1673   2117   3380    120    234   -637       O  
ATOM   2138  H   GLY B  50      15.446   1.382  13.961  1.00 20.89           H  
ANISOU 2138  H   GLY B  50     2646   2646   2646      0      0      0       H  
ATOM   2139  HA2 GLY B  50      16.700   0.663  12.199  1.00 21.25           H  
ANISOU 2139  HA2 GLY B  50     2691   2691   2691      0      0      0       H  
ATOM   2140  HA3 GLY B  50      15.369   0.315  11.450  1.00 21.25           H  
ANISOU 2140  HA3 GLY B  50     2691   2691   2691      0      0      0       H  
ATOM   2141  N   TYR B  51      15.020   3.268  11.745  1.00 13.97           N  
ANISOU 2141  N   TYR B  51      950   1692   2666   -141   -300   -296       N  
ATOM   2142  CA  TYR B  51      14.983   4.583  11.128  1.00 13.20           C  
ANISOU 2142  CA  TYR B  51      968   1705   2343    -61   -346   -404       C  
ATOM   2143  C   TYR B  51      16.306   5.329  11.348  1.00 12.34           C  
ANISOU 2143  C   TYR B  51      983   1590   2116     -8   -339   -205       C  
ATOM   2144  O   TYR B  51      16.730   6.074  10.481  1.00 13.91           O  
ANISOU 2144  O   TYR B  51     1160   2134   1992   -177   -390    -76       O  
ATOM   2145  CB  TYR B  51      13.818   5.355  11.688  1.00 13.76           C  
ANISOU 2145  CB  TYR B  51     1074   1742   2411    -29   -233   -271       C  
ATOM   2146  CG  TYR B  51      13.609   6.722  11.100  1.00 13.60           C  
ANISOU 2146  CG  TYR B  51      949   1870   2349     12   -290   -174       C  
ATOM   2147  CD1 TYR B  51      14.288   7.842  11.550  1.00 13.51           C  
ANISOU 2147  CD1 TYR B  51      925   1748   2458     32   -283   -237       C  
ATOM   2148  CD2 TYR B  51      12.663   6.912  10.048  1.00 15.43           C  
ANISOU 2148  CD2 TYR B  51     1197   2088   2580     89   -528   -315       C  
ATOM   2149  CE1 TYR B  51      14.088   9.075  11.005  1.00 13.24           C  
ANISOU 2149  CE1 TYR B  51     1097   1810   2122    209   -299   -297       C  
ATOM   2150  CE2 TYR B  51      12.475   8.161   9.507  1.00 16.38           C  
ANISOU 2150  CE2 TYR B  51     1127   2236   2861     79   -718   -155       C  
ATOM   2151  CZ  TYR B  51      13.174   9.249   9.975  1.00 14.83           C  
ANISOU 2151  CZ  TYR B  51     1067   2077   2491    102   -452   -168       C  
ATOM   2152  OH  TYR B  51      12.943  10.480   9.416  1.00 16.12           O  
ANISOU 2152  OH  TYR B  51     1227   2247   2652    112   -684     70       O  
ATOM   2153  H   TYR B  51      14.496   3.103  12.407  1.00 16.77           H  
ANISOU 2153  H   TYR B  51     2124   2124   2124      0      0      0       H  
ATOM   2154  HA  TYR B  51      14.847   4.470  10.164  1.00 15.84           H  
ANISOU 2154  HA  TYR B  51     2006   2006   2006      0      0      0       H  
ATOM   2155  HB2 TYR B  51      13.010   4.835  11.550  1.00 16.51           H  
ANISOU 2155  HB2 TYR B  51     2091   2091   2091      0      0      0       H  
ATOM   2156  HB3 TYR B  51      13.943   5.449  12.645  1.00 16.51           H  
ANISOU 2156  HB3 TYR B  51     2091   2091   2091      0      0      0       H  
ATOM   2157  HD1 TYR B  51      14.898   7.751  12.246  1.00 16.21           H  
ANISOU 2157  HD1 TYR B  51     2053   2053   2053      0      0      0       H  
ATOM   2158  HD2 TYR B  51      12.173   6.189   9.729  1.00 18.52           H  
ANISOU 2158  HD2 TYR B  51     2346   2346   2346      0      0      0       H  
ATOM   2159  HE1 TYR B  51      14.567   9.805  11.324  1.00 15.89           H  
ANISOU 2159  HE1 TYR B  51     2012   2012   2012      0      0      0       H  
ATOM   2160  HE2 TYR B  51      11.865   8.272   8.814  1.00 19.66           H  
ANISOU 2160  HE2 TYR B  51     2490   2490   2490      0      0      0       H  
ATOM   2161  HH  TYR B  51      12.376  10.411   8.827  1.00 24.18           H  
ANISOU 2161  HH  TYR B  51     3062   3062   3062      0      0      0       H  
ATOM   2162  N   TYR B  52      16.869   5.170  12.533  1.00 11.98           N  
ANISOU 2162  N   TYR B  52      863   1529   2160    -57   -299    -95       N  
ATOM   2163  CA  TYR B  52      18.065   5.921  12.903  1.00 11.19           C  
ANISOU 2163  CA  TYR B  52      820   1384   2050     20   -228   -181       C  
ATOM   2164  C   TYR B  52      19.288   4.999  12.910  1.00 10.54           C  
ANISOU 2164  C   TYR B  52      851   1292   1860    -54   -306    -55       C  
ATOM   2165  O   TYR B  52      19.213   3.858  13.391  1.00 13.08           O  
ANISOU 2165  O   TYR B  52     1139   1308   2523    -86   -188    112       O  
ATOM   2166  CB  TYR B  52      17.925   6.467  14.338  1.00 11.52           C  
ANISOU 2166  CB  TYR B  52      895   1534   1950     91   -234    -51       C  
ATOM   2167  CG  TYR B  52      16.848   7.497  14.561  1.00 10.66           C  
ANISOU 2167  CG  TYR B  52      791   1454   1804     -2   -189    -92       C  
ATOM   2168  CD1 TYR B  52      16.927   8.745  14.001  1.00 11.57           C  
ANISOU 2168  CD1 TYR B  52      877   1485   2035     -5   -200    -28       C  
ATOM   2169  CD2 TYR B  52      15.746   7.199  15.342  1.00 11.47           C  
ANISOU 2169  CD2 TYR B  52      941   1624   1792     -3   -121    -38       C  
ATOM   2170  CE1 TYR B  52      15.915   9.694  14.227  1.00 11.44           C  
ANISOU 2170  CE1 TYR B  52      919   1561   1866     19   -253   -122       C  
ATOM   2171  CE2 TYR B  52      14.751   8.111  15.561  1.00 12.03           C  
ANISOU 2171  CE2 TYR B  52      927   1713   1930      3    -32   -136       C  
ATOM   2172  CZ  TYR B  52      14.852   9.376  15.008  1.00 11.70           C  
ANISOU 2172  CZ  TYR B  52      828   1659   1960     49   -278   -201       C  
ATOM   2173  OH  TYR B  52      13.891  10.356  15.230  1.00 12.93           O  
ANISOU 2173  OH  TYR B  52      953   1878   2082    147   -193   -263       O  
ATOM   2174  H   TYR B  52      16.527   4.616  13.095  1.00 14.38           H  
ANISOU 2174  H   TYR B  52     1821   1821   1821      0      0      0       H  
ATOM   2175  HA  TYR B  52      18.205   6.660  12.275  1.00 13.43           H  
ANISOU 2175  HA  TYR B  52     1701   1701   1701      0      0      0       H  
ATOM   2176  HB2 TYR B  52      17.756   5.719  14.932  1.00 13.83           H  
ANISOU 2176  HB2 TYR B  52     1752   1752   1752      0      0      0       H  
ATOM   2177  HB3 TYR B  52      18.774   6.857  14.598  1.00 13.83           H  
ANISOU 2177  HB3 TYR B  52     1752   1752   1752      0      0      0       H  
ATOM   2178  HD1 TYR B  52      17.655   8.965  13.466  1.00 13.89           H  
ANISOU 2178  HD1 TYR B  52     1759   1759   1759      0      0      0       H  
ATOM   2179  HD2 TYR B  52      15.680   6.356  15.729  1.00 13.76           H  
ANISOU 2179  HD2 TYR B  52     1743   1743   1743      0      0      0       H  
ATOM   2180  HE1 TYR B  52      15.973  10.539  13.842  1.00 13.73           H  
ANISOU 2180  HE1 TYR B  52     1739   1739   1739      0      0      0       H  
ATOM   2181  HE2 TYR B  52      14.012   7.884  16.078  1.00 14.43           H  
ANISOU 2181  HE2 TYR B  52     1828   1828   1828      0      0      0       H  
ATOM   2182  HH  TYR B  52      13.300  10.055  15.713  1.00 19.39           H  
ANISOU 2182  HH  TYR B  52     2456   2456   2456      0      0      0       H  
ATOM   2183  N   HIS B  53      20.425   5.542  12.484  1.00 10.36           N  
ANISOU 2183  N   HIS B  53      867   1260   1811     26   -214    -40       N  
ATOM   2184  CA  HIS B  53      21.715   4.856  12.540  1.00 10.46           C  
ANISOU 2184  CA  HIS B  53      873   1275   1828     27   -239   -165       C  
ATOM   2185  C   HIS B  53      22.734   5.797  13.169  1.00  9.95           C  
ANISOU 2185  C   HIS B  53      858   1178   1744     95   -179   -203       C  
ATOM   2186  O   HIS B  53      22.612   6.999  13.088  1.00 11.67           O  
ANISOU 2186  O   HIS B  53     1222   1140   2072     91   -416   -151       O  
ATOM   2187  CB  HIS B  53      22.187   4.449  11.142  1.00 12.09           C  
ANISOU 2187  CB  HIS B  53      956   1684   1956      3   -223   -498       C  
ATOM   2188  CG  HIS B  53      21.320   3.385  10.571  1.00 13.47           C  
ANISOU 2188  CG  HIS B  53     1235   1610   2272     14   -485   -488       C  
ATOM   2189  ND1 HIS B  53      20.131   3.687   9.894  1.00 15.40           N  
ANISOU 2189  ND1 HIS B  53     1388   1922   2539     86   -782   -588       N  
ATOM   2190  CD2 HIS B  53      21.370   2.031  10.627  1.00 16.18           C  
ANISOU 2190  CD2 HIS B  53     1766   1626   2755    115   -789   -620       C  
ATOM   2191  CE1 HIS B  53      19.563   2.545   9.518  1.00 17.63           C  
ANISOU 2191  CE1 HIS B  53     1555   2107   3038   -141   -786   -727       C  
ATOM   2192  NE2 HIS B  53      20.299   1.566   9.933  1.00 18.31           N  
ANISOU 2192  NE2 HIS B  53     1873   1833   3251   -162   -824   -829       N  
ATOM   2193  H   HIS B  53      20.400   6.338  12.159  1.00 12.44           H  
ANISOU 2193  H   HIS B  53     1576   1576   1576      0      0      0       H  
ATOM   2194  HA  HIS B  53      21.630   4.054  13.097  1.00 12.56           H  
ANISOU 2194  HA  HIS B  53     1591   1591   1591      0      0      0       H  
ATOM   2195  HB2 HIS B  53      22.172   5.224  10.559  1.00 14.51           H  
ANISOU 2195  HB2 HIS B  53     1838   1838   1838      0      0      0       H  
ATOM   2196  HB3 HIS B  53      23.101   4.128  11.191  1.00 14.51           H  
ANISOU 2196  HB3 HIS B  53     1838   1838   1838      0      0      0       H  
ATOM   2197  HD2 HIS B  53      22.015   1.518  11.058  1.00 19.41           H  
ANISOU 2197  HD2 HIS B  53     2458   2458   2458      0      0      0       H  
ATOM   2198  HE1 HIS B  53      18.770   2.464   9.039  1.00 21.16           H  
ANISOU 2198  HE1 HIS B  53     2680   2680   2680      0      0      0       H  
ATOM   2199  HE2 HIS B  53      20.132   0.734   9.789  1.00 21.97           H  
ANISOU 2199  HE2 HIS B  53     2783   2783   2783      0      0      0       H  
ATOM   2200  N   GLU B  54      23.766   5.216  13.781  1.00 10.15           N  
ANISOU 2200  N   GLU B  54      912   1050   1893    -80   -286   -141       N  
ATOM   2201  CA  GLU B  54      24.789   5.976  14.463  1.00 10.14           C  
ANISOU 2201  CA  GLU B  54      845   1270   1738    -69   -148   -305       C  
ATOM   2202  C   GLU B  54      26.174   5.749  13.903  1.00  8.65           C  
ANISOU 2202  C   GLU B  54      848    972   1465      2   -190   -148       C  
ATOM   2203  O   GLU B  54      26.526   4.643  13.511  1.00 10.55           O  
ANISOU 2203  O   GLU B  54     1128   1052   1828      9    -67   -238       O  
ATOM   2204  CB AGLU B  54      24.733   5.859  15.933  0.63 12.20           C  
ANISOU 2204  CB AGLU B  54     1174   1777   1685    -78     15   -378       C  
ATOM   2205  CB BGLU B  54      24.815   5.276  15.893  0.37 12.47           C  
ANISOU 2205  CB BGLU B  54     1061   2090   1588   -211      7   -303       C  
ATOM   2206  CG AGLU B  54      24.846   4.382  16.371  0.63 13.59           C  
ANISOU 2206  CG AGLU B  54     1493   1857   1812   -156   -176    -68       C  
ATOM   2207  CG BGLU B  54      25.904   5.790  16.774  0.37 13.26           C  
ANISOU 2207  CG BGLU B  54     1379   2049   1612   -352   -103   -372       C  
ATOM   2208  CD AGLU B  54      25.051   4.378  17.856  0.63 17.74           C  
ANISOU 2208  CD AGLU B  54     2229   2738   1772   -123   -105     32       C  
ATOM   2209  CD BGLU B  54      25.961   5.103  18.081  0.37 16.72           C  
ANISOU 2209  CD BGLU B  54     2040   2492   1823   -632   -426    -30       C  
ATOM   2210  OE1AGLU B  54      26.203   4.780  18.339  0.63 22.36           O  
ANISOU 2210  OE1AGLU B  54     2918   3673   1906   -537   -507   -573       O  
ATOM   2211  OE1BGLU B  54      25.688   3.791  18.212  0.37 16.73           O  
ANISOU 2211  OE1BGLU B  54     2310   2330   1717   -361   -799   -121       O  
ATOM   2212  OE2AGLU B  54      24.085   4.229  18.569  0.63 23.92           O  
ANISOU 2212  OE2AGLU B  54     2912   3962   2215    -56    517    352       O  
ATOM   2213  OE2BGLU B  54      26.313   5.708  19.081  0.37 21.68           O  
ANISOU 2213  OE2BGLU B  54     3977   2476   1786  -1127   -537     67       O  
ATOM   2214  H   GLU B  54      23.826   4.358  13.769  1.00 12.17           H  
ANISOU 2214  H   GLU B  54     1541   1541   1541      0      0      0       H  
ATOM   2215  HA  GLU B  54      24.583   6.915  14.271  1.00 12.17           H  
ANISOU 2215  HA  GLU B  54     1541   1541   1541      0      0      0       H  
ATOM   2216  N   TYR B  55      26.961   6.813  13.964  1.00  8.64           N  
ANISOU 2216  N   TYR B  55      862    940   1480     81    -86   -127       N  
ATOM   2217  CA  TYR B  55      28.319   6.854  13.411  1.00  8.87           C  
ANISOU 2217  CA  TYR B  55      867   1140   1365     27   -134   -159       C  
ATOM   2218  C   TYR B  55      29.219   7.616  14.383  1.00  8.14           C  
ANISOU 2218  C   TYR B  55      820    948   1326    118   -170   -102       C  
ATOM   2219  O   TYR B  55      28.864   8.633  14.917  1.00 10.16           O  
ANISOU 2219  O   TYR B  55     1041   1092   1729    246   -137   -285       O  
ATOM   2220  CB  TYR B  55      28.322   7.541  12.058  1.00  9.93           C  
ANISOU 2220  CB  TYR B  55     1010   1338   1426     65   -148    -19       C  
ATOM   2221  CG  TYR B  55      27.431   6.853  11.067  1.00  9.97           C  
ANISOU 2221  CG  TYR B  55     1108   1278   1403     54   -254     51       C  
ATOM   2222  CD1 TYR B  55      26.077   7.201  10.998  1.00 11.15           C  
ANISOU 2222  CD1 TYR B  55     1197   1512   1528    138   -343   -166       C  
ATOM   2223  CD2 TYR B  55      27.908   5.846  10.242  1.00 11.56           C  
ANISOU 2223  CD2 TYR B  55     1404   1565   1423    121   -131    -99       C  
ATOM   2224  CE1 TYR B  55      25.253   6.522  10.118  1.00 11.68           C  
ANISOU 2224  CE1 TYR B  55     1123   1663   1652    114   -396   -203       C  
ATOM   2225  CE2 TYR B  55      27.044   5.191   9.338  1.00 12.74           C  
ANISOU 2225  CE2 TYR B  55     1553   1580   1709    175   -187   -291       C  
ATOM   2226  CZ  TYR B  55      25.736   5.548   9.298  1.00 12.57           C  
ANISOU 2226  CZ  TYR B  55     1494   1640   1642     96   -324   -243       C  
ATOM   2227  OH  TYR B  55      24.867   4.899   8.413  1.00 16.77           O  
ANISOU 2227  OH  TYR B  55     1870   2356   2145   -118   -528   -653       O  
ATOM   2228  H   TYR B  55      26.659   7.520  14.350  1.00 10.37           H  
ANISOU 2228  H   TYR B  55     1313   1313   1313      0      0      0       H  
ATOM   2229  HA  TYR B  55      28.654   5.939  13.310  1.00 10.65           H  
ANISOU 2229  HA  TYR B  55     1349   1349   1349      0      0      0       H  
ATOM   2230  HB2 TYR B  55      28.027   8.459  12.167  1.00 11.92           H  
ANISOU 2230  HB2 TYR B  55     1510   1510   1510      0      0      0       H  
ATOM   2231  HB3 TYR B  55      29.228   7.559  11.712  1.00 11.92           H  
ANISOU 2231  HB3 TYR B  55     1510   1510   1510      0      0      0       H  
ATOM   2232  HD1 TYR B  55      25.736   7.879  11.535  1.00 13.38           H  
ANISOU 2232  HD1 TYR B  55     1695   1695   1695      0      0      0       H  
ATOM   2233  HD2 TYR B  55      28.804   5.601  10.285  1.00 13.87           H  
ANISOU 2233  HD2 TYR B  55     1757   1757   1757      0      0      0       H  
ATOM   2234  HE1 TYR B  55      24.349   6.735  10.086  1.00 14.02           H  
ANISOU 2234  HE1 TYR B  55     1776   1776   1776      0      0      0       H  
ATOM   2235  HE2 TYR B  55      27.367   4.523   8.777  1.00 15.29           H  
ANISOU 2235  HE2 TYR B  55     1937   1937   1937      0      0      0       H  
ATOM   2236  HH  TYR B  55      25.282   4.333   7.988  1.00 25.15           H  
ANISOU 2236  HH  TYR B  55     3185   3185   3185      0      0      0       H  
ATOM   2237  N   THR B  56      30.448   7.117  14.517  1.00  8.76           N  
ANISOU 2237  N   THR B  56      830    967   1533    102    -96   -147       N  
ATOM   2238  CA  THR B  56      31.429   7.759  15.377  1.00  8.15           C  
ANISOU 2238  CA  THR B  56      744   1010   1342     50   -131    -61       C  
ATOM   2239  C   THR B  56      31.925   9.054  14.770  1.00  8.06           C  
ANISOU 2239  C   THR B  56      814    987   1261    105    -82    -45       C  
ATOM   2240  O   THR B  56      32.279   9.104  13.588  1.00  9.71           O  
ANISOU 2240  O   THR B  56     1178   1233   1276     26      4    -61       O  
ATOM   2241  CB  THR B  56      32.648   6.819  15.568  1.00  8.81           C  
ANISOU 2241  CB  THR B  56      982   1063   1301    116   -160     96       C  
ATOM   2242  OG1 THR B  56      32.224   5.530  15.970  1.00 10.28           O  
ANISOU 2242  OG1 THR B  56     1297   1078   1530     88   -368     59       O  
ATOM   2243  CG2 THR B  56      33.575   7.356  16.627  1.00 11.74           C
[truncated: 157,627 more chars]
