# Supplementary material for: Semantical and geometrical protein encoding toward enhanced bioactivity and thermostability
Source: eLife. 2025 May 2;13:RP98033. doi: 10.7554/eLife.98033 (PMC12048155; doi:10.7554/eLife.98033)
Supplement: Source code 1. [file elife-98033-code1.zip › ProtSSN-master/data/DDG/DATASET/1RGG-7.0-25.0/1RGG-7.0-25.0.pdb]

MODEL     1                                                                     
ATOM      1  N   ASP A   1       0.883 -12.665   6.767  1.00 88.96           N  
ATOM      2  CA  ASP A   1       1.049 -11.602   7.754  1.00 88.96           C  
ATOM      3  C   ASP A   1       1.996 -10.520   7.241  1.00 88.96           C  
ATOM      4  CB  ASP A   1       1.569 -12.173   9.075  1.00 88.96           C  
ATOM      5  O   ASP A   1       2.793 -10.764   6.333  1.00 88.96           O  
ATOM      6  CG  ASP A   1       0.557 -13.062   9.776  1.00 88.96           C  
ATOM      7  OD1 ASP A   1      -0.660 -12.906   9.538  1.00 88.96           O  
ATOM      8  OD2 ASP A   1       0.980 -13.923  10.577  1.00 88.96           O  
ATOM      9  N   VAL A   2       1.808  -9.246   7.820  1.00 92.76           N  
ATOM     10  CA  VAL A   2       2.760  -8.185   7.510  1.00 92.76           C  
ATOM     11  C   VAL A   2       4.178  -8.653   7.830  1.00 92.76           C  
ATOM     12  CB  VAL A   2       2.438  -6.889   8.288  1.00 92.76           C  
ATOM     13  O   VAL A   2       4.428  -9.207   8.903  1.00 92.76           O  
ATOM     14  CG1 VAL A   2       3.455  -5.797   7.962  1.00 92.76           C  
ATOM     15  CG2 VAL A   2       1.021  -6.416   7.972  1.00 92.76           C  
ATOM     16  N   SER A   3       5.112  -8.511   6.797  1.00 94.36           N  
ATOM     17  CA  SER A   3       6.475  -9.025   6.885  1.00 94.36           C  
ATOM     18  C   SER A   3       7.302  -8.229   7.888  1.00 94.36           C  
ATOM     19  CB  SER A   3       7.150  -8.989   5.513  1.00 94.36           C  
ATOM     20  O   SER A   3       8.441  -8.593   8.189  1.00 94.36           O  
ATOM     21  OG  SER A   3       6.446  -9.797   4.585  1.00 94.36           O  
ATOM     22  N   GLY A   4       6.818  -7.200   8.431  1.00 97.39           N  
ATOM     23  CA  GLY A   4       7.513  -6.311   9.348  1.00 97.39           C  
ATOM     24  C   GLY A   4       7.353  -4.845   8.994  1.00 97.39           C  
ATOM     25  O   GLY A   4       6.416  -4.470   8.287  1.00 97.39           O  
ATOM     26  N   THR A   5       8.256  -3.995   9.704  1.00 98.64           N  
ATOM     27  CA  THR A   5       8.293  -2.555   9.470  1.00 98.64           C  
ATOM     28  C   THR A   5       9.527  -2.172   8.659  1.00 98.64           C  
ATOM     29  CB  THR A   5       8.283  -1.773  10.796  1.00 98.64           C  
ATOM     30  O   THR A   5      10.591  -2.776   8.813  1.00 98.64           O  
ATOM     31  CG2 THR A   5       8.300  -0.268  10.547  1.00 98.64           C  
ATOM     32  OG1 THR A   5       7.102  -2.111  11.534  1.00 98.64           O  
ATOM     33  N   VAL A   6       9.332  -1.308   7.714  1.00 98.78           N  
ATOM     34  CA  VAL A   6      10.435  -0.795   6.907  1.00 98.78           C  
ATOM     35  C   VAL A   6      10.486   0.728   7.009  1.00 98.78           C  
ATOM     36  CB  VAL A   6      10.307  -1.227   5.429  1.00 98.78           C  
ATOM     37  O   VAL A   6       9.445   1.388   7.046  1.00 98.78           O  
ATOM     38  CG1 VAL A   6       9.046  -0.635   4.801  1.00 98.78           C  
ATOM     39  CG2 VAL A   6      11.547  -0.809   4.642  1.00 98.78           C  
ATOM     40  N   CYS A   7      11.751   1.228   7.147  1.00 98.80           N  
ATOM     41  CA  CYS A   7      11.931   2.675   7.129  1.00 98.80           C  
ATOM     42  C   CYS A   7      11.712   3.234   5.729  1.00 98.80           C  
ATOM     43  CB  CYS A   7      13.329   3.047   7.624  1.00 98.80           C  
ATOM     44  O   CYS A   7      12.155   2.643   4.743  1.00 98.80           O  
ATOM     45  SG  CYS A   7      13.567   2.786   9.396  1.00 98.80           S  
ATOM     46  N   LEU A   8      11.027   4.394   5.715  1.00 98.84           N  
ATOM     47  CA  LEU A   8      10.785   5.026   4.422  1.00 98.84           C  
ATOM     48  C   LEU A   8      12.098   5.291   3.693  1.00 98.84           C  
ATOM     49  CB  LEU A   8      10.014   6.337   4.602  1.00 98.84           C  
ATOM     50  O   LEU A   8      12.182   5.119   2.475  1.00 98.84           O  
ATOM     51  CG  LEU A   8       9.717   7.129   3.328  1.00 98.84           C  
ATOM     52  CD1 LEU A   8       8.970   6.258   2.324  1.00 98.84           C  
ATOM     53  CD2 LEU A   8       8.917   8.385   3.654  1.00 98.84           C  
ATOM     54  N   SER A   9      13.056   5.579   4.427  1.00 98.49           N  
ATOM     55  CA  SER A   9      14.347   5.934   3.847  1.00 98.49           C  
ATOM     56  C   SER A   9      15.016   4.724   3.204  1.00 98.49           C  
ATOM     57  CB  SER A   9      15.268   6.531   4.912  1.00 98.49           C  
ATOM     58  O   SER A   9      15.944   4.872   2.406  1.00 98.49           O  
ATOM     59  OG  SER A   9      15.491   5.603   5.960  1.00 98.49           O  
ATOM     60  N   ALA A  10      14.546   3.575   3.554  1.00 98.68           N  
ATOM     61  CA  ALA A  10      15.124   2.352   3.004  1.00 98.68           C  
ATOM     62  C   ALA A  10      14.398   1.926   1.731  1.00 98.68           C  
ATOM     63  CB  ALA A  10      15.079   1.230   4.038  1.00 98.68           C  
ATOM     64  O   ALA A  10      14.801   0.967   1.069  1.00 98.68           O  
ATOM     65  N   LEU A  11      13.291   2.507   1.385  1.00 98.74           N  
ATOM     66  CA  LEU A  11      12.516   2.191   0.190  1.00 98.74           C  
ATOM     67  C   LEU A  11      13.020   2.984  -1.010  1.00 98.74           C  
ATOM     68  CB  LEU A  11      11.031   2.483   0.422  1.00 98.74           C  
ATOM     69  O   LEU A  11      13.749   3.966  -0.850  1.00 98.74           O  
ATOM     70  CG  LEU A  11      10.336   1.651   1.501  1.00 98.74           C  
ATOM     71  CD1 LEU A  11       8.890   2.104   1.672  1.00 98.74           C  
ATOM     72  CD2 LEU A  11      10.399   0.167   1.155  1.00 98.74           C  
ATOM     73  N   PRO A  12      12.678   2.517  -2.220  1.00 98.80           N  
ATOM     74  CA  PRO A  12      12.957   3.390  -3.363  1.00 98.80           C  
ATOM     75  C   PRO A  12      12.386   4.795  -3.185  1.00 98.80           C  
ATOM     76  CB  PRO A  12      12.281   2.669  -4.531  1.00 98.80           C  
ATOM     77  O   PRO A  12      11.318   4.960  -2.590  1.00 98.80           O  
ATOM     78  CG  PRO A  12      12.211   1.237  -4.108  1.00 98.80           C  
ATOM     79  CD  PRO A  12      11.977   1.190  -2.625  1.00 98.80           C  
ATOM     80  N   PRO A  13      13.066   5.812  -3.671  1.00 98.69           N  
ATOM     81  CA  PRO A  13      12.647   7.202  -3.478  1.00 98.69           C  
ATOM     82  C   PRO A  13      11.242   7.474  -4.010  1.00 98.69           C  
ATOM     83  CB  PRO A  13      13.692   7.999  -4.264  1.00 98.69           C  
ATOM     84  O   PRO A  13      10.557   8.377  -3.522  1.00 98.69           O  
ATOM     85  CG  PRO A  13      14.304   7.007  -5.199  1.00 98.69           C  
ATOM     86  CD  PRO A  13      14.274   5.654  -4.547  1.00 98.69           C  
ATOM     87  N   GLU A  14      10.797   6.692  -4.977  1.00 98.86           N  
ATOM     88  CA  GLU A  14       9.474   6.880  -5.565  1.00 98.86           C  
ATOM     89  C   GLU A  14       8.373   6.580  -4.552  1.00 98.86           C  
ATOM     90  CB  GLU A  14       9.305   5.995  -6.803  1.00 98.86           C  
ATOM     91  O   GLU A  14       7.249   7.069  -4.686  1.00 98.86           O  
ATOM     92  CG  GLU A  14      10.210   6.381  -7.963  1.00 98.86           C  
ATOM     93  CD  GLU A  14      11.650   5.932  -7.777  1.00 98.86           C  
ATOM     94  OE1 GLU A  14      12.545   6.454  -8.480  1.00 98.86           O  
ATOM     95  OE2 GLU A  14      11.886   5.050  -6.921  1.00 98.86           O  
ATOM     96  N   ALA A  15       8.673   5.762  -3.593  1.00 98.89           N  
ATOM     97  CA  ALA A  15       7.700   5.550  -2.524  1.00 98.89           C  
ATOM     98  C   ALA A  15       7.398   6.855  -1.791  1.00 98.89           C  
ATOM     99  CB  ALA A  15       8.210   4.498  -1.542  1.00 98.89           C  
ATOM    100  O   ALA A  15       6.244   7.133  -1.457  1.00 98.89           O  
ATOM    101  N   THR A  16       8.431   7.651  -1.492  1.00 98.88           N  
ATOM    102  CA  THR A  16       8.227   8.966  -0.895  1.00 98.88           C  
ATOM    103  C   THR A  16       7.360   9.840  -1.796  1.00 98.88           C  
ATOM    104  CB  THR A  16       9.569   9.672  -0.626  1.00 98.88           C  
ATOM    105  O   THR A  16       6.449  10.520  -1.320  1.00 98.88           O  
ATOM    106  CG2 THR A  16       9.350  11.083  -0.089  1.00 98.88           C  
ATOM    107  OG1 THR A  16      10.316   8.917   0.336  1.00 98.88           O  
ATOM    108  N   ASP A  17       7.622   9.835  -3.052  1.00 98.79           N  
ATOM    109  CA  ASP A  17       6.799  10.586  -3.995  1.00 98.79           C  
ATOM    110  C   ASP A  17       5.329  10.188  -3.879  1.00 98.79           C  
ATOM    111  CB  ASP A  17       7.291  10.371  -5.428  1.00 98.79           C  
ATOM    112  O   ASP A  17       4.450  11.050  -3.817  1.00 98.79           O  
ATOM    113  CG  ASP A  17       8.693  10.906  -5.660  1.00 98.79           C  
ATOM    114  OD1 ASP A  17       9.151  11.773  -4.884  1.00 98.79           O  
ATOM    115  OD2 ASP A  17       9.344  10.459  -6.628  1.00 98.79           O  
ATOM    116  N   THR A  18       5.102   8.952  -3.902  1.00 98.90           N  
ATOM    117  CA  THR A  18       3.735   8.450  -3.823  1.00 98.90           C  
ATOM    118  C   THR A  18       3.076   8.876  -2.515  1.00 98.90           C  
ATOM    119  CB  THR A  18       3.696   6.915  -3.944  1.00 98.90           C  
ATOM    120  O   THR A  18       1.923   9.313  -2.507  1.00 98.90           O  
ATOM    121  CG2 THR A  18       2.264   6.394  -3.878  1.00 98.90           C  
ATOM    122  OG1 THR A  18       4.277   6.525  -5.195  1.00 98.90           O  
ATOM    123  N   LEU A  19       3.759   8.742  -1.394  1.00 98.85           N  
ATOM    124  CA  LEU A  19       3.196   9.150  -0.111  1.00 98.85           C  
ATOM    125  C   LEU A  19       2.854  10.636  -0.116  1.00 98.85           C  
ATOM    126  CB  LEU A  19       4.175   8.843   1.025  1.00 98.85           C  
ATOM    127  O   LEU A  19       1.852  11.049   0.472  1.00 98.85           O  
ATOM    128  CG  LEU A  19       4.243   7.386   1.486  1.00 98.85           C  
ATOM    129  CD1 LEU A  19       5.413   7.187   2.444  1.00 98.85           C  
ATOM    130  CD2 LEU A  19       2.931   6.971   2.144  1.00 98.85           C  
ATOM    131  N   ASN A  20       3.703  11.491  -0.711  1.00 98.71           N  
ATOM    132  CA  ASN A  20       3.404  12.914  -0.828  1.00 98.71           C  
ATOM    133  C   ASN A  20       2.132  13.156  -1.634  1.00 98.71           C  
ATOM    134  CB  ASN A  20       4.582  13.660  -1.459  1.00 98.71           C  
ATOM    135  O   ASN A  20       1.315  14.005  -1.273  1.00 98.71           O  
ATOM    136  CG  ASN A  20       5.780  13.748  -0.534  1.00 98.71           C  
ATOM    137  ND2 ASN A  20       6.953  13.998  -1.105  1.00 98.71           N  
ATOM    138  OD1 ASN A  20       5.654  13.593   0.683  1.00 98.71           O  
ATOM    139  N   LEU A  21       1.955  12.378  -2.723  1.00 98.82           N  
ATOM    140  CA  LEU A  21       0.736  12.500  -3.515  1.00 98.82           C  
ATOM    141  C   LEU A  21      -0.484  12.080  -2.702  1.00 98.82           C  
ATOM    142  CB  LEU A  21       0.834  11.651  -4.785  1.00 98.82           C  
ATOM    143  O   LEU A  21      -1.535  12.722  -2.773  1.00 98.82           O  
ATOM    144  CG  LEU A  21       1.821  12.135  -5.849  1.00 98.82           C  
ATOM    145  CD1 LEU A  21       1.929  11.113  -6.975  1.00 98.82           C  
ATOM    146  CD2 LEU A  21       1.397  13.495  -6.393  1.00 98.82           C  
ATOM    147  N   ILE A  22      -0.333  11.023  -1.969  1.00 98.69           N  
ATOM    148  CA  ILE A  22      -1.423  10.556  -1.119  1.00 98.69           C  
ATOM    149  C   ILE A  22      -1.795  11.643  -0.113  1.00 98.69           C  
ATOM    150  CB  ILE A  22      -1.048   9.250  -0.383  1.00 98.69           C  
ATOM    151  O   ILE A  22      -2.977  11.928   0.094  1.00 98.69           O  
ATOM    152  CG1 ILE A  22      -0.977   8.081  -1.373  1.00 98.69           C  
ATOM    153  CG2 ILE A  22      -2.046   8.958   0.740  1.00 98.69           C  
ATOM    154  CD1 ILE A  22      -0.261   6.853  -0.829  1.00 98.69           C  
ATOM    155  N   ALA A  23      -0.805  12.265   0.476  1.00 98.19           N  
ATOM    156  CA  ALA A  23      -1.034  13.322   1.457  1.00 98.19           C  
ATOM    157  C   ALA A  23      -1.806  14.485   0.841  1.00 98.19           C  
ATOM    158  CB  ALA A  23       0.294  13.813   2.030  1.00 98.19           C  
ATOM    159  O   ALA A  23      -2.618  15.125   1.514  1.00 98.19           O  
ATOM    160  N   SER A  24      -1.629  14.700  -0.382  1.00 98.37           N  
ATOM    161  CA  SER A  24      -2.266  15.825  -1.061  1.00 98.37           C  
ATOM    162  C   SER A  24      -3.482  15.370  -1.861  1.00 98.37           C  
ATOM    163  CB  SER A  24      -1.270  16.526  -1.985  1.00 98.37           C  
ATOM    164  O   SER A  24      -4.108  16.172  -2.558  1.00 98.37           O  
ATOM    165  OG  SER A  24      -0.831  15.651  -3.009  1.00 98.37           O  
ATOM    166  N   ASP A  25      -3.802  14.140  -1.793  1.00 98.36           N  
ATOM    167  CA  ASP A  25      -4.893  13.536  -2.552  1.00 98.36           C  
ATOM    168  C   ASP A  25      -4.758  13.840  -4.042  1.00 98.36           C  
ATOM    169  CB  ASP A  25      -6.245  14.030  -2.034  1.00 98.36           C  
ATOM    170  O   ASP A  25      -5.746  14.157  -4.708  1.00 98.36           O  
ATOM    171  CG  ASP A  25      -7.404  13.152  -2.472  1.00 98.36           C  
ATOM    172  OD1 ASP A  25      -7.214  11.927  -2.636  1.00 98.36           O  
ATOM    173  OD2 ASP A  25      -8.518  13.689  -2.657  1.00 98.36           O  
ATOM    174  N   GLY A  26      -3.511  13.638  -4.639  1.00 97.48           N  
ATOM    175  CA  GLY A  26      -3.228  13.754  -6.060  1.00 97.48           C  
ATOM    176  C   GLY A  26      -2.735  15.132  -6.460  1.00 97.48           C  
ATOM    177  O   GLY A  26      -2.465  15.974  -5.601  1.00 97.48           O  
ATOM    178  N   PRO A  27      -2.819  15.250  -7.851  1.00 98.59           N  
ATOM    179  CA  PRO A  27      -3.201  14.353  -8.945  1.00 98.59           C  
ATOM    180  C   PRO A  27      -2.276  13.145  -9.068  1.00 98.59           C  
ATOM    181  CB  PRO A  27      -3.100  15.246 -10.184  1.00 98.59           C  
ATOM    182  O   PRO A  27      -1.060  13.273  -8.903  1.00 98.59           O  
ATOM    183  CG  PRO A  27      -2.086  16.285  -9.825  1.00 98.59           C  
ATOM    184  CD  PRO A  27      -2.144  16.515  -8.342  1.00 98.59           C  
ATOM    185  N   PHE A  28      -3.005  11.963  -9.374  1.00 98.68           N  
ATOM    186  CA  PHE A  28      -2.256  10.716  -9.468  1.00 98.68           C  
ATOM    187  C   PHE A  28      -1.944  10.380 -10.922  1.00 98.68           C  
ATOM    188  CB  PHE A  28      -3.038   9.568  -8.821  1.00 98.68           C  
ATOM    189  O   PHE A  28      -2.706  10.735 -11.824  1.00 98.68           O  
ATOM    190  CG  PHE A  28      -3.297   9.763  -7.351  1.00 98.68           C  
ATOM    191  CD1 PHE A  28      -2.270   9.622  -6.426  1.00 98.68           C  
ATOM    192  CD2 PHE A  28      -4.568  10.088  -6.895  1.00 98.68           C  
ATOM    193  CE1 PHE A  28      -2.507   9.802  -5.065  1.00 98.68           C  
ATOM    194  CE2 PHE A  28      -4.812  10.269  -5.537  1.00 98.68           C  
ATOM    195  CZ  PHE A  28      -3.780  10.125  -4.623  1.00 98.68           C  
ATOM    196  N   PRO A  29      -0.835   9.661 -11.129  1.00 98.18           N  
ATOM    197  CA  PRO A  29      -0.373   9.376 -12.489  1.00 98.18           C  
ATOM    198  C   PRO A  29      -1.198   8.292 -13.178  1.00 98.18           C  
ATOM    199  CB  PRO A  29       1.072   8.913 -12.281  1.00 98.18           C  
ATOM    200  O   PRO A  29      -1.205   8.205 -14.409  1.00 98.18           O  
ATOM    201  CG  PRO A  29       1.107   8.389 -10.881  1.00 98.18           C  
ATOM    202  CD  PRO A  29       0.145   9.188 -10.049  1.00 98.18           C  
ATOM    203  N   TYR A  30      -1.764   7.449 -12.337  1.00 98.67           N  
ATOM    204  CA  TYR A  30      -2.539   6.366 -12.930  1.00 98.67           C  
ATOM    205  C   TYR A  30      -3.992   6.421 -12.473  1.00 98.67           C  
ATOM    206  CB  TYR A  30      -1.930   5.008 -12.569  1.00 98.67           C  
ATOM    207  O   TYR A  30      -4.275   6.760 -11.322  1.00 98.67           O  
ATOM    208  CG  TYR A  30      -0.536   4.804 -13.112  1.00 98.67           C  
ATOM    209  CD1 TYR A  30      -0.334   4.371 -14.420  1.00 98.67           C  
ATOM    210  CD2 TYR A  30       0.580   5.044 -12.318  1.00 98.67           C  
ATOM    211  CE1 TYR A  30       0.949   4.180 -14.925  1.00 98.67           C  
ATOM    212  CE2 TYR A  30       1.867   4.856 -12.812  1.00 98.67           C  
ATOM    213  OH  TYR A  30       3.313   4.238 -14.608  1.00 98.67           O  
ATOM    214  CZ  TYR A  30       2.041   4.426 -14.114  1.00 98.67           C  
ATOM    215  N   SER A  31      -4.855   6.098 -13.425  1.00 98.06           N  
ATOM    216  CA  SER A  31      -6.285   6.128 -13.138  1.00 98.06           C  
ATOM    217  C   SER A  31      -6.652   5.123 -12.051  1.00 98.06           C  
ATOM    218  CB  SER A  31      -7.092   5.839 -14.404  1.00 98.06           C  
ATOM    219  O   SER A  31      -7.656   5.291 -11.356  1.00 98.06           O  
ATOM    220  OG  SER A  31      -6.752   4.572 -14.940  1.00 98.06           O  
ATOM    221  N   GLN A  32      -5.831   4.091 -11.884  1.00 98.54           N  
ATOM    222  CA  GLN A  32      -6.101   3.061 -10.886  1.00 98.54           C  
ATOM    223  C   GLN A  32      -5.680   3.521  -9.493  1.00 98.54           C  
ATOM    224  CB  GLN A  32      -5.383   1.760 -11.248  1.00 98.54           C  
ATOM    225  O   GLN A  32      -6.047   2.902  -8.492  1.00 98.54           O  
ATOM    226  CG  GLN A  32      -5.996   1.030 -12.436  1.00 98.54           C  
ATOM    227  CD  GLN A  32      -5.602   1.642 -13.767  1.00 98.54           C  
ATOM    228  NE2 GLN A  32      -6.132   1.090 -14.853  1.00 98.54           N  
ATOM    229  OE1 GLN A  32      -4.828   2.603 -13.819  1.00 98.54           O  
ATOM    230  N   ASP A  33      -4.871   4.572  -9.486  1.00 98.83           N  
ATOM    231  CA  ASP A  33      -4.450   5.090  -8.188  1.00 98.83           C  
ATOM    232  C   ASP A  33      -5.643   5.609  -7.390  1.00 98.83           C  
ATOM    233  CB  ASP A  33      -3.411   6.200  -8.364  1.00 98.83           C  
ATOM    234  O   ASP A  33      -6.394   6.461  -7.869  1.00 98.83           O  
ATOM    235  CG  ASP A  33      -2.065   5.683  -8.840  1.00 98.83           C  
ATOM    236  OD1 ASP A  33      -1.778   4.479  -8.666  1.00 98.83           O  
ATOM    237  OD2 ASP A  33      -1.284   6.487  -9.393  1.00 98.83           O  
ATOM    238  N   GLY A  34      -5.771   4.961  -6.159  1.00 98.65           N  
ATOM    239  CA  GLY A  34      -6.837   5.383  -5.265  1.00 98.65           C  
ATOM    240  C   GLY A  34      -7.989   4.398  -5.202  1.00 98.65           C  
ATOM    241  O   GLY A  34      -8.893   4.543  -4.378  1.00 98.65           O  
ATOM    242  N   VAL A  35      -7.932   3.408  -5.968  1.00 98.68           N  
ATOM    243  CA  VAL A  35      -9.021   2.437  -5.943  1.00 98.68           C  
ATOM    244  C   VAL A  35      -8.921   1.580  -4.683  1.00 98.68           C  
ATOM    245  CB  VAL A  35      -9.009   1.539  -7.201  1.00 98.68           C  
ATOM    246  O   VAL A  35      -7.859   1.502  -4.061  1.00 98.68           O  
ATOM    247  CG1 VAL A  35      -9.163   2.381  -8.466  1.00 98.68           C  
ATOM    248  CG2 VAL A  35      -7.724   0.716  -7.255  1.00 98.68           C  
ATOM    249  N   VAL A  36     -10.034   0.952  -4.416  1.00 98.73           N  
ATOM    250  CA  VAL A  36     -10.117   0.086  -3.245  1.00 98.73           C  
ATOM    251  C   VAL A  36      -9.246  -1.151  -3.455  1.00 98.73           C  
ATOM    252  CB  VAL A  36     -11.575  -0.333  -2.951  1.00 98.73           C  
ATOM    253  O   VAL A  36      -9.231  -1.730  -4.544  1.00 98.73           O  
ATOM    254  CG1 VAL A  36     -11.620  -1.402  -1.860  1.00 98.73           C  
ATOM    255  CG2 VAL A  36     -12.407   0.883  -2.546  1.00 98.73           C  
ATOM    256  N   PHE A  37      -8.354  -1.434  -2.496  1.00 98.80           N  
ATOM    257  CA  PHE A  37      -7.647  -2.707  -2.408  1.00 98.80           C  
ATOM    258  C   PHE A  37      -8.447  -3.715  -1.593  1.00 98.80           C  
ATOM    259  CB  PHE A  37      -6.261  -2.511  -1.787  1.00 98.80           C  
ATOM    260  O   PHE A  37      -8.698  -3.502  -0.405  1.00 98.80           O  
ATOM    261  CG  PHE A  37      -5.508  -3.795  -1.566  1.00 98.80           C  
ATOM    262  CD1 PHE A  37      -5.239  -4.247  -0.280  1.00 98.80           C  
ATOM    263  CD2 PHE A  37      -5.069  -4.551  -2.645  1.00 98.80           C  
ATOM    264  CE1 PHE A  37      -4.543  -5.436  -0.072  1.00 98.80           C  
ATOM    265  CE2 PHE A  37      -4.372  -5.739  -2.446  1.00 98.80           C  
ATOM    266  CZ  PHE A  37      -4.109  -6.179  -1.158  1.00 98.80           C  
ATOM    267  N   GLN A  38      -8.769  -4.820  -2.133  1.00 98.46           N  
ATOM    268  CA  GLN A  38      -9.771  -5.737  -1.600  1.00 98.46           C  
ATOM    269  C   GLN A  38      -9.164  -6.667  -0.553  1.00 98.46           C  
ATOM    270  CB  GLN A  38     -10.402  -6.557  -2.727  1.00 98.46           C  
ATOM    271  O   GLN A  38      -9.886  -7.265   0.247  1.00 98.46           O  
ATOM    272  CG  GLN A  38     -11.192  -5.722  -3.726  1.00 98.46           C  
ATOM    273  CD  GLN A  38     -11.902  -6.568  -4.766  1.00 98.46           C  
ATOM    274  NE2 GLN A  38     -11.806  -6.162  -6.027  1.00 98.46           N  
ATOM    275  OE1 GLN A  38     -12.531  -7.579  -4.439  1.00 98.46           O  
ATOM    276  N   ASN A  39      -7.896  -6.748  -0.547  1.00 98.01           N  
ATOM    277  CA  ASN A  39      -7.239  -7.635   0.407  1.00 98.01           C  
ATOM    278  C   ASN A  39      -7.823  -9.044   0.357  1.00 98.01           C  
ATOM    279  CB  ASN A  39      -7.340  -7.068   1.824  1.00 98.01           C  
ATOM    280  O   ASN A  39      -8.140  -9.626   1.396  1.00 98.01           O  
ATOM    281  CG  ASN A  39      -6.429  -7.780   2.805  1.00 98.01           C  
ATOM    282  ND2 ASN A  39      -6.831  -7.815   4.070  1.00 98.01           N  
ATOM    283  OD1 ASN A  39      -5.372  -8.294   2.429  1.00 98.01           O  
ATOM    284  N   ARG A  40      -7.939  -9.691  -0.842  1.00 97.05           N  
ATOM    285  CA  ARG A  40      -8.598 -10.964  -1.115  1.00 97.05           C  
ATOM    286  C   ARG A  40      -7.839 -12.122  -0.475  1.00 97.05           C  
ATOM    287  CB  ARG A  40      -8.727 -11.191  -2.623  1.00 97.05           C  
ATOM    288  O   ARG A  40      -8.447 -13.090  -0.013  1.00 97.05           O  
ATOM    289  CG  ARG A  40      -9.748 -10.289  -3.296  1.00 97.05           C  
ATOM    290  CD  ARG A  40      -9.899 -10.614  -4.776  1.00 97.05           C  
ATOM    291  NE  ARG A  40     -10.883  -9.749  -5.420  1.00 97.05           N  
ATOM    292  NH1 ARG A  40     -10.128 -10.142  -7.568  1.00 97.05           N  
ATOM    293  NH2 ARG A  40     -11.904  -8.737  -7.212  1.00 97.05           N  
ATOM    294  CZ  ARG A  40     -10.969  -9.545  -6.732  1.00 97.05           C  
ATOM    295  N   GLU A  41      -6.567 -11.965  -0.432  1.00 96.49           N  
ATOM    296  CA  GLU A  41      -5.725 -13.051   0.062  1.00 96.49           C  
ATOM    297  C   GLU A  41      -5.492 -12.928   1.565  1.00 96.49           C  
ATOM    298  CB  GLU A  41      -4.386 -13.073  -0.679  1.00 96.49           C  
ATOM    299  O   GLU A  41      -4.761 -13.729   2.152  1.00 96.49           O  
ATOM    300  CG  GLU A  41      -4.496 -13.495  -2.137  1.00 96.49           C  
ATOM    301  CD  GLU A  41      -5.003 -12.386  -3.045  1.00 96.49           C  
ATOM    302  OE1 GLU A  41      -5.523 -12.691  -4.143  1.00 96.49           O  
ATOM    303  OE2 GLU A  41      -4.879 -11.203  -2.657  1.00 96.49           O  
ATOM    304  N   SER A  42      -6.039 -11.872   2.149  1.00 96.77           N  
ATOM    305  CA  SER A  42      -6.052 -11.643   3.590  1.00 96.77           C  
ATOM    306  C   SER A  42      -4.637 -11.589   4.154  1.00 96.77           C  
ATOM    307  CB  SER A  42      -6.852 -12.736   4.300  1.00 96.77           C  
ATOM    308  O   SER A  42      -4.369 -12.135   5.227  1.00 96.77           O  
ATOM    309  OG  SER A  42      -8.209 -12.711   3.894  1.00 96.77           O  
ATOM    310  N   VAL A  43      -3.731 -11.012   3.364  1.00 97.68           N  
ATOM    311  CA  VAL A  43      -2.374 -10.805   3.860  1.00 97.68           C  
ATOM    312  C   VAL A  43      -2.373  -9.706   4.920  1.00 97.68           C  
ATOM    313  CB  VAL A  43      -1.401 -10.442   2.716  1.00 97.68           C  
ATOM    314  O   VAL A  43      -1.723  -9.839   5.960  1.00 97.68           O  
ATOM    315  CG1 VAL A  43       0.004 -10.192   3.262  1.00 97.68           C  
ATOM    316  CG2 VAL A  43      -1.379 -11.549   1.663  1.00 97.68           C  
ATOM    317  N   LEU A  44      -3.039  -8.581   4.730  1.00 98.08           N  
ATOM    318  CA  LEU A  44      -3.218  -7.508   5.702  1.00 98.08           C  
ATOM    319  C   LEU A  44      -4.335  -7.845   6.684  1.00 98.08           C  
ATOM    320  CB  LEU A  44      -3.529  -6.188   4.992  1.00 98.08           C  
ATOM    321  O   LEU A  44      -5.141  -8.742   6.430  1.00 98.08           O  
ATOM    322  CG  LEU A  44      -2.494  -5.706   3.973  1.00 98.08           C  
ATOM    323  CD1 LEU A  44      -2.945  -4.394   3.339  1.00 98.08           C  
ATOM    324  CD2 LEU A  44      -1.129  -5.546   4.632  1.00 98.08           C  
ATOM    325  N   PRO A  45      -4.389  -7.197   7.856  1.00 97.48           N  
ATOM    326  CA  PRO A  45      -5.499  -7.432   8.782  1.00 97.48           C  
ATOM    327  C   PRO A  45      -6.865  -7.255   8.123  1.00 97.48           C  
ATOM    328  CB  PRO A  45      -5.278  -6.379   9.871  1.00 97.48           C  
ATOM    329  O   PRO A  45      -7.042  -6.363   7.290  1.00 97.48           O  
ATOM    330  CG  PRO A  45      -3.802  -6.139   9.877  1.00 97.48           C  
ATOM    331  CD  PRO A  45      -3.303  -6.205   8.462  1.00 97.48           C  
ATOM    332  N   THR A  46      -7.804  -8.163   8.517  1.00 97.84           N  
ATOM    333  CA  THR A  46      -9.152  -8.135   7.960  1.00 97.84           C  
ATOM    334  C   THR A  46      -9.891  -6.873   8.397  1.00 97.84           C  
ATOM    335  CB  THR A  46      -9.958  -9.377   8.384  1.00 97.84           C  
ATOM    336  O   THR A  46      -9.956  -6.566   9.589  1.00 97.84           O  
ATOM    337  CG2 THR A  46     -11.384  -9.317   7.848  1.00 97.84           C  
ATOM    338  OG1 THR A  46      -9.316 -10.552   7.873  1.00 97.84           O  
ATOM    339  N   GLN A  47     -10.437  -6.103   7.386  1.00 98.45           N  
ATOM    340  CA  GLN A  47     -11.244  -4.898   7.544  1.00 98.45           C  
ATOM    341  C   GLN A  47     -12.434  -4.904   6.588  1.00 98.45           C  
ATOM    342  CB  GLN A  47     -10.393  -3.648   7.314  1.00 98.45           C  
ATOM    343  O   GLN A  47     -12.495  -5.725   5.670  1.00 98.45           O  
ATOM    344  CG  GLN A  47      -9.270  -3.473   8.328  1.00 98.45           C  
ATOM    345  CD  GLN A  47      -9.766  -2.976   9.673  1.00 98.45           C  
ATOM    346  NE2 GLN A  47      -8.836  -2.617  10.551  1.00 98.45           N  
ATOM    347  OE1 GLN A  47     -10.974  -2.914   9.920  1.00 98.45           O  
ATOM    348  N   SER A  48     -13.369  -4.000   6.904  1.00 98.02           N  
ATOM    349  CA  SER A  48     -14.488  -3.867   5.977  1.00 98.02           C  
ATOM    350  C   SER A  48     -14.014  -3.419   4.598  1.00 98.02           C  
ATOM    351  CB  SER A  48     -15.518  -2.874   6.518  1.00 98.02           C  
ATOM    352  O   SER A  48     -13.000  -2.728   4.479  1.00 98.02           O  
ATOM    353  OG  SER A  48     -16.053  -3.325   7.750  1.00 98.02           O  
ATOM    354  N   TYR A  49     -14.774  -3.837   3.489  1.00 98.24           N  
ATOM    355  CA  TYR A  49     -14.521  -3.375   2.129  1.00 98.24           C  
ATOM    356  C   TYR A  49     -14.446  -1.853   2.076  1.00 98.24           C  
ATOM    357  CB  TYR A  49     -15.612  -3.877   1.179  1.00 98.24           C  
ATOM    358  O   TYR A  49     -15.274  -1.163   2.674  1.00 98.24           O  
ATOM    359  CG  TYR A  49     -15.383  -3.496  -0.264  1.00 98.24           C  
ATOM    360  CD1 TYR A  49     -15.943  -2.336  -0.796  1.00 98.24           C  
ATOM    361  CD2 TYR A  49     -14.607  -4.294  -1.098  1.00 98.24           C  
ATOM    362  CE1 TYR A  49     -15.736  -1.982  -2.125  1.00 98.24           C  
ATOM    363  CE2 TYR A  49     -14.394  -3.949  -2.428  1.00 98.24           C  
ATOM    364  OH  TYR A  49     -14.753  -2.447  -4.248  1.00 98.24           O  
ATOM    365  CZ  TYR A  49     -14.961  -2.793  -2.932  1.00 98.24           C  
ATOM    366  N   GLY A  50     -13.309  -1.399   1.422  1.00 98.36           N  
ATOM    367  CA  GLY A  50     -13.147   0.041   1.294  1.00 98.36           C  
ATOM    368  C   GLY A  50     -12.140   0.617   2.271  1.00 98.36           C  
ATOM    369  O   GLY A  50     -11.759   1.784   2.161  1.00 98.36           O  
ATOM    370  N   TYR A  51     -11.747  -0.223   3.191  1.00 98.75           N  
ATOM    371  CA  TYR A  51     -10.787   0.225   4.194  1.00 98.75           C  
ATOM    372  C   TYR A  51      -9.431   0.514   3.561  1.00 98.75           C  
ATOM    373  CB  TYR A  51     -10.635  -0.824   5.299  1.00 98.75           C  
ATOM    374  O   TYR A  51      -8.808   1.537   3.853  1.00 98.75           O  
ATOM    375  CG  TYR A  51      -9.746  -0.383   6.437  1.00 98.75           C  
ATOM    376  CD1 TYR A  51      -8.370  -0.596   6.395  1.00 98.75           C  
ATOM    377  CD2 TYR A  51     -10.281   0.247   7.555  1.00 98.75           C  
ATOM    378  CE1 TYR A  51      -7.548  -0.193   7.442  1.00 98.75           C  
ATOM    379  CE2 TYR A  51      -9.468   0.655   8.608  1.00 98.75           C  
ATOM    380  OH  TYR A  51      -7.295   0.832   9.581  1.00 98.75           O  
ATOM    381  CZ  TYR A  51      -8.105   0.431   8.542  1.00 98.75           C  
ATOM    382  N   TYR A  52      -9.024  -0.305   2.641  1.00 98.87           N  
ATOM    383  CA  TYR A  52      -7.709  -0.172   2.025  1.00 98.87           C  
ATOM    384  C   TYR A  52      -7.821   0.403   0.619  1.00 98.87           C  
ATOM    385  CB  TYR A  52      -6.996  -1.527   1.980  1.00 98.87           C  
ATOM    386  O   TYR A  52      -8.735   0.052  -0.131  1.00 98.87           O  
ATOM    387  CG  TYR A  52      -6.731  -2.120   3.343  1.00 98.87           C  
ATOM    388  CD1 TYR A  52      -5.847  -1.509   4.229  1.00 98.87           C  
ATOM    389  CD2 TYR A  52      -7.364  -3.290   3.747  1.00 98.87           C  
ATOM    390  CE1 TYR A  52      -5.598  -2.052   5.486  1.00 98.87           C  
ATOM    391  CE2 TYR A  52      -7.123  -3.842   5.001  1.00 98.87           C  
ATOM    392  OH  TYR A  52      -5.997  -3.759   7.104  1.00 98.87           O  
ATOM    393  CZ  TYR A  52      -6.240  -3.217   5.862  1.00 98.87           C  
ATOM    394  N   HIS A  53      -6.885   1.326   0.269  1.00 98.90           N  
ATOM    395  CA  HIS A  53      -6.720   1.848  -1.083  1.00 98.90           C  
ATOM    396  C   HIS A  53      -5.283   1.681  -1.567  1.00 98.90           C  
ATOM    397  CB  HIS A  53      -7.125   3.322  -1.141  1.00 98.90           C  
ATOM    398  O   HIS A  53      -4.352   1.648  -0.759  1.00 98.90           O  
ATOM    399  CG  HIS A  53      -8.588   3.551  -0.933  1.00 98.90           C  
ATOM    400  CD2 HIS A  53      -9.570   3.875  -1.807  1.00 98.90           C  
ATOM    401  ND1 HIS A  53      -9.188   3.454   0.304  1.00 98.90           N  
ATOM    402  CE1 HIS A  53     -10.480   3.709   0.181  1.00 98.90           C  
ATOM    403  NE2 HIS A  53     -10.737   3.968  -1.089  1.00 98.90           N  
ATOM    404  N   GLU A  54      -5.174   1.548  -2.877  1.00 98.86           N  
ATOM    405  CA  GLU A  54      -3.846   1.279  -3.420  1.00 98.86           C  
ATOM    406  C   GLU A  54      -3.387   2.406  -4.341  1.00 98.86           C  
ATOM    407  CB  GLU A  54      -3.834  -0.054  -4.174  1.00 98.86           C  
ATOM    408  O   GLU A  54      -4.200   3.013  -5.040  1.00 98.86           O  
ATOM    409  CG  GLU A  54      -4.660  -0.046  -5.452  1.00 98.86           C  
ATOM    410  CD  GLU A  54      -4.456  -1.287  -6.306  1.00 98.86           C  
ATOM    411  OE1 GLU A  54      -5.245  -2.250  -6.175  1.00 98.86           O  
ATOM    412  OE2 GLU A  54      -3.499  -1.297  -7.112  1.00 98.86           O  
ATOM    413  N   TYR A  55      -2.040   2.560  -4.257  1.00 98.93           N  
ATOM    414  CA  TYR A  55      -1.401   3.598  -5.059  1.00 98.93           C  
ATOM    415  C   TYR A  55      -0.096   3.093  -5.664  1.00 98.93           C  
ATOM    416  CB  TYR A  55      -1.136   4.846  -4.212  1.00 98.93           C  
ATOM    417  O   TYR A  55       0.684   2.413  -4.993  1.00 98.93           O  
ATOM    418  CG  TYR A  55      -2.368   5.390  -3.530  1.00 98.93           C  
ATOM    419  CD1 TYR A  55      -3.104   6.425  -4.102  1.00 98.93           C  
ATOM    420  CD2 TYR A  55      -2.797   4.871  -2.313  1.00 98.93           C  
ATOM    421  CE1 TYR A  55      -4.239   6.931  -3.476  1.00 98.93           C  
ATOM    422  CE2 TYR A  55      -3.931   5.369  -1.679  1.00 98.93           C  
ATOM    423  OH  TYR A  55      -5.767   6.893  -1.644  1.00 98.93           O  
ATOM    424  CZ  TYR A  55      -4.644   6.397  -2.268  1.00 98.93           C  
ATOM    425  N   THR A  56       0.159   3.529  -6.839  1.00 98.87           N  
ATOM    426  CA  THR A  56       1.335   3.093  -7.583  1.00 98.87           C  
ATOM    427  C   THR A  56       2.598   3.746  -7.029  1.00 98.87           C  
ATOM    428  CB  THR A  56       1.201   3.420  -9.082  1.00 98.87           C  
ATOM    429  O   THR A  56       2.606   4.943  -6.732  1.00 98.87           O  
ATOM    430  CG2 THR A  56       2.397   2.895  -9.869  1.00 98.87           C  
ATOM    431  OG1 THR A  56       0.005   2.816  -9.591  1.00 98.87           O  
ATOM    432  N   VAL A  57       3.567   2.931  -6.804  1.00 98.92           N  
ATOM    433  CA  VAL A  57       4.954   3.372  -6.698  1.00 98.92           C  
ATOM    434  C   VAL A  57       5.680   3.118  -8.018  1.00 98.92           C  
ATOM    435  CB  VAL A  57       5.690   2.660  -5.541  1.00 98.92           C  
ATOM    436  O   VAL A  57       5.925   1.968  -8.388  1.00 98.92           O  
ATOM    437  CG1 VAL A  57       7.139   3.134  -5.448  1.00 98.92           C  
ATOM    438  CG2 VAL A  57       4.961   2.898  -4.220  1.00 98.92           C  
ATOM    439  N   ILE A  58       6.069   4.208  -8.687  1.00 98.63           N  
ATOM    440  CA  ILE A  58       6.631   4.115 -10.029  1.00 98.63           C  
ATOM    441  C   ILE A  58       7.987   3.413  -9.974  1.00 98.63           C  
ATOM    442  CB  ILE A  58       6.775   5.509 -10.680  1.00 98.63           C  
ATOM    443  O   ILE A  58       8.775   3.645  -9.055  1.00 98.63           O  
ATOM    444  CG1 ILE A  58       5.399   6.063 -11.066  1.00 98.63           C  
ATOM    445  CG2 ILE A  58       7.700   5.443 -11.899  1.00 98.63           C  
ATOM    446  CD1 ILE A  58       5.417   7.526 -11.487  1.00 98.63           C  
ATOM    447  N   THR A  59       8.143   2.448 -10.886  1.00 98.65           N  
ATOM    448  CA  THR A  59       9.403   1.744 -11.098  1.00 98.65           C  
ATOM    449  C   THR A  59      10.108   2.263 -12.347  1.00 98.65           C  
ATOM    450  CB  THR A  59       9.180   0.226 -11.224  1.00 98.65           C  
ATOM    451  O   THR A  59       9.712   1.941 -13.469  1.00 98.65           O  
ATOM    452  CG2 THR A  59      10.508  -0.517 -11.342  1.00 98.65           C  
ATOM    453  OG1 THR A  59       8.483  -0.247 -10.065  1.00 98.65           O  
ATOM    454  N   PRO A  60      11.096   3.033 -12.135  1.00 98.42           N  
ATOM    455  CA  PRO A  60      11.784   3.556 -13.318  1.00 98.42           C  
ATOM    456  C   PRO A  60      12.254   2.453 -14.263  1.00 98.42           C  
ATOM    457  CB  PRO A  60      12.975   4.314 -12.726  1.00 98.42           C  
ATOM    458  O   PRO A  60      12.797   1.440 -13.814  1.00 98.42           O  
ATOM    459  CG  PRO A  60      12.538   4.698 -11.349  1.00 98.42           C  
ATOM    460  CD  PRO A  60      11.696   3.588 -10.789  1.00 98.42           C  
ATOM    461  N   GLY A  61      11.881   2.660 -15.480  1.00 97.95           N  
ATOM    462  CA  GLY A  61      12.308   1.715 -16.500  1.00 97.95           C  
ATOM    463  C   GLY A  61      11.255   0.673 -16.825  1.00 97.95           C  
ATOM    464  O   GLY A  61      11.377  -0.054 -17.813  1.00 97.95           O  
ATOM    465  N   ALA A  62      10.327   0.658 -15.995  1.00 98.01           N  
ATOM    466  CA  ALA A  62       9.277  -0.328 -16.238  1.00 98.01           C  
ATOM    467  C   ALA A  62       8.356   0.120 -17.370  1.00 98.01           C  
ATOM    468  CB  ALA A  62       8.470  -0.570 -14.965  1.00 98.01           C  
ATOM    469  O   ALA A  62       8.042   1.306 -17.491  1.00 98.01           O  
ATOM    470  N   ARG A  63       7.894  -0.780 -18.284  1.00 97.40           N  
ATOM    471  CA  ARG A  63       6.994  -0.499 -19.397  1.00 97.40           C  
ATOM    472  C   ARG A  63       5.543  -0.450 -18.930  1.00 97.40           C  
ATOM    473  CB  ARG A  63       7.155  -1.550 -20.498  1.00 97.40           C  
ATOM    474  O   ARG A  63       4.673   0.059 -19.640  1.00 97.40           O  
ATOM    475  CG  ARG A  63       8.507  -1.512 -21.193  1.00 97.40           C  
ATOM    476  CD  ARG A  63       8.584  -2.520 -22.331  1.00 97.40           C  
ATOM    477  NE  ARG A  63       9.909  -2.539 -22.945  1.00 97.40           N  
ATOM    478  NH1 ARG A  63       9.218  -3.572 -24.893  1.00 97.40           N  
ATOM    479  NH2 ARG A  63      11.421  -3.004 -24.609  1.00 97.40           N  
ATOM    480  CZ  ARG A  63      10.180  -3.038 -24.147  1.00 97.40           C  
ATOM    481  N   THR A  64       5.304  -1.033 -17.754  1.00 97.85           N  
ATOM    482  CA  THR A  64       3.988  -1.050 -17.124  1.00 97.85           C  
ATOM    483  C   THR A  64       4.012  -0.288 -15.802  1.00 97.85           C  
ATOM    484  CB  THR A  64       3.505  -2.492 -16.880  1.00 97.85           C  
ATOM    485  O   THR A  64       4.991   0.393 -15.489  1.00 97.85           O  
ATOM    486  CG2 THR A  64       3.736  -3.365 -18.108  1.00 97.85           C  
ATOM    487  OG1 THR A  64       4.220  -3.048 -15.770  1.00 97.85           O  
ATOM    488  N   ARG A  65       2.909  -0.409 -15.002  1.00 97.99           N  
ATOM    489  CA  ARG A  65       2.829   0.229 -13.692  1.00 97.99           C  
ATOM    490  C   ARG A  65       3.784  -0.432 -12.703  1.00 97.99           C  
ATOM    491  CB  ARG A  65       1.398   0.176 -13.154  1.00 97.99           C  
ATOM    492  O   ARG A  65       4.058   0.119 -11.634  1.00 97.99           O  
ATOM    493  CG  ARG A  65       0.452   1.160 -13.822  1.00 97.99           C  
ATOM    494  CD  ARG A  65      -0.980   0.984 -13.337  1.00 97.99           C  
ATOM    495  NE  ARG A  65      -1.066   1.041 -11.880  1.00 97.99           N  
ATOM    496  NH1 ARG A  65      -3.116  -0.018 -11.753  1.00 97.99           N  
ATOM    497  NH2 ARG A  65      -2.055   0.669  -9.841  1.00 97.99           N  
ATOM    498  CZ  ARG A  65      -2.079   0.564 -11.161  1.00 97.99           C  
ATOM    499  N   GLY A  66       4.199  -1.592 -13.057  1.00 98.05           N  
ATOM    500  CA  GLY A  66       5.163  -2.271 -12.205  1.00 98.05           C  
ATOM    501  C   GLY A  66       4.517  -3.041 -11.069  1.00 98.05           C  
ATOM    502  O   GLY A  66       3.323  -3.343 -11.117  1.00 98.05           O  
ATOM    503  N   THR A  67       5.241  -3.469 -10.094  1.00 98.58           N  
ATOM    504  CA  THR A  67       4.762  -4.342  -9.028  1.00 98.58           C  
ATOM    505  C   THR A  67       4.784  -3.619  -7.685  1.00 98.58           C  
ATOM    506  CB  THR A  67       5.607  -5.626  -8.937  1.00 98.58           C  
ATOM    507  O   THR A  67       4.440  -4.201  -6.655  1.00 98.58           O  
ATOM    508  CG2 THR A  67       5.595  -6.388 -10.258  1.00 98.58           C  
ATOM    509  OG1 THR A  67       6.959  -5.280  -8.610  1.00 98.58           O  
ATOM    510  N   ARG A  68       5.252  -2.435  -7.665  1.00 98.90           N  
ATOM    511  CA  ARG A  68       5.382  -1.705  -6.408  1.00 98.90           C  
ATOM    512  C   ARG A  68       4.137  -0.872  -6.126  1.00 98.90           C  
ATOM    513  CB  ARG A  68       6.620  -0.805  -6.434  1.00 98.90           C  
ATOM    514  O   ARG A  68       3.620  -0.198  -7.020  1.00 98.90           O  
ATOM    515  CG  ARG A  68       7.913  -1.545  -6.740  1.00 98.90           C  
ATOM    516  CD  ARG A  68       9.081  -0.586  -6.925  1.00 98.90           C  
ATOM    517  NE  ARG A  68      10.309  -1.294  -7.274  1.00 98.90           N  
ATOM    518  NH1 ARG A  68      11.626   0.602  -7.347  1.00 98.90           N  
ATOM    519  NH2 ARG A  68      12.543  -1.453  -7.781  1.00 98.90           N  
ATOM    520  CZ  ARG A  68      11.490  -0.713  -7.467  1.00 98.90           C  
ATOM    521  N   ARG A  69       3.657  -0.990  -4.906  1.00 98.91           N  
ATOM    522  CA  ARG A  69       2.472  -0.251  -4.482  1.00 98.91           C  
ATOM    523  C   ARG A  69       2.603   0.210  -3.035  1.00 98.91           C  
ATOM    524  CB  ARG A  69       1.216  -1.109  -4.647  1.00 98.91           C  
ATOM    525  O   ARG A  69       3.326  -0.402  -2.246  1.00 98.91           O  
ATOM    526  CG  ARG A  69       1.032  -1.670  -6.048  1.00 98.91           C  
ATOM    527  CD  ARG A  69       0.636  -0.587  -7.042  1.00 98.91           C  
ATOM    528  NE  ARG A  69       0.409  -1.137  -8.376  1.00 98.91           N  
ATOM    529  NH1 ARG A  69       2.628  -1.046  -9.015  1.00 98.91           N  
ATOM    530  NH2 ARG A  69       1.044  -1.847 -10.466  1.00 98.91           N  
ATOM    531  CZ  ARG A  69       1.361  -1.342  -9.283  1.00 98.91           C  
ATOM    532  N   ILE A  70       1.890   1.290  -2.694  1.00 98.93           N  
ATOM    533  CA  ILE A  70       1.525   1.628  -1.322  1.00 98.93           C  
ATOM    534  C   ILE A  70       0.038   1.356  -1.103  1.00 98.93           C  
ATOM    535  CB  ILE A  70       1.855   3.102  -0.996  1.00 98.93           C  
ATOM    536  O   ILE A  70      -0.796   1.732  -1.929  1.00 98.93           O  
ATOM    537  CG1 ILE A  70       3.371   3.298  -0.885  1.00 98.93           C  
ATOM    538  CG2 ILE A  70       1.150   3.541   0.291  1.00 98.93           C  
ATOM    539  CD1 ILE A  70       3.792   4.739  -0.636  1.00 98.93           C  
ATOM    540  N   ILE A  71      -0.235   0.653   0.006  1.00 98.90           N  
ATOM    541  CA  ILE A  71      -1.601   0.390   0.444  1.00 98.90           C  
ATOM    542  C   ILE A  71      -1.885   1.153   1.737  1.00 98.90           C  
ATOM    543  CB  ILE A  71      -1.848  -1.122   0.649  1.00 98.90           C  
ATOM    544  O   ILE A  71      -1.156   1.010   2.721  1.00 98.90           O  
ATOM    545  CG1 ILE A  71      -1.518  -1.895  -0.633  1.00 98.90           C  
ATOM    546  CG2 ILE A  71      -3.293  -1.379   1.086  1.00 98.90           C  
ATOM    547  CD1 ILE A  71      -2.182  -1.334  -1.883  1.00 98.90           C  
ATOM    548  N   THR A  72      -2.939   2.063   1.651  1.00 98.92           N  
ATOM    549  CA  THR A  72      -3.280   2.826   2.848  1.00 98.92           C  
ATOM    550  C   THR A  72      -4.441   2.174   3.592  1.00 98.92           C  
ATOM    551  CB  THR A  72      -3.643   4.281   2.498  1.00 98.92           C  
ATOM    552  O   THR A  72      -5.344   1.608   2.972  1.00 98.92           O  
ATOM    553  CG2 THR A  72      -2.462   5.004   1.860  1.00 98.92           C  
ATOM    554  OG1 THR A  72      -4.744   4.285   1.581  1.00 98.92           O  
ATOM    555  N   GLY A  73      -4.331   2.193   4.846  1.00 98.71           N  
ATOM    556  CA  GLY A  73      -5.489   2.015   5.709  1.00 98.71           C  
ATOM    557  C   GLY A  73      -6.076   3.327   6.196  1.00 98.71           C  
ATOM    558  O   GLY A  73      -5.668   4.400   5.748  1.00 98.71           O  
ATOM    559  N   GLU A  74      -7.085   3.273   7.076  1.00 98.25           N  
ATOM    560  CA  GLU A  74      -7.785   4.468   7.538  1.00 98.25           C  
ATOM    561  C   GLU A  74      -7.101   5.070   8.762  1.00 98.25           C  
ATOM    562  CB  GLU A  74      -9.247   4.145   7.858  1.00 98.25           C  
ATOM    563  O   GLU A  74      -7.283   6.252   9.062  1.00 98.25           O  
ATOM    564  CG  GLU A  74     -10.091   3.835   6.631  1.00 98.25           C  
ATOM    565  CD  GLU A  74     -11.564   3.631   6.952  1.00 98.25           C  
ATOM    566  OE1 GLU A  74     -12.353   3.344   6.023  1.00 98.25           O  
ATOM    567  OE2 GLU A  74     -11.931   3.760   8.141  1.00 98.25           O  
ATOM    568  N   ALA A  75      -6.290   4.206   9.468  1.00 98.11           N  
ATOM    569  CA  ALA A  75      -5.609   4.696  10.663  1.00 98.11           C  
ATOM    570  C   ALA A  75      -4.438   5.601  10.295  1.00 98.11           C  
ATOM    571  CB  ALA A  75      -5.126   3.527  11.517  1.00 98.11           C  
ATOM    572  O   ALA A  75      -3.927   5.541   9.174  1.00 98.11           O  
ATOM    573  N   THR A  76      -4.105   6.507  11.238  1.00 97.89           N  
ATOM    574  CA  THR A  76      -2.996   7.433  11.036  1.00 97.89           C  
ATOM    575  C   THR A  76      -1.701   6.676  10.758  1.00 97.89           C  
ATOM    576  CB  THR A  76      -2.806   8.351  12.258  1.00 97.89           C  
ATOM    577  O   THR A  76      -1.348   5.750  11.492  1.00 97.89           O  
ATOM    578  CG2 THR A  76      -1.643   9.315  12.046  1.00 97.89           C  
ATOM    579  OG1 THR A  76      -4.005   9.105  12.474  1.00 97.89           O  
ATOM    580  N   GLN A  77      -1.057   6.990   9.646  1.00 97.29           N  
ATOM    581  CA  GLN A  77       0.241   6.479   9.219  1.00 97.29           C  
ATOM    582  C   GLN A  77       0.195   4.968   9.007  1.00 97.29           C  
ATOM    583  CB  GLN A  77       1.321   6.832  10.243  1.00 97.29           C  
ATOM    584  O   GLN A  77       1.203   4.280   9.184  1.00 97.29           O  
ATOM    585  CG  GLN A  77       1.659   8.316  10.293  1.00 97.29           C  
ATOM    586  CD  GLN A  77       2.958   8.598  11.024  1.00 97.29           C  
ATOM    587  NE2 GLN A  77       2.983   8.312  12.321  1.00 97.29           N  
ATOM    588  OE1 GLN A  77       3.932   9.069  10.428  1.00 97.29           O  
ATOM    589  N   GLU A  78      -0.922   4.476   8.732  1.00 98.77           N  
ATOM    590  CA  GLU A  78      -1.060   3.085   8.311  1.00 98.77           C  
ATOM    591  C   GLU A  78      -0.885   2.946   6.801  1.00 98.77           C  
ATOM    592  CB  GLU A  78      -2.420   2.526   8.736  1.00 98.77           C  
ATOM    593  O   GLU A  78      -1.852   3.058   6.046  1.00 98.77           O  
ATOM    594  CG  GLU A  78      -2.555   1.023   8.543  1.00 98.77           C  
ATOM    595  CD  GLU A  78      -3.933   0.492   8.907  1.00 98.77           C  
ATOM    596  OE1 GLU A  78      -4.110  -0.745   8.969  1.00 98.77           O  
ATOM    597  OE2 GLU A  78      -4.843   1.321   9.132  1.00 98.77           O  
ATOM    598  N   ASP A  79       0.338   2.831   6.406  1.00 98.92           N  
ATOM    599  CA  ASP A  79       0.744   2.700   5.011  1.00 98.92           C  
ATOM    600  C   ASP A  79       1.651   1.487   4.815  1.00 98.92           C  
ATOM    601  CB  ASP A  79       1.455   3.969   4.537  1.00 98.92           C  
ATOM    602  O   ASP A  79       2.670   1.351   5.495  1.00 98.92           O  
ATOM    603  CG  ASP A  79       0.622   5.224   4.735  1.00 98.92           C  
ATOM    604  OD1 ASP A  79      -0.417   5.380   4.057  1.00 98.92           O  
ATOM    605  OD2 ASP A  79       1.009   6.065   5.574  1.00 98.92           O  
ATOM    606  N   TYR A  80       1.234   0.641   3.992  1.00 98.92           N  
ATOM    607  CA  TYR A  80       1.985  -0.576   3.706  1.00 98.92           C  
ATOM    608  C   TYR A  80       2.655  -0.495   2.339  1.00 98.92           C  
ATOM    609  CB  TYR A  80       1.067  -1.801   3.765  1.00 98.92           C  
ATOM    610  O   TYR A  80       2.081   0.044   1.390  1.00 98.92           O  
ATOM    611  CG  TYR A  80       0.300  -1.923   5.060  1.00 98.92           C  
ATOM    612  CD1 TYR A  80       0.851  -2.578   6.159  1.00 98.92           C  
ATOM    613  CD2 TYR A  80      -0.975  -1.384   5.186  1.00 98.92           C  
ATOM    614  CE1 TYR A  80       0.147  -2.694   7.353  1.00 98.92           C  
ATOM    615  CE2 TYR A  80      -1.688  -1.494   6.376  1.00 98.92           C  
ATOM    616  OH  TYR A  80      -1.820  -2.262   8.632  1.00 98.92           O  
ATOM    617  CZ  TYR A  80      -1.119  -2.150   7.452  1.00 98.92           C  
ATOM    618  N   TYR A  81       3.796  -1.048   2.269  1.00 98.91           N  
ATOM    619  CA  TYR A  81       4.523  -1.161   1.010  1.00 98.91           C  
ATOM    620  C   TYR A  81       4.558  -2.607   0.529  1.00 98.91           C  
ATOM    621  CB  TYR A  81       5.950  -0.627   1.163  1.00 98.91           C  
ATOM    622  O   TYR A  81       4.684  -3.533   1.334  1.00 98.91           O  
ATOM    623  CG  TYR A  81       6.807  -0.825  -0.063  1.00 98.91           C  
ATOM    624  CD1 TYR A  81       7.711  -1.883  -0.142  1.00 98.91           C  
ATOM    625  CD2 TYR A  81       6.717   0.044  -1.144  1.00 98.91           C  
ATOM    626  CE1 TYR A  81       8.504  -2.069  -1.269  1.00 98.91           C  
ATOM    627  CE2 TYR A  81       7.505  -0.132  -2.277  1.00 98.91           C  
ATOM    628  OH  TYR A  81       9.177  -1.368  -3.448  1.00 98.91           O  
ATOM    629  CZ  TYR A  81       8.394  -1.189  -2.330  1.00 98.91           C  
ATOM    630  N   THR A  82       4.427  -2.764  -0.740  1.00 98.89           N  
ATOM    631  CA  THR A  82       4.696  -4.035  -1.403  1.00 98.89           C  
ATOM    632  C   THR A  82       5.554  -3.825  -2.648  1.00 98.89           C  
ATOM    633  CB  THR A  82       3.388  -4.749  -1.793  1.00 98.89           C  
ATOM    634  O   THR A  82       5.351  -2.864  -3.393  1.00 98.89           O  
ATOM    635  CG2 THR A  82       2.549  -3.888  -2.731  1.00 98.89           C  
ATOM    636  OG1 THR A  82       3.702  -5.984  -2.448  1.00 98.89           O  
ATOM    637  N   GLY A  83       6.487  -4.627  -2.839  1.00 98.44           N  
ATOM    638  CA  GLY A  83       7.336  -4.586  -4.019  1.00 98.44           C  
ATOM    639  C   GLY A  83       7.164  -5.795  -4.919  1.00 98.44           C  
ATOM    640  O   GLY A  83       7.916  -5.971  -5.881  1.00 98.44           O  
ATOM    641  N   ASP A  84       6.159  -6.633  -4.592  1.00 98.36           N  
ATOM    642  CA  ASP A  84       6.028  -7.912  -5.283  1.00 98.36           C  
ATOM    643  C   ASP A  84       4.576  -8.177  -5.676  1.00 98.36           C  
ATOM    644  CB  ASP A  84       6.553  -9.052  -4.407  1.00 98.36           C  
ATOM    645  O   ASP A  84       4.095  -9.307  -5.566  1.00 98.36           O  
ATOM    646  CG  ASP A  84       5.966  -9.042  -3.007  1.00 98.36           C  
ATOM    647  OD1 ASP A  84       5.009  -8.278  -2.751  1.00 98.36           O  
ATOM    648  OD2 ASP A  84       6.466  -9.802  -2.150  1.00 98.36           O  
ATOM    649  N   HIS A  85       3.942  -7.068  -6.037  1.00 98.08           N  
ATOM    650  CA  HIS A  85       2.585  -7.133  -6.568  1.00 98.08           C  
ATOM    651  C   HIS A  85       1.641  -7.816  -5.584  1.00 98.08           C  
ATOM    652  CB  HIS A  85       2.568  -7.870  -7.908  1.00 98.08           C  
ATOM    653  O   HIS A  85       0.827  -8.654  -5.978  1.00 98.08           O  
ATOM    654  CG  HIS A  85       1.410  -7.503  -8.780  1.00 98.08           C  
ATOM    655  CD2 HIS A  85       1.200  -6.427  -9.575  1.00 98.08           C  
ATOM    656  ND1 HIS A  85       0.287  -8.294  -8.897  1.00 98.08           N  
ATOM    657  CE1 HIS A  85      -0.565  -7.718  -9.729  1.00 98.08           C  
ATOM    658  NE2 HIS A  85      -0.035  -6.584 -10.154  1.00 98.08           N  
ATOM    659  N   TYR A  86       1.639  -7.452  -4.349  1.00 98.11           N  
ATOM    660  CA  TYR A  86       0.662  -7.677  -3.290  1.00 98.11           C  
ATOM    661  C   TYR A  86       0.914  -9.008  -2.590  1.00 98.11           C  
ATOM    662  CB  TYR A  86      -0.761  -7.646  -3.855  1.00 98.11           C  
ATOM    663  O   TYR A  86       0.095  -9.457  -1.784  1.00 98.11           O  
ATOM    664  CG  TYR A  86      -1.020  -6.486  -4.785  1.00 98.11           C  
ATOM    665  CD1 TYR A  86      -0.983  -5.173  -4.319  1.00 98.11           C  
ATOM    666  CD2 TYR A  86      -1.302  -6.698  -6.130  1.00 98.11           C  
ATOM    667  CE1 TYR A  86      -1.222  -4.100  -5.172  1.00 98.11           C  
ATOM    668  CE2 TYR A  86      -1.543  -5.633  -6.991  1.00 98.11           C  
ATOM    669  OH  TYR A  86      -1.739  -3.282  -7.352  1.00 98.11           O  
ATOM    670  CZ  TYR A  86      -1.501  -4.340  -6.504  1.00 98.11           C  
ATOM    671  N   ALA A  87       2.059  -9.663  -2.926  1.00 97.91           N  
ATOM    672  CA  ALA A  87       2.362 -10.948  -2.302  1.00 97.91           C  
ATOM    673  C   ALA A  87       2.753 -10.769  -0.838  1.00 97.91           C  
ATOM    674  CB  ALA A  87       3.477 -11.660  -3.064  1.00 97.91           C  
ATOM    675  O   ALA A  87       2.304 -11.525   0.028  1.00 97.91           O  
ATOM    676  N   THR A  88       3.586  -9.751  -0.541  1.00 98.35           N  
ATOM    677  CA  THR A  88       3.991  -9.437   0.825  1.00 98.35           C  
ATOM    678  C   THR A  88       3.899  -7.937   1.085  1.00 98.35           C  
ATOM    679  CB  THR A  88       5.425  -9.923   1.107  1.00 98.35           C  
ATOM    680  O   THR A  88       3.948  -7.135   0.151  1.00 98.35           O  
ATOM    681  CG2 THR A  88       5.578 -11.405   0.782  1.00 98.35           C  
ATOM    682  OG1 THR A  88       6.344  -9.172   0.305  1.00 98.35           O  
ATOM    683  N   PHE A  89       3.834  -7.672   2.459  1.00 98.84           N  
ATOM    684  CA  PHE A  89       3.695  -6.271   2.839  1.00 98.84           C  
ATOM    685  C   PHE A  89       4.590  -5.942   4.028  1.00 98.84           C  
ATOM    686  CB  PHE A  89       2.236  -5.947   3.175  1.00 98.84           C  
ATOM    687  O   PHE A  89       4.820  -6.790   4.892  1.00 98.84           O  
ATOM    688  CG  PHE A  89       1.299  -6.087   2.006  1.00 98.84           C  
ATOM    689  CD1 PHE A  89       0.990  -4.991   1.210  1.00 98.84           C  
ATOM    690  CD2 PHE A  89       0.726  -7.316   1.703  1.00 98.84           C  
ATOM    691  CE1 PHE A  89       0.122  -5.118   0.127  1.00 98.84           C  
ATOM    692  CE2 PHE A  89      -0.141  -7.450   0.623  1.00 98.84           C  
ATOM    693  CZ  PHE A  89      -0.443  -6.350  -0.163  1.00 98.84           C  
ATOM    694  N   SER A  90       5.068  -4.736   4.002  1.00 98.76           N  
ATOM    695  CA  SER A  90       5.723  -4.141   5.162  1.00 98.76           C  
ATOM    696  C   SER A  90       5.055  -2.830   5.562  1.00 98.76           C  
ATOM    697  CB  SER A  90       7.206  -3.900   4.876  1.00 98.76           C  
ATOM    698  O   SER A  90       4.683  -2.029   4.702  1.00 98.76           O  
ATOM    699  OG  SER A  90       7.865  -5.119   4.579  1.00 98.76           O  
ATOM    700  N   LEU A  91       4.895  -2.653   6.880  1.00 98.73           N  
ATOM    701  CA  LEU A  91       4.442  -1.359   7.379  1.00 98.73           C  
ATOM    702  C   LEU A  91       5.534  -0.306   7.231  1.00 98.73           C  
ATOM    703  CB  LEU A  91       4.018  -1.469   8.846  1.00 98.73           C  
ATOM    704  O   LEU A  91       6.693  -0.555   7.571  1.00 98.73           O  
ATOM    705  CG  LEU A  91       3.433  -0.205   9.479  1.00 98.73           C  
ATOM    706  CD1 LEU A  91       2.098   0.144   8.830  1.00 98.73           C  
ATOM    707  CD2 LEU A  91       3.271  -0.387  10.985  1.00 98.73           C  
ATOM    708  N   ILE A  92       5.174   0.804   6.706  1.00 98.88           N  
ATOM    709  CA  ILE A  92       6.141   1.872   6.478  1.00 98.88           C  
ATOM    710  C   ILE A  92       6.273   2.726   7.737  1.00 98.88           C  
ATOM    711  CB  ILE A  92       5.737   2.752   5.274  1.00 98.88           C  
ATOM    712  O   ILE A  92       5.275   3.225   8.264  1.00 98.88           O  
ATOM    713  CG1 ILE A  92       5.608   1.897   4.008  1.00 98.88           C  
ATOM    714  CG2 ILE A  92       6.748   3.884   5.069  1.00 98.88           C  
ATOM    715  CD1 ILE A  92       4.989   2.630   2.826  1.00 98.88           C  
ATOM    716  N   ASP A  93       7.490   2.846   8.214  1.00 98.75           N  
ATOM    717  CA  ASP A  93       7.843   3.825   9.238  1.00 98.75           C  
ATOM    718  C   ASP A  93       8.431   5.087   8.611  1.00 98.75           C  
ATOM    719  CB  ASP A  93       8.832   3.224  10.238  1.00 98.75           C  
ATOM    720  O   ASP A  93       9.580   5.087   8.165  1.00 98.75           O  
ATOM    721  CG  ASP A  93       9.122   4.143  11.411  1.00 98.75           C  
ATOM    722  OD1 ASP A  93       8.753   5.336  11.357  1.00 98.75           O  
ATOM    723  OD2 ASP A  93       9.727   3.671  12.398  1.00 98.75           O  
ATOM    724  N   GLN A  94       7.638   6.253   8.651  1.00 98.61           N  
ATOM    725  CA  GLN A  94       8.024   7.469   7.942  1.00 98.61           C  
ATOM    726  C   GLN A  94       8.988   8.309   8.775  1.00 98.61           C  
ATOM    727  CB  GLN A  94       6.788   8.294   7.579  1.00 98.61           C  
ATOM    728  O   GLN A  94       9.500   9.326   8.303  1.00 98.61           O  
ATOM    729  CG  GLN A  94       5.848   7.598   6.603  1.00 98.61           C  
ATOM    730  CD  GLN A  94       4.672   8.466   6.200  1.00 98.61           C  
ATOM    731  NE2 GLN A  94       3.482   7.875   6.166  1.00 98.61           N  
ATOM    732  OE1 GLN A  94       4.830   9.659   5.923  1.00 98.61           O  
ATOM    733  N   THR A  95       9.307   7.808   9.907  1.00 98.27           N  
ATOM    734  CA  THR A  95      10.188   8.578  10.779  1.00 98.27           C  
ATOM    735  C   THR A  95      11.632   8.103  10.644  1.00 98.27           C  
ATOM    736  CB  THR A  95       9.747   8.475  12.251  1.00 98.27           C  
ATOM    737  O   THR A  95      12.540   8.683  11.242  1.00 98.27           O  
ATOM    738  CG2 THR A  95       8.262   8.789  12.403  1.00 98.27           C  
ATOM    739  OG1 THR A  95       9.994   7.145  12.726  1.00 98.27           O  
ATOM    740  N   CYS A  96      11.850   6.999   9.898  1.00 98.14           N  
ATOM    741  CA  CYS A  96      13.199   6.554   9.568  1.00 98.14           C  
ATOM    742  C   CYS A  96      13.307   6.191   8.092  1.00 98.14           C  
ATOM    743  CB  CYS A  96      13.594   5.354  10.428  1.00 98.14           C  
ATOM    744  O   CYS A  96      12.297   5.928   7.437  1.00 98.14           O  
ATOM    745  SG  CYS A  96      12.549   3.902  10.175  1.00 98.14           S  
TER     746      CYS A  96                                                      
ENDMDL                                                                          
END                                                                             
