# Supplementary material for: Semantical and geometrical protein encoding toward enhanced bioactivity and thermostability
Source: eLife. 2025 May 2;13:RP98033. doi: 10.7554/eLife.98033 (PMC12048155; doi:10.7554/eLife.98033)
Supplement: Source code 1. [file elife-98033-code1.zip › ProtSSN-master/data/DDG/DATASET/1RGG-7.0-25.0/1RGG-7.0-25.0.tsv]

mutant	score
D17K	-1.1
D25H	0.9
E41K	-1.2
E74K	1.1
Y30F	0.4
Y49F	-0.2
Y51F	-2.3
Y52F	-3.6
Y55F	-0.6
Y80F	-1.5
Y81F	-1.2
Y86F	-0.3
