# Supplementary material for: Semantical and geometrical protein encoding toward enhanced bioactivity and thermostability
Source: eLife. 2025 May 2;13:RP98033. doi: 10.7554/eLife.98033 (PMC12048155; doi:10.7554/eLife.98033)
Supplement: Source code 1. [file elife-98033-code1.zip › ProtSSN-master/data/DDG/DATASET/1RGG-7.0-48.4/1RGG-7.0-48.4.detail.json]

{"mutant": ["N39A", "N39D", "N39S", "T16V", "T18V", "T56V", "T59V", "T5V", "T67V", "T72V", "T82V", "V2T", "V36T", "V43T", "V57T"], "score": [-2.2, -1.5, -2.3, 0.3, -1.4, -1.9, -1.7, 0.0, 0.0, -0.2, -1.7, -0.9, -1.3, -0.5, -4.4]}
