# Supplementary material for: Semantical and geometrical protein encoding toward enhanced bioactivity and thermostability
Source: eLife. 2025 May 2;13:RP98033. doi: 10.7554/eLife.98033 (PMC12048155; doi:10.7554/eLife.98033)
Supplement: Source code 1. [file elife-98033-code1.zip › ProtSSN-master/data/DDG/DATASET/1RGG-7.0-48.4/1RGG-7.0-48.4.pdb]

MODEL     1                                                                     
ATOM      1  N   ASP A   1       0.238 -13.011   5.399  1.00 89.58           N  
ATOM      2  CA  ASP A   1       0.455 -12.068   6.492  1.00 89.58           C  
ATOM      3  C   ASP A   1       1.449 -10.981   6.091  1.00 89.58           C  
ATOM      4  CB  ASP A   1       0.951 -12.800   7.741  1.00 89.58           C  
ATOM      5  O   ASP A   1       2.251 -11.173   5.174  1.00 89.58           O  
ATOM      6  CG  ASP A   1      -0.090 -13.732   8.335  1.00 89.58           C  
ATOM      7  OD1 ASP A   1      -1.301 -13.508   8.123  1.00 89.58           O  
ATOM      8  OD2 ASP A   1       0.304 -14.697   9.024  1.00 89.58           O  
ATOM      9  N   VAL A   2       1.315  -9.779   6.796  1.00 93.06           N  
ATOM     10  CA  VAL A   2       2.305  -8.727   6.590  1.00 93.06           C  
ATOM     11  C   VAL A   2       3.702  -9.265   6.892  1.00 93.06           C  
ATOM     12  CB  VAL A   2       2.010  -7.489   7.467  1.00 93.06           C  
ATOM     13  O   VAL A   2       3.914  -9.919   7.915  1.00 93.06           O  
ATOM     14  CG1 VAL A   2       3.067  -6.408   7.250  1.00 93.06           C  
ATOM     15  CG2 VAL A   2       0.615  -6.944   7.168  1.00 93.06           C  
ATOM     16  N   SER A   3       4.665  -9.077   5.891  1.00 94.43           N  
ATOM     17  CA  SER A   3       6.012  -9.633   5.961  1.00 94.43           C  
ATOM     18  C   SER A   3       6.838  -8.947   7.045  1.00 94.43           C  
ATOM     19  CB  SER A   3       6.718  -9.499   4.611  1.00 94.43           C  
ATOM     20  O   SER A   3       7.974  -9.344   7.311  1.00 94.43           O  
ATOM     21  OG  SER A   3       6.005 -10.191   3.600  1.00 94.43           O  
ATOM     22  N   GLY A   4       6.370  -7.962   7.675  1.00 97.42           N  
ATOM     23  CA  GLY A   4       7.069  -7.173   8.677  1.00 97.42           C  
ATOM     24  C   GLY A   4       6.957  -5.678   8.444  1.00 97.42           C  
ATOM     25  O   GLY A   4       6.045  -5.219   7.753  1.00 97.42           O  
ATOM     26  N   THR A   5       7.869  -4.924   9.234  1.00 98.65           N  
ATOM     27  CA  THR A   5       7.949  -3.472   9.122  1.00 98.65           C  
ATOM     28  C   THR A   5       9.203  -3.057   8.357  1.00 98.65           C  
ATOM     29  CB  THR A   5       7.947  -2.804  10.510  1.00 98.65           C  
ATOM     30  O   THR A   5      10.241  -3.716   8.451  1.00 98.65           O  
ATOM     31  CG2 THR A   5       8.011  -1.285  10.389  1.00 98.65           C  
ATOM     32  OG1 THR A   5       6.748  -3.166  11.206  1.00 98.65           O  
ATOM     33  N   VAL A   6       9.053  -2.088   7.512  1.00 98.77           N  
ATOM     34  CA  VAL A   6      10.181  -1.540   6.766  1.00 98.77           C  
ATOM     35  C   VAL A   6      10.272  -0.034   6.999  1.00 98.77           C  
ATOM     36  CB  VAL A   6      10.061  -1.839   5.255  1.00 98.77           C  
ATOM     37  O   VAL A   6       9.249   0.651   7.082  1.00 98.77           O  
ATOM     38  CG1 VAL A   6       8.829  -1.156   4.665  1.00 98.77           C  
ATOM     39  CG2 VAL A   6      11.325  -1.394   4.521  1.00 98.77           C  
ATOM     40  N   CYS A   7      11.554   0.414   7.193  1.00 98.80           N  
ATOM     41  CA  CYS A   7      11.776   1.851   7.301  1.00 98.80           C  
ATOM     42  C   CYS A   7      11.597   2.534   5.950  1.00 98.80           C  
ATOM     43  CB  CYS A   7      13.175   2.138   7.846  1.00 98.80           C  
ATOM     44  O   CYS A   7      12.042   2.016   4.925  1.00 98.80           O  
ATOM     45  SG  CYS A   7      13.378   1.712   9.590  1.00 98.80           S  
ATOM     46  N   LEU A   8      10.929   3.695   6.013  1.00 98.84           N  
ATOM     47  CA  LEU A   8      10.728   4.442   4.776  1.00 98.84           C  
ATOM     48  C   LEU A   8      12.060   4.733   4.094  1.00 98.84           C  
ATOM     49  CB  LEU A   8       9.987   5.753   5.056  1.00 98.84           C  
ATOM     50  O   LEU A   8      12.164   4.659   2.868  1.00 98.84           O  
ATOM     51  CG  LEU A   8       9.736   6.660   3.850  1.00 98.84           C  
ATOM     52  CD1 LEU A   8       8.994   5.897   2.758  1.00 98.84           C  
ATOM     53  CD2 LEU A   8       8.955   7.901   4.268  1.00 98.84           C  
ATOM     54  N   SER A   9      13.020   4.935   4.874  1.00 98.49           N  
ATOM     55  CA  SER A   9      14.329   5.303   4.347  1.00 98.49           C  
ATOM     56  C   SER A   9      14.980   4.133   3.616  1.00 98.49           C  
ATOM     57  CB  SER A   9      15.245   5.784   5.473  1.00 98.49           C  
ATOM     58  O   SER A   9      15.925   4.322   2.848  1.00 98.49           O  
ATOM     59  OG  SER A   9      15.433   4.764   6.439  1.00 98.49           O  
ATOM     60  N   ALA A  10      14.473   2.975   3.857  1.00 98.68           N  
ATOM     61  CA  ALA A  10      15.026   1.787   3.212  1.00 98.68           C  
ATOM     62  C   ALA A  10      14.313   1.496   1.894  1.00 98.68           C  
ATOM     63  CB  ALA A  10      14.928   0.581   4.144  1.00 98.68           C  
ATOM     64  O   ALA A  10      14.707   0.591   1.155  1.00 98.68           O  
ATOM     65  N   LEU A  11      13.229   2.132   1.585  1.00 98.75           N  
ATOM     66  CA  LEU A  11      12.466   1.943   0.357  1.00 98.75           C  
ATOM     67  C   LEU A  11      13.010   2.824  -0.763  1.00 98.75           C  
ATOM     68  CB  LEU A  11      10.985   2.255   0.592  1.00 98.75           C  
ATOM     69  O   LEU A  11      13.761   3.768  -0.506  1.00 98.75           O  
ATOM     70  CG  LEU A  11      10.253   1.352   1.587  1.00 98.75           C  
ATOM     71  CD1 LEU A  11       8.815   1.826   1.773  1.00 98.75           C  
ATOM     72  CD2 LEU A  11      10.286  -0.098   1.118  1.00 98.75           C  
ATOM     73  N   PRO A  12      12.691   2.471  -2.011  1.00 98.80           N  
ATOM     74  CA  PRO A  12      13.016   3.432  -3.067  1.00 98.80           C  
ATOM     75  C   PRO A  12      12.479   4.832  -2.778  1.00 98.80           C  
ATOM     76  CB  PRO A  12      12.345   2.834  -4.306  1.00 98.80           C  
ATOM     77  O   PRO A  12      11.405   4.975  -2.189  1.00 98.80           O  
ATOM     78  CG  PRO A  12      12.227   1.374  -4.010  1.00 98.80           C  
ATOM     79  CD  PRO A  12      11.964   1.205  -2.542  1.00 98.80           C  
ATOM     80  N   PRO A  13      13.198   5.860  -3.173  1.00 98.70           N  
ATOM     81  CA  PRO A  13      12.816   7.240  -2.862  1.00 98.70           C  
ATOM     82  C   PRO A  13      11.430   7.601  -3.391  1.00 98.70           C  
ATOM     83  CB  PRO A  13      13.899   8.070  -3.556  1.00 98.70           C  
ATOM     84  O   PRO A  13      10.765   8.482  -2.839  1.00 98.70           O  
ATOM     85  CG  PRO A  13      14.496   7.149  -4.570  1.00 98.70           C  
ATOM     86  CD  PRO A  13      14.417   5.744  -4.043  1.00 98.70           C  
ATOM     87  N   GLU A  14      10.983   6.919  -4.420  1.00 98.86           N  
ATOM     88  CA  GLU A  14       9.678   7.196  -5.011  1.00 98.86           C  
ATOM     89  C   GLU A  14       8.549   6.842  -4.046  1.00 98.86           C  
ATOM     90  CB  GLU A  14       9.507   6.429  -6.324  1.00 98.86           C  
ATOM     91  O   GLU A  14       7.442   7.372  -4.157  1.00 98.86           O  
ATOM     92  CG  GLU A  14      10.441   6.894  -7.433  1.00 98.86           C  
ATOM     93  CD  GLU A  14      11.866   6.390  -7.268  1.00 98.86           C  
ATOM     94  OE1 GLU A  14      12.783   6.938  -7.921  1.00 98.86           O  
ATOM     95  OE2 GLU A  14      12.067   5.439  -6.480  1.00 98.86           O  
ATOM     96  N   ALA A  15       8.805   5.942  -3.155  1.00 98.89           N  
ATOM     97  CA  ALA A  15       7.807   5.665  -2.125  1.00 98.89           C  
ATOM     98  C   ALA A  15       7.528   6.907  -1.284  1.00 98.89           C  
ATOM     99  CB  ALA A  15       8.267   4.514  -1.234  1.00 98.89           C  
ATOM    100  O   ALA A  15       6.377   7.188  -0.943  1.00 98.89           O  
ATOM    101  N   THR A  16       8.574   7.652  -0.893  1.00 98.88           N  
ATOM    102  CA  THR A  16       8.394   8.914  -0.184  1.00 98.88           C  
ATOM    103  C   THR A  16       7.568   9.889  -1.019  1.00 98.88           C  
ATOM    104  CB  THR A  16       9.749   9.556   0.167  1.00 98.88           C  
ATOM    105  O   THR A  16       6.666  10.550  -0.499  1.00 98.88           O  
ATOM    106  CG2 THR A  16       9.558  10.922   0.818  1.00 98.88           C  
ATOM    107  OG1 THR A  16      10.454   8.700   1.076  1.00 98.88           O  
ATOM    108  N   ASP A  17       7.856   9.980  -2.272  1.00 98.79           N  
ATOM    109  CA  ASP A  17       7.070  10.834  -3.158  1.00 98.79           C  
ATOM    110  C   ASP A  17       5.589  10.468  -3.101  1.00 98.79           C  
ATOM    111  CB  ASP A  17       7.583  10.731  -4.596  1.00 98.79           C  
ATOM    112  O   ASP A  17       4.732  11.345  -2.976  1.00 98.79           O  
ATOM    113  CG  ASP A  17       9.005  11.237  -4.756  1.00 98.79           C  
ATOM    114  OD1 ASP A  17       9.472  12.024  -3.905  1.00 98.79           O  
ATOM    115  OD2 ASP A  17       9.665  10.848  -5.745  1.00 98.79           O  
ATOM    116  N   THR A  18       5.328   9.245  -3.233  1.00 98.90           N  
ATOM    117  CA  THR A  18       3.948   8.774  -3.222  1.00 98.90           C  
ATOM    118  C   THR A  18       3.274   9.104  -1.893  1.00 98.90           C  
ATOM    119  CB  THR A  18       3.873   7.257  -3.476  1.00 98.90           C  
ATOM    120  O   THR A  18       2.132   9.567  -1.868  1.00 98.90           O  
ATOM    121  CG2 THR A  18       2.428   6.769  -3.471  1.00 98.90           C  
ATOM    122  OG1 THR A  18       4.461   6.962  -4.749  1.00 98.90           O  
ATOM    123  N   LEU A  19       3.934   8.859  -0.777  1.00 98.85           N  
ATOM    124  CA  LEU A  19       3.356   9.168   0.526  1.00 98.85           C  
ATOM    125  C   LEU A  19       3.053  10.658   0.647  1.00 98.85           C  
ATOM    126  CB  LEU A  19       4.302   8.735   1.649  1.00 98.85           C  
ATOM    127  O   LEU A  19       2.051  11.045   1.252  1.00 98.85           O  
ATOM    128  CG  LEU A  19       4.324   7.241   1.978  1.00 98.85           C  
ATOM    129  CD1 LEU A  19       5.462   6.928   2.943  1.00 98.85           C  
ATOM    130  CD2 LEU A  19       2.985   6.802   2.561  1.00 98.85           C  
ATOM    131  N   ASN A  20       3.935  11.541   0.139  1.00 98.73           N  
ATOM    132  CA  ASN A  20       3.676  12.977   0.141  1.00 98.73           C  
ATOM    133  C   ASN A  20       2.426  13.322  -0.665  1.00 98.73           C  
ATOM    134  CB  ASN A  20       4.885  13.742  -0.401  1.00 98.73           C  
ATOM    135  O   ASN A  20       1.623  14.157  -0.246  1.00 98.73           O  
ATOM    136  CG  ASN A  20       6.064  13.722   0.552  1.00 98.73           C  
ATOM    137  ND2 ASN A  20       7.255  13.980   0.027  1.00 98.73           N  
ATOM    138  OD1 ASN A  20       5.905  13.476   1.750  1.00 98.73           O  
ATOM    139  N   LEU A  21       2.249  12.648  -1.810  1.00 98.81           N  
ATOM    140  CA  LEU A  21       1.052  12.872  -2.612  1.00 98.81           C  
ATOM    141  C   LEU A  21      -0.197  12.417  -1.864  1.00 98.81           C  
ATOM    142  CB  LEU A  21       1.156  12.135  -3.949  1.00 98.81           C  
ATOM    143  O   LEU A  21      -1.228  13.093  -1.899  1.00 98.81           O  
ATOM    144  CG  LEU A  21       2.180  12.681  -4.946  1.00 98.81           C  
ATOM    145  CD1 LEU A  21       2.287  11.757  -6.155  1.00 98.81           C  
ATOM    146  CD2 LEU A  21       1.805  14.094  -5.378  1.00 98.81           C  
ATOM    147  N   ILE A  22      -0.101  11.297  -1.227  1.00 98.70           N  
ATOM    148  CA  ILE A  22      -1.223  10.788  -0.446  1.00 98.70           C  
ATOM    149  C   ILE A  22      -1.590  11.792   0.645  1.00 98.70           C  
ATOM    150  CB  ILE A  22      -0.901   9.412   0.179  1.00 98.70           C  
ATOM    151  O   ILE A  22      -2.768  12.092   0.851  1.00 98.70           O  
ATOM    152  CG1 ILE A  22      -0.834   8.335  -0.910  1.00 98.70           C  
ATOM    153  CG2 ILE A  22      -1.935   9.048   1.248  1.00 98.70           C  
ATOM    154  CD1 ILE A  22      -0.176   7.038  -0.458  1.00 98.70           C  
ATOM    155  N   ALA A  23      -0.596  12.336   1.307  1.00 98.20           N  
ATOM    156  CA  ALA A  23      -0.824  13.308   2.374  1.00 98.20           C  
ATOM    157  C   ALA A  23      -1.545  14.544   1.844  1.00 98.20           C  
ATOM    158  CB  ALA A  23       0.499  13.705   3.024  1.00 98.20           C  
ATOM    159  O   ALA A  23      -2.360  15.145   2.549  1.00 98.20           O  
ATOM    160  N   SER A  24      -1.322  14.869   0.649  1.00 98.40           N  
ATOM    161  CA  SER A  24      -1.908  16.068   0.057  1.00 98.40           C  
ATOM    162  C   SER A  24      -3.121  15.724  -0.801  1.00 98.40           C  
ATOM    163  CB  SER A  24      -0.870  16.810  -0.787  1.00 98.40           C  
ATOM    164  O   SER A  24      -3.713  16.604  -1.429  1.00 98.40           O  
ATOM    165  OG  SER A  24      -0.437  16.009  -1.872  1.00 98.40           O  
ATOM    166  N   ASP A  25      -3.490  14.501  -0.844  1.00 98.35           N  
ATOM    167  CA  ASP A  25      -4.580  14.000  -1.676  1.00 98.35           C  
ATOM    168  C   ASP A  25      -4.399  14.426  -3.132  1.00 98.35           C  
ATOM    169  CB  ASP A  25      -5.928  14.493  -1.148  1.00 98.35           C  
ATOM    170  O   ASP A  25      -5.360  14.832  -3.789  1.00 98.35           O  
ATOM    171  CG  ASP A  25      -7.103  13.689  -1.677  1.00 98.35           C  
ATOM    172  OD1 ASP A  25      -6.945  12.476  -1.935  1.00 98.35           O  
ATOM    173  OD2 ASP A  25      -8.195  14.275  -1.841  1.00 98.35           O  
ATOM    174  N   GLY A  26      -3.156  14.234  -3.716  1.00 97.45           N  
ATOM    175  CA  GLY A  26      -2.828  14.461  -5.114  1.00 97.45           C  
ATOM    176  C   GLY A  26      -2.300  15.858  -5.384  1.00 97.45           C  
ATOM    177  O   GLY A  26      -2.026  16.615  -4.451  1.00 97.45           O  
ATOM    178  N   PRO A  27      -2.370  16.103  -6.769  1.00 98.62           N  
ATOM    179  CA  PRO A  27      -2.759  15.312  -7.939  1.00 98.62           C  
ATOM    180  C   PRO A  27      -1.857  14.100  -8.160  1.00 98.62           C  
ATOM    181  CB  PRO A  27      -2.630  16.307  -9.095  1.00 98.62           C  
ATOM    182  O   PRO A  27      -0.641  14.190  -7.972  1.00 98.62           O  
ATOM    183  CG  PRO A  27      -1.606  17.294  -8.638  1.00 98.62           C  
ATOM    184  CD  PRO A  27      -1.672  17.391  -7.141  1.00 98.62           C  
ATOM    185  N   PHE A  28      -2.599  12.964  -8.580  1.00 98.69           N  
ATOM    186  CA  PHE A  28      -1.879  11.711  -8.773  1.00 98.69           C  
ATOM    187  C   PHE A  28      -1.550  11.496 -10.245  1.00 98.69           C  
ATOM    188  CB  PHE A  28      -2.698  10.531  -8.240  1.00 98.69           C  
ATOM    189  O   PHE A  28      -2.292  11.942 -11.123  1.00 98.69           O  
ATOM    190  CG  PHE A  28      -2.980  10.605  -6.764  1.00 98.69           C  
ATOM    191  CD1 PHE A  28      -1.973  10.362  -5.837  1.00 98.69           C  
ATOM    192  CD2 PHE A  28      -4.252  10.917  -6.302  1.00 98.69           C  
ATOM    193  CE1 PHE A  28      -2.230  10.429  -4.470  1.00 98.69           C  
ATOM    194  CE2 PHE A  28      -4.516  10.986  -4.937  1.00 98.69           C  
ATOM    195  CZ  PHE A  28      -3.505  10.741  -4.023  1.00 98.69           C  
ATOM    196  N   PRO A  29      -0.439  10.775 -10.507  1.00 98.22           N  
ATOM    197  CA  PRO A  29       0.036  10.596 -11.880  1.00 98.22           C  
ATOM    198  C   PRO A  29      -0.807   9.600 -12.672  1.00 98.22           C  
ATOM    199  CB  PRO A  29       1.464  10.077 -11.695  1.00 98.22           C  
ATOM    200  O   PRO A  29      -0.796   9.619 -13.906  1.00 98.22           O  
ATOM    201  CG  PRO A  29       1.463   9.429 -10.348  1.00 98.22           C  
ATOM    202  CD  PRO A  29       0.512  10.179  -9.459  1.00 98.22           C  
ATOM    203  N   TYR A  30      -1.406   8.706 -11.908  1.00 98.69           N  
ATOM    204  CA  TYR A  30      -2.195   7.696 -12.603  1.00 98.69           C  
ATOM    205  C   TYR A  30      -3.656   7.752 -12.171  1.00 98.69           C  
ATOM    206  CB  TYR A  30      -1.627   6.297 -12.344  1.00 98.69           C  
ATOM    207  O   TYR A  30      -3.954   7.997 -10.999  1.00 98.69           O  
ATOM    208  CG  TYR A  30      -0.227   6.103 -12.873  1.00 98.69           C  
ATOM    209  CD1 TYR A  30      -0.005   5.797 -14.214  1.00 98.69           C  
ATOM    210  CD2 TYR A  30       0.875   6.222 -12.035  1.00 98.69           C  
ATOM    211  CE1 TYR A  30       1.283   5.615 -14.707  1.00 98.69           C  
ATOM    212  CE2 TYR A  30       2.168   6.043 -12.516  1.00 98.69           C  
ATOM    213  OH  TYR A  30       3.639   5.561 -14.333  1.00 98.69           O  
ATOM    214  CZ  TYR A  30       2.361   5.740 -13.851  1.00 98.69           C  
ATOM    215  N   SER A  31      -4.507   7.543 -13.156  1.00 98.07           N  
ATOM    216  CA  SER A  31      -5.942   7.583 -12.896  1.00 98.07           C  
ATOM    217  C   SER A  31      -6.356   6.498 -11.908  1.00 98.07           C  
ATOM    218  CB  SER A  31      -6.728   7.424 -14.198  1.00 98.07           C  
ATOM    219  O   SER A  31      -7.369   6.632 -11.218  1.00 98.07           O  
ATOM    220  OG  SER A  31      -6.410   6.197 -14.831  1.00 98.07           O  
ATOM    221  N   GLN A  32      -5.568   5.427 -11.826  1.00 98.53           N  
ATOM    222  CA  GLN A  32      -5.886   4.321 -10.929  1.00 98.53           C  
ATOM    223  C   GLN A  32      -5.478   4.642  -9.494  1.00 98.53           C  
ATOM    224  CB  GLN A  32      -5.200   3.036 -11.395  1.00 98.53           C  
ATOM    225  O   GLN A  32      -5.874   3.943  -8.559  1.00 98.53           O  
ATOM    226  CG  GLN A  32      -5.814   2.432 -12.650  1.00 98.53           C  
ATOM    227  CD  GLN A  32      -5.376   3.141 -13.918  1.00 98.53           C  
ATOM    228  NE2 GLN A  32      -5.891   2.692 -15.057  1.00 98.53           N  
ATOM    229  OE1 GLN A  32      -4.581   4.086 -13.873  1.00 98.53           O  
ATOM    230  N   ASP A  33      -4.651   5.672  -9.367  1.00 98.84           N  
ATOM    231  CA  ASP A  33      -4.239   6.060  -8.021  1.00 98.84           C  
ATOM    232  C   ASP A  33      -5.433   6.541  -7.199  1.00 98.84           C  
ATOM    233  CB  ASP A  33      -3.168   7.150  -8.081  1.00 98.84           C  
ATOM    234  O   ASP A  33      -6.156   7.448  -7.616  1.00 98.84           O  
ATOM    235  CG  ASP A  33      -1.826   6.637  -8.574  1.00 98.84           C  
ATOM    236  OD1 ASP A  33      -1.571   5.417  -8.488  1.00 98.84           O  
ATOM    237  OD2 ASP A  33      -1.016   7.462  -9.050  1.00 98.84           O  
ATOM    238  N   GLY A  34      -5.612   5.801  -6.036  1.00 98.66           N  
ATOM    239  CA  GLY A  34      -6.684   6.169  -5.124  1.00 98.66           C  
ATOM    240  C   GLY A  34      -7.862   5.214  -5.171  1.00 98.66           C  
ATOM    241  O   GLY A  34      -8.779   5.312  -4.354  1.00 98.66           O  
ATOM    242  N   VAL A  35      -7.812   4.295  -6.013  1.00 98.69           N  
ATOM    243  CA  VAL A  35      -8.921   3.352  -6.097  1.00 98.69           C  
ATOM    244  C   VAL A  35      -8.869   2.386  -4.916  1.00 98.69           C  
ATOM    245  CB  VAL A  35      -8.900   2.567  -7.428  1.00 98.69           C  
ATOM    246  O   VAL A  35      -7.822   2.223  -4.284  1.00 98.69           O  
ATOM    247  CG1 VAL A  35      -9.006   3.519  -8.618  1.00 98.69           C  
ATOM    248  CG2 VAL A  35      -7.632   1.721  -7.528  1.00 98.69           C  
ATOM    249  N   VAL A  36     -10.000   1.769  -4.722  1.00 98.75           N  
ATOM    250  CA  VAL A  36     -10.129   0.806  -3.633  1.00 98.75           C  
ATOM    251  C   VAL A  36      -9.292  -0.434  -3.939  1.00 98.75           C  
ATOM    252  CB  VAL A  36     -11.604   0.409  -3.397  1.00 98.75           C  
ATOM    253  O   VAL A  36      -9.281  -0.919  -5.073  1.00 98.75           O  
ATOM    254  CG1 VAL A  36     -11.700  -0.744  -2.400  1.00 98.75           C  
ATOM    255  CG2 VAL A  36     -12.407   1.612  -2.908  1.00 98.75           C  
ATOM    256  N   PHE A  37      -8.421  -0.827  -2.997  1.00 98.80           N  
ATOM    257  CA  PHE A  37      -7.751  -2.122  -3.013  1.00 98.80           C  
ATOM    258  C   PHE A  37      -8.587  -3.174  -2.295  1.00 98.80           C  
ATOM    259  CB  PHE A  37      -6.367  -2.019  -2.365  1.00 98.80           C  
ATOM    260  O   PHE A  37      -8.841  -3.059  -1.094  1.00 98.80           O  
ATOM    261  CG  PHE A  37      -5.652  -3.339  -2.248  1.00 98.80           C  
ATOM    262  CD1 PHE A  37      -5.414  -3.909  -1.003  1.00 98.80           C  
ATOM    263  CD2 PHE A  37      -5.217  -4.009  -3.384  1.00 98.80           C  
ATOM    264  CE1 PHE A  37      -4.753  -5.130  -0.893  1.00 98.80           C  
ATOM    265  CE2 PHE A  37      -4.556  -5.229  -3.281  1.00 98.80           C  
ATOM    266  CZ  PHE A  37      -4.324  -5.787  -2.035  1.00 98.80           C  
ATOM    267  N   GLN A  38      -8.930  -4.218  -2.925  1.00 98.47           N  
ATOM    268  CA  GLN A  38      -9.965  -5.148  -2.487  1.00 98.47           C  
ATOM    269  C   GLN A  38      -9.402  -6.180  -1.514  1.00 98.47           C  
ATOM    270  CB  GLN A  38     -10.599  -5.851  -3.689  1.00 98.47           C  
ATOM    271  O   GLN A  38     -10.155  -6.821  -0.777  1.00 98.47           O  
ATOM    272  CG  GLN A  38     -11.353  -4.913  -4.623  1.00 98.47           C  
ATOM    273  CD  GLN A  38     -12.064  -5.648  -5.744  1.00 98.47           C  
ATOM    274  NE2 GLN A  38     -11.987  -5.102  -6.953  1.00 98.47           N  
ATOM    275  OE1 GLN A  38     -12.676  -6.698  -5.525  1.00 98.47           O  
ATOM    276  N   ASN A  39      -8.133  -6.301  -1.518  1.00 98.04           N  
ATOM    277  CA  ASN A  39      -7.514  -7.287  -0.637  1.00 98.04           C  
ATOM    278  C   ASN A  39      -8.134  -8.669  -0.819  1.00 98.04           C  
ATOM    279  CB  ASN A  39      -7.623  -6.844   0.824  1.00 98.04           C  
ATOM    280  O   ASN A  39      -8.487  -9.330   0.160  1.00 98.04           O  
ATOM    281  CG  ASN A  39      -6.746  -7.665   1.749  1.00 98.04           C  
ATOM    282  ND2 ASN A  39      -7.163  -7.791   3.003  1.00 98.04           N  
ATOM    283  OD1 ASN A  39      -5.702  -8.180   1.340  1.00 98.04           O  
ATOM    284  N   ARG A  40      -8.249  -9.205  -2.074  1.00 97.12           N  
ATOM    285  CA  ARG A  40      -8.933 -10.433  -2.469  1.00 97.12           C  
ATOM    286  C   ARG A  40      -8.218 -11.660  -1.914  1.00 97.12           C  
ATOM    287  CB  ARG A  40      -9.031 -10.527  -3.993  1.00 97.12           C  
ATOM    288  O   ARG A  40      -8.860 -12.646  -1.547  1.00 97.12           O  
ATOM    289  CG  ARG A  40     -10.011  -9.541  -4.609  1.00 97.12           C  
ATOM    290  CD  ARG A  40     -10.144  -9.744  -6.112  1.00 97.12           C  
ATOM    291  NE  ARG A  40     -11.079  -8.791  -6.703  1.00 97.12           N  
ATOM    292  NH1 ARG A  40     -10.462  -9.224  -8.887  1.00 97.12           N  
ATOM    293  NH2 ARG A  40     -12.091  -7.676  -8.438  1.00 97.12           N  
ATOM    294  CZ  ARG A  40     -11.209  -8.566  -8.008  1.00 97.12           C  
ATOM    295  N   GLU A  41      -6.947 -11.551  -1.830  1.00 96.59           N  
ATOM    296  CA  GLU A  41      -6.142 -12.696  -1.414  1.00 96.59           C  
ATOM    297  C   GLU A  41      -5.942 -12.710   0.098  1.00 96.59           C  
ATOM    298  CB  GLU A  41      -4.786 -12.687  -2.125  1.00 96.59           C  
ATOM    299  O   GLU A  41      -5.243 -13.576   0.629  1.00 96.59           O  
ATOM    300  CG  GLU A  41      -4.871 -12.984  -3.615  1.00 96.59           C  
ATOM    301  CD  GLU A  41      -5.350 -11.798  -4.437  1.00 96.59           C  
ATOM    302  OE1 GLU A  41      -5.884 -12.007  -5.549  1.00 96.59           O  
ATOM    303  OE2 GLU A  41      -5.189 -10.651  -3.964  1.00 96.59           O  
ATOM    304  N   SER A  42      -6.472 -11.689   0.766  1.00 96.93           N  
ATOM    305  CA  SER A  42      -6.508 -11.587   2.221  1.00 96.93           C  
ATOM    306  C   SER A  42      -5.102 -11.617   2.812  1.00 96.93           C  
ATOM    307  CB  SER A  42      -7.345 -12.719   2.818  1.00 96.93           C  
ATOM    308  O   SER A  42      -4.869 -12.254   3.841  1.00 96.93           O  
ATOM    309  OG  SER A  42      -8.690 -12.634   2.381  1.00 96.93           O  
ATOM    310  N   VAL A  43      -4.164 -11.009   2.080  1.00 97.75           N  
ATOM    311  CA  VAL A  43      -2.813 -10.881   2.615  1.00 97.75           C  
ATOM    312  C   VAL A  43      -2.805  -9.878   3.767  1.00 97.75           C  
ATOM    313  CB  VAL A  43      -1.810 -10.445   1.523  1.00 97.75           C  
ATOM    314  O   VAL A  43      -2.183 -10.120   4.804  1.00 97.75           O  
ATOM    315  CG1 VAL A  43      -0.409 -10.283   2.110  1.00 97.75           C  
ATOM    316  CG2 VAL A  43      -1.798 -11.454   0.376  1.00 97.75           C  
ATOM    317  N   LEU A  44      -3.444  -8.718   3.666  1.00 98.09           N  
ATOM    318  CA  LEU A  44      -3.617  -7.730   4.726  1.00 98.09           C  
ATOM    319  C   LEU A  44      -4.762  -8.124   5.654  1.00 98.09           C  
ATOM    320  CB  LEU A  44      -3.881  -6.345   4.130  1.00 98.09           C  
ATOM    321  O   LEU A  44      -5.582  -8.977   5.307  1.00 98.09           O  
ATOM    322  CG  LEU A  44      -2.817  -5.804   3.175  1.00 98.09           C  
ATOM    323  CD1 LEU A  44      -3.221  -4.428   2.655  1.00 98.09           C  
ATOM    324  CD2 LEU A  44      -1.459  -5.741   3.867  1.00 98.09           C  
ATOM    325  N   PRO A  45      -4.825  -7.575   6.879  1.00 97.42           N  
ATOM    326  CA  PRO A  45      -5.957  -7.865   7.763  1.00 97.42           C  
ATOM    327  C   PRO A  45      -7.306  -7.605   7.097  1.00 97.42           C  
ATOM    328  CB  PRO A  45      -5.737  -6.914   8.941  1.00 97.42           C  
ATOM    329  O   PRO A  45      -7.450  -6.641   6.341  1.00 97.42           O  
ATOM    330  CG  PRO A  45      -4.258  -6.707   8.995  1.00 97.42           C  
ATOM    331  CD  PRO A  45      -3.731  -6.662   7.590  1.00 97.42           C  
ATOM    332  N   THR A  46      -8.271  -8.516   7.398  1.00 97.84           N  
ATOM    333  CA  THR A  46      -9.608  -8.404   6.826  1.00 97.84           C  
ATOM    334  C   THR A  46     -10.320  -7.162   7.354  1.00 97.84           C  
ATOM    335  CB  THR A  46     -10.454  -9.653   7.133  1.00 97.84           C  
ATOM    336  O   THR A  46     -10.384  -6.944   8.565  1.00 97.84           O  
ATOM    337  CG2 THR A  46     -11.866  -9.513   6.574  1.00 97.84           C  
ATOM    338  OG1 THR A  46      -9.831 -10.801   6.544  1.00 97.84           O  
ATOM    339  N   GLN A  47     -10.842  -6.300   6.403  1.00 98.44           N  
ATOM    340  CA  GLN A  47     -11.619  -5.090   6.650  1.00 98.44           C  
ATOM    341  C   GLN A  47     -12.793  -4.982   5.681  1.00 98.44           C  
ATOM    342  CB  GLN A  47     -10.731  -3.849   6.538  1.00 98.44           C  
ATOM    343  O   GLN A  47     -12.863  -5.723   4.698  1.00 98.44           O  
ATOM    344  CG  GLN A  47      -9.611  -3.800   7.569  1.00 98.44           C  
ATOM    345  CD  GLN A  47     -10.102  -3.410   8.951  1.00 98.44           C  
ATOM    346  NE2 GLN A  47      -9.170  -3.200   9.874  1.00 98.44           N  
ATOM    347  OE1 GLN A  47     -11.310  -3.298   9.186  1.00 98.44           O  
ATOM    348  N   SER A  48     -13.709  -4.073   6.051  1.00 98.04           N  
ATOM    349  CA  SER A  48     -14.800  -3.826   5.114  1.00 98.04           C  
ATOM    350  C   SER A  48     -14.278  -3.283   3.788  1.00 98.04           C  
ATOM    351  CB  SER A  48     -15.810  -2.846   5.713  1.00 98.04           C  
ATOM    352  O   SER A  48     -13.241  -2.617   3.749  1.00 98.04           O  
ATOM    353  OG  SER A  48     -16.386  -3.377   6.894  1.00 98.04           O  
ATOM    354  N   TYR A  49     -15.023  -3.574   2.626  1.00 98.30           N  
ATOM    355  CA  TYR A  49     -14.722  -3.002   1.319  1.00 98.30           C  
ATOM    356  C   TYR A  49     -14.611  -1.484   1.399  1.00 98.30           C  
ATOM    357  CB  TYR A  49     -15.796  -3.393   0.300  1.00 98.30           C  
ATOM    358  O   TYR A  49     -15.444  -0.827   2.029  1.00 98.30           O  
ATOM    359  CG  TYR A  49     -15.524  -2.886  -1.095  1.00 98.30           C  
ATOM    360  CD1 TYR A  49     -16.044  -1.669  -1.530  1.00 98.30           C  
ATOM    361  CD2 TYR A  49     -14.746  -3.623  -1.982  1.00 98.30           C  
ATOM    362  CE1 TYR A  49     -15.797  -1.199  -2.815  1.00 98.30           C  
ATOM    363  CE2 TYR A  49     -14.492  -3.162  -3.270  1.00 98.30           C  
ATOM    364  OH  TYR A  49     -14.773  -1.490  -4.950  1.00 98.30           O  
ATOM    365  CZ  TYR A  49     -15.021  -1.951  -3.677  1.00 98.30           C  
ATOM    366  N   GLY A  50     -13.457  -1.005   0.824  1.00 98.37           N  
ATOM    367  CA  GLY A  50     -13.260   0.435   0.828  1.00 98.37           C  
ATOM    368  C   GLY A  50     -12.257   0.898   1.868  1.00 98.37           C  
ATOM    369  O   GLY A  50     -11.850   2.062   1.872  1.00 98.37           O  
ATOM    370  N   TYR A  51     -11.891  -0.030   2.708  1.00 98.75           N  
ATOM    371  CA  TYR A  51     -10.940   0.303   3.763  1.00 98.75           C  
ATOM    372  C   TYR A  51      -9.564   0.607   3.182  1.00 98.75           C  
ATOM    373  CB  TYR A  51     -10.837  -0.843   4.775  1.00 98.75           C  
ATOM    374  O   TYR A  51      -8.921   1.584   3.571  1.00 98.75           O  
ATOM    375  CG  TYR A  51      -9.958  -0.527   5.961  1.00 98.75           C  
ATOM    376  CD1 TYR A  51      -8.590  -0.784   5.927  1.00 98.75           C  
ATOM    377  CD2 TYR A  51     -10.495   0.026   7.119  1.00 98.75           C  
ATOM    378  CE1 TYR A  51      -7.776  -0.497   7.018  1.00 98.75           C  
ATOM    379  CE2 TYR A  51      -9.691   0.317   8.216  1.00 98.75           C  
ATOM    380  OH  TYR A  51      -7.534   0.339   9.239  1.00 98.75           O  
ATOM    381  CZ  TYR A  51      -8.335   0.053   8.156  1.00 98.75           C  
ATOM    382  N   TYR A  52      -9.163  -0.142   2.207  1.00 98.87           N  
ATOM    383  CA  TYR A  52      -7.831   0.003   1.631  1.00 98.87           C  
ATOM    384  C   TYR A  52      -7.896   0.700   0.277  1.00 98.87           C  
ATOM    385  CB  TYR A  52      -7.157  -1.364   1.483  1.00 98.87           C  
ATOM    386  O   TYR A  52      -8.801   0.440  -0.519  1.00 98.87           O  
ATOM    387  CG  TYR A  52      -6.941  -2.079   2.795  1.00 98.87           C  
ATOM    388  CD1 TYR A  52      -6.062  -1.574   3.750  1.00 98.87           C  
ATOM    389  CD2 TYR A  52      -7.615  -3.262   3.081  1.00 98.87           C  
ATOM    390  CE1 TYR A  52      -5.859  -2.231   4.959  1.00 98.87           C  
ATOM    391  CE2 TYR A  52      -7.420  -3.927   4.287  1.00 98.87           C  
ATOM    392  OH  TYR A  52      -6.344  -4.059   6.414  1.00 98.87           O  
ATOM    393  CZ  TYR A  52      -6.541  -3.405   5.219  1.00 98.87           C  
ATOM    394  N   HIS A  53      -6.926   1.617   0.030  1.00 98.90           N  
ATOM    395  CA  HIS A  53      -6.727   2.257  -1.266  1.00 98.90           C  
ATOM    396  C   HIS A  53      -5.287   2.100  -1.742  1.00 98.90           C  
ATOM    397  CB  HIS A  53      -7.098   3.739  -1.194  1.00 98.90           C  
ATOM    398  O   HIS A  53      -4.368   1.989  -0.928  1.00 98.90           O  
ATOM    399  CG  HIS A  53      -8.558   3.983  -0.984  1.00 98.90           C  
ATOM    400  CD2 HIS A  53      -9.520   4.407  -1.838  1.00 98.90           C  
ATOM    401  ND1 HIS A  53      -9.178   3.790   0.231  1.00 98.90           N  
ATOM    402  CE1 HIS A  53     -10.462   4.086   0.115  1.00 98.90           C  
ATOM    403  NE2 HIS A  53     -10.695   4.463  -1.130  1.00 98.90           N  
ATOM    404  N   GLU A  54      -5.157   2.076  -3.052  1.00 98.85           N  
ATOM    405  CA  GLU A  54      -3.826   1.820  -3.595  1.00 98.85           C  
ATOM    406  C   GLU A  54      -3.321   3.013  -4.401  1.00 98.85           C  
ATOM    407  CB  GLU A  54      -3.833   0.562  -4.466  1.00 98.85           C  
ATOM    408  O   GLU A  54      -4.105   3.705  -5.055  1.00 98.85           O  
ATOM    409  CG  GLU A  54      -4.638   0.707  -5.750  1.00 98.85           C  
ATOM    410  CD  GLU A  54      -4.454  -0.460  -6.708  1.00 98.85           C  
ATOM    411  OE1 GLU A  54      -5.333  -1.350  -6.756  1.00 98.85           O  
ATOM    412  OE2 GLU A  54      -3.423  -0.483  -7.416  1.00 98.85           O  
ATOM    413  N   TYR A  55      -1.972   3.122  -4.283  1.00 98.93           N  
ATOM    414  CA  TYR A  55      -1.287   4.207  -4.978  1.00 98.93           C  
ATOM    415  C   TYR A  55       0.018   3.720  -5.598  1.00 98.93           C  
ATOM    416  CB  TYR A  55      -1.007   5.368  -4.019  1.00 98.93           C  
ATOM    417  O   TYR A  55       0.758   2.953  -4.978  1.00 98.93           O  
ATOM    418  CG  TYR A  55      -2.240   5.891  -3.323  1.00 98.93           C  
ATOM    419  CD1 TYR A  55      -2.930   6.994  -3.821  1.00 98.93           C  
ATOM    420  CD2 TYR A  55      -2.717   5.283  -2.166  1.00 98.93           C  
ATOM    421  CE1 TYR A  55      -4.066   7.480  -3.182  1.00 98.93           C  
ATOM    422  CE2 TYR A  55      -3.852   5.761  -1.519  1.00 98.93           C  
ATOM    423  OH  TYR A  55      -5.643   7.335  -1.396  1.00 98.93           O  
ATOM    424  CZ  TYR A  55      -4.519   6.858  -2.033  1.00 98.93           C  
ATOM    425  N   THR A  56       0.311   4.262  -6.723  1.00 98.87           N  
ATOM    426  CA  THR A  56       1.488   3.855  -7.481  1.00 98.87           C  
ATOM    427  C   THR A  56       2.759   4.420  -6.852  1.00 98.87           C  
ATOM    428  CB  THR A  56       1.392   4.310  -8.949  1.00 98.87           C  
ATOM    429  O   THR A  56       2.794   5.586  -6.452  1.00 98.87           O  
ATOM    430  CG2 THR A  56       2.588   3.817  -9.757  1.00 98.87           C  
ATOM    431  OG1 THR A  56       0.190   3.788  -9.528  1.00 98.87           O  
ATOM    432  N   VAL A  57       3.694   3.560  -6.678  1.00 98.92           N  
ATOM    433  CA  VAL A  57       5.090   3.948  -6.513  1.00 98.92           C  
ATOM    434  C   VAL A  57       5.831   3.791  -7.839  1.00 98.92           C  
ATOM    435  CB  VAL A  57       5.785   3.115  -5.413  1.00 98.92           C  
ATOM    436  O   VAL A  57       6.050   2.671  -8.305  1.00 98.92           O  
ATOM    437  CG1 VAL A  57       7.245   3.536  -5.256  1.00 98.92           C  
ATOM    438  CG2 VAL A  57       5.040   3.256  -4.087  1.00 98.92           C  
ATOM    439  N   ILE A  58       6.263   4.918  -8.401  1.00 98.62           N  
ATOM    440  CA  ILE A  58       6.846   4.927  -9.738  1.00 98.62           C  
ATOM    441  C   ILE A  58       8.182   4.188  -9.724  1.00 98.62           C  
ATOM    442  CB  ILE A  58       7.037   6.369 -10.261  1.00 98.62           C  
ATOM    443  O   ILE A  58       8.958   4.313  -8.773  1.00 98.62           O  
ATOM    444  CG1 ILE A  58       5.683   6.990 -10.621  1.00 98.62           C  
ATOM    445  CG2 ILE A  58       7.984   6.385 -11.465  1.00 98.62           C  
ATOM    446  CD1 ILE A  58       5.745   8.483 -10.914  1.00 98.62           C  
ATOM    447  N   THR A  59       8.340   3.309 -10.721  1.00 98.65           N  
ATOM    448  CA  THR A  59       9.585   2.589 -10.966  1.00 98.65           C  
ATOM    449  C   THR A  59      10.333   3.190 -12.153  1.00 98.65           C  
ATOM    450  CB  THR A  59       9.323   1.094 -11.225  1.00 98.65           C  
ATOM    451  O   THR A  59       9.940   2.993 -13.305  1.00 98.65           O  
ATOM    452  CG2 THR A  59      10.631   0.325 -11.380  1.00 98.65           C  
ATOM    453  OG1 THR A  59       8.588   0.546 -10.124  1.00 98.65           O  
ATOM    454  N   PRO A  60      11.353   3.885 -11.876  1.00 98.44           N  
ATOM    455  CA  PRO A  60      12.083   4.486 -12.994  1.00 98.44           C  
ATOM    456  C   PRO A  60      12.525   3.456 -14.032  1.00 98.44           C  
ATOM    457  CB  PRO A  60      13.294   5.133 -12.317  1.00 98.44           C  
ATOM    458  O   PRO A  60      13.014   2.382 -13.672  1.00 98.44           O  
ATOM    459  CG  PRO A  60      12.850   5.403 -10.916  1.00 98.44           C  
ATOM    460  CD  PRO A  60      11.951   4.283 -10.477  1.00 98.44           C  
ATOM    461  N   GLY A  61      12.183   3.801 -15.237  1.00 97.96           N  
ATOM    462  CA  GLY A  61      12.587   2.936 -16.334  1.00 97.96           C  
ATOM    463  C   GLY A  61      11.497   1.975 -16.768  1.00 97.96           C  
ATOM    464  O   GLY A  61      11.604   1.341 -17.820  1.00 97.96           O  
ATOM    465  N   ALA A  62      10.560   1.927 -15.945  1.00 97.96           N  
ATOM    466  CA  ALA A  62       9.475   1.011 -16.289  1.00 97.96           C  
ATOM    467  C   ALA A  62       8.589   1.598 -17.384  1.00 97.96           C  
ATOM    468  CB  ALA A  62       8.641   0.685 -15.052  1.00 97.96           C  
ATOM    469  O   ALA A  62       8.316   2.800 -17.393  1.00 97.96           O  
ATOM    470  N   ARG A  63       8.113   0.808 -18.389  1.00 97.43           N  
ATOM    471  CA  ARG A  63       7.237   1.227 -19.478  1.00 97.43           C  
ATOM    472  C   ARG A  63       5.781   1.270 -19.024  1.00 97.43           C  
ATOM    473  CB  ARG A  63       7.384   0.289 -20.678  1.00 97.43           C  
ATOM    474  O   ARG A  63       4.934   1.865 -19.693  1.00 97.43           O  
ATOM    475  CG  ARG A  63       8.748   0.352 -21.345  1.00 97.43           C  
ATOM    476  CD  ARG A  63       8.812  -0.531 -22.584  1.00 97.43           C  
ATOM    477  NE  ARG A  63      10.148  -0.538 -23.173  1.00 97.43           N  
ATOM    478  NH1 ARG A  63       9.457  -1.301 -25.241  1.00 97.43           N  
ATOM    479  NH2 ARG A  63      11.676  -0.872 -24.854  1.00 97.43           N  
ATOM    480  CZ  ARG A  63      10.424  -0.904 -24.421  1.00 97.43           C  
ATOM    481  N   THR A  64       5.524   0.593 -17.908  1.00 97.89           N  
ATOM    482  CA  THR A  64       4.199   0.539 -17.300  1.00 97.89           C  
ATOM    483  C   THR A  64       4.214   1.175 -15.914  1.00 97.89           C  
ATOM    484  CB  THR A  64       3.690  -0.911 -17.197  1.00 97.89           C  
ATOM    485  O   THR A  64       5.199   1.806 -15.525  1.00 97.89           O  
ATOM    486  CG2 THR A  64       3.915  -1.667 -18.503  1.00 97.89           C  
ATOM    487  OG1 THR A  64       4.389  -1.583 -16.143  1.00 97.89           O  
ATOM    488  N   ARG A  65       3.102   1.000 -15.150  1.00 98.04           N  
ATOM    489  CA  ARG A  65       3.008   1.512 -13.786  1.00 98.04           C  
ATOM    490  C   ARG A  65       3.927   0.739 -12.846  1.00 98.04           C  
ATOM    491  CB  ARG A  65       1.565   1.442 -13.284  1.00 98.04           C  
ATOM    492  O   ARG A  65       4.196   1.183 -11.728  1.00 98.04           O  
ATOM    493  CG  ARG A  65       0.653   2.504 -13.878  1.00 98.04           C  
ATOM    494  CD  ARG A  65      -0.793   2.312 -13.444  1.00 98.04           C  
ATOM    495  NE  ARG A  65      -0.917   2.260 -11.990  1.00 98.04           N  
ATOM    496  NH1 ARG A  65      -2.946   1.155 -11.997  1.00 98.04           N  
ATOM    497  NH2 ARG A  65      -1.949   1.718 -10.011  1.00 98.04           N  
ATOM    498  CZ  ARG A  65      -1.937   1.711 -11.336  1.00 98.04           C  
ATOM    499  N   GLY A  66       4.328  -0.399 -13.291  1.00 98.03           N  
ATOM    500  CA  GLY A  66       5.258  -1.182 -12.492  1.00 98.03           C  
ATOM    501  C   GLY A  66       4.570  -2.038 -11.445  1.00 98.03           C  
ATOM    502  O   GLY A  66       3.370  -2.302 -11.542  1.00 98.03           O  
ATOM    503  N   THR A  67       5.267  -2.577 -10.500  1.00 98.58           N  
ATOM    504  CA  THR A  67       4.742  -3.526  -9.524  1.00 98.58           C  
ATOM    505  C   THR A  67       4.753  -2.922  -8.122  1.00 98.58           C  
ATOM    506  CB  THR A  67       5.552  -4.836  -9.527  1.00 98.58           C  
ATOM    507  O   THR A  67       4.378  -3.584  -7.153  1.00 98.58           O  
ATOM    508  CG2 THR A  67       5.550  -5.480 -10.910  1.00 98.58           C  
ATOM    509  OG1 THR A  67       6.904  -4.556  -9.145  1.00 98.58           O  
ATOM    510  N   ARG A  68       5.242  -1.761  -7.981  1.00 98.90           N  
ATOM    511  CA  ARG A  68       5.367  -1.146  -6.663  1.00 98.90           C  
ATOM    512  C   ARG A  68       4.140  -0.303  -6.333  1.00 98.90           C  
ATOM    513  CB  ARG A  68       6.630  -0.285  -6.589  1.00 98.90           C  
ATOM    514  O   ARG A  68       3.664   0.464  -7.172  1.00 98.90           O  
ATOM    515  CG  ARG A  68       7.907  -1.035  -6.933  1.00 98.90           C  
ATOM    516  CD  ARG A  68       9.104  -0.098  -7.020  1.00 98.90           C  
ATOM    517  NE  ARG A  68      10.317  -0.809  -7.415  1.00 98.90           N  
ATOM    518  NH1 ARG A  68      11.689   1.046  -7.301  1.00 98.90           N  
ATOM    519  NH2 ARG A  68      12.554  -0.989  -7.905  1.00 98.90           N  
ATOM    520  CZ  ARG A  68      11.517  -0.249  -7.539  1.00 98.90           C  
ATOM    521  N   ARG A  69       3.633  -0.517  -5.143  1.00 98.91           N  
ATOM    522  CA  ARG A  69       2.461   0.218  -4.677  1.00 98.91           C  
ATOM    523  C   ARG A  69       2.576   0.548  -3.193  1.00 98.91           C  
ATOM    524  CB  ARG A  69       1.185  -0.584  -4.938  1.00 98.91           C  
ATOM    525  O   ARG A  69       3.272  -0.146  -2.449  1.00 98.91           O  
ATOM    526  CG  ARG A  69       1.013  -1.015  -6.386  1.00 98.91           C  
ATOM    527  CD  ARG A  69       0.668   0.161  -7.288  1.00 98.91           C  
ATOM    528  NE  ARG A  69       0.454  -0.262  -8.669  1.00 98.91           N  
ATOM    529  NH1 ARG A  69       2.688  -0.200  -9.252  1.00 98.91           N  
ATOM    530  NH2 ARG A  69       1.112  -0.813 -10.799  1.00 98.91           N  
ATOM    531  CZ  ARG A  69       1.418  -0.424  -9.570  1.00 98.91           C  
ATOM    532  N   ILE A  70       1.877   1.608  -2.769  1.00 98.93           N  
ATOM    533  CA  ILE A  70       1.490   1.835  -1.381  1.00 98.93           C  
ATOM    534  C   ILE A  70      -0.007   1.587  -1.215  1.00 98.93           C  
ATOM    535  CB  ILE A  70       1.851   3.265  -0.921  1.00 98.93           C  
ATOM    536  O   ILE A  70      -0.813   2.051  -2.025  1.00 98.93           O  
ATOM    537  CG1 ILE A  70       3.369   3.407  -0.760  1.00 98.93           C  
ATOM    538  CG2 ILE A  70       1.128   3.610   0.384  1.00 98.93           C  
ATOM    539  CD1 ILE A  70       3.822   4.809  -0.375  1.00 98.93           C  
ATOM    540  N   ILE A  71      -0.314   0.795  -0.180  1.00 98.91           N  
ATOM    541  CA  ILE A  71      -1.696   0.539   0.213  1.00 98.91           C  
ATOM    542  C   ILE A  71      -1.979   1.196   1.562  1.00 98.91           C  
ATOM    543  CB  ILE A  71      -1.992  -0.976   0.282  1.00 98.91           C  
ATOM    544  O   ILE A  71      -1.273   0.947   2.542  1.00 98.91           O  
ATOM    545  CG1 ILE A  71      -1.672  -1.645  -1.060  1.00 98.91           C  
ATOM    546  CG2 ILE A  71      -3.449  -1.223   0.684  1.00 98.91           C  
ATOM    547  CD1 ILE A  71      -2.301  -0.953  -2.261  1.00 98.91           C  
ATOM    548  N   THR A  72      -3.000   2.151   1.540  1.00 98.93           N  
ATOM    549  CA  THR A  72      -3.338   2.818   2.793  1.00 98.93           C  
ATOM    550  C   THR A  72      -4.535   2.145   3.458  1.00 98.93           C  
ATOM    551  CB  THR A  72      -3.644   4.310   2.568  1.00 98.93           C  
ATOM    552  O   THR A  72      -5.444   1.668   2.775  1.00 98.93           O  
ATOM    553  CG2 THR A  72      -2.427   5.043   2.014  1.00 98.93           C  
ATOM    554  OG1 THR A  72      -4.727   4.434   1.637  1.00 98.93           O  
ATOM    555  N   GLY A  73      -4.448   2.047   4.703  1.00 98.71           N  
ATOM    556  CA  GLY A  73      -5.626   1.825   5.525  1.00 98.71           C  
ATOM    557  C   GLY A  73      -6.185   3.102   6.124  1.00 98.71           C  
ATOM    558  O   GLY A  73      -5.719   4.198   5.807  1.00 98.71           O  
ATOM    559  N   GLU A  74      -7.218   2.994   6.963  1.00 98.31           N  
ATOM    560  CA  GLU A  74      -7.898   4.159   7.521  1.00 98.31           C  
ATOM    561  C   GLU A  74      -7.218   4.633   8.802  1.00 98.31           C  
ATOM    562  CB  GLU A  74      -9.371   3.844   7.792  1.00 98.31           C  
ATOM    563  O   GLU A  74      -7.371   5.790   9.201  1.00 98.31           O  
ATOM    564  CG  GLU A  74     -10.206   3.675   6.531  1.00 98.31           C  
ATOM    565  CD  GLU A  74     -11.687   3.481   6.814  1.00 98.31           C  
ATOM    566  OE1 GLU A  74     -12.470   3.302   5.853  1.00 98.31           O  
ATOM    567  OE2 GLU A  74     -12.068   3.509   8.005  1.00 98.31           O  
ATOM    568  N   ALA A  75      -6.455   3.696   9.450  1.00 98.09           N  
ATOM    569  CA  ALA A  75      -5.786   4.061  10.696  1.00 98.09           C  
ATOM    570  C   ALA A  75      -4.582   4.960  10.429  1.00 98.09           C  
ATOM    571  CB  ALA A  75      -5.354   2.809  11.455  1.00 98.09           C  
ATOM    572  O   ALA A  75      -4.046   4.976   9.318  1.00 98.09           O  
ATOM    573  N   THR A  76      -4.242   5.768  11.444  1.00 97.84           N  
ATOM    574  CA  THR A  76      -3.105   6.676  11.346  1.00 97.84           C  
ATOM    575  C   THR A  76      -1.824   5.906  11.034  1.00 97.84           C  
ATOM    576  CB  THR A  76      -2.919   7.482  12.645  1.00 97.84           C  
ATOM    577  O   THR A  76      -1.519   4.908  11.690  1.00 97.84           O  
ATOM    578  CG2 THR A  76      -1.728   8.428  12.539  1.00 97.84           C  
ATOM    579  OG1 THR A  76      -4.103   8.248  12.898  1.00 97.84           O  
ATOM    580  N   GLN A  77      -1.138   6.290   9.963  1.00 97.32           N  
ATOM    581  CA  GLN A  77       0.155   5.778   9.520  1.00 97.32           C  
ATOM    582  C   GLN A  77       0.070   4.294   9.173  1.00 97.32           C  
ATOM    583  CB  GLN A  77       1.219   6.005  10.595  1.00 97.32           C  
ATOM    584  O   GLN A  77       1.053   3.563   9.303  1.00 97.32           O  
ATOM    585  CG  GLN A  77       1.591   7.468  10.793  1.00 97.32           C  
ATOM    586  CD  GLN A  77       2.882   7.646  11.569  1.00 97.32           C  
ATOM    587  NE2 GLN A  77       2.874   7.240  12.835  1.00 97.32           N  
ATOM    588  OE1 GLN A  77       3.880   8.142  11.036  1.00 97.32           O  
ATOM    589  N   GLU A  78      -1.055   3.865   8.829  1.00 98.77           N  
ATOM    590  CA  GLU A  78      -1.228   2.523   8.280  1.00 98.77           C  
ATOM    591  C   GLU A  78      -1.027   2.516   6.767  1.00 98.77           C  
ATOM    592  CB  GLU A  78      -2.612   1.973   8.630  1.00 98.77           C  
ATOM    593  O   GLU A  78      -1.976   2.728   6.009  1.00 98.77           O  
ATOM    594  CG  GLU A  78      -2.792   0.500   8.291  1.00 98.77           C  
ATOM    595  CD  GLU A  78      -4.190  -0.018   8.589  1.00 98.77           C  
ATOM    596  OE1 GLU A  78      -4.404  -1.250   8.540  1.00 98.77           O  
ATOM    597  OE2 GLU A  78      -5.079   0.816   8.873  1.00 98.77           O  
ATOM    598  N   ASP A  79       0.204   2.400   6.385  1.00 98.92           N  
ATOM    599  CA  ASP A  79       0.635   2.376   4.991  1.00 98.92           C  
ATOM    600  C   ASP A  79       1.510   1.157   4.707  1.00 98.92           C  
ATOM    601  CB  ASP A  79       1.391   3.659   4.641  1.00 98.92           C  
ATOM    602  O   ASP A  79       2.511   0.932   5.392  1.00 98.92           O  
ATOM    603  CG  ASP A  79       0.591   4.917   4.933  1.00 98.92           C  
ATOM    604  OD1 ASP A  79      -0.437   5.155   4.263  1.00 98.92           O  
ATOM    605  OD2 ASP A  79       0.995   5.678   5.839  1.00 98.92           O  
ATOM    606  N   TYR A  80       1.086   0.401   3.809  1.00 98.92           N  
ATOM    607  CA  TYR A  80       1.809  -0.808   3.432  1.00 98.92           C  
ATOM    608  C   TYR A  80       2.508  -0.629   2.090  1.00 98.92           C  
ATOM    609  CB  TYR A  80       0.858  -2.006   3.370  1.00 98.92           C  
ATOM    610  O   TYR A  80       1.964  -0.001   1.178  1.00 98.92           O  
ATOM    611  CG  TYR A  80       0.069  -2.222   4.638  1.00 98.92           C  
ATOM    612  CD1 TYR A  80       0.591  -2.974   5.688  1.00 98.92           C  
ATOM    613  CD2 TYR A  80      -1.201  -1.675   4.790  1.00 98.92           C  
ATOM    614  CE1 TYR A  80      -0.133  -3.177   6.858  1.00 98.92           C  
ATOM    615  CE2 TYR A  80      -1.934  -1.871   5.956  1.00 98.92           C  
ATOM    616  OH  TYR A  80      -2.114  -2.820   8.139  1.00 98.92           O  
ATOM    617  CZ  TYR A  80      -1.392  -2.622   6.983  1.00 98.92           C  
ATOM    618  N   TYR A  81       3.633  -1.208   1.996  1.00 98.91           N  
ATOM    619  CA  TYR A  81       4.383  -1.233   0.745  1.00 98.91           C  
ATOM    620  C   TYR A  81       4.388  -2.631   0.140  1.00 98.91           C  
ATOM    621  CB  TYR A  81       5.821  -0.756   0.971  1.00 98.91           C  
ATOM    622  O   TYR A  81       4.474  -3.627   0.863  1.00 98.91           O  
ATOM    623  CG  TYR A  81       6.698  -0.871  -0.253  1.00 98.91           C  
ATOM    624  CD1 TYR A  81       7.578  -1.940  -0.405  1.00 98.91           C  
ATOM    625  CD2 TYR A  81       6.648   0.088  -1.258  1.00 98.91           C  
ATOM    626  CE1 TYR A  81       8.389  -2.050  -1.530  1.00 98.91           C  
ATOM    627  CE2 TYR A  81       7.455  -0.011  -2.387  1.00 98.91           C  
ATOM    628  OH  TYR A  81       9.121  -1.185  -3.630  1.00 98.91           O  
ATOM    629  CZ  TYR A  81       8.320  -1.082  -2.514  1.00 98.91           C  
ATOM    630  N   THR A  82       4.275  -2.672  -1.140  1.00 98.89           N  
ATOM    631  CA  THR A  82       4.519  -3.887  -1.909  1.00 98.89           C  
ATOM    632  C   THR A  82       5.407  -3.595  -3.116  1.00 98.89           C  
ATOM    633  CB  THR A  82       3.199  -4.524  -2.382  1.00 98.89           C  
ATOM    634  O   THR A  82       5.245  -2.567  -3.777  1.00 98.89           O  
ATOM    635  CG2 THR A  82       2.405  -3.559  -3.256  1.00 98.89           C  
ATOM    636  OG1 THR A  82       3.490  -5.707  -3.136  1.00 98.89           O  
ATOM    637  N   GLY A  83       6.323  -4.402  -3.367  1.00 98.43           N  
ATOM    638  CA  GLY A  83       7.196  -4.282  -4.523  1.00 98.43           C  
ATOM    639  C   GLY A  83       7.009  -5.402  -5.530  1.00 98.43           C  
ATOM    640  O   GLY A  83       7.768  -5.508  -6.496  1.00 98.43           O  
ATOM    641  N   ASP A  84       5.978  -6.236  -5.287  1.00 98.38           N  
ATOM    642  CA  ASP A  84       5.824  -7.447  -6.088  1.00 98.38           C  
ATOM    643  C   ASP A  84       4.373  -7.638  -6.522  1.00 98.38           C  
ATOM    644  CB  ASP A  84       6.306  -8.672  -5.308  1.00 98.38           C  
ATOM    645  O   ASP A  84       3.860  -8.759  -6.515  1.00 98.38           O  
ATOM    646  CG  ASP A  84       5.703  -8.763  -3.917  1.00 98.38           C  
ATOM    647  OD1 ASP A  84       4.768  -7.994  -3.605  1.00 98.38           O  
ATOM    648  OD2 ASP A  84       6.170  -9.609  -3.124  1.00 98.38           O  
ATOM    649  N   HIS A  85       3.787  -6.487  -6.804  1.00 98.06           N  
ATOM    650  CA  HIS A  85       2.439  -6.466  -7.360  1.00 98.06           C  
ATOM    651  C   HIS A  85       1.457  -7.201  -6.454  1.00 98.06           C  
ATOM    652  CB  HIS A  85       2.427  -7.085  -8.759  1.00 98.06           C  
ATOM    653  O   HIS A  85       0.637  -7.990  -6.931  1.00 98.06           O  
ATOM    654  CG  HIS A  85       1.299  -6.606  -9.617  1.00 98.06           C  
ATOM    655  CD2 HIS A  85       1.145  -5.464 -10.328  1.00 98.06           C  
ATOM    656  ND1 HIS A  85       0.150  -7.342  -9.814  1.00 98.06           N  
ATOM    657  CE1 HIS A  85      -0.663  -6.670 -10.612  1.00 98.06           C  
ATOM    658  NE2 HIS A  85      -0.084  -5.528 -10.937  1.00 98.06           N  
ATOM    659  N   TYR A  86       1.432  -6.947  -5.199  1.00 98.13           N  
ATOM    660  CA  TYR A  86       0.431  -7.231  -4.176  1.00 98.13           C  
ATOM    661  C   TYR A  86       0.632  -8.624  -3.590  1.00 98.13           C  
ATOM    662  CB  TYR A  86      -0.981  -7.107  -4.755  1.00 98.13           C  
ATOM    663  O   TYR A  86      -0.212  -9.114  -2.835  1.00 98.13           O  
ATOM    664  CG  TYR A  86      -1.190  -5.863  -5.584  1.00 98.13           C  
ATOM    665  CD1 TYR A  86      -1.128  -4.598  -5.005  1.00 98.13           C  
ATOM    666  CD2 TYR A  86      -1.450  -5.950  -6.948  1.00 98.13           C  
ATOM    667  CE1 TYR A  86      -1.321  -3.448  -5.764  1.00 98.13           C  
ATOM    668  CE2 TYR A  86      -1.645  -4.807  -7.717  1.00 98.13           C  
ATOM    669  OH  TYR A  86      -1.771  -2.429  -7.874  1.00 98.13           O  
ATOM    670  CZ  TYR A  86      -1.579  -3.563  -7.117  1.00 98.13           C  
ATOM    671  N   ALA A  87       1.766  -9.289  -3.962  1.00 97.94           N  
ATOM    672  CA  ALA A  87       2.025 -10.631  -3.445  1.00 97.94           C  
ATOM    673  C   ALA A  87       2.387 -10.588  -1.963  1.00 97.94           C  
ATOM    674  CB  ALA A  87       3.140 -11.302  -4.243  1.00 97.94           C  
ATOM    675  O   ALA A  87       1.899 -11.400  -1.174  1.00 97.94           O  
ATOM    676  N   THR A  88       3.232  -9.616  -1.560  1.00 98.36           N  
ATOM    677  CA  THR A  88       3.618  -9.433  -0.165  1.00 98.36           C  
ATOM    678  C   THR A  88       3.563  -7.958   0.222  1.00 98.36           C  
ATOM    679  CB  THR A  88       5.032  -9.983   0.100  1.00 98.36           C  
ATOM    680  O   THR A  88       3.640  -7.081  -0.641  1.00 98.36           O  
ATOM    681  CG2 THR A  88       5.150 -11.436  -0.349  1.00 98.36           C  
ATOM    682  OG1 THR A  88       5.988  -9.194  -0.619  1.00 98.36           O  
ATOM    683  N   PHE A  89       3.489  -7.817   1.613  1.00 98.85           N  
ATOM    684  CA  PHE A  89       3.383  -6.450   2.112  1.00 98.85           C  
ATOM    685  C   PHE A  89       4.263  -6.253   3.341  1.00 98.85           C  
ATOM    686  CB  PHE A  89       1.928  -6.111   2.448  1.00 98.85           C  
ATOM    687  O   PHE A  89       4.448  -7.179   4.133  1.00 98.85           O  
ATOM    688  CG  PHE A  89       1.013  -6.112   1.253  1.00 98.85           C  
ATOM    689  CD1 PHE A  89       0.761  -4.940   0.552  1.00 98.85           C  
ATOM    690  CD2 PHE A  89       0.404  -7.287   0.832  1.00 98.85           C  
ATOM    691  CE1 PHE A  89      -0.086  -4.938  -0.554  1.00 98.85           C  
ATOM    692  CE2 PHE A  89      -0.443  -7.293  -0.273  1.00 98.85           C  
ATOM    693  CZ  PHE A  89      -0.688  -6.118  -0.964  1.00 98.85           C  
ATOM    694  N   SER A  90       4.768  -5.060   3.430  1.00 98.76           N  
ATOM    695  CA  SER A  90       5.413  -4.587   4.651  1.00 98.76           C  
ATOM    696  C   SER A  90       4.771  -3.297   5.151  1.00 98.76           C  
ATOM    697  CB  SER A  90       6.908  -4.365   4.415  1.00 98.76           C  
ATOM    698  O   SER A  90       4.444  -2.412   4.357  1.00 98.76           O  
ATOM    699  OG  SER A  90       7.539  -5.571   4.021  1.00 98.76           O  
ATOM    700  N   LEU A  91       4.579  -3.236   6.484  1.00 98.72           N  
ATOM    701  CA  LEU A  91       4.153  -1.977   7.084  1.00 98.72           C  
ATOM    702  C   LEU A  91       5.280  -0.950   7.051  1.00 98.72           C  
ATOM    703  CB  LEU A  91       3.691  -2.199   8.527  1.00 98.72           C  
ATOM    704  O   LEU A  91       6.421  -1.263   7.400  1.00 98.72           O  
ATOM    705  CG  LEU A  91       3.128  -0.977   9.254  1.00 98.72           C  
ATOM    706  CD1 LEU A  91       1.827  -0.523   8.600  1.00 98.72           C  
ATOM    707  CD2 LEU A  91       2.910  -1.287  10.731  1.00 98.72           C  
ATOM    708  N   ILE A  92       4.957   0.214   6.620  1.00 98.89           N  
ATOM    709  CA  ILE A  92       5.961   1.265   6.502  1.00 98.89           C  
ATOM    710  C   ILE A  92       6.095   2.002   7.832  1.00 98.89           C  
ATOM    711  CB  ILE A  92       5.609   2.258   5.371  1.00 98.89           C  
ATOM    712  O   ILE A  92       5.104   2.488   8.383  1.00 98.89           O  
ATOM    713  CG1 ILE A  92       5.469   1.520   4.036  1.00 98.89           C  
ATOM    714  CG2 ILE A  92       6.664   3.365   5.277  1.00 98.89           C  
ATOM    715  CD1 ILE A  92       4.887   2.371   2.915  1.00 98.89           C  
ATOM    716  N   ASP A  93       7.309   2.045   8.329  1.00 98.75           N  
ATOM    717  CA  ASP A  93       7.670   2.922   9.439  1.00 98.75           C  
ATOM    718  C   ASP A  93       8.305   4.215   8.933  1.00 98.75           C  
ATOM    719  CB  ASP A  93       8.624   2.208  10.399  1.00 98.75           C  
ATOM    720  O   ASP A  93       9.461   4.219   8.505  1.00 98.75           O  
ATOM    721  CG  ASP A  93       8.914   3.012  11.654  1.00 98.75           C  
ATOM    722  OD1 ASP A  93       8.580   4.216  11.697  1.00 98.75           O  
ATOM    723  OD2 ASP A  93       9.485   2.438  12.606  1.00 98.75           O  
ATOM    724  N   GLN A  94       7.548   5.391   9.064  1.00 98.59           N  
ATOM    725  CA  GLN A  94       7.983   6.650   8.470  1.00 98.59           C  
ATOM    726  C   GLN A  94       8.961   7.382   9.385  1.00 98.59           C  
ATOM    727  CB  GLN A  94       6.780   7.544   8.165  1.00 98.59           C  
ATOM    728  O   GLN A  94       9.520   8.414   9.007  1.00 98.59           O  
ATOM    729  CG  GLN A  94       5.843   6.975   7.109  1.00 98.59           C  
ATOM    730  CD  GLN A  94       4.703   7.916   6.767  1.00 98.59           C  
ATOM    731  NE2 GLN A  94       3.501   7.366   6.628  1.00 98.59           N  
ATOM    732  OE1 GLN A  94       4.900   9.127   6.629  1.00 98.59           O  
ATOM    733  N   THR A  95       9.250   6.783  10.480  1.00 98.27           N  
ATOM    734  CA  THR A  95      10.132   7.447  11.433  1.00 98.27           C  
ATOM    735  C   THR A  95      11.567   6.951  11.278  1.00 98.27           C  
ATOM    736  CB  THR A  95       9.662   7.222  12.882  1.00 98.27           C  
ATOM    737  O   THR A  95      12.479   7.458  11.934  1.00 98.27           O  
ATOM    738  CG2 THR A  95       8.181   7.551  13.036  1.00 98.27           C  
ATOM    739  OG1 THR A  95       9.875   5.851  13.239  1.00 98.27           O  
ATOM    740  N   CYS A  96      11.782   5.903  10.444  1.00 98.07           N  
ATOM    741  CA  CYS A  96      13.128   5.455  10.106  1.00 98.07           C  
ATOM    742  C   CYS A  96      13.266   5.222   8.607  1.00 98.07           C  
ATOM    743  CB  CYS A  96      13.473   4.174  10.865  1.00 98.07           C  
ATOM    744  O   CYS A  96      12.266   5.067   7.904  1.00 98.07           O  
ATOM    745  SG  CYS A  96      12.412   2.773  10.448  1.00 98.07           S  
TER     746      CYS A  96                                                      
ENDMDL                                                                          
END                                                                             
