# Supplementary material for: Semantical and geometrical protein encoding toward enhanced bioactivity and thermostability
Source: eLife. 2025 May 2;13:RP98033. doi: 10.7554/eLife.98033 (PMC12048155; doi:10.7554/eLife.98033)
Supplement: Source code 1. [file elife-98033-code1.zip › ProtSSN-master/data/DDG/DATASET/1RGG-7.0-48.4/1RGG-7.0-48.4.tsv]

mutant	score
N39A	-2.2
N39D	-1.5
N39S	-2.3
T16V	0.3
T18V	-1.4
T56V	-1.9
T59V	-1.7
T5V	0.0
T67V	0.0
T72V	-0.2
T82V	-1.7
V2T	-0.9
V36T	-1.3
V43T	-0.5
V57T	-4.4
