# Supplementary material for: Semantical and geometrical protein encoding toward enhanced bioactivity and thermostability
Source: eLife. 2025 May 2;13:RP98033. doi: 10.7554/eLife.98033 (PMC12048155; doi:10.7554/eLife.98033)
Supplement: Source code 1. [file elife-98033-code1.zip › ProtSSN-master/data/DDG/DATASET/1RGG-7.0-52.6/1RGG-7.0-52.6.detail.json]

{"mutant": ["D79E", "D79F", "D79H", "D79K", "D79L", "D79N", "D79R", "D79W", "D79Y", "Q94K"], "score": [-0.3, 3.0, 1.8, 2.3, 2.7, 1.8, 2.7, 2.3, 2.9, 0.3]}
