# Supplementary material for: Semantical and geometrical protein encoding toward enhanced bioactivity and thermostability
Source: eLife. 2025 May 2;13:RP98033. doi: 10.7554/eLife.98033 (PMC12048155; doi:10.7554/eLife.98033)
Supplement: Source code 1. [file elife-98033-code1.zip › ProtSSN-master/data/DDG/DATASET/1RGG-7.0-52.6/1RGG-7.0-52.6.pdb]

MODEL     1                                                                     
ATOM      1  N   ASP A   1       6.060  -9.308  11.256  1.00 89.24           N  
ATOM      2  CA  ASP A   1       5.736  -8.034  11.890  1.00 89.24           C  
ATOM      3  C   ASP A   1       6.253  -6.861  11.060  1.00 89.24           C  
ATOM      4  CB  ASP A   1       6.317  -7.975  13.304  1.00 89.24           C  
ATOM      5  O   ASP A   1       7.181  -7.017  10.264  1.00 89.24           O  
ATOM      6  CG  ASP A   1       5.659  -8.957  14.257  1.00 89.24           C  
ATOM      7  OD1 ASP A   1       4.491  -9.339  14.029  1.00 89.24           O  
ATOM      8  OD2 ASP A   1       6.313  -9.350  15.247  1.00 89.24           O  
ATOM      9  N   VAL A   2       5.546  -5.656  11.248  1.00 92.57           N  
ATOM     10  CA  VAL A   2       6.056  -4.440  10.624  1.00 92.57           C  
ATOM     11  C   VAL A   2       7.494  -4.192  11.075  1.00 92.57           C  
ATOM     12  CB  VAL A   2       5.174  -3.217  10.960  1.00 92.57           C  
ATOM     13  O   VAL A   2       7.798  -4.263  12.268  1.00 92.57           O  
ATOM     14  CG1 VAL A   2       5.737  -1.951  10.315  1.00 92.57           C  
ATOM     15  CG2 VAL A   2       3.735  -3.456  10.506  1.00 92.57           C  
ATOM     16  N   SER A   3       8.430  -4.003  10.056  1.00 94.08           N  
ATOM     17  CA  SER A   3       9.863  -3.884  10.300  1.00 94.08           C  
ATOM     18  C   SER A   3      10.195  -2.586  11.030  1.00 94.08           C  
ATOM     19  CB  SER A   3      10.639  -3.951   8.984  1.00 94.08           C  
ATOM     20  O   SER A   3      11.337  -2.374  11.441  1.00 94.08           O  
ATOM     21  OG  SER A   3      10.410  -5.186   8.327  1.00 94.08           O  
ATOM     22  N   GLY A   4       9.301  -1.707  11.216  1.00 97.42           N  
ATOM     23  CA  GLY A   4       9.483  -0.400  11.826  1.00 97.42           C  
ATOM     24  C   GLY A   4       8.814   0.719  11.051  1.00 97.42           C  
ATOM     25  O   GLY A   4       7.899   0.473  10.261  1.00 97.42           O  
ATOM     26  N   THR A   5       9.222   2.006  11.478  1.00 98.66           N  
ATOM     27  CA  THR A   5       8.728   3.211  10.822  1.00 98.66           C  
ATOM     28  C   THR A   5       9.808   3.825   9.935  1.00 98.66           C  
ATOM     29  CB  THR A   5       8.252   4.253  11.851  1.00 98.66           C  
ATOM     30  O   THR A   5      10.995   3.767  10.262  1.00 98.66           O  
ATOM     31  CG2 THR A   5       7.726   5.507  11.162  1.00 98.66           C  
ATOM     32  OG1 THR A   5       7.206   3.685  12.649  1.00 98.66           O  
ATOM     33  N   VAL A   6       9.416   4.259   8.772  1.00 98.77           N  
ATOM     34  CA  VAL A   6      10.327   4.933   7.852  1.00 98.77           C  
ATOM     35  C   VAL A   6       9.771   6.308   7.489  1.00 98.77           C  
ATOM     36  CB  VAL A   6      10.563   4.098   6.574  1.00 98.77           C  
ATOM     37  O   VAL A   6       8.560   6.470   7.320  1.00 98.77           O  
ATOM     38  CG1 VAL A   6       9.262   3.931   5.790  1.00 98.77           C  
ATOM     39  CG2 VAL A   6      11.635   4.750   5.702  1.00 98.77           C  
ATOM     40  N   CYS A   7      10.713   7.301   7.474  1.00 98.80           N  
ATOM     41  CA  CYS A   7      10.323   8.632   7.022  1.00 98.80           C  
ATOM     42  C   CYS A   7      10.077   8.647   5.518  1.00 98.80           C  
ATOM     43  CB  CYS A   7      11.398   9.657   7.383  1.00 98.80           C  
ATOM     44  O   CYS A   7      10.832   8.040   4.756  1.00 98.80           O  
ATOM     45  SG  CYS A   7      11.509  10.004   9.152  1.00 98.80           S  
ATOM     46  N   LEU A   8       9.003   9.380   5.158  1.00 98.85           N  
ATOM     47  CA  LEU A   8       8.695   9.477   3.736  1.00 98.85           C  
ATOM     48  C   LEU A   8       9.883  10.035   2.959  1.00 98.85           C  
ATOM     49  CB  LEU A   8       7.465  10.361   3.512  1.00 98.85           C  
ATOM     50  O   LEU A   8      10.178   9.576   1.853  1.00 98.85           O  
ATOM     51  CG  LEU A   8       7.042  10.580   2.059  1.00 98.85           C  
ATOM     52  CD1 LEU A   8       6.806   9.241   1.368  1.00 98.85           C  
ATOM     53  CD2 LEU A   8       5.792  11.450   1.990  1.00 98.85           C  
ATOM     54  N   SER A   9      10.557  10.878   3.570  1.00 98.50           N  
ATOM     55  CA  SER A   9      11.670  11.550   2.907  1.00 98.50           C  
ATOM     56  C   SER A   9      12.830  10.589   2.664  1.00 98.50           C  
ATOM     57  CB  SER A   9      12.150  12.740   3.739  1.00 98.50           C  
ATOM     58  O   SER A   9      13.718  10.872   1.858  1.00 98.50           O  
ATOM     59  OG  SER A   9      12.596  12.315   5.015  1.00 98.50           O  
ATOM     60  N   ALA A  10      12.794   9.494   3.340  1.00 98.69           N  
ATOM     61  CA  ALA A  10      13.863   8.511   3.189  1.00 98.69           C  
ATOM     62  C   ALA A  10      13.522   7.493   2.105  1.00 98.69           C  
ATOM     63  CB  ALA A  10      14.126   7.802   4.516  1.00 98.69           C  
ATOM     64  O   ALA A  10      14.346   6.640   1.765  1.00 98.69           O  
ATOM     65  N   LEU A  11      12.333   7.449   1.595  1.00 98.74           N  
ATOM     66  CA  LEU A  11      11.895   6.529   0.550  1.00 98.74           C  
ATOM     67  C   LEU A  11      12.193   7.097  -0.834  1.00 98.74           C  
ATOM     68  CB  LEU A  11      10.398   6.239   0.683  1.00 98.74           C  
ATOM     69  O   LEU A  11      12.461   8.293  -0.974  1.00 98.74           O  
ATOM     70  CG  LEU A  11       9.956   5.533   1.966  1.00 98.74           C  
ATOM     71  CD1 LEU A  11       8.438   5.384   1.993  1.00 98.74           C  
ATOM     72  CD2 LEU A  11      10.634   4.173   2.089  1.00 98.74           C  
ATOM     73  N   PRO A  12      12.210   6.224  -1.845  1.00 98.80           N  
ATOM     74  CA  PRO A  12      12.269   6.788  -3.195  1.00 98.80           C  
ATOM     75  C   PRO A  12      11.186   7.835  -3.445  1.00 98.80           C  
ATOM     76  CB  PRO A  12      12.067   5.568  -4.097  1.00 98.80           C  
ATOM     77  O   PRO A  12      10.073   7.713  -2.928  1.00 98.80           O  
ATOM     78  CG  PRO A  12      12.501   4.403  -3.266  1.00 98.80           C  
ATOM     79  CD  PRO A  12      12.127   4.672  -1.836  1.00 98.80           C  
ATOM     80  N   PRO A  13      11.485   8.867  -4.215  1.00 98.69           N  
ATOM     81  CA  PRO A  13      10.544   9.966  -4.445  1.00 98.69           C  
ATOM     82  C   PRO A  13       9.219   9.494  -5.039  1.00 98.69           C  
ATOM     83  CB  PRO A  13      11.292  10.869  -5.429  1.00 98.69           C  
ATOM     84  O   PRO A  13       8.186  10.139  -4.842  1.00 98.69           O  
ATOM     85  CG  PRO A  13      12.345   9.994  -6.027  1.00 98.69           C  
ATOM     86  CD  PRO A  13      12.753   8.972  -5.005  1.00 98.69           C  
ATOM     87  N   GLU A  14       9.222   8.382  -5.727  1.00 98.85           N  
ATOM     88  CA  GLU A  14       8.011   7.852  -6.346  1.00 98.85           C  
ATOM     89  C   GLU A  14       6.995   7.421  -5.292  1.00 98.85           C  
ATOM     90  CB  GLU A  14       8.347   6.675  -7.264  1.00 98.85           C  
ATOM     91  O   GLU A  14       5.795   7.359  -5.567  1.00 98.85           O  
ATOM     92  CG  GLU A  14       9.160   7.064  -8.491  1.00 98.85           C  
ATOM     93  CD  GLU A  14      10.629   7.308  -8.184  1.00 98.85           C  
ATOM     94  OE1 GLU A  14      11.328   7.927  -9.018  1.00 98.85           O  
ATOM     95  OE2 GLU A  14      11.085   6.874  -7.102  1.00 98.85           O  
ATOM     96  N   ALA A  15       7.472   7.088  -4.135  1.00 98.89           N  
ATOM     97  CA  ALA A  15       6.535   6.800  -3.052  1.00 98.89           C  
ATOM     98  C   ALA A  15       5.666   8.016  -2.742  1.00 98.89           C  
ATOM     99  CB  ALA A  15       7.288   6.355  -1.801  1.00 98.89           C  
ATOM    100  O   ALA A  15       4.463   7.882  -2.506  1.00 98.89           O  
ATOM    101  N   THR A  16       6.262   9.211  -2.690  1.00 98.88           N  
ATOM    102  CA  THR A  16       5.495  10.439  -2.511  1.00 98.88           C  
ATOM    103  C   THR A  16       4.475  10.609  -3.633  1.00 98.88           C  
ATOM    104  CB  THR A  16       6.418  11.671  -2.461  1.00 98.88           C  
ATOM    105  O   THR A  16       3.322  10.964  -3.382  1.00 98.88           O  
ATOM    106  CG2 THR A  16       5.609  12.960  -2.361  1.00 98.88           C  
ATOM    107  OG1 THR A  16       7.279  11.571  -1.320  1.00 98.88           O  
ATOM    108  N   ASP A  17       4.872  10.367  -4.836  1.00 98.78           N  
ATOM    109  CA  ASP A  17       3.945  10.436  -5.961  1.00 98.78           C  
ATOM    110  C   ASP A  17       2.741   9.524  -5.738  1.00 98.78           C  
ATOM    111  CB  ASP A  17       4.655  10.061  -7.264  1.00 98.78           C  
ATOM    112  O   ASP A  17       1.597   9.937  -5.938  1.00 98.78           O  
ATOM    113  CG  ASP A  17       5.763  11.030  -7.635  1.00 98.78           C  
ATOM    114  OD1 ASP A  17       5.755  12.182  -7.150  1.00 98.78           O  
ATOM    115  OD2 ASP A  17       6.652  10.639  -8.423  1.00 98.78           O  
ATOM    116  N   THR A  18       3.015   8.343  -5.388  1.00 98.90           N  
ATOM    117  CA  THR A  18       1.951   7.371  -5.169  1.00 98.90           C  
ATOM    118  C   THR A  18       1.022   7.829  -4.048  1.00 98.90           C  
ATOM    119  CB  THR A  18       2.523   5.982  -4.830  1.00 98.90           C  
ATOM    120  O   THR A  18      -0.201   7.739  -4.173  1.00 98.90           O  
ATOM    121  CG2 THR A  18       1.408   4.964  -4.616  1.00 98.90           C  
ATOM    122  OG1 THR A  18       3.358   5.540  -5.907  1.00 98.90           O  
ATOM    123  N   LEU A  19       1.557   8.297  -2.940  1.00 98.85           N  
ATOM    124  CA  LEU A  19       0.726   8.774  -1.840  1.00 98.85           C  
ATOM    125  C   LEU A  19      -0.162   9.929  -2.290  1.00 98.85           C  
ATOM    126  CB  LEU A  19       1.598   9.214  -0.661  1.00 98.85           C  
ATOM    127  O   LEU A  19      -1.310  10.041  -1.855  1.00 98.85           O  
ATOM    128  CG  LEU A  19       2.170   8.098   0.213  1.00 98.85           C  
ATOM    129  CD1 LEU A  19       3.202   8.661   1.184  1.00 98.85           C  
ATOM    130  CD2 LEU A  19       1.053   7.384   0.968  1.00 98.85           C  
ATOM    131  N   ASN A  20       0.357  10.854  -3.114  1.00 98.71           N  
ATOM    132  CA  ASN A  20      -0.452  11.943  -3.653  1.00 98.71           C  
ATOM    133  C   ASN A  20      -1.607  11.416  -4.500  1.00 98.71           C  
ATOM    134  CB  ASN A  20       0.415  12.900  -4.474  1.00 98.71           C  
ATOM    135  O   ASN A  20      -2.727  11.923  -4.413  1.00 98.71           O  
ATOM    136  CG  ASN A  20       1.359  13.717  -3.614  1.00 98.71           C  
ATOM    137  ND2 ASN A  20       2.409  14.250  -4.228  1.00 98.71           N  
ATOM    138  OD1 ASN A  20       1.147  13.867  -2.408  1.00 98.71           O  
ATOM    139  N   LEU A  21      -1.330  10.379  -5.301  1.00 98.81           N  
ATOM    140  CA  LEU A  21      -2.391   9.774  -6.098  1.00 98.81           C  
ATOM    141  C   LEU A  21      -3.446   9.133  -5.202  1.00 98.81           C  
ATOM    142  CB  LEU A  21      -1.813   8.729  -7.055  1.00 98.81           C  
ATOM    143  O   LEU A  21      -4.644   9.245  -5.468  1.00 98.81           O  
ATOM    144  CG  LEU A  21      -0.956   9.262  -8.204  1.00 98.81           C  
ATOM    145  CD1 LEU A  21      -0.345   8.107  -8.990  1.00 98.81           C  
ATOM    146  CD2 LEU A  21      -1.784  10.158  -9.119  1.00 98.81           C  
ATOM    147  N   ILE A  22      -2.998   8.469  -4.176  1.00 98.70           N  
ATOM    148  CA  ILE A  22      -3.920   7.850  -3.230  1.00 98.70           C  
ATOM    149  C   ILE A  22      -4.803   8.922  -2.594  1.00 98.70           C  
ATOM    150  CB  ILE A  22      -3.164   7.062  -2.137  1.00 98.70           C  
ATOM    151  O   ILE A  22      -6.019   8.750  -2.487  1.00 98.70           O  
ATOM    152  CG1 ILE A  22      -2.517   5.807  -2.736  1.00 98.70           C  
ATOM    153  CG2 ILE A  22      -4.105   6.696  -0.986  1.00 98.70           C  
ATOM    154  CD1 ILE A  22      -1.463   5.168  -1.842  1.00 98.70           C  
ATOM    155  N   ALA A  23      -4.211  10.026  -2.211  1.00 98.19           N  
ATOM    156  CA  ALA A  23      -4.953  11.121  -1.591  1.00 98.19           C  
ATOM    157  C   ALA A  23      -6.027  11.659  -2.533  1.00 98.19           C  
ATOM    158  CB  ALA A  23      -4.002  12.242  -1.179  1.00 98.19           C  
ATOM    159  O   ALA A  23      -7.102  12.068  -2.089  1.00 98.19           O  
ATOM    160  N   SER A  24      -5.789  11.597  -3.764  1.00 98.37           N  
ATOM    161  CA  SER A  24      -6.712  12.141  -4.754  1.00 98.37           C  
ATOM    162  C   SER A  24      -7.553  11.040  -5.390  1.00 98.37           C  
ATOM    163  CB  SER A  24      -5.948  12.901  -5.839  1.00 98.37           C  
ATOM    164  O   SER A  24      -8.335  11.300  -6.307  1.00 98.37           O  
ATOM    165  OG  SER A  24      -5.077  12.033  -6.543  1.00 98.37           O  
ATOM    166  N   ASP A  25      -7.393   9.850  -4.950  1.00 98.29           N  
ATOM    167  CA  ASP A  25      -8.070   8.680  -5.500  1.00 98.29           C  
ATOM    168  C   ASP A  25      -7.877   8.594  -7.012  1.00 98.29           C  
ATOM    169  CB  ASP A  25      -9.562   8.715  -5.161  1.00 98.29           C  
ATOM    170  O   ASP A  25      -8.823   8.306  -7.749  1.00 98.29           O  
ATOM    171  CG  ASP A  25     -10.237   7.363  -5.314  1.00 98.29           C  
ATOM    172  OD1 ASP A  25      -9.578   6.324  -5.093  1.00 98.29           O  
ATOM    173  OD2 ASP A  25     -11.437   7.337  -5.661  1.00 98.29           O  
ATOM    174  N   GLY A  26      -6.583   8.737  -7.518  1.00 97.49           N  
ATOM    175  CA  GLY A  26      -6.189   8.564  -8.907  1.00 97.49           C  
ATOM    176  C   GLY A  26      -6.208   9.859  -9.697  1.00 97.49           C  
ATOM    177  O   GLY A  26      -6.385  10.938  -9.128  1.00 97.49           O  
ATOM    178  N   PRO A  27      -6.176   9.565 -11.056  1.00 98.61           N  
ATOM    179  CA  PRO A  27      -6.055   8.325 -11.827  1.00 98.61           C  
ATOM    180  C   PRO A  27      -4.727   7.609 -11.590  1.00 98.61           C  
ATOM    181  CB  PRO A  27      -6.167   8.801 -13.278  1.00 98.61           C  
ATOM    182  O   PRO A  27      -3.683   8.257 -11.486  1.00 98.61           O  
ATOM    183  CG  PRO A  27      -5.677  10.213 -13.256  1.00 98.61           C  
ATOM    184  CD  PRO A  27      -5.993  10.807 -11.913  1.00 98.61           C  
ATOM    185  N   PHE A  28      -4.898   6.200 -11.532  1.00 98.68           N  
ATOM    186  CA  PHE A  28      -3.721   5.385 -11.254  1.00 98.68           C  
ATOM    187  C   PHE A  28      -3.133   4.826 -12.544  1.00 98.68           C  
ATOM    188  CB  PHE A  28      -4.071   4.241 -10.298  1.00 98.68           C  
ATOM    189  O   PHE A  28      -3.862   4.571 -13.506  1.00 98.68           O  
ATOM    190  CG  PHE A  28      -4.562   4.704  -8.952  1.00 98.68           C  
ATOM    191  CD1 PHE A  28      -3.682   5.255  -8.028  1.00 98.68           C  
ATOM    192  CD2 PHE A  28      -5.903   4.587  -8.611  1.00 98.68           C  
ATOM    193  CE1 PHE A  28      -4.133   5.684  -6.782  1.00 98.68           C  
ATOM    194  CE2 PHE A  28      -6.361   5.014  -7.368  1.00 98.68           C  
ATOM    195  CZ  PHE A  28      -5.474   5.561  -6.454  1.00 98.68           C  
ATOM    196  N   PRO A  29      -1.808   4.602 -12.531  1.00 98.11           N  
ATOM    197  CA  PRO A  29      -1.113   4.174 -13.747  1.00 98.11           C  
ATOM    198  C   PRO A  29      -1.365   2.706 -14.084  1.00 98.11           C  
ATOM    199  CB  PRO A  29       0.362   4.412 -13.413  1.00 98.11           C  
ATOM    200  O   PRO A  29      -1.197   2.296 -15.236  1.00 98.11           O  
ATOM    201  CG  PRO A  29       0.430   4.352 -11.921  1.00 98.11           C  
ATOM    202  CD  PRO A  29      -0.859   4.885 -11.363  1.00 98.11           C  
ATOM    203  N   TYR A  30      -1.643   1.962 -13.026  1.00 98.65           N  
ATOM    204  CA  TYR A  30      -1.862   0.540 -13.268  1.00 98.65           C  
ATOM    205  C   TYR A  30      -3.267   0.126 -12.847  1.00 98.65           C  
ATOM    206  CB  TYR A  30      -0.824  -0.299 -12.518  1.00 98.65           C  
ATOM    207  O   TYR A  30      -3.791   0.616 -11.843  1.00 98.65           O  
ATOM    208  CG  TYR A  30       0.594  -0.066 -12.981  1.00 98.65           C  
ATOM    209  CD1 TYR A  30       1.097  -0.716 -14.105  1.00 98.65           C  
ATOM    210  CD2 TYR A  30       1.434   0.804 -12.294  1.00 98.65           C  
ATOM    211  CE1 TYR A  30       2.403  -0.506 -14.534  1.00 98.65           C  
ATOM    212  CE2 TYR A  30       2.742   1.022 -12.714  1.00 98.65           C  
ATOM    213  OH  TYR A  30       4.511   0.576 -14.253  1.00 98.65           O  
ATOM    214  CZ  TYR A  30       3.217   0.364 -13.833  1.00 98.65           C  
ATOM    215  N   SER A  31      -3.821  -0.757 -13.660  1.00 98.01           N  
ATOM    216  CA  SER A  31      -5.174  -1.231 -13.391  1.00 98.01           C  
ATOM    217  C   SER A  31      -5.249  -1.962 -12.054  1.00 98.01           C  
ATOM    218  CB  SER A  31      -5.653  -2.154 -14.513  1.00 98.01           C  
ATOM    219  O   SER A  31      -6.311  -2.020 -11.431  1.00 98.01           O  
ATOM    220  OG  SER A  31      -4.790  -3.270 -14.648  1.00 98.01           O  
ATOM    221  N   GLN A  32      -4.123  -2.501 -11.606  1.00 98.52           N  
ATOM    222  CA  GLN A  32      -4.093  -3.240 -10.349  1.00 98.52           C  
ATOM    223  C   GLN A  32      -4.047  -2.292  -9.154  1.00 98.52           C  
ATOM    224  CB  GLN A  32      -2.895  -4.190 -10.312  1.00 98.52           C  
ATOM    225  O   GLN A  32      -4.258  -2.711  -8.014  1.00 98.52           O  
ATOM    226  CG  GLN A  32      -3.041  -5.401 -11.224  1.00 98.52           C  
ATOM    227  CD  GLN A  32      -2.726  -5.086 -12.674  1.00 98.52           C  
ATOM    228  NE2 GLN A  32      -2.718  -6.113 -13.516  1.00 98.52           N  
ATOM    229  OE1 GLN A  32      -2.492  -3.928 -13.035  1.00 98.52           O  
ATOM    230  N   ASP A  33      -3.730  -1.039  -9.444  1.00 98.82           N  
ATOM    231  CA  ASP A  33      -3.704  -0.064  -8.359  1.00 98.82           C  
ATOM    232  C   ASP A  33      -5.095   0.129  -7.759  1.00 98.82           C  
ATOM    233  CB  ASP A  33      -3.154   1.276  -8.854  1.00 98.82           C  
ATOM    234  O   ASP A  33      -6.048   0.441  -8.476  1.00 98.82           O  
ATOM    235  CG  ASP A  33      -1.664   1.236  -9.140  1.00 98.82           C  
ATOM    236  OD1 ASP A  33      -0.966   0.340  -8.617  1.00 98.82           O  
ATOM    237  OD2 ASP A  33      -1.182   2.111  -9.892  1.00 98.82           O  
ATOM    238  N   GLY A  34      -5.129  -0.160  -6.396  1.00 98.63           N  
ATOM    239  CA  GLY A  34      -6.379   0.018  -5.676  1.00 98.63           C  
ATOM    240  C   GLY A  34      -7.056  -1.293  -5.322  1.00 98.63           C  
ATOM    241  O   GLY A  34      -8.044  -1.308  -4.584  1.00 98.63           O  
ATOM    242  N   VAL A  35      -6.530  -2.334  -5.757  1.00 98.66           N  
ATOM    243  CA  VAL A  35      -7.146  -3.620  -5.444  1.00 98.66           C  
ATOM    244  C   VAL A  35      -6.878  -3.979  -3.984  1.00 98.66           C  
ATOM    245  CB  VAL A  35      -6.626  -4.739  -6.373  1.00 98.66           C  
ATOM    246  O   VAL A  35      -5.952  -3.448  -3.367  1.00 98.66           O  
ATOM    247  CG1 VAL A  35      -6.936  -4.417  -7.834  1.00 98.66           C  
ATOM    248  CG2 VAL A  35      -5.125  -4.943  -6.174  1.00 98.66           C  
ATOM    249  N   VAL A  36      -7.686  -4.904  -3.547  1.00 98.73           N  
ATOM    250  CA  VAL A  36      -7.573  -5.372  -2.169  1.00 98.73           C  
ATOM    251  C   VAL A  36      -6.278  -6.162  -1.997  1.00 98.73           C  
ATOM    252  CB  VAL A  36      -8.785  -6.239  -1.763  1.00 98.73           C  
ATOM    253  O   VAL A  36      -5.909  -6.958  -2.863  1.00 98.73           O  
ATOM    254  CG1 VAL A  36      -8.555  -6.883  -0.397  1.00 98.73           C  
ATOM    255  CG2 VAL A  36     -10.061  -5.400  -1.753  1.00 98.73           C  
ATOM    256  N   PHE A  37      -5.467  -5.780  -0.993  1.00 98.79           N  
ATOM    257  CA  PHE A  37      -4.342  -6.581  -0.527  1.00 98.79           C  
ATOM    258  C   PHE A  37      -4.785  -7.561   0.553  1.00 98.79           C  
ATOM    259  CB  PHE A  37      -3.224  -5.680   0.009  1.00 98.79           C  
ATOM    260  O   PHE A  37      -5.235  -7.150   1.625  1.00 98.79           O  
ATOM    261  CG  PHE A  37      -2.067  -6.437   0.603  1.00 98.79           C  
ATOM    262  CD1 PHE A  37      -1.808  -6.381   1.967  1.00 98.79           C  
ATOM    263  CD2 PHE A  37      -1.237  -7.204  -0.204  1.00 98.79           C  
ATOM    264  CE1 PHE A  37      -0.738  -7.080   2.519  1.00 98.79           C  
ATOM    265  CE2 PHE A  37      -0.165  -7.906   0.341  1.00 98.79           C  
ATOM    266  CZ  PHE A  37       0.083  -7.842   1.703  1.00 98.79           C  
ATOM    267  N   GLN A  38      -4.588  -8.806   0.366  1.00 98.44           N  
ATOM    268  CA  GLN A  38      -5.217  -9.868   1.145  1.00 98.44           C  
ATOM    269  C   GLN A  38      -4.435 -10.147   2.425  1.00 98.44           C  
ATOM    270  CB  GLN A  38      -5.336 -11.146   0.313  1.00 98.44           C  
ATOM    271  O   GLN A  38      -4.967 -10.740   3.367  1.00 98.44           O  
ATOM    272  CG  GLN A  38      -6.253 -11.011  -0.895  1.00 98.44           C  
ATOM    273  CD  GLN A  38      -6.436 -12.318  -1.642  1.00 98.44           C  
ATOM    274  NE2 GLN A  38      -6.391 -12.255  -2.968  1.00 98.44           N  
ATOM    275  OE1 GLN A  38      -6.617 -13.377  -1.032  1.00 98.44           O  
ATOM    276  N   ASN A  39      -3.244  -9.711   2.453  1.00 97.96           N  
ATOM    277  CA  ASN A  39      -2.418  -9.960   3.629  1.00 97.96           C  
ATOM    278  C   ASN A  39      -2.405 -11.440   4.001  1.00 97.96           C  
ATOM    279  CB  ASN A  39      -2.901  -9.120   4.813  1.00 97.96           C  
ATOM    280  O   ASN A  39      -2.604 -11.794   5.165  1.00 97.96           O  
ATOM    281  CG  ASN A  39      -1.912  -9.105   5.961  1.00 97.96           C  
ATOM    282  ND2 ASN A  39      -2.417  -8.942   7.178  1.00 97.96           N  
ATOM    283  OD1 ASN A  39      -0.702  -9.237   5.756  1.00 97.96           O  
ATOM    284  N   ARG A  40      -2.113 -12.381   3.056  1.00 97.06           N  
ATOM    285  CA  ARG A  40      -2.190 -13.834   3.173  1.00 97.06           C  
ATOM    286  C   ARG A  40      -1.131 -14.362   4.135  1.00 97.06           C  
ATOM    287  CB  ARG A  40      -2.028 -14.493   1.801  1.00 97.06           C  
ATOM    288  O   ARG A  40      -1.372 -15.330   4.860  1.00 97.06           O  
ATOM    289  CG  ARG A  40      -3.224 -14.304   0.882  1.00 97.06           C  
ATOM    290  CD  ARG A  40      -3.061 -15.075  -0.421  1.00 97.06           C  
ATOM    291  NE  ARG A  40      -4.210 -14.891  -1.303  1.00 97.06           N  
ATOM    292  NH1 ARG A  40      -3.155 -15.712  -3.188  1.00 97.06           N  
ATOM    293  NH2 ARG A  40      -5.328 -14.989  -3.307  1.00 97.06           N  
ATOM    294  CZ  ARG A  40      -4.228 -15.198  -2.597  1.00 97.06           C  
ATOM    295  N   GLU A  41      -0.037 -13.699   4.141  1.00 96.32           N  
ATOM    296  CA  GLU A  41       1.090 -14.168   4.943  1.00 96.32           C  
ATOM    297  C   GLU A  41       1.066 -13.555   6.340  1.00 96.32           C  
ATOM    298  CB  GLU A  41       2.415 -13.844   4.249  1.00 96.32           C  
ATOM    299  O   GLU A  41       1.966 -13.799   7.146  1.00 96.32           O  
ATOM    300  CG  GLU A  41       2.660 -14.651   2.982  1.00 96.32           C  
ATOM    301  CD  GLU A  41       1.879 -14.137   1.783  1.00 96.32           C  
ATOM    302  OE1 GLU A  41       1.659 -14.912   0.824  1.00 96.32           O  
ATOM    303  OE2 GLU A  41       1.484 -12.950   1.802  1.00 96.32           O  
ATOM    304  N   SER A  42       0.082 -12.704   6.580  1.00 96.82           N  
ATOM    305  CA  SER A  42      -0.194 -12.111   7.885  1.00 96.82           C  
ATOM    306  C   SER A  42       1.013 -11.340   8.408  1.00 96.82           C  
ATOM    307  CB  SER A  42      -0.596 -13.190   8.891  1.00 96.82           C  
ATOM    308  O   SER A  42       1.337 -11.415   9.595  1.00 96.82           O  
ATOM    309  OG  SER A  42      -1.797 -13.828   8.492  1.00 96.82           O  
ATOM    310  N   VAL A  43       1.722 -10.691   7.478  1.00 97.66           N  
ATOM    311  CA  VAL A  43       2.821  -9.823   7.890  1.00 97.66           C  
ATOM    312  C   VAL A  43       2.265  -8.575   8.573  1.00 97.66           C  
ATOM    313  CB  VAL A  43       3.709  -9.424   6.691  1.00 97.66           C  
ATOM    314  O   VAL A  43       2.785  -8.140   9.603  1.00 97.66           O  
ATOM    315  CG1 VAL A  43       4.833  -8.491   7.138  1.00 97.66           C  
ATOM    316  CG2 VAL A  43       4.282 -10.668   6.014  1.00 97.66           C  
ATOM    317  N   LEU A  44       1.246  -7.909   8.057  1.00 98.09           N  
ATOM    318  CA  LEU A  44       0.544  -6.784   8.664  1.00 98.09           C  
ATOM    319  C   LEU A  44      -0.468  -7.267   9.697  1.00 98.09           C  
ATOM    320  CB  LEU A  44      -0.162  -5.951   7.591  1.00 98.09           C  
ATOM    321  O   LEU A  44      -0.820  -8.448   9.722  1.00 98.09           O  
ATOM    322  CG  LEU A  44       0.723  -5.384   6.481  1.00 98.09           C  
ATOM    323  CD1 LEU A  44      -0.118  -4.595   5.482  1.00 98.09           C  
ATOM    324  CD2 LEU A  44       1.824  -4.508   7.069  1.00 98.09           C  
ATOM    325  N   PRO A  45      -0.919  -6.407  10.625  1.00 97.58           N  
ATOM    326  CA  PRO A  45      -1.956  -6.812  11.578  1.00 97.58           C  
ATOM    327  C   PRO A  45      -3.189  -7.398  10.895  1.00 97.58           C  
ATOM    328  CB  PRO A  45      -2.300  -5.508  12.301  1.00 97.58           C  
ATOM    329  O   PRO A  45      -3.595  -6.921   9.832  1.00 97.58           O  
ATOM    330  CG  PRO A  45      -1.048  -4.694  12.236  1.00 97.58           C  
ATOM    331  CD  PRO A  45      -0.391  -4.933  10.907  1.00 97.58           C  
ATOM    332  N   THR A  46      -3.737  -8.461  11.545  1.00 97.86           N  
ATOM    333  CA  THR A  46      -4.910  -9.139  11.005  1.00 97.86           C  
ATOM    334  C   THR A  46      -6.128  -8.220  11.036  1.00 97.86           C  
ATOM    335  CB  THR A  46      -5.218 -10.430  11.785  1.00 97.86           C  
ATOM    336  O   THR A  46      -6.455  -7.649  12.079  1.00 97.86           O  
ATOM    337  CG2 THR A  46      -6.472 -11.112  11.248  1.00 97.86           C  
ATOM    338  OG1 THR A  46      -4.109 -11.330  11.664  1.00 97.86           O  
ATOM    339  N   GLN A  47      -6.800  -8.047   9.828  1.00 98.44           N  
ATOM    340  CA  GLN A  47      -8.021  -7.277   9.615  1.00 98.44           C  
ATOM    341  C   GLN A  47      -8.986  -8.020   8.695  1.00 98.44           C  
ATOM    342  CB  GLN A  47      -7.694  -5.902   9.031  1.00 98.44           C  
ATOM    343  O   GLN A  47      -8.610  -9.006   8.058  1.00 98.44           O  
ATOM    344  CG  GLN A  47      -6.858  -5.025   9.954  1.00 98.44           C  
ATOM    345  CD  GLN A  47      -7.663  -4.449  11.104  1.00 98.44           C  
ATOM    346  NE2 GLN A  47      -7.045  -3.560  11.874  1.00 98.44           N  
ATOM    347  OE1 GLN A  47      -8.831  -4.800  11.299  1.00 98.44           O  
ATOM    348  N   SER A  48     -10.246  -7.521   8.721  1.00 97.98           N  
ATOM    349  CA  SER A  48     -11.202  -8.106   7.786  1.00 97.98           C  
ATOM    350  C   SER A  48     -10.762  -7.896   6.341  1.00 97.98           C  
ATOM    351  CB  SER A  48     -12.593  -7.507   7.996  1.00 97.98           C  
ATOM    352  O   SER A  48     -10.087  -6.913   6.029  1.00 97.98           O  
ATOM    353  OG  SER A  48     -13.066  -7.780   9.304  1.00 97.98           O  
ATOM    354  N   TYR A  49     -11.160  -8.874   5.399  1.00 98.27           N  
ATOM    355  CA  TYR A  49     -10.930  -8.732   3.966  1.00 98.27           C  
ATOM    356  C   TYR A  49     -11.440  -7.387   3.462  1.00 98.27           C  
ATOM    357  CB  TYR A  49     -11.611  -9.869   3.197  1.00 98.27           C  
ATOM    358  O   TYR A  49     -12.546  -6.966   3.808  1.00 98.27           O  
ATOM    359  CG  TYR A  49     -11.369  -9.825   1.708  1.00 98.27           C  
ATOM    360  CD1 TYR A  49     -12.261  -9.178   0.856  1.00 98.27           C  
ATOM    361  CD2 TYR A  49     -10.249 -10.432   1.150  1.00 98.27           C  
ATOM    362  CE1 TYR A  49     -12.043  -9.137  -0.517  1.00 98.27           C  
ATOM    363  CE2 TYR A  49     -10.020 -10.397  -0.222  1.00 98.27           C  
ATOM    364  OH  TYR A  49     -10.701  -9.710  -2.405  1.00 98.27           O  
ATOM    365  CZ  TYR A  49     -10.922  -9.748  -1.046  1.00 98.27           C  
ATOM    366  N   GLY A  50     -10.497  -6.704   2.736  1.00 98.32           N  
ATOM    367  CA  GLY A  50     -10.884  -5.414   2.186  1.00 98.32           C  
ATOM    368  C   GLY A  50     -10.308  -4.240   2.956  1.00 98.32           C  
ATOM    369  O   GLY A  50     -10.405  -3.094   2.514  1.00 98.32           O  
ATOM    370  N   TYR A  51      -9.733  -4.562   4.073  1.00 98.75           N  
ATOM    371  CA  TYR A  51      -9.148  -3.513   4.901  1.00 98.75           C  
ATOM    372  C   TYR A  51      -7.941  -2.885   4.213  1.00 98.75           C  
ATOM    373  CB  TYR A  51      -8.739  -4.071   6.267  1.00 98.75           C  
ATOM    374  O   TYR A  51      -7.797  -1.661   4.192  1.00 98.75           O  
ATOM    375  CG  TYR A  51      -8.232  -3.020   7.225  1.00 98.75           C  
ATOM    376  CD1 TYR A  51      -6.886  -2.662   7.248  1.00 98.75           C  
ATOM    377  CD2 TYR A  51      -9.097  -2.385   8.109  1.00 98.75           C  
ATOM    378  CE1 TYR A  51      -6.414  -1.695   8.131  1.00 98.75           C  
ATOM    379  CE2 TYR A  51      -8.637  -1.417   8.996  1.00 98.75           C  
ATOM    380  OH  TYR A  51      -6.834  -0.122   9.875  1.00 98.75           O  
ATOM    381  CZ  TYR A  51      -7.296  -1.079   8.999  1.00 98.75           C  
ATOM    382  N   TYR A  52      -7.142  -3.677   3.579  1.00 98.87           N  
ATOM    383  CA  TYR A  52      -5.915  -3.198   2.953  1.00 98.87           C  
ATOM    384  C   TYR A  52      -6.068  -3.125   1.438  1.00 98.87           C  
ATOM    385  CB  TYR A  52      -4.736  -4.106   3.315  1.00 98.87           C  
ATOM    386  O   TYR A  52      -6.680  -4.004   0.827  1.00 98.87           O  
ATOM    387  CG  TYR A  52      -4.436  -4.150   4.794  1.00 98.87           C  
ATOM    388  CD1 TYR A  52      -3.967  -3.021   5.463  1.00 98.87           C  
ATOM    389  CD2 TYR A  52      -4.619  -5.319   5.524  1.00 98.87           C  
ATOM    390  CE1 TYR A  52      -3.687  -3.057   6.825  1.00 98.87           C  
ATOM    391  CE2 TYR A  52      -4.343  -5.366   6.887  1.00 98.87           C  
ATOM    392  OH  TYR A  52      -3.603  -4.274   8.876  1.00 98.87           O  
ATOM    393  CZ  TYR A  52      -3.878  -4.232   7.527  1.00 98.87           C  
ATOM    394  N   HIS A  53      -5.517  -2.035   0.829  1.00 98.90           N  
ATOM    395  CA  HIS A  53      -5.405  -1.879  -0.617  1.00 98.90           C  
ATOM    396  C   HIS A  53      -3.967  -1.582  -1.029  1.00 98.90           C  
ATOM    397  CB  HIS A  53      -6.333  -0.767  -1.110  1.00 98.90           C  
ATOM    398  O   HIS A  53      -3.197  -1.017  -0.249  1.00 98.90           O  
ATOM    399  CG  HIS A  53      -7.786  -1.092  -0.970  1.00 98.90           C  
ATOM    400  CD2 HIS A  53      -8.711  -1.442  -1.893  1.00 98.90           C  
ATOM    401  ND1 HIS A  53      -8.439  -1.071   0.244  1.00 98.90           N  
ATOM    402  CE1 HIS A  53      -9.708  -1.397   0.059  1.00 98.90           C  
ATOM    403  NE2 HIS A  53      -9.899  -1.627  -1.229  1.00 98.90           N  
ATOM    404  N   GLU A  54      -3.658  -2.008  -2.244  1.00 98.86           N  
ATOM    405  CA  GLU A  54      -2.274  -1.854  -2.680  1.00 98.86           C  
ATOM    406  C   GLU A  54      -2.176  -0.931  -3.891  1.00 98.86           C  
ATOM    407  CB  GLU A  54      -1.659  -3.218  -3.007  1.00 98.86           C  
ATOM    408  O   GLU A  54      -3.068  -0.917  -4.741  1.00 98.86           O  
ATOM    409  CG  GLU A  54      -2.260  -3.885  -4.236  1.00 98.86           C  
ATOM    410  CD  GLU A  54      -1.504  -5.129  -4.673  1.00 98.86           C  
ATOM    411  OE1 GLU A  54      -1.833  -6.239  -4.194  1.00 98.86           O  
ATOM    412  OE2 GLU A  54      -0.575  -4.994  -5.500  1.00 98.86           O  
ATOM    413  N   TYR A  55      -1.010  -0.232  -3.849  1.00 98.93           N  
ATOM    414  CA  TYR A  55      -0.725   0.718  -4.919  1.00 98.93           C  
ATOM    415  C   TYR A  55       0.737   0.642  -5.340  1.00 98.93           C  
ATOM    416  CB  TYR A  55      -1.069   2.144  -4.478  1.00 98.93           C  
ATOM    417  O   TYR A  55       1.629   0.539  -4.494  1.00 98.93           O  
ATOM    418  CG  TYR A  55      -2.489   2.304  -3.993  1.00 98.93           C  
ATOM    419  CD1 TYR A  55      -3.491   2.756  -4.850  1.00 98.93           C  
ATOM    420  CD2 TYR A  55      -2.833   2.004  -2.680  1.00 98.93           C  
ATOM    421  CE1 TYR A  55      -4.801   2.907  -4.407  1.00 98.93           C  
ATOM    422  CE2 TYR A  55      -4.140   2.151  -2.227  1.00 98.93           C  
ATOM    423  OH  TYR A  55      -6.411   2.750  -2.653  1.00 98.93           O  
ATOM    424  CZ  TYR A  55      -5.115   2.602  -3.097  1.00 98.93           C  
ATOM    425  N   THR A  56       0.942   0.814  -6.596  1.00 98.86           N  
ATOM    426  CA  THR A  56       2.279   0.710  -7.172  1.00 98.86           C  
ATOM    427  C   THR A  56       3.111   1.943  -6.834  1.00 98.86           C  
ATOM    428  CB  THR A  56       2.216   0.533  -8.700  1.00 98.86           C  
ATOM    429  O   THR A  56       2.620   3.071  -6.915  1.00 98.86           O  
ATOM    430  CG2 THR A  56       3.611   0.357  -9.291  1.00 98.86           C  
ATOM    431  OG1 THR A  56       1.429  -0.624  -9.010  1.00 98.86           O  
ATOM    432  N   VAL A  57       4.278   1.687  -6.363  1.00 98.91           N  
ATOM    433  CA  VAL A  57       5.365   2.660  -6.391  1.00 98.91           C  
ATOM    434  C   VAL A  57       6.293   2.364  -7.567  1.00 98.91           C  
ATOM    435  CB  VAL A  57       6.164   2.657  -5.068  1.00 98.91           C  
ATOM    436  O   VAL A  57       7.005   1.357  -7.567  1.00 98.91           O  
ATOM    437  CG1 VAL A  57       7.297   3.681  -5.119  1.00 98.91           C  
ATOM    438  CG2 VAL A  57       5.239   2.937  -3.886  1.00 98.91           C  
ATOM    439  N   ILE A  58       6.315   3.289  -8.531  1.00 98.61           N  
ATOM    440  CA  ILE A  58       7.033   3.061  -9.780  1.00 98.61           C  
ATOM    441  C   ILE A  58       8.535   3.008  -9.511  1.00 98.61           C  
ATOM    442  CB  ILE A  58       6.714   4.155 -10.824  1.00 98.61           C  
ATOM    443  O   ILE A  58       9.053   3.773  -8.695  1.00 98.61           O  
ATOM    444  CG1 ILE A  58       5.289   3.981 -11.361  1.00 98.61           C  
ATOM    445  CG2 ILE A  58       7.736   4.129 -11.963  1.00 98.61           C  
ATOM    446  CD1 ILE A  58       4.802   5.146 -12.213  1.00 98.61           C  
ATOM    447  N   THR A  59       9.168   1.976 -10.101  1.00 98.65           N  
ATOM    448  CA  THR A  59      10.617   1.811 -10.087  1.00 98.65           C  
ATOM    449  C   THR A  59      11.221   2.221 -11.427  1.00 98.65           C  
ATOM    450  CB  THR A  59      11.011   0.358  -9.766  1.00 98.65           C  
ATOM    451  O   THR A  59      11.112   1.488 -12.412  1.00 98.65           O  
ATOM    452  CG2 THR A  59      12.525   0.211  -9.649  1.00 98.65           C  
ATOM    453  OG1 THR A  59      10.408  -0.032  -8.526  1.00 98.65           O  
ATOM    454  N   PRO A  60      11.823   3.334 -11.443  1.00 98.39           N  
ATOM    455  CA  PRO A  60      12.400   3.756 -12.721  1.00 98.39           C  
ATOM    456  C   PRO A  60      13.361   2.723 -13.304  1.00 98.39           C  
ATOM    457  CB  PRO A  60      13.138   5.049 -12.365  1.00 98.39           C  
ATOM    458  O   PRO A  60      14.189   2.165 -12.579  1.00 98.39           O  
ATOM    459  CG  PRO A  60      12.427   5.575 -11.160  1.00 98.39           C  
ATOM    460  CD  PRO A  60      12.003   4.412 -10.310  1.00 98.39           C  
ATOM    461  N   GLY A  61      13.089   2.451 -14.534  1.00 97.88           N  
ATOM    462  CA  GLY A  61      13.960   1.521 -15.233  1.00 97.88           C  
ATOM    463  C   GLY A  61      13.428   0.100 -15.249  1.00 97.88           C  
ATOM    464  O   GLY A  61      13.935  -0.751 -15.982  1.00 97.88           O  
ATOM    465  N   ALA A  62      12.474  -0.049 -14.447  1.00 97.92           N  
ATOM    466  CA  ALA A  62      11.913  -1.397 -14.395  1.00 97.92           C  
ATOM    467  C   ALA A  62      11.031  -1.671 -15.609  1.00 97.92           C  
ATOM    468  CB  ALA A  62      11.116  -1.592 -13.107  1.00 97.92           C  
ATOM    469  O   ALA A  62      10.303  -0.788 -16.068  1.00 97.92           O  
ATOM    470  N   ARG A  63      11.054  -2.903 -16.226  1.00 97.31           N  
ATOM    471  CA  ARG A  63      10.246  -3.313 -17.371  1.00 97.31           C  
ATOM    472  C   ARG A  63       8.848  -3.734 -16.931  1.00 97.31           C  
ATOM    473  CB  ARG A  63      10.925  -4.459 -18.125  1.00 97.31           C  
ATOM    474  O   ARG A  63       7.936  -3.833 -17.756  1.00 97.31           O  
ATOM    475  CG  ARG A  63      12.223  -4.061 -18.810  1.00 97.31           C  
ATOM    476  CD  ARG A  63      12.815  -5.214 -19.608  1.00 97.31           C  
ATOM    477  NE  ARG A  63      14.111  -4.863 -20.182  1.00 97.31           N  
ATOM    478  NH1 ARG A  63      14.094  -6.538 -21.772  1.00 97.31           N  
ATOM    479  NH2 ARG A  63      15.870  -5.096 -21.640  1.00 97.31           N  
ATOM    480  CZ  ARG A  63      14.689  -5.500 -21.197  1.00 97.31           C  
ATOM    481  N   THR A  64       8.729  -4.000 -15.635  1.00 97.78           N  
ATOM    482  CA  THR A  64       7.467  -4.394 -15.019  1.00 97.78           C  
ATOM    483  C   THR A  64       7.028  -3.364 -13.982  1.00 97.78           C  
ATOM    484  CB  THR A  64       7.578  -5.779 -14.356  1.00 97.78           C  
ATOM    485  O   THR A  64       7.611  -2.282 -13.888  1.00 97.78           O  
ATOM    486  CG2 THR A  64       8.278  -6.775 -15.275  1.00 97.78           C  
ATOM    487  OG1 THR A  64       8.326  -5.662 -13.139  1.00 97.78           O  
ATOM    488  N   ARG A  65       5.970  -3.716 -13.187  1.00 97.93           N  
ATOM    489  CA  ARG A  65       5.489  -2.845 -12.119  1.00 97.93           C  
ATOM    490  C   ARG A  65       6.494  -2.775 -10.975  1.00 97.93           C  
ATOM    491  CB  ARG A  65       4.135  -3.331 -11.597  1.00 97.93           C  
ATOM    492  O   ARG A  65       6.396  -1.905 -10.107  1.00 97.93           O  
ATOM    493  CG  ARG A  65       2.971  -3.027 -12.527  1.00 97.93           C  
ATOM    494  CD  ARG A  65       1.666  -3.615 -12.009  1.00 97.93           C  
ATOM    495  NE  ARG A  65       1.389  -3.191 -10.640  1.00 97.93           N  
ATOM    496  NH1 ARG A  65      -0.049  -4.936 -10.170  1.00 97.93           N  
ATOM    497  NH2 ARG A  65       0.400  -3.354  -8.573  1.00 97.93           N  
ATOM    498  CZ  ARG A  65       0.581  -3.828  -9.797  1.00 97.93           C  
ATOM    499  N   GLY A  66       7.369  -3.704 -10.971  1.00 97.97           N  
ATOM    500  CA  GLY A  66       8.412  -3.682  -9.958  1.00 97.97           C  
ATOM    501  C   GLY A  66       7.982  -4.310  -8.646  1.00 97.97           C  
ATOM    502  O   GLY A  66       7.017  -5.076  -8.605  1.00 97.97           O  
ATOM    503  N   THR A  67       8.691  -4.130  -7.578  1.00 98.55           N  
ATOM    504  CA  THR A  67       8.459  -4.794  -6.300  1.00 98.55           C  
ATOM    505  C   THR A  67       8.025  -3.787  -5.239  1.00 98.55           C  
ATOM    506  CB  THR A  67       9.719  -5.539  -5.821  1.00 98.55           C  
ATOM    507  O   THR A  67       7.800  -4.153  -4.083  1.00 98.55           O  
ATOM    508  CG2 THR A  67      10.162  -6.582  -6.841  1.00 98.55           C  
ATOM    509  OG1 THR A  67      10.780  -4.595  -5.627  1.00 98.55           O  
ATOM    510  N   ARG A  68       7.994  -2.567  -5.572  1.00 98.89           N  
ATOM    511  CA  ARG A  68       7.676  -1.537  -4.588  1.00 98.89           C  
ATOM    512  C   ARG A  68       6.181  -1.236  -4.573  1.00 98.89           C  
ATOM    513  CB  ARG A  68       8.465  -0.257  -4.876  1.00 98.89           C  
ATOM    514  O   ARG A  68       5.560  -1.098  -5.629  1.00 98.89           O  
ATOM    515  CG  ARG A  68       9.971  -0.461  -4.930  1.00 98.89           C  
ATOM    516  CD  ARG A  68      10.694   0.799  -5.384  1.00 98.89           C  
ATOM    517  NE  ARG A  68      12.135   0.586  -5.485  1.00 98.89           N  
ATOM    518  NH1 ARG A  68      12.622   2.759  -6.101  1.00 98.89           N  
ATOM    519  NH2 ARG A  68      14.307   1.220  -5.884  1.00 98.89           N  
ATOM    520  CZ  ARG A  68      13.018   1.522  -5.823  1.00 98.89           C  
ATOM    521  N   ARG A  69       5.643  -1.199  -3.380  1.00 98.91           N  
ATOM    522  CA  ARG A  69       4.222  -0.918  -3.200  1.00 98.91           C  
ATOM    523  C   ARG A  69       3.985  -0.064  -1.959  1.00 98.91           C  
ATOM    524  CB  ARG A  69       3.425  -2.220  -3.100  1.00 98.91           C  
ATOM    525  O   ARG A  69       4.789  -0.081  -1.024  1.00 98.91           O  
ATOM    526  CG  ARG A  69       3.640  -3.166  -4.271  1.00 98.91           C  
ATOM    527  CD  ARG A  69       2.982  -2.648  -5.543  1.00 98.91           C  
ATOM    528  NE  ARG A  69       3.146  -3.582  -6.653  1.00 98.91           N  
ATOM    529  NH1 ARG A  69       5.223  -2.791  -7.282  1.00 98.91           N  
ATOM    530  NH2 ARG A  69       4.252  -4.518  -8.434  1.00 98.91           N  
ATOM    531  CZ  ARG A  69       4.207  -3.628  -7.454  1.00 98.91           C  
ATOM    532  N   ILE A  70       2.875   0.680  -1.952  1.00 98.93           N  
ATOM    533  CA  ILE A  70       2.239   1.198  -0.746  1.00 98.93           C  
ATOM    534  C   ILE A  70       0.959   0.416  -0.460  1.00 98.93           C  
ATOM    535  CB  ILE A  70       1.929   2.706  -0.873  1.00 98.93           C  
ATOM    536  O   ILE A  70       0.150   0.188  -1.362  1.00 98.93           O  
ATOM    537  CG1 ILE A  70       3.224   3.524  -0.820  1.00 98.93           C  
ATOM    538  CG2 ILE A  70       0.955   3.151   0.222  1.00 98.93           C  
ATOM    539  CD1 ILE A  70       3.018   5.023  -0.993  1.00 98.93           C  
ATOM    540  N   ILE A  71       0.852  -0.013   0.804  1.00 98.90           N  
ATOM    541  CA  ILE A  71      -0.350  -0.675   1.298  1.00 98.90           C  
ATOM    542  C   ILE A  71      -1.061   0.228   2.303  1.00 98.90           C  
ATOM    543  CB  ILE A  71      -0.020  -2.040   1.943  1.00 98.90           C  
ATOM    544  O   ILE A  71      -0.459   0.667   3.287  1.00 98.90           O  
ATOM    545  CG1 ILE A  71       0.760  -2.920   0.960  1.00 98.90           C  
ATOM    546  CG2 ILE A  71      -1.299  -2.740   2.410  1.00 98.90           C  
ATOM    547  CD1 ILE A  71       0.067  -3.113  -0.382  1.00 98.90           C  
ATOM    548  N   THR A  72      -2.364   0.585   1.950  1.00 98.93           N  
ATOM    549  CA  THR A  72      -3.114   1.441   2.862  1.00 98.93           C  
ATOM    550  C   THR A  72      -4.017   0.608   3.767  1.00 98.93           C  
ATOM    551  CB  THR A  72      -3.963   2.470   2.092  1.00 98.93           C  
ATOM    552  O   THR A  72      -4.553  -0.419   3.342  1.00 98.93           O  
ATOM    553  CG2 THR A  72      -3.083   3.391   1.253  1.00 98.93           C  
ATOM    554  OG1 THR A  72      -4.873   1.779   1.228  1.00 98.93           O  
ATOM    555  N   GLY A  73      -4.064   1.009   4.952  1.00 98.73           N  
ATOM    556  CA  GLY A  73      -5.160   0.619   5.824  1.00 98.73           C  
ATOM    557  C   GLY A  73      -6.270   1.651   5.887  1.00 98.73           C  
ATOM    558  O   GLY A  73      -6.262   2.625   5.131  1.00 98.73           O  
ATOM    559  N   GLU A  74      -7.278   1.434   6.748  1.00 98.30           N  
ATOM    560  CA  GLU A  74      -8.437   2.318   6.834  1.00 98.30           C  
ATOM    561  C   GLU A  74      -8.189   3.459   7.816  1.00 98.30           C  
ATOM    562  CB  GLU A  74      -9.684   1.531   7.247  1.00 98.30           C  
ATOM    563  O   GLU A  74      -8.836   4.505   7.736  1.00 98.30           O  
ATOM    564  CG  GLU A  74     -10.200   0.588   6.170  1.00 98.30           C  
ATOM    565  CD  GLU A  74     -11.503  -0.099   6.549  1.00 98.30           C  
ATOM    566  OE1 GLU A  74     -12.005  -0.927   5.755  1.00 98.30           O  
ATOM    567  OE2 GLU A  74     -12.025   0.193   7.647  1.00 98.30           O  
ATOM    568  N   ALA A  75      -7.218   3.222   8.745  1.00 98.15           N  
ATOM    569  CA  ALA A  75      -6.928   4.252   9.739  1.00 98.15           C  
ATOM    570  C   ALA A  75      -6.155   5.412   9.117  1.00 98.15           C  
ATOM    571  CB  ALA A  75      -6.143   3.658  10.906  1.00 98.15           C  
ATOM    572  O   ALA A  75      -5.520   5.253   8.072  1.00 98.15           O  
ATOM    573  N   THR A  76      -6.330   6.601   9.746  1.00 97.81           N  
ATOM    574  CA  THR A  76      -5.649   7.802   9.275  1.00 97.81           C  
ATOM    575  C   THR A  76      -4.137   7.595   9.261  1.00 97.81           C  
ATOM    576  CB  THR A  76      -5.995   9.020  10.152  1.00 97.81           C  
ATOM    577  O   THR A  76      -3.558   7.141  10.249  1.00 97.81           O  
ATOM    578  CG2 THR A  76      -5.281  10.274   9.657  1.00 97.81           C  
ATOM    579  OG1 THR A  76      -7.410   9.243  10.113  1.00 97.81           O  
ATOM    580  N   GLN A  77      -3.518   7.829   8.109  1.00 97.31           N  
ATOM    581  CA  GLN A  77      -2.078   7.791   7.876  1.00 97.31           C  
ATOM    582  C   GLN A  77      -1.518   6.393   8.122  1.00 97.31           C  
ATOM    583  CB  GLN A  77      -1.363   8.807   8.768  1.00 97.31           C  
ATOM    584  O   GLN A  77      -0.357   6.242   8.509  1.00 97.31           O  
ATOM    585  CG  GLN A  77      -1.636  10.256   8.390  1.00 97.31           C  
ATOM    586  CD  GLN A  77      -0.637  11.221   9.001  1.00 97.31           C  
ATOM    587  NE2 GLN A  77      -0.609  11.285  10.327  1.00 97.31           N  
ATOM    588  OE1 GLN A  77       0.105  11.902   8.286  1.00 97.31           O  
ATOM    589  N   GLU A  78      -2.314   5.430   7.987  1.00 98.77           N  
ATOM    590  CA  GLU A  78      -1.861   4.043   7.998  1.00 98.77           C  
ATOM    591  C   GLU A  78      -1.463   3.582   6.599  1.00 98.77           C  
ATOM    592  CB  GLU A  78      -2.948   3.126   8.565  1.00 98.77           C  
ATOM    593  O   GLU A  78      -2.298   3.081   5.843  1.00 98.77           O  
ATOM    594  CG  GLU A  78      -2.479   1.701   8.820  1.00 98.77           C  
ATOM    595  CD  GLU A  78      -3.583   0.788   9.328  1.00 98.77           C  
ATOM    596  OE1 GLU A  78      -3.281  -0.349   9.758  1.00 98.77           O  
ATOM    597  OE2 GLU A  78      -4.760   1.212   9.294  1.00 98.77           O  
ATOM    598  N   ASP A  79      -0.258   3.873   6.257  1.00 98.92           N  
ATOM    599  CA  ASP A  79       0.337   3.541   4.966  1.00 98.92           C  
ATOM    600  C   ASP A  79       1.659   2.799   5.145  1.00 98.92           C  
ATOM    601  CB  ASP A  79       0.552   4.806   4.133  1.00 98.92           C  
ATOM    602  O   ASP A  79       2.555   3.276   5.846  1.00 98.92           O  
ATOM    603  CG  ASP A  79      -0.719   5.614   3.942  1.00 98.92           C  
ATOM    604  OD1 ASP A  79      -1.639   5.146   3.237  1.00 98.92           O  
ATOM    605  OD2 ASP A  79      -0.800   6.730   4.499  1.00 98.92           O  
ATOM    606  N   TYR A  80       1.707   1.674   4.611  1.00 98.92           N  
ATOM    607  CA  TYR A  80       2.899   0.838   4.705  1.00 98.92           C  
ATOM    608  C   TYR A  80       3.650   0.809   3.379  1.00 98.92           C  
ATOM    609  CB  TYR A  80       2.525  -0.586   5.125  1.00 98.92           C  
ATOM    610  O   TYR A  80       3.036   0.793   2.310  1.00 98.92           O  
ATOM    611  CG  TYR A  80       1.693  -0.650   6.383  1.00 98.92           C  
ATOM    612  CD1 TYR A  80       2.295  -0.694   7.638  1.00 98.92           C  
ATOM    613  CD2 TYR A  80       0.304  -0.667   6.318  1.00 98.92           C  
ATOM    614  CE1 TYR A  80       1.532  -0.754   8.800  1.00 98.92           C  
ATOM    615  CE2 TYR A  80      -0.469  -0.727   7.473  1.00 98.92           C  
ATOM    616  OH  TYR A  80      -0.607  -0.830   9.854  1.00 98.92           O  
ATOM    617  CZ  TYR A  80       0.153  -0.770   8.707  1.00 98.92           C  
ATOM    618  N   TYR A  81       4.917   0.766   3.491  1.00 98.91           N  
ATOM    619  CA  TYR A  81       5.783   0.622   2.326  1.00 98.91           C  
ATOM    620  C   TYR A  81       6.430  -0.758   2.295  1.00 98.91           C  
ATOM    621  CB  TYR A  81       6.865   1.706   2.323  1.00 98.91           C  
ATOM    622  O   TYR A  81       6.805  -1.298   3.338  1.00 98.91           O  
ATOM    623  CG  TYR A  81       7.883   1.544   1.220  1.00 98.91           C  
ATOM    624  CD1 TYR A  81       9.128   0.972   1.473  1.00 98.91           C  
ATOM    625  CD2 TYR A  81       7.603   1.963  -0.076  1.00 98.91           C  
ATOM    626  CE1 TYR A  81      10.070   0.822   0.461  1.00 98.91           C  
ATOM    627  CE2 TYR A  81       8.537   1.818  -1.096  1.00 98.91           C  
ATOM    628  OH  TYR A  81      10.695   1.102  -1.825  1.00 98.91           O  
ATOM    629  CZ  TYR A  81       9.766   1.247  -0.819  1.00 98.91           C  
ATOM    630  N   THR A  82       6.525  -1.296   1.116  1.00 98.88           N  
ATOM    631  CA  THR A  82       7.340  -2.480   0.864  1.00 98.88           C  
ATOM    632  C   THR A  82       8.197  -2.290  -0.384  1.00 98.88           C  
ATOM    633  CB  THR A  82       6.464  -3.736   0.703  1.00 98.88           C  
ATOM    634  O   THR A  82       7.734  -1.736  -1.383  1.00 98.88           O  
ATOM    635  CG2 THR A  82       5.476  -3.574  -0.447  1.00 98.88           C  
ATOM    636  OG1 THR A  82       7.305  -4.866   0.439  1.00 98.88           O  
ATOM    637  N   GLY A  83       9.386  -2.666  -0.320  1.00 98.40           N  
ATOM    638  CA  GLY A  83      10.296  -2.616  -1.454  1.00 98.40           C  
ATOM    639  C   GLY A  83      10.714  -3.989  -1.945  1.00 98.40           C  
ATOM    640  O   GLY A  83      11.590  -4.107  -2.804  1.00 98.40           O  
ATOM    641  N   ASP A  84      10.074  -5.033  -1.382  1.00 98.30           N  
ATOM    642  CA  ASP A  84      10.522  -6.396  -1.654  1.00 98.30           C  
ATOM    643  C   ASP A  84       9.339  -7.313  -1.954  1.00 98.30           C  
ATOM    644  CB  ASP A  84      11.326  -6.943  -0.473  1.00 98.30           C  
ATOM    645  O   ASP A  84       9.309  -8.462  -1.508  1.00 98.30           O  
ATOM    646  CG  ASP A  84      10.615  -6.771   0.858  1.00 98.30           C  
ATOM    647  OD1 ASP A  84       9.419  -6.408   0.869  1.00 98.30           O  
ATOM    648  OD2 ASP A  84      11.258  -6.998   1.906  1.00 98.30           O  
ATOM    649  N   HIS A  85       8.393  -6.697  -2.645  1.00 98.00           N  
ATOM    650  CA  HIS A  85       7.242  -7.443  -3.142  1.00 98.00           C  
ATOM    651  C   HIS A  85       6.510  -8.148  -2.005  1.00 98.00           C  
ATOM    652  CB  HIS A  85       7.678  -8.461  -4.197  1.00 98.00           C  
ATOM    653  O   HIS A  85       6.128  -9.313  -2.135  1.00 98.00           O  
ATOM    654  CG  HIS A  85       6.593  -8.833  -5.157  1.00 98.00           C  
ATOM    655  CD2 HIS A  85       6.095  -8.179  -6.232  1.00 98.00           C  
ATOM    656  ND1 HIS A  85       5.884 -10.011  -5.058  1.00 98.00           N  
ATOM    657  CE1 HIS A  85       4.995 -10.065  -6.035  1.00 98.00           C  
ATOM    658  NE2 HIS A  85       5.102  -8.966  -6.762  1.00 98.00           N  
ATOM    659  N   TYR A  86       6.214  -7.500  -0.927  1.00 98.04           N  
ATOM    660  CA  TYR A  86       5.271  -7.805   0.144  1.00 98.04           C  
ATOM    661  C   TYR A  86       5.924  -8.670   1.215  1.00 98.04           C  
ATOM    662  CB  TYR A  86       4.032  -8.511  -0.415  1.00 98.04           C  
ATOM    663  O   TYR A  86       5.245  -9.172   2.115  1.00 98.04           O  
ATOM    664  CG  TYR A  86       3.478  -7.867  -1.663  1.00 98.04           C  
ATOM    665  CD1 TYR A  86       2.937  -6.584  -1.627  1.00 98.04           C  
ATOM    666  CD2 TYR A  86       3.493  -8.541  -2.879  1.00 98.04           C  
ATOM    667  CE1 TYR A  86       2.423  -5.988  -2.774  1.00 98.04           C  
ATOM    668  CE2 TYR A  86       2.982  -7.955  -4.032  1.00 98.04           C  
ATOM    669  OH  TYR A  86       1.943  -6.094  -5.108  1.00 98.04           O  
ATOM    670  CZ  TYR A  86       2.450  -6.679  -3.970  1.00 98.04           C  
ATOM    671  N   ALA A  87       7.267  -8.870   1.098  1.00 97.83           N  
ATOM    672  CA  ALA A  87       7.961  -9.700   2.079  1.00 97.83           C  
ATOM    673  C   ALA A  87       8.067  -8.986   3.424  1.00 97.83           C  
ATOM    674  CB  ALA A  87       9.349 -10.078   1.570  1.00 97.83           C  
ATOM    675  O   ALA A  87       7.840  -9.590   4.475  1.00 97.83           O  
ATOM    676  N   THR A  88       8.399  -7.689   3.393  1.00 98.31           N  
ATOM    677  CA  THR A  88       8.485  -6.880   4.604  1.00 98.31           C  
ATOM    678  C   THR A  88       7.796  -5.533   4.404  1.00 98.31           C  
ATOM    679  CB  THR A  88       9.950  -6.653   5.021  1.00 98.31           C  
ATOM    680  O   THR A  88       7.646  -5.068   3.272  1.00 98.31           O  
ATOM    681  CG2 THR A  88      10.697  -7.977   5.148  1.00 98.31           C  
ATOM    682  OG1 THR A  88      10.602  -5.843   4.035  1.00 98.31           O  
ATOM    683  N   PHE A  89       7.468  -4.960   5.645  1.00 98.84           N  
ATOM    684  CA  PHE A  89       6.757  -3.688   5.588  1.00 98.84           C  
ATOM    685  C   PHE A  89       7.303  -2.716   6.627  1.00 98.84           C  
ATOM    686  CB  PHE A  89       5.256  -3.900   5.804  1.00 98.84           C  
ATOM    687  O   PHE A  89       7.730  -3.129   7.707  1.00 98.84           O  
ATOM    688  CG  PHE A  89       4.595  -4.711   4.722  1.00 98.84           C  
ATOM    689  CD1 PHE A  89       3.992  -4.087   3.637  1.00 98.84           C  
ATOM    690  CD2 PHE A  89       4.576  -6.098   4.791  1.00 98.84           C  
ATOM    691  CE1 PHE A  89       3.380  -4.836   2.634  1.00 98.84           C  
ATOM    692  CE2 PHE A  89       3.966  -6.852   3.793  1.00 98.84           C  
ATOM    693  CZ  PHE A  89       3.368  -6.219   2.716  1.00 98.84           C  
ATOM    694  N   SER A  90       7.280  -1.477   6.239  1.00 98.76           N  
ATOM    695  CA  SER A  90       7.509  -0.376   7.169  1.00 98.76           C  
ATOM    696  C   SER A  90       6.345   0.608   7.159  1.00 98.76           C  
ATOM    697  CB  SER A  90       8.808   0.354   6.827  1.00 98.76           C  
ATOM    698  O   SER A  90       5.802   0.924   6.098  1.00 98.76           O  
ATOM    699  OG  SER A  90       9.916  -0.526   6.905  1.00 98.76           O  
ATOM    700  N   LEU A  91       5.965   1.051   8.369  1.00 98.73           N  
ATOM    701  CA  LEU A  91       4.992   2.134   8.459  1.00 98.73           C  
ATOM    702  C   LEU A  91       5.605   3.455   8.006  1.00 98.73           C  
ATOM    703  CB  LEU A  91       4.468   2.266   9.891  1.00 98.73           C  
ATOM    704  O   LEU A  91       6.717   3.799   8.411  1.00 98.73           O  
ATOM    705  CG  LEU A  91       3.368   3.305  10.118  1.00 98.73           C  
ATOM    706  CD1 LEU A  91       2.093   2.894   9.390  1.00 98.73           C  
ATOM    707  CD2 LEU A  91       3.104   3.488  11.608  1.00 98.73           C  
ATOM    708  N   ILE A  92       4.918   4.134   7.180  1.00 98.88           N  
ATOM    709  CA  ILE A  92       5.419   5.396   6.647  1.00 98.88           C  
ATOM    710  C   ILE A  92       5.057   6.537   7.595  1.00 98.88           C  
ATOM    711  CB  ILE A  92       4.860   5.674   5.234  1.00 98.88           C  
ATOM    712  O   ILE A  92       3.888   6.710   7.950  1.00 98.88           O  
ATOM    713  CG1 ILE A  92       5.221   4.529   4.281  1.00 98.88           C  
ATOM    714  CG2 ILE A  92       5.378   7.013   4.702  1.00 98.88           C  
ATOM    715  CD1 ILE A  92       4.510   4.594   2.937  1.00 98.88           C  
ATOM    716  N   ASP A  93       6.060   7.278   8.012  1.00 98.74           N  
ATOM    717  CA  ASP A  93       5.876   8.553   8.698  1.00 98.74           C  
ATOM    718  C   ASP A  93       6.000   9.724   7.726  1.00 98.74           C  
ATOM    719  CB  ASP A  93       6.892   8.702   9.833  1.00 98.74           C  
ATOM    720  O   ASP A  93       7.104  10.069   7.299  1.00 98.74           O  
ATOM    721  CG  ASP A  93       6.651   9.936  10.685  1.00 98.74           C  
ATOM    722  OD1 ASP A  93       5.862  10.815  10.277  1.00 98.74           O  
ATOM    723  OD2 ASP A  93       7.259  10.032  11.773  1.00 98.74           O  
ATOM    724  N   GLN A  94       4.821  10.419   7.424  1.00 98.62           N  
ATOM    725  CA  GLN A  94       4.793  11.446   6.388  1.00 98.62           C  
ATOM    726  C   GLN A  94       5.244  12.796   6.939  1.00 98.62           C  
ATOM    727  CB  GLN A  94       3.391  11.566   5.788  1.00 98.62           C  
ATOM    728  O   GLN A  94       5.367  13.768   6.191  1.00 98.62           O  
ATOM    729  CG  GLN A  94       2.932  10.319   5.045  1.00 98.62           C  
ATOM    730  CD  GLN A  94       1.575  10.493   4.389  1.00 98.62           C  
ATOM    731  NE2 GLN A  94       0.728   9.475   4.499  1.00 98.62           N  
ATOM    732  OE1 GLN A  94       1.289  11.535   3.790  1.00 98.62           O  
ATOM    733  N   THR A  95       5.598  12.798   8.175  1.00 98.33           N  
ATOM    734  CA  THR A  95       5.995  14.062   8.785  1.00 98.33           C  
ATOM    735  C   THR A  95       7.515  14.200   8.804  1.00 98.33           C  
ATOM    736  CB  THR A  95       5.448  14.187  10.219  1.00 98.33           C  
ATOM    737  O   THR A  95       8.044  15.235   9.214  1.00 98.33           O  
ATOM    738  CG2 THR A  95       3.949  13.911  10.261  1.00 98.33           C  
ATOM    739  OG1 THR A  95       6.120  13.246  11.064  1.00 98.33           O  
ATOM    740  N   CYS A  96       8.243  13.133   8.406  1.00 98.10           N  
ATOM    741  CA  CYS A  96       9.689  13.212   8.227  1.00 98.10           C  
ATOM    742  C   CYS A  96      10.112  12.558   6.916  1.00 98.10           C  
ATOM    743  CB  CYS A  96      10.411  12.544   9.396  1.00 98.10           C  
ATOM    744  O   CYS A  96       9.369  11.755   6.350  1.00 98.10           O  
ATOM    745  SG  CYS A  96      10.055  10.781   9.561  1.00 98.10           S  
TER     746      CYS A  96                                                      
ENDMDL                                                                          
END                                                                             
