# Supplementary material for: Semantical and geometrical protein encoding toward enhanced bioactivity and thermostability
Source: eLife. 2025 May 2;13:RP98033. doi: 10.7554/eLife.98033 (PMC12048155; doi:10.7554/eLife.98033)
Supplement: Source code 1. [file elife-98033-code1.zip › ProtSSN-master/data/DDG/DATASET/1RGG-7.0-52.6/1RGG-7.0-52.6.tsv]

mutant	score
D79E	-0.3
D79F	3.0
D79H	1.8
D79K	2.3
D79L	2.7
D79N	1.8
D79R	2.7
D79W	2.3
D79Y	2.9
Q94K	0.3
