# Supplementary material for: Semantical and geometrical protein encoding toward enhanced bioactivity and thermostability
Source: eLife. 2025 May 2;13:RP98033. doi: 10.7554/eLife.98033 (PMC12048155; doi:10.7554/eLife.98033)
Supplement: Source code 1. [file elife-98033-code1.zip › ProtSSN-master/data/DDG/DATASET/1RN1-2.5-0.0/1RN1-2.5-0.0.detail.json]

{"mutant": ["A21C", "A21F", "A21I", "A21K", "A21L", "A21M", "A21N", "A21R", "A21T", "A21V", "A21W", "A21Y"], "score": [-0.74, -0.57, -0.44, -0.51, -0.13, -0.15, 0.34, -0.41, -0.57, -0.66, -0.3, -0.39]}
