# Supplementary material for: Semantical and geometrical protein encoding toward enhanced bioactivity and thermostability
Source: eLife. 2025 May 2;13:RP98033. doi: 10.7554/eLife.98033 (PMC12048155; doi:10.7554/eLife.98033)
Supplement: Source code 1. [file elife-98033-code1.zip › ProtSSN-master/data/DDG/DATASET/1RN1-2.5-0.0/1RN1-2.5-0.0.ef.pdb]

PARENT N/A
ATOM      1  N   ALA A   1     -12.583  -8.968 -10.517  1.00 83.40           N  
ATOM      2  CA  ALA A   1     -13.313  -7.811 -10.006  1.00 85.77           C  
ATOM      3  C   ALA A   1     -12.374  -6.632  -9.765  1.00 87.21           C  
ATOM      4  CB  ALA A   1     -14.048  -8.172  -8.718  1.00 79.28           C  
ATOM      5  O   ALA A   1     -11.211  -6.821  -9.399  1.00 82.92           O  
ATOM      6  N   CYS A   2     -12.899  -5.464 -10.235  1.00 92.41           N  
ATOM      7  CA  CYS A   2     -12.169  -4.217 -10.033  1.00 93.01           C  
ATOM      8  C   CYS A   2     -12.744  -3.433  -8.860  1.00 90.95           C  
ATOM      9  CB  CYS A   2     -12.208  -3.362 -11.298  1.00 89.77           C  
ATOM     10  O   CYS A   2     -13.758  -2.747  -9.003  1.00 87.07           O  
ATOM     11  SG  CYS A   2     -11.170  -1.886 -11.211  1.00 79.70           S  
ATOM     12  N   ASP A   3     -12.126  -3.660  -7.729  1.00 94.91           N  
ATOM     13  CA  ASP A   3     -12.623  -2.977  -6.538  1.00 95.16           C  
ATOM     14  C   ASP A   3     -11.895  -1.652  -6.321  1.00 94.82           C  
ATOM     15  CB  ASP A   3     -12.470  -3.869  -5.305  1.00 94.45           C  
ATOM     16  O   ASP A   3     -12.454  -0.717  -5.744  1.00 93.98           O  
ATOM     17  CG  ASP A   3     -13.359  -5.100  -5.350  1.00 91.35           C  
ATOM     18  OD1 ASP A   3     -14.537  -4.987  -5.750  1.00 87.79           O  
ATOM     19  OD2 ASP A   3     -12.877  -6.192  -4.979  1.00 89.38           O  
ATOM     20  N   TYR A   4     -10.608  -1.570  -6.747  1.00 95.41           N  
ATOM     21  CA  TYR A   4      -9.768  -0.384  -6.636  1.00 95.65           C  
ATOM     22  C   TYR A   4      -9.154  -0.021  -7.983  1.00 95.33           C  
ATOM     23  CB  TYR A   4      -8.661  -0.604  -5.600  1.00 95.22           C  
ATOM     24  O   TYR A   4      -8.473  -0.842  -8.603  1.00 94.65           O  
ATOM     25  CG  TYR A   4      -9.177  -0.923  -4.218  1.00 94.05           C  
ATOM     26  CD1 TYR A   4      -9.392   0.086  -3.283  1.00 91.66           C  
ATOM     27  CD2 TYR A   4      -9.451  -2.235  -3.845  1.00 91.29           C  
ATOM     28  CE1 TYR A   4      -9.866  -0.204  -2.008  1.00 91.69           C  
ATOM     29  CE2 TYR A   4      -9.925  -2.536  -2.573  1.00 91.11           C  
ATOM     30  OH  TYR A   4     -10.598  -1.808  -0.401  1.00 88.04           O  
ATOM     31  CZ  TYR A   4     -10.129  -1.516  -1.662  1.00 90.37           C  
ATOM     32  N   THR A   5      -9.397   1.133  -8.418  1.00 95.62           N  
ATOM     33  CA  THR A   5      -8.811   1.616  -9.664  1.00 95.49           C  
ATOM     34  C   THR A   5      -7.703   2.628  -9.384  1.00 95.06           C  
ATOM     35  CB  THR A   5      -9.878   2.256 -10.571  1.00 94.40           C  
ATOM     36  O   THR A   5      -7.957   3.692  -8.815  1.00 94.10           O  
ATOM     37  CG2 THR A   5      -9.281   2.675 -11.911  1.00 87.21           C  
ATOM     38  OG1 THR A   5     -10.929   1.310 -10.804  1.00 86.42           O  
ATOM     39  N   CYS A   6      -6.539   2.327  -9.668  1.00 95.13           N  
ATOM     40  CA  CYS A   6      -5.345   3.158  -9.556  1.00 95.20           C  
ATOM     41  C   CYS A   6      -4.802   3.522 -10.933  1.00 93.63           C  
ATOM     42  CB  CYS A   6      -4.267   2.441  -8.746  1.00 94.09           C  
ATOM     43  O   CYS A   6      -4.014   2.772 -11.512  1.00 90.74           O  
ATOM     44  SG  CYS A   6      -4.806   1.946  -7.094  1.00 91.99           S  
ATOM     45  N   GLY A   7      -5.141   4.742 -11.436  1.00 91.86           N  
ATOM     46  CA  GLY A   7      -4.832   4.987 -12.836  1.00 91.38           C  
ATOM     47  C   GLY A   7      -5.410   3.939 -13.767  1.00 91.43           C  
ATOM     48  O   GLY A   7      -6.625   3.729 -13.797  1.00 89.32           O  
ATOM     49  N   SER A   8      -4.585   3.210 -14.508  1.00 92.47           N  
ATOM     50  CA  SER A   8      -5.030   2.180 -15.440  1.00 92.59           C  
ATOM     51  C   SER A   8      -5.037   0.804 -14.782  1.00 93.01           C  
ATOM     52  CB  SER A   8      -4.135   2.155 -16.680  1.00 90.72           C  
ATOM     53  O   SER A   8      -5.507  -0.170 -15.372  1.00 92.25           O  
ATOM     54  OG  SER A   8      -2.782   1.932 -16.320  1.00 83.29           O  
ATOM     55  N   ASN A   9      -4.530   0.708 -13.572  1.00 95.09           N  
ATOM     56  CA  ASN A   9      -4.509  -0.567 -12.863  1.00 95.34           C  
ATOM     57  C   ASN A   9      -5.808  -0.804 -12.097  1.00 95.44           C  
ATOM     58  CB  ASN A   9      -3.312  -0.634 -11.913  1.00 94.56           C  
ATOM     59  O   ASN A   9      -6.438   0.144 -11.626  1.00 95.03           O  
ATOM     60  CG  ASN A   9      -1.984  -0.578 -12.642  1.00 90.35           C  
ATOM     61  ND2 ASN A   9      -0.997   0.063 -12.028  1.00 88.95           N  
ATOM     62  OD1 ASN A   9      -1.847  -1.106 -13.749  1.00 88.03           O  
ATOM     63  N   CYS A  10      -6.175  -2.030 -12.036  1.00 95.51           N  
ATOM     64  CA  CYS A  10      -7.345  -2.463 -11.280  1.00 95.58           C  
ATOM     65  C   CYS A  10      -6.996  -3.620 -10.350  1.00 95.41           C  
ATOM     66  CB  CYS A  10      -8.470  -2.880 -12.226  1.00 93.57           C  
ATOM     67  O   CYS A  10      -6.349  -4.583 -10.766  1.00 94.56           O  
ATOM     68  SG  CYS A  10      -9.930  -3.526 -11.381  1.00 68.21           S  
ATOM     69  N   TYR A  11      -7.457  -3.436  -9.151  1.00 95.93           N  
ATOM     70  CA  TYR A  11      -7.164  -4.478  -8.174  1.00 96.20           C  
ATOM     71  C   TYR A  11      -8.445  -4.999  -7.532  1.00 96.04           C  
ATOM     72  CB  TYR A  11      -6.215  -3.951  -7.094  1.00 96.14           C  
ATOM     73  O   TYR A  11      -9.361  -4.225  -7.243  1.00 95.67           O  
ATOM     74  CG  TYR A  11      -4.893  -3.462  -7.633  1.00 95.97           C  
ATOM     75  CD1 TYR A  11      -3.923  -4.360  -8.072  1.00 95.38           C  
ATOM     76  CD2 TYR A  11      -4.611  -2.102  -7.704  1.00 95.15           C  
ATOM     77  CE1 TYR A  11      -2.702  -3.914  -8.568  1.00 94.83           C  
ATOM     78  CE2 TYR A  11      -3.394  -1.645  -8.198  1.00 94.60           C  
ATOM     79  OH  TYR A  11      -1.241  -2.110  -9.118  1.00 91.71           O  
ATOM     80  CZ  TYR A  11      -2.447  -2.557  -8.628  1.00 94.18           C  
ATOM     81  N   SER A  12      -8.495  -6.260  -7.315  1.00 95.66           N  
ATOM     82  CA  SER A  12      -9.562  -6.859  -6.520  1.00 95.79           C  
ATOM     83  C   SER A  12      -9.290  -6.709  -5.027  1.00 95.96           C  
ATOM     84  CB  SER A  12      -9.727  -8.338  -6.871  1.00 95.20           C  
ATOM     85  O   SER A  12      -8.154  -6.460  -4.620  1.00 95.73           O  
ATOM     86  OG  SER A  12      -8.599  -9.084  -6.448  1.00 90.14           O  
ATOM     87  N   SER A  13     -10.309  -6.891  -4.258  1.00 95.83           N  
ATOM     88  CA  SER A  13     -10.131  -6.892  -2.809  1.00 95.94           C  
ATOM     89  C   SER A  13      -9.164  -7.986  -2.372  1.00 96.05           C  
ATOM     90  CB  SER A  13     -11.475  -7.076  -2.104  1.00 94.77           C  
ATOM     91  O   SER A  13      -8.427  -7.818  -1.398  1.00 95.73           O  
ATOM     92  OG  SER A  13     -12.344  -5.992  -2.386  1.00 76.61           O  
ATOM     93  N   SER A  14      -9.180  -9.056  -3.073  1.00 95.82           N  
ATOM     94  CA  SER A  14      -8.259 -10.138  -2.740  1.00 95.82           C  
ATOM     95  C   SER A  14      -6.815  -9.746  -3.035  1.00 95.90           C  
ATOM     96  CB  SER A  14      -8.620 -11.407  -3.515  1.00 94.84           C  
ATOM     97  O   SER A  14      -5.904 -10.109  -2.288  1.00 95.52           O  
ATOM     98  OG  SER A  14      -8.456 -11.208  -4.909  1.00 77.73           O  
ATOM     99  N   ASP A  15      -6.573  -9.067  -4.191  1.00 95.97           N  
ATOM    100  CA  ASP A  15      -5.236  -8.553  -4.471  1.00 96.18           C  
ATOM    101  C   ASP A  15      -4.753  -7.638  -3.348  1.00 96.42           C  
ATOM    102  CB  ASP A  15      -5.217  -7.804  -5.805  1.00 95.61           C  
ATOM    103  O   ASP A  15      -3.610  -7.745  -2.900  1.00 96.26           O  
ATOM    104  CG  ASP A  15      -5.425  -8.717  -7.000  1.00 92.55           C  
ATOM    105  OD1 ASP A  15      -5.150  -9.931  -6.896  1.00 89.71           O  
ATOM    106  OD2 ASP A  15      -5.867  -8.216  -8.057  1.00 90.41           O  
ATOM    107  N   VAL A  16      -5.601  -6.779  -2.867  1.00 96.67           N  
ATOM    108  CA  VAL A  16      -5.274  -5.807  -1.828  1.00 96.73           C  
ATOM    109  C   VAL A  16      -5.002  -6.531  -0.511  1.00 96.80           C  
ATOM    110  CB  VAL A  16      -6.405  -4.771  -1.644  1.00 96.38           C  
ATOM    111  O   VAL A  16      -4.015  -6.242   0.170  1.00 96.58           O  
ATOM    112  CG1 VAL A  16      -6.168  -3.930  -0.391  1.00 94.38           C  
ATOM    113  CG2 VAL A  16      -6.517  -3.878  -2.878  1.00 94.24           C  
ATOM    114  N   SER A  17      -5.775  -7.533  -0.195  1.00 96.60           N  
ATOM    115  CA  SER A  17      -5.587  -8.275   1.047  1.00 96.55           C  
ATOM    116  C   SER A  17      -4.278  -9.057   1.032  1.00 96.66           C  
ATOM    117  CB  SER A  17      -6.759  -9.229   1.284  1.00 95.52           C  
ATOM    118  O   SER A  17      -3.601  -9.164   2.056  1.00 96.35           O  
ATOM    119  OG  SER A  17      -7.959  -8.508   1.505  1.00 70.71           O  
ATOM    120  N   THR A  18      -3.952  -9.608  -0.141  1.00 96.32           N  
ATOM    121  CA  THR A  18      -2.703 -10.351  -0.273  1.00 96.32           C  
ATOM    122  C   THR A  18      -1.503  -9.436  -0.047  1.00 96.42           C  
ATOM    123  CB  THR A  18      -2.593 -11.015  -1.657  1.00 95.75           C  
ATOM    124  O   THR A  18      -0.581  -9.783   0.694  1.00 96.16           O  
ATOM    125  CG2 THR A  18      -1.242 -11.701  -1.832  1.00 92.40           C  
ATOM    126  OG1 THR A  18      -3.633 -11.991  -1.797  1.00 92.20           O  
ATOM    127  N   ALA A  19      -1.514  -8.322  -0.707  1.00 96.93           N  
ATOM    128  CA  ALA A  19      -0.434  -7.357  -0.516  1.00 96.95           C  
ATOM    129  C   ALA A  19      -0.378  -6.875   0.931  1.00 97.04           C  
ATOM    130  CB  ALA A  19      -0.606  -6.171  -1.462  1.00 96.61           C  
ATOM    131  O   ALA A  19       0.694  -6.841   1.540  1.00 96.82           O  
ATOM    132  N   GLN A  20      -1.542  -6.576   1.506  1.00 96.88           N  
ATOM    133  CA  GLN A  20      -1.605  -6.115   2.889  1.00 96.86           C  
ATOM    134  C   GLN A  20      -0.996  -7.142   3.840  1.00 96.88           C  
ATOM    135  CB  GLN A  20      -3.051  -5.820   3.292  1.00 96.43           C  
ATOM    136  O   GLN A  20      -0.203  -6.791   4.716  1.00 96.60           O  
ATOM    137  CG  GLN A  20      -3.196  -5.272   4.705  1.00 93.57           C  
ATOM    138  CD  GLN A  20      -4.642  -5.188   5.156  1.00 89.63           C  
ATOM    139  NE2 GLN A  20      -4.848  -5.001   6.456  1.00 88.68           N  
ATOM    140  OE1 GLN A  20      -5.567  -5.289   4.344  1.00 88.89           O  
ATOM    141  N   ALA A  21      -1.368  -8.353   3.657  1.00 97.09           N  
ATOM    142  CA  ALA A  21      -0.876  -9.419   4.526  1.00 97.02           C  
ATOM    143  C   ALA A  21       0.642  -9.542   4.437  1.00 97.04           C  
ATOM    144  CB  ALA A  21      -1.536 -10.748   4.165  1.00 96.56           C  
ATOM    145  O   ALA A  21       1.316  -9.737   5.451  1.00 96.80           O  
ATOM    146  N   ALA A  22       1.221  -9.441   3.230  1.00 97.01           N  
ATOM    147  CA  ALA A  22       2.667  -9.535   3.040  1.00 96.95           C  
ATOM    148  C   ALA A  22       3.389  -8.400   3.760  1.00 97.01           C  
ATOM    149  CB  ALA A  22       3.011  -9.522   1.553  1.00 96.57           C  
ATOM    150  O   ALA A  22       4.375  -8.632   4.464  1.00 96.75           O  
ATOM    151  N   GLY A  23       2.888  -7.168   3.546  1.00 96.68           N  
ATOM    152  CA  GLY A  23       3.493  -6.028   4.217  1.00 96.65           C  
ATOM    153  C   GLY A  23       3.388  -6.101   5.728  1.00 96.61           C  
ATOM    154  O   GLY A  23       4.355  -5.817   6.438  1.00 96.25           O  
ATOM    155  N   TYR A  24       2.216  -6.501   6.211  1.00 96.98           N  
ATOM    156  CA  TYR A  24       2.006  -6.574   7.653  1.00 96.96           C  
ATOM    157  C   TYR A  24       2.904  -7.633   8.281  1.00 96.89           C  
ATOM    158  CB  TYR A  24       0.539  -6.879   7.968  1.00 96.69           C  
ATOM    159  O   TYR A  24       3.405  -7.451   9.393  1.00 96.56           O  
ATOM    160  CG  TYR A  24       0.238  -6.951   9.445  1.00 95.54           C  
ATOM    161  CD1 TYR A  24       0.223  -5.800  10.230  1.00 92.76           C  
ATOM    162  CD2 TYR A  24      -0.032  -8.169  10.059  1.00 92.19           C  
ATOM    163  CE1 TYR A  24      -0.052  -5.862  11.592  1.00 92.04           C  
ATOM    164  CE2 TYR A  24      -0.308  -8.243  11.421  1.00 91.00           C  
ATOM    165  OH  TYR A  24      -0.589  -7.153  13.526  1.00 87.75           O  
ATOM    166  CZ  TYR A  24      -0.316  -7.086  12.178  1.00 90.24           C  
ATOM    167  N   GLN A  25       3.079  -8.809   7.566  1.00 96.87           N  
ATOM    168  CA  GLN A  25       3.959  -9.850   8.088  1.00 96.75           C  
ATOM    169  C   GLN A  25       5.375  -9.320   8.297  1.00 96.70           C  
ATOM    170  CB  GLN A  25       3.984 -11.055   7.147  1.00 96.12           C  
ATOM    171  O   GLN A  25       5.987  -9.563   9.338  1.00 96.25           O  
ATOM    172  CG  GLN A  25       4.813 -12.223   7.664  1.00 88.90           C  
ATOM    173  CD  GLN A  25       4.263 -12.809   8.951  1.00 80.54           C  
ATOM    174  NE2 GLN A  25       5.088 -12.831   9.992  1.00 74.12           N  
ATOM    175  OE1 GLN A  25       3.106 -13.237   9.009  1.00 81.01           O  
ATOM    176  N   LEU A  26       5.896  -8.590   7.328  1.00 96.72           N  
ATOM    177  CA  LEU A  26       7.236  -8.031   7.476  1.00 96.64           C  
ATOM    178  C   LEU A  26       7.277  -7.013   8.610  1.00 96.53           C  
ATOM    179  CB  LEU A  26       7.691  -7.376   6.169  1.00 96.03           C  
ATOM    180  O   LEU A  26       8.263  -6.939   9.348  1.00 96.05           O  
ATOM    181  CG  LEU A  26       8.154  -8.323   5.062  1.00 91.03           C  
ATOM    182  CD1 LEU A  26       8.409  -7.548   3.773  1.00 79.67           C  
ATOM    183  CD2 LEU A  26       9.407  -9.079   5.493  1.00 78.61           C  
ATOM    184  N   HIS A  27       6.188  -6.259   8.732  1.00 96.30           N  
ATOM    185  CA  HIS A  27       6.103  -5.310   9.835  1.00 96.23           C  
ATOM    186  C   HIS A  27       6.174  -6.022  11.182  1.00 95.86           C  
ATOM    187  CB  HIS A  27       4.813  -4.493   9.741  1.00 95.83           C  
ATOM    188  O   HIS A  27       6.926  -5.610  12.068  1.00 95.06           O  
ATOM    189  CG  HIS A  27       4.554  -3.638  10.941  1.00 93.62           C  
ATOM    190  CD2 HIS A  27       3.609  -3.723  11.906  1.00 87.61           C  
ATOM    191  ND1 HIS A  27       5.324  -2.538  11.249  1.00 86.70           N  
ATOM    192  CE1 HIS A  27       4.861  -1.981  12.356  1.00 89.00           C  
ATOM    193  NE2 HIS A  27       3.821  -2.681  12.775  1.00 90.89           N  
ATOM    194  N   GLU A  28       5.462  -7.065  11.346  1.00 96.07           N  
ATOM    195  CA  GLU A  28       5.425  -7.823  12.594  1.00 95.91           C  
ATOM    196  C   GLU A  28       6.786  -8.437  12.907  1.00 95.65           C  
ATOM    197  CB  GLU A  28       4.357  -8.917  12.526  1.00 95.13           C  
ATOM    198  O   GLU A  28       7.178  -8.529  14.072  1.00 94.95           O  
ATOM    199  CG  GLU A  28       2.933  -8.396  12.653  1.00 89.04           C  
ATOM    200  CD  GLU A  28       2.572  -7.976  14.069  1.00 83.92           C  
ATOM    201  OE1 GLU A  28       2.475  -8.854  14.957  1.00 83.94           O  
ATOM    202  OE2 GLU A  28       2.383  -6.760  14.293  1.00 82.82           O  
ATOM    203  N   ASP A  29       7.519  -8.782  11.833  1.00 95.90           N  
ATOM    204  CA  ASP A  29       8.822  -9.420  11.988  1.00 95.76           C  
ATOM    205  C   ASP A  29       9.924  -8.379  12.176  1.00 95.40           C  
ATOM    206  CB  ASP A  29       9.135 -10.304  10.780  1.00 95.16           C  
ATOM    207  O   ASP A  29      11.074  -8.728  12.450  1.00 94.51           O  
ATOM    208  CG  ASP A  29       8.246 -11.533  10.698  1.00 92.02           C  
ATOM    209  OD1 ASP A  29       7.670 -11.939  11.731  1.00 87.73           O  
ATOM    210  OD2 ASP A  29       8.123 -12.102   9.592  1.00 88.90           O  
ATOM    211  N   GLY A  30       9.534  -7.136  12.052  1.00 95.48           N  
ATOM    212  CA  GLY A  30      10.557  -6.105  12.127  1.00 95.35           C  
ATOM    213  C   GLY A  30      11.516  -6.128  10.952  1.00 94.98           C  
ATOM    214  O   GLY A  30      12.686  -5.766  11.092  1.00 93.92           O  
ATOM    215  N   GLU A  31      11.089  -6.581   9.840  1.00 96.36           N  
ATOM    216  CA  GLU A  31      11.894  -6.702   8.628  1.00 96.27           C  
ATOM    217  C   GLU A  31      11.383  -5.773   7.530  1.00 96.14           C  
ATOM    218  CB  GLU A  31      11.904  -8.149   8.131  1.00 95.48           C  
ATOM    219  O   GLU A  31      10.212  -5.386   7.533  1.00 95.70           O  
ATOM    220  CG  GLU A  31      12.588  -9.121   9.081  1.00 89.39           C  
ATOM    221  CD  GLU A  31      12.666 -10.539   8.536  1.00 84.72           C  
ATOM    222  OE1 GLU A  31      12.024 -10.827   7.500  1.00 83.29           O  
ATOM    223  OE2 GLU A  31      13.374 -11.368   9.150  1.00 82.17           O  
ATOM    224  N   THR A  32      12.214  -5.449   6.645  1.00 96.10           N  
ATOM    225  CA  THR A  32      11.889  -4.658   5.464  1.00 96.16           C  
ATOM    226  C   THR A  32      12.595  -5.213   4.230  1.00 95.78           C  
ATOM    227  CB  THR A  32      12.275  -3.180   5.658  1.00 95.29           C  
ATOM    228  O   THR A  32      13.555  -5.978   4.349  1.00 95.08           O  
ATOM    229  CG2 THR A  32      11.662  -2.615   6.935  1.00 89.07           C  
ATOM    230  OG1 THR A  32      13.702  -3.071   5.737  1.00 89.09           O  
ATOM    231  N   VAL A  33      12.023  -4.894   3.066  1.00 96.25           N  
ATOM    232  CA  VAL A  33      12.632  -5.298   1.803  1.00 96.14           C  
ATOM    233  C   VAL A  33      12.684  -4.106   0.850  1.00 95.89           C  
ATOM    234  CB  VAL A  33      11.862  -6.469   1.151  1.00 95.09           C  
ATOM    235  O   VAL A  33      11.879  -3.179   0.961  1.00 95.14           O  
ATOM    236  CG1 VAL A  33      11.890  -7.702   2.053  1.00 81.02           C  
ATOM    237  CG2 VAL A  33      10.423  -6.057   0.848  1.00 81.06           C  
ATOM    238  N   GLY A  34      13.637  -4.167  -0.071  1.00 93.93           N  
ATOM    239  CA  GLY A  34      13.780  -3.156  -1.106  1.00 93.97           C  
ATOM    240  C   GLY A  34      14.569  -1.943  -0.651  1.00 93.28           C  
ATOM    241  O   GLY A  34      14.764  -1.737   0.549  1.00 91.63           O  
ATOM    242  N   SER A  35      14.978  -1.130  -1.525  1.00 90.52           N  
ATOM    243  CA  SER A  35      15.867   0.001  -1.280  1.00 90.34           C  
ATOM    244  C   SER A  35      15.175   1.079  -0.453  1.00 89.43           C  
ATOM    245  CB  SER A  35      16.354   0.596  -2.602  1.00 87.94           C  
ATOM    246  O   SER A  35      15.836   1.872   0.221  1.00 87.28           O  
ATOM    247  OG  SER A  35      15.260   1.013  -3.400  1.00 77.95           O  
ATOM    248  N   ASN A  36      13.860   1.068  -0.465  1.00 90.72           N  
ATOM    249  CA  ASN A  36      13.120   2.063   0.305  1.00 91.04           C  
ATOM    250  C   ASN A  36      12.636   1.494   1.636  1.00 91.57           C  
ATOM    251  CB  ASN A  36      11.938   2.599  -0.505  1.00 88.95           C  
ATOM    252  O   ASN A  36      11.754   2.069   2.277  1.00 90.53           O  
ATOM    253  CG  ASN A  36      12.373   3.484  -1.656  1.00 80.78           C  
ATOM    254  ND2 ASN A  36      11.614   3.457  -2.745  1.00 75.90           N  
ATOM    255  OD1 ASN A  36      13.383   4.187  -1.567  1.00 74.82           O  
ATOM    256  N   SER A  37      13.091   0.249   1.939  1.00 94.69           N  
ATOM    257  CA  SER A  37      12.841  -0.391   3.226  1.00 94.93           C  
ATOM    258  C   SER A  37      11.347  -0.526   3.496  1.00 94.97           C  
ATOM    259  CB  SER A  37      13.503   0.399   4.356  1.00 93.45           C  
ATOM    260  O   SER A  37      10.861  -0.111   4.551  1.00 94.09           O  
ATOM    261  OG  SER A  37      14.902   0.493   4.152  1.00 76.13           O  
ATOM    262  N   TYR A  38      10.531  -1.098   2.537  1.00 95.21           N  
ATOM    263  CA  TYR A  38       9.114  -1.383   2.734  1.00 95.73           C  
ATOM    264  C   TYR A  38       8.921  -2.569   3.671  1.00 95.42           C  
ATOM    265  CB  TYR A  38       8.430  -1.662   1.392  1.00 95.22           C  
ATOM    266  O   TYR A  38       9.668  -3.548   3.606  1.00 94.85           O  
ATOM    267  CG  TYR A  38       8.246  -0.431   0.537  1.00 93.52           C  
ATOM    268  CD1 TYR A  38       7.240   0.491   0.817  1.00 89.52           C  
ATOM    269  CD2 TYR A  38       9.076  -0.189  -0.552  1.00 89.59           C  
ATOM    270  CE1 TYR A  38       7.065   1.625   0.032  1.00 91.67           C  
ATOM    271  CE2 TYR A  38       8.910   0.942  -1.345  1.00 91.91           C  
ATOM    272  OH  TYR A  38       7.736   2.963  -1.827  1.00 85.13           O  
ATOM    273  CZ  TYR A  38       7.904   1.842  -1.045  1.00 91.05           C  
ATOM    274  N   PRO A  39       7.909  -2.694   4.403  1.00 95.66           N  
ATOM    275  CA  PRO A  39       6.997  -1.590   4.710  1.00 95.77           C  
ATOM    276  C   PRO A  39       7.634  -0.531   5.608  1.00 95.10           C  
ATOM    277  CB  PRO A  39       5.833  -2.282   5.424  1.00 95.30           C  
ATOM    278  O   PRO A  39       8.544  -0.839   6.382  1.00 94.18           O  
ATOM    279  CG  PRO A  39       6.454  -3.446   6.127  1.00 93.80           C  
ATOM    280  CD  PRO A  39       7.585  -3.964   5.285  1.00 92.50           C  
ATOM    281  N   HIS A  40       7.340   0.712   5.472  1.00 94.42           N  
ATOM    282  CA  HIS A  40       7.745   1.796   6.360  1.00 94.49           C  
ATOM    283  C   HIS A  40       6.566   2.705   6.693  1.00 94.17           C  
ATOM    284  CB  HIS A  40       8.874   2.612   5.729  1.00 93.74           C  
ATOM    285  O   HIS A  40       5.535   2.664   6.018  1.00 93.32           O  
ATOM    286  CG  HIS A  40       8.505   3.235   4.420  1.00 91.38           C  
ATOM    287  CD2 HIS A  40       7.856   4.389   4.137  1.00 87.25           C  
ATOM    288  ND1 HIS A  40       8.808   2.655   3.208  1.00 87.31           N  
ATOM    289  CE1 HIS A  40       8.360   3.427   2.232  1.00 86.54           C  
ATOM    290  NE2 HIS A  40       7.777   4.485   2.769  1.00 87.44           N  
ATOM    291  N   LYS A  41       6.663   3.420   7.705  1.00 93.29           N  
ATOM    292  CA  LYS A  41       5.604   4.305   8.179  1.00 93.08           C  
ATOM    293  C   LYS A  41       5.167   5.275   7.085  1.00 92.65           C  
ATOM    294  CB  LYS A  41       6.064   5.081   9.414  1.00 91.58           C  
ATOM    295  O   LYS A  41       6.003   5.814   6.357  1.00 91.44           O  
ATOM    296  CG  LYS A  41       6.129   4.243  10.683  1.00 83.44           C  
ATOM    297  CD  LYS A  41       6.448   5.099  11.902  1.00 79.67           C  
ATOM    298  CE  LYS A  41       6.570   4.254  13.163  1.00 71.66           C  
ATOM    299  NZ  LYS A  41       6.958   5.078  14.347  1.00 64.01           N  
ATOM    300  N   TYR A  42       3.876   5.524   6.915  1.00 90.71           N  
ATOM    301  CA  TYR A  42       3.250   6.461   5.989  1.00 90.34           C  
ATOM    302  C   TYR A  42       2.627   7.634   6.737  1.00 88.77           C  
ATOM    303  CB  TYR A  42       2.183   5.754   5.147  1.00 89.53           C  
ATOM    304  O   TYR A  42       1.796   7.439   7.627  1.00 85.94           O  
ATOM    305  CG  TYR A  42       1.528   6.647   4.122  1.00 87.62           C  
ATOM    306  CD1 TYR A  42       2.251   7.147   3.041  1.00 83.89           C  
ATOM    307  CD2 TYR A  42       0.186   6.994   4.232  1.00 83.94           C  
ATOM    308  CE1 TYR A  42       1.652   7.972   2.095  1.00 84.31           C  
ATOM    309  CE2 TYR A  42      -0.424   7.819   3.292  1.00 84.53           C  
ATOM    310  OH  TYR A  42      -0.282   9.118   1.295  1.00 78.47           O  
ATOM    311  CZ  TYR A  42       0.317   8.302   2.228  1.00 82.96           C  
ATOM    312  N   ASN A  43       3.112   8.873   6.552  1.00 85.44           N  
ATOM    313  CA  ASN A  43       2.717  10.039   7.335  1.00 84.04           C  
ATOM    314  C   ASN A  43       1.841  10.988   6.524  1.00 81.81           C  
ATOM    315  CB  ASN A  43       3.951  10.774   7.863  1.00 81.17           C  
ATOM    316  O   ASN A  43       1.343  11.985   7.051  1.00 74.91           O  
ATOM    317  CG  ASN A  43       4.740   9.950   8.860  1.00 75.16           C  
ATOM    318  ND2 ASN A  43       6.058  10.114   8.854  1.00 66.67           N  
ATOM    319  OD1 ASN A  43       4.171   9.172   9.630  1.00 68.99           O  
ATOM    320  N   ASN A  44       1.726  10.745   5.181  1.00 67.02           N  
ATOM    321  CA  ASN A  44       1.104  11.737   4.310  1.00 66.58           C  
ATOM    322  C   ASN A  44      -0.419  11.670   4.382  1.00 67.20           C  
ATOM    323  CB  ASN A  44       1.576  11.555   2.866  1.00 59.42           C  
ATOM    324  O   ASN A  44      -1.028  10.733   3.863  1.00 60.37           O  
ATOM    325  CG  ASN A  44       1.378  12.801   2.025  1.00 55.52           C  
ATOM    326  ND2 ASN A  44       1.970  12.815   0.837  1.00 49.83           N  
ATOM    327  OD1 ASN A  44       0.700  13.744   2.441  1.00 54.76           O  
ATOM    328  N   GLU A  45      -0.984  12.373   5.471  1.00 63.26           N  
ATOM    329  CA  GLU A  45      -2.245  12.398   6.207  1.00 62.57           C  
ATOM    330  C   GLU A  45      -3.329  13.127   5.418  1.00 63.98           C  
ATOM    331  CB  GLU A  45      -2.056  13.057   7.575  1.00 54.62           C  
ATOM    332  O   GLU A  45      -4.387  13.452   5.962  1.00 59.46           O  
ATOM    333  CG  GLU A  45      -1.073  12.327   8.479  1.00 49.54           C  
ATOM    334  CD  GLU A  45      -1.040  12.876   9.897  1.00 51.04           C  
ATOM    335  OE1 GLU A  45      -1.766  13.855  10.186  1.00 50.18           O  
ATOM    336  OE2 GLU A  45      -0.281  12.325  10.725  1.00 43.64           O  
ATOM    337  N   GLY A  46      -3.149  13.429   4.186  1.00 75.95           N  
ATOM    338  CA  GLY A  46      -4.252  14.164   3.589  1.00 75.97           C  
ATOM    339  C   GLY A  46      -5.431  13.281   3.226  1.00 76.95           C  
ATOM    340  O   GLY A  46      -6.431  13.762   2.688  1.00 73.95           O  
ATOM    341  N   PHE A  47      -5.347  12.007   3.576  1.00 84.57           N  
ATOM    342  CA  PHE A  47      -6.447  11.089   3.308  1.00 84.85           C  
ATOM    343  C   PHE A  47      -7.278  10.858   4.564  1.00 83.94           C  
ATOM    344  CB  PHE A  47      -5.918   9.754   2.775  1.00 83.70           C  
ATOM    345  O   PHE A  47      -6.749  10.884   5.678  1.00 81.56           O  
ATOM    346  CG  PHE A  47      -5.132   9.879   1.498  1.00 83.86           C  
ATOM    347  CD1 PHE A  47      -5.767  10.189   0.302  1.00 81.73           C  
ATOM    348  CD2 PHE A  47      -3.756   9.686   1.494  1.00 82.31           C  
ATOM    349  CE1 PHE A  47      -5.042  10.305  -0.882  1.00 83.00           C  
ATOM    350  CE2 PHE A  47      -3.025   9.801   0.315  1.00 83.07           C  
ATOM    351  CZ  PHE A  47      -3.669  10.109  -0.872  1.00 80.63           C  
ATOM    352  N   ASP A  48      -8.536  10.893   4.462  1.00 85.31           N  
ATOM    353  CA  ASP A  48      -9.470  10.582   5.539  1.00 85.44           C  
ATOM    354  C   ASP A  48      -9.687   9.075   5.659  1.00 86.00           C  
ATOM    355  CB  ASP A  48     -10.807  11.290   5.312  1.00 82.50           C  
ATOM    356  O   ASP A  48     -10.739   8.562   5.271  1.00 84.19           O  
ATOM    357  CG  ASP A  48     -11.691  11.299   6.547  1.00 75.81           C  
ATOM    358  OD1 ASP A  48     -11.211  10.937   7.643  1.00 70.67           O  
ATOM    359  OD2 ASP A  48     -12.879  11.668   6.422  1.00 75.71           O  
ATOM    360  N   PHE A  49      -8.692   8.368   6.199  1.00 87.73           N  
ATOM    361  CA  PHE A  49      -8.809   6.927   6.386  1.00 88.24           C  
ATOM    362  C   PHE A  49      -9.735   6.606   7.554  1.00 87.86           C  
ATOM    363  CB  PHE A  49      -7.431   6.300   6.621  1.00 87.66           C  
ATOM    364  O   PHE A  49      -9.802   7.362   8.525  1.00 86.66           O  
ATOM    365  CG  PHE A  49      -6.516   6.382   5.429  1.00 87.81           C  
ATOM    366  CD1 PHE A  49      -6.968   6.031   4.162  1.00 86.12           C  
ATOM    367  CD2 PHE A  49      -5.203   6.810   5.575  1.00 86.38           C  
ATOM    368  CE1 PHE A  49      -6.123   6.106   3.057  1.00 86.49           C  
ATOM    369  CE2 PHE A  49      -4.353   6.888   4.476  1.00 86.42           C  
ATOM    370  CZ  PHE A  49      -4.815   6.534   3.218  1.00 85.53           C  
ATOM    371  N   SER A  50     -10.395   5.548   7.472  1.00 89.30           N  
ATOM    372  CA  SER A  50     -11.407   5.162   8.450  1.00 89.31           C  
ATOM    373  C   SER A  50     -10.779   4.452   9.645  1.00 89.19           C  
ATOM    374  CB  SER A  50     -12.459   4.258   7.806  1.00 87.39           C  
ATOM    375  O   SER A  50     -11.478   4.077  10.589  1.00 87.55           O  
ATOM    376  OG  SER A  50     -11.861   3.087   7.277  1.00 78.87           O  
ATOM    377  N   VAL A  51      -9.471   4.214   9.590  1.00 92.15           N  
ATOM    378  CA  VAL A  51      -8.749   3.601  10.701  1.00 92.03           C  
ATOM    379  C   VAL A  51      -7.695   4.571  11.230  1.00 91.55           C  
ATOM    380  CB  VAL A  51      -8.086   2.270  10.281  1.00 91.22           C  
ATOM    381  O   VAL A  51      -7.342   5.542  10.556  1.00 90.19           O  
ATOM    382  CG1 VAL A  51      -9.136   1.273   9.796  1.00 87.92           C  
ATOM    383  CG2 VAL A  51      -7.037   2.516   9.198  1.00 87.47           C  
ATOM    384  N   SER A  52      -7.240   4.293  12.392  1.00 89.09           N  
ATOM    385  CA  SER A  52      -6.336   5.220  13.065  1.00 88.96           C  
ATOM    386  C   SER A  52      -4.881   4.917  12.725  1.00 89.39           C  
ATOM    387  CB  SER A  52      -6.538   5.160  14.580  1.00 87.38           C  
ATOM    388  O   SER A  52      -4.546   3.790  12.354  1.00 88.61           O  
ATOM    389  OG  SER A  52      -6.313   3.848  15.066  1.00 77.71           O  
ATOM    390  N   SER A  53      -4.014   5.876  12.678  1.00 88.68           N  
ATOM    391  CA  SER A  53      -2.567   5.716  12.576  1.00 89.19           C  
ATOM    392  C   SER A  53      -2.018   4.897  13.739  1.00 89.77           C  
ATOM    393  CB  SER A  53      -1.879   7.081  12.533  1.00 87.63           C  
ATOM    394  O   SER A  53      -2.729   4.634  14.711  1.00 88.80           O  
ATOM    395  OG  SER A  53      -2.004   7.747  13.778  1.00 85.31           O  
ATOM    396  N   PRO A  54      -0.658   4.634  13.776  1.00 91.84           N  
ATOM    397  CA  PRO A  54       0.278   4.847  12.670  1.00 92.12           C  
ATOM    398  C   PRO A  54      -0.038   3.979  11.454  1.00 92.27           C  
ATOM    399  CB  PRO A  54       1.632   4.466  13.275  1.00 91.24           C  
ATOM    400  O   PRO A  54      -0.549   2.866  11.601  1.00 91.77           O  
ATOM    401  CG  PRO A  54       1.314   3.416  14.291  1.00 89.07           C  
ATOM    402  CD  PRO A  54      -0.022   3.731  14.900  1.00 88.25           C  
ATOM    403  N   TYR A  55       0.184   4.514  10.281  1.00 92.79           N  
ATOM    404  CA  TYR A  55       0.001   3.819   9.012  1.00 93.14           C  
ATOM    405  C   TYR A  55       1.335   3.325   8.464  1.00 93.27           C  
ATOM    406  CB  TYR A  55      -0.676   4.737   7.989  1.00 92.44           C  
ATOM    407  O   TYR A  55       2.376   3.945   8.694  1.00 92.84           O  
ATOM    408  CG  TYR A  55      -1.980   5.324   8.470  1.00 90.27           C  
ATOM    409  CD1 TYR A  55      -3.023   4.503   8.892  1.00 86.33           C  
ATOM    410  CD2 TYR A  55      -2.172   6.701   8.504  1.00 86.56           C  
ATOM    411  CE1 TYR A  55      -4.228   5.040   9.335  1.00 86.63           C  
ATOM    412  CE2 TYR A  55      -3.373   7.249   8.944  1.00 87.36           C  
ATOM    413  OH  TYR A  55      -5.583   6.949   9.794  1.00 77.36           O  
ATOM    414  CZ  TYR A  55      -4.393   6.412   9.357  1.00 85.49           C  
ATOM    415  N   TYR A  56       1.268   2.325   7.759  1.00 94.85           N  
ATOM    416  CA  TYR A  56       2.387   1.773   7.002  1.00 95.07           C  
ATOM    417  C   TYR A  56       1.999   1.542   5.546  1.00 95.04           C  
ATOM    418  CB  TYR A  56       2.865   0.460   7.629  1.00 94.67           C  
ATOM    419  O   TYR A  56       0.847   1.219   5.248  1.00 94.72           O  
ATOM    420  CG  TYR A  56       3.257   0.588   9.081  1.00 93.65           C  
ATOM    421  CD1 TYR A  56       4.582   0.814   9.448  1.00 91.86           C  
ATOM    422  CD2 TYR A  56       2.305   0.482  10.089  1.00 91.66           C  
ATOM    423  CE1 TYR A  56       4.948   0.931  10.784  1.00 91.08           C  
ATOM    424  CE2 TYR A  56       2.660   0.597  11.429  1.00 91.38           C  
ATOM    425  OH  TYR A  56       4.339   0.936  13.091  1.00 86.50           O  
ATOM    426  CZ  TYR A  56       3.982   0.822  11.766  1.00 90.19           C  
ATOM    427  N   GLU A  57       2.886   1.685   4.675  1.00 95.10           N  
ATOM    428  CA  GLU A  57       2.582   1.454   3.266  1.00 95.22           C  
ATOM    429  C   GLU A  57       3.417   0.309   2.701  1.00 95.38           C  
ATOM    430  CB  GLU A  57       2.815   2.728   2.449  1.00 94.29           C  
ATOM    431  O   GLU A  57       4.542   0.075   3.148  1.00 95.12           O  
ATOM    432  CG  GLU A  57       4.272   3.167   2.397  1.00 88.88           C  
ATOM    433  CD  GLU A  57       4.515   4.328   1.446  1.00 84.73           C  
ATOM    434  OE1 GLU A  57       3.561   5.085   1.157  1.00 82.00           O  
ATOM    435  OE2 GLU A  57       5.668   4.480   0.986  1.00 80.66           O  
ATOM    436  N   TRP A  58       2.881  -0.387   1.757  1.00 96.53           N  
ATOM    437  CA  TRP A  58       3.427  -1.544   1.056  1.00 96.60           C  
ATOM    438  C   TRP A  58       3.035  -1.522  -0.418  1.00 96.58           C  
ATOM    439  CB  TRP A  58       2.945  -2.844   1.706  1.00 96.27           C  
ATOM    440  O   TRP A  58       1.879  -1.254  -0.755  1.00 96.21           O  
ATOM    441  CG  TRP A  58       3.527  -4.083   1.094  1.00 93.86           C  
ATOM    442  CD1 TRP A  58       2.926  -4.918   0.194  1.00 86.09           C  
ATOM    443  CD2 TRP A  58       4.825  -4.629   1.344  1.00 86.76           C  
ATOM    444  CE2 TRP A  58       4.945  -5.797   0.558  1.00 87.91           C  
ATOM    445  CE3 TRP A  58       5.901  -4.244   2.155  1.00 89.99           C  
ATOM    446  NE1 TRP A  58       3.774  -5.951  -0.133  1.00 94.06           N  
ATOM    447  CH2 TRP A  58       7.137  -6.184   1.364  1.00 90.02           C  
ATOM    448  CZ2 TRP A  58       6.099  -6.584   0.562  1.00 92.07           C  
ATOM    449  CZ3 TRP A  58       7.049  -5.028   2.156  1.00 90.84           C  
ATOM    450  N   PRO A  59       3.995  -1.800  -1.272  1.00 96.49           N  
ATOM    451  CA  PRO A  59       3.672  -1.782  -2.701  1.00 96.56           C  
ATOM    452  C   PRO A  59       2.677  -2.872  -3.094  1.00 96.57           C  
ATOM    453  CB  PRO A  59       5.028  -2.014  -3.372  1.00 96.31           C  
ATOM    454  O   PRO A  59       2.740  -3.988  -2.573  1.00 96.41           O  
ATOM    455  CG  PRO A  59       6.035  -1.567  -2.362  1.00 95.71           C  
ATOM    456  CD  PRO A  59       5.538  -1.943  -0.995  1.00 95.08           C  
ATOM    457  N   ILE A  60       1.781  -2.611  -3.934  1.00 96.97           N  
ATOM    458  CA  ILE A  60       0.954  -3.587  -4.636  1.00 96.89           C  
ATOM    459  C   ILE A  60       1.235  -3.518  -6.135  1.00 96.59           C  
ATOM    460  CB  ILE A  60      -0.549  -3.356  -4.361  1.00 96.67           C  
ATOM    461  O   ILE A  60       1.174  -2.442  -6.736  1.00 96.00           O  
ATOM    462  CG1 ILE A  60      -1.390  -4.441  -5.044  1.00 95.22           C  
ATOM    463  CG2 ILE A  60      -0.975  -1.960  -4.824  1.00 95.08           C  
ATOM    464  CD1 ILE A  60      -2.829  -4.510  -4.553  1.00 92.90           C  
ATOM    465  N   LEU A  61       1.561  -4.641  -6.704  1.00 95.80           N  
ATOM    466  CA  LEU A  61       2.068  -4.712  -8.070  1.00 95.74           C  
ATOM    467  C   LEU A  61       0.968  -5.135  -9.038  1.00 95.25           C  
ATOM    468  CB  LEU A  61       3.243  -5.690  -8.155  1.00 95.17           C  
ATOM    469  O   LEU A  61       0.186  -6.040  -8.737  1.00 94.36           O  
ATOM    470  CG  LEU A  61       4.404  -5.440  -7.192  1.00 93.13           C  
ATOM    471  CD1 LEU A  61       5.486  -6.499  -7.381  1.00 89.43           C  
ATOM    472  CD2 LEU A  61       4.977  -4.042  -7.396  1.00 88.84           C  
ATOM    473  N   SER A  62       0.968  -4.432 -10.156  1.00 93.92           N  
ATOM    474  CA  SER A  62      -0.045  -4.719 -11.166  1.00 93.67           C  
ATOM    475  C   SER A  62       0.110  -6.132 -11.719  1.00 92.93           C  
ATOM    476  CB  SER A  62       0.033  -3.705 -12.308  1.00 92.18           C  
ATOM    477  O   SER A  62      -0.841  -6.701 -12.258  1.00 91.26           O  
ATOM    478  OG  SER A  62       1.319  -3.717 -12.905  1.00 85.19           O  
ATOM    479  N   SER A  63       1.288  -6.808 -11.513  1.00 92.49           N  
ATOM    480  CA  SER A  63       1.542  -8.174 -11.960  1.00 92.26           C  
ATOM    481  C   SER A  63       0.874  -9.190 -11.040  1.00 91.59           C  
ATOM    482  CB  SER A  63       3.046  -8.445 -12.026  1.00 91.11           C  
ATOM    483  O   SER A  63       0.743 -10.364 -11.393  1.00 90.11           O  
ATOM    484  OG  SER A  63       3.634  -8.336 -10.741  1.00 85.39           O  
ATOM    485  N   GLY A  64       0.476  -8.735  -9.884  1.00 89.54           N  
ATOM    486  CA  GLY A  64      -0.105  -9.644  -8.908  1.00 89.67           C  
ATOM    487  C   GLY A  64       0.930 -10.293  -8.008  1.00 89.17           C  
ATOM    488  O   GLY A  64       0.579 -11.006  -7.064  1.00 87.53           O  
ATOM    489  N   ASP A  65       2.178 -10.050  -8.328  1.00 93.01           N  
ATOM    490  CA  ASP A  65       3.268 -10.612  -7.537  1.00 93.25           C  
ATOM    491  C   ASP A  65       3.413  -9.881  -6.204  1.00 93.38           C  
ATOM    492  CB  ASP A  65       4.584 -10.552  -8.316  1.00 91.98           C  
ATOM    493  O   ASP A  65       3.123  -8.686  -6.111  1.00 92.75           O  
ATOM    494  CG  ASP A  65       4.585 -11.442  -9.547  1.00 86.47           C  
ATOM    495  OD1 ASP A  65       3.890 -12.481  -9.549  1.00 83.76           O  
ATOM    496  OD2 ASP A  65       5.290 -11.102 -10.522  1.00 85.75           O  
ATOM    497  N   VAL A  66       3.881 -10.639  -5.240  1.00 94.49           N  
ATOM    498  CA  VAL A  66       4.227 -10.031  -3.960  1.00 94.77           C  
ATOM    499  C   VAL A  66       5.556  -9.288  -4.083  1.00 94.83           C  
ATOM    500  CB  VAL A  66       4.310 -11.086  -2.834  1.00 93.26           C  
ATOM    501  O   VAL A  66       6.522  -9.819  -4.636  1.00 94.15           O  
ATOM    502  CG1 VAL A  66       4.846 -10.461  -1.547  1.00 83.95           C  
ATOM    503  CG2 VAL A  66       2.940 -11.718  -2.594  1.00 83.77           C  
ATOM    504  N   TYR A  67       5.572  -8.074  -3.670  1.00 96.08           N  
ATOM    505  CA  TYR A  67       6.779  -7.256  -3.728  1.00 96.21           C  
ATOM    506  C   TYR A  67       7.902  -7.883  -2.910  1.00 95.53           C  
ATOM    507  CB  TYR A  67       6.492  -5.839  -3.222  1.00 95.91           C  
ATOM    508  O   TYR A  67       7.698  -8.266  -1.756  1.00 94.35           O  
ATOM    509  CG  TYR A  67       7.711  -4.949  -3.187  1.00 94.95           C  
ATOM    510  CD1 TYR A  67       8.333  -4.541  -4.365  1.00 92.80           C  
ATOM    511  CD2 TYR A  67       8.244  -4.516  -1.978  1.00 92.47           C  
ATOM    512  CE1 TYR A  67       9.457  -3.722  -4.338  1.00 92.72           C  
ATOM    513  CE2 TYR A  67       9.368  -3.697  -1.939  1.00 92.58           C  
ATOM    514  OH  TYR A  67      11.079  -2.496  -3.090  1.00 89.38           O  
ATOM    515  CZ  TYR A  67       9.966  -3.306  -3.122  1.00 91.97           C  
ATOM    516  N   SER A  68       9.080  -8.021  -3.509  1.00 94.88           N  
ATOM    517  CA  SER A  68      10.203  -8.687  -2.859  1.00 94.54           C  
ATOM    518  C   SER A  68      11.478  -7.857  -2.969  1.00 93.43           C  
ATOM    519  CB  SER A  68      10.432 -10.071  -3.470  1.00 93.25           C  
ATOM    520  O   SER A  68      12.570  -8.345  -2.674  1.00 90.84           O  
ATOM    521  OG  SER A  68      10.751  -9.967  -4.847  1.00 85.55           O  
ATOM    522  N   GLY A  69      11.494  -6.584  -3.375  1.00 92.64           N  
ATOM    523  CA  GLY A  69      12.667  -5.724  -3.343  1.00 91.75           C  
ATOM    524  C   GLY A  69      13.005  -5.127  -4.696  1.00 89.46           C  
ATOM    525  O   GLY A  69      13.987  -4.393  -4.828  1.00 84.54           O  
ATOM    526  N   GLY A  70      12.221  -5.383  -5.835  1.00 90.41           N  
ATOM    527  CA  GLY A  70      12.403  -4.706  -7.109  1.00 90.46           C  
ATOM    528  C   GLY A  70      11.795  -3.316  -7.139  1.00 90.81           C  
ATOM    529  O   GLY A  70      11.686  -2.658  -6.103  1.00 89.30           O  
ATOM    530  N   SER A  71      11.416  -2.795  -8.416  1.00 92.37           N  
ATOM    531  CA  SER A  71      10.664  -1.549  -8.524  1.00 92.64           C  
ATOM    532  C   SER A  71       9.310  -1.658  -7.831  1.00 92.91           C  
ATOM    533  CB  SER A  71      10.466  -1.168  -9.992  1.00 91.32           C  
ATOM    534  O   SER A  71       8.542  -2.583  -8.101  1.00 92.20           O  
ATOM    535  OG  SER A  71       9.711   0.026 -10.104  1.00 83.92           O  
ATOM    536  N   PRO A  72       9.007  -0.768  -6.851  1.00 93.09           N  
ATOM    537  CA  PRO A  72       7.746  -0.862  -6.112  1.00 93.65           C  
ATOM    538  C   PRO A  72       6.543  -0.413  -6.938  1.00 93.06           C  
ATOM    539  CB  PRO A  72       7.967   0.069  -4.917  1.00 93.04           C  
ATOM    540  O   PRO A  72       5.397  -0.630  -6.536  1.00 92.10           O  
ATOM    541  CG  PRO A  72       8.964   1.074  -5.396  1.00 92.40           C  
ATOM    542  CD  PRO A  72       9.930   0.386  -6.317  1.00 91.47           C  
ATOM    543  N   GLY A  73       6.788   0.104  -8.197  1.00 92.76           N  
ATOM    544  CA  GLY A  73       5.679   0.650  -8.964  1.00 92.89           C  
ATOM    545  C   GLY A  73       5.019   1.840  -8.292  1.00 92.97           C  
ATOM    546  O   GLY A  73       5.567   2.408  -7.346  1.00 92.24           O  
ATOM    547  N   ALA A  74       3.849   2.223  -8.794  1.00 93.87           N  
ATOM    548  CA  ALA A  74       3.224   3.482  -8.397  1.00 94.06           C  
ATOM    549  C   ALA A  74       2.212   3.262  -7.276  1.00 94.33           C  
ATOM    550  CB  ALA A  74       2.550   4.143  -9.596  1.00 93.21           C  
ATOM    551  O   ALA A  74       1.811   4.211  -6.598  1.00 93.90           O  
ATOM    552  N   ASP A  75       1.750   2.053  -7.051  1.00 95.23           N  
ATOM    553  CA  ASP A  75       0.572   1.815  -6.222  1.00 95.54           C  
ATOM    554  C   ASP A  75       0.961   1.215  -4.873  1.00 95.54           C  
ATOM    555  CB  ASP A  75      -0.415   0.894  -6.943  1.00 95.13           C  
ATOM    556  O   ASP A  75       1.863   0.378  -4.797  1.00 95.29           O  
ATOM    557  CG  ASP A  75      -0.776   1.384  -8.334  1.00 93.90           C  
ATOM    558  OD1 ASP A  75      -0.709   2.606  -8.586  1.00 91.51           O  
ATOM    559  OD2 ASP A  75      -1.134   0.540  -9.184  1.00 92.31           O  
ATOM    560  N   ARG A  76       0.227   1.631  -3.791  1.00 95.39           N  
ATOM    561  CA  ARG A  76       0.486   1.174  -2.430  1.00 95.53           C  
ATOM    562  C   ARG A  76      -0.807   0.753  -1.739  1.00 95.64           C  
ATOM    563  CB  ARG A  76       1.181   2.269  -1.618  1.00 94.87           C  
ATOM    564  O   ARG A  76      -1.856   1.366  -1.946  1.00 95.38           O  
ATOM    565  CG  ARG A  76       2.467   2.780  -2.248  1.00 91.23           C  
ATOM    566  CD  ARG A  76       3.560   1.721  -2.238  1.00 86.70           C  
ATOM    567  NE  ARG A  76       4.823   2.246  -2.749  1.00 85.35           N  
ATOM    568  NH1 ARG A  76       4.347   1.805  -4.966  1.00 65.98           N  
ATOM    569  NH2 ARG A  76       6.343   2.774  -4.388  1.00 61.88           N  
ATOM    570  CZ  ARG A  76       5.168   2.274  -4.033  1.00 82.67           C  
ATOM    571  N   VAL A  77      -0.681  -0.285  -0.887  1.00 96.28           N  
ATOM    572  CA  VAL A  77      -1.662  -0.484   0.175  1.00 96.24           C  
ATOM    573  C   VAL A  77      -1.182   0.194   1.456  1.00 96.23           C  
ATOM    574  CB  VAL A  77      -1.923  -1.985   0.432  1.00 95.60           C  
ATOM    575  O   VAL A  77       0.013   0.189   1.759  1.00 95.94           O  
ATOM    576  CG1 VAL A  77      -2.422  -2.672  -0.838  1.00 81.40           C  
ATOM    577  CG2 VAL A  77      -0.657  -2.666   0.949  1.00 81.74           C  
ATOM    578  N   VAL A  78      -2.115   0.868   2.089  1.00 95.25           N  
ATOM    579  CA  VAL A  78      -1.856   1.483   3.387  1.00 95.32           C  
ATOM    580  C   VAL A  78      -2.635   0.746   4.473  1.00 95.25           C  
ATOM    581  CB  VAL A  78      -2.228   2.983   3.389  1.00 94.85           C  
ATOM    582  O   VAL A  78      -3.839   0.518   4.336  1.00 94.87           O  
ATOM    583  CG1 VAL A  78      -1.861   3.629   4.723  1.00 93.36           C  
ATOM    584  CG2 VAL A  78      -1.536   3.705   2.234  1.00 93.26           C  
ATOM    585  N   PHE A  79      -1.966   0.353   5.564  1.00 95.56           N  
ATOM    586  CA  PHE A  79      -2.583  -0.343   6.688  1.00 95.58           C  
ATOM    587  C   PHE A  79      -2.047   0.187   8.012  1.00 95.30           C  
ATOM    588  CB  PHE A  79      -2.337  -1.852   6.588  1.00 95.39           C  
ATOM    589  O   PHE A  79      -1.025   0.876   8.043  1.00 94.74           O  
ATOM    590  CG  PHE A  79      -0.881  -2.230   6.568  1.00 95.14           C  
ATOM    591  CD1 PHE A  79      -0.176  -2.274   5.371  1.00 94.44           C  
ATOM    592  CD2 PHE A  79      -0.216  -2.541   7.747  1.00 94.10           C  
ATOM    593  CE1 PHE A  79       1.172  -2.623   5.349  1.00 93.14           C  
ATOM    594  CE2 PHE A  79       1.131  -2.891   7.733  1.00 93.42           C  
ATOM    595  CZ  PHE A  79       1.823  -2.933   6.533  1.00 92.93           C  
ATOM    596  N   ASN A  80      -2.761  -0.111   9.133  1.00 94.33           N  
ATOM    597  CA  ASN A  80      -2.264   0.337  10.429  1.00 94.35           C  
ATOM    598  C   ASN A  80      -1.618  -0.805  11.207  1.00 94.19           C  
ATOM    599  CB  ASN A  80      -3.393   0.966  11.249  1.00 93.51           C  
ATOM    600  O   ASN A  80      -1.484  -1.916  10.691  1.00 93.46           O  
ATOM    601  CG  ASN A  80      -4.402  -0.057  11.734  1.00 90.92           C  
ATOM    602  ND2 ASN A  80      -5.452   0.414  12.396  1.00 88.03           N  
ATOM    603  OD1 ASN A  80      -4.238  -1.260  11.517  1.00 88.14           O  
ATOM    604  N   GLU A  81      -1.223  -0.566  12.390  1.00 93.60           N  
ATOM    605  CA  GLU A  81      -0.432  -1.489  13.198  1.00 93.43           C  
ATOM    606  C   GLU A  81      -1.239  -2.731  13.566  1.00 93.10           C  
ATOM    607  CB  GLU A  81       0.075  -0.796  14.465  1.00 91.52           C  
ATOM    608  O   GLU A  81      -0.684  -3.715  14.058  1.00 91.76           O  
ATOM    609  CG  GLU A  81      -1.034  -0.339  15.402  1.00 81.63           C  
ATOM    610  CD  GLU A  81      -0.515   0.352  16.653  1.00 77.34           C  
ATOM    611  OE1 GLU A  81       0.697   0.247  16.946  1.00 74.23           O  
ATOM    612  OE2 GLU A  81      -1.329   1.003  17.346  1.00 72.57           O  
ATOM    613  N   ASN A  82      -2.537  -2.680  13.338  1.00 94.89           N  
ATOM    614  CA  ASN A  82      -3.402  -3.800  13.694  1.00 94.77           C  
ATOM    615  C   ASN A  82      -3.914  -4.529  12.455  1.00 94.73           C  
ATOM    616  CB  ASN A  82      -4.575  -3.321  14.551  1.00 93.06           C  
ATOM    617  O   ASN A  82      -4.990  -5.128  12.482  1.00 93.71           O  
ATOM    618  CG  ASN A  82      -4.134  -2.789  15.900  1.00 83.44           C  
ATOM    619  ND2 ASN A  82      -4.775  -1.718  16.354  1.00 76.28           N  
ATOM    620  OD1 ASN A  82      -3.223  -3.334  16.529  1.00 75.81           O  
ATOM    621  N   ASN A  83      -3.195  -4.323  11.421  1.00 95.62           N  
ATOM    622  CA  ASN A  83      -3.496  -4.978  10.153  1.00 95.55           C  
ATOM    623  C   ASN A  83      -4.857  -4.550   9.610  1.00 94.85           C  
ATOM    624  CB  ASN A  83      -3.441  -6.499  10.308  1.00 94.71           C  
ATOM    625  O   ASN A  83      -5.552  -5.342   8.972  1.00 93.07           O  
ATOM    626  CG  ASN A  83      -3.333  -7.218   8.978  1.00 92.46           C  
ATOM    627  ND2 ASN A  83      -3.739  -8.482   8.953  1.00 90.57           N  
ATOM    628  OD1 ASN A  83      -2.888  -6.643   7.982  1.00 88.95           O  
ATOM    629  N   GLN A  84      -5.338  -3.433   9.932  1.00 95.44           N  
ATOM    630  CA  GLN A  84      -6.540  -2.859   9.335  1.00 95.50           C  
ATOM    631  C   GLN A  84      -6.198  -2.031   8.100  1.00 95.51           C  
ATOM    632  CB  GLN A  84      -7.287  -1.997  10.355  1.00 94.86           C  
ATOM    633  O   GLN A  84      -5.273  -1.216   8.129  1.00 95.13           O  
ATOM    634  CG  GLN A  84      -7.686  -2.747  11.618  1.00 90.92           C  
ATOM    635  CD  GLN A  84      -8.280  -1.837  12.677  1.00 87.14           C  
ATOM    636  NE2 GLN A  84      -9.529  -2.097  13.050  1.00 85.11           N  
ATOM    637  OE1 GLN A  84      -7.622  -0.909  13.158  1.00 86.47           O  
ATOM    638  N   LEU A  85      -6.885  -2.288   7.094  1.00 95.17           N  
ATOM    639  CA  LEU A  85      -6.677  -1.555   5.850  1.00 95.26           C  
ATOM    640  C   LEU A  85      -7.100  -0.098   6.000  1.00 94.90           C  
ATOM    641  CB  LEU A  85      -7.455  -2.210   4.705  1.00 94.83           C  
ATOM    642  O   LEU A  85      -8.233   0.186   6.396  1.00 94.20           O  
ATOM    643  CG  LEU A  85      -7.293  -1.573   3.324  1.00 93.69           C  
ATOM    644  CD1 LEU A  85      -5.857  -1.728   2.834  1.00 91.64           C  
ATOM    645  CD2 LEU A  85      -8.272  -2.191   2.331  1.00 91.27           C  
ATOM    646  N   ALA A  86      -6.197   0.799   5.728  1.00 94.07           N  
ATOM    647  CA  ALA A  86      -6.535   2.219   5.682  1.00 93.93           C  
ATOM    648  C   ALA A  86      -7.040   2.618   4.298  1.00 93.56           C  
ATOM    649  CB  ALA A  86      -5.325   3.067   6.068  1.00 93.30           C  
ATOM    650  O   ALA A  86      -8.047   3.320   4.176  1.00 92.64           O  
ATOM    651  N   GLY A  87      -6.338   2.183   3.223  1.00 93.33           N  
ATOM    652  CA  GLY A  87      -6.721   2.494   1.855  1.00 93.39           C  
ATOM    653  C   GLY A  87      -5.686   2.063   0.833  1.00 93.70           C  
ATOM    654  O   GLY A  87      -4.694   1.420   1.180  1.00 93.34           O  
ATOM    655  N   VAL A  88      -5.980   2.276  -0.348  1.00 95.15           N  
ATOM    656  CA  VAL A  88      -5.081   2.062  -1.478  1.00 95.25           C  
ATOM    657  C   VAL A  88      -4.806   3.391  -2.178  1.00 95.02           C  
ATOM    658  CB  VAL A  88      -5.664   1.042  -2.481  1.00 94.69           C  
ATOM    659  O   VAL A  88      -5.732   4.155  -2.460  1.00 94.46           O  
ATOM    660  CG1 VAL A  88      -4.640   0.702  -3.562  1.00 92.14           C  
ATOM    661  CG2 VAL A  88      -6.118  -0.222  -1.753  1.00 91.78           C  
ATOM    662  N   ILE A  89      -3.565   3.679  -2.416  1.00 94.34           N  
ATOM    663  CA  ILE A  89      -3.184   4.977  -2.962  1.00 94.41           C  
ATOM    664  C   ILE A  89      -2.237   4.782  -4.144  1.00 94.28           C  
ATOM    665  CB  ILE A  89      -2.524   5.870  -1.888  1.00 93.96           C  
ATOM    666  O   ILE A  89      -1.702   3.689  -4.345  1.00 93.77           O  
ATOM    667  CG1 ILE A  89      -1.263   5.197  -1.335  1.00 92.36           C  
ATOM    668  CG2 ILE A  89      -3.516   6.185  -0.764  1.00 92.05           C  
ATOM    669  CD1 ILE A  89      -0.469   6.068  -0.371  1.00 90.36           C  
ATOM    670  N   THR A  90      -2.100   5.848  -4.906  1.00 94.43           N  
ATOM    671  CA  THR A  90      -1.250   5.749  -6.088  1.00 94.45           C  
ATOM    672  C   THR A  90      -0.572   7.085  -6.379  1.00 93.90           C  
ATOM    673  CB  THR A  90      -2.058   5.301  -7.320  1.00 94.17           C  
ATOM    674  O   THR A  90      -1.122   8.146  -6.075  1.00 92.96           O  
ATOM    675  CG2 THR A  90      -3.150   6.310  -7.659  1.00 93.17           C  
ATOM    676  OG1 THR A  90      -1.175   5.173  -8.441  1.00 93.50           O  
ATOM    677  N   HIS A  91       0.625   6.904  -7.007  1.00 93.06           N  
ATOM    678  CA  HIS A  91       1.301   8.089  -7.523  1.00 92.90           C  
ATOM    679  C   HIS A  91       0.662   8.566  -8.822  1.00 92.50           C  
ATOM    680  CB  HIS A  91       2.788   7.804  -7.743  1.00 91.87           C  
ATOM    681  O   HIS A  91       0.810   9.730  -9.201  1.00 91.21           O  
ATOM    682  CG  HIS A  91       3.577   7.718  -6.475  1.00 87.75           C  
ATOM    683  CD2 HIS A  91       4.264   6.690  -5.924  1.00 80.67           C  
ATOM    684  ND1 HIS A  91       3.718   8.784  -5.613  1.00 80.65           N  
ATOM    685  CE1 HIS A  91       4.462   8.413  -4.583  1.00 81.86           C  
ATOM    686  NE2 HIS A  91       4.805   7.148  -4.748  1.00 80.83           N  
ATOM    687  N   THR A  92       0.036   7.727  -9.490  1.00 92.03           N  
ATOM    688  CA  THR A  92      -0.539   8.093 -10.780  1.00 91.96           C  
ATOM    689  C   THR A  92      -1.577   9.199 -10.614  1.00 91.17           C  
ATOM    690  CB  THR A  92      -1.186   6.877 -11.468  1.00 90.98           C  
ATOM    691  O   THR A  92      -2.531   9.054  -9.846  1.00 89.44           O  
ATOM    692  CG2 THR A  92      -1.750   7.253 -12.834  1.00 84.29           C  
ATOM    693  OG1 THR A  92      -0.201   5.850 -11.636  1.00 86.25           O  
ATOM    694  N   GLY A  93      -1.326  10.254 -11.303  1.00 88.19           N  
ATOM    695  CA  GLY A  93      -2.277  11.353 -11.255  1.00 88.35           C  
ATOM    696  C   GLY A  93      -1.991  12.342 -10.141  1.00 87.63           C  
ATOM    697  O   GLY A  93      -2.708  13.332  -9.983  1.00 85.65           O  
ATOM    698  N   ALA A  94      -1.019  12.051  -9.323  1.00 87.41           N  
ATOM    699  CA  ALA A  94      -0.638  12.978  -8.260  1.00 88.16           C  
ATOM    700  C   ALA A  94       0.425  13.960  -8.744  1.00 87.27           C  
ATOM    701  CB  ALA A  94      -0.133  12.210  -7.041  1.00 86.68           C  
ATOM    702  O   ALA A  94       1.151  13.677  -9.700  1.00 85.37           O  
ATOM    703  N   SER A  95       0.384  15.141  -8.192  1.00 85.76           N  
ATOM    704  CA  SER A  95       1.423  16.117  -8.505  1.00 86.51           C  
ATOM    705  C   SER A  95       2.727  15.786  -7.786  1.00 85.95           C  
ATOM    706  CB  SER A  95       0.967  17.527  -8.128  1.00 83.25           C  
ATOM    707  O   SER A  95       2.724  15.493  -6.589  1.00 84.09           O  
ATOM    708  OG  SER A  95       0.904  17.675  -6.720  1.00 70.65           O  
ATOM    709  N   GLY A  96       3.811  15.715  -8.473  1.00 83.75           N  
ATOM    710  CA  GLY A  96       5.085  15.415  -7.837  1.00 83.85           C  
ATOM    711  C   GLY A  96       5.129  14.035  -7.210  1.00 83.02           C  
ATOM    712  O   GLY A  96       4.623  13.069  -7.786  1.00 79.90           O  
ATOM    713  N   ASN A  97       5.746  13.893  -6.027  1.00 83.62           N  
ATOM    714  CA  ASN A  97       5.906  12.625  -5.325  1.00 83.84           C  
ATOM    715  C   ASN A  97       4.766  12.380  -4.341  1.00 83.63           C  
ATOM    716  CB  ASN A  97       7.252  12.579  -4.599  1.00 80.26           C  
ATOM    717  O   ASN A  97       4.921  11.626  -3.379  1.00 80.34           O  
ATOM    718  CG  ASN A  97       8.395  12.178  -5.511  1.00 73.42           C  
ATOM    719  ND2 ASN A  97       9.622  12.405  -5.059  1.00 68.09           N  
ATOM    720  OD1 ASN A  97       8.176  11.670  -6.614  1.00 68.53           O  
ATOM    721  N   ASN A  98       3.629  12.999  -4.635  1.00 86.82           N  
ATOM    722  CA  ASN A  98       2.482  12.840  -3.747  1.00 87.25           C  
ATOM    723  C   ASN A  98       1.653  11.614  -4.118  1.00 87.81           C  
ATOM    724  CB  ASN A  98       1.610  14.097  -3.766  1.00 85.34           C  
ATOM    725  O   ASN A  98       2.022  10.859  -5.019  1.00 86.52           O  
ATOM    726  CG  ASN A  98       2.285  15.287  -3.113  1.00 79.23           C  
ATOM    727  ND2 ASN A  98       2.071  16.471  -3.673  1.00 74.74           N  
ATOM    728  OD1 ASN A  98       2.995  15.142  -2.114  1.00 75.80           O  
ATOM    729  N   PHE A  99       0.613  11.317  -3.357  1.00 90.54           N  
ATOM    730  CA  PHE A  99      -0.307  10.214  -3.608  1.00 91.11           C  
ATOM    731  C   PHE A  99      -1.739  10.720  -3.734  1.00 90.57           C  
ATOM    732  CB  PHE A  99      -0.215   9.171  -2.489  1.00 90.51           C  
ATOM    733  O   PHE A  99      -2.093  11.747  -3.151  1.00 89.37           O  
ATOM    734  CG  PHE A  99       1.075   8.397  -2.484  1.00 90.07           C  
ATOM    735  CD1 PHE A  99       1.251   7.308  -3.329  1.00 88.09           C  
ATOM    736  CD2 PHE A  99       2.113   8.759  -1.635  1.00 88.22           C  
ATOM    737  CE1 PHE A  99       2.445   6.590  -3.327  1.00 88.89           C  
ATOM    738  CE2 PHE A  99       3.308   8.046  -1.627  1.00 89.19           C  
ATOM    739  CZ  PHE A  99       3.472   6.961  -2.473  1.00 88.34           C  
ATOM    740  N   VAL A 100      -2.497  10.076  -4.490  1.00 91.41           N  
ATOM    741  CA  VAL A 100      -3.950  10.207  -4.496  1.00 91.53           C  
ATOM    742  C   VAL A 100      -4.592   8.861  -4.166  1.00 91.98           C  
ATOM    743  CB  VAL A 100      -4.468  10.725  -5.856  1.00 90.29           C  
ATOM    744  O   VAL A 100      -3.989   7.808  -4.386  1.00 91.44           O  
ATOM    745  CG1 VAL A 100      -3.954  12.137  -6.128  1.00 81.60           C  
ATOM    746  CG2 VAL A 100      -4.054   9.777  -6.980  1.00 81.16           C  
ATOM    747  N   GLU A 101      -5.761   8.913  -3.554  1.00 91.43           N  
ATOM    748  CA  GLU A 101      -6.442   7.665  -3.226  1.00 91.78           C  
ATOM    749  C   GLU A 101      -6.997   6.993  -4.478  1.00 92.07           C  
ATOM    750  CB  GLU A 101      -7.569   7.916  -2.220  1.00 90.25           C  
ATOM    751  O   GLU A 101      -7.511   7.666  -5.375  1.00 91.45           O  
ATOM    752  CG  GLU A 101      -8.095   6.650  -1.558  1.00 84.06           C  
ATOM    753  CD  GLU A 101      -9.083   6.927  -0.436  1.00 81.15           C  
ATOM    754  OE1 GLU A 101      -9.407   8.111  -0.190  1.00 78.89           O  
ATOM    755  OE2 GLU A 101      -9.536   5.951   0.204  1.00 76.99           O  
ATOM    756  N   CYS A 102      -6.743   5.715  -4.534  1.00 93.29           N  
ATOM    757  CA  CYS A 102      -7.377   4.946  -5.599  1.00 93.49           C  
ATOM    758  C   CYS A 102      -8.889   4.905  -5.417  1.00 91.74           C  
ATOM    759  CB  CYS A 102      -6.820   3.523  -5.638  1.00 92.66           C  
ATOM    760  O   CYS A 102      -9.388   5.029  -4.297  1.00 89.38           O  
ATOM    761  SG  CYS A 102      -5.028   3.448  -5.848  1.00 93.43           S  
ATOM    762  N   THR A 103      -9.722   4.823  -6.537  1.00 86.71           N  
ATOM    763  CA  THR A 103     -11.180   4.804  -6.480  1.00 85.88           C  
ATOM    764  C   THR A 103     -11.706   3.373  -6.552  1.00 85.33           C  
ATOM    765  CB  THR A 103     -11.794   5.638  -7.620  1.00 81.55           C  
ATOM    766  O   THR A 103     -11.050   2.493  -7.113  1.00 81.18           O  
ATOM    767  CG2 THR A 103     -11.373   7.100  -7.521  1.00 70.55           C  
ATOM    768  OG1 THR A 103     -11.357   5.110  -8.879  1.00 71.00           O  
TER     769      THR A 103
END
