# Supplementary material for: Semantical and geometrical protein encoding toward enhanced bioactivity and thermostability
Source: eLife. 2025 May 2;13:RP98033. doi: 10.7554/eLife.98033 (PMC12048155; doi:10.7554/eLife.98033)
Supplement: Source code 1. [file elife-98033-code1.zip › ProtSSN-master/data/DDG/DATASET/1RN1-2.5-0.0/1RN1-2.5-0.0.exp.pdb]

HEADER    HYDROLASE(ENDORIBONUCLEASE)             22-NOV-91   1RN1              
TITLE     THREE-DIMENSIONAL STRUCTURE OF GLN 25-RIBONUCLEASE T1 AT 1.84         
TITLE    2 ANGSTROMS RESOLUTION: STRUCTURAL VARIATIONS AT THE BASE RECOGNITION  
TITLE    3 AND CATALYTIC SITES                                                  
COMPND    MOL_ID: 1;                                                            
COMPND   2 MOLECULE: RIBONUCLEASE T1 ISOZYME;                                   
COMPND   3 CHAIN: A, B, C;                                                      
COMPND   4 EC: 3.1.27.3;                                                        
COMPND   5 ENGINEERED: YES                                                      
SOURCE    MOL_ID: 1;                                                            
SOURCE   2 ORGANISM_SCIENTIFIC: ASPERGILLUS ORYZAE;                             
SOURCE   3 ORGANISM_TAXID: 5062                                                 
KEYWDS    HYDROLASE(ENDORIBONUCLEASE)                                           
EXPDTA    X-RAY DIFFRACTION                                                     
AUTHOR    R.K.ARNI,G.P.PAL,K.G.RAVICHANDRAN,A.TULINSKY,F.G.WALZ JUNIOR,         
AUTHOR   2 P.METCALF                                                            
REVDAT   6   14-AUG-19 1RN1    1       REMARK                                   
REVDAT   5   17-JUL-19 1RN1    1       REMARK                                   
REVDAT   4   29-NOV-17 1RN1    1       HELIX                                    
REVDAT   3   24-FEB-09 1RN1    1       VERSN                                    
REVDAT   2   01-APR-03 1RN1    1       JRNL                                     
REVDAT   1   31-JAN-94 1RN1    0                                                
JRNL        AUTH   R.K.ARNI,G.P.PAL,K.G.RAVICHANDRAN,A.TULINSKY,F.G.WALZ JR.,   
JRNL        AUTH 2 P.METCALF                                                    
JRNL        TITL   THREE-DIMENSIONAL STRUCTURE OF GLN25-RIBONUCLEASE T1 AT      
JRNL        TITL 2 1.84-A RESOLUTION: STRUCTURAL VARIATIONS AT THE BASE         
JRNL        TITL 3 RECOGNITION AND CATALYTIC SITES.                             
JRNL        REF    BIOCHEMISTRY                  V.  31  3126 1992              
JRNL        REFN                   ISSN 0006-2960                               
JRNL        PMID   1554699                                                      
JRNL        DOI    10.1021/BI00127A013                                          
REMARK   1                                                                      
REMARK   1 REFERENCE 1                                                          
REMARK   1  AUTH   D.KOSTREWA,H.-W.CHOE,U.HEINEMANN,W.SAENGER                   
REMARK   1  TITL   CRYSTAL STRUCTURE OF GUANOSINE-FREE RIBONUCLEASE T1,         
REMARK   1  TITL 2 COMPLEXED WITH VANADATE(V), SUGGESTS CONFORMATIONAL CHANGE   
REMARK   1  TITL 3 UPON SUBSTRATE BINDING                                       
REMARK   1  REF    BIOCHEMISTRY                  V.  28  7592 1989              
REMARK   1  REFN                   ISSN 0006-2960                               
REMARK   1 REFERENCE 2                                                          
REMARK   1  AUTH   R.ARNI,U.HEINEMANN,R.TOKUOKA,W.SAENGER                       
REMARK   1  TITL   THREE DIMENSIONAL STRUCTURES OF THE RIBONUCLEASE T1 2'-GMP   
REMARK   1  TITL 2 COMPLEX AT 1.9 ANGSTROMS RESOLUTION                          
REMARK   1  REF    J.BIOL.CHEM.                  V. 263 15358 1988              
REMARK   1  REFN                   ISSN 0021-9258                               
REMARK   1 REFERENCE 3                                                          
REMARK   1  AUTH   R.ARNI,V.HEINEMANN,M.MASLOWSKA,R.TOKUOKA,W.SAENGER           
REMARK   1  TITL   RESTRAINED LEAST-SQUARES REFINEMENT OF THE CRYSTAL STRUCTURE 
REMARK   1  TITL 2 OF THE RIBONUCLEASE T1 2'-GUANYLIC ACID COMPLEX AT 1.9       
REMARK   1  TITL 3 ANGSTROMS RESOLUTION                                         
REMARK   1  REF    ACTA CRYSTALLOGR.,SECT.B      V.  43   548 1987              
REMARK   1  REFN                   ISSN 0108-7681                               
REMARK   1 REFERENCE 4                                                          
REMARK   1  AUTH   R.ARNI,U.HEINEMANN,W.SAENGER                                 
REMARK   1  TITL   STRUCTURE AND FUNCTION OF THE ENZYME RIBONUCLEASE T1         
REMARK   1  REF    FRESENIUS Z.ANAL.CHEM.        V. 327    67 1987              
REMARK   1  REFN                   ISSN 0016-1152                               
REMARK   1 REFERENCE 5                                                          
REMARK   1  AUTH   P.O.MARTIN,A.TULINSKY,F.G.WALZ                               
REMARK   1  TITL   CRYSTALLIZATION OF RIBONUCLEASE T1                           
REMARK   1  REF    J.MOL.BIOL.                   V. 136    95 1980              
REMARK   1  REFN                   ISSN 0022-2836                               
REMARK   2                                                                      
REMARK   2 RESOLUTION.    1.84 ANGSTROMS.                                       
REMARK   3                                                                      
REMARK   3 REFINEMENT.                                                          
REMARK   3   PROGRAM     : PROLSQ                                               
REMARK   3   AUTHORS     : KONNERT,HENDRICKSON                                  
REMARK   3                                                                      
REMARK   3  DATA USED IN REFINEMENT.                                            
REMARK   3   RESOLUTION RANGE HIGH (ANGSTROMS) : 1.84                           
REMARK   3   RESOLUTION RANGE LOW  (ANGSTROMS) : 6.00                           
REMARK   3   DATA CUTOFF            (SIGMA(F)) : 1.000                          
REMARK   3   COMPLETENESS FOR RANGE        (%) : NULL                           
REMARK   3   NUMBER OF REFLECTIONS             : 16957                          
REMARK   3                                                                      
REMARK   3  FIT TO DATA USED IN REFINEMENT.                                     
REMARK   3   CROSS-VALIDATION METHOD          : NULL                            
REMARK   3   FREE R VALUE TEST SET SELECTION  : NULL                            
REMARK   3   R VALUE     (WORKING + TEST SET) : 0.144                           
REMARK   3   R VALUE            (WORKING SET) : 0.144                           
REMARK   3   FREE R VALUE                     : NULL                            
REMARK   3   FREE R VALUE TEST SET SIZE   (%) : NULL                            
REMARK   3   FREE R VALUE TEST SET COUNT      : NULL                            
REMARK   3                                                                      
REMARK   3  FIT/AGREEMENT OF MODEL WITH ALL DATA.                               
REMARK   3   R VALUE   (WORKING + TEST SET, NO CUTOFF) : NULL                   
REMARK   3   R VALUE          (WORKING SET, NO CUTOFF) : NULL                   
REMARK   3   FREE R VALUE                  (NO CUTOFF) : NULL                   
REMARK   3   FREE R VALUE TEST SET SIZE (%, NO CUTOFF) : NULL                   
REMARK   3   FREE R VALUE TEST SET COUNT   (NO CUTOFF) : NULL                   
REMARK   3   TOTAL NUMBER OF REFLECTIONS   (NO CUTOFF) : NULL                   
REMARK   3                                                                      
REMARK   3  NUMBER OF NON-HYDROGEN ATOMS USED IN REFINEMENT.                    
REMARK   3   PROTEIN ATOMS            : 2301                                    
REMARK   3   NUCLEIC ACID ATOMS       : 0                                       
REMARK   3   HETEROGEN ATOMS          : 15                                      
REMARK   3   SOLVENT ATOMS            : 179                                     
REMARK   3                                                                      
REMARK   3  B VALUES.                                                           
REMARK   3   FROM WILSON PLOT           (A**2) : NULL                           
REMARK   3   MEAN B VALUE      (OVERALL, A**2) : NULL                           
REMARK   3   OVERALL ANISOTROPIC B VALUE.                                       
REMARK   3    B11 (A**2) : NULL                                                 
REMARK   3    B22 (A**2) : NULL                                                 
REMARK   3    B33 (A**2) : NULL                                                 
REMARK   3    B12 (A**2) : NULL                                                 
REMARK   3    B13 (A**2) : NULL                                                 
REMARK   3    B23 (A**2) : NULL                                                 
REMARK   3                                                                      
REMARK   3  ESTIMATED COORDINATE ERROR.                                         
REMARK   3   ESD FROM LUZZATI PLOT        (A) : NULL                            
REMARK   3   ESD FROM SIGMAA              (A) : NULL                            
REMARK   3   LOW RESOLUTION CUTOFF        (A) : NULL                            
REMARK   3                                                                      
REMARK   3  RMS DEVIATIONS FROM IDEAL VALUES.                                   
REMARK   3   DISTANCE RESTRAINTS.                    RMS    SIGMA               
REMARK   3    BOND LENGTH                     (A) : NULL  ; NULL                
REMARK   3    ANGLE DISTANCE                  (A) : NULL  ; NULL                
REMARK   3    INTRAPLANAR 1-4 DISTANCE        (A) : NULL  ; NULL                
REMARK   3    H-BOND OR METAL COORDINATION    (A) : NULL  ; NULL                
REMARK   3                                                                      
REMARK   3   PLANE RESTRAINT                  (A) : NULL  ; NULL                
REMARK   3   CHIRAL-CENTER RESTRAINT       (A**3) : NULL  ; NULL                
REMARK   3                                                                      
REMARK   3   NON-BONDED CONTACT RESTRAINTS.                                     
REMARK   3    SINGLE TORSION                  (A) : NULL  ; NULL                
REMARK   3    MULTIPLE TORSION                (A) : NULL  ; NULL                
REMARK   3    H-BOND (X...Y)                  (A) : NULL  ; NULL                
REMARK   3    H-BOND (X-H...Y)                (A) : NULL  ; NULL                
REMARK   3                                                                      
REMARK   3   CONFORMATIONAL TORSION ANGLE RESTRAINTS.                           
REMARK   3    SPECIFIED                 (DEGREES) : NULL  ; NULL                
REMARK   3    PLANAR                    (DEGREES) : NULL  ; NULL                
REMARK   3    STAGGERED                 (DEGREES) : NULL  ; NULL                
REMARK   3    TRANSVERSE                (DEGREES) : NULL  ; NULL                
REMARK   3                                                                      
REMARK   3  ISOTROPIC THERMAL FACTOR RESTRAINTS.    RMS    SIGMA                
REMARK   3   MAIN-CHAIN BOND               (A**2) : 2.000 ; 2.000               
REMARK   3   MAIN-CHAIN ANGLE              (A**2) : 2.900 ; 2.000               
REMARK   3   SIDE-CHAIN BOND               (A**2) : 5.000 ; 4.500               
REMARK   3   SIDE-CHAIN ANGLE              (A**2) : 6.400 ; 6.000               
REMARK   3                                                                      
REMARK   3  OTHER REFINEMENT REMARKS: NULL                                      
REMARK   4                                                                      
REMARK   4 1RN1 COMPLIES WITH FORMAT V. 3.30, 13-JUL-11                         
REMARK 100                                                                      
REMARK 100 THIS ENTRY HAS BEEN PROCESSED BY BNL.                                
REMARK 100 THE DEPOSITION ID IS D_1000176128.                                   
REMARK 200                                                                      
REMARK 200 EXPERIMENTAL DETAILS                                                 
REMARK 200  EXPERIMENT TYPE                : X-RAY DIFFRACTION                  
REMARK 200  DATE OF DATA COLLECTION        : NULL                               
REMARK 200  TEMPERATURE           (KELVIN) : NULL                               
REMARK 200  PH                             : NULL                               
REMARK 200  NUMBER OF CRYSTALS USED        : NULL                               
REMARK 200                                                                      
REMARK 200  SYNCHROTRON              (Y/N) : NULL                               
REMARK 200  RADIATION SOURCE               : NULL                               
REMARK 200  BEAMLINE                       : NULL                               
REMARK 200  X-RAY GENERATOR MODEL          : NULL                               
REMARK 200  MONOCHROMATIC OR LAUE    (M/L) : NULL                               
REMARK 200  WAVELENGTH OR RANGE        (A) : NULL                               
REMARK 200  MONOCHROMATOR                  : NULL                               
REMARK 200  OPTICS                         : NULL                               
REMARK 200                                                                      
REMARK 200  DETECTOR TYPE                  : NULL                               
REMARK 200  DETECTOR MANUFACTURER          : NULL                               
REMARK 200  INTENSITY-INTEGRATION SOFTWARE : NULL                               
REMARK 200  DATA SCALING SOFTWARE          : NULL                               
REMARK 200                                                                      
REMARK 200  NUMBER OF UNIQUE REFLECTIONS   : NULL                               
REMARK 200  RESOLUTION RANGE HIGH      (A) : NULL                               
REMARK 200  RESOLUTION RANGE LOW       (A) : NULL                               
REMARK 200  REJECTION CRITERIA  (SIGMA(I)) : NULL                               
REMARK 200                                                                      
REMARK 200 OVERALL.                                                             
REMARK 200  COMPLETENESS FOR RANGE     (%) : NULL                               
REMARK 200  DATA REDUNDANCY                : NULL                               
REMARK 200  R MERGE                    (I) : NULL                               
REMARK 200  R SYM                      (I) : NULL                               
REMARK 200  <I/SIGMA(I)> FOR THE DATA SET  : NULL                               
REMARK 200                                                                      
REMARK 200 IN THE HIGHEST RESOLUTION SHELL.                                     
REMARK 200  HIGHEST RESOLUTION SHELL, RANGE HIGH (A) : NULL                     
REMARK 200  HIGHEST RESOLUTION SHELL, RANGE LOW  (A) : NULL                     
REMARK 200  COMPLETENESS FOR SHELL     (%) : NULL                               
REMARK 200  DATA REDUNDANCY IN SHELL       : NULL                               
REMARK 200  R MERGE FOR SHELL          (I) : NULL                               
REMARK 200  R SYM FOR SHELL            (I) : NULL                               
REMARK 200  <I/SIGMA(I)> FOR SHELL         : NULL                               
REMARK 200                                                                      
REMARK 200 DIFFRACTION PROTOCOL: NULL                                           
REMARK 200 METHOD USED TO DETERMINE THE STRUCTURE: NULL                         
REMARK 200 SOFTWARE USED: X-PLOR                                                
REMARK 200 STARTING MODEL: NULL                                                 
REMARK 200                                                                      
REMARK 200 REMARK: NULL                                                         
REMARK 280                                                                      
REMARK 280 CRYSTAL                                                              
REMARK 280 SOLVENT CONTENT, VS   (%): 38.74                                     
REMARK 280 MATTHEWS COEFFICIENT, VM (ANGSTROMS**3/DA): 2.01                     
REMARK 280                                                                      
REMARK 280 CRYSTALLIZATION CONDITIONS: NULL                                     
REMARK 290                                                                      
REMARK 290 CRYSTALLOGRAPHIC SYMMETRY                                            
REMARK 290 SYMMETRY OPERATORS FOR SPACE GROUP: P 21 21 21                       
REMARK 290                                                                      
REMARK 290      SYMOP   SYMMETRY                                                
REMARK 290     NNNMMM   OPERATOR                                                
REMARK 290       1555   X,Y,Z                                                   
REMARK 290       2555   -X+1/2,-Y,Z+1/2                                         
REMARK 290       3555   -X,Y+1/2,-Z+1/2                                         
REMARK 290       4555   X+1/2,-Y+1/2,-Z                                         
REMARK 290                                                                      
REMARK 290     WHERE NNN -> OPERATOR NUMBER                                     
REMARK 290           MMM -> TRANSLATION VECTOR                                  
REMARK 290                                                                      
REMARK 290 CRYSTALLOGRAPHIC SYMMETRY TRANSFORMATIONS                            
REMARK 290 THE FOLLOWING TRANSFORMATIONS OPERATE ON THE ATOM/HETATM             
REMARK 290 RECORDS IN THIS ENTRY TO PRODUCE CRYSTALLOGRAPHICALLY                
REMARK 290 RELATED MOLECULES.                                                   
REMARK 290   SMTRY1   1  1.000000  0.000000  0.000000        0.00000            
REMARK 290   SMTRY2   1  0.000000  1.000000  0.000000        0.00000            
REMARK 290   SMTRY3   1  0.000000  0.000000  1.000000        0.00000            
REMARK 290   SMTRY1   2 -1.000000  0.000000  0.000000       45.85500            
REMARK 290   SMTRY2   2  0.000000 -1.000000  0.000000        0.00000            
REMARK 290   SMTRY3   2  0.000000  0.000000  1.000000       38.83500            
REMARK 290   SMTRY1   3 -1.000000  0.000000  0.000000        0.00000            
REMARK 290   SMTRY2   3  0.000000  1.000000  0.000000       18.77000            
REMARK 290   SMTRY3   3  0.000000  0.000000 -1.000000       38.83500            
REMARK 290   SMTRY1   4  1.000000  0.000000  0.000000       45.85500            
REMARK 290   SMTRY2   4  0.000000 -1.000000  0.000000       18.77000            
REMARK 290   SMTRY3   4  0.000000  0.000000 -1.000000        0.00000            
REMARK 290                                                                      
REMARK 290 REMARK: NULL                                                         
REMARK 300                                                                      
REMARK 300 BIOMOLECULE: 1, 2, 3                                                 
REMARK 300 SEE REMARK 350 FOR THE AUTHOR PROVIDED AND/OR PROGRAM                
REMARK 300 GENERATED ASSEMBLY INFORMATION FOR THE STRUCTURE IN                  
REMARK 300 THIS ENTRY. THE REMARK MAY ALSO PROVIDE INFORMATION ON               
REMARK 300 BURIED SURFACE AREA.                                                 
REMARK 300 REMARK: THERE ARE THREE MOLECULES IN THE ASYMMETRIC UNIT, REFERRED   
REMARK 300 TO AS CHAINS A, B, AND C.                                            
REMARK 300                                                                      
REMARK 300 THE TRANSFORMATION PRESENTED AS *MTRIX 1* BELOW WILL YIELD           
REMARK 300 APPROXIMATE COORDINATES FOR CHAIN *A* WHEN APPLIED TO CHAIN          
REMARK 300 *B*.  THE TRANSFORMATION PRESENTED AS *MTRIX 2* BELOW WILL           
REMARK 300 YIELD APPROXIMATE COORDINATES FOR CHAIN *A* WHEN APPLIED TO          
REMARK 300 CHAIN *C*.                                                           
REMARK 350                                                                      
REMARK 350 COORDINATES FOR A COMPLETE MULTIMER REPRESENTING THE KNOWN           
REMARK 350 BIOLOGICALLY SIGNIFICANT OLIGOMERIZATION STATE OF THE                
REMARK 350 MOLECULE CAN BE GENERATED BY APPLYING BIOMT TRANSFORMATIONS          
REMARK 350 GIVEN BELOW.  BOTH NON-CRYSTALLOGRAPHIC AND                          
REMARK 350 CRYSTALLOGRAPHIC OPERATIONS ARE GIVEN.                               
REMARK 350                                                                      
REMARK 350 BIOMOLECULE: 1                                                       
REMARK 350 AUTHOR DETERMINED BIOLOGICAL UNIT: MONOMERIC                         
REMARK 350 APPLY THE FOLLOWING TO CHAINS: C                                     
REMARK 350   BIOMT1   1  1.000000  0.000000  0.000000        0.00000            
REMARK 350   BIOMT2   1  0.000000  1.000000  0.000000        0.00000            
REMARK 350   BIOMT3   1  0.000000  0.000000  1.000000        0.00000            
REMARK 350                                                                      
REMARK 350 BIOMOLECULE: 2                                                       
REMARK 350 AUTHOR DETERMINED BIOLOGICAL UNIT: MONOMERIC                         
REMARK 350 APPLY THE FOLLOWING TO CHAINS: A                                     
REMARK 350   BIOMT1   1  1.000000  0.000000  0.000000        0.00000            
REMARK 350   BIOMT2   1  0.000000  1.000000  0.000000        0.00000            
REMARK 350   BIOMT3   1  0.000000  0.000000  1.000000        0.00000            
REMARK 350                                                                      
REMARK 350 BIOMOLECULE: 3                                                       
REMARK 350 AUTHOR DETERMINED BIOLOGICAL UNIT: MONOMERIC                         
REMARK 350 APPLY THE FOLLOWING TO CHAINS: B                                     
REMARK 350   BIOMT1   1  1.000000  0.000000  0.000000        0.00000            
REMARK 350   BIOMT2   1  0.000000  1.000000  0.000000        0.00000            
REMARK 350   BIOMT3   1  0.000000  0.000000  1.000000        0.00000            
REMARK 465                                                                      
REMARK 465 MISSING RESIDUES                                                     
REMARK 465 THE FOLLOWING RESIDUES WERE NOT LOCATED IN THE                       
REMARK 465 EXPERIMENT. (M=MODEL NUMBER; RES=RESIDUE NAME; C=CHAIN               
REMARK 465 IDENTIFIER; SSSEQ=SEQUENCE NUMBER; I=INSERTION CODE.)                
REMARK 465                                                                      
REMARK 465   M RES C SSSEQI                                                     
REMARK 465     TYR A    45                                                      
REMARK 465     ALA B     1                                                      
REMARK 470                                                                      
REMARK 470 MISSING ATOM                                                         
REMARK 470 THE FOLLOWING RESIDUES HAVE MISSING ATOMS (M=MODEL NUMBER;           
REMARK 470 RES=RESIDUE NAME; C=CHAIN IDENTIFIER; SSEQ=SEQUENCE NUMBER;          
REMARK 470 I=INSERTION CODE):                                                   
REMARK 470   M RES CSSEQI  ATOMS                                                
REMARK 470     GLU A  31    CG   CD   OE1  OE2                                  
REMARK 470     SER A  35    CB   OG                                             
REMARK 470     LYS A  41    CE   NZ                                             
REMARK 470     ASN A  43    CB   CG   OD1  ND2                                  
REMARK 470     ASP A  49    CB   CG   OD1  OD2                                  
REMARK 470     SER B  96    CB   OG                                             
REMARK 470     ASN B  98    CG   OD1  ND2                                       
REMARK 470     LYS C  41    CE   NZ                                             
REMARK 470     TYR C  45    OH                                                  
REMARK 470     SER C  96    OG                                                  
REMARK 500                                                                      
REMARK 500 GEOMETRY AND STEREOCHEMISTRY                                         
REMARK 500 SUBTOPIC: CLOSE CONTACTS IN SAME ASYMMETRIC UNIT                     
REMARK 500                                                                      
REMARK 500 THE FOLLOWING ATOMS ARE IN CLOSE CONTACT.                            
REMARK 500                                                                      
REMARK 500  ATM1  RES C  SSEQI   ATM2  RES C  SSEQI           DISTANCE          
REMARK 500   O    HOH C   129     O    HOH C   154              1.89            
REMARK 500   OH   TYR B    45     O    HOH B   154              2.16            
REMARK 500                                                                      
REMARK 500 REMARK: NULL                                                         
REMARK 500                                                                      
REMARK 500 GEOMETRY AND STEREOCHEMISTRY                                         
REMARK 500 SUBTOPIC: COVALENT BOND LENGTHS                                      
REMARK 500                                                                      
REMARK 500 THE STEREOCHEMICAL PARAMETERS OF THE FOLLOWING RESIDUES              
REMARK 500 HAVE VALUES WHICH DEVIATE FROM EXPECTED VALUES BY MORE               
REMARK 500 THAN 6*RMSD (M=MODEL NUMBER; RES=RESIDUE NAME; C=CHAIN               
REMARK 500 IDENTIFIER; SSEQ=SEQUENCE NUMBER; I=INSERTION CODE).                 
REMARK 500                                                                      
REMARK 500 STANDARD TABLE:                                                      
REMARK 500 FORMAT: (10X,I3,1X,2(A3,1X,A1,I4,A1,1X,A4,3X),1X,F6.3)               
REMARK 500                                                                      
REMARK 500 EXPECTED VALUES PROTEIN: ENGH AND HUBER, 1999                        
REMARK 500 EXPECTED VALUES NUCLEIC ACID: CLOWNEY ET AL 1996                     
REMARK 500                                                                      
REMARK 500  M RES CSSEQI ATM1   RES CSSEQI ATM2   DEVIATION                     
REMARK 500    GLU A  46   CD    GLU A  46   OE1     0.071                       
REMARK 500    GLU B  28   CD    GLU B  28   OE2     0.069                       
REMARK 500    GLU C  28   CD    GLU C  28   OE1     0.068                       
REMARK 500    GLU C  31   CD    GLU C  31   OE1     0.078                       
REMARK 500    GLU C  46   CD    GLU C  46   OE2     0.066                       
REMARK 500    GLY C  71   N     GLY C  71   CA      0.097                       
REMARK 500                                                                      
REMARK 500 REMARK: NULL                                                         
REMARK 500                                                                      
REMARK 500 GEOMETRY AND STEREOCHEMISTRY                                         
REMARK 500 SUBTOPIC: COVALENT BOND ANGLES                                       
REMARK 500                                                                      
REMARK 500 THE STEREOCHEMICAL PARAMETERS OF THE FOLLOWING RESIDUES              
REMARK 500 HAVE VALUES WHICH DEVIATE FROM EXPECTED VALUES BY MORE               
REMARK 500 THAN 6*RMSD (M=MODEL NUMBER; RES=RESIDUE NAME; C=CHAIN               
REMARK 500 IDENTIFIER; SSEQ=SEQUENCE NUMBER; I=INSERTION CODE).                 
REMARK 500                                                                      
REMARK 500 STANDARD TABLE:                                                      
REMARK 500 FORMAT: (10X,I3,1X,A3,1X,A1,I4,A1,3(1X,A4,2X),12X,F5.1)              
REMARK 500                                                                      
REMARK 500 EXPECTED VALUES PROTEIN: ENGH AND HUBER, 1999                        
REMARK 500 EXPECTED VALUES NUCLEIC ACID: CLOWNEY ET AL 1996                     
REMARK 500                                                                      
REMARK 500  M RES CSSEQI ATM1   ATM2   ATM3                                     
REMARK 500    ASP A   3   CB  -  CG  -  OD2 ANGL. DEV. =   8.6 DEGREES          
REMARK 500    TYR A  24   CB  -  CG  -  CD1 ANGL. DEV. =  -5.1 DEGREES          
REMARK 500    TYR A  56   CB  -  CG  -  CD2 ANGL. DEV. =  -4.5 DEGREES          
REMARK 500    TYR A  56   CB  -  CG  -  CD1 ANGL. DEV. =   4.0 DEGREES          
REMARK 500    ASP A  66   CB  -  CG  -  OD1 ANGL. DEV. =  -8.0 DEGREES          
REMARK 500    ARG A  77   NE  -  CZ  -  NH2 ANGL. DEV. =  -4.6 DEGREES          
REMARK 500    GLU A  82   OE1 -  CD  -  OE2 ANGL. DEV. =  13.5 DEGREES          
REMARK 500    GLU A 102   OE1 -  CD  -  OE2 ANGL. DEV. =   8.9 DEGREES          
REMARK 500    CYS B   2   O   -  C   -  N   ANGL. DEV. =  10.1 DEGREES          
REMARK 500    GLU B  28   OE1 -  CD  -  OE2 ANGL. DEV. =   7.4 DEGREES          
REMARK 500    GLU B  28   CG  -  CD  -  OE2 ANGL. DEV. = -12.2 DEGREES          
REMARK 500    TYR B  68   CB  -  CG  -  CD2 ANGL. DEV. =  -4.9 DEGREES          
REMARK 500    TYR C   4   CB  -  CG  -  CD2 ANGL. DEV. =  -6.4 DEGREES          
REMARK 500    VAL C  33   CB  -  CA  -  C   ANGL. DEV. = -12.3 DEGREES          
REMARK 500    ALA C  75   N   -  CA  -  CB  ANGL. DEV. =  -9.1 DEGREES          
REMARK 500    ARG C  77   NE  -  CZ  -  NH1 ANGL. DEV. =   3.6 DEGREES          
REMARK 500                                                                      
REMARK 500 REMARK: NULL                                                         
REMARK 500                                                                      
REMARK 500 GEOMETRY AND STEREOCHEMISTRY                                         
REMARK 500 SUBTOPIC: TORSION ANGLES                                             
REMARK 500                                                                      
REMARK 500 TORSION ANGLES OUTSIDE THE EXPECTED RAMACHANDRAN REGIONS:            
REMARK 500 (M=MODEL NUMBER; RES=RESIDUE NAME; C=CHAIN IDENTIFIER;               
REMARK 500 SSEQ=SEQUENCE NUMBER; I=INSERTION CODE).                             
REMARK 500                                                                      
REMARK 500 STANDARD TABLE:                                                      
REMARK 500 FORMAT:(10X,I3,1X,A3,1X,A1,I4,A1,4X,F7.2,3X,F7.2)                    
REMARK 500                                                                      
REMARK 500 EXPECTED VALUES: GJ KLEYWEGT AND TA JONES (1996). PHI/PSI-           
REMARK 500 CHOLOGY: RAMACHANDRAN REVISITED. STRUCTURE 4, 1395 - 1400            
REMARK 500                                                                      
REMARK 500  M RES CSSEQI        PSI       PHI                                   
REMARK 500    SER A  37       86.10     56.62                                   
REMARK 500                                                                      
REMARK 500 REMARK: NULL                                                         
REMARK 600                                                                      
REMARK 600 HETEROGEN                                                            
REMARK 600                                                                      
REMARK 600 THERE ARE THREE SULFATE IONS AT THE CATALYTIC SITES.                 
REMARK 800                                                                      
REMARK 800 SITE                                                                 
REMARK 800 SITE_IDENTIFIER: AC1                                                 
REMARK 800 EVIDENCE_CODE: SOFTWARE                                              
REMARK 800 SITE_DESCRIPTION: BINDING SITE FOR RESIDUE SO4 A 105                 
REMARK 800                                                                      
REMARK 800 SITE_IDENTIFIER: AC2                                                 
REMARK 800 EVIDENCE_CODE: SOFTWARE                                              
REMARK 800 SITE_DESCRIPTION: BINDING SITE FOR RESIDUE SO4 B 106                 
REMARK 800                                                                      
REMARK 800 SITE_IDENTIFIER: AC3                                                 
REMARK 800 EVIDENCE_CODE: SOFTWARE                                              
REMARK 800 SITE_DESCRIPTION: BINDING SITE FOR RESIDUE SO4 C 107                 
DBREF  1RN1 A    1   104  UNP    P00651   RNT1_ASPOR      27    130             
DBREF  1RN1 B    1   104  UNP    P00651   RNT1_ASPOR      27    130             
DBREF  1RN1 C    1   104  UNP    P00651   RNT1_ASPOR      27    130             
SEQRES   1 A  104  ALA CYS ASP TYR THR CYS GLY SER ASN CYS TYR SER SER          
SEQRES   2 A  104  SER ASP VAL SER THR ALA GLN ALA ALA GLY TYR GLN LEU          
SEQRES   3 A  104  HIS GLU ASP GLY GLU THR VAL GLY SER ASN SER TYR PRO          
SEQRES   4 A  104  HIS LYS TYR ASN ASN TYR GLU GLY PHE ASP PHE SER VAL          
SEQRES   5 A  104  SER SER PRO TYR TYR GLU TRP PRO ILE LEU SER SER GLY          
SEQRES   6 A  104  ASP VAL TYR SER GLY GLY SER PRO GLY ALA ASP ARG VAL          
SEQRES   7 A  104  VAL PHE ASN GLU ASN ASN GLN LEU ALA GLY VAL ILE THR          
SEQRES   8 A  104  HIS THR GLY ALA SER GLY ASN ASN PHE VAL GLU CYS THR          
SEQRES   1 B  104  ALA CYS ASP TYR THR CYS GLY SER ASN CYS TYR SER SER          
SEQRES   2 B  104  SER ASP VAL SER THR ALA GLN ALA ALA GLY TYR GLN LEU          
SEQRES   3 B  104  HIS GLU ASP GLY GLU THR VAL GLY SER ASN SER TYR PRO          
SEQRES   4 B  104  HIS LYS TYR ASN ASN TYR GLU GLY PHE ASP PHE SER VAL          
SEQRES   5 B  104  SER SER PRO TYR TYR GLU TRP PRO ILE LEU SER SER GLY          
SEQRES   6 B  104  ASP VAL TYR SER GLY GLY SER PRO GLY ALA ASP ARG VAL          
SEQRES   7 B  104  VAL PHE ASN GLU ASN ASN GLN LEU ALA GLY VAL ILE THR          
SEQRES   8 B  104  HIS THR GLY ALA SER GLY ASN ASN PHE VAL GLU CYS THR          
SEQRES   1 C  104  ALA CYS ASP TYR THR CYS GLY SER ASN CYS TYR SER SER          
SEQRES   2 C  104  SER ASP VAL SER THR ALA GLN ALA ALA GLY TYR GLN LEU          
SEQRES   3 C  104  HIS GLU ASP GLY GLU THR VAL GLY SER ASN SER TYR PRO          
SEQRES   4 C  104  HIS LYS TYR ASN ASN TYR GLU GLY PHE ASP PHE SER VAL          
SEQRES   5 C  104  SER SER PRO TYR TYR GLU TRP PRO ILE LEU SER SER GLY          
SEQRES   6 C  104  ASP VAL TYR SER GLY GLY SER PRO GLY ALA ASP ARG VAL          
SEQRES   7 C  104  VAL PHE ASN GLU ASN ASN GLN LEU ALA GLY VAL ILE THR          
SEQRES   8 C  104  HIS THR GLY ALA SER GLY ASN ASN PHE VAL GLU CYS THR          
HET    SO4  A 105       5                                                       
HET    SO4  B 106       5                                                       
HET    SO4  C 107       5                                                       
HETNAM     SO4 SULFATE ION                                                      
FORMUL   4  SO4    3(O4 S 2-)                                                   
FORMUL   7  HOH   *179(H2 O)                                                    
HELIX    1  H1 SER A   13  ASP A   29  1MOLECULE 1                        17    
HELIX    2  H2 SER B   13  ASP B   29  1MOLECULE 1                        17    
HELIX    3  H3 SER C   13  ASP C   29  1MOLECULE 1                        17    
SHEET    1  AA 2 TYR A   4  CYS A   6  0                                        
SHEET    2  AA 2 ASN A   9  SER A  12 -1                                        
SHEET    1  AB 5 PRO A  39  TYR A  42  0                                        
SHEET    2  AB 5 PRO A  55  LEU A  62 -1                                        
SHEET    3  AB 5 ASP A  76  ASN A  81 -1                                        
SHEET    4  AB 5 GLN A  85  THR A  91 -1                                        
SHEET    5  AB 5 PHE A 100  CYS A 103 -1                                        
SHEET    1  BA 2 TYR B   4  CYS B   6  0                                        
SHEET    2  BA 2 ASN B   9  SER B  12 -1                                        
SHEET    1  BB 5 PRO B  39  TYR B  42  0                                        
SHEET    2  BB 5 PRO B  55  LEU B  62 -1                                        
SHEET    3  BB 5 ASP B  76  ASN B  81 -1                                        
SHEET    4  BB 5 GLN B  85  THR B  91 -1                                        
SHEET    5  BB 5 PHE B 100  CYS B 103 -1                                        
SHEET    1  CA 2 TYR C   4  CYS C   6  0                                        
SHEET    2  CA 2 ASN C   9  SER C  12 -1                                        
SHEET    1  CB 5 PRO C  39  TYR C  42  0                                        
SHEET    2  CB 5 PRO C  55  LEU C  62 -1                                        
SHEET    3  CB 5 ASP C  76  ASN C  81 -1                                        
SHEET    4  CB 5 GLN C  85  THR C  91 -1                                        
SHEET    5  CB 5 PHE C 100  CYS C 103 -1                                        
SSBOND   1 CYS A    2    CYS A   10                          1555   1555  1.90  
SSBOND   2 CYS A    6    CYS A  103                          1555   1555  2.10  
SSBOND   3 CYS B    2    CYS B   10                          1555   1555  2.02  
SSBOND   4 CYS B    6    CYS B  103                          1555   1555  2.04  
SSBOND   5 CYS C    2    CYS C   10                          1555   1555  2.09  
SSBOND   6 CYS C    6    CYS C  103                          1555   1555  2.13  
CISPEP   1 TYR A   38    PRO A   39          0        -4.29                     
CISPEP   2 SER A   54    PRO A   55          0         3.21                     
CISPEP   3 TYR B   38    PRO B   39          0        -1.05                     
CISPEP   4 SER B   54    PRO B   55          0         0.49                     
CISPEP   5 TYR C   38    PRO C   39          0        -2.33                     
CISPEP   6 SER C   54    PRO C   55          0         1.01                     
SITE     1 AC1  5 TYR A  38  HIS A  40  GLU A  58  ARG A  77                    
SITE     2 AC1  5 HIS A  92                                                     
SITE     1 AC2  7 ASN B  36  TYR B  38  HIS B  40  GLU B  58                    
SITE     2 AC2  7 ARG B  77  HIS B  92  PHE B 100                               
SITE     1 AC3  8 TYR C  38  HIS C  40  GLU C  58  ARG C  77                    
SITE     2 AC3  8 HIS C  92  ASN C  98  PHE C 100  HOH C 150                    
CRYST1   91.710   37.540   77.670  90.00  90.00  90.00 P 21 21 21   12          
ORIGX1      1.000000  0.000000  0.000000        0.00000                         
ORIGX2      0.000000  1.000000  0.000000        0.00000                         
ORIGX3      0.000000  0.000000  1.000000        0.00000                         
SCALE1      0.010904  0.000000  0.000000        0.00000                         
SCALE2      0.000000  0.026638  0.000000        0.00000                         
SCALE3      0.000000  0.000000  0.012875        0.00000                         
MTRIX1   1 -0.070100  0.967600 -0.242700       51.29900    1                    
MTRIX2   1 -0.524700  0.171100  0.833900        4.64900    1                    
MTRIX3   1  0.848400  0.185800  0.495700      -14.75900    1                    
MTRIX1   2  0.541300  0.640400  0.546900      -16.61400    1                    
MTRIX2   2  0.040900  0.627200 -0.777800       43.66600    1                    
MTRIX3   2 -0.839800  0.443300  0.313300       67.11300    1                    
ATOM      1  N   ALA A   1      88.033   3.240  46.830  1.00 47.92           N  
ATOM      2  CA  ALA A   1      87.441   4.479  46.270  1.00 45.27           C  
ATOM      3  C   ALA A   1      86.627   5.116  47.390  1.00 42.02           C  
ATOM      4  O   ALA A   1      87.037   5.151  48.550  1.00 45.44           O  
ATOM      5  CB  ALA A   1      86.615   4.260  45.021  1.00 41.39           C  
ATOM      6  N   CYS A   2      85.495   5.646  47.021  1.00 38.37           N  
ATOM      7  CA  CYS A   2      84.676   6.319  48.062  1.00 31.24           C  
ATOM      8  C   CYS A   2      83.341   5.646  47.952  1.00 28.77           C  
ATOM      9  O   CYS A   2      83.065   5.251  46.809  1.00 31.46           O  
ATOM     10  CB  CYS A   2      84.602   7.817  47.644  1.00 21.43           C  
ATOM     11  SG  CYS A   2      86.304   8.504  47.660  1.00 22.91           S  
ATOM     12  N   ASP A   3      82.567   5.547  48.991  1.00 27.56           N  
ATOM     13  CA  ASP A   3      81.193   4.980  48.814  1.00 22.78           C  
ATOM     14  C   ASP A   3      80.429   6.133  48.188  1.00 21.77           C  
ATOM     15  O   ASP A   3      79.557   5.988  47.306  1.00 23.85           O  
ATOM     16  CB  ASP A   3      80.729   4.365  50.162  1.00 20.65           C  
ATOM     17  CG  ASP A   3      81.711   3.231  50.522  1.00 23.16           C  
ATOM     18  OD1 ASP A   3      81.894   2.361  49.641  1.00 30.80           O  
ATOM     19  OD2 ASP A   3      82.284   3.058  51.612  1.00 26.16           O  
ATOM     20  N   TYR A   4      80.795   7.329  48.609  1.00 17.91           N  
ATOM     21  CA  TYR A   4      80.159   8.578  48.204  1.00 18.87           C  
ATOM     22  C   TYR A   4      81.230   9.639  47.977  1.00 17.55           C  
ATOM     23  O   TYR A   4      82.156   9.777  48.813  1.00 19.96           O  
ATOM     24  CB  TYR A   4      79.227   9.106  49.372  1.00 15.22           C  
ATOM     25  CG  TYR A   4      78.173   8.109  49.725  1.00 22.18           C  
ATOM     26  CD1 TYR A   4      76.956   8.086  49.007  1.00 22.67           C  
ATOM     27  CD2 TYR A   4      78.427   7.116  50.684  1.00 25.15           C  
ATOM     28  CE1 TYR A   4      76.002   7.119  49.326  1.00 26.64           C  
ATOM     29  CE2 TYR A   4      77.459   6.143  51.021  1.00 27.26           C  
ATOM     30  CZ  TYR A   4      76.269   6.161  50.322  1.00 22.69           C  
ATOM     31  OH  TYR A   4      75.326   5.198  50.576  1.00 26.85           O  
ATOM     32  N   THR A   5      81.062  10.401  46.937  1.00 15.67           N  
ATOM     33  CA  THR A   5      81.957  11.489  46.548  1.00 18.74           C  
ATOM     34  C   THR A   5      81.125  12.773  46.395  1.00 16.69           C  
ATOM     35  O   THR A   5      80.349  12.943  45.417  1.00 18.45           O  
ATOM     36  CB  THR A   5      82.753  11.213  45.234  1.00 25.17           C  
ATOM     37  OG1 THR A   5      83.345   9.940  45.409  1.00 29.15           O  
ATOM     38  CG2 THR A   5      83.832  12.268  45.052  1.00 22.94           C  
ATOM     39  N   CYS A   6      81.383  13.674  47.291  1.00 13.39           N  
ATOM     40  CA  CYS A   6      80.675  14.980  47.308  1.00 15.45           C  
ATOM     41  C   CYS A   6      81.716  16.037  46.936  1.00 15.48           C  
ATOM     42  O   CYS A   6      82.515  16.399  47.825  1.00 14.80           O  
ATOM     43  CB  CYS A   6      80.127  15.252  48.712  1.00 18.02           C  
ATOM     44  SG  CYS A   6      78.997  14.010  49.309  1.00 15.82           S  
ATOM     45  N   GLY A   7      81.654  16.464  45.684  1.00 16.86           N  
ATOM     46  CA  GLY A   7      82.710  17.406  45.230  1.00 17.57           C  
ATOM     47  C   GLY A   7      84.005  16.533  45.313  1.00 17.64           C  
ATOM     48  O   GLY A   7      84.060  15.459  44.706  1.00 20.22           O  
ATOM     49  N   SER A   8      84.981  16.986  46.047  1.00 16.79           N  
ATOM     50  CA  SER A   8      86.253  16.281  46.200  1.00 14.57           C  
ATOM     51  C   SER A   8      86.341  15.448  47.480  1.00 15.05           C  
ATOM     52  O   SER A   8      87.290  14.699  47.626  1.00 14.84           O  
ATOM     53  CB  SER A   8      87.454  17.228  46.174  1.00 17.35           C  
ATOM     54  OG  SER A   8      87.246  18.318  47.080  1.00 20.98           O  
ATOM     55  N   ASN A   9      85.310  15.549  48.348  1.00 15.45           N  
ATOM     56  CA  ASN A   9      85.292  14.771  49.613  1.00 16.58           C  
ATOM     57  C   ASN A   9      84.920  13.310  49.317  1.00 15.01           C  
ATOM     58  O   ASN A   9      84.031  13.073  48.482  1.00 17.44           O  
ATOM     59  CB  ASN A   9      84.211  15.421  50.501  1.00 18.85           C  
ATOM     60  CG  ASN A   9      84.659  16.861  50.771  1.00 12.73           C  
ATOM     61  OD1 ASN A   9      85.874  17.075  50.802  1.00 18.87           O  
ATOM     62  ND2 ASN A   9      83.665  17.679  50.973  1.00 17.95           N  
ATOM     63  N   CYS A  10      85.519  12.452  50.026  1.00 13.83           N  
ATOM     64  CA  CYS A  10      85.363  10.983  49.868  1.00 16.52           C  
ATOM     65  C   CYS A  10      84.813  10.439  51.170  1.00 17.55           C  
ATOM     66  O   CYS A  10      85.465  10.572  52.239  1.00 18.91           O  
ATOM     67  CB  CYS A  10      86.803  10.466  49.565  1.00 18.92           C  
ATOM     68  SG  CYS A  10      86.953   8.688  49.433  1.00 23.89           S  
ATOM     69  N   TYR A  11      83.615   9.911  51.165  1.00 15.33           N  
ATOM     70  CA  TYR A  11      83.002   9.385  52.409  1.00 17.00           C  
ATOM     71  C   TYR A  11      82.826   7.873  52.275  1.00 18.01           C  
ATOM     72  O   TYR A  11      82.441   7.375  51.207  1.00 16.96           O  
ATOM     73  CB  TYR A  11      81.675  10.115  52.520  1.00  8.87           C  
ATOM     74  CG  TYR A  11      81.781  11.568  52.809  1.00 12.96           C  
ATOM     75  CD1 TYR A  11      82.512  12.017  53.903  1.00 15.00           C  
ATOM     76  CD2 TYR A  11      81.161  12.511  51.971  1.00 11.79           C  
ATOM     77  CE1 TYR A  11      82.587  13.418  54.189  1.00 15.16           C  
ATOM     78  CE2 TYR A  11      81.283  13.865  52.250  1.00 12.88           C  
ATOM     79  CZ  TYR A  11      81.984  14.309  53.355  1.00 10.04           C  
ATOM     80  OH  TYR A  11      82.091  15.653  53.627  1.00 14.96           O  
ATOM     81  N   SER A  12      83.115   7.116  53.317  1.00 16.63           N  
ATOM     82  CA  SER A  12      82.906   5.629  53.196  1.00 15.72           C  
ATOM     83  C   SER A  12      81.535   5.392  53.861  1.00 14.98           C  
ATOM     84  O   SER A  12      81.031   6.339  54.423  1.00 15.12           O  
ATOM     85  CB  SER A  12      83.958   4.916  53.988  1.00 18.61           C  
ATOM     86  OG  SER A  12      83.817   5.205  55.387  1.00 21.91           O  
ATOM     87  N   SER A  13      81.026   4.213  53.744  1.00 16.49           N  
ATOM     88  CA  SER A  13      79.748   3.807  54.339  1.00 19.18           C  
ATOM     89  C   SER A  13      79.747   4.063  55.851  1.00 19.01           C  
ATOM     90  O   SER A  13      78.661   4.385  56.364  1.00 21.42           O  
ATOM     91  CB  SER A  13      79.393   2.340  54.061  1.00 18.38           C  
ATOM     92  OG  SER A  13      78.966   2.341  52.682  1.00 33.61           O  
ATOM     93  N   SER A  14      80.891   3.886  56.435  1.00 18.78           N  
ATOM     94  CA  SER A  14      81.173   4.055  57.849  1.00 17.15           C  
ATOM     95  C   SER A  14      81.107   5.483  58.263  1.00 14.69           C  
ATOM     96  O   SER A  14      80.600   5.787  59.325  1.00 19.41           O  
ATOM     97  CB  SER A  14      82.637   3.580  58.202  1.00 26.34           C  
ATOM     98  OG  SER A  14      82.505   2.207  58.471  1.00 34.94           O  
ATOM     99  N   ASP A  15      81.626   6.345  57.408  1.00 15.03           N  
ATOM    100  CA  ASP A  15      81.579   7.788  57.733  1.00 13.65           C  
ATOM    101  C   ASP A  15      80.111   8.190  57.724  1.00 13.95           C  
ATOM    102  O   ASP A  15      79.663   9.011  58.529  1.00 13.79           O  
ATOM    103  CB  ASP A  15      82.323   8.615  56.666  1.00 12.81           C  
ATOM    104  CG  ASP A  15      83.796   8.460  56.560  1.00 18.94           C  
ATOM    105  OD1 ASP A  15      84.479   8.306  57.582  1.00 21.80           O  
ATOM    106  OD2 ASP A  15      84.347   8.513  55.440  1.00 19.79           O  
ATOM    107  N   VAL A  16      79.421   7.658  56.734  1.00 16.35           N  
ATOM    108  CA  VAL A  16      77.985   8.017  56.566  1.00 13.65           C  
ATOM    109  C   VAL A  16      77.168   7.509  57.748  1.00 13.73           C  
ATOM    110  O   VAL A  16      76.333   8.286  58.198  1.00 14.12           O  
ATOM    111  CB  VAL A  16      77.530   7.651  55.153  1.00 15.45           C  
ATOM    112  CG1 VAL A  16      76.016   7.598  54.944  1.00 14.55           C  
ATOM    113  CG2 VAL A  16      78.178   8.539  54.092  1.00 17.73           C  
ATOM    114  N   SER A  17      77.341   6.280  58.185  1.00 12.89           N  
ATOM    115  CA  SER A  17      76.561   5.742  59.309  1.00 15.52           C  
ATOM    116  C   SER A  17      76.855   6.473  60.605  1.00 13.20           C  
ATOM    117  O   SER A  17      75.938   6.689  61.387  1.00 15.38           O  
ATOM    118  CB  SER A  17      76.593   4.242  59.429  1.00 12.66           C  
ATOM    119  OG  SER A  17      77.882   3.748  59.510  1.00 32.98           O  
ATOM    120  N   THR A  18      78.088   6.894  60.844  1.00 14.84           N  
ATOM    121  CA  THR A  18      78.525   7.651  61.993  1.00 16.13           C  
ATOM    122  C   THR A  18      77.772   8.973  62.058  1.00 18.21           C  
ATOM    123  O   THR A  18      77.263   9.373  63.120  1.00 16.91           O  
ATOM    124  CB  THR A  18      80.051   7.801  61.988  1.00 19.11           C  
ATOM    125  OG1 THR A  18      80.560   6.461  61.986  1.00 19.92           O  
ATOM    126  CG2 THR A  18      80.586   8.614  63.097  1.00 18.32           C  
ATOM    127  N   ALA A  19      77.716   9.646  60.919  1.00 15.70           N  
ATOM    128  CA  ALA A  19      77.030  10.919  60.844  1.00 13.78           C  
ATOM    129  C   ALA A  19      75.567  10.741  61.085  1.00 13.45           C  
ATOM    130  O   ALA A  19      74.894  11.418  61.870  1.00 16.02           O  
ATOM    131  CB  ALA A  19      77.361  11.549  59.455  1.00 10.69           C  
ATOM    132  N   GLN A  20      74.949   9.834  60.326  1.00 15.90           N  
ATOM    133  CA  GLN A  20      73.550   9.506  60.403  1.00 12.49           C  
ATOM    134  C   GLN A  20      73.161   9.139  61.848  1.00 12.24           C  
ATOM    135  O   GLN A  20      72.097   9.548  62.303  1.00 13.71           O  
ATOM    136  CB  GLN A  20      73.271   8.263  59.511  1.00 14.17           C  
ATOM    137  CG  GLN A  20      71.815   7.922  59.500  1.00 14.74           C  
ATOM    138  CD  GLN A  20      71.373   6.804  58.614  1.00 17.21           C  
ATOM    139  OE1 GLN A  20      70.334   6.208  58.868  1.00 19.14           O  
ATOM    140  NE2 GLN A  20      72.104   6.565  57.594  1.00 13.47           N  
ATOM    141  N   ALA A  21      73.955   8.303  62.443  1.00 16.12           N  
ATOM    142  CA  ALA A  21      73.711   7.846  63.862  1.00 19.91           C  
ATOM    143  C   ALA A  21      73.572   9.058  64.771  1.00 20.63           C  
ATOM    144  O   ALA A  21      72.673   9.087  65.636  1.00 22.07           O  
ATOM    145  CB  ALA A  21      74.827   6.937  64.365  1.00 17.99           C  
ATOM    146  N   ALA A  22      74.356  10.087  64.557  1.00 18.50           N  
ATOM    147  CA  ALA A  22      74.299  11.337  65.379  1.00 14.89           C  
ATOM    148  C   ALA A  22      73.107  12.169  65.105  1.00 17.88           C  
ATOM    149  O   ALA A  22      72.387  12.721  66.005  1.00 18.05           O  
ATOM    150  CB  ALA A  22      75.631  12.086  65.136  1.00 16.84           C  
ATOM    151  N   GLY A  23      72.786  12.335  63.808  1.00 18.18           N  
ATOM    152  CA  GLY A  23      71.634  13.157  63.420  1.00 16.08           C  
ATOM    153  C   GLY A  23      70.331  12.567  63.886  1.00 16.12           C  
ATOM    154  O   GLY A  23      69.374  13.216  64.301  1.00 15.51           O  
ATOM    155  N   TYR A  24      70.237  11.245  63.692  1.00 14.85           N  
ATOM    156  CA  TYR A  24      68.998  10.512  64.006  1.00 16.44           C  
ATOM    157  C   TYR A  24      68.743  10.450  65.500  1.00 15.31           C  
ATOM    158  O   TYR A  24      67.613  10.519  65.930  1.00 18.82           O  
ATOM    159  CB  TYR A  24      69.094   9.101  63.407  1.00 15.35           C  
ATOM    160  CG  TYR A  24      67.846   8.364  63.853  1.00 17.76           C  
ATOM    161  CD1 TYR A  24      66.658   8.661  63.129  1.00 19.63           C  
ATOM    162  CD2 TYR A  24      67.877   7.478  64.908  1.00 17.53           C  
ATOM    163  CE1 TYR A  24      65.510   7.993  63.501  1.00 22.05           C  
ATOM    164  CE2 TYR A  24      66.692   6.797  65.279  1.00 22.67           C  
ATOM    165  CZ  TYR A  24      65.553   7.112  64.578  1.00 16.96           C  
ATOM    166  OH  TYR A  24      64.357   6.524  64.875  1.00 32.46           O  
ATOM    167  N   GLN A  25      69.782  10.358  66.304  1.00 18.22           N  
ATOM    168  CA  GLN A  25      69.639  10.338  67.793  1.00 19.87           C  
ATOM    169  C   GLN A  25      69.102  11.646  68.258  1.00 17.59           C  
ATOM    170  O   GLN A  25      68.201  11.697  69.091  1.00 17.03           O  
ATOM    171  CB  GLN A  25      70.960   9.867  68.392  1.00 26.21           C  
ATOM    172  CG  GLN A  25      71.198  10.184  69.818  1.00 45.65           C  
ATOM    173  CD  GLN A  25      70.871   9.288  70.959  1.00 51.00           C  
ATOM    174  OE1 GLN A  25      70.571   8.095  70.927  1.00 50.30           O  
ATOM    175  NE2 GLN A  25      70.952   9.924  72.166  1.00 55.99           N  
ATOM    176  N   LEU A  26      69.593  12.775  67.718  1.00 19.51           N  
ATOM    177  CA  LEU A  26      69.092  14.124  68.068  1.00 17.27           C  
ATOM    178  C   LEU A  26      67.632  14.283  67.790  1.00 18.32           C  
ATOM    179  O   LEU A  26      66.794  14.798  68.545  1.00 19.87           O  
ATOM    180  CB  LEU A  26      69.900  15.160  67.308  1.00 20.80           C  
ATOM    181  CG  LEU A  26      71.113  15.749  68.017  1.00 27.42           C  
ATOM    182  CD1 LEU A  26      72.063  14.674  68.357  1.00 30.55           C  
ATOM    183  CD2 LEU A  26      71.820  16.805  67.172  1.00 29.12           C  
ATOM    184  N   HIS A  27      67.293  13.851  66.547  1.00 17.51           N  
ATOM    185  CA  HIS A  27      65.928  13.857  66.066  1.00 16.90           C  
ATOM    186  C   HIS A  27      65.078  13.065  67.088  1.00 19.11           C  
ATOM    187  O   HIS A  27      63.965  13.482  67.397  1.00 21.86           O  
ATOM    188  CB  HIS A  27      65.803  13.161  64.743  1.00 16.57           C  
ATOM    189  CG  HIS A  27      64.364  12.993  64.271  1.00 15.73           C  
ATOM    190  ND1 HIS A  27      63.549  14.066  64.051  1.00 16.50           N  
ATOM    191  CD2 HIS A  27      63.710  11.841  63.953  1.00 12.60           C  
ATOM    192  CE1 HIS A  27      62.421  13.588  63.654  1.00 16.20           C  
ATOM    193  NE2 HIS A  27      62.467  12.229  63.560  1.00 18.12           N  
ATOM    194  N   GLU A  28      65.569  11.928  67.515  1.00 20.63           N  
ATOM    195  CA  GLU A  28      64.864  11.036  68.469  1.00 24.67           C  
ATOM    196  C   GLU A  28      64.690  11.717  69.837  1.00 26.02           C  
ATOM    197  O   GLU A  28      63.575  11.641  70.412  1.00 26.48           O  
ATOM    198  CB  GLU A  28      65.587   9.725  68.673  1.00 24.76           C  
ATOM    199  CG  GLU A  28      64.964   8.404  68.386  1.00 31.42           C  
ATOM    200  CD  GLU A  28      65.800   7.193  68.706  1.00 35.79           C  
ATOM    201  OE1 GLU A  28      67.042   7.511  68.988  1.00 38.24           O  
ATOM    202  OE2 GLU A  28      65.414   6.030  68.662  1.00 35.73           O  
ATOM    203  N   ASP A  29      65.668  12.398  70.361  1.00 25.71           N  
ATOM    204  CA  ASP A  29      65.655  13.113  71.633  1.00 26.13           C  
ATOM    205  C   ASP A  29      64.974  14.465  71.499  1.00 27.67           C  
ATOM    206  O   ASP A  29      64.868  15.191  72.492  1.00 28.79           O  
ATOM    207  CB  ASP A  29      67.102  13.380  72.095  1.00 26.86           C  
ATOM    208  CG  ASP A  29      67.831  12.093  72.381  1.00 26.48           C  
ATOM    209  OD1 ASP A  29      67.174  11.049  72.429  1.00 28.54           O  
ATOM    210  OD2 ASP A  29      69.065  12.150  72.503  1.00 35.89           O  
ATOM    211  N   GLY A  30      64.599  14.796  70.275  1.00 28.04           N  
ATOM    212  CA  GLY A  30      63.972  16.078  69.969  1.00 25.69           C  
ATOM    213  C   GLY A  30      64.960  17.224  70.136  1.00 23.86           C  
ATOM    214  O   GLY A  30      64.534  18.333  70.557  1.00 27.92           O  
ATOM    215  N   GLU A  31      66.203  17.124  69.846  1.00 21.48           N  
ATOM    216  CA  GLU A  31      67.156  18.239  69.988  1.00 22.15           C  
ATOM    217  C   GLU A  31      67.709  18.648  68.613  1.00 24.49           C  
ATOM    218  O   GLU A  31      67.520  17.916  67.623  1.00 25.89           O  
ATOM    219  CB  GLU A  31      68.359  17.908  70.873  1.00 22.07           C  
ATOM    220  N   THR A  32      68.376  19.766  68.559  1.00 23.68           N  
ATOM    221  CA  THR A  32      68.963  20.208  67.257  1.00 27.11           C  
ATOM    222  C   THR A  32      70.228  21.001  67.613  1.00 27.48           C  
ATOM    223  O   THR A  32      70.218  21.561  68.725  1.00 30.58           O  
ATOM    224  CB  THR A  32      67.981  21.060  66.459  1.00 19.69           C  
ATOM    225  OG1 THR A  32      67.886  22.252  67.247  1.00 28.50           O  
ATOM    226  CG2 THR A  32      66.594  20.576  66.266  1.00 24.36           C  
ATOM    227  N   VAL A  33      71.250  21.012  66.819  1.00 24.13           N  
ATOM    228  CA  VAL A  33      72.466  21.786  66.939  1.00 28.18           C  
ATOM    229  C   VAL A  33      72.548  22.863  65.811  1.00 29.19           C  
ATOM    230  O   VAL A  33      72.112  22.643  64.654  1.00 28.01           O  
ATOM    231  CB  VAL A  33      73.722  20.892  66.925  1.00 28.71           C  
ATOM    232  CG1 VAL A  33      74.070  20.362  68.294  1.00 38.80           C  
ATOM    233  CG2 VAL A  33      73.583  19.742  65.950  1.00 31.71           C  
ATOM    234  N   GLY A  34      73.087  24.049  66.114  1.00 27.17           N  
ATOM    235  CA  GLY A  34      73.261  25.080  65.063  1.00 25.91           C  
ATOM    236  C   GLY A  34      72.184  26.096  64.891  1.00 27.73           C  
ATOM    237  O   GLY A  34      70.985  25.953  65.246  1.00 29.85           O  
ATOM    238  N   SER A  35      72.565  27.223  64.231  1.00 30.65           N  
ATOM    239  CA  SER A  35      71.549  28.329  63.995  1.00 29.34           C  
ATOM    240  C   SER A  35      70.579  27.816  62.948  1.00 26.98           C  
ATOM    241  O   SER A  35      69.336  28.039  62.941  1.00 23.14           O  
ATOM    242  N   ASN A  36      71.282  27.004  62.108  1.00 29.55           N  
ATOM    243  CA  ASN A  36      70.541  26.382  60.972  1.00 30.28           C  
ATOM    244  C   ASN A  36      69.694  25.228  61.494  1.00 27.66           C  
ATOM    245  O   ASN A  36      68.906  24.662  60.736  1.00 28.26           O  
ATOM    246  CB  ASN A  36      71.450  26.067  59.797  1.00 36.72           C  
ATOM    247  CG  ASN A  36      72.206  27.244  59.217  1.00 40.50           C  
ATOM    248  OD1 ASN A  36      73.446  27.192  59.136  1.00 49.18           O  
ATOM    249  ND2 ASN A  36      71.530  28.307  58.813  1.00 39.37           N  
ATOM    250  N   SER A  37      69.906  24.902  62.758  1.00 25.45           N  
ATOM    251  CA  SER A  37      69.093  23.901  63.459  1.00 21.49           C  
ATOM    252  C   SER A  37      69.094  22.565  62.761  1.00 21.35           C  
ATOM    253  O   SER A  37      68.256  22.215  61.908  1.00 23.12           O  
ATOM    254  CB  SER A  37      67.717  24.538  63.509  1.00 20.03           C  
ATOM    255  OG  SER A  37      66.628  23.753  63.889  1.00 23.87           O  
ATOM    256  N   TYR A  38      70.101  21.764  63.079  1.00 21.71           N  
ATOM    257  CA  TYR A  38      70.225  20.434  62.447  1.00 19.07           C  
ATOM    258  C   TYR A  38      69.900  19.355  63.480  1.00 17.85           C  
ATOM    259  O   TYR A  38      70.300  19.573  64.626  1.00 17.44           O  
ATOM    260  CB  TYR A  38      71.659  20.226  61.938  1.00 17.14           C  
ATOM    261  CG  TYR A  38      71.914  21.078  60.694  1.00 19.78           C  
ATOM    262  CD1 TYR A  38      71.354  20.742  59.446  1.00 19.59           C  
ATOM    263  CD2 TYR A  38      72.723  22.201  60.833  1.00 15.07           C  
ATOM    264  CE1 TYR A  38      71.581  21.532  58.308  1.00 19.73           C  
ATOM    265  CE2 TYR A  38      72.966  22.957  59.707  1.00 22.28           C  
ATOM    266  CZ  TYR A  38      72.401  22.645  58.476  1.00 20.91           C  
ATOM    267  OH  TYR A  38      72.685  23.524  57.479  1.00 29.67           O  
ATOM    268  N   PRO A  39      69.287  18.283  63.074  1.00 19.48           N  
ATOM    269  CA  PRO A  39      68.773  17.958  61.788  1.00 15.96           C  
ATOM    270  C   PRO A  39      67.500  18.782  61.586  1.00 20.60           C  
ATOM    271  O   PRO A  39      66.797  19.183  62.544  1.00 20.36           O  
ATOM    272  CB  PRO A  39      68.455  16.444  61.866  1.00 16.28           C  
ATOM    273  CG  PRO A  39      67.958  16.306  63.293  1.00 16.66           C  
ATOM    274  CD  PRO A  39      68.988  17.159  64.053  1.00 19.70           C  
ATOM    275  N   HIS A  40      67.240  18.999  60.281  1.00 17.98           N  
ATOM    276  CA  HIS A  40      66.039  19.695  59.853  1.00 19.31           C  
ATOM    277  C   HIS A  40      65.449  18.903  58.680  1.00 19.00           C  
ATOM    278  O   HIS A  40      66.216  18.125  58.107  1.00 20.90           O  
ATOM    279  CB  HIS A  40      66.217  21.134  59.639  1.00 19.05           C  
ATOM    280  CG  HIS A  40      67.064  21.664  58.555  1.00 25.08           C  
ATOM    281  ND1 HIS A  40      66.788  21.410  57.226  1.00 27.75           N  
ATOM    282  CD2 HIS A  40      68.138  22.503  58.648  1.00 21.46           C  
ATOM    283  CE1 HIS A  40      67.720  22.073  56.548  1.00 23.76           C  
ATOM    284  NE2 HIS A  40      68.546  22.722  57.366  1.00 24.69           N  
ATOM    285  N   LYS A  41      64.162  19.037  58.457  1.00 18.04           N  
ATOM    286  CA  LYS A  41      63.480  18.354  57.350  1.00 18.79           C  
ATOM    287  C   LYS A  41      64.083  18.735  56.000  1.00 21.02           C  
ATOM    288  O   LYS A  41      64.492  19.888  55.724  1.00 23.99           O  
ATOM    289  CB  LYS A  41      61.992  18.698  57.258  1.00 22.11           C  
ATOM    290  CG  LYS A  41      61.320  18.680  58.629  1.00 28.02           C  
ATOM    291  CD  LYS A  41      59.979  19.410  58.610  1.00 39.12           C  
ATOM    292  N   TYR A  42      64.170  17.703  55.178  1.00 18.23           N  
ATOM    293  CA  TYR A  42      64.711  17.853  53.824  1.00 19.33           C  
ATOM    294  C   TYR A  42      63.456  17.732  52.959  1.00 23.04           C  
ATOM    295  O   TYR A  42      62.798  16.690  52.864  1.00 20.56           O  
ATOM    296  CB  TYR A  42      65.856  16.925  53.493  1.00 16.21           C  
ATOM    297  CG  TYR A  42      66.256  16.966  52.026  1.00 16.87           C  
ATOM    298  CD1 TYR A  42      66.891  18.086  51.515  1.00 17.95           C  
ATOM    299  CD2 TYR A  42      65.925  15.914  51.172  1.00 15.09           C  
ATOM    300  CE1 TYR A  42      67.198  18.193  50.164  1.00 19.63           C  
ATOM    301  CE2 TYR A  42      66.259  15.988  49.843  1.00 19.49           C  
ATOM    302  CZ  TYR A  42      66.879  17.124  49.347  1.00 18.31           C  
ATOM    303  OH  TYR A  42      67.191  17.220  48.037  1.00 24.49           O  
ATOM    304  N   ASN A  43      63.122  18.913  52.486  1.00 28.89           N  
ATOM    305  CA  ASN A  43      61.976  19.190  51.630  1.00 32.56           C  
ATOM    306  C   ASN A  43      62.036  18.347  50.365  1.00 32.72           C  
ATOM    307  O   ASN A  43      61.025  17.728  49.987  1.00 37.02           O  
ATOM    308  N   ASN A  44      63.191  18.351  49.764  1.00 29.66           N  
ATOM    309  CA  ASN A  44      63.484  17.661  48.528  1.00 28.83           C  
ATOM    310  C   ASN A  44      63.031  18.613  47.349  1.00 29.63           C  
ATOM    311  O   ASN A  44      62.244  17.964  46.590  1.00 31.04           O  
ATOM    312  CB  ASN A  44      62.803  16.319  48.393  1.00 25.49           C  
ATOM    313  CG  ASN A  44      63.413  15.435  47.341  1.00 28.06           C  
ATOM    314  OD1 ASN A  44      64.453  15.689  46.740  1.00 25.86           O  
ATOM    315  ND2 ASN A  44      62.743  14.296  47.074  1.00 31.77           N  
ATOM    316  N   GLU A  46      64.438  19.555  44.927  1.00 30.60           N  
ATOM    317  CA  GLU A  46      65.381  19.163  43.872  1.00 29.90           C  
ATOM    318  C   GLU A  46      64.797  17.953  43.129  1.00 28.63           C  
ATOM    319  O   GLU A  46      65.223  17.535  42.058  1.00 29.41           O  
ATOM    320  CB  GLU A  46      66.755  18.693  44.390  1.00 31.68           C  
ATOM    321  CG  GLU A  46      67.765  19.687  44.870  1.00 25.90           C  
ATOM    322  CD  GLU A  46      67.500  20.233  46.252  1.00 33.72           C  
ATOM    323  OE1 GLU A  46      66.687  19.499  46.994  1.00 28.70           O  
ATOM    324  OE2 GLU A  46      67.984  21.298  46.597  1.00 37.21           O  
ATOM    325  N   GLY A  47      63.820  17.458  43.811  1.00 28.90           N  
ATOM    326  CA  GLY A  47      63.007  16.315  43.571  1.00 31.62           C  
ATOM    327  C   GLY A  47      63.838  15.090  43.205  1.00 32.17           C  
ATOM    328  O   GLY A  47      63.623  14.587  42.080  1.00 33.29           O  
ATOM    329  N   PHE A  48      64.729  14.691  44.076  1.00 30.68           N  
ATOM    330  CA  PHE A  48      65.540  13.474  43.885  1.00 28.13           C  
ATOM    331  C   PHE A  48      64.636  12.256  44.174  1.00 26.90           C  
ATOM    332  O   PHE A  48      63.711  12.298  44.976  1.00 28.38           O  
ATOM    333  CB  PHE A  48      66.766  13.388  44.799  1.00 26.73           C  
ATOM    334  CG  PHE A  48      67.774  14.471  44.679  1.00 23.40           C  
ATOM    335  CD1 PHE A  48      68.298  14.803  43.440  1.00 24.37           C  
ATOM    336  CD2 PHE A  48      68.164  15.219  45.769  1.00 21.00           C  
ATOM    337  CE1 PHE A  48      69.269  15.803  43.306  1.00 26.05           C  
ATOM    338  CE2 PHE A  48      69.091  16.248  45.663  1.00 19.36           C  
ATOM    339  CZ  PHE A  48      69.673  16.528  44.422  1.00 25.81           C  
ATOM    340  N   ASP A  49      64.953  11.135  43.570  1.00 28.64           N  
ATOM    341  CA  ASP A  49      64.092   9.920  43.857  1.00 30.16           C  
ATOM    342  C   ASP A  49      64.952   8.991  44.733  1.00 26.43           C  
ATOM    343  O   ASP A  49      66.076   8.625  44.395  1.00 29.65           O  
ATOM    344  N   PHE A  50      64.402   8.665  45.871  1.00 24.22           N  
ATOM    345  CA  PHE A  50      65.157   7.821  46.826  1.00 20.78           C  
ATOM    346  C   PHE A  50      64.471   6.473  46.846  1.00 19.90           C  
ATOM    347  O   PHE A  50      63.361   6.362  46.284  1.00 21.12           O  
ATOM    348  CB  PHE A  50      65.153   8.555  48.194  1.00 17.71           C  
ATOM    349  CG  PHE A  50      65.920   9.844  48.228  1.00 17.37           C  
ATOM    350  CD1 PHE A  50      67.234   9.912  47.751  1.00 15.79           C  
ATOM    351  CD2 PHE A  50      65.367  10.999  48.753  1.00 25.39           C  
ATOM    352  CE1 PHE A  50      67.965  11.085  47.805  1.00 19.90           C  
ATOM    353  CE2 PHE A  50      66.076  12.190  48.852  1.00 20.23           C  
ATOM    354  CZ  PHE A  50      67.376  12.222  48.374  1.00 19.75           C  
ATOM    355  N   SER A  51      65.081   5.506  47.460  1.00 19.45           N  
ATOM    356  CA  SER A  51      64.450   4.174  47.591  1.00 18.51           C  
ATOM    357  C   SER A  51      63.939   3.986  49.002  1.00 18.61           C  
ATOM    358  O   SER A  51      63.609   2.827  49.425  1.00 22.02           O  
ATOM    359  CB  SER A  51      65.549   3.207  47.146  1.00 21.53           C  
ATOM    360  OG  SER A  51      65.950   3.769  45.856  1.00 35.89           O  
ATOM    361  N   VAL A  52      63.751   5.073  49.760  1.00 14.48           N  
ATOM    362  CA  VAL A  52      63.208   4.955  51.131  1.00 13.56           C  
ATOM    363  C   VAL A  52      62.175   6.041  51.226  1.00 15.34           C  
ATOM    364  O   VAL A  52      62.404   7.002  50.492  1.00 19.26           O  
ATOM    365  CB  VAL A  52      64.236   4.950  52.251  1.00 18.12           C  
ATOM    366  CG1 VAL A  52      65.203   3.789  52.138  1.00 18.79           C  
ATOM    367  CG2 VAL A  52      64.990   6.278  52.385  1.00 18.51           C  
ATOM    368  N   SER A  53      61.106   5.828  51.952  1.00 13.60           N  
ATOM    369  CA  SER A  53      60.077   6.862  51.999  1.00 13.78           C  
ATOM    370  C   SER A  53      60.443   7.973  52.974  1.00 18.86           C  
ATOM    371  O   SER A  53      61.234   7.876  53.937  1.00 17.86           O  
ATOM    372  CB  SER A  53      58.734   6.225  52.371  1.00 18.47           C  
ATOM    373  OG  SER A  53      58.979   5.270  53.345  1.00 29.54           O  
ATOM    374  N   SER A  54      59.760   9.081  52.738  1.00 17.44           N  
ATOM    375  CA  SER A  54      59.886  10.272  53.596  1.00 18.85           C  
ATOM    376  C   SER A  54      59.047  10.083  54.840  1.00 20.34           C  
ATOM    377  O   SER A  54      58.310   9.090  54.992  1.00 21.01           O  
ATOM    378  CB  SER A  54      59.453  11.419  52.660  1.00 23.48           C  
ATOM    379  OG  SER A  54      58.050  11.298  52.433  1.00 29.98           O  
ATOM    380  N   PRO A  55      59.064  10.988  55.822  1.00 18.85           N  
ATOM    381  CA  PRO A  55      59.788  12.259  55.837  1.00 17.73           C  
ATOM    382  C   PRO A  55      61.284  12.030  55.857  1.00 14.98           C  
ATOM    383  O   PRO A  55      61.730  10.981  56.301  1.00 17.08           O  
ATOM    384  CB  PRO A  55      59.222  13.005  57.002  1.00 18.05           C  
ATOM    385  CG  PRO A  55      58.756  11.877  57.962  1.00 20.40           C  
ATOM    386  CD  PRO A  55      58.154  10.862  56.973  1.00 18.63           C  
ATOM    387  N   TYR A  56      61.995  12.969  55.275  1.00 16.34           N  
ATOM    388  CA  TYR A  56      63.485  12.879  55.194  1.00 16.39           C  
ATOM    389  C   TYR A  56      64.055  14.026  56.037  1.00 17.42           C  
ATOM    390  O   TYR A  56      63.404  15.081  56.131  1.00 17.23           O  
ATOM    391  CB  TYR A  56      64.035  13.004  53.774  1.00 15.26           C  
ATOM    392  CG  TYR A  56      63.516  12.022  52.774  1.00 16.50           C  
ATOM    393  CD1 TYR A  56      63.685  10.627  52.851  1.00  9.28           C  
ATOM    394  CD2 TYR A  56      62.762  12.558  51.688  1.00 22.18           C  
ATOM    395  CE1 TYR A  56      63.132   9.824  51.844  1.00 10.12           C  
ATOM    396  CE2 TYR A  56      62.206  11.749  50.728  1.00 21.28           C  
ATOM    397  CZ  TYR A  56      62.417  10.374  50.813  1.00 17.31           C  
ATOM    398  OH  TYR A  56      61.823   9.621  49.832  1.00 20.60           O  
ATOM    399  N   TYR A  57      65.225  13.770  56.611  1.00 15.31           N  
ATOM    400  CA  TYR A  57      65.856  14.792  57.440  1.00 13.22           C  
ATOM    401  C   TYR A  57      67.280  14.965  56.931  1.00 12.93           C  
ATOM    402  O   TYR A  57      67.814  13.971  56.409  1.00 12.41           O  
ATOM    403  CB  TYR A  57      66.023  14.261  58.930  1.00  9.27           C  
ATOM    404  CG  TYR A  57      64.588  14.129  59.477  1.00 18.78           C  
ATOM    405  CD1 TYR A  57      63.891  15.211  59.978  1.00 22.41           C  
ATOM    406  CD2 TYR A  57      63.959  12.890  59.394  1.00 16.04           C  
ATOM    407  CE1 TYR A  57      62.556  15.070  60.429  1.00 20.15           C  
ATOM    408  CE2 TYR A  57      62.619  12.764  59.794  1.00 19.72           C  
ATOM    409  CZ  TYR A  57      61.951  13.837  60.309  1.00 21.17           C  
ATOM    410  OH  TYR A  57      60.646  13.597  60.709  1.00 29.05           O  
ATOM    411  N   GLU A  58      67.842  16.123  57.200  1.00 13.49           N  
ATOM    412  CA  GLU A  58      69.214  16.316  56.745  1.00 15.65           C  
ATOM    413  C   GLU A  58      70.115  16.670  57.899  1.00 17.73           C  
ATOM    414  O   GLU A  58      69.653  17.420  58.743  1.00 17.46           O  
ATOM    415  CB  GLU A  58      69.298  17.381  55.626  1.00 15.93           C  
ATOM    416  CG  GLU A  58      69.199  18.815  56.016  1.00 19.47           C  
ATOM    417  CD  GLU A  58      69.347  19.780  54.889  1.00 21.62           C  
ATOM    418  OE1 GLU A  58      68.450  19.922  54.058  1.00 28.43           O  
ATOM    419  OE2 GLU A  58      70.477  20.360  54.874  1.00 24.29           O  
ATOM    420  N   TRP A  59      71.332  16.166  57.801  1.00 14.74           N  
ATOM    421  CA  TRP A  59      72.377  16.320  58.805  1.00 14.61           C  
ATOM    422  C   TRP A  59      73.730  16.483  58.130  1.00 12.80           C  
ATOM    423  O   TRP A  59      74.027  15.715  57.199  1.00 13.37           O  
ATOM    424  CB  TRP A  59      72.283  15.032  59.703  1.00 13.27           C  
ATOM    425  CG  TRP A  59      73.334  14.983  60.759  1.00 14.36           C  
ATOM    426  CD1 TRP A  59      74.468  14.243  60.771  1.00 16.31           C  
ATOM    427  CD2 TRP A  59      73.377  15.758  61.955  1.00 16.48           C  
ATOM    428  NE1 TRP A  59      75.252  14.549  61.854  1.00 16.36           N  
ATOM    429  CE2 TRP A  59      74.600  15.472  62.598  1.00 21.28           C  
ATOM    430  CE3 TRP A  59      72.485  16.659  62.525  1.00 16.98           C  
ATOM    431  CZ2 TRP A  59      74.950  15.998  63.835  1.00 17.63           C  
ATOM    432  CZ3 TRP A  59      72.854  17.215  63.731  1.00 15.96           C  
ATOM    433  CH2 TRP A  59      74.051  16.913  64.348  1.00 18.16           C  
ATOM    434  N   PRO A  60      74.526  17.404  58.567  1.00 13.59           N  
ATOM    435  CA  PRO A  60      75.832  17.702  58.008  1.00 13.73           C  
ATOM    436  C   PRO A  60      76.786  16.544  58.189  1.00 16.70           C  
ATOM    437  O   PRO A  60      76.829  15.936  59.251  1.00 13.82           O  
ATOM    438  CB  PRO A  60      76.337  18.946  58.707  1.00 16.23           C  
ATOM    439  CG  PRO A  60      75.046  19.638  59.196  1.00 16.62           C  
ATOM    440  CD  PRO A  60      74.261  18.403  59.689  1.00 15.30           C  
ATOM    441  N   ILE A  61      77.522  16.265  57.081  1.00 15.50           N  
ATOM    442  CA  ILE A  61      78.553  15.205  57.237  1.00 13.87           C  
ATOM    443  C   ILE A  61      79.797  16.023  56.954  1.00 16.03           C  
ATOM    444  O   ILE A  61      79.775  16.758  55.946  1.00 16.44           O  
ATOM    445  CB  ILE A  61      78.371  13.994  56.433  1.00 12.31           C  
ATOM    446  CG1 ILE A  61      79.611  13.099  56.519  1.00 14.23           C  
ATOM    447  CG2 ILE A  61      78.053  14.279  54.952  1.00 13.03           C  
ATOM    448  CD1 ILE A  61      79.419  11.670  56.060  1.00 16.24           C  
ATOM    449  N   LEU A  62      80.795  15.976  57.807  1.00 16.09           N  
ATOM    450  CA  LEU A  62      81.967  16.882  57.585  1.00 13.73           C  
ATOM    451  C   LEU A  62      83.158  16.153  56.997  1.00 14.08           C  
ATOM    452  O   LEU A  62      83.450  15.000  57.374  1.00 15.01           O  
ATOM    453  CB  LEU A  62      82.342  17.373  58.971  1.00 19.56           C  
ATOM    454  CG  LEU A  62      81.241  18.146  59.713  1.00 26.76           C  
ATOM    455  CD1 LEU A  62      81.770  18.425  61.101  1.00 30.60           C  
ATOM    456  CD2 LEU A  62      80.869  19.379  58.931  1.00 32.91           C  
ATOM    457  N   SER A  63      83.872  16.823  56.110  1.00 16.01           N  
ATOM    458  CA  SER A  63      85.019  16.190  55.430  1.00 17.69           C  
ATOM    459  C   SER A  63      86.174  15.793  56.349  1.00 21.46           C  
ATOM    460  O   SER A  63      86.952  14.889  56.047  1.00 21.52           O  
ATOM    461  CB  SER A  63      85.548  17.047  54.305  1.00 18.83           C  
ATOM    462  OG  SER A  63      86.118  18.264  54.626  1.00 27.31           O  
ATOM    463  N   SER A  64      86.221  16.487  57.445  1.00 24.06           N  
ATOM    464  CA  SER A  64      87.168  16.415  58.541  1.00 26.79           C  
ATOM    465  C   SER A  64      87.025  15.085  59.266  1.00 27.91           C  
ATOM    466  O   SER A  64      87.987  14.762  59.952  1.00 32.46           O  
ATOM    467  CB  SER A  64      86.925  17.521  59.580  1.00 24.53           C  
ATOM    468  OG  SER A  64      85.594  17.481  60.080  1.00 25.63           O  
ATOM    469  N   GLY A  65      85.877  14.441  59.144  1.00 27.09           N  
ATOM    470  CA  GLY A  65      85.637  13.158  59.832  1.00 21.71           C  
ATOM    471  C   GLY A  65      84.991  13.429  61.195  1.00 21.91           C  
ATOM    472  O   GLY A  65      84.503  12.472  61.841  1.00 25.14           O  
ATOM    473  N   ASP A  66      84.923  14.657  61.619  1.00 17.44           N  
ATOM    474  CA  ASP A  66      84.309  15.039  62.875  1.00 20.99           C  
ATOM    475  C   ASP A  66      82.772  14.907  62.764  1.00 21.31           C  
ATOM    476  O   ASP A  66      82.218  15.124  61.690  1.00 18.76           O  
ATOM    477  CB  ASP A  66      84.549  16.534  63.226  1.00 17.07           C  
ATOM    478  CG  ASP A  66      85.994  16.671  63.737  1.00 26.49           C  
ATOM    479  OD1 ASP A  66      86.493  15.536  63.945  1.00 30.20           O  
ATOM    480  OD2 ASP A  66      86.458  17.815  63.846  1.00 28.78           O  
ATOM    481  N   VAL A  67      82.178  14.639  63.932  1.00 18.76           N  
ATOM    482  CA  VAL A  67      80.695  14.623  63.941  1.00 18.03           C  
ATOM    483  C   VAL A  67      80.204  16.056  64.082  1.00 18.07           C  
ATOM    484  O   VAL A  67      80.747  16.805  64.923  1.00 20.07           O  
ATOM    485  CB  VAL A  67      80.150  13.604  64.948  1.00 13.39           C  
ATOM    486  CG1 VAL A  67      78.652  13.769  65.118  1.00 19.91           C  
ATOM    487  CG2 VAL A  67      80.564  12.195  64.538  1.00 16.74           C  
ATOM    488  N   TYR A  68      79.232  16.495  63.282  1.00 16.93           N  
ATOM    489  CA  TYR A  68      78.730  17.860  63.402  1.00 19.76           C  
ATOM    490  C   TYR A  68      78.193  18.115  64.831  1.00 23.45           C  
ATOM    491  O   TYR A  68      77.327  17.424  65.409  1.00 23.65           O  
ATOM    492  CB  TYR A  68      77.604  18.165  62.417  1.00 17.14           C  
ATOM    493  CG  TYR A  68      77.121  19.614  62.454  1.00 15.96           C  
ATOM    494  CD1 TYR A  68      77.990  20.629  62.019  1.00 24.02           C  
ATOM    495  CD2 TYR A  68      75.859  19.954  62.900  1.00 15.54           C  
ATOM    496  CE1 TYR A  68      77.555  21.962  62.037  1.00 18.32           C  
ATOM    497  CE2 TYR A  68      75.422  21.273  62.938  1.00 17.48           C  
ATOM    498  CZ  TYR A  68      76.315  22.273  62.499  1.00 21.40           C  
ATOM    499  OH  TYR A  68      75.949  23.595  62.521  1.00 27.43           O  
ATOM    500  N   SER A  69      78.701  19.195  65.393  1.00 26.85           N  
ATOM    501  CA  SER A  69      78.268  19.555  66.763  1.00 29.05           C  
ATOM    502  C   SER A  69      77.953  21.033  66.844  1.00 31.35           C  
ATOM    503  O   SER A  69      77.987  21.582  67.964  1.00 32.79           O  
ATOM    504  CB  SER A  69      79.348  19.175  67.764  1.00 33.11           C  
ATOM    505  OG  SER A  69      80.332  20.210  67.614  1.00 41.48           O  
ATOM    506  N   GLY A  70      77.602  21.700  65.743  1.00 31.01           N  
ATOM    507  CA  GLY A  70      77.178  23.065  65.803  1.00 30.95           C  
ATOM    508  C   GLY A  70      77.858  24.164  65.088  1.00 33.44           C  
ATOM    509  O   GLY A  70      77.243  25.286  65.046  1.00 37.59           O  
ATOM    510  N   GLY A  71      79.021  23.994  64.469  1.00 31.36           N  
ATOM    511  CA  GLY A  71      79.554  25.164  63.730  1.00 33.20           C  
ATOM    512  C   GLY A  71      78.978  25.285  62.319  1.00 31.40           C  
ATOM    513  O   GLY A  71      77.785  25.161  62.023  1.00 32.63           O  
ATOM    514  N   SER A  72      79.930  25.579  61.425  1.00 32.42           N  
ATOM    515  CA  SER A  72      79.567  25.706  59.964  1.00 30.15           C  
ATOM    516  C   SER A  72      79.429  24.249  59.487  1.00 22.81           C  
ATOM    517  O   SER A  72      80.260  23.390  59.767  1.00 24.81           O  
ATOM    518  CB  SER A  72      80.701  26.426  59.276  1.00 34.73           C  
ATOM    519  OG  SER A  72      81.903  25.896  59.854  1.00 49.78           O  
ATOM    520  N   PRO A  73      78.297  24.030  58.839  1.00 23.02           N  
ATOM    521  CA  PRO A  73      77.942  22.686  58.371  1.00 20.35           C  
ATOM    522  C   PRO A  73      78.707  22.181  57.176  1.00 22.04           C  
ATOM    523  O   PRO A  73      78.782  20.976  56.879  1.00 24.11           O  
ATOM    524  CB  PRO A  73      76.428  22.808  58.189  1.00 18.82           C  
ATOM    525  CG  PRO A  73      76.101  24.259  57.904  1.00 20.35           C  
ATOM    526  CD  PRO A  73      77.241  25.037  58.566  1.00 18.14           C  
ATOM    527  N   GLY A  74      79.373  23.100  56.440  1.00 20.12           N  
ATOM    528  CA  GLY A  74      80.068  22.732  55.184  1.00 15.76           C  
ATOM    529  C   GLY A  74      78.968  22.577  54.123  1.00 15.87           C  
ATOM    530  O   GLY A  74      77.844  23.050  54.342  1.00 16.51           O  
ATOM    531  N   ALA A  75      79.261  21.841  53.090  1.00 15.42           N  
ATOM    532  CA  ALA A  75      78.335  21.636  51.972  1.00 17.37           C  
ATOM    533  C   ALA A  75      77.651  20.296  51.862  1.00 13.68           C  
ATOM    534  O   ALA A  75      76.702  20.227  51.095  1.00 15.63           O  
ATOM    535  CB  ALA A  75      79.248  21.705  50.687  1.00 17.81           C  
ATOM    536  N   ASP A  76      78.134  19.292  52.562  1.00 14.97           N  
ATOM    537  CA  ASP A  76      77.670  17.925  52.492  1.00 15.43           C  
ATOM    538  C   ASP A  76      76.626  17.601  53.613  1.00 13.35           C  
ATOM    539  O   ASP A  76      76.803  17.976  54.746  1.00 15.67           O  
ATOM    540  CB  ASP A  76      78.839  16.943  52.426  1.00 11.92           C  
ATOM    541  CG  ASP A  76      79.905  17.364  51.419  1.00 13.88           C  
ATOM    542  OD1 ASP A  76      79.547  18.127  50.510  1.00 12.68           O  
ATOM    543  OD2 ASP A  76      81.035  16.922  51.560  1.00 14.79           O  
ATOM    544  N   ARG A  77      75.630  16.863  53.181  1.00 12.09           N  
ATOM    545  CA  ARG A  77      74.590  16.418  54.090  1.00 13.81           C  
ATOM    546  C   ARG A  77      74.266  14.943  53.853  1.00 13.84           C  
ATOM    547  O   ARG A  77      74.290  14.532  52.705  1.00 13.07           O  
ATOM    548  CB  ARG A  77      73.250  17.127  53.813  1.00 11.40           C  
ATOM    549  CG  ARG A  77      73.408  18.646  53.809  1.00 13.48           C  
ATOM    550  CD  ARG A  77      73.673  19.144  55.205  1.00 11.13           C  
ATOM    551  NE  ARG A  77      73.655  20.642  55.194  1.00 16.34           N  
ATOM    552  CZ  ARG A  77      74.789  21.312  55.000  1.00 12.13           C  
ATOM    553  NH1 ARG A  77      75.990  20.700  54.911  1.00 20.68           N  
ATOM    554  NH2 ARG A  77      74.661  22.639  54.833  1.00 14.71           N  
ATOM    555  N   VAL A  78      73.978  14.260  54.947  1.00 14.53           N  
ATOM    556  CA  VAL A  78      73.396  12.925  54.899  1.00 13.93           C  
ATOM    557  C   VAL A  78      71.858  13.163  55.036  1.00 10.76           C  
ATOM    558  O   VAL A  78      71.394  13.948  55.839  1.00 10.61           O  
ATOM    559  CB  VAL A  78      73.903  11.854  55.865  1.00 14.50           C  
ATOM    560  CG1 VAL A  78      75.374  11.550  55.701  1.00 13.98           C  
ATOM    561  CG2 VAL A  78      73.646  12.217  57.334  1.00 25.17           C  
ATOM    562  N   VAL A  79      71.098  12.437  54.223  1.00 12.00           N  
ATOM    563  CA  VAL A  79      69.641  12.474  54.261  1.00 13.65           C  
ATOM    564  C   VAL A  79      69.193  11.093  54.799  1.00 14.70           C  
ATOM    565  O   VAL A  79      69.560  10.105  54.179  1.00 13.72           O  
ATOM    566  CB  VAL A  79      69.002  12.817  52.917  1.00 13.88           C  
ATOM    567  CG1 VAL A  79      67.455  12.873  52.952  1.00 13.05           C  
ATOM    568  CG2 VAL A  79      69.541  14.124  52.306  1.00 18.51           C  
ATOM    569  N   PHE A  80      68.407  11.114  55.858  1.00 13.67           N  
ATOM    570  CA  PHE A  80      67.879   9.841  56.402  1.00 11.38           C  
ATOM    571  C   PHE A  80      66.371  10.049  56.611  1.00 13.61           C  
ATOM    572  O   PHE A  80      65.879  11.197  56.608  1.00 14.29           O  
ATOM    573  CB  PHE A  80      68.655   9.439  57.654  1.00 13.89           C  
ATOM    574  CG  PHE A  80      68.633  10.511  58.723  1.00 10.13           C  
ATOM    575  CD1 PHE A  80      67.626  10.479  59.671  1.00 15.26           C  
ATOM    576  CD2 PHE A  80      69.637  11.464  58.792  1.00 17.20           C  
ATOM    577  CE1 PHE A  80      67.546  11.432  60.709  1.00 14.28           C  
ATOM    578  CE2 PHE A  80      69.612  12.422  59.806  1.00 17.62           C  
ATOM    579  CZ  PHE A  80      68.576  12.402  60.753  1.00 18.78           C  
ATOM    580  N   ASN A  81      65.660   8.942  56.775  1.00 12.98           N  
ATOM    581  CA  ASN A  81      64.199   8.998  57.011  1.00 14.69           C  
ATOM    582  C   ASN A  81      63.919   8.705  58.472  1.00 12.05           C  
ATOM    583  O   ASN A  81      64.786   8.532  59.335  1.00 10.76           O  
ATOM    584  CB  ASN A  81      63.406   8.198  55.946  1.00 16.59           C  
ATOM    585  CG  ASN A  81      63.431   6.702  56.223  1.00 19.60           C  
ATOM    586  OD1 ASN A  81      64.169   6.313  57.178  1.00 12.39           O  
ATOM    587  ND2 ASN A  81      62.733   5.849  55.502  1.00 16.96           N  
ATOM    588  N   GLU A  82      62.624   8.729  58.756  1.00 15.05           N  
ATOM    589  CA  GLU A  82      62.073   8.565  60.083  1.00 16.79           C  
ATOM    590  C   GLU A  82      62.364   7.201  60.690  1.00 15.57           C  
ATOM    591  O   GLU A  82      62.424   7.103  61.922  1.00 14.79           O  
ATOM    592  CB  GLU A  82      60.528   8.757  60.009  1.00 21.69           C  
ATOM    593  CG  GLU A  82      59.855   8.605  61.351  1.00 36.27           C  
ATOM    594  CD  GLU A  82      60.354   9.746  62.260  1.00 46.14           C  
ATOM    595  OE1 GLU A  82      60.198  10.884  61.802  1.00 44.63           O  
ATOM    596  OE2 GLU A  82      60.874   9.212  63.344  1.00 40.17           O  
ATOM    597  N   ASN A  83      62.564   6.199  59.870  1.00 12.01           N  
ATOM    598  CA  ASN A  83      62.946   4.853  60.266  1.00 13.82           C  
ATOM    599  C   ASN A  83      64.458   4.645  60.437  1.00 14.13           C  
ATOM    600  O   ASN A  83      64.860   3.486  60.561  1.00 15.65           O  
ATOM    601  CB  ASN A  83      62.470   3.834  59.198  1.00 15.87           C  
ATOM    602  CG  ASN A  83      60.943   3.771  59.142  1.00 18.55           C  
ATOM    603  OD1 ASN A  83      60.469   3.216  58.150  1.00 25.73           O  
ATOM    604  ND2 ASN A  83      60.251   4.244  60.169  1.00 15.13           N  
ATOM    605  N   ASN A  84      65.283   5.636  60.461  1.00 15.13           N  
ATOM    606  CA  ASN A  84      66.725   5.581  60.593  1.00 13.98           C  
ATOM    607  C   ASN A  84      67.345   4.873  59.393  1.00 14.74           C  
ATOM    608  O   ASN A  84      68.217   4.010  59.562  1.00 14.34           O  
ATOM    609  CB  ASN A  84      67.142   4.984  61.926  1.00 10.15           C  
ATOM    610  CG  ASN A  84      68.624   5.260  62.214  1.00 10.68           C  
ATOM    611  OD1 ASN A  84      69.237   4.665  63.119  1.00 22.14           O  
ATOM    612  ND2 ASN A  84      69.228   6.142  61.452  1.00 11.33           N  
ATOM    613  N   GLN A  85      66.835   5.191  58.211  1.00 16.04           N  
ATOM    614  CA  GLN A  85      67.390   4.525  56.996  1.00 14.75           C  
ATOM    615  C   GLN A  85      67.896   5.602  56.061  1.00 12.21           C  
ATOM    616  O   GLN A  85      67.398   6.671  55.898  1.00 11.94           O  
ATOM    617  CB  GLN A  85      66.300   3.578  56.475  1.00 23.09           C  
ATOM    618  CG  GLN A  85      66.493   2.226  57.221  1.00 19.51           C  
ATOM    619  CD  GLN A  85      65.613   1.138  56.681  1.00 20.29           C  
ATOM    620  OE1 GLN A  85      64.933   1.360  55.670  1.00 24.26           O  
ATOM    621  NE2 GLN A  85      65.585  -0.032  57.366  1.00 15.09           N  
ATOM    622  N   LEU A  86      69.041   5.337  55.461  1.00 14.30           N  
ATOM    623  CA  LEU A  86      69.679   6.267  54.557  1.00 14.54           C  
ATOM    624  C   LEU A  86      68.929   6.450  53.244  1.00 14.36           C  
ATOM    625  O   LEU A  86      68.627   5.506  52.540  1.00 14.64           O  
ATOM    626  CB  LEU A  86      71.101   5.685  54.322  1.00 18.97           C  
ATOM    627  CG  LEU A  86      72.013   6.542  53.465  1.00 20.53           C  
ATOM    628  CD1 LEU A  86      72.263   7.816  54.231  1.00 20.16           C  
ATOM    629  CD2 LEU A  86      73.323   5.849  53.193  1.00 25.82           C  
ATOM    630  N   ALA A  87      68.651   7.707  52.921  1.00 13.03           N  
ATOM    631  CA  ALA A  87      68.013   8.108  51.651  1.00 14.34           C  
ATOM    632  C   ALA A  87      69.147   8.414  50.663  1.00 14.87           C  
ATOM    633  O   ALA A  87      69.080   7.939  49.530  1.00 15.13           O  
ATOM    634  CB  ALA A  87      67.100   9.293  51.855  1.00 14.19           C  
ATOM    635  N   GLY A  88      70.145   9.193  51.079  1.00 13.35           N  
ATOM    636  CA  GLY A  88      71.300   9.444  50.215  1.00 15.27           C  
ATOM    637  C   GLY A  88      72.216  10.463  50.823  1.00 15.89           C  
ATOM    638  O   GLY A  88      71.968  10.908  51.967  1.00 14.13           O  
ATOM    639  N   VAL A  89      73.205  10.894  50.064  1.00 14.54           N  
ATOM    640  CA  VAL A  89      74.177  11.911  50.490  1.00 13.02           C  
ATOM    641  C   VAL A  89      74.134  13.013  49.444  1.00 13.80           C  
ATOM    642  O   VAL A  89      74.229  12.657  48.263  1.00 15.06           O  
ATOM    643  CB  VAL A  89      75.580  11.309  50.722  1.00 13.22           C  
ATOM    644  CG1 VAL A  89      76.465  12.377  51.304  1.00 12.90           C  
ATOM    645  CG2 VAL A  89      75.420  10.033  51.559  1.00 14.93           C  
ATOM    646  N   ILE A  90      74.001  14.246  49.870  1.00 12.58           N  
ATOM    647  CA  ILE A  90      73.848  15.348  48.925  1.00 12.48           C  
ATOM    648  C   ILE A  90      74.835  16.461  49.288  1.00 15.96           C  
ATOM    649  O   ILE A  90      75.397  16.458  50.392  1.00 13.97           O  
ATOM    650  CB  ILE A  90      72.400  15.854  48.898  1.00 13.23           C  
ATOM    651  CG1 ILE A  90      71.974  16.370  50.282  1.00 10.67           C  
ATOM    652  CG2 ILE A  90      71.477  14.779  48.362  1.00 13.35           C  
ATOM    653  CD1 ILE A  90      70.399  16.708  50.294  1.00  7.69           C  
ATOM    654  N   THR A  91      75.055  17.348  48.316  1.00 10.47           N  
ATOM    655  CA  THR A  91      76.012  18.433  48.519  1.00 16.02           C  
ATOM    656  C   THR A  91      75.536  19.708  47.847  1.00 19.88           C  
ATOM    657  O   THR A  91      74.918  19.696  46.746  1.00 21.70           O  
ATOM    658  CB  THR A  91      77.400  17.911  48.047  1.00 14.21           C  
ATOM    659  OG1 THR A  91      78.331  18.970  48.320  1.00 15.17           O  
ATOM    660  CG2 THR A  91      77.524  17.554  46.587  1.00 15.09           C  
ATOM    661  N   HIS A  92      75.917  20.826  48.440  1.00 17.35           N  
ATOM    662  CA  HIS A  92      75.654  22.117  47.821  1.00 17.85           C  
ATOM    663  C   HIS A  92      76.835  22.308  46.805  1.00 20.10           C  
ATOM    664  O   HIS A  92      76.637  23.223  46.025  1.00 19.96           O  
ATOM    665  CB  HIS A  92      75.669  23.288  48.756  1.00 21.11           C  
ATOM    666  CG  HIS A  92      74.516  23.377  49.711  1.00 15.80           C  
ATOM    667  ND1 HIS A  92      73.233  23.483  49.250  1.00 22.96           N  
ATOM    668  CD2 HIS A  92      74.528  23.359  51.071  1.00 23.62           C  
ATOM    669  CE1 HIS A  92      72.472  23.549  50.322  1.00 22.98           C  
ATOM    670  NE2 HIS A  92      73.215  23.479  51.442  1.00 24.77           N  
ATOM    671  N   THR A  93      77.885  21.510  46.872  1.00 20.40           N  
ATOM    672  CA  THR A  93      78.975  21.650  45.904  1.00 25.39           C  
ATOM    673  C   THR A  93      78.498  21.299  44.467  1.00 27.73           C  
ATOM    674  O   THR A  93      78.206  20.120  44.144  1.00 26.44           O  
ATOM    675  CB  THR A  93      80.203  20.805  46.236  1.00 25.73           C  
ATOM    676  OG1 THR A  93      80.692  21.217  47.485  1.00 22.46           O  
ATOM    677  CG2 THR A  93      81.283  20.968  45.140  1.00 21.40           C  
ATOM    678  N   GLY A  94      78.483  22.341  43.620  1.00 30.36           N  
ATOM    679  CA  GLY A  94      78.062  22.213  42.207  1.00 29.91           C  
ATOM    680  C   GLY A  94      76.601  22.563  42.016  1.00 31.53           C  
ATOM    681  O   GLY A  94      76.053  22.527  40.890  1.00 31.01           O  
ATOM    682  N   ALA A  95      75.939  22.961  43.108  1.00 31.69           N  
ATOM    683  CA  ALA A  95      74.510  23.324  42.984  1.00 33.04           C  
ATOM    684  C   ALA A  95      74.318  24.829  42.861  1.00 35.99           C  
ATOM    685  O   ALA A  95      75.165  25.628  43.242  1.00 37.56           O  
ATOM    686  CB  ALA A  95      73.717  22.809  44.162  1.00 27.91           C  
ATOM    687  N   SER A  96      73.168  25.224  42.367  1.00 36.83           N  
ATOM    688  CA  SER A  96      72.817  26.647  42.249  1.00 39.09           C  
ATOM    689  C   SER A  96      71.816  26.956  43.392  1.00 39.30           C  
ATOM    690  O   SER A  96      71.165  26.053  43.939  1.00 38.98           O  
ATOM    691  CB  SER A  96      72.267  26.978  40.867  1.00 43.03           C  
ATOM    692  OG  SER A  96      70.902  26.603  40.748  1.00 39.15           O  
ATOM    693  N   GLY A  97      71.736  28.234  43.729  1.00 38.29           N  
ATOM    694  CA  GLY A  97      70.856  28.753  44.751  1.00 38.97           C  
ATOM    695  C   GLY A  97      71.064  28.029  46.081  1.00 39.62           C  
ATOM    696  O   GLY A  97      72.214  27.696  46.451  1.00 39.37           O  
ATOM    697  N   ASN A  98      69.933  27.819  46.750  1.00 37.59           N  
ATOM    698  CA  ASN A  98      70.006  27.127  48.054  1.00 38.04           C  
ATOM    699  C   ASN A  98      70.116  25.624  47.793  1.00 35.69           C  
ATOM    700  O   ASN A  98      70.140  24.886  48.780  1.00 37.07           O  
ATOM    701  CB  ASN A  98      68.834  27.521  48.970  1.00 45.19           C  
ATOM    702  CG  ASN A  98      67.463  26.994  48.603  1.00 47.19           C  
ATOM    703  OD1 ASN A  98      66.680  26.551  49.468  1.00 48.17           O  
ATOM    704  ND2 ASN A  98      67.085  26.998  47.326  1.00 45.56           N  
ATOM    705  N   ASN A  99      70.132  25.228  46.542  1.00 34.02           N  
ATOM    706  CA  ASN A  99      70.135  23.867  46.051  1.00 31.30           C  
ATOM    707  C   ASN A  99      71.312  22.942  46.350  1.00 25.64           C  
ATOM    708  O   ASN A  99      72.364  23.259  46.806  1.00 25.34           O  
ATOM    709  CB  ASN A  99      69.784  23.906  44.541  1.00 34.07           C  
ATOM    710  CG  ASN A  99      68.372  24.461  44.371  1.00 46.34           C  
ATOM    711  OD1 ASN A  99      67.550  24.364  45.291  1.00 39.59           O  
ATOM    712  ND2 ASN A  99      68.120  25.070  43.216  1.00 46.46           N  
ATOM    713  N   PHE A 100      71.059  21.654  46.062  1.00 24.36           N  
ATOM    714  CA  PHE A 100      71.936  20.504  46.214  1.00 24.56           C  
ATOM    715  C   PHE A 100      71.946  19.680  44.885  1.00 23.80           C  
ATOM    716  O   PHE A 100      70.929  19.746  44.191  1.00 25.25           O  
ATOM    717  CB  PHE A 100      71.327  19.446  47.198  1.00 12.04           C  
ATOM    718  CG  PHE A 100      71.281  19.990  48.620  1.00 21.94           C  
ATOM    719  CD1 PHE A 100      72.427  20.020  49.376  1.00 17.51           C  
ATOM    720  CD2 PHE A 100      70.094  20.405  49.167  1.00 18.67           C  
ATOM    721  CE1 PHE A 100      72.409  20.543  50.677  1.00 16.37           C  
ATOM    722  CE2 PHE A 100      70.010  20.917  50.499  1.00 17.59           C  
ATOM    723  CZ  PHE A 100      71.243  21.000  51.203  1.00 14.22           C  
ATOM    724  N   VAL A 101      72.957  18.863  44.795  1.00 20.88           N  
ATOM    725  CA  VAL A 101      73.142  17.848  43.807  1.00 21.18           C  
ATOM    726  C   VAL A 101      73.460  16.576  44.643  1.00 21.53           C  
ATOM    727  O   VAL A 101      73.925  16.640  45.779  1.00 19.52           O  
ATOM    728  CB  VAL A 101      74.218  18.123  42.754  1.00 21.92           C  
ATOM    729  CG1 VAL A 101      73.812  19.298  41.835  1.00 27.30           C  
ATOM    730  CG2 VAL A 101      75.558  18.431  43.339  1.00 26.67           C  
ATOM    731  N   GLU A 102      73.216  15.431  44.064  1.00 19.70           N  
ATOM    732  CA  GLU A 102      73.548  14.229  44.799  1.00 21.16           C  
ATOM    733  C   GLU A 102      75.033  13.942  44.715  1.00 20.69           C  
ATOM    734  O   GLU A 102      75.574  14.260  43.682  1.00 19.62           O  
ATOM    735  CB  GLU A 102      72.830  13.046  44.140  1.00 19.01           C  
ATOM    736  CG  GLU A 102      71.354  13.033  44.555  1.00 27.64           C  
ATOM    737  CD  GLU A 102      70.730  11.714  44.113  1.00 35.09           C  
ATOM    738  OE1 GLU A 102      70.884  10.748  44.825  1.00 44.49           O  
ATOM    739  OE2 GLU A 102      70.205  11.853  42.931  1.00 31.36           O  
ATOM    740  N   CYS A 103      75.605  13.315  45.734  1.00 17.86           N  
ATOM    741  CA  CYS A 103      77.009  12.894  45.704  1.00 14.53           C  
ATOM    742  C   CYS A 103      77.051  11.630  44.832  1.00 16.60           C  
ATOM    743  O   CYS A 103      76.048  10.914  44.711  1.00 16.60           O  
ATOM    744  CB  CYS A 103      77.532  12.555  47.113  1.00 10.64           C  
ATOM    745  SG  CYS A 103      77.349  14.118  48.013  1.00 13.50           S  
ATOM    746  N   THR A 104      78.197  11.360  44.273  1.00 17.13           N  
ATOM    747  CA  THR A 104      78.340  10.197  43.369  1.00 19.98           C  
ATOM    748  C   THR A 104      78.540   8.966  44.217  1.00 21.28           C  
ATOM    749  O   THR A 104      78.429   7.844  43.637  1.00 23.82           O  
ATOM    750  CB  THR A 104      79.617  10.476  42.491  1.00 18.45           C  
ATOM    751  OG1 THR A 104      79.302  11.628  41.822  1.00 28.96           O  
ATOM    752  CG2 THR A 104      79.944   9.296  41.631  1.00 22.99           C  
ATOM    753  OXT THR A 104      79.346   9.085  45.177  1.00 21.84           O  
TER     754      THR A 104                                                      
ATOM    755  N   CYS B   2      49.248  45.086  23.360  1.00 37.06           N  
ATOM    756  CA  CYS B   2      49.588  44.280  24.513  1.00 32.59           C  
ATOM    757  C   CYS B   2      49.738  42.793  24.163  1.00 28.69           C  
ATOM    758  O   CYS B   2      48.816  42.179  23.655  1.00 26.12           O  
ATOM    759  CB  CYS B   2      48.500  44.278  25.644  1.00 27.29           C  
ATOM    760  SG  CYS B   2      47.865  45.930  25.805  1.00 39.16           S  
ATOM    761  N   ASP B   3      50.927  42.415  24.633  1.00 25.19           N  
ATOM    762  CA  ASP B   3      51.294  40.994  24.523  1.00 21.40           C  
ATOM    763  C   ASP B   3      50.309  40.284  25.437  1.00 19.48           C  
ATOM    764  O   ASP B   3      49.804  39.220  25.146  1.00 22.32           O  
ATOM    765  CB  ASP B   3      52.775  40.862  24.874  1.00 23.63           C  
ATOM    766  CG  ASP B   3      53.604  41.484  23.735  1.00 33.38           C  
ATOM    767  OD1 ASP B   3      53.252  41.162  22.593  1.00 37.75           O  
ATOM    768  OD2 ASP B   3      54.478  42.297  24.006  1.00 30.23           O  
ATOM    769  N   TYR B   4      50.013  40.937  26.576  1.00 18.91           N  
ATOM    770  CA  TYR B   4      49.129  40.378  27.567  1.00 17.53           C  
ATOM    771  C   TYR B   4      48.283  41.491  28.180  1.00 20.68           C  
ATOM    772  O   TYR B   4      48.813  42.458  28.750  1.00 22.42           O  
ATOM    773  CB  TYR B   4      49.862  39.641  28.690  1.00 18.32           C  
ATOM    774  CG  TYR B   4      50.795  38.524  28.349  1.00 19.72           C  
ATOM    775  CD1 TYR B   4      52.146  38.774  27.995  1.00 14.50           C  
ATOM    776  CD2 TYR B   4      50.354  37.211  28.351  1.00 16.69           C  
ATOM    777  CE1 TYR B   4      52.952  37.733  27.604  1.00 17.59           C  
ATOM    778  CE2 TYR B   4      51.166  36.171  27.948  1.00 16.65           C  
ATOM    779  CZ  TYR B   4      52.479  36.432  27.623  1.00 19.85           C  
ATOM    780  OH  TYR B   4      53.351  35.417  27.265  1.00 23.51           O  
ATOM    781  N   THR B   5      46.975  41.259  28.085  1.00 19.61           N  
ATOM    782  CA  THR B   5      45.984  42.223  28.572  1.00 17.92           C  
ATOM    783  C   THR B   5      45.395  41.650  29.860  1.00 15.78           C  
ATOM    784  O   THR B   5      44.694  40.619  29.769  1.00 18.10           O  
ATOM    785  CB  THR B   5      44.865  42.538  27.525  1.00 18.09           C  
ATOM    786  OG1 THR B   5      45.521  43.072  26.419  1.00 25.37           O  
ATOM    787  CG2 THR B   5      43.869  43.585  28.048  1.00 22.28           C  
ATOM    788  N   CYS B   6      45.652  42.330  30.953  1.00 14.11           N  
ATOM    789  CA  CYS B   6      45.009  41.885  32.250  1.00 13.54           C  
ATOM    790  C   CYS B   6      44.086  43.038  32.611  1.00 17.19           C  
ATOM    791  O   CYS B   6      44.467  43.971  33.364  1.00 18.39           O  
ATOM    792  CB  CYS B   6      46.061  41.689  33.316  1.00 14.88           C  
ATOM    793  SG  CYS B   6      47.232  40.384  33.114  1.00 14.55           S  
ATOM    794  N   GLY B   7      42.878  43.032  32.035  1.00 13.71           N  
ATOM    795  CA  GLY B   7      41.970  44.179  32.343  1.00 14.53           C  
ATOM    796  C   GLY B   7      42.550  45.416  31.743  1.00 15.54           C  
ATOM    797  O   GLY B   7      43.116  45.485  30.615  1.00 17.60           O  
ATOM    798  N   SER B   8      42.592  46.463  32.579  1.00 15.94           N  
ATOM    799  CA  SER B   8      43.212  47.710  32.102  1.00 15.33           C  
ATOM    800  C   SER B   8      44.724  47.662  32.192  1.00 18.04           C  
ATOM    801  O   SER B   8      45.373  48.680  31.849  1.00 20.08           O  
ATOM    802  CB  SER B   8      42.582  48.896  32.819  1.00 24.50           C  
ATOM    803  OG  SER B   8      43.375  48.941  34.014  1.00 32.61           O  
ATOM    804  N   ASN B   9      45.365  46.557  32.528  1.00 14.76           N  
ATOM    805  CA  ASN B   9      46.840  46.533  32.560  1.00 15.18           C  
ATOM    806  C   ASN B   9      47.325  45.860  31.266  1.00 16.60           C  
ATOM    807  O   ASN B   9      46.903  44.781  30.851  1.00 21.24           O  
ATOM    808  CB  ASN B   9      47.421  45.819  33.779  1.00 13.30           C  
ATOM    809  CG  ASN B   9      47.087  46.581  35.053  1.00 16.14           C  
ATOM    810  OD1 ASN B   9      47.133  47.816  35.045  1.00 22.28           O  
ATOM    811  ND2 ASN B   9      46.801  45.984  36.171  1.00 14.45           N  
ATOM    812  N   CYS B  10      48.300  46.431  30.639  1.00 17.44           N  
ATOM    813  CA  CYS B  10      48.779  45.843  29.348  1.00 20.40           C  
ATOM    814  C   CYS B  10      50.241  45.483  29.518  1.00 20.96           C  
ATOM    815  O   CYS B  10      51.085  46.374  29.852  1.00 22.93           O  
ATOM    816  CB  CYS B  10      48.529  46.949  28.308  1.00 23.80           C  
ATOM    817  SG  CYS B  10      49.453  46.644  26.829  1.00 38.54           S  
ATOM    818  N   TYR B  11      50.582  44.201  29.314  1.00 17.06           N  
ATOM    819  CA  TYR B  11      52.033  43.966  29.525  1.00 17.95           C  
ATOM    820  C   TYR B  11      52.730  43.503  28.252  1.00 16.82           C  
ATOM    821  O   TYR B  11      52.095  42.756  27.529  1.00 20.37           O  
ATOM    822  CB  TYR B  11      52.221  42.856  30.602  1.00 19.98           C  
ATOM    823  CG  TYR B  11      51.613  43.254  31.943  1.00 15.03           C  
ATOM    824  CD1 TYR B  11      52.261  44.156  32.739  1.00 12.06           C  
ATOM    825  CD2 TYR B  11      50.402  42.713  32.331  1.00 12.55           C  
ATOM    826  CE1 TYR B  11      51.751  44.593  33.937  1.00 15.47           C  
ATOM    827  CE2 TYR B  11      49.915  43.047  33.604  1.00 14.81           C  
ATOM    828  CZ  TYR B  11      50.554  44.030  34.351  1.00 15.10           C  
ATOM    829  OH  TYR B  11      50.062  44.417  35.535  1.00 13.44           O  
ATOM    830  N   SER B  12      53.973  43.923  28.093  1.00 20.69           N  
ATOM    831  CA  SER B  12      54.751  43.465  26.917  1.00 17.84           C  
ATOM    832  C   SER B  12      55.513  42.224  27.408  1.00 23.04           C  
ATOM    833  O   SER B  12      55.660  41.982  28.657  1.00 19.69           O  
ATOM    834  CB  SER B  12      55.788  44.480  26.494  1.00 20.61           C  
ATOM    835  OG  SER B  12      56.716  44.693  27.526  1.00 22.14           O  
ATOM    836  N   SER B  13      55.984  41.485  26.418  1.00 21.22           N  
ATOM    837  CA  SER B  13      56.760  40.282  26.737  1.00 21.16           C  
ATOM    838  C   SER B  13      57.991  40.598  27.553  1.00 18.97           C  
ATOM    839  O   SER B  13      58.452  39.666  28.242  1.00 17.45           O  
ATOM    840  CB  SER B  13      57.212  39.644  25.397  1.00 24.05           C  
ATOM    841  OG  SER B  13      55.983  39.075  24.918  1.00 39.76           O  
ATOM    842  N   SER B  14      58.487  41.836  27.442  1.00 17.82           N  
ATOM    843  CA  SER B  14      59.718  42.198  28.208  1.00 17.56           C  
ATOM    844  C   SER B  14      59.399  42.603  29.626  1.00 13.28           C  
ATOM    845  O   SER B  14      60.138  42.431  30.604  1.00 17.81           O  
ATOM    846  CB  SER B  14      60.563  43.124  27.365  1.00 24.92           C  
ATOM    847  OG  SER B  14      59.917  44.391  27.372  1.00 44.69           O  
ATOM    848  N   ASP B  15      58.193  43.082  29.882  1.00 15.54           N  
ATOM    849  CA  ASP B  15      57.594  43.365  31.159  1.00 12.83           C  
ATOM    850  C   ASP B  15      57.522  42.012  31.888  1.00 13.28           C  
ATOM    851  O   ASP B  15      57.890  41.910  33.031  1.00 18.10           O  
ATOM    852  CB  ASP B  15      56.147  43.849  31.014  1.00 16.50           C  
ATOM    853  CG  ASP B  15      56.094  45.315  30.581  1.00 21.93           C  
ATOM    854  OD1 ASP B  15      57.065  46.035  30.740  1.00 20.50           O  
ATOM    855  OD2 ASP B  15      54.993  45.687  30.170  1.00 22.29           O  
ATOM    856  N   VAL B  16      56.981  41.030  31.174  1.00 14.12           N  
ATOM    857  CA  VAL B  16      56.836  39.679  31.746  1.00 15.85           C  
ATOM    858  C   VAL B  16      58.164  39.032  32.067  1.00 13.48           C  
ATOM    859  O   VAL B  16      58.367  38.330  33.101  1.00 14.11           O  
ATOM    860  CB  VAL B  16      55.928  38.840  30.813  1.00 14.98           C  
ATOM    861  CG1 VAL B  16      55.876  37.377  31.210  1.00 14.76           C  
ATOM    862  CG2 VAL B  16      54.500  39.405  30.722  1.00 13.77           C  
ATOM    863  N   SER B  17      59.072  39.098  31.094  1.00 13.50           N  
ATOM    864  CA  SER B  17      60.407  38.435  31.283  1.00 14.26           C  
ATOM    865  C   SER B  17      61.106  39.053  32.396  1.00 11.87           C  
ATOM    866  O   SER B  17      61.822  38.362  33.164  1.00 15.53           O  
ATOM    867  CB  SER B  17      61.139  38.284  29.911  1.00 16.77           C  
ATOM    868  OG  SER B  17      61.588  39.581  29.588  1.00 33.67           O  
ATOM    869  N   THR B  18      60.969  40.361  32.602  1.00 12.92           N  
ATOM    870  CA  THR B  18      61.574  41.041  33.740  1.00 16.41           C  
ATOM    871  C   THR B  18      61.062  40.551  35.116  1.00 15.14           C  
ATOM    872  O   THR B  18      61.886  40.275  35.984  1.00 16.99           O  
ATOM    873  CB  THR B  18      61.256  42.567  33.658  1.00 22.73           C  
ATOM    874  OG1 THR B  18      61.854  42.922  32.440  1.00 28.45           O  
ATOM    875  CG2 THR B  18      61.817  43.344  34.821  1.00 22.27           C  
ATOM    876  N   ALA B  19      59.724  40.426  35.219  1.00 12.93           N  
ATOM    877  CA  ALA B  19      59.040  39.988  36.426  1.00 10.11           C  
ATOM    878  C   ALA B  19      59.412  38.523  36.673  1.00 11.82           C  
ATOM    879  O   ALA B  19      59.746  38.206  37.814  1.00 13.64           O  
ATOM    880  CB  ALA B  19      57.542  40.173  36.315  1.00 12.03           C  
ATOM    881  N   GLN B  20      59.390  37.726  35.645  1.00 12.12           N  
ATOM    882  CA  GLN B  20      59.700  36.278  35.670  1.00 12.73           C  
ATOM    883  C   GLN B  20      61.127  36.058  36.168  1.00 13.27           C  
ATOM    884  O   GLN B  20      61.303  35.205  37.080  1.00 18.61           O  
ATOM    885  CB  GLN B  20      59.602  35.680  34.256  1.00 11.53           C  
ATOM    886  CG  GLN B  20      59.853  34.178  34.235  1.00 20.01           C  
ATOM    887  CD  GLN B  20      59.900  33.534  32.871  1.00 19.24           C  
ATOM    888  OE1 GLN B  20      60.530  32.501  32.683  1.00 23.21           O  
ATOM    889  NE2 GLN B  20      59.257  34.177  31.921  1.00 20.50           N  
ATOM    890  N   ALA B  21      62.102  36.764  35.671  1.00 12.77           N  
ATOM    891  CA  ALA B  21      63.502  36.656  36.028  1.00 10.21           C  
ATOM    892  C   ALA B  21      63.715  36.920  37.525  1.00 12.62           C  
ATOM    893  O   ALA B  21      64.446  36.246  38.225  1.00 16.32           O  
ATOM    894  CB  ALA B  21      64.397  37.607  35.234  1.00  9.32           C  
ATOM    895  N   ALA B  22      63.097  37.943  38.052  1.00 14.83           N  
ATOM    896  CA  ALA B  22      63.194  38.284  39.491  1.00 14.09           C  
ATOM    897  C   ALA B  22      62.550  37.234  40.329  1.00 13.34           C  
ATOM    898  O   ALA B  22      63.063  36.760  41.368  1.00 16.00           O  
ATOM    899  CB  ALA B  22      62.565  39.684  39.644  1.00 14.39           C  
ATOM    900  N   GLY B  23      61.356  36.800  39.958  1.00 15.44           N  
ATOM    901  CA  GLY B  23      60.620  35.802  40.787  1.00 14.39           C  
ATOM    902  C   GLY B  23      61.313  34.468  40.767  1.00 14.80           C  
ATOM    903  O   GLY B  23      61.346  33.821  41.792  1.00 13.51           O  
ATOM    904  N   TYR B  24      61.848  34.065  39.624  1.00 12.23           N  
ATOM    905  CA  TYR B  24      62.557  32.789  39.560  1.00 11.75           C  
ATOM    906  C   TYR B  24      63.820  32.805  40.409  1.00 13.16           C  
ATOM    907  O   TYR B  24      64.203  31.805  41.012  1.00 14.40           O  
ATOM    908  CB  TYR B  24      62.898  32.482  38.092  1.00 13.35           C  
ATOM    909  CG  TYR B  24      63.531  31.100  38.023  1.00 19.19           C  
ATOM    910  CD1 TYR B  24      62.804  29.952  38.085  1.00 18.73           C  
ATOM    911  CD2 TYR B  24      64.924  30.995  37.964  1.00 20.37           C  
ATOM    912  CE1 TYR B  24      63.389  28.697  38.055  1.00 20.32           C  
ATOM    913  CE2 TYR B  24      65.550  29.750  37.932  1.00 21.96           C  
ATOM    914  CZ  TYR B  24      64.773  28.617  37.974  1.00 23.42           C  
ATOM    915  OH  TYR B  24      65.348  27.376  37.949  1.00 38.11           O  
ATOM    916  N   GLN B  25      64.569  33.887  40.444  1.00 14.54           N  
ATOM    917  CA  GLN B  25      65.809  34.042  41.188  1.00 13.80           C  
ATOM    918  C   GLN B  25      65.437  33.896  42.675  1.00 15.30           C  
ATOM    919  O   GLN B  25      66.110  33.178  43.421  1.00 15.63           O  
ATOM    920  CB  GLN B  25      66.437  35.404  40.868  1.00 11.05           C  
ATOM    921  CG  GLN B  25      67.822  35.594  41.513  1.00 15.35           C  
ATOM    922  CD  GLN B  25      68.716  34.458  41.114  1.00 21.34           C  
ATOM    923  OE1 GLN B  25      69.110  33.643  41.945  1.00 30.26           O  
ATOM    924  NE2 GLN B  25      69.004  34.336  39.831  1.00 18.89           N  
ATOM    925  N   LEU B  26      64.355  34.475  43.169  1.00 14.64           N  
ATOM    926  CA  LEU B  26      64.006  34.267  44.594  1.00 12.74           C  
ATOM    927  C   LEU B  26      63.676  32.816  44.886  1.00 14.44           C  
ATOM    928  O   LEU B  26      64.006  32.310  45.965  1.00 17.27           O  
ATOM    929  CB  LEU B  26      62.829  35.177  44.997  1.00 13.75           C  
ATOM    930  CG  LEU B  26      63.155  36.673  45.039  1.00 22.17           C  
ATOM    931  CD1 LEU B  26      61.899  37.511  44.935  1.00 31.98           C  
ATOM    932  CD2 LEU B  26      63.952  37.016  46.252  1.00 25.44           C  
ATOM    933  N   HIS B  27      62.967  32.174  43.961  1.00 12.76           N  
ATOM    934  CA  HIS B  27      62.566  30.811  44.054  1.00 16.62           C  
ATOM    935  C   HIS B  27      63.832  29.960  44.225  1.00 18.47           C  
ATOM    936  O   HIS B  27      64.005  29.064  45.049  1.00 19.36           O  
ATOM    937  CB  HIS B  27      61.798  30.427  42.774  1.00 20.20           C  
ATOM    938  CG  HIS B  27      61.479  28.959  42.853  1.00 19.52           C  
ATOM    939  ND1 HIS B  27      62.062  28.038  42.030  1.00 22.74           N  
ATOM    940  CD2 HIS B  27      60.718  28.352  43.801  1.00 14.12           C  
ATOM    941  CE1 HIS B  27      61.605  26.879  42.430  1.00 20.40           C  
ATOM    942  NE2 HIS B  27      60.784  27.016  43.474  1.00 17.89           N  
ATOM    943  N   GLU B  28      64.777  30.259  43.357  1.00 20.10           N  
ATOM    944  CA  GLU B  28      66.053  29.586  43.239  1.00 19.08           C  
ATOM    945  C   GLU B  28      66.879  29.730  44.496  1.00 18.09           C  
ATOM    946  O   GLU B  28      67.477  28.694  44.910  1.00 17.94           O  
ATOM    947  CB  GLU B  28      66.768  30.096  41.970  1.00 24.05           C  
ATOM    948  CG  GLU B  28      68.238  29.918  42.025  1.00 34.85           C  
ATOM    949  CD  GLU B  28      68.993  29.677  40.751  1.00 37.17           C  
ATOM    950  OE1 GLU B  28      68.640  28.880  39.912  1.00 36.29           O  
ATOM    951  OE2 GLU B  28      70.065  30.447  40.810  1.00 44.76           O  
ATOM    952  N   ASP B  29      66.898  30.899  45.080  1.00 14.40           N  
ATOM    953  CA  ASP B  29      67.582  31.167  46.341  1.00 17.23           C  
ATOM    954  C   ASP B  29      66.773  30.701  47.581  1.00 17.97           C  
ATOM    955  O   ASP B  29      67.294  30.772  48.687  1.00 17.08           O  
ATOM    956  CB  ASP B  29      67.925  32.658  46.473  1.00 16.71           C  
ATOM    957  CG  ASP B  29      68.971  32.981  45.407  1.00 21.94           C  
ATOM    958  OD1 ASP B  29      69.717  32.087  44.951  1.00 32.61           O  
ATOM    959  OD2 ASP B  29      69.021  34.132  44.987  1.00 24.38           O  
ATOM    960  N   GLY B  30      65.549  30.341  47.420  1.00 18.84           N  
ATOM    961  CA  GLY B  30      64.624  29.884  48.438  1.00 21.89           C  
ATOM    962  C   GLY B  30      64.183  31.062  49.319  1.00 20.77           C  
ATOM    963  O   GLY B  30      64.070  30.866  50.542  1.00 22.11           O  
ATOM    964  N   GLU B  31      64.003  32.208  48.717  1.00 17.18           N  
ATOM    965  CA  GLU B  31      63.539  33.428  49.432  1.00 16.78           C  
ATOM    966  C   GLU B  31      62.166  33.850  48.972  1.00 16.66           C  
ATOM    967  O   GLU B  31      61.701  33.390  47.882  1.00 15.59           O  
ATOM    968  CB  GLU B  31      64.533  34.548  49.052  1.00 13.99           C  
ATOM    969  CG  GLU B  31      65.895  34.116  49.610  1.00 16.53           C  
ATOM    970  CD  GLU B  31      66.991  35.122  49.517  1.00 27.30           C  
ATOM    971  OE1 GLU B  31      66.794  36.038  48.615  1.00 25.71           O  
ATOM    972  OE2 GLU B  31      67.946  35.036  50.236  1.00 38.25           O  
ATOM    973  N   THR B  32      61.469  34.607  49.787  1.00 15.38           N  
ATOM    974  CA  THR B  32      60.103  35.052  49.359  1.00 14.76           C  
ATOM    975  C   THR B  32      59.992  36.502  49.838  1.00 16.97           C  
ATOM    976  O   THR B  32      60.842  36.907  50.680  1.00 17.47           O  
ATOM    977  CB  THR B  32      59.003  34.187  49.976  1.00 16.44           C  
ATOM    978  OG1 THR B  32      59.143  34.296  51.378  1.00 18.13           O  
ATOM    979  CG2 THR B  32      59.084  32.724  49.609  1.00 11.23           C  
ATOM    980  N   VAL B  33      58.997  37.210  49.386  1.00 14.55           N  
ATOM    981  CA  VAL B  33      58.823  38.595  49.835  1.00 14.45           C  
ATOM    982  C   VAL B  33      57.326  38.891  49.919  1.00 15.09           C  
ATOM    983  O   VAL B  33      56.555  38.297  49.119  1.00 14.54           O  
ATOM    984  CB  VAL B  33      59.636  39.494  48.915  1.00 16.60           C  
ATOM    985  CG1 VAL B  33      59.034  39.541  47.514  1.00 22.02           C  
ATOM    986  CG2 VAL B  33      59.773  40.905  49.441  1.00 18.17           C  
ATOM    987  N   GLY B  34      56.933  39.652  50.896  1.00 13.11           N  
ATOM    988  CA  GLY B  34      55.458  39.981  50.942  1.00 13.65           C  
ATOM    989  C   GLY B  34      54.743  39.146  51.911  1.00 15.16           C  
ATOM    990  O   GLY B  34      55.188  38.010  52.246  1.00 17.88           O  
ATOM    991  N   SER B  35      53.582  39.607  52.351  1.00 17.93           N  
ATOM    992  CA  SER B  35      52.794  38.854  53.322  1.00 20.31           C  
ATOM    993  C   SER B  35      52.365  37.519  52.757  1.00 20.28           C  
ATOM    994  O   SER B  35      52.321  36.553  53.505  1.00 20.79           O  
ATOM    995  CB  SER B  35      51.655  39.646  53.953  1.00 21.15           C  
ATOM    996  OG  SER B  35      50.781  39.991  52.912  1.00 44.35           O  
ATOM    997  N   ASN B  36      52.089  37.432  51.474  1.00 20.22           N  
ATOM    998  CA  ASN B  36      51.681  36.180  50.842  1.00 18.51           C  
ATOM    999  C   ASN B  36      52.869  35.322  50.409  1.00 19.01           C  
ATOM   1000  O   ASN B  36      52.553  34.294  49.787  1.00 22.27           O  
ATOM   1001  CB  ASN B  36      50.780  36.422  49.650  1.00 20.64           C  
ATOM   1002  CG  ASN B  36      49.413  36.911  50.072  1.00 37.54           C  
ATOM   1003  OD1 ASN B  36      49.183  37.007  51.285  1.00 38.16           O  
ATOM   1004  ND2 ASN B  36      48.571  37.221  49.079  1.00 36.13           N  
ATOM   1005  N   SER B  37      54.062  35.726  50.695  1.00 14.55           N  
ATOM   1006  CA  SER B  37      55.286  34.994  50.448  1.00 18.94           C  
ATOM   1007  C   SER B  37      55.480  34.566  49.028  1.00 18.61           C  
ATOM   1008  O   SER B  37      55.473  33.379  48.656  1.00 20.57           O  
ATOM   1009  CB  SER B  37      55.268  33.711  51.355  1.00 28.23           C  
ATOM   1010  OG  SER B  37      55.124  34.208  52.685  1.00 45.18           O  
ATOM   1011  N   TYR B  38      55.706  35.551  48.192  1.00 15.98           N  
ATOM   1012  CA  TYR B  38      55.903  35.297  46.790  1.00 15.36           C  
ATOM   1013  C   TYR B  38      57.391  35.091  46.535  1.00 14.19           C  
ATOM   1014  O   TYR B  38      58.180  35.788  47.155  1.00 13.91           O  
ATOM   1015  CB  TYR B  38      55.406  36.542  46.005  1.00 10.88           C  
ATOM   1016  CG  TYR B  38      53.914  36.745  46.113  1.00 12.69           C  
ATOM   1017  CD1 TYR B  38      53.051  35.873  45.432  1.00 10.70           C  
ATOM   1018  CD2 TYR B  38      53.353  37.784  46.842  1.00 12.04           C  
ATOM   1019  CE1 TYR B  38      51.663  36.070  45.449  1.00 13.91           C  
ATOM   1020  CE2 TYR B  38      51.989  37.960  46.941  1.00 11.98           C  
ATOM   1021  CZ  TYR B  38      51.156  37.092  46.250  1.00 16.85           C  
ATOM   1022  OH  TYR B  38      49.798  37.265  46.319  1.00 15.93           O  
ATOM   1023  N   PRO B  39      57.755  34.211  45.579  1.00 15.36           N  
ATOM   1024  CA  PRO B  39      56.887  33.391  44.746  1.00 14.63           C  
ATOM   1025  C   PRO B  39      56.365  32.192  45.521  1.00 17.57           C  
ATOM   1026  O   PRO B  39      57.049  31.625  46.381  1.00 16.89           O  
ATOM   1027  CB  PRO B  39      57.784  32.942  43.592  1.00 10.58           C  
ATOM   1028  CG  PRO B  39      59.210  32.858  44.163  1.00 12.87           C  
ATOM   1029  CD  PRO B  39      59.186  34.017  45.171  1.00 12.21           C  
ATOM   1030  N   HIS B  40      55.095  31.850  45.214  1.00 16.83           N  
ATOM   1031  CA  HIS B  40      54.633  30.644  45.942  1.00 19.55           C  
ATOM   1032  C   HIS B  40      54.042  29.712  44.880  1.00 17.78           C  
ATOM   1033  O   HIS B  40      53.689  30.147  43.785  1.00 17.88           O  
ATOM   1034  CB  HIS B  40      53.693  31.019  47.059  1.00 18.82           C  
ATOM   1035  CG  HIS B  40      52.338  31.484  46.659  1.00 20.55           C  
ATOM   1036  ND1 HIS B  40      51.444  30.706  45.947  1.00 28.62           N  
ATOM   1037  CD2 HIS B  40      51.789  32.736  46.907  1.00 20.09           C  
ATOM   1038  CE1 HIS B  40      50.385  31.447  45.766  1.00 25.54           C  
ATOM   1039  NE2 HIS B  40      50.528  32.683  46.364  1.00 26.45           N  
ATOM   1040  N   LYS B  41      53.903  28.463  45.218  1.00 14.33           N  
ATOM   1041  CA  LYS B  41      53.337  27.486  44.329  1.00 16.97           C  
ATOM   1042  C   LYS B  41      51.934  27.836  43.880  1.00 15.85           C  
ATOM   1043  O   LYS B  41      51.067  28.250  44.633  1.00 14.86           O  
ATOM   1044  CB  LYS B  41      53.398  26.096  44.976  1.00 22.70           C  
ATOM   1045  CG  LYS B  41      52.904  25.005  44.025  1.00 20.86           C  
ATOM   1046  CD  LYS B  41      53.870  23.841  44.043  1.00 29.84           C  
ATOM   1047  CE  LYS B  41      53.271  22.631  44.705  1.00 35.86           C  
ATOM   1048  NZ  LYS B  41      52.158  22.062  43.901  1.00 38.13           N  
ATOM   1049  N   TYR B  42      51.693  27.606  42.579  1.00 16.16           N  
ATOM   1050  CA  TYR B  42      50.377  27.812  41.918  1.00 17.28           C  
ATOM   1051  C   TYR B  42      49.885  26.432  41.495  1.00 17.86           C  
ATOM   1052  O   TYR B  42      50.502  25.709  40.704  1.00 18.36           O  
ATOM   1053  CB  TYR B  42      50.404  28.875  40.835  1.00 14.05           C  
ATOM   1054  CG  TYR B  42      49.156  29.016  40.004  1.00 15.13           C  
ATOM   1055  CD1 TYR B  42      48.005  29.591  40.565  1.00 21.78           C  
ATOM   1056  CD2 TYR B  42      49.047  28.483  38.729  1.00 15.07           C  
ATOM   1057  CE1 TYR B  42      46.804  29.732  39.864  1.00 19.10           C  
ATOM   1058  CE2 TYR B  42      47.848  28.584  38.026  1.00 13.59           C  
ATOM   1059  CZ  TYR B  42      46.740  29.161  38.614  1.00 15.36           C  
ATOM   1060  OH  TYR B  42      45.548  29.311  37.955  1.00 24.95           O  
ATOM   1061  N   ASN B  43      48.748  26.044  42.120  1.00 18.07           N  
ATOM   1062  CA  ASN B  43      48.143  24.752  41.895  1.00 18.13           C  
ATOM   1063  C   ASN B  43      47.279  24.602  40.638  1.00 19.28           C  
ATOM   1064  O   ASN B  43      46.848  23.444  40.287  1.00 17.98           O  
ATOM   1065  CB  ASN B  43      47.391  24.327  43.160  1.00 21.76           C  
ATOM   1066  CG  ASN B  43      48.373  23.973  44.277  1.00 25.44           C  
ATOM   1067  OD1 ASN B  43      49.337  23.247  44.107  1.00 28.77           O  
ATOM   1068  ND2 ASN B  43      48.052  24.599  45.404  1.00 24.32           N  
ATOM   1069  N   ASN B  44      47.020  25.705  39.980  1.00 15.65           N  
ATOM   1070  CA  ASN B  44      46.244  25.726  38.757  1.00 16.22           C  
ATOM   1071  C   ASN B  44      44.865  25.115  39.019  1.00 18.56           C  
ATOM   1072  O   ASN B  44      44.396  24.243  38.251  1.00 20.15           O  
ATOM   1073  CB  ASN B  44      47.014  24.973  37.638  1.00 20.47           C  
ATOM   1074  CG  ASN B  44      46.387  25.278  36.279  1.00 25.04           C  
ATOM   1075  OD1 ASN B  44      45.529  26.142  36.166  1.00 20.39           O  
ATOM   1076  ND2 ASN B  44      46.787  24.553  35.240  1.00 25.68           N  
ATOM   1077  N   TYR B  45      44.179  25.570  40.036  1.00 17.54           N  
ATOM   1078  CA  TYR B  45      42.807  25.025  40.235  1.00 16.68           C  
ATOM   1079  C   TYR B  45      41.916  25.327  39.070  1.00 16.64           C  
ATOM   1080  O   TYR B  45      40.859  24.678  38.830  1.00 19.27           O  
ATOM   1081  CB  TYR B  45      42.204  25.662  41.520  1.00 15.65           C  
ATOM   1082  CG  TYR B  45      43.068  25.353  42.743  1.00 16.72           C  
ATOM   1083  CD1 TYR B  45      43.208  24.037  43.181  1.00 21.80           C  
ATOM   1084  CD2 TYR B  45      43.683  26.377  43.445  1.00 15.87           C  
ATOM   1085  CE1 TYR B  45      43.955  23.743  44.332  1.00 20.23           C  
ATOM   1086  CE2 TYR B  45      44.418  26.110  44.593  1.00 19.74           C  
ATOM   1087  CZ  TYR B  45      44.555  24.797  45.014  1.00 20.64           C  
ATOM   1088  OH  TYR B  45      45.266  24.591  46.174  1.00 20.20           O  
ATOM   1089  N   GLU B  46      42.171  26.422  38.406  1.00 17.61           N  
ATOM   1090  CA  GLU B  46      41.367  26.824  37.269  1.00 17.54           C  
ATOM   1091  C   GLU B  46      41.546  25.894  36.094  1.00 18.95           C  
ATOM   1092  O   GLU B  46      40.672  25.993  35.207  1.00 20.91           O  
ATOM   1093  CB  GLU B  46      41.652  28.254  36.797  1.00 18.30           C  
ATOM   1094  CG  GLU B  46      41.220  29.265  37.902  1.00 15.49           C  
ATOM   1095  CD  GLU B  46      42.287  29.398  38.961  1.00 19.16           C  
ATOM   1096  OE1 GLU B  46      43.378  28.839  39.040  1.00 20.21           O  
ATOM   1097  OE2 GLU B  46      41.950  30.305  39.821  1.00 21.52           O  
ATOM   1098  N   GLY B  47      42.501  25.034  36.110  1.00 19.93           N  
ATOM   1099  CA  GLY B  47      42.757  24.047  35.059  1.00 21.13           C  
ATOM   1100  C   GLY B  47      43.151  24.716  33.763  1.00 24.08           C  
ATOM   1101  O   GLY B  47      42.696  24.283  32.691  1.00 25.12           O  
ATOM   1102  N   PHE B  48      43.983  25.745  33.821  1.00 23.47           N  
ATOM   1103  CA  PHE B  48      44.416  26.470  32.596  1.00 22.49           C  
ATOM   1104  C   PHE B  48      45.296  25.463  31.840  1.00 21.05           C  
ATOM   1105  O   PHE B  48      45.958  24.657  32.534  1.00 19.29           O  
ATOM   1106  CB  PHE B  48      45.300  27.701  32.896  1.00 16.80           C  
ATOM   1107  CG  PHE B  48      44.581  28.838  33.551  1.00 21.47           C  
ATOM   1108  CD1 PHE B  48      43.482  29.449  32.955  1.00 29.32           C  
ATOM   1109  CD2 PHE B  48      44.984  29.264  34.810  1.00 18.56           C  
ATOM   1110  CE1 PHE B  48      42.781  30.475  33.573  1.00 25.70           C  
ATOM   1111  CE2 PHE B  48      44.290  30.301  35.452  1.00 23.68           C  
ATOM   1112  CZ  PHE B  48      43.223  30.927  34.816  1.00 19.59           C  
ATOM   1113  N   ASP B  49      45.294  25.620  30.531  1.00 24.63           N  
ATOM   1114  CA  ASP B  49      46.132  24.677  29.713  1.00 28.68           C  
ATOM   1115  C   ASP B  49      47.402  25.396  29.281  1.00 29.25           C  
ATOM   1116  O   ASP B  49      47.534  25.999  28.218  1.00 29.81           O  
ATOM   1117  CB  ASP B  49      45.358  23.925  28.645  1.00 46.07           C  
ATOM   1118  CG  ASP B  49      44.466  22.809  29.212  1.00 58.38           C  
ATOM   1119  OD1 ASP B  49      44.883  22.181  30.224  1.00 62.72           O  
ATOM   1120  OD2 ASP B  49      43.352  22.502  28.725  1.00 57.23           O  
ATOM   1121  N   PHE B  50      48.364  25.320  30.195  1.00 26.44           N  
ATOM   1122  CA  PHE B  50      49.691  25.927  30.054  1.00 24.03           C  
ATOM   1123  C   PHE B  50      50.514  24.962  29.186  1.00 22.45           C  
ATOM   1124  O   PHE B  50      50.310  23.750  29.278  1.00 24.07           O  
ATOM   1125  CB  PHE B  50      50.350  26.215  31.390  1.00 22.21           C  
ATOM   1126  CG  PHE B  50      49.691  27.178  32.312  1.00 16.41           C  
ATOM   1127  CD1 PHE B  50      49.230  28.392  31.851  1.00 25.74           C  
ATOM   1128  CD2 PHE B  50      49.542  26.845  33.670  1.00 17.90           C  
ATOM   1129  CE1 PHE B  50      48.654  29.326  32.752  1.00 23.34           C  
ATOM   1130  CE2 PHE B  50      48.969  27.733  34.555  1.00 19.19           C  
ATOM   1131  CZ  PHE B  50      48.503  28.976  34.069  1.00 18.04           C  
ATOM   1132  N   SER B  51      51.444  25.523  28.464  1.00 21.22           N  
ATOM   1133  CA  SER B  51      52.272  24.745  27.509  1.00 21.17           C  
ATOM   1134  C   SER B  51      53.525  24.192  28.060  1.00 20.73           C  
ATOM   1135  O   SER B  51      54.263  23.414  27.409  1.00 21.68           O  
ATOM   1136  CB  SER B  51      52.380  25.677  26.282  1.00 22.14           C  
ATOM   1137  OG  SER B  51      53.132  26.789  26.776  1.00 43.48           O  
ATOM   1138  N   VAL B  52      53.791  24.441  29.349  1.00 18.29           N  
ATOM   1139  CA  VAL B  52      54.938  23.949  30.091  1.00 19.74           C  
ATOM   1140  C   VAL B  52      54.449  23.124  31.270  1.00 20.96           C  
ATOM   1141  O   VAL B  52      53.267  23.232  31.699  1.00 22.39           O  
ATOM   1142  CB  VAL B  52      55.858  25.146  30.493  1.00 23.07           C  
ATOM   1143  CG1 VAL B  52      56.272  25.983  29.279  1.00 21.51           C  
ATOM   1144  CG2 VAL B  52      55.159  26.030  31.532  1.00 21.36           C  
ATOM   1145  N   SER B  53      55.304  22.248  31.794  1.00 21.57           N  
ATOM   1146  CA  SER B  53      54.854  21.360  32.865  1.00 24.77           C  
ATOM   1147  C   SER B  53      54.938  22.019  34.225  1.00 24.19           C  
ATOM   1148  O   SER B  53      55.616  23.037  34.403  1.00 25.21           O  
ATOM   1149  CB  SER B  53      55.529  20.011  32.808  1.00 31.91           C  
ATOM   1150  OG  SER B  53      56.906  20.108  32.652  1.00 36.57           O  
ATOM   1151  N   SER B  54      54.203  21.406  35.108  1.00 23.06           N  
ATOM   1152  CA  SER B  54      54.143  21.875  36.524  1.00 22.67           C  
ATOM   1153  C   SER B  54      55.338  21.237  37.216  1.00 20.89           C  
ATOM   1154  O   SER B  54      56.129  20.495  36.599  1.00 22.11           O  
ATOM   1155  CB  SER B  54      52.837  21.331  37.094  1.00 22.15           C  
ATOM   1156  OG  SER B  54      53.053  19.918  37.236  1.00 33.03           O  
ATOM   1157  N   PRO B  55      55.633  21.594  38.433  1.00 20.76           N  
ATOM   1158  CA  PRO B  55      54.981  22.544  39.306  1.00 18.30           C  
ATOM   1159  C   PRO B  55      55.118  23.968  38.812  1.00 19.78           C  
ATOM   1160  O   PRO B  55      56.112  24.350  38.145  1.00 24.05           O  
ATOM   1161  CB  PRO B  55      55.743  22.374  40.633  1.00 18.61           C  
ATOM   1162  CG  PRO B  55      57.117  21.938  40.237  1.00 19.44           C  
ATOM   1163  CD  PRO B  55      56.857  20.962  39.064  1.00 19.09           C  
ATOM   1164  N   TYR B  56      54.158  24.786  39.160  1.00 18.71           N  
ATOM   1165  CA  TYR B  56      54.032  26.206  38.822  1.00 17.36           C  
ATOM   1166  C   TYR B  56      54.185  27.073  40.079  1.00 16.37           C  
ATOM   1167  O   TYR B  56      53.809  26.608  41.143  1.00 14.45           O  
ATOM   1168  CB  TYR B  56      52.653  26.540  38.204  1.00 17.34           C  
ATOM   1169  CG  TYR B  56      52.298  25.724  36.964  1.00 16.86           C  
ATOM   1170  CD1 TYR B  56      53.170  25.698  35.876  1.00 15.68           C  
ATOM   1171  CD2 TYR B  56      51.164  24.901  36.945  1.00 13.45           C  
ATOM   1172  CE1 TYR B  56      52.895  24.919  34.746  1.00 15.01           C  
ATOM   1173  CE2 TYR B  56      50.894  24.113  35.811  1.00 18.34           C  
ATOM   1174  CZ  TYR B  56      51.769  24.139  34.728  1.00 16.90           C  
ATOM   1175  OH  TYR B  56      51.473  23.391  33.623  1.00 20.51           O  
ATOM   1176  N   TYR B  57      54.661  28.274  39.851  1.00 17.41           N  
ATOM   1177  CA  TYR B  57      54.875  29.280  40.896  1.00 14.94           C  
ATOM   1178  C   TYR B  57      54.348  30.598  40.381  1.00 16.35           C  
ATOM   1179  O   TYR B  57      54.550  30.888  39.171  1.00 15.39           O  
ATOM   1180  CB  TYR B  57      56.423  29.457  41.189  1.00 16.60           C  
ATOM   1181  CG  TYR B  57      56.967  28.136  41.702  1.00 17.02           C  
ATOM   1182  CD1 TYR B  57      56.853  27.810  43.045  1.00 15.68           C  
ATOM   1183  CD2 TYR B  57      57.525  27.206  40.819  1.00 17.94           C  
ATOM   1184  CE1 TYR B  57      57.266  26.554  43.514  1.00 19.94           C  
ATOM   1185  CE2 TYR B  57      57.929  25.949  41.279  1.00 22.48           C  
ATOM   1186  CZ  TYR B  57      57.808  25.642  42.611  1.00 19.96           C  
ATOM   1187  OH  TYR B  57      58.283  24.438  43.081  1.00 33.79           O  
ATOM   1188  N   GLU B  58      53.779  31.408  41.265  1.00 14.80           N  
ATOM   1189  CA  GLU B  58      53.219  32.672  40.774  1.00 13.45           C  
ATOM   1190  C   GLU B  58      53.965  33.787  41.392  1.00 13.17           C  
ATOM   1191  O   GLU B  58      54.404  33.598  42.534  1.00 16.03           O  
ATOM   1192  CB  GLU B  58      51.760  32.713  41.216  1.00 14.98           C  
ATOM   1193  CG  GLU B  58      51.417  32.503  42.709  1.00 18.17           C  
ATOM   1194  CD  GLU B  58      49.930  32.767  42.979  1.00 21.21           C  
ATOM   1195  OE1 GLU B  58      49.653  34.040  43.072  1.00 20.69           O  
ATOM   1196  OE2 GLU B  58      49.065  31.945  43.115  1.00 25.92           O  
ATOM   1197  N   TRP B  59      54.097  34.923  40.732  1.00 13.10           N  
ATOM   1198  CA  TRP B  59      54.870  36.067  41.258  1.00 12.61           C  
ATOM   1199  C   TRP B  59      54.120  37.270  40.722  1.00 11.67           C  
ATOM   1200  O   TRP B  59      53.777  37.256  39.546  1.00 12.47           O  
ATOM   1201  CB  TRP B  59      56.309  35.934  40.669  1.00  9.15           C  
ATOM   1202  CG  TRP B  59      57.135  37.165  40.858  1.00  9.73           C  
ATOM   1203  CD1 TRP B  59      57.420  38.101  39.889  1.00 13.81           C  
ATOM   1204  CD2 TRP B  59      57.799  37.592  42.027  1.00 14.08           C  
ATOM   1205  NE1 TRP B  59      58.273  39.079  40.402  1.00 15.63           N  
ATOM   1206  CE2 TRP B  59      58.494  38.815  41.713  1.00 15.52           C  
ATOM   1207  CE3 TRP B  59      57.834  37.088  43.345  1.00  9.55           C  
ATOM   1208  CZ2 TRP B  59      59.231  39.536  42.642  1.00 15.14           C  
ATOM   1209  CZ3 TRP B  59      58.544  37.847  44.253  1.00 10.99           C  
ATOM   1210  CH2 TRP B  59      59.240  38.996  43.944  1.00 11.84           C  
ATOM   1211  N   PRO B  60      53.903  38.294  41.494  1.00 11.83           N  
ATOM   1212  CA  PRO B  60      53.140  39.458  41.076  1.00 11.90           C  
ATOM   1213  C   PRO B  60      53.896  40.217  39.959  1.00 14.10           C  
ATOM   1214  O   PRO B  60      55.162  40.357  39.984  1.00 12.88           O  
ATOM   1215  CB  PRO B  60      53.021  40.301  42.341  1.00 11.54           C  
ATOM   1216  CG  PRO B  60      53.220  39.351  43.525  1.00 12.78           C  
ATOM   1217  CD  PRO B  60      54.308  38.400  42.965  1.00 12.58           C  
ATOM   1218  N   ILE B  61      53.116  40.744  39.058  1.00  9.38           N  
ATOM   1219  CA  ILE B  61      53.610  41.570  37.939  1.00 12.92           C  
ATOM   1220  C   ILE B  61      52.820  42.861  38.222  1.00 12.95           C  
ATOM   1221  O   ILE B  61      51.610  42.798  38.427  1.00 12.41           O  
ATOM   1222  CB  ILE B  61      53.483  41.028  36.529  1.00 16.87           C  
ATOM   1223  CG1 ILE B  61      54.137  41.978  35.532  1.00 10.40           C  
ATOM   1224  CG2 ILE B  61      52.046  40.731  36.030  1.00 12.16           C  
ATOM   1225  CD1 ILE B  61      54.413  41.450  34.143  1.00 15.70           C  
ATOM   1226  N   LEU B  62      53.567  43.960  38.203  1.00 15.81           N  
ATOM   1227  CA  LEU B  62      52.985  45.271  38.552  1.00 19.04           C  
ATOM   1228  C   LEU B  62      52.872  46.199  37.351  1.00 20.23           C  
ATOM   1229  O   LEU B  62      53.756  46.402  36.522  1.00 18.21           O  
ATOM   1230  CB  LEU B  62      53.806  45.877  39.670  1.00 14.61           C  
ATOM   1231  CG  LEU B  62      53.968  45.143  41.012  1.00 16.09           C  
ATOM   1232  CD1 LEU B  62      54.899  46.039  41.833  1.00 16.09           C  
ATOM   1233  CD2 LEU B  62      52.654  44.846  41.677  1.00 12.00           C  
ATOM   1234  N   SER B  63      51.702  46.897  37.327  1.00 20.73           N  
ATOM   1235  CA  SER B  63      51.583  47.744  36.109  1.00 23.41           C  
ATOM   1236  C   SER B  63      52.455  48.950  36.078  1.00 25.99           C  
ATOM   1237  O   SER B  63      52.527  49.562  34.992  1.00 29.08           O  
ATOM   1238  CB  SER B  63      50.095  48.068  35.868  1.00 28.14           C  
ATOM   1239  OG  SER B  63      49.617  48.678  37.057  1.00 23.77           O  
ATOM   1240  N   SER B  64      53.082  49.379  37.151  1.00 25.95           N  
ATOM   1241  CA  SER B  64      53.950  50.549  37.196  1.00 23.90           C  
ATOM   1242  C   SER B  64      55.219  50.211  36.475  1.00 27.13           C  
ATOM   1243  O   SER B  64      55.996  51.092  36.083  1.00 30.87           O  
ATOM   1244  CB  SER B  64      54.357  50.932  38.611  1.00 22.19           C  
ATOM   1245  OG  SER B  64      54.909  49.805  39.288  1.00 26.18           O  
ATOM   1246  N   GLY B  65      55.467  48.895  36.381  1.00 28.31           N  
ATOM   1247  CA  GLY B  65      56.738  48.478  35.698  1.00 24.50           C  
ATOM   1248  C   GLY B  65      57.790  48.132  36.726  1.00 22.66           C  
ATOM   1249  O   GLY B  65      58.815  47.576  36.381  1.00 23.67           O  
ATOM   1250  N   ASP B  66      57.521  48.475  37.992  1.00 21.30           N  
ATOM   1251  CA  ASP B  66      58.405  48.135  39.097  1.00 21.12           C  
ATOM   1252  C   ASP B  66      58.337  46.613  39.338  1.00 19.73           C  
ATOM   1253  O   ASP B  66      57.292  45.981  39.153  1.00 19.21           O  
ATOM   1254  CB  ASP B  66      57.875  48.739  40.422  1.00 26.61           C  
ATOM   1255  CG  ASP B  66      58.163  50.223  40.458  1.00 40.42           C  
ATOM   1256  OD1 ASP B  66      59.089  50.653  39.737  1.00 35.10           O  
ATOM   1257  OD2 ASP B  66      57.443  50.918  41.198  1.00 51.16           O  
ATOM   1258  N   VAL B  67      59.447  46.132  39.891  1.00 18.51           N  
ATOM   1259  CA  VAL B  67      59.522  44.698  40.245  1.00 17.22           C  
ATOM   1260  C   VAL B  67      58.941  44.573  41.640  1.00 16.87           C  
ATOM   1261  O   VAL B  67      59.174  45.508  42.437  1.00 18.96           O  
ATOM   1262  CB  VAL B  67      60.936  44.125  40.087  1.00 22.49           C  
ATOM   1263  CG1 VAL B  67      61.045  42.738  40.652  1.00 18.71           C  
ATOM   1264  CG2 VAL B  67      61.351  44.219  38.605  1.00 18.19           C  
ATOM   1265  N   TYR B  68      58.183  43.493  41.822  1.00 15.73           N  
ATOM   1266  CA  TYR B  68      57.548  43.346  43.150  1.00 17.89           C  
ATOM   1267  C   TYR B  68      58.585  43.200  44.242  1.00 18.34           C  
ATOM   1268  O   TYR B  68      59.583  42.471  44.160  1.00 15.71           O  
ATOM   1269  CB  TYR B  68      56.527  42.213  43.073  1.00 17.17           C  
ATOM   1270  CG  TYR B  68      55.806  42.040  44.384  1.00 11.56           C  
ATOM   1271  CD1 TYR B  68      54.666  42.825  44.725  1.00  7.50           C  
ATOM   1272  CD2 TYR B  68      56.266  40.995  45.212  1.00  9.38           C  
ATOM   1273  CE1 TYR B  68      54.034  42.590  45.946  1.00 10.79           C  
ATOM   1274  CE2 TYR B  68      55.526  40.742  46.378  1.00 13.16           C  
ATOM   1275  CZ  TYR B  68      54.512  41.575  46.788  1.00 12.56           C  
ATOM   1276  OH  TYR B  68      53.890  41.326  47.994  1.00 14.37           O  
ATOM   1277  N   SER B  69      58.355  43.931  45.337  1.00 18.17           N  
ATOM   1278  CA  SER B  69      59.287  43.915  46.459  1.00 19.65           C  
ATOM   1279  C   SER B  69      58.587  43.828  47.791  1.00 20.26           C  
ATOM   1280  O   SER B  69      59.092  44.338  48.800  1.00 18.72           O  
ATOM   1281  CB  SER B  69      60.175  45.166  46.426  1.00 21.40           C  
ATOM   1282  OG  SER B  69      59.341  46.277  46.543  1.00 21.91           O  
ATOM   1283  N   GLY B  70      57.421  43.204  47.779  1.00 19.22           N  
ATOM   1284  CA  GLY B  70      56.695  43.028  49.015  1.00 18.73           C  
ATOM   1285  C   GLY B  70      55.535  43.840  49.441  1.00 21.55           C  
ATOM   1286  O   GLY B  70      54.999  43.530  50.584  1.00 20.97           O  
ATOM   1287  N   GLY B  71      55.109  44.809  48.626  1.00 18.28           N  
ATOM   1288  CA  GLY B  71      53.929  45.582  49.101  1.00 15.95           C  
ATOM   1289  C   GLY B  71      52.674  44.882  48.582  1.00 13.46           C  
ATOM   1290  O   GLY B  71      52.565  43.643  48.616  1.00 16.05           O  
ATOM   1291  N   SER B  72      51.691  45.686  48.274  1.00 14.09           N  
ATOM   1292  CA  SER B  72      50.398  45.215  47.744  1.00 14.37           C  
ATOM   1293  C   SER B  72      50.604  44.574  46.364  1.00 12.60           C  
ATOM   1294  O   SER B  72      51.136  45.210  45.429  1.00 14.82           O  
ATOM   1295  CB  SER B  72      49.575  46.556  47.523  1.00 13.49           C  
ATOM   1296  OG  SER B  72      48.276  46.021  47.564  1.00 29.61           O  
ATOM   1297  N   PRO B  73      50.223  43.332  46.191  1.00 11.45           N  
ATOM   1298  CA  PRO B  73      50.502  42.603  44.934  1.00 13.64           C  
ATOM   1299  C   PRO B  73      49.596  42.975  43.796  1.00 12.85           C  
ATOM   1300  O   PRO B  73      49.964  42.710  42.614  1.00 15.75           O  
ATOM   1301  CB  PRO B  73      50.441  41.093  45.302  1.00 11.76           C  
ATOM   1302  CG  PRO B  73      49.533  41.065  46.545  1.00 12.99           C  
ATOM   1303  CD  PRO B  73      49.655  42.418  47.209  1.00 11.64           C  
ATOM   1304  N   GLY B  74      48.446  43.578  44.040  1.00  9.88           N  
ATOM   1305  CA  GLY B  74      47.575  43.904  42.909  1.00 10.56           C  
ATOM   1306  C   GLY B  74      47.029  42.621  42.345  1.00 11.31           C  
ATOM   1307  O   GLY B  74      47.066  41.540  43.003  1.00 14.76           O  
ATOM   1308  N   ALA B  75      46.347  42.694  41.192  1.00 10.65           N  
ATOM   1309  CA  ALA B  75      45.661  41.576  40.607  1.00 10.99           C  
ATOM   1310  C   ALA B  75      46.389  40.599  39.697  1.00 11.14           C  
ATOM   1311  O   ALA B  75      45.892  39.486  39.493  1.00 10.29           O  
ATOM   1312  CB  ALA B  75      44.498  42.196  39.769  1.00  8.64           C  
ATOM   1313  N   ASP B  76      47.530  40.934  39.153  1.00  8.72           N  
ATOM   1314  CA  ASP B  76      48.220  40.205  38.131  1.00 10.11           C  
ATOM   1315  C   ASP B  76      49.423  39.432  38.609  1.00  8.88           C  
ATOM   1316  O   ASP B  76      50.166  39.875  39.449  1.00 10.63           O  
ATOM   1317  CB  ASP B  76      48.595  41.276  37.059  1.00  8.67           C  
ATOM   1318  CG  ASP B  76      47.429  42.135  36.666  1.00 10.19           C  
ATOM   1319  OD1 ASP B  76      46.259  41.707  36.725  1.00 11.98           O  
ATOM   1320  OD2 ASP B  76      47.706  43.295  36.247  1.00 12.25           O  
ATOM   1321  N   ARG B  77      49.619  38.229  38.030  1.00  9.21           N  
ATOM   1322  CA  ARG B  77      50.692  37.358  38.385  1.00  8.82           C  
ATOM   1323  C   ARG B  77      51.283  36.702  37.101  1.00 10.62           C  
ATOM   1324  O   ARG B  77      50.517  36.432  36.174  1.00 12.43           O  
ATOM   1325  CB  ARG B  77      50.206  36.122  39.178  1.00  7.50           C  
ATOM   1326  CG  ARG B  77      49.313  36.447  40.395  1.00 13.34           C  
ATOM   1327  CD  ARG B  77      50.198  37.062  41.496  1.00  8.59           C  
ATOM   1328  NE  ARG B  77      49.323  37.398  42.603  1.00 14.47           N  
ATOM   1329  CZ  ARG B  77      48.783  38.573  42.859  1.00 12.12           C  
ATOM   1330  NH1 ARG B  77      49.103  39.618  42.122  1.00 13.19           N  
ATOM   1331  NH2 ARG B  77      47.861  38.680  43.831  1.00 13.51           N  
ATOM   1332  N   VAL B  78      52.583  36.531  37.090  1.00  9.95           N  
ATOM   1333  CA  VAL B  78      53.258  35.750  36.029  1.00 11.52           C  
ATOM   1334  C   VAL B  78      53.348  34.337  36.643  1.00 10.91           C  
ATOM   1335  O   VAL B  78      53.546  34.218  37.863  1.00 13.60           O  
ATOM   1336  CB  VAL B  78      54.620  36.270  35.507  1.00 14.16           C  
ATOM   1337  CG1 VAL B  78      54.529  37.769  35.309  1.00 19.67           C  
ATOM   1338  CG2 VAL B  78      55.810  35.971  36.380  1.00 25.23           C  
ATOM   1339  N   VAL B  79      53.208  33.339  35.793  1.00 12.17           N  
ATOM   1340  CA  VAL B  79      53.309  31.945  36.320  1.00 10.41           C  
ATOM   1341  C   VAL B  79      54.538  31.356  35.597  1.00 14.16           C  
ATOM   1342  O   VAL B  79      54.599  31.499  34.353  1.00  9.31           O  
ATOM   1343  CB  VAL B  79      52.009  31.221  36.021  1.00  8.25           C  
ATOM   1344  CG1 VAL B  79      52.139  29.726  36.347  1.00  9.09           C  
ATOM   1345  CG2 VAL B  79      50.816  31.783  36.793  1.00 10.03           C  
ATOM   1346  N   PHE B  80      55.430  30.778  36.370  1.00 12.00           N  
ATOM   1347  CA  PHE B  80      56.641  30.168  35.711  1.00 16.23           C  
ATOM   1348  C   PHE B  80      56.829  28.785  36.339  1.00 13.83           C  
ATOM   1349  O   PHE B  80      56.171  28.512  37.347  1.00 16.46           O  
ATOM   1350  CB  PHE B  80      57.887  31.054  35.772  1.00 11.38           C  
ATOM   1351  CG  PHE B  80      58.203  31.448  37.180  1.00 14.09           C  
ATOM   1352  CD1 PHE B  80      58.947  30.594  37.974  1.00 12.79           C  
ATOM   1353  CD2 PHE B  80      57.772  32.706  37.633  1.00 19.09           C  
ATOM   1354  CE1 PHE B  80      59.269  31.002  39.303  1.00 10.22           C  
ATOM   1355  CE2 PHE B  80      58.072  33.099  38.938  1.00 16.51           C  
ATOM   1356  CZ  PHE B  80      58.807  32.245  39.755  1.00 17.32           C  
ATOM   1357  N   ASN B  81      57.664  27.960  35.787  1.00 14.22           N  
ATOM   1358  CA  ASN B  81      57.865  26.594  36.300  1.00 15.38           C  
ATOM   1359  C   ASN B  81      59.239  26.488  36.905  1.00 18.53           C  
ATOM   1360  O   ASN B  81      60.026  27.420  37.036  1.00 19.87           O  
ATOM   1361  CB  ASN B  81      57.521  25.514  35.270  1.00 17.00           C  
ATOM   1362  CG  ASN B  81      58.524  25.287  34.169  1.00 15.73           C  
ATOM   1363  OD1 ASN B  81      59.592  25.873  34.081  1.00 17.45           O  
ATOM   1364  ND2 ASN B  81      58.256  24.360  33.235  1.00 20.85           N  
ATOM   1365  N   GLU B  82      59.542  25.219  37.227  1.00 21.83           N  
ATOM   1366  CA  GLU B  82      60.787  24.845  37.844  1.00 23.62           C  
ATOM   1367  C   GLU B  82      61.991  25.097  36.945  1.00 23.51           C  
ATOM   1368  O   GLU B  82      63.102  25.357  37.454  1.00 24.29           O  
ATOM   1369  CB  GLU B  82      60.734  23.412  38.301  1.00 33.85           C  
ATOM   1370  CG  GLU B  82      60.076  22.943  39.556  1.00 43.54           C  
ATOM   1371  CD  GLU B  82      60.686  23.442  40.842  1.00 49.32           C  
ATOM   1372  OE1 GLU B  82      61.627  24.224  40.882  1.00 48.95           O  
ATOM   1373  OE2 GLU B  82      60.073  22.919  41.880  1.00 51.42           O  
ATOM   1374  N   ASN B  83      61.789  25.133  35.661  1.00 21.23           N  
ATOM   1375  CA  ASN B  83      62.826  25.330  34.656  1.00 22.45           C  
ATOM   1376  C   ASN B  83      62.943  26.766  34.238  1.00 21.22           C  
ATOM   1377  O   ASN B  83      63.651  27.032  33.288  1.00 22.36           O  
ATOM   1378  CB  ASN B  83      62.465  24.448  33.403  1.00 23.87           C  
ATOM   1379  CG  ASN B  83      62.725  23.002  33.831  1.00 27.55           C  
ATOM   1380  OD1 ASN B  83      61.872  22.137  33.876  1.00 42.54           O  
ATOM   1381  ND2 ASN B  83      63.942  22.738  34.239  1.00 29.74           N  
ATOM   1382  N   ASN B  84      62.225  27.600  34.951  1.00 19.71           N  
ATOM   1383  CA  ASN B  84      62.179  29.038  34.593  1.00 17.98           C  
ATOM   1384  C   ASN B  84      61.519  29.107  33.187  1.00 18.08           C  
ATOM   1385  O   ASN B  84      62.015  29.953  32.448  1.00 19.24           O  
ATOM   1386  CB  ASN B  84      63.571  29.667  34.579  1.00 16.48           C  
ATOM   1387  CG  ASN B  84      63.521  31.182  34.576  1.00 23.42           C  
ATOM   1388  OD1 ASN B  84      64.563  31.844  34.329  1.00 33.09           O  
ATOM   1389  ND2 ASN B  84      62.343  31.686  34.837  1.00 16.59           N  
ATOM   1390  N   GLN B  85      60.515  28.337  32.859  1.00 16.85           N  
ATOM   1391  CA  GLN B  85      59.858  28.472  31.533  1.00 16.22           C  
ATOM   1392  C   GLN B  85      58.538  29.213  31.880  1.00 14.62           C  
ATOM   1393  O   GLN B  85      57.995  28.865  32.896  1.00 14.12           O  
ATOM   1394  CB  GLN B  85      59.552  27.121  30.888  1.00 16.78           C  
ATOM   1395  CG  GLN B  85      60.795  26.297  30.589  1.00 13.33           C  
ATOM   1396  CD  GLN B  85      60.653  24.807  30.375  1.00 28.53           C  
ATOM   1397  OE1 GLN B  85      61.560  24.076  29.842  1.00 23.19           O  
ATOM   1398  NE2 GLN B  85      59.547  24.200  30.755  1.00 25.67           N  
ATOM   1399  N   LEU B  86      58.124  30.166  31.118  1.00 14.43           N  
ATOM   1400  CA  LEU B  86      56.919  30.966  31.257  1.00 16.36           C  
ATOM   1401  C   LEU B  86      55.691  30.071  30.972  1.00 16.81           C  
ATOM   1402  O   LEU B  86      55.615  29.456  29.899  1.00 19.04           O  
ATOM   1403  CB  LEU B  86      56.782  32.062  30.228  1.00 16.79           C  
ATOM   1404  CG  LEU B  86      56.246  33.424  30.492  1.00 19.70           C  
ATOM   1405  CD1 LEU B  86      55.664  34.103  29.328  1.00 13.67           C  
ATOM   1406  CD2 LEU B  86      55.430  33.616  31.750  1.00 19.86           C  
ATOM   1407  N   ALA B  87      54.788  30.113  31.905  1.00 13.38           N  
ATOM   1408  CA  ALA B  87      53.513  29.367  31.810  1.00 16.80           C  
ATOM   1409  C   ALA B  87      52.456  30.350  31.289  1.00 16.88           C  
ATOM   1410  O   ALA B  87      51.765  30.024  30.317  1.00 23.27           O  
ATOM   1411  CB  ALA B  87      53.108  28.735  33.120  1.00 17.73           C  
ATOM   1412  N   GLY B  88      52.356  31.522  31.873  1.00 15.32           N  
ATOM   1413  CA  GLY B  88      51.347  32.483  31.452  1.00 15.69           C  
ATOM   1414  C   GLY B  88      51.291  33.658  32.458  1.00 15.76           C  
ATOM   1415  O   GLY B  88      52.121  33.682  33.400  1.00 13.74           O  
ATOM   1416  N   VAL B  89      50.327  34.499  32.128  1.00 14.87           N  
ATOM   1417  CA  VAL B  89      50.014  35.710  32.851  1.00 12.76           C  
ATOM   1418  C   VAL B  89      48.547  35.503  33.258  1.00 11.97           C  
ATOM   1419  O   VAL B  89      47.797  35.161  32.352  1.00 14.05           O  
ATOM   1420  CB  VAL B  89      50.296  36.987  32.054  1.00 11.41           C  
ATOM   1421  CG1 VAL B  89      50.013  38.189  32.978  1.00 13.89           C  
ATOM   1422  CG2 VAL B  89      51.746  37.049  31.581  1.00 15.47           C  
ATOM   1423  N   ILE B  90      48.293  35.636  34.517  1.00 10.90           N  
ATOM   1424  CA  ILE B  90      46.924  35.409  35.068  1.00 13.42           C  
ATOM   1425  C   ILE B  90      46.591  36.624  35.947  1.00 11.09           C  
ATOM   1426  O   ILE B  90      47.469  37.401  36.310  1.00 10.52           O  
ATOM   1427  CB  ILE B  90      46.747  34.074  35.776  1.00 13.45           C  
ATOM   1428  CG1 ILE B  90      47.664  33.990  36.983  1.00  9.49           C  
ATOM   1429  CG2 ILE B  90      46.981  32.866  34.845  1.00 12.38           C  
ATOM   1430  CD1 ILE B  90      47.550  32.637  37.759  1.00 15.57           C  
ATOM   1431  N   THR B  91      45.274  36.776  36.140  1.00 10.05           N  
ATOM   1432  CA  THR B  91      44.795  37.925  36.892  1.00 10.90           C  
ATOM   1433  C   THR B  91      43.546  37.550  37.689  1.00 12.94           C  
ATOM   1434  O   THR B  91      42.716  36.702  37.321  1.00 12.34           O  
ATOM   1435  CB  THR B  91      44.531  39.096  35.929  1.00 11.37           C  
ATOM   1436  OG1 THR B  91      44.143  40.206  36.688  1.00 12.14           O  
ATOM   1437  CG2 THR B  91      43.446  38.871  34.863  1.00 13.95           C  
ATOM   1438  N   HIS B  92      43.476  38.306  38.801  1.00 12.52           N  
ATOM   1439  CA  HIS B  92      42.275  38.213  39.654  1.00 14.43           C  
ATOM   1440  C   HIS B  92      41.150  39.037  39.024  1.00 14.17           C  
ATOM   1441  O   HIS B  92      39.971  38.869  39.459  1.00 13.60           O  
ATOM   1442  CB  HIS B  92      42.628  38.789  41.043  1.00 13.57           C  
ATOM   1443  CG  HIS B  92      43.420  37.862  41.922  1.00 15.04           C  
ATOM   1444  ND1 HIS B  92      42.925  36.593  42.221  1.00 14.04           N  
ATOM   1445  CD2 HIS B  92      44.597  38.057  42.563  1.00 16.53           C  
ATOM   1446  CE1 HIS B  92      43.759  36.083  43.070  1.00 13.91           C  
ATOM   1447  NE2 HIS B  92      44.823  36.893  43.275  1.00 19.15           N  
ATOM   1448  N   THR B  93      41.448  39.995  38.172  1.00 14.39           N  
ATOM   1449  CA  THR B  93      40.484  40.838  37.477  1.00 18.15           C  
ATOM   1450  C   THR B  93      39.503  39.974  36.641  1.00 19.70           C  
ATOM   1451  O   THR B  93      39.880  39.197  35.732  1.00 18.88           O  
ATOM   1452  CB  THR B  93      41.171  41.822  36.492  1.00 19.21           C  
ATOM   1453  OG1 THR B  93      41.922  42.626  37.338  1.00 19.37           O  
ATOM   1454  CG2 THR B  93      40.119  42.650  35.756  1.00 13.12           C  
ATOM   1455  N   GLY B  94      38.228  40.109  36.985  1.00 19.43           N  
ATOM   1456  CA  GLY B  94      37.147  39.395  36.350  1.00 20.74           C  
ATOM   1457  C   GLY B  94      36.903  37.984  36.811  1.00 25.23           C  
ATOM   1458  O   GLY B  94      36.102  37.239  36.210  1.00 25.66           O  
ATOM   1459  N   ALA B  95      37.532  37.578  37.887  1.00 24.16           N  
ATOM   1460  CA  ALA B  95      37.386  36.243  38.492  1.00 28.26           C  
ATOM   1461  C   ALA B  95      36.620  36.490  39.807  1.00 33.93           C  
ATOM   1462  O   ALA B  95      36.628  37.678  40.230  1.00 33.79           O  
ATOM   1463  CB  ALA B  95      38.781  35.792  38.919  1.00 31.07           C  
ATOM   1464  N   SER B  96      36.143  35.424  40.412  1.00 36.74           N  
ATOM   1465  CA  SER B  96      35.441  35.532  41.724  1.00 36.52           C  
ATOM   1466  C   SER B  96      36.429  35.124  42.815  1.00 37.60           C  
ATOM   1467  O   SER B  96      37.254  34.202  42.613  1.00 37.74           O  
ATOM   1468  N   GLY B  97      36.382  35.779  43.932  1.00 35.56           N  
ATOM   1469  CA  GLY B  97      37.224  35.466  45.067  1.00 37.30           C  
ATOM   1470  C   GLY B  97      38.709  35.434  44.721  1.00 38.48           C  
ATOM   1471  O   GLY B  97      39.214  36.363  44.077  1.00 41.12           O  
ATOM   1472  N   ASN B  98      39.370  34.381  45.154  1.00 35.79           N  
ATOM   1473  CA  ASN B  98      40.812  34.158  44.962  1.00 34.63           C  
ATOM   1474  C   ASN B  98      41.101  33.379  43.673  1.00 28.72           C  
ATOM   1475  O   ASN B  98      42.142  32.690  43.568  1.00 31.82           O  
ATOM   1476  CB  ASN B  98      41.381  33.454  46.214  1.00 41.32           C  
ATOM   1477  N   ASN B  99      40.174  33.437  42.716  1.00 23.89           N  
ATOM   1478  CA  ASN B  99      40.461  32.689  41.458  1.00 18.69           C  
ATOM   1479  C   ASN B  99      41.047  33.669  40.459  1.00 16.55           C  
ATOM   1480  O   ASN B  99      41.028  34.910  40.609  1.00 15.97           O  
ATOM   1481  CB  ASN B  99      39.185  32.033  40.948  1.00 17.62           C  
ATOM   1482  CG  ASN B  99      38.664  30.903  41.820  1.00 25.33           C  
ATOM   1483  OD1 ASN B  99      39.392  30.280  42.615  1.00 30.87           O  
ATOM   1484  ND2 ASN B  99      37.393  30.642  41.632  1.00 24.09           N  
ATOM   1485  N   PHE B 100      41.430  33.099  39.325  1.00 18.60           N  
ATOM   1486  CA  PHE B 100      42.034  33.875  38.238  1.00 18.05           C  
ATOM   1487  C   PHE B 100      41.358  33.612  36.896  1.00 17.67           C  
ATOM   1488  O   PHE B 100      40.615  32.632  36.770  1.00 17.26           O  
ATOM   1489  CB  PHE B 100      43.516  33.337  38.124  1.00  9.07           C  
ATOM   1490  CG  PHE B 100      44.364  33.627  39.287  1.00 11.22           C  
ATOM   1491  CD1 PHE B 100      45.038  34.881  39.404  1.00 10.48           C  
ATOM   1492  CD2 PHE B 100      44.628  32.664  40.242  1.00  9.73           C  
ATOM   1493  CE1 PHE B 100      45.874  35.125  40.477  1.00 12.51           C  
ATOM   1494  CE2 PHE B 100      45.434  32.898  41.382  1.00 13.61           C  
ATOM   1495  CZ  PHE B 100      46.071  34.145  41.477  1.00 10.15           C  
ATOM   1496  N   VAL B 101      41.627  34.450  35.931  1.00 17.22           N  
ATOM   1497  CA  VAL B 101      41.286  34.366  34.532  1.00 13.65           C  
ATOM   1498  C   VAL B 101      42.648  34.590  33.848  1.00 16.48           C  
ATOM   1499  O   VAL B 101      43.564  35.208  34.444  1.00 14.63           O  
ATOM   1500  CB  VAL B 101      40.191  35.315  34.041  1.00 20.41           C  
ATOM   1501  CG1 VAL B 101      38.852  35.065  34.722  1.00 13.73           C  
ATOM   1502  CG2 VAL B 101      40.551  36.789  34.188  1.00 22.45           C  
ATOM   1503  N   GLU B 102      42.831  34.066  32.652  1.00 16.58           N  
ATOM   1504  CA  GLU B 102      44.123  34.277  31.962  1.00 17.29           C  
ATOM   1505  C   GLU B 102      44.093  35.638  31.241  1.00 15.91           C  
ATOM   1506  O   GLU B 102      43.054  36.025  30.692  1.00 12.79           O  
ATOM   1507  CB  GLU B 102      44.292  33.356  30.755  1.00 24.59           C  
ATOM   1508  CG  GLU B 102      44.462  31.888  30.883  1.00 37.58           C  
ATOM   1509  CD  GLU B 102      45.460  31.244  29.953  1.00 42.24           C  
ATOM   1510  OE1 GLU B 102      46.517  31.728  29.603  1.00 44.46           O  
ATOM   1511  OE2 GLU B 102      45.072  30.044  29.644  1.00 47.62           O  
ATOM   1512  N   CYS B 103      45.262  36.181  31.178  1.00 15.74           N  
ATOM   1513  CA  CYS B 103      45.562  37.408  30.433  1.00 16.33           C  
ATOM   1514  C   CYS B 103      46.009  36.941  29.047  1.00 17.84           C  
ATOM   1515  O   CYS B 103      47.058  36.281  28.990  1.00 21.87           O  
ATOM   1516  CB  CYS B 103      46.627  38.241  31.080  1.00 18.97           C  
ATOM   1517  SG  CYS B 103      46.168  38.683  32.761  1.00 15.29           S  
ATOM   1518  N   THR B 104      45.290  37.336  28.044  1.00 18.27           N  
ATOM   1519  CA  THR B 104      45.656  36.892  26.677  1.00 22.13           C  
ATOM   1520  C   THR B 104      46.008  38.084  25.797  1.00 23.72           C  
ATOM   1521  O   THR B 104      46.216  39.209  26.298  1.00 21.01           O  
ATOM   1522  CB  THR B 104      44.523  36.047  26.072  1.00 30.80           C  
ATOM   1523  OG1 THR B 104      43.470  36.976  25.760  1.00 32.65           O  
ATOM   1524  CG2 THR B 104      43.977  34.935  26.909  1.00 30.20           C  
ATOM   1525  OXT THR B 104      46.133  37.777  24.569  1.00 26.12           O  
TER    1526      THR B 104                                                      
ATOM   1527  N   ALA C   1      72.980  33.617  82.069  1.00 30.75           N  
ATOM   1528  CA  ALA C   1      72.551  32.911  80.822  1.00 28.49           C  
ATOM   1529  C   ALA C   1      71.126  33.273  80.387  1.00 26.78           C  
ATOM   1530  O   ALA C   1      70.249  33.654  81.205  1.00 25.42           O  
ATOM   1531  CB  ALA C   1      72.735  31.419  81.050  1.00 28.57           C  
ATOM   1532  N   CYS C   2      70.894  33.104  79.105  1.00 23.60           N  
ATOM   1533  CA  CYS C   2      69.577  33.393  78.468  1.00 19.30           C  
ATOM   1534  C   CYS C   2      68.988  32.078  77.968  1.00 16.74           C  
ATOM   1535  O   CYS C   2      69.699  31.372  77.279  1.00 16.15           O  
ATOM   1536  CB  CYS C   2      69.778  34.235  77.178  1.00 15.90           C  
ATOM   1537  SG  CYS C   2      71.030  35.498  77.376  1.00 18.48           S  
ATOM   1538  N   ASP C   3      67.687  31.886  78.177  1.00 16.82           N  
ATOM   1539  CA  ASP C   3      67.036  30.624  77.738  1.00 15.92           C  
ATOM   1540  C   ASP C   3      67.059  30.520  76.229  1.00 14.62           C  
ATOM   1541  O   ASP C   3      67.160  29.451  75.651  1.00 16.65           O  
ATOM   1542  CB  ASP C   3      65.630  30.543  78.377  1.00 13.89           C  
ATOM   1543  CG  ASP C   3      65.795  30.434  79.883  1.00 19.72           C  
ATOM   1544  OD1 ASP C   3      66.773  29.777  80.306  1.00 24.99           O  
ATOM   1545  OD2 ASP C   3      64.977  31.062  80.532  1.00 19.70           O  
ATOM   1546  N   TYR C   4      66.916  31.664  75.584  1.00 14.66           N  
ATOM   1547  CA  TYR C   4      66.969  31.763  74.142  1.00 14.70           C  
ATOM   1548  C   TYR C   4      67.839  32.965  73.727  1.00 14.38           C  
ATOM   1549  O   TYR C   4      67.694  34.061  74.284  1.00 14.85           O  
ATOM   1550  CB  TYR C   4      65.574  31.921  73.524  1.00 10.97           C  
ATOM   1551  CG  TYR C   4      64.641  30.786  73.974  1.00 15.34           C  
ATOM   1552  CD1 TYR C   4      63.850  30.842  75.085  1.00 16.03           C  
ATOM   1553  CD2 TYR C   4      64.584  29.675  73.080  1.00 19.75           C  
ATOM   1554  CE1 TYR C   4      63.031  29.767  75.445  1.00 20.69           C  
ATOM   1555  CE2 TYR C   4      63.721  28.639  73.397  1.00 22.82           C  
ATOM   1556  CZ  TYR C   4      62.999  28.675  74.571  1.00 17.49           C  
ATOM   1557  OH  TYR C   4      62.124  27.650  74.823  1.00 22.53           O  
ATOM   1558  N   THR C   5      68.696  32.740  72.721  1.00 12.01           N  
ATOM   1559  CA  THR C   5      69.492  33.878  72.228  1.00 11.33           C  
ATOM   1560  C   THR C   5      69.068  34.097  70.757  1.00 11.77           C  
ATOM   1561  O   THR C   5      69.187  33.186  69.932  1.00 13.95           O  
ATOM   1562  CB  THR C   5      71.006  33.608  72.371  1.00 15.91           C  
ATOM   1563  OG1 THR C   5      71.205  33.308  73.749  1.00 17.18           O  
ATOM   1564  CG2 THR C   5      71.851  34.822  71.983  1.00 18.02           C  
ATOM   1565  N   CYS C   6      68.601  35.279  70.451  1.00 11.98           N  
ATOM   1566  CA  CYS C   6      68.163  35.651  69.094  1.00 11.82           C  
ATOM   1567  C   CYS C   6      69.112  36.785  68.687  1.00 14.94           C  
ATOM   1568  O   CYS C   6      68.791  37.875  69.126  1.00 16.53           O  
ATOM   1569  CB  CYS C   6      66.694  36.104  69.032  1.00  9.99           C  
ATOM   1570  SG  CYS C   6      65.483  34.925  69.581  1.00 14.36           S  
ATOM   1571  N   GLY C   7      70.190  36.443  67.973  1.00 13.69           N  
ATOM   1572  CA  GLY C   7      71.185  37.452  67.583  1.00 12.82           C  
ATOM   1573  C   GLY C   7      71.851  37.836  68.923  1.00 14.47           C  
ATOM   1574  O   GLY C   7      72.394  36.989  69.606  1.00 15.00           O  
ATOM   1575  N   SER C   8      71.745  39.086  69.310  1.00 16.10           N  
ATOM   1576  CA  SER C   8      72.287  39.563  70.570  1.00 16.83           C  
ATOM   1577  C   SER C   8      71.173  39.792  71.595  1.00 16.69           C  
ATOM   1578  O   SER C   8      71.517  40.406  72.612  1.00 20.54           O  
ATOM   1579  CB  SER C   8      73.183  40.792  70.439  1.00 18.01           C  
ATOM   1580  OG  SER C   8      72.620  41.755  69.599  1.00 28.78           O  
ATOM   1581  N   ASN C   9      69.963  39.342  71.317  1.00 17.18           N  
ATOM   1582  CA  ASN C   9      68.829  39.512  72.280  1.00 12.84           C  
ATOM   1583  C   ASN C   9      68.789  38.240  73.137  1.00 15.17           C  
ATOM   1584  O   ASN C   9      69.015  37.136  72.684  1.00 18.13           O  
ATOM   1585  CB  ASN C   9      67.491  39.784  71.609  1.00 10.46           C  
ATOM   1586  CG  ASN C   9      67.412  41.174  70.955  1.00 15.22           C  
ATOM   1587  OD1 ASN C   9      68.033  42.093  71.501  1.00 21.23           O  
ATOM   1588  ND2 ASN C   9      66.664  41.306  69.852  1.00 18.29           N  
ATOM   1589  N   CYS C  10      68.550  38.399  74.394  1.00 15.48           N  
ATOM   1590  CA  CYS C  10      68.537  37.310  75.366  1.00 14.70           C  
ATOM   1591  C   CYS C  10      67.137  37.253  75.940  1.00 14.75           C  
ATOM   1592  O   CYS C  10      66.570  38.234  76.467  1.00 18.18           O  
ATOM   1593  CB  CYS C  10      69.557  37.747  76.364  1.00 17.57           C  
ATOM   1594  SG  CYS C  10      69.652  36.969  77.919  1.00 19.95           S  
ATOM   1595  N   TYR C  11      66.475  36.153  75.778  1.00 13.01           N  
ATOM   1596  CA  TYR C  11      65.085  36.032  76.307  1.00 12.55           C  
ATOM   1597  C   TYR C  11      65.087  34.893  77.339  1.00 12.80           C  
ATOM   1598  O   TYR C  11      65.757  33.890  77.106  1.00 12.89           O  
ATOM   1599  CB  TYR C  11      64.189  35.571  75.146  1.00 10.63           C  
ATOM   1600  CG  TYR C  11      64.046  36.705  74.136  1.00 10.16           C  
ATOM   1601  CD1 TYR C  11      63.418  37.885  74.513  1.00  8.17           C  
ATOM   1602  CD2 TYR C  11      64.538  36.503  72.822  1.00 12.60           C  
ATOM   1603  CE1 TYR C  11      63.332  38.913  73.578  1.00 13.28           C  
ATOM   1604  CE2 TYR C  11      64.382  37.556  71.891  1.00 15.81           C  
ATOM   1605  CZ  TYR C  11      63.824  38.729  72.256  1.00 11.22           C  
ATOM   1606  OH  TYR C  11      63.665  39.810  71.425  1.00 11.13           O  
ATOM   1607  N   SER C  12      64.324  35.160  78.378  1.00 14.40           N  
ATOM   1608  CA  SER C  12      64.115  34.129  79.424  1.00 15.62           C  
ATOM   1609  C   SER C  12      62.838  33.377  79.015  1.00 17.26           C  
ATOM   1610  O   SER C  12      62.072  33.883  78.148  1.00 15.56           O  
ATOM   1611  CB  SER C  12      63.930  34.801  80.794  1.00 15.21           C  
ATOM   1612  OG  SER C  12      62.655  35.431  80.805  1.00 19.52           O  
ATOM   1613  N   SER C  13      62.685  32.173  79.548  1.00 15.58           N  
ATOM   1614  CA  SER C  13      61.472  31.416  79.252  1.00 17.79           C  
ATOM   1615  C   SER C  13      60.242  32.170  79.728  1.00 16.63           C  
ATOM   1616  O   SER C  13      59.179  31.911  79.115  1.00 17.55           O  
ATOM   1617  CB  SER C  13      61.478  29.973  79.720  1.00 26.08           C  
ATOM   1618  OG  SER C  13      61.789  29.741  81.034  1.00 24.23           O  
ATOM   1619  N   SER C  14      60.338  33.079  80.646  1.00 15.70           N  
ATOM   1620  CA  SER C  14      59.180  33.819  81.136  1.00 19.54           C  
ATOM   1621  C   SER C  14      58.815  34.912  80.127  1.00 18.34           C  
ATOM   1622  O   SER C  14      57.605  35.083  79.922  1.00 17.77           O  
ATOM   1623  CB  SER C  14      59.279  34.285  82.583  1.00 21.21           C  
ATOM   1624  OG  SER C  14      59.600  35.672  82.593  1.00 40.53           O  
ATOM   1625  N   ASP C  15      59.760  35.550  79.514  1.00 16.70           N  
ATOM   1626  CA  ASP C  15      59.522  36.501  78.388  1.00 14.61           C  
ATOM   1627  C   ASP C  15      58.815  35.726  77.254  1.00 12.20           C  
ATOM   1628  O   ASP C  15      57.942  36.339  76.625  1.00 14.64           O  
ATOM   1629  CB  ASP C  15      60.893  36.954  77.755  1.00 14.62           C  
ATOM   1630  CG  ASP C  15      61.711  37.810  78.682  1.00 21.10           C  
ATOM   1631  OD1 ASP C  15      61.108  38.341  79.651  1.00 19.83           O  
ATOM   1632  OD2 ASP C  15      62.978  37.897  78.570  1.00 16.35           O  
ATOM   1633  N   VAL C  16      59.296  34.516  77.007  1.00 11.48           N  
ATOM   1634  CA  VAL C  16      58.705  33.645  75.950  1.00 11.06           C  
ATOM   1635  C   VAL C  16      57.300  33.259  76.308  1.00 13.10           C  
ATOM   1636  O   VAL C  16      56.399  33.373  75.439  1.00 11.43           O  
ATOM   1637  CB  VAL C  16      59.595  32.439  75.626  1.00 15.26           C  
ATOM   1638  CG1 VAL C  16      58.880  31.519  74.602  1.00 15.61           C  
ATOM   1639  CG2 VAL C  16      60.930  32.881  75.089  1.00 10.35           C  
ATOM   1640  N   SER C  17      57.056  32.741  77.512  1.00 13.39           N  
ATOM   1641  CA  SER C  17      55.679  32.405  77.905  1.00 14.17           C  
ATOM   1642  C   SER C  17      54.750  33.605  77.837  1.00 13.10           C  
ATOM   1643  O   SER C  17      53.552  33.467  77.498  1.00 12.77           O  
ATOM   1644  CB  SER C  17      55.590  31.910  79.364  1.00 18.78           C  
ATOM   1645  OG  SER C  17      56.704  31.091  79.543  1.00 37.90           O  
ATOM   1646  N   THR C  18      55.226  34.775  78.245  1.00 14.07           N  
ATOM   1647  CA  THR C  18      54.335  35.955  78.198  1.00 12.15           C  
ATOM   1648  C   THR C  18      53.969  36.324  76.751  1.00 13.21           C  
ATOM   1649  O   THR C  18      52.782  36.662  76.447  1.00 12.42           O  
ATOM   1650  CB  THR C  18      55.129  37.169  78.745  1.00 20.34           C  
ATOM   1651  OG1 THR C  18      55.175  36.885  80.090  1.00 22.35           O  
ATOM   1652  CG2 THR C  18      54.372  38.421  78.363  1.00 22.18           C  
ATOM   1653  N   ALA C  19      54.993  36.225  75.925  1.00 13.86           N  
ATOM   1654  CA  ALA C  19      54.715  36.564  74.498  1.00 14.07           C  
ATOM   1655  C   ALA C  19      53.752  35.545  73.916  1.00 13.48           C  
ATOM   1656  O   ALA C  19      52.764  35.945  73.220  1.00 15.29           O  
ATOM   1657  CB  ALA C  19      56.040  36.645  73.732  1.00 13.82           C  
ATOM   1658  N   GLN C  20      53.959  34.264  74.167  1.00 11.52           N  
ATOM   1659  CA  GLN C  20      53.121  33.171  73.635  1.00 11.61           C  
ATOM   1660  C   GLN C  20      51.691  33.272  74.123  1.00 16.38           C  
ATOM   1661  O   GLN C  20      50.775  33.134  73.289  1.00 16.77           O  
ATOM   1662  CB  GLN C  20      53.731  31.820  73.865  1.00 11.90           C  
ATOM   1663  CG  GLN C  20      52.752  30.685  73.640  1.00 16.35           C  
ATOM   1664  CD  GLN C  20      53.284  29.381  74.201  1.00 22.67           C  
ATOM   1665  OE1 GLN C  20      54.445  29.285  74.541  1.00 27.60           O  
ATOM   1666  NE2 GLN C  20      52.458  28.358  74.353  1.00 17.29           N  
ATOM   1667  N   ALA C  21      51.471  33.637  75.387  1.00 17.20           N  
ATOM   1668  CA  ALA C  21      50.131  33.842  75.947  1.00 17.14           C  
ATOM   1669  C   ALA C  21      49.352  34.892  75.208  1.00 17.26           C  
ATOM   1670  O   ALA C  21      48.131  34.671  74.973  1.00 19.37           O  
ATOM   1671  CB  ALA C  21      50.227  34.194  77.439  1.00 12.96           C  
ATOM   1672  N   ALA C  22      49.955  36.028  74.908  1.00 15.55           N  
ATOM   1673  CA  ALA C  22      49.315  37.129  74.207  1.00 18.88           C  
ATOM   1674  C   ALA C  22      48.949  36.773  72.768  1.00 18.25           C  
ATOM   1675  O   ALA C  22      47.830  37.075  72.391  1.00 15.82           O  
ATOM   1676  CB  ALA C  22      50.109  38.438  74.301  1.00 15.52           C  
ATOM   1677  N   GLY C  23      49.831  36.084  72.047  1.00 17.04           N  
ATOM   1678  CA  GLY C  23      49.605  35.701  70.656  1.00 15.11           C  
ATOM   1679  C   GLY C  23      48.547  34.608  70.580  1.00 15.26           C  
ATOM   1680  O   GLY C  23      47.669  34.619  69.722  1.00 16.43           O  
ATOM   1681  N   TYR C  24      48.618  33.679  71.528  1.00 15.42           N  
ATOM   1682  CA  TYR C  24      47.591  32.602  71.530  1.00 14.88           C  
ATOM   1683  C   TYR C  24      46.208  33.139  71.828  1.00 17.23           C  
ATOM   1684  O   TYR C  24      45.207  32.731  71.199  1.00 15.41           O  
ATOM   1685  CB  TYR C  24      48.015  31.436  72.519  1.00  9.60           C  
ATOM   1686  CG  TYR C  24      46.964  30.340  72.336  1.00 14.07           C  
ATOM   1687  CD1 TYR C  24      47.028  29.485  71.247  1.00 13.40           C  
ATOM   1688  CD2 TYR C  24      45.884  30.260  73.206  1.00 14.58           C  
ATOM   1689  CE1 TYR C  24      46.030  28.512  71.052  1.00 13.65           C  
ATOM   1690  CE2 TYR C  24      44.825  29.366  72.985  1.00 15.13           C  
ATOM   1691  CZ  TYR C  24      44.950  28.482  71.926  1.00 14.58           C  
ATOM   1692  OH  TYR C  24      43.983  27.519  71.712  1.00 21.86           O  
ATOM   1693  N   GLN C  25      46.057  34.095  72.712  1.00 15.53           N  
ATOM   1694  CA  GLN C  25      44.753  34.665  73.039  1.00 18.65           C  
ATOM   1695  C   GLN C  25      44.090  35.262  71.801  1.00 20.82           C  
ATOM   1696  O   GLN C  25      42.911  34.988  71.585  1.00 19.12           O  
ATOM   1697  CB  GLN C  25      44.865  35.682  74.175  1.00 21.07           C  
ATOM   1698  CG  GLN C  25      43.438  36.111  74.620  1.00 34.46           C  
ATOM   1699  CD  GLN C  25      42.622  34.900  75.039  1.00 44.80           C  
ATOM   1700  OE1 GLN C  25      41.464  34.698  74.642  1.00 41.18           O  
ATOM   1701  NE2 GLN C  25      43.329  34.066  75.832  1.00 43.15           N  
ATOM   1702  N   LEU C  26      44.901  36.040  71.035  1.00 19.08           N  
ATOM   1703  CA  LEU C  26      44.454  36.674  69.793  1.00 19.33           C  
ATOM   1704  C   LEU C  26      44.099  35.616  68.763  1.00 19.08           C  
ATOM   1705  O   LEU C  26      43.073  35.755  68.072  1.00 20.44           O  
ATOM   1706  CB  LEU C  26      45.456  37.661  69.201  1.00 14.46           C  
ATOM   1707  CG  LEU C  26      45.373  39.102  69.692  1.00 24.08           C  
ATOM   1708  CD1 LEU C  26      45.995  39.157  71.055  1.00 30.32           C  
ATOM   1709  CD2 LEU C  26      46.060  40.130  68.807  1.00 28.75           C  
ATOM   1710  N   HIS C  27      44.926  34.562  68.691  1.00 18.81           N  
ATOM   1711  CA  HIS C  27      44.608  33.469  67.745  1.00 18.37           C  
ATOM   1712  C   HIS C  27      43.272  32.844  68.167  1.00 16.64           C  
ATOM   1713  O   HIS C  27      42.438  32.575  67.334  1.00 17.49           O  
ATOM   1714  CB  HIS C  27      45.728  32.480  67.713  1.00 10.39           C  
ATOM   1715  CG  HIS C  27      45.330  31.248  66.939  1.00 14.23           C  
ATOM   1716  ND1 HIS C  27      45.199  31.271  65.587  1.00 15.13           N  
ATOM   1717  CD2 HIS C  27      45.050  30.000  67.414  1.00 14.86           C  
ATOM   1718  CE1 HIS C  27      44.792  30.076  65.274  1.00 13.12           C  
ATOM   1719  NE2 HIS C  27      44.731  29.274  66.326  1.00 17.77           N  
ATOM   1720  N   GLU C  28      43.092  32.497  69.428  1.00 14.27           N  
ATOM   1721  CA  GLU C  28      41.837  31.924  69.913  1.00 16.28           C  
ATOM   1722  C   GLU C  28      40.712  32.879  69.622  1.00 20.60           C  
ATOM   1723  O   GLU C  28      39.553  32.457  69.262  1.00 22.85           O  
ATOM   1724  CB  GLU C  28      41.849  31.772  71.425  1.00 17.07           C  
ATOM   1725  CG  GLU C  28      40.915  30.704  72.001  1.00 31.18           C  
ATOM   1726  CD  GLU C  28      41.123  30.561  73.494  1.00 35.87           C  
ATOM   1727  OE1 GLU C  28      41.764  31.614  73.966  1.00 42.24           O  
ATOM   1728  OE2 GLU C  28      40.814  29.584  74.128  1.00 47.96           O  
ATOM   1729  N   ASP C  29      40.969  34.170  69.798  1.00 20.89           N  
ATOM   1730  CA  ASP C  29      39.854  35.099  69.495  1.00 24.26           C  
ATOM   1731  C   ASP C  29      39.690  35.426  68.024  1.00 27.34           C  
ATOM   1732  O   ASP C  29      38.734  36.248  67.760  1.00 28.78           O  
ATOM   1733  CB  ASP C  29      40.010  36.399  70.306  1.00 29.10           C  
ATOM   1734  CG  ASP C  29      39.751  36.113  71.769  1.00 26.71           C  
ATOM   1735  OD1 ASP C  29      39.035  35.158  72.110  1.00 30.11           O  
ATOM   1736  OD2 ASP C  29      40.281  36.901  72.535  1.00 35.21           O  
ATOM   1737  N   GLY C  30      40.478  34.899  67.131  1.00 25.19           N  
ATOM   1738  CA  GLY C  30      40.439  35.189  65.703  1.00 25.71           C  
ATOM   1739  C   GLY C  30      40.767  36.665  65.459  1.00 27.27           C  
ATOM   1740  O   GLY C  30      40.176  37.326  64.553  1.00 31.08           O  
ATOM   1741  N   GLU C  31      41.633  37.276  66.192  1.00 24.31           N  
ATOM   1742  CA  GLU C  31      42.008  38.695  66.016  1.00 24.08           C  
ATOM   1743  C   GLU C  31      43.497  38.827  65.633  1.00 24.28           C  
ATOM   1744  O   GLU C  31      44.340  37.932  65.879  1.00 21.75           O  
ATOM   1745  CB  GLU C  31      41.838  39.429  67.328  1.00 28.76           C  
ATOM   1746  CG  GLU C  31      40.431  39.915  67.630  1.00 41.32           C  
ATOM   1747  CD  GLU C  31      40.082  40.252  69.049  1.00 49.60           C  
ATOM   1748  OE1 GLU C  31      41.115  40.150  69.881  1.00 47.24           O  
ATOM   1749  OE2 GLU C  31      38.918  40.563  69.346  1.00 51.40           O  
ATOM   1750  N   THR C  32      43.792  39.933  64.942  1.00 23.59           N  
ATOM   1751  CA  THR C  32      45.173  40.248  64.538  1.00 23.07           C  
ATOM   1752  C   THR C  32      45.539  41.663  64.912  1.00 22.41           C  
ATOM   1753  O   THR C  32      44.658  42.474  65.270  1.00 23.56           O  
ATOM   1754  CB  THR C  32      45.360  39.923  63.042  1.00 21.99           C  
ATOM   1755  OG1 THR C  32      44.465  40.723  62.360  1.00 34.58           O  
ATOM   1756  CG2 THR C  32      45.199  38.430  62.765  1.00 17.45           C  
ATOM   1757  N   VAL C  33      46.792  42.034  64.907  1.00 22.18           N  
ATOM   1758  CA  VAL C  33      47.289  43.348  65.166  1.00 20.91           C  
ATOM   1759  C   VAL C  33      48.530  43.536  64.252  1.00 21.62           C  
ATOM   1760  O   VAL C  33      49.267  42.571  64.110  1.00 24.84           O  
ATOM   1761  CB  VAL C  33      47.942  43.695  66.544  1.00 23.92           C  
ATOM   1762  CG1 VAL C  33      47.266  44.802  67.286  1.00 29.49           C  
ATOM   1763  CG2 VAL C  33      48.386  42.512  67.331  1.00 22.40           C  
ATOM   1764  N   GLY C  34      48.748  44.775  63.886  1.00 22.58           N  
ATOM   1765  CA  GLY C  34      49.987  45.138  63.134  1.00 23.52           C  
ATOM   1766  C   GLY C  34      49.710  45.092  61.649  1.00 24.05           C  
ATOM   1767  O   GLY C  34      48.781  44.440  61.183  1.00 26.58           O  
ATOM   1768  N   SER C  35      50.585  45.810  60.961  1.00 27.92           N  
ATOM   1769  CA  SER C  35      50.407  45.830  59.463  1.00 26.92           C  
ATOM   1770  C   SER C  35      50.636  44.450  58.923  1.00 28.17           C  
ATOM   1771  O   SER C  35      50.051  44.088  57.870  1.00 28.80           O  
ATOM   1772  CB  SER C  35      51.280  46.894  58.842  1.00 30.74           C  
ATOM   1773  OG  SER C  35      52.619  46.548  59.154  1.00 36.72           O  
ATOM   1774  N   ASN C  36      51.411  43.607  59.629  1.00 28.23           N  
ATOM   1775  CA  ASN C  36      51.586  42.233  59.091  1.00 24.91           C  
ATOM   1776  C   ASN C  36      50.606  41.279  59.728  1.00 24.27           C  
ATOM   1777  O   ASN C  36      50.765  40.045  59.534  1.00 26.79           O  
ATOM   1778  CB  ASN C  36      53.028  41.765  59.147  1.00 28.44           C  
ATOM   1779  CG  ASN C  36      54.061  42.622  58.484  1.00 35.22           C  
ATOM   1780  OD1 ASN C  36      54.954  43.180  59.164  1.00 45.65           O  
ATOM   1781  ND2 ASN C  36      54.011  42.768  57.161  1.00 41.44           N  
ATOM   1782  N   SER C  37      49.624  41.717  60.479  1.00 22.88           N  
ATOM   1783  CA  SER C  37      48.588  40.841  61.035  1.00 22.03           C  
ATOM   1784  C   SER C  37      49.033  39.623  61.806  1.00 21.37           C  
ATOM   1785  O   SER C  37      48.758  38.438  61.484  1.00 20.83           O  
ATOM   1786  CB  SER C  37      47.601  40.355  59.939  1.00 25.80           C  
ATOM   1787  OG  SER C  37      47.076  41.416  59.192  1.00 33.47           O  
ATOM   1788  N   TYR C  38      49.622  39.937  62.973  1.00 18.99           N  
ATOM   1789  CA  TYR C  38      50.032  38.823  63.864  1.00 16.22           C  
ATOM   1790  C   TYR C  38      48.887  38.507  64.835  1.00 13.72           C  
ATOM   1791  O   TYR C  38      48.140  39.426  65.168  1.00 13.92           O  
ATOM   1792  CB  TYR C  38      51.240  39.328  64.691  1.00 14.80           C  
ATOM   1793  CG  TYR C  38      52.438  39.598  63.798  1.00 19.42           C  
ATOM   1794  CD1 TYR C  38      53.208  38.537  63.304  1.00 15.42           C  
ATOM   1795  CD2 TYR C  38      52.767  40.932  63.468  1.00 16.04           C  
ATOM   1796  CE1 TYR C  38      54.334  38.749  62.529  1.00 10.96           C  
ATOM   1797  CE2 TYR C  38      53.902  41.151  62.677  1.00 14.38           C  
ATOM   1798  CZ  TYR C  38      54.635  40.109  62.239  1.00 14.59           C  
ATOM   1799  OH  TYR C  38      55.706  40.383  61.449  1.00 15.01           O  
ATOM   1800  N   PRO C  39      48.779  37.287  65.306  1.00 13.30           N  
ATOM   1801  CA  PRO C  39      49.616  36.112  64.983  1.00 13.66           C  
ATOM   1802  C   PRO C  39      49.199  35.609  63.605  1.00 14.71           C  
ATOM   1803  O   PRO C  39      47.999  35.745  63.313  1.00 15.60           O  
ATOM   1804  CB  PRO C  39      49.224  35.140  66.101  1.00 11.06           C  
ATOM   1805  CG  PRO C  39      47.750  35.420  66.395  1.00 12.45           C  
ATOM   1806  CD  PRO C  39      47.686  36.943  66.280  1.00 12.61           C  
ATOM   1807  N   HIS C  40      50.094  35.172  62.760  1.00 14.38           N  
ATOM   1808  CA  HIS C  40      49.730  34.634  61.425  1.00 15.36           C  
ATOM   1809  C   HIS C  40      50.392  33.256  61.298  1.00 13.21           C  
ATOM   1810  O   HIS C  40      51.348  32.887  61.988  1.00 13.78           O  
ATOM   1811  CB  HIS C  40      50.067  35.549  60.280  1.00 10.82           C  
ATOM   1812  CG  HIS C  40      51.522  35.806  60.014  1.00 17.27           C  
ATOM   1813  ND1 HIS C  40      52.420  34.900  59.548  1.00 13.31           N  
ATOM   1814  CD2 HIS C  40      52.179  37.017  60.217  1.00 17.31           C  
ATOM   1815  CE1 HIS C  40      53.563  35.503  59.456  1.00 14.86           C  
ATOM   1816  NE2 HIS C  40      53.481  36.788  59.859  1.00 16.66           N  
ATOM   1817  N   LYS C  41      49.854  32.479  60.373  1.00 15.75           N  
ATOM   1818  CA  LYS C  41      50.430  31.145  60.068  1.00 13.28           C  
ATOM   1819  C   LYS C  41      51.889  31.260  59.674  1.00 14.67           C  
ATOM   1820  O   LYS C  41      52.387  32.248  59.101  1.00 13.31           O  
ATOM   1821  CB  LYS C  41      49.600  30.378  59.103  1.00 18.05           C  
ATOM   1822  CG  LYS C  41      49.832  28.858  59.303  1.00 31.03           C  
ATOM   1823  CD  LYS C  41      48.741  28.117  58.486  1.00 38.56           C  
ATOM   1824  N   TYR C  42      52.689  30.332  60.160  1.00 12.59           N  
ATOM   1825  CA  TYR C  42      54.106  30.148  59.967  1.00 16.47           C  
ATOM   1826  C   TYR C  42      54.186  28.905  59.086  1.00 18.16           C  
ATOM   1827  O   TYR C  42      53.761  27.854  59.616  1.00 19.09           O  
ATOM   1828  CB  TYR C  42      54.864  29.866  61.293  1.00 20.16           C  
ATOM   1829  CG  TYR C  42      56.324  29.529  61.087  1.00 17.58           C  
ATOM   1830  CD1 TYR C  42      57.131  30.379  60.311  1.00 17.68           C  
ATOM   1831  CD2 TYR C  42      56.868  28.362  61.564  1.00 16.66           C  
ATOM   1832  CE1 TYR C  42      58.443  29.992  60.072  1.00 17.04           C  
ATOM   1833  CE2 TYR C  42      58.205  27.962  61.379  1.00 18.73           C  
ATOM   1834  CZ  TYR C  42      58.979  28.810  60.601  1.00 20.22           C  
ATOM   1835  OH  TYR C  42      60.268  28.580  60.328  1.00 14.12           O  
ATOM   1836  N   ASN C  43      54.713  29.051  57.881  1.00 19.28           N  
ATOM   1837  CA  ASN C  43      54.722  27.854  56.992  1.00 21.98           C  
ATOM   1838  C   ASN C  43      55.859  26.884  57.285  1.00 23.91           C  
ATOM   1839  O   ASN C  43      55.859  25.773  56.722  1.00 23.57           O  
ATOM   1840  CB  ASN C  43      54.753  28.296  55.518  1.00 26.65           C  
ATOM   1841  CG  ASN C  43      53.570  29.158  55.167  1.00 35.52           C  
ATOM   1842  OD1 ASN C  43      52.430  28.685  55.098  1.00 37.59           O  
ATOM   1843  ND2 ASN C  43      53.815  30.460  54.972  1.00 45.78           N  
ATOM   1844  N   ASN C  44      56.880  27.278  58.030  1.00 21.31           N  
ATOM   1845  CA  ASN C  44      57.974  26.334  58.291  1.00 21.58           C  
ATOM   1846  C   ASN C  44      58.647  25.911  56.968  1.00 20.64           C  
ATOM   1847  O   ASN C  44      58.984  24.738  56.781  1.00 19.52           O  
ATOM   1848  CB  ASN C  44      57.565  25.193  59.229  1.00 16.72           C  
ATOM   1849  CG  ASN C  44      58.753  24.488  59.849  1.00 17.19           C  
ATOM   1850  OD1 ASN C  44      59.871  24.981  59.975  1.00 16.09           O  
ATOM   1851  ND2 ASN C  44      58.579  23.222  60.266  1.00 19.46           N  
ATOM   1852  N   TYR C  45      58.985  26.887  56.163  1.00 18.38           N  
ATOM   1853  CA  TYR C  45      59.764  26.594  54.945  1.00 21.14           C  
ATOM   1854  C   TYR C  45      61.149  26.138  55.372  1.00 22.26           C  
ATOM   1855  O   TYR C  45      61.797  25.274  54.726  1.00 22.69           O  
ATOM   1856  CB  TYR C  45      59.811  27.756  53.966  1.00 21.10           C  
ATOM   1857  CG  TYR C  45      58.532  28.177  53.307  1.00 31.76           C  
ATOM   1858  CD1 TYR C  45      57.489  27.293  53.030  1.00 35.35           C  
ATOM   1859  CD2 TYR C  45      58.392  29.486  52.813  1.00 38.28           C  
ATOM   1860  CE1 TYR C  45      56.359  27.737  52.329  1.00 37.04           C  
ATOM   1861  CE2 TYR C  45      57.103  30.009  52.635  1.00 41.26           C  
ATOM   1862  CZ  TYR C  45      56.114  29.103  52.209  1.00 44.49           C  
ATOM   1863  N   GLU C  46      61.625  26.620  56.497  1.00 20.78           N  
ATOM   1864  CA  GLU C  46      62.957  26.201  56.969  1.00 18.77           C  
ATOM   1865  C   GLU C  46      63.048  24.731  57.277  1.00 17.71           C  
ATOM   1866  O   GLU C  46      64.133  24.137  57.351  1.00 18.15           O  
ATOM   1867  CB  GLU C  46      63.364  26.944  58.246  1.00 18.02           C  
ATOM   1868  CG  GLU C  46      63.505  28.475  58.037  1.00 23.52           C  
ATOM   1869  CD  GLU C  46      62.274  29.236  57.710  1.00 20.48           C  
ATOM   1870  OE1 GLU C  46      61.149  28.807  57.939  1.00 22.57           O  
ATOM   1871  OE2 GLU C  46      62.410  30.423  57.153  1.00 20.52           O  
ATOM   1872  N   GLY C  47      61.935  24.074  57.548  1.00 17.74           N  
ATOM   1873  CA  GLY C  47      61.967  22.651  57.916  1.00 16.94           C  
ATOM   1874  C   GLY C  47      62.435  22.398  59.325  1.00 21.95           C  
ATOM   1875  O   GLY C  47      63.066  21.357  59.638  1.00 22.48           O  
ATOM   1876  N   PHE C  48      62.089  23.343  60.241  1.00 18.30           N  
ATOM   1877  CA  PHE C  48      62.537  23.069  61.623  1.00 16.53           C  
ATOM   1878  C   PHE C  48      61.818  21.791  62.105  1.00 15.42           C  
ATOM   1879  O   PHE C  48      60.607  21.611  61.871  1.00 16.28           O  
ATOM   1880  CB  PHE C  48      62.308  24.228  62.567  1.00 17.66           C  
ATOM   1881  CG  PHE C  48      63.099  25.489  62.252  1.00 15.85           C  
ATOM   1882  CD1 PHE C  48      64.476  25.517  62.374  1.00 18.22           C  
ATOM   1883  CD2 PHE C  48      62.444  26.637  61.838  1.00 14.46           C  
ATOM   1884  CE1 PHE C  48      65.206  26.655  62.060  1.00 20.49           C  
ATOM   1885  CE2 PHE C  48      63.141  27.825  61.581  1.00 15.66           C  
ATOM   1886  CZ  PHE C  48      64.525  27.821  61.678  1.00 17.74           C  
ATOM   1887  N   ASP C  49      62.633  21.012  62.788  1.00 15.85           N  
ATOM   1888  CA  ASP C  49      62.151  19.724  63.330  1.00 20.24           C  
ATOM   1889  C   ASP C  49      61.401  19.962  64.671  1.00 21.57           C  
ATOM   1890  O   ASP C  49      61.851  19.507  65.727  1.00 20.81           O  
ATOM   1891  CB  ASP C  49      63.332  18.784  63.379  1.00 14.96           C  
ATOM   1892  CG  ASP C  49      63.026  17.358  63.745  1.00 20.07           C  
ATOM   1893  OD1 ASP C  49      61.887  16.913  63.564  1.00 23.69           O  
ATOM   1894  OD2 ASP C  49      63.915  16.696  64.319  1.00 23.49           O  
ATOM   1895  N   PHE C  50      60.265  20.683  64.593  1.00 20.70           N  
ATOM   1896  CA  PHE C  50      59.475  20.989  65.822  1.00 20.98           C  
ATOM   1897  C   PHE C  50      58.818  19.640  66.225  1.00 21.29           C  
ATOM   1898  O   PHE C  50      58.373  18.868  65.386  1.00 24.79           O  
ATOM   1899  CB  PHE C  50      58.479  22.113  65.653  1.00 18.81           C  
ATOM   1900  CG  PHE C  50      58.995  23.465  65.237  1.00 19.21           C  
ATOM   1901  CD1 PHE C  50      60.087  24.029  65.881  1.00 17.86           C  
ATOM   1902  CD2 PHE C  50      58.348  24.215  64.261  1.00 20.58           C  
ATOM   1903  CE1 PHE C  50      60.563  25.297  65.611  1.00 19.93           C  
ATOM   1904  CE2 PHE C  50      58.824  25.496  63.957  1.00 25.68           C  
ATOM   1905  CZ  PHE C  50      59.920  26.055  64.636  1.00 23.43           C  
ATOM   1906  N   SER C  51      58.761  19.395  67.488  1.00 22.36           N  
ATOM   1907  CA  SER C  51      58.251  18.251  68.194  1.00 25.49           C  
ATOM   1908  C   SER C  51      56.767  18.398  68.567  1.00 28.37           C  
ATOM   1909  O   SER C  51      56.178  17.378  69.014  1.00 33.03           O  
ATOM   1910  CB  SER C  51      59.081  18.046  69.434  1.00 26.38           C  
ATOM   1911  OG  SER C  51      58.640  19.001  70.406  1.00 42.43           O  
ATOM   1912  N   VAL C  52      56.168  19.554  68.367  1.00 25.37           N  
ATOM   1913  CA  VAL C  52      54.712  19.728  68.564  1.00 22.35           C  
ATOM   1914  C   VAL C  52      54.180  19.859  67.136  1.00 22.36           C  
ATOM   1915  O   VAL C  52      54.920  20.232  66.225  1.00 23.10           O  
ATOM   1916  CB  VAL C  52      54.295  20.823  69.547  1.00 20.22           C  
ATOM   1917  CG1 VAL C  52      55.000  20.649  70.903  1.00 17.14           C  
ATOM   1918  CG2 VAL C  52      54.533  22.205  68.993  1.00 20.92           C  
ATOM   1919  N   SER C  53      52.937  19.559  66.988  1.00 23.30           N  
ATOM   1920  CA  SER C  53      52.228  19.505  65.734  1.00 25.35           C  
ATOM   1921  C   SER C  53      51.797  20.818  65.131  1.00 23.75           C  
ATOM   1922  O   SER C  53      51.403  21.731  65.856  1.00 23.08           O  
ATOM   1923  CB  SER C  53      50.999  18.576  65.911  1.00 26.82           C  
ATOM   1924  OG  SER C  53      50.044  19.201  66.805  1.00 35.13           O  
ATOM   1925  N   SER C  54      51.858  20.824  63.808  1.00 21.71           N  
ATOM   1926  CA  SER C  54      51.425  21.921  62.956  1.00 23.95           C  
ATOM   1927  C   SER C  54      49.887  21.894  62.938  1.00 25.57           C  
ATOM   1928  O   SER C  54      49.374  20.836  63.341  1.00 27.13           O  
ATOM   1929  CB  SER C  54      51.857  21.718  61.494  1.00 23.21           C  
ATOM   1930  OG  SER C  54      50.662  21.346  60.794  1.00 34.93           O  
ATOM   1931  N   PRO C  55      49.194  22.933  62.573  1.00 25.82           N  
ATOM   1932  CA  PRO C  55      49.624  24.258  62.110  1.00 24.73           C  
ATOM   1933  C   PRO C  55      50.341  25.064  63.223  1.00 23.08           C  
ATOM   1934  O   PRO C  55      50.098  24.910  64.426  1.00 19.83           O  
ATOM   1935  CB  PRO C  55      48.341  24.954  61.693  1.00 25.70           C  
ATOM   1936  CG  PRO C  55      47.207  23.911  61.623  1.00 26.91           C  
ATOM   1937  CD  PRO C  55      47.689  22.828  62.591  1.00 26.48           C  
ATOM   1938  N   TYR C  56      51.222  25.960  62.765  1.00 20.27           N  
ATOM   1939  CA  TYR C  56      52.030  26.833  63.597  1.00 18.83           C  
ATOM   1940  C   TYR C  56      51.623  28.283  63.290  1.00 18.52           C  
ATOM   1941  O   TYR C  56      51.297  28.583  62.145  1.00 16.65           O  
ATOM   1942  CB  TYR C  56      53.551  26.735  63.318  1.00 16.08           C  
ATOM   1943  CG  TYR C  56      54.071  25.326  63.457  1.00 23.23           C  
ATOM   1944  CD1 TYR C  56      53.962  24.693  64.700  1.00 17.89           C  
ATOM   1945  CD2 TYR C  56      54.597  24.621  62.367  1.00 20.91           C  
ATOM   1946  CE1 TYR C  56      54.396  23.400  64.917  1.00 16.23           C  
ATOM   1947  CE2 TYR C  56      55.046  23.308  62.552  1.00 22.61           C  
ATOM   1948  CZ  TYR C  56      54.945  22.706  63.806  1.00 22.51           C  
ATOM   1949  OH  TYR C  56      55.352  21.433  63.964  1.00 17.92           O  
ATOM   1950  N   TYR C  57      51.713  29.100  64.312  1.00 17.77           N  
ATOM   1951  CA  TYR C  57      51.447  30.549  64.249  1.00 15.82           C  
ATOM   1952  C   TYR C  57      52.658  31.220  64.902  1.00 15.68           C  
ATOM   1953  O   TYR C  57      53.250  30.645  65.806  1.00 15.30           O  
ATOM   1954  CB  TYR C  57      50.186  30.859  65.066  1.00 14.38           C  
ATOM   1955  CG  TYR C  57      49.025  30.100  64.426  1.00 19.21           C  
ATOM   1956  CD1 TYR C  57      48.358  30.665  63.336  1.00 16.41           C  
ATOM   1957  CD2 TYR C  57      48.685  28.812  64.855  1.00 16.04           C  
ATOM   1958  CE1 TYR C  57      47.354  29.965  62.698  1.00 17.55           C  
ATOM   1959  CE2 TYR C  57      47.675  28.098  64.238  1.00 17.11           C  
ATOM   1960  CZ  TYR C  57      47.055  28.670  63.146  1.00 21.61           C  
ATOM   1961  OH  TYR C  57      46.069  27.989  62.548  1.00 28.98           O  
ATOM   1962  N   GLU C  58      52.984  32.388  64.383  1.00 17.18           N  
ATOM   1963  CA  GLU C  58      54.088  33.212  64.841  1.00 16.42           C  
ATOM   1964  C   GLU C  58      53.595  34.545  65.369  1.00 15.44           C  
ATOM   1965  O   GLU C  58      52.623  35.116  64.863  1.00 16.32           O  
ATOM   1966  CB  GLU C  58      55.148  33.558  63.814  1.00 20.82           C  
ATOM   1967  CG  GLU C  58      54.703  34.157  62.509  1.00 18.54           C  
ATOM   1968  CD  GLU C  58      55.818  34.477  61.551  1.00 21.32           C  
ATOM   1969  OE1 GLU C  58      56.374  35.647  61.770  1.00 18.12           O  
ATOM   1970  OE2 GLU C  58      56.072  33.707  60.661  1.00 27.30           O  
ATOM   1971  N   TRP C  59      54.359  34.964  66.375  1.00 11.50           N  
ATOM   1972  CA  TRP C  59      53.999  36.189  67.098  1.00 11.45           C  
ATOM   1973  C   TRP C  59      55.268  36.840  67.565  1.00 11.23           C  
ATOM   1974  O   TRP C  59      56.151  36.125  68.026  1.00  9.47           O  
ATOM   1975  CB  TRP C  59      53.091  35.782  68.249  1.00  9.82           C  
ATOM   1976  CG  TRP C  59      52.765  36.872  69.220  1.00 10.69           C  
ATOM   1977  CD1 TRP C  59      53.377  37.103  70.439  1.00 15.42           C  
ATOM   1978  CD2 TRP C  59      51.773  37.876  69.074  1.00 14.82           C  
ATOM   1979  NE1 TRP C  59      52.827  38.245  71.004  1.00 15.59           N  
ATOM   1980  CE2 TRP C  59      51.834  38.710  70.207  1.00 19.07           C  
ATOM   1981  CE3 TRP C  59      50.841  38.188  68.091  1.00 15.83           C  
ATOM   1982  CZ2 TRP C  59      50.981  39.809  70.399  1.00 16.23           C  
ATOM   1983  CZ3 TRP C  59      50.021  39.283  68.305  1.00 13.89           C  
ATOM   1984  CH2 TRP C  59      50.025  40.066  69.430  1.00 14.87           C  
ATOM   1985  N   PRO C  60      55.416  38.121  67.380  1.00 12.08           N  
ATOM   1986  CA  PRO C  60      56.612  38.821  67.799  1.00 13.65           C  
ATOM   1987  C   PRO C  60      56.878  38.816  69.290  1.00 12.30           C  
ATOM   1988  O   PRO C  60      55.982  38.986  70.144  1.00 14.08           O  
ATOM   1989  CB  PRO C  60      56.426  40.271  67.276  1.00 14.78           C  
ATOM   1990  CG  PRO C  60      55.326  40.179  66.228  1.00 12.61           C  
ATOM   1991  CD  PRO C  60      54.387  39.078  66.788  1.00 13.32           C  
ATOM   1992  N   ILE C  61      58.156  38.682  69.638  1.00 11.29           N  
ATOM   1993  CA  ILE C  61      58.613  38.805  71.030  1.00  9.80           C  
ATOM   1994  C   ILE C  61      59.609  39.949  70.892  1.00 14.88           C  
ATOM   1995  O   ILE C  61      60.407  40.030  69.936  1.00 12.52           O  
ATOM   1996  CB  ILE C  61      59.222  37.528  71.548  1.00 12.75           C  
ATOM   1997  CG1 ILE C  61      59.708  37.734  72.990  1.00 11.84           C  
ATOM   1998  CG2 ILE C  61      60.366  37.044  70.650  1.00 15.22           C  
ATOM   1999  CD1 ILE C  61      60.184  36.476  73.680  1.00 13.75           C  
ATOM   2000  N   LEU C  62      59.546  40.916  71.797  1.00 16.43           N  
ATOM   2001  CA  LEU C  62      60.256  42.191  71.722  1.00 15.47           C  
ATOM   2002  C   LEU C  62      61.417  42.240  72.694  1.00 14.76           C  
ATOM   2003  O   LEU C  62      61.280  41.811  73.816  1.00 18.78           O  
ATOM   2004  CB  LEU C  62      59.254  43.353  71.963  1.00 12.55           C  
ATOM   2005  CG  LEU C  62      58.045  43.416  71.041  1.00 16.89           C  
ATOM   2006  CD1 LEU C  62      57.179  44.608  71.414  1.00 16.03           C  
ATOM   2007  CD2 LEU C  62      58.490  43.559  69.581  1.00 16.46           C  
ATOM   2008  N   SER C  63      62.526  42.751  72.189  1.00 14.32           N  
ATOM   2009  CA  SER C  63      63.725  42.810  72.996  1.00 16.25           C  
ATOM   2010  C   SER C  63      63.430  43.716  74.204  1.00 18.80           C  
ATOM   2011  O   SER C  63      64.172  43.490  75.165  1.00 22.91           O  
ATOM   2012  CB  SER C  63      64.973  43.339  72.322  1.00 12.64           C  
ATOM   2013  OG  SER C  63      64.723  44.680  71.938  1.00 19.85           O  
ATOM   2014  N   SER C  64      62.509  44.637  74.106  1.00 20.00           N  
ATOM   2015  CA  SER C  64      62.275  45.489  75.284  1.00 23.77           C  
ATOM   2016  C   SER C  64      61.529  44.756  76.413  1.00 26.16           C  
ATOM   2017  O   SER C  64      61.448  45.396  77.465  1.00 28.41           O  
ATOM   2018  CB  SER C  64      61.389  46.671  74.962  1.00 25.81           C  
ATOM   2019  OG  SER C  64      60.086  46.131  74.680  1.00 27.15           O  
ATOM   2020  N   GLY C  65      60.984  43.569  76.260  1.00 23.75           N  
ATOM   2021  CA  GLY C  65      60.244  42.945  77.334  1.00 17.57           C  
ATOM   2022  C   GLY C  65      58.780  43.364  77.170  1.00 20.49           C  
ATOM   2023  O   GLY C  65      57.911  42.674  77.761  1.00 24.30           O  
ATOM   2024  N   ASP C  66      58.433  44.384  76.409  1.00 18.90           N  
ATOM   2025  CA  ASP C  66      56.981  44.691  76.278  1.00 19.91           C  
ATOM   2026  C   ASP C  66      56.278  43.666  75.374  1.00 18.03           C  
ATOM   2027  O   ASP C  66      56.885  43.036  74.516  1.00 15.96           O  
ATOM   2028  CB  ASP C  66      56.778  46.100  75.689  1.00 28.86           C  
ATOM   2029  CG  ASP C  66      57.317  47.190  76.611  1.00 32.30           C  
ATOM   2030  OD1 ASP C  66      57.257  46.969  77.830  1.00 42.15           O  
ATOM   2031  OD2 ASP C  66      57.798  48.227  76.151  1.00 37.07           O  
ATOM   2032  N   VAL C  67      54.965  43.520  75.593  1.00 18.33           N  
ATOM   2033  CA  VAL C  67      54.160  42.648  74.744  1.00 18.61           C  
ATOM   2034  C   VAL C  67      53.865  43.373  73.421  1.00 19.11           C  
ATOM   2035  O   VAL C  67      53.549  44.570  73.348  1.00 21.08           O  
ATOM   2036  CB  VAL C  67      52.917  42.034  75.386  1.00 18.38           C  
ATOM   2037  CG1 VAL C  67      52.035  41.405  74.272  1.00 17.11           C  
ATOM   2038  CG2 VAL C  67      53.276  41.038  76.455  1.00 16.25           C  
ATOM   2039  N   TYR C  68      54.025  42.625  72.319  1.00 18.31           N  
ATOM   2040  CA  TYR C  68      53.788  43.231  71.018  1.00 15.61           C  
ATOM   2041  C   TYR C  68      52.376  43.816  71.011  1.00 18.85           C  
ATOM   2042  O   TYR C  68      51.381  43.118  71.362  1.00 20.16           O  
ATOM   2043  CB  TYR C  68      53.890  42.207  69.885  1.00 18.70           C  
ATOM   2044  CG  TYR C  68      53.605  42.807  68.513  1.00 14.07           C  
ATOM   2045  CD1 TYR C  68      54.514  43.726  67.984  1.00 15.74           C  
ATOM   2046  CD2 TYR C  68      52.494  42.390  67.762  1.00 16.08           C  
ATOM   2047  CE1 TYR C  68      54.290  44.280  66.713  1.00 17.28           C  
ATOM   2048  CE2 TYR C  68      52.293  42.955  66.501  1.00 15.98           C  
ATOM   2049  CZ  TYR C  68      53.175  43.897  66.026  1.00 15.99           C  
ATOM   2050  OH  TYR C  68      53.019  44.450  64.755  1.00 19.33           O  
ATOM   2051  N   SER C  69      52.257  45.060  70.561  1.00 20.00           N  
ATOM   2052  CA  SER C  69      50.887  45.655  70.495  1.00 19.63           C  
ATOM   2053  C   SER C  69      50.584  46.300  69.157  1.00 21.60           C  
ATOM   2054  O   SER C  69      49.565  47.042  69.122  1.00 21.85           O  
ATOM   2055  CB  SER C  69      50.729  46.667  71.605  1.00 19.59           C  
ATOM   2056  OG  SER C  69      51.815  47.607  71.548  1.00 24.53           O  
ATOM   2057  N   GLY C  70      51.318  46.026  68.148  1.00 20.88           N  
ATOM   2058  CA  GLY C  70      51.190  46.666  66.782  1.00 22.67           C  
ATOM   2059  C   GLY C  70      52.413  47.533  66.673  1.00 25.69           C  
ATOM   2060  O   GLY C  70      53.178  47.716  67.681  1.00 30.06           O  
ATOM   2061  N   GLY C  71      52.791  48.139  65.573  1.00 29.35           N  
ATOM   2062  CA  GLY C  71      54.125  48.906  65.781  1.00 28.69           C  
ATOM   2063  C   GLY C  71      55.170  47.910  65.264  1.00 26.92           C  
ATOM   2064  O   GLY C  71      54.752  46.862  64.739  1.00 26.92           O  
ATOM   2065  N   SER C  72      56.441  48.248  65.280  1.00 26.04           N  
ATOM   2066  CA  SER C  72      57.460  47.359  64.698  1.00 24.06           C  
ATOM   2067  C   SER C  72      57.543  46.021  65.421  1.00 19.44           C  
ATOM   2068  O   SER C  72      57.696  46.032  66.649  1.00 19.59           O  
ATOM   2069  CB  SER C  72      58.863  48.018  64.793  1.00 30.40           C  
ATOM   2070  OG  SER C  72      58.727  49.426  64.614  1.00 46.18           O  
ATOM   2071  N   PRO C  73      57.480  44.947  64.691  1.00 18.67           N  
ATOM   2072  CA  PRO C  73      57.585  43.583  65.291  1.00 19.48           C  
ATOM   2073  C   PRO C  73      59.023  43.183  65.592  1.00 17.72           C  
ATOM   2074  O   PRO C  73      59.236  42.220  66.306  1.00 18.18           O  
ATOM   2075  CB  PRO C  73      56.884  42.721  64.263  1.00 19.14           C  
ATOM   2076  CG  PRO C  73      57.252  43.365  62.902  1.00 20.16           C  
ATOM   2077  CD  PRO C  73      57.221  44.859  63.236  1.00 17.46           C  
ATOM   2078  N   GLY C  74      60.055  43.844  65.094  1.00 16.83           N  
ATOM   2079  CA  GLY C  74      61.459  43.434  65.393  1.00 13.71           C  
ATOM   2080  C   GLY C  74      61.713  42.208  64.490  1.00 13.90           C  
ATOM   2081  O   GLY C  74      60.835  41.905  63.647  1.00 15.56           O  
ATOM   2082  N   ALA C  75      62.764  41.490  64.740  1.00 12.31           N  
ATOM   2083  CA  ALA C  75      63.127  40.300  63.960  1.00 12.76           C  
ATOM   2084  C   ALA C  75      62.774  38.994  64.625  1.00 11.00           C  
ATOM   2085  O   ALA C  75      62.822  37.927  64.017  1.00 12.95           O  
ATOM   2086  CB  ALA C  75      64.702  40.357  64.037  1.00 10.69           C  
ATOM   2087  N   ASP C  76      62.390  39.000  65.888  1.00 11.65           N  
ATOM   2088  CA  ASP C  76      62.222  37.737  66.691  1.00 11.60           C  
ATOM   2089  C   ASP C  76      60.798  37.275  66.843  1.00 11.32           C  
ATOM   2090  O   ASP C  76      59.839  38.081  67.005  1.00 12.48           O  
ATOM   2091  CB  ASP C  76      62.872  38.022  68.051  1.00  8.66           C  
ATOM   2092  CG  ASP C  76      64.277  38.528  68.036  1.00 15.04           C  
ATOM   2093  OD1 ASP C  76      65.077  38.237  67.127  1.00 12.83           O  
ATOM   2094  OD2 ASP C  76      64.640  39.290  69.013  1.00 14.06           O  
ATOM   2095  N   ARG C  77      60.644  35.931  66.785  1.00 13.82           N  
ATOM   2096  CA  ARG C  77      59.257  35.422  66.946  1.00 13.41           C  
ATOM   2097  C   ARG C  77      59.147  34.204  67.861  1.00 14.09           C  
ATOM   2098  O   ARG C  77      60.011  33.291  67.874  1.00 13.24           O  
ATOM   2099  CB  ARG C  77      58.742  34.938  65.563  1.00 10.75           C  
ATOM   2100  CG  ARG C  77      58.859  35.897  64.367  1.00  7.50           C  
ATOM   2101  CD  ARG C  77      57.809  36.962  64.399  1.00 13.05           C  
ATOM   2102  NE  ARG C  77      58.041  37.960  63.327  1.00 15.70           N  
ATOM   2103  CZ  ARG C  77      58.678  39.103  63.431  1.00 14.96           C  
ATOM   2104  NH1 ARG C  77      59.273  39.540  64.577  1.00 12.90           N  
ATOM   2105  NH2 ARG C  77      58.742  39.912  62.369  1.00 12.11           N  
ATOM   2106  N   VAL C  78      58.003  34.084  68.506  1.00 13.20           N  
ATOM   2107  CA  VAL C  78      57.622  32.860  69.240  1.00 11.41           C  
ATOM   2108  C   VAL C  78      56.705  32.123  68.253  1.00 11.22           C  
ATOM   2109  O   VAL C  78      55.901  32.747  67.515  1.00 13.62           O  
ATOM   2110  CB  VAL C  78      57.009  33.130  70.612  1.00 16.31           C  
ATOM   2111  CG1 VAL C  78      58.030  33.831  71.505  1.00 16.93           C  
ATOM   2112  CG2 VAL C  78      55.760  34.045  70.611  1.00 20.06           C  
ATOM   2113  N   VAL C  79      56.775  30.838  68.193  1.00 11.91           N  
ATOM   2114  CA  VAL C  79      55.952  30.000  67.328  1.00 12.38           C  
ATOM   2115  C   VAL C  79      55.185  29.000  68.189  1.00 12.35           C  
ATOM   2116  O   VAL C  79      55.835  28.274  68.893  1.00 12.35           O  
ATOM   2117  CB  VAL C  79      56.786  29.241  66.249  1.00 17.31           C  
ATOM   2118  CG1 VAL C  79      55.868  28.369  65.412  1.00 12.18           C  
ATOM   2119  CG2 VAL C  79      57.599  30.285  65.475  1.00 17.32           C  
ATOM   2120  N   PHE C  80      53.873  29.005  68.022  1.00 14.49           N  
ATOM   2121  CA  PHE C  80      53.057  28.067  68.859  1.00 16.33           C  
ATOM   2122  C   PHE C  80      52.057  27.367  67.967  1.00 16.26           C  
ATOM   2123  O   PHE C  80      51.964  27.705  66.759  1.00 15.69           O  
ATOM   2124  CB  PHE C  80      52.368  28.890  69.974  1.00 13.84           C  
ATOM   2125  CG  PHE C  80      51.527  30.018  69.464  1.00 15.54           C  
ATOM   2126  CD1 PHE C  80      50.205  29.848  69.170  1.00  9.45           C  
ATOM   2127  CD2 PHE C  80      52.120  31.295  69.304  1.00 13.18           C  
ATOM   2128  CE1 PHE C  80      49.450  30.902  68.628  1.00 16.90           C  
ATOM   2129  CE2 PHE C  80      51.406  32.352  68.830  1.00 11.84           C  
ATOM   2130  CZ  PHE C  80      50.072  32.143  68.451  1.00 12.11           C  
ATOM   2131  N   ASN C  81      51.346  26.400  68.538  1.00 16.21           N  
ATOM   2132  CA  ASN C  81      50.347  25.624  67.769  1.00 15.61           C  
ATOM   2133  C   ASN C  81      48.958  25.889  68.349  1.00 15.01           C  
ATOM   2134  O   ASN C  81      48.847  26.726  69.256  1.00 17.90           O  
ATOM   2135  CB  ASN C  81      50.797  24.193  67.613  1.00 11.27           C  
ATOM   2136  CG  ASN C  81      50.671  23.358  68.863  1.00 14.04           C  
ATOM   2137  OD1 ASN C  81      50.352  23.945  69.889  1.00 14.91           O  
ATOM   2138  ND2 ASN C  81      50.931  22.075  68.854  1.00 13.09           N  
ATOM   2139  N   GLU C  82      47.953  25.221  67.849  1.00 11.80           N  
ATOM   2140  CA  GLU C  82      46.563  25.403  68.285  1.00 13.24           C  
ATOM   2141  C   GLU C  82      46.312  24.793  69.592  1.00 13.09           C  
ATOM   2142  O   GLU C  82      45.256  25.030  70.142  1.00 15.72           O  
ATOM   2143  CB  GLU C  82      45.601  24.824  67.211  1.00 18.87           C  
ATOM   2144  CG  GLU C  82      45.606  25.659  65.924  1.00 34.23           C  
ATOM   2145  CD  GLU C  82      44.304  25.858  65.225  1.00 42.16           C  
ATOM   2146  OE1 GLU C  82      43.632  24.948  64.767  1.00 54.77           O  
ATOM   2147  OE2 GLU C  82      43.915  27.107  65.163  1.00 43.22           O  
ATOM   2148  N   ASN C  83      47.246  23.993  70.109  1.00 14.90           N  
ATOM   2149  CA  ASN C  83      47.163  23.428  71.459  1.00 14.26           C  
ATOM   2150  C   ASN C  83      47.894  24.348  72.483  1.00 14.75           C  
ATOM   2151  O   ASN C  83      48.061  23.922  73.647  1.00 13.95           O  
ATOM   2152  CB  ASN C  83      47.799  22.075  71.638  1.00 11.24           C  
ATOM   2153  CG  ASN C  83      47.034  20.990  70.935  1.00 14.48           C  
ATOM   2154  OD1 ASN C  83      47.717  20.028  70.543  1.00 23.92           O  
ATOM   2155  ND2 ASN C  83      45.743  21.091  70.768  1.00 10.93           N  
ATOM   2156  N   ASN C  84      48.227  25.554  72.072  1.00 12.76           N  
ATOM   2157  CA  ASN C  84      48.920  26.474  72.928  1.00 14.40           C  
ATOM   2158  C   ASN C  84      50.209  25.834  73.483  1.00 14.35           C  
ATOM   2159  O   ASN C  84      50.556  26.055  74.632  1.00 14.22           O  
ATOM   2160  CB  ASN C  84      48.008  27.054  74.019  1.00 15.07           C  
ATOM   2161  CG  ASN C  84      48.656  28.289  74.656  1.00 21.43           C  
ATOM   2162  OD1 ASN C  84      49.655  28.894  74.228  1.00 14.36           O  
ATOM   2163  ND2 ASN C  84      48.068  28.743  75.758  1.00 23.21           N  
ATOM   2164  N   GLN C  85      50.953  25.131  72.684  1.00 12.05           N  
ATOM   2165  CA  GLN C  85      52.258  24.546  72.996  1.00 12.08           C  
ATOM   2166  C   GLN C  85      53.310  25.379  72.242  1.00 13.38           C  
ATOM   2167  O   GLN C  85      53.128  25.792  71.091  1.00 12.85           O  
ATOM   2168  CB  GLN C  85      52.330  23.133  72.425  1.00 15.49           C  
ATOM   2169  CG  GLN C  85      51.451  22.097  73.185  1.00 16.72           C  
ATOM   2170  CD  GLN C  85      51.466  20.795  72.365  1.00 16.72           C  
ATOM   2171  OE1 GLN C  85      50.871  20.630  71.288  1.00 20.57           O  
ATOM   2172  NE2 GLN C  85      52.211  19.893  72.945  1.00 19.59           N  
ATOM   2173  N   LEU C  86      54.443  25.538  72.819  1.00 13.34           N  
ATOM   2174  CA  LEU C  86      55.530  26.306  72.136  1.00 15.74           C  
ATOM   2175  C   LEU C  86      56.223  25.418  71.155  1.00 13.08           C  
ATOM   2176  O   LEU C  86      56.615  24.347  71.575  1.00 15.99           O  
ATOM   2177  CB  LEU C  86      56.496  26.759  73.203  1.00 16.59           C  
ATOM   2178  CG  LEU C  86      57.715  27.577  72.684  1.00 18.77           C  
ATOM   2179  CD1 LEU C  86      57.205  28.914  72.219  1.00 17.60           C  
ATOM   2180  CD2 LEU C  86      58.771  27.657  73.726  1.00 18.82           C  
ATOM   2181  N   ALA C  87      56.399  25.820  69.922  1.00 13.33           N  
ATOM   2182  CA  ALA C  87      57.142  25.014  68.931  1.00 14.13           C  
ATOM   2183  C   ALA C  87      58.607  25.407  68.983  1.00 14.73           C  
ATOM   2184  O   ALA C  87      59.487  24.533  68.948  1.00 13.06           O  
ATOM   2185  CB  ALA C  87      56.509  25.231  67.540  1.00 11.71           C  
ATOM   2186  N   GLY C  88      58.870  26.713  69.025  1.00 16.19           N  
ATOM   2187  CA  GLY C  88      60.246  27.238  69.146  1.00 13.44           C  
ATOM   2188  C   GLY C  88      60.207  28.765  69.187  1.00 11.16           C  
ATOM   2189  O   GLY C  88      59.144  29.375  69.060  1.00  9.87           O  
ATOM   2190  N   VAL C  89      61.385  29.331  69.234  1.00 11.88           N  
ATOM   2191  CA  VAL C  89      61.728  30.751  69.138  1.00 12.03           C  
ATOM   2192  C   VAL C  89      62.721  30.906  67.982  1.00 12.11           C  
ATOM   2193  O   VAL C  89      63.758  30.204  67.959  1.00 13.87           O  
ATOM   2194  CB  VAL C  89      62.204  31.240  70.511  1.00 14.26           C  
ATOM   2195  CG1 VAL C  89      62.543  32.707  70.468  1.00 13.09           C  
ATOM   2196  CG2 VAL C  89      61.215  30.839  71.572  1.00 11.39           C  
ATOM   2197  N   ILE C  90      62.371  31.672  67.002  1.00 11.52           N  
ATOM   2198  CA  ILE C  90      63.147  31.910  65.740  1.00 12.84           C  
ATOM   2199  C   ILE C  90      63.351  33.373  65.505  1.00 10.55           C  
ATOM   2200  O   ILE C  90      62.718  34.263  66.088  1.00 11.13           O  
ATOM   2201  CB  ILE C  90      62.446  31.289  64.517  1.00 13.04           C  
ATOM   2202  CG1 ILE C  90      61.099  31.951  64.315  1.00 14.10           C  
ATOM   2203  CG2 ILE C  90      62.326  29.800  64.792  1.00 13.48           C  
ATOM   2204  CD1 ILE C  90      60.098  31.436  63.263  1.00 12.82           C  
ATOM   2205  N   THR C  91      64.256  33.658  64.562  1.00 11.45           N  
ATOM   2206  CA  THR C  91      64.589  35.073  64.306  1.00 12.53           C  
ATOM   2207  C   THR C  91      65.033  35.229  62.834  1.00 14.43           C  
ATOM   2208  O   THR C  91      65.596  34.304  62.252  1.00 15.51           O  
ATOM   2209  CB  THR C  91      65.684  35.476  65.293  1.00 10.25           C  
ATOM   2210  OG1 THR C  91      65.895  36.868  65.158  1.00 12.12           O  
ATOM   2211  CG2 THR C  91      67.018  34.781  65.074  1.00 10.46           C  
ATOM   2212  N   HIS C  92      64.739  36.423  62.362  1.00 14.73           N  
ATOM   2213  CA  HIS C  92      65.139  36.858  61.020  1.00 14.75           C  
ATOM   2214  C   HIS C  92      66.601  37.318  61.080  1.00 12.98           C  
ATOM   2215  O   HIS C  92      67.252  37.379  59.992  1.00 11.95           O  
ATOM   2216  CB  HIS C  92      64.223  37.963  60.566  1.00  9.60           C  
ATOM   2217  CG  HIS C  92      62.836  37.494  60.113  1.00 15.47           C  
ATOM   2218  ND1 HIS C  92      62.651  36.558  59.118  1.00 13.19           N  
ATOM   2219  CD2 HIS C  92      61.649  38.015  60.475  1.00 16.26           C  
ATOM   2220  CE1 HIS C  92      61.344  36.537  58.916  1.00 10.90           C  
ATOM   2221  NE2 HIS C  92      60.704  37.418  59.670  1.00 16.01           N  
ATOM   2222  N   THR C  93      67.090  37.603  62.237  1.00 11.78           N  
ATOM   2223  CA  THR C  93      68.504  38.045  62.395  1.00 13.44           C  
ATOM   2224  C   THR C  93      69.437  36.947  61.911  1.00 15.15           C  
ATOM   2225  O   THR C  93      69.356  35.763  62.332  1.00 14.40           O  
ATOM   2226  CB  THR C  93      68.807  38.460  63.832  1.00 15.10           C  
ATOM   2227  OG1 THR C  93      67.913  39.520  64.089  1.00 11.23           O  
ATOM   2228  CG2 THR C  93      70.210  39.040  64.062  1.00 12.23           C  
ATOM   2229  N   GLY C  94      70.342  37.393  61.034  1.00 14.99           N  
ATOM   2230  CA  GLY C  94      71.360  36.470  60.506  1.00 15.35           C  
ATOM   2231  C   GLY C  94      70.835  35.674  59.331  1.00 19.53           C  
ATOM   2232  O   GLY C  94      71.591  34.780  58.846  1.00 24.40           O  
ATOM   2233  N   ALA C  95      69.628  35.922  58.875  1.00 16.28           N  
ATOM   2234  CA  ALA C  95      69.039  35.221  57.725  1.00 14.05           C  
ATOM   2235  C   ALA C  95      68.783  36.367  56.710  1.00 17.90           C  
ATOM   2236  O   ALA C  95      68.942  37.549  57.107  1.00 22.43           O  
ATOM   2237  CB  ALA C  95      67.807  34.483  58.128  1.00 14.25           C  
ATOM   2238  N   SER C  96      68.449  35.985  55.519  1.00 19.71           N  
ATOM   2239  CA  SER C  96      68.079  36.847  54.366  1.00 15.83           C  
ATOM   2240  C   SER C  96      66.787  36.300  53.793  1.00 14.41           C  
ATOM   2241  O   SER C  96      66.316  35.225  54.154  1.00 16.32           O  
ATOM   2242  CB  SER C  96      69.188  36.817  53.320  1.00 20.12           C  
ATOM   2243  N   GLY C  97      66.134  37.079  52.971  1.00 18.67           N  
ATOM   2244  CA  GLY C  97      64.957  36.763  52.182  1.00 17.27           C  
ATOM   2245  C   GLY C  97      63.734  36.277  52.934  1.00 14.70           C  
ATOM   2246  O   GLY C  97      62.940  35.437  52.485  1.00 15.43           O  
ATOM   2247  N   ASN C  98      63.622  36.906  54.081  1.00 12.70           N  
ATOM   2248  CA  ASN C  98      62.516  36.740  55.035  1.00 14.63           C  
ATOM   2249  C   ASN C  98      62.559  35.353  55.705  1.00 13.91           C  
ATOM   2250  O   ASN C  98      61.503  34.950  56.193  1.00 15.56           O  
ATOM   2251  CB  ASN C  98      61.171  37.104  54.446  1.00 12.86           C  
ATOM   2252  CG  ASN C  98      60.175  37.576  55.487  1.00 26.53           C  
ATOM   2253  OD1 ASN C  98      60.381  38.650  56.102  1.00 40.10           O  
ATOM   2254  ND2 ASN C  98      59.118  36.829  55.791  1.00 29.92           N  
ATOM   2255  N   ASN C  99      63.732  34.755  55.625  1.00 15.92           N  
ATOM   2256  CA  ASN C  99      63.882  33.417  56.257  1.00 12.72           C  
ATOM   2257  C   ASN C  99      64.269  33.682  57.721  1.00 11.67           C  
ATOM   2258  O   ASN C  99      64.486  34.813  58.162  1.00 10.24           O  
ATOM   2259  CB  ASN C  99      64.878  32.585  55.457  1.00 14.55           C  
ATOM   2260  CG  ASN C  99      64.284  32.243  54.070  1.00 18.28           C  
ATOM   2261  OD1 ASN C  99      63.126  31.895  53.927  1.00 28.61           O  
ATOM   2262  ND2 ASN C  99      65.094  32.333  53.045  1.00 19.46           N  
ATOM   2263  N   PHE C 100      64.294  32.567  58.439  1.00 11.83           N  
ATOM   2264  CA  PHE C 100      64.568  32.455  59.832  1.00 13.43           C  
ATOM   2265  C   PHE C 100      65.681  31.484  60.180  1.00 13.76           C  
ATOM   2266  O   PHE C 100      65.939  30.514  59.464  1.00 14.52           O  
ATOM   2267  CB  PHE C 100      63.290  31.830  60.534  1.00 10.64           C  
ATOM   2268  CG  PHE C 100      62.136  32.755  60.599  1.00 14.33           C  
ATOM   2269  CD1 PHE C 100      62.101  33.824  61.463  1.00 15.54           C  
ATOM   2270  CD2 PHE C 100      61.042  32.569  59.713  1.00 16.10           C  
ATOM   2271  CE1 PHE C 100      60.975  34.644  61.536  1.00 12.70           C  
ATOM   2272  CE2 PHE C 100      59.933  33.399  59.753  1.00 11.37           C  
ATOM   2273  CZ  PHE C 100      59.877  34.444  60.682  1.00 10.22           C  
ATOM   2274  N   VAL C 101      66.251  31.793  61.340  1.00 12.84           N  
ATOM   2275  CA  VAL C 101      67.220  30.873  61.937  1.00 13.96           C  
ATOM   2276  C   VAL C 101      66.597  30.634  63.329  1.00 15.59           C  
ATOM   2277  O   VAL C 101      65.734  31.400  63.799  1.00 12.69           O  
ATOM   2278  CB  VAL C 101      68.668  31.375  61.897  1.00 16.65           C  
ATOM   2279  CG1 VAL C 101      69.209  31.459  60.439  1.00 17.74           C  
ATOM   2280  CG2 VAL C 101      68.855  32.710  62.582  1.00 12.21           C  
ATOM   2281  N   GLU C 102      67.025  29.619  64.023  1.00 16.82           N  
ATOM   2282  CA  GLU C 102      66.444  29.354  65.340  1.00 17.94           C  
ATOM   2283  C   GLU C 102      67.223  30.082  66.413  1.00 17.05           C  
ATOM   2284  O   GLU C 102      68.455  30.226  66.233  1.00 17.29           O  
ATOM   2285  CB  GLU C 102      66.548  27.845  65.606  1.00 16.02           C  
ATOM   2286  CG  GLU C 102      65.672  27.476  66.789  1.00 28.58           C  
ATOM   2287  CD  GLU C 102      65.287  26.034  66.934  1.00 37.81           C  
ATOM   2288  OE1 GLU C 102      66.290  25.282  66.530  1.00 33.34           O  
ATOM   2289  OE2 GLU C 102      64.189  25.711  67.388  1.00 42.46           O  
ATOM   2290  N   CYS C 103      66.598  30.573  67.447  1.00 15.88           N  
ATOM   2291  CA  CYS C 103      67.311  31.215  68.559  1.00 18.95           C  
ATOM   2292  C   CYS C 103      67.836  30.039  69.411  1.00 22.32           C  
ATOM   2293  O   CYS C 103      67.073  29.158  69.817  1.00 26.35           O  
ATOM   2294  CB  CYS C 103      66.290  32.044  69.377  1.00 19.46           C  
ATOM   2295  SG  CYS C 103      65.677  33.294  68.228  1.00 13.44           S  
ATOM   2296  N   THR C 104      69.081  30.050  69.697  1.00 24.19           N  
ATOM   2297  CA  THR C 104      69.744  28.968  70.451  1.00 25.61           C  
ATOM   2298  C   THR C 104      69.730  29.219  71.936  1.00 22.25           C  
ATOM   2299  O   THR C 104      69.719  28.141  72.599  1.00 27.26           O  
ATOM   2300  CB  THR C 104      71.136  28.787  69.793  1.00 28.73           C  
ATOM   2301  OG1 THR C 104      71.793  30.055  69.907  1.00 30.74           O  
ATOM   2302  CG2 THR C 104      71.008  28.355  68.326  1.00 32.30           C  
ATOM   2303  OXT THR C 104      69.336  30.265  72.465  1.00 21.58           O  
TER    2304      THR C 104                                                      
HETATM 2305  S   SO4 A 105      71.017  23.626  54.572  1.00 36.92           S  
HETATM 2306  O1  SO4 A 105      72.218  22.763  54.419  1.00 41.34           O  
HETATM 2307  O2  SO4 A 105      69.794  22.922  54.203  1.00 40.46           O  
HETATM 2308  O3  SO4 A 105      70.982  24.051  56.040  1.00 43.04           O  
HETATM 2309  O4  SO4 A 105      71.078  24.912  53.801  1.00 40.07           O  
HETATM 2310  S   SO4 B 106      47.287  35.074  45.224  1.00 27.07           S  
HETATM 2311  O1  SO4 B 106      46.080  34.871  46.108  1.00 32.77           O  
HETATM 2312  O2  SO4 B 106      48.549  35.277  46.014  1.00 30.94           O  
HETATM 2313  O3  SO4 B 106      47.332  33.837  44.423  1.00 29.47           O  
HETATM 2314  O4  SO4 B 106      47.039  36.367  44.517  1.00 31.66           O  
HETATM 2315  S   SO4 C 107      57.200  37.840  59.327  1.00 22.58           S  
HETATM 2316  O1  SO4 C 107      57.558  38.409  57.947  1.00 27.63           O  
HETATM 2317  O2  SO4 C 107      58.295  38.282  60.235  1.00 23.64           O  
HETATM 2318  O3  SO4 C 107      57.184  36.369  59.171  1.00 22.00           O  
HETATM 2319  O4  SO4 C 107      55.913  38.429  59.703  1.00 23.94           O  
HETATM 2320  O   HOH A 106      81.134  11.232  59.648  1.00 16.77           O  
HETATM 2321  O   HOH A 107      81.755  19.307  48.823  1.00 22.83           O  
HETATM 2322  O   HOH A 108      78.250  14.745  61.256  1.00 13.62           O  
HETATM 2323  O   HOH A 109      80.680  13.768  60.051  1.00 16.95           O  
HETATM 2324  O   HOH A 110      88.519  16.394  51.990  1.00 24.54           O  
HETATM 2325  O   HOH A 111      79.890  19.443  55.170  1.00 19.52           O  
HETATM 2326  O   HOH A 112      67.383   5.914  48.466  1.00 24.08           O  
HETATM 2327  O   HOH A 113      65.464  21.668  63.119  1.00 23.49           O  
HETATM 2328  O   HOH A 114      61.459   2.833  52.952  1.00 19.34           O  
HETATM 2329  O   HOH A 115      93.550  17.027  55.028  1.00 45.05           O  
HETATM 2330  O   HOH A 116      83.167  12.357  57.695  1.00 28.36           O  
HETATM 2331  O   HOH A 117      84.500  19.294  47.588  1.00 23.20           O  
HETATM 2332  O   HOH A 118      62.725   2.944  55.689  1.00 20.49           O  
HETATM 2333  O   HOH A 119      88.935  17.173  49.550  1.00 18.63           O  
HETATM 2334  O   HOH A 120      87.089  13.729  52.132  1.00 22.44           O  
HETATM 2335  O   HOH A 121      82.734  19.116  55.146  1.00 35.56           O  
HETATM 2336  O   HOH A 122      81.680  14.312  43.202  1.00 38.35           O  
HETATM 2337  O   HOH A 123      86.834  23.641  46.596  1.00 27.85           O  
HETATM 2338  O   HOH A 124      81.511   7.329  44.639  1.00 38.35           O  
HETATM 2339  O   HOH A 125      79.502  15.810  43.825  1.00 27.18           O  
HETATM 2340  O   HOH A 126      73.649   4.836  57.105  1.00 38.45           O  
HETATM 2341  O   HOH A 127      60.649  15.191  53.733  1.00 40.61           O  
HETATM 2342  O   HOH A 128      62.304   4.625  44.361  1.00 22.78           O  
HETATM 2343  O   HOH A 129      62.616   1.264  51.339  1.00 19.57           O  
HETATM 2344  O   HOH A 130      83.070  10.416  61.574  1.00 32.79           O  
HETATM 2345  O   HOH A 131      82.359  17.102  66.989  1.00 45.63           O  
HETATM 2346  O   HOH A 132      69.926   2.689  55.906  1.00 25.74           O  
HETATM 2347  O   HOH A 133      75.886   4.033  55.400  1.00 33.72           O  
HETATM 2348  O   HOH A 134      74.066   9.566  43.324  1.00 45.38           O  
HETATM 2349  O   HOH A 135      87.050  19.255  50.350  1.00 30.17           O  
HETATM 2350  O   HOH A 136      78.047   9.203  65.636  1.00 33.18           O  
HETATM 2351  O   HOH A 137      62.171  16.088  67.185  1.00 41.62           O  
HETATM 2352  O   HOH A 138      81.624  23.658  48.324  1.00 45.52           O  
HETATM 2353  O   HOH A 139      76.022  25.373  53.768  1.00 47.32           O  
HETATM 2354  O   HOH A 140      92.319  14.943  52.893  1.00 32.91           O  
HETATM 2355  O   HOH A 141      89.293  17.250  54.593  1.00 41.23           O  
HETATM 2356  O   HOH A 142      65.066  22.265  69.137  1.00 51.60           O  
HETATM 2357  O   HOH A 143      76.228   3.600  52.549  1.00 38.14           O  
HETATM 2358  O   HOH A 144      72.191  15.338  41.165  1.00 29.80           O  
HETATM 2359  O   HOH A 145      75.127   8.538  45.772  1.00 28.49           O  
HETATM 2360  O   HOH A 146      73.195   9.686  47.365  1.00 44.48           O  
HETATM 2361  O   HOH A 147      78.480  25.133  68.527  1.00 46.90           O  
HETATM 2362  O   HOH A 148      68.475   2.631  52.776  1.00 38.23           O  
HETATM 2363  O   HOH A 149      67.904   8.297  70.993  1.00 49.18           O  
HETATM 2364  O   HOH A 150      79.482  18.600  42.706  1.00 42.59           O  
HETATM 2365  O   HOH A 151      83.535   9.398  42.275  1.00 45.21           O  
HETATM 2366  O   HOH A 152      82.401  12.301  41.206  1.00 51.40           O  
HETATM 2367  O   HOH A 153      85.707  21.690  47.977  1.00 74.42           O  
HETATM 2368  O   HOH A 154      60.583  20.967  53.810  1.00 53.35           O  
HETATM 2369  O   HOH A 155      61.862  10.112  41.632  1.00 41.76           O  
HETATM 2370  O   HOH B 107      57.514  43.895  34.929  1.00 13.44           O  
HETATM 2371  O   HOH B 108      44.243  43.634  36.223  1.00 11.88           O  
HETATM 2372  O   HOH B 109      57.377  41.928  39.521  1.00 11.74           O  
HETATM 2373  O   HOH B 110      49.538  43.205  40.068  1.00 12.92           O  
HETATM 2374  O   HOH B 111      51.543  39.520  49.848  1.00 25.66           O  
HETATM 2375  O   HOH B 112      65.951  34.327  36.694  1.00 16.69           O  
HETATM 2376  O   HOH B 113      46.252  45.312  39.943  1.00 25.58           O  
HETATM 2377  O   HOH B 114      44.266  45.780  38.318  1.00 28.30           O  
HETATM 2378  O   HOH B 115      56.074  45.829  45.974  1.00 17.57           O  
HETATM 2379  O   HOH B 116      59.442  35.026  29.502  1.00 30.98           O  
HETATM 2380  O   HOH B 117      53.459  46.756  45.323  1.00 19.55           O  
HETATM 2381  O   HOH B 118      56.601  43.880  37.804  1.00 16.05           O  
HETATM 2382  O   HOH B 119      52.792  42.021  51.391  1.00 23.98           O  
HETATM 2383  O   HOH B 120      59.307  29.413  45.574  1.00 27.97           O  
HETATM 2384  O   HOH B 121      58.063  36.960  28.213  1.00 24.12           O  
HETATM 2385  O   HOH B 122      55.306  45.458  34.460  1.00 22.03           O  
HETATM 2386  O   HOH B 123      42.883  30.025  42.398  1.00 32.34           O  
HETATM 2387  O   HOH B 124      60.024  31.106  28.868  1.00 24.78           O  
HETATM 2388  O   HOH B 125      43.803  27.082  29.436  1.00 40.18           O  
HETATM 2389  O   HOH B 126      45.155  28.286  40.965  1.00 37.72           O  
HETATM 2390  O   HOH B 127      34.941  29.610  43.705  1.00 41.61           O  
HETATM 2391  O   HOH B 128      58.660  43.429  24.600  1.00 25.52           O  
HETATM 2392  O   HOH B 129      42.155  30.678  29.682  1.00 33.63           O  
HETATM 2393  O   HOH B 130      61.237  21.271  28.965  1.00 26.04           O  
HETATM 2394  O   HOH B 131      37.939  31.371  37.616  1.00 36.29           O  
HETATM 2395  O   HOH B 132      37.498  28.510  38.189  1.00 32.63           O  
HETATM 2396  O   HOH B 133      37.893  26.119  39.000  1.00 48.04           O  
HETATM 2397  O   HOH B 134      48.781  33.822  29.637  1.00 20.60           O  
HETATM 2398  O   HOH B 135      63.842  25.165  29.704  1.00 28.97           O  
HETATM 2399  O   HOH B 136      52.739  19.413  41.334  1.00 48.82           O  
HETATM 2400  O   HOH B 137      49.467  45.815  39.431  1.00 23.14           O  
HETATM 2401  O   HOH B 138      57.636  21.949  30.009  1.00 38.71           O  
HETATM 2402  O   HOH B 139      45.134  29.931  44.186  1.00 45.06           O  
HETATM 2403  O   HOH B 140      65.010  38.880  42.517  1.00 16.37           O  
HETATM 2404  O   HOH B 141      58.514  47.466  44.099  1.00 43.40           O  
HETATM 2405  O   HOH B 142      62.189  47.654  46.417  1.00 47.10           O  
HETATM 2406  O   HOH B 143      39.289  27.452  40.927  1.00 23.31           O  
HETATM 2407  O   HOH B 144      44.771  46.687  28.889  1.00 30.63           O  
HETATM 2408  O   HOH B 145      56.893  29.026  27.765  1.00 26.19           O  
HETATM 2409  O   HOH B 146      54.623  31.001  26.907  1.00 46.87           O  
HETATM 2410  O   HOH B 147      52.682  48.615  48.111  1.00 35.11           O  
HETATM 2411  O   HOH B 148      58.584  39.973  53.274  1.00 19.25           O  
HETATM 2412  O   HOH B 149      61.156  30.754  47.505  1.00 17.77           O  
HETATM 2413  O   HOH B 150      51.862  23.393  40.372  1.00 19.88           O  
HETATM 2414  O   HOH B 151      51.787  19.235  33.453  1.00 44.30           O  
HETATM 2415  O   HOH B 152      70.177  31.227  49.515  1.00 54.76           O  
HETATM 2416  O   HOH B 153      47.905  27.551  44.371  1.00 29.98           O  
HETATM 2417  O   HOH B 154      46.520  26.101  47.068  1.00 44.68           O  
HETATM 2418  O   HOH B 155      37.578  39.523  41.059  1.00 32.34           O  
HETATM 2419  O   HOH B 156      37.056  28.449  43.877  1.00 32.20           O  
HETATM 2420  O   HOH B 157      59.416  29.340  49.887  1.00 46.57           O  
HETATM 2421  O   HOH B 158      59.379  45.598  34.665  1.00 38.34           O  
HETATM 2422  O   HOH B 159      37.444  31.553  45.896  1.00 49.16           O  
HETATM 2423  O   HOH B 160      46.631  28.848  27.915  1.00 43.20           O  
HETATM 2424  O   HOH B 161      43.903  33.612  23.298  1.00 42.65           O  
HETATM 2425  O   HOH B 162      58.351  47.026  26.695  1.00 44.52           O  
HETATM 2426  O   HOH B 163      57.886  46.412  50.469  1.00 36.61           O  
HETATM 2427  O   HOH B 164      56.914  30.428  48.880  1.00 55.53           O  
HETATM 2428  O   HOH B 165      56.166  35.966  26.199  1.00 43.48           O  
HETATM 2429  O   HOH B 166      56.111  40.931  54.948  1.00 62.01           O  
HETATM 2430  O   HOH B 167      62.376  27.725  46.885  1.00 36.61           O  
HETATM 2431  O   HOH B 168      63.311  31.580  29.640  1.00 55.67           O  
HETATM 2432  O   HOH B 169      51.900  37.263  56.832  1.00 51.01           O  
HETATM 2433  O   HOH B 170      49.838  48.562  32.757  1.00 53.82           O  
HETATM 2434  O   HOH B 171      51.794  28.140  28.301  1.00 37.47           O  
HETATM 2435  O   HOH B 172      52.458  45.600  24.840  1.00 52.20           O  
HETATM 2436  O   HOH B 173      44.511  21.661  40.771  1.00 53.77           O  
HETATM 2437  O   HOH C 108      58.006  38.866  76.166  1.00 11.31           O  
HETATM 2438  O   HOH C 109      67.402  39.286  66.842  1.00 15.70           O  
HETATM 2439  O   HOH C 110      54.899  40.003  72.447  1.00 17.68           O  
HETATM 2440  O   HOH C 111      61.404  41.411  67.739  1.00 14.10           O  
HETATM 2441  O   HOH C 112      57.233  40.598  73.906  1.00 14.08           O  
HETATM 2442  O   HOH C 113      73.503  33.488  75.610  1.00 17.42           O  
HETATM 2443  O   HOH C 114      69.948  40.893  67.507  1.00 17.58           O  
HETATM 2444  O   HOH C 115      63.653  27.376  69.477  1.00 22.04           O  
HETATM 2445  O   HOH C 116      70.698  30.734  74.907  1.00 18.25           O  
HETATM 2446  O   HOH C 117      50.818  37.404  78.135  1.00 28.72           O  
HETATM 2447  O   HOH C 118      56.028  28.593  76.987  1.00 23.42           O  
HETATM 2448  O   HOH C 119      60.668  39.863  75.745  1.00 20.80           O  
HETATM 2449  O   HOH C 120      62.797  43.105  69.178  1.00 20.23           O  
HETATM 2450  O   HOH C 121      73.119  32.076  77.875  1.00 27.48           O  
HETATM 2451  O   HOH C 122      45.894  33.420  64.190  1.00 22.08           O  
HETATM 2452  O   HOH C 123      54.476  47.062  69.495  1.00 24.68           O  
HETATM 2453  O   HOH C 124      70.108  39.963  59.668  1.00 27.07           O  
HETATM 2454  O   HOH C 125      71.000  35.094  64.376  1.00 23.33           O  
HETATM 2455  O   HOH C 126      73.405  34.457  68.639  1.00 34.56           O  
HETATM 2456  O   HOH C 127      60.622  27.839  77.068  1.00 39.39           O  
HETATM 2457  O   HOH C 128      46.733  36.897  60.452  1.00 39.31           O  
HETATM 2458  O   HOH C 129      47.984  23.280  65.362  1.00 28.45           O  
HETATM 2459  O   HOH C 130      64.904  17.426  66.611  1.00 28.46           O  
HETATM 2460  O   HOH C 131      73.369  37.032  64.153  1.00 28.95           O  
HETATM 2461  O   HOH C 132      62.109  46.300  71.776  1.00 35.39           O  
HETATM 2462  O   HOH C 133      57.453  40.418  78.186  1.00 42.10           O  
HETATM 2463  O   HOH C 134      64.769  42.268  66.764  1.00 37.26           O  
HETATM 2464  O   HOH C 135      54.266  24.808  76.029  1.00 31.98           O  
HETATM 2465  O   HOH C 136      41.681  27.650  73.466  1.00 27.92           O  
HETATM 2466  O   HOH C 137      66.267  28.542  55.459  1.00 62.82           O  
HETATM 2467  O   HOH C 138      67.199  33.924  80.386  1.00 32.89           O  
HETATM 2468  O   HOH C 139      66.935  37.041  80.286  1.00 34.41           O  
HETATM 2469  O   HOH C 140      44.005  35.513  64.719  1.00 33.36           O  
HETATM 2470  O   HOH C 141      53.199  44.236  61.771  1.00 37.60           O  
HETATM 2471  O   HOH C 142      56.182  22.532  73.887  1.00 41.46           O  
HETATM 2472  O   HOH C 143      61.471  30.859  51.948  1.00 27.87           O  
HETATM 2473  O   HOH C 144      70.498  33.914  67.089  1.00 43.78           O  
HETATM 2474  O   HOH C 145      73.565  39.956  66.046  1.00 48.98           O  
HETATM 2475  O   HOH C 146      56.956  47.410  68.789  1.00 29.08           O  
HETATM 2476  O   HOH C 147      70.579  28.784  78.529  1.00 45.17           O  
HETATM 2477  O   HOH C 148      62.350  32.634  83.253  1.00 32.53           O  
HETATM 2478  O   HOH C 149      51.990  25.951  59.835  1.00 27.57           O  
HETATM 2479  O   HOH C 150      54.471  39.484  57.377  1.00 53.90           O  
HETATM 2480  O   HOH C 151      62.879  40.652  77.190  1.00 25.42           O  
HETATM 2481  O   HOH C 152      59.570  24.052  73.039  1.00 45.53           O  
HETATM 2482  O   HOH C 153      58.733  29.249  77.719  1.00 26.84           O  
HETATM 2483  O   HOH C 154      48.144  22.035  66.777  1.00 36.65           O  
HETATM 2484  O   HOH C 155      60.294  15.528  65.746  1.00 48.04           O  
HETATM 2485  O   HOH C 156      61.215  33.220  52.976  1.00 30.82           O  
HETATM 2486  O   HOH C 157      52.448  47.251  62.176  1.00 31.98           O  
HETATM 2487  O   HOH C 158      46.355  46.720  63.708  1.00 45.97           O  
HETATM 2488  O   HOH C 159      46.358  33.199  76.203  1.00 36.48           O  
HETATM 2489  O   HOH C 160      51.777  18.063  69.456  1.00 34.67           O  
HETATM 2490  O   HOH C 161      62.112  23.674  69.508  1.00 40.67           O  
HETATM 2491  O   HOH C 162      59.872  46.913  79.422  1.00 42.12           O  
HETATM 2492  O   HOH C 163      68.691  32.591  55.611  1.00 47.41           O  
HETATM 2493  O   HOH C 164      43.759  31.698  75.964  1.00 52.85           O  
HETATM 2494  O   HOH C 165      46.053  43.025  61.793  1.00 38.72           O  
HETATM 2495  O   HOH C 166      53.659  23.437  59.201  1.00 44.71           O  
HETATM 2496  O   HOH C 167      71.549  42.201  65.447  1.00 39.92           O  
HETATM 2497  O   HOH C 168      69.196  43.560  68.214  1.00 42.37           O  
HETATM 2498  O   HOH C 169      61.065  46.206  68.409  1.00 40.86           O  
CONECT   11   68                                                                
CONECT   44  745                                                                
CONECT   68   11                                                                
CONECT  745   44                                                                
CONECT  760  817                                                                
CONECT  793 1517                                                                
CONECT  817  760                                                                
CONECT 1517  793                                                                
CONECT 1537 1594                                                                
CONECT 1570 2295                                                                
CONECT 1594 1537                                                                
CONECT 2295 1570                                                                
CONECT 2305 2306 2307 2308 2309                                                 
CONECT 2306 2305                                                                
CONECT 2307 2305                                                                
CONECT 2308 2305                                                                
CONECT 2309 2305                                                                
CONECT 2310 2311 2312 2313 2314                                                 
CONECT 2311 2310                                                                
CONECT 2312 2310                                                                
CONECT 2313 2310                                                                
CONECT 2314 2310                                                                
CONECT 2315 2316 2317 2318 2319                                                 
CONECT 2316 2315                                                                
CONECT 2317 2315                                                                
CONECT 2318 2315                                                                
CONECT 2319 2315                                                                
MASTER      375    0    3    3   21    0    6   12 2495    3   27   24          
END                                                                             
