# Supplementary material for: Semantical and geometrical protein encoding toward enhanced bioactivity and thermostability
Source: eLife. 2025 May 2;13:RP98033. doi: 10.7554/eLife.98033 (PMC12048155; doi:10.7554/eLife.98033)
Supplement: Source code 1. [file elife-98033-code1.zip › ProtSSN-master/data/DDG/DATASET/1RN1-2.5-0.0/1RN1-2.5-0.0.info.json]

{"name": "1RN1-2.5-0.0", "seq": "ACDYTCGSNCYSSSDVSTAQAAGYQLHEDGETVGSNSYPHKYNNEGFDFSVSSPYYEWPILSSGDVYSGGSPGADRVVFNENNQLAGVITHTGASGNNFVECT", "lenth": 103}
