# Supplementary material for: Semantical and geometrical protein encoding toward enhanced bioactivity and thermostability
Source: eLife. 2025 May 2;13:RP98033. doi: 10.7554/eLife.98033 (PMC12048155; doi:10.7554/eLife.98033)
Supplement: Source code 1. [file elife-98033-code1.zip › ProtSSN-master/data/DDG/DATASET/1RN1-2.5-0.0/1RN1-2.5-0.0.pdb]

MODEL     1                                                                     
ATOM      1  N   ALA A   1       3.323   7.958 -19.613  1.00 88.55           N  
ATOM      2  CA  ALA A   1       4.058   8.593 -18.523  1.00 88.55           C  
ATOM      3  C   ALA A   1       3.478   8.197 -17.167  1.00 88.55           C  
ATOM      4  CB  ALA A   1       4.041  10.111 -18.683  1.00 88.55           C  
ATOM      5  O   ALA A   1       2.258   8.093 -17.013  1.00 88.55           O  
ATOM      6  N   CYS A   2       4.411   7.757 -16.201  1.00 96.97           N  
ATOM      7  CA  CYS A   2       3.985   7.337 -14.871  1.00 96.97           C  
ATOM      8  C   CYS A   2       3.694   8.543 -13.985  1.00 96.97           C  
ATOM      9  CB  CYS A   2       5.053   6.459 -14.218  1.00 96.97           C  
ATOM     10  O   CYS A   2       4.424   9.535 -14.021  1.00 96.97           O  
ATOM     11  SG  CYS A   2       5.549   5.046 -15.227  1.00 96.97           S  
ATOM     12  N   ASP A   3       2.581   8.432 -13.279  1.00 98.42           N  
ATOM     13  CA  ASP A   3       2.321   9.444 -12.260  1.00 98.42           C  
ATOM     14  C   ASP A   3       3.243   9.261 -11.056  1.00 98.42           C  
ATOM     15  CB  ASP A   3       0.858   9.394 -11.814  1.00 98.42           C  
ATOM     16  O   ASP A   3       3.652  10.238 -10.427  1.00 98.42           O  
ATOM     17  CG  ASP A   3      -0.102   9.914 -12.870  1.00 98.42           C  
ATOM     18  OD1 ASP A   3       0.248  10.871 -13.594  1.00 98.42           O  
ATOM     19  OD2 ASP A   3      -1.219   9.363 -12.977  1.00 98.42           O  
ATOM     20  N   TYR A   4       3.494   7.975 -10.721  1.00 98.74           N  
ATOM     21  CA  TYR A   4       4.419   7.590  -9.660  1.00 98.74           C  
ATOM     22  C   TYR A   4       5.357   6.484 -10.129  1.00 98.74           C  
ATOM     23  CB  TYR A   4       3.651   7.131  -8.417  1.00 98.74           C  
ATOM     24  O   TYR A   4       4.906   5.434 -10.593  1.00 98.74           O  
ATOM     25  CG  TYR A   4       2.690   8.165  -7.882  1.00 98.74           C  
ATOM     26  CD1 TYR A   4       3.078   9.052  -6.881  1.00 98.74           C  
ATOM     27  CD2 TYR A   4       1.393   8.255  -8.374  1.00 98.74           C  
ATOM     28  CE1 TYR A   4       2.195  10.005  -6.383  1.00 98.74           C  
ATOM     29  CE2 TYR A   4       0.501   9.204  -7.884  1.00 98.74           C  
ATOM     30  OH  TYR A   4       0.033  11.014  -6.401  1.00 98.74           O  
ATOM     31  CZ  TYR A   4       0.911  10.073  -6.890  1.00 98.74           C  
ATOM     32  N   THR A   5       6.601   6.785 -10.022  1.00 98.71           N  
ATOM     33  CA  THR A   5       7.591   5.777 -10.383  1.00 98.71           C  
ATOM     34  C   THR A   5       8.300   5.247  -9.139  1.00 98.71           C  
ATOM     35  CB  THR A   5       8.631   6.342 -11.368  1.00 98.71           C  
ATOM     36  O   THR A   5       9.017   5.988  -8.464  1.00 98.71           O  
ATOM     37  CG2 THR A   5       9.616   5.263 -11.807  1.00 98.71           C  
ATOM     38  OG1 THR A   5       7.956   6.856 -12.523  1.00 98.71           O  
ATOM     39  N   CYS A   6       8.102   3.974  -8.852  1.00 98.74           N  
ATOM     40  CA  CYS A   6       8.769   3.259  -7.771  1.00 98.74           C  
ATOM     41  C   CYS A   6       9.770   2.250  -8.320  1.00 98.74           C  
ATOM     42  CB  CYS A   6       7.745   2.547  -6.887  1.00 98.74           C  
ATOM     43  O   CYS A   6       9.409   1.109  -8.617  1.00 98.74           O  
ATOM     44  SG  CYS A   6       6.516   3.653  -6.160  1.00 98.74           S  
ATOM     45  N   GLY A   7      11.043   2.555  -8.343  1.00 97.82           N  
ATOM     46  CA  GLY A   7      11.969   1.730  -9.102  1.00 97.82           C  
ATOM     47  C   GLY A   7      11.596   1.609 -10.568  1.00 97.82           C  
ATOM     48  O   GLY A   7      11.535   2.612 -11.283  1.00 97.82           O  
ATOM     49  N   SER A   8      11.237   0.425 -10.999  1.00 97.80           N  
ATOM     50  CA  SER A   8      10.868   0.222 -12.396  1.00 97.80           C  
ATOM     51  C   SER A   8       9.355   0.123 -12.559  1.00 97.80           C  
ATOM     52  CB  SER A   8      11.533  -1.039 -12.949  1.00 97.80           C  
ATOM     53  O   SER A   8       8.853   0.009 -13.679  1.00 97.80           O  
ATOM     54  OG  SER A   8      11.220  -2.165 -12.147  1.00 97.80           O  
ATOM     55  N   ASN A   9       8.690   0.157 -11.361  1.00 98.66           N  
ATOM     56  CA  ASN A   9       7.235   0.070 -11.413  1.00 98.66           C  
ATOM     57  C   ASN A   9       6.602   1.425 -11.717  1.00 98.66           C  
ATOM     58  CB  ASN A   9       6.683  -0.491 -10.100  1.00 98.66           C  
ATOM     59  O   ASN A   9       7.038   2.450 -11.191  1.00 98.66           O  
ATOM     60  CG  ASN A   9       7.159  -1.903  -9.822  1.00 98.66           C  
ATOM     61  ND2 ASN A   9       7.110  -2.308  -8.559  1.00 98.66           N  
ATOM     62  OD1 ASN A   9       7.569  -2.624 -10.736  1.00 98.66           O  
ATOM     63  N   CYS A  10       5.571   1.382 -12.573  1.00 98.64           N  
ATOM     64  CA  CYS A  10       4.868   2.577 -13.027  1.00 98.64           C  
ATOM     65  C   CYS A  10       3.406   2.546 -12.599  1.00 98.64           C  
ATOM     66  CB  CYS A  10       4.962   2.708 -14.547  1.00 98.64           C  
ATOM     67  O   CYS A  10       2.673   1.617 -12.945  1.00 98.64           O  
ATOM     68  SG  CYS A  10       4.267   4.247 -15.189  1.00 98.64           S  
ATOM     69  N   TYR A  11       2.999   3.556 -11.821  1.00 98.81           N  
ATOM     70  CA  TYR A  11       1.626   3.629 -11.335  1.00 98.81           C  
ATOM     71  C   TYR A  11       0.950   4.913 -11.801  1.00 98.81           C  
ATOM     72  CB  TYR A  11       1.591   3.545  -9.806  1.00 98.81           C  
ATOM     73  O   TYR A  11       1.544   5.992 -11.740  1.00 98.81           O  
ATOM     74  CG  TYR A  11       2.156   2.258  -9.255  1.00 98.81           C  
ATOM     75  CD1 TYR A  11       1.478   1.052  -9.417  1.00 98.81           C  
ATOM     76  CD2 TYR A  11       3.367   2.246  -8.572  1.00 98.81           C  
ATOM     77  CE1 TYR A  11       1.994  -0.136  -8.909  1.00 98.81           C  
ATOM     78  CE2 TYR A  11       3.892   1.064  -8.060  1.00 98.81           C  
ATOM     79  OH  TYR A  11       3.715  -1.293  -7.729  1.00 98.81           O  
ATOM     80  CZ  TYR A  11       3.200  -0.120  -8.234  1.00 98.81           C  
ATOM     81  N   SER A  12      -0.258   4.717 -12.194  1.00 98.47           N  
ATOM     82  CA  SER A  12      -1.112   5.869 -12.463  1.00 98.47           C  
ATOM     83  C   SER A  12      -1.782   6.370 -11.188  1.00 98.47           C  
ATOM     84  CB  SER A  12      -2.176   5.517 -13.503  1.00 98.47           C  
ATOM     85  O   SER A  12      -1.804   5.668 -10.174  1.00 98.47           O  
ATOM     86  OG  SER A  12      -3.120   4.605 -12.968  1.00 98.47           O  
ATOM     87  N   SER A  13      -2.327   7.540 -11.212  1.00 98.31           N  
ATOM     88  CA  SER A  13      -3.085   8.075 -10.086  1.00 98.31           C  
ATOM     89  C   SER A  13      -4.272   7.180  -9.744  1.00 98.31           C  
ATOM     90  CB  SER A  13      -3.575   9.490 -10.394  1.00 98.31           C  
ATOM     91  O   SER A  13      -4.613   7.014  -8.571  1.00 98.31           O  
ATOM     92  OG  SER A  13      -2.481  10.372 -10.583  1.00 98.31           O  
ATOM     93  N   SER A  14      -4.865   6.593 -10.759  1.00 98.29           N  
ATOM     94  CA  SER A  14      -5.995   5.698 -10.534  1.00 98.29           C  
ATOM     95  C   SER A  14      -5.561   4.432  -9.804  1.00 98.29           C  
ATOM     96  CB  SER A  14      -6.659   5.329 -11.862  1.00 98.29           C  
ATOM     97  O   SER A  14      -6.290   3.918  -8.953  1.00 98.29           O  
ATOM     98  OG  SER A  14      -5.759   4.619 -12.694  1.00 98.29           O  
ATOM     99  N   ASP A  15      -4.404   3.919 -10.185  1.00 98.64           N  
ATOM    100  CA  ASP A  15      -3.866   2.780  -9.448  1.00 98.64           C  
ATOM    101  C   ASP A  15      -3.716   3.107  -7.964  1.00 98.64           C  
ATOM    102  CB  ASP A  15      -2.519   2.350 -10.031  1.00 98.64           C  
ATOM    103  O   ASP A  15      -4.104   2.312  -7.105  1.00 98.64           O  
ATOM    104  CG  ASP A  15      -2.638   1.752 -11.422  1.00 98.64           C  
ATOM    105  OD1 ASP A  15      -3.700   1.182 -11.752  1.00 98.64           O  
ATOM    106  OD2 ASP A  15      -1.659   1.847 -12.193  1.00 98.64           O  
ATOM    107  N   VAL A  16      -3.231   4.204  -7.720  1.00 98.85           N  
ATOM    108  CA  VAL A  16      -2.969   4.632  -6.350  1.00 98.85           C  
ATOM    109  C   VAL A  16      -4.288   4.830  -5.608  1.00 98.85           C  
ATOM    110  CB  VAL A  16      -2.136   5.933  -6.312  1.00 98.85           C  
ATOM    111  O   VAL A  16      -4.446   4.368  -4.476  1.00 98.85           O  
ATOM    112  CG1 VAL A  16      -2.048   6.476  -4.887  1.00 98.85           C  
ATOM    113  CG2 VAL A  16      -0.740   5.690  -6.882  1.00 98.85           C  
ATOM    114  N   SER A  17      -5.221   5.478  -6.214  1.00 98.65           N  
ATOM    115  CA  SER A  17      -6.511   5.722  -5.576  1.00 98.65           C  
ATOM    116  C   SER A  17      -7.231   4.414  -5.268  1.00 98.65           C  
ATOM    117  CB  SER A  17      -7.391   6.601  -6.466  1.00 98.65           C  
ATOM    118  O   SER A  17      -7.840   4.270  -4.206  1.00 98.65           O  
ATOM    119  OG  SER A  17      -6.808   7.881  -6.642  1.00 98.65           O  
ATOM    120  N   THR A  18      -7.123   3.476  -6.204  1.00 98.76           N  
ATOM    121  CA  THR A  18      -7.742   2.172  -6.000  1.00 98.76           C  
ATOM    122  C   THR A  18      -7.102   1.447  -4.820  1.00 98.76           C  
ATOM    123  CB  THR A  18      -7.633   1.298  -7.264  1.00 98.76           C  
ATOM    124  O   THR A  18      -7.802   0.892  -3.971  1.00 98.76           O  
ATOM    125  CG2 THR A  18      -8.156  -0.111  -7.005  1.00 98.76           C  
ATOM    126  OG1 THR A  18      -8.398   1.895  -8.318  1.00 98.76           O  
ATOM    127  N   ALA A  19      -5.841   1.453  -4.752  1.00 98.89           N  
ATOM    128  CA  ALA A  19      -5.137   0.837  -3.631  1.00 98.89           C  
ATOM    129  C   ALA A  19      -5.479   1.535  -2.318  1.00 98.89           C  
ATOM    130  CB  ALA A  19      -3.629   0.867  -3.868  1.00 98.89           C  
ATOM    131  O   ALA A  19      -5.774   0.878  -1.317  1.00 98.89           O  
ATOM    132  N   GLN A  20      -5.428   2.882  -2.331  1.00 98.90           N  
ATOM    133  CA  GLN A  20      -5.743   3.659  -1.137  1.00 98.90           C  
ATOM    134  C   GLN A  20      -7.153   3.354  -0.639  1.00 98.90           C  
ATOM    135  CB  GLN A  20      -5.597   5.156  -1.415  1.00 98.90           C  
ATOM    136  O   GLN A  20      -7.366   3.162   0.560  1.00 98.90           O  
ATOM    137  CG  GLN A  20      -5.966   6.040  -0.232  1.00 98.90           C  
ATOM    138  CD  GLN A  20      -5.891   7.520  -0.559  1.00 98.90           C  
ATOM    139  NE2 GLN A  20      -6.616   8.333   0.203  1.00 98.90           N  
ATOM    140  OE1 GLN A  20      -5.187   7.929  -1.487  1.00 98.90           O  
ATOM    141  N   ALA A  21      -8.097   3.333  -1.540  1.00 98.83           N  
ATOM    142  CA  ALA A  21      -9.487   3.082  -1.167  1.00 98.83           C  
ATOM    143  C   ALA A  21      -9.631   1.738  -0.459  1.00 98.83           C  
ATOM    144  CB  ALA A  21     -10.385   3.129  -2.401  1.00 98.83           C  
ATOM    145  O   ALA A  21     -10.311   1.639   0.565  1.00 98.83           O  
ATOM    146  N   ALA A  22      -8.991   0.762  -0.957  1.00 98.83           N  
ATOM    147  CA  ALA A  22      -9.063  -0.567  -0.356  1.00 98.83           C  
ATOM    148  C   ALA A  22      -8.434  -0.574   1.035  1.00 98.83           C  
ATOM    149  CB  ALA A  22      -8.376  -1.595  -1.252  1.00 98.83           C  
ATOM    150  O   ALA A  22      -9.017  -1.104   1.984  1.00 98.83           O  
ATOM    151  N   GLY A  23      -7.285  -0.067   1.073  1.00 98.87           N  
ATOM    152  CA  GLY A  23      -6.627   0.005   2.368  1.00 98.87           C  
ATOM    153  C   GLY A  23      -7.414   0.798   3.393  1.00 98.87           C  
ATOM    154  O   GLY A  23      -7.561   0.369   4.539  1.00 98.87           O  
ATOM    155  N   TYR A  24      -7.904   1.945   3.001  1.00 98.89           N  
ATOM    156  CA  TYR A  24      -8.647   2.789   3.931  1.00 98.89           C  
ATOM    157  C   TYR A  24      -9.904   2.083   4.423  1.00 98.89           C  
ATOM    158  CB  TYR A  24      -9.020   4.119   3.269  1.00 98.89           C  
ATOM    159  O   TYR A  24     -10.278   2.209   5.592  1.00 98.89           O  
ATOM    160  CG  TYR A  24      -9.600   5.131   4.226  1.00 98.89           C  
ATOM    161  CD1 TYR A  24     -10.964   5.412   4.231  1.00 98.89           C  
ATOM    162  CD2 TYR A  24      -8.786   5.810   5.126  1.00 98.89           C  
ATOM    163  CE1 TYR A  24     -11.504   6.346   5.110  1.00 98.89           C  
ATOM    164  CE2 TYR A  24      -9.314   6.746   6.010  1.00 98.89           C  
ATOM    165  OH  TYR A  24     -11.200   7.931   6.867  1.00 98.89           O  
ATOM    166  CZ  TYR A  24     -10.672   7.006   5.994  1.00 98.89           C  
ATOM    167  N   GLN A  25     -10.594   1.385   3.508  1.00 98.84           N  
ATOM    168  CA  GLN A  25     -11.779   0.639   3.920  1.00 98.84           C  
ATOM    169  C   GLN A  25     -11.446  -0.351   5.033  1.00 98.84           C  
ATOM    170  CB  GLN A  25     -12.391  -0.099   2.727  1.00 98.84           C  
ATOM    171  O   GLN A  25     -12.164  -0.433   6.032  1.00 98.84           O  
ATOM    172  CG  GLN A  25     -13.697  -0.812   3.050  1.00 98.84           C  
ATOM    173  CD  GLN A  25     -14.788   0.139   3.505  1.00 98.84           C  
ATOM    174  NE2 GLN A  25     -15.375  -0.143   4.663  1.00 98.84           N  
ATOM    175  OE1 GLN A  25     -15.100   1.119   2.821  1.00 98.84           O  
ATOM    176  N   LEU A  26     -10.405  -1.120   4.915  1.00 98.77           N  
ATOM    177  CA  LEU A  26     -10.000  -2.063   5.951  1.00 98.77           C  
ATOM    178  C   LEU A  26      -9.645  -1.333   7.242  1.00 98.77           C  
ATOM    179  CB  LEU A  26      -8.808  -2.900   5.480  1.00 98.77           C  
ATOM    180  O   LEU A  26      -9.984  -1.794   8.335  1.00 98.77           O  
ATOM    181  CG  LEU A  26      -9.120  -4.034   4.502  1.00 98.77           C  
ATOM    182  CD1 LEU A  26      -7.829  -4.681   4.011  1.00 98.77           C  
ATOM    183  CD2 LEU A  26     -10.028  -5.070   5.157  1.00 98.77           C  
ATOM    184  N   HIS A  27      -8.942  -0.233   7.044  1.00 98.68           N  
ATOM    185  CA  HIS A  27      -8.605   0.568   8.216  1.00 98.68           C  
ATOM    186  C   HIS A  27      -9.861   1.004   8.964  1.00 98.68           C  
ATOM    187  CB  HIS A  27      -7.784   1.793   7.810  1.00 98.68           C  
ATOM    188  O   HIS A  27      -9.953   0.836  10.182  1.00 98.68           O  
ATOM    189  CG  HIS A  27      -7.695   2.836   8.878  1.00 98.68           C  
ATOM    190  CD2 HIS A  27      -8.254   4.066   8.968  1.00 98.68           C  
ATOM    191  ND1 HIS A  27      -6.952   2.665  10.026  1.00 98.68           N  
ATOM    192  CE1 HIS A  27      -7.060   3.747  10.778  1.00 98.68           C  
ATOM    193  NE2 HIS A  27      -7.845   4.612  10.159  1.00 98.68           N  
ATOM    194  N   GLU A  28     -10.816   1.452   8.263  1.00 98.57           N  
ATOM    195  CA  GLU A  28     -12.058   1.929   8.864  1.00 98.57           C  
ATOM    196  C   GLU A  28     -12.817   0.790   9.539  1.00 98.57           C  
ATOM    197  CB  GLU A  28     -12.942   2.600   7.811  1.00 98.57           C  
ATOM    198  O   GLU A  28     -13.438   0.986  10.586  1.00 98.57           O  
ATOM    199  CG  GLU A  28     -12.517   4.019   7.464  1.00 98.57           C  
ATOM    200  CD  GLU A  28     -12.894   5.036   8.530  1.00 98.57           C  
ATOM    201  OE1 GLU A  28     -11.992   5.528   9.245  1.00 98.57           O  
ATOM    202  OE2 GLU A  28     -14.101   5.342   8.651  1.00 98.57           O  
ATOM    203  N   ASP A  29     -12.630  -0.353   8.991  1.00 98.58           N  
ATOM    204  CA  ASP A  29     -13.328  -1.529   9.501  1.00 98.58           C  
ATOM    205  C   ASP A  29     -12.545  -2.181  10.638  1.00 98.58           C  
ATOM    206  CB  ASP A  29     -13.567  -2.540   8.378  1.00 98.58           C  
ATOM    207  O   ASP A  29     -13.006  -3.155  11.237  1.00 98.58           O  
ATOM    208  CG  ASP A  29     -14.557  -2.049   7.338  1.00 98.58           C  
ATOM    209  OD1 ASP A  29     -15.293  -1.075   7.608  1.00 98.58           O  
ATOM    210  OD2 ASP A  29     -14.604  -2.642   6.238  1.00 98.58           O  
ATOM    211  N   GLY A  30     -11.380  -1.672  10.916  1.00 98.32           N  
ATOM    212  CA  GLY A  30     -10.548  -2.289  11.936  1.00 98.32           C  
ATOM    213  C   GLY A  30     -10.078  -3.681  11.561  1.00 98.32           C  
ATOM    214  O   GLY A  30      -9.984  -4.563  12.418  1.00 98.32           O  
ATOM    215  N   GLU A  31      -9.935  -3.923  10.292  1.00 98.72           N  
ATOM    216  CA  GLU A  31      -9.497  -5.215   9.774  1.00 98.72           C  
ATOM    217  C   GLU A  31      -8.137  -5.105   9.092  1.00 98.72           C  
ATOM    218  CB  GLU A  31     -10.531  -5.782   8.798  1.00 98.72           C  
ATOM    219  O   GLU A  31      -7.725  -4.014   8.691  1.00 98.72           O  
ATOM    220  CG  GLU A  31     -11.882  -6.075   9.435  1.00 98.72           C  
ATOM    221  CD  GLU A  31     -12.914  -6.589   8.443  1.00 98.72           C  
ATOM    222  OE1 GLU A  31     -13.945  -7.151   8.877  1.00 98.72           O  
ATOM    223  OE2 GLU A  31     -12.688  -6.430   7.223  1.00 98.72           O  
ATOM    224  N   THR A  32      -7.433  -6.313   9.094  1.00 98.71           N  
ATOM    225  CA  THR A  32      -6.162  -6.390   8.382  1.00 98.71           C  
ATOM    226  C   THR A  32      -6.068  -7.687   7.582  1.00 98.71           C  
ATOM    227  CB  THR A  32      -4.971  -6.296   9.354  1.00 98.71           C  
ATOM    228  O   THR A  32      -6.861  -8.608   7.788  1.00 98.71           O  
ATOM    229  CG2 THR A  32      -5.074  -5.053  10.231  1.00 98.71           C  
ATOM    230  OG1 THR A  32      -4.952  -7.458  10.192  1.00 98.71           O  
ATOM    231  N   VAL A  33      -5.134  -7.571   6.575  1.00 98.31           N  
ATOM    232  CA  VAL A  33      -4.858  -8.780   5.805  1.00 98.31           C  
ATOM    233  C   VAL A  33      -3.349  -8.991   5.697  1.00 98.31           C  
ATOM    234  CB  VAL A  33      -5.489  -8.713   4.397  1.00 98.31           C  
ATOM    235  O   VAL A  33      -2.574  -8.036   5.794  1.00 98.31           O  
ATOM    236  CG1 VAL A  33      -7.012  -8.649   4.490  1.00 98.31           C  
ATOM    237  CG2 VAL A  33      -4.947  -7.510   3.626  1.00 98.31           C  
ATOM    238  N   GLY A  34      -2.990 -10.252   5.412  1.00 98.21           N  
ATOM    239  CA  GLY A  34      -1.587 -10.594   5.240  1.00 98.21           C  
ATOM    240  C   GLY A  34      -0.874 -10.867   6.551  1.00 98.21           C  
ATOM    241  O   GLY A  34      -1.390 -10.544   7.623  1.00 98.21           O  
ATOM    242  N   SER A  35       0.304 -11.470   6.409  1.00 97.52           N  
ATOM    243  CA  SER A  35       1.076 -11.891   7.574  1.00 97.52           C  
ATOM    244  C   SER A  35       1.631 -10.690   8.333  1.00 97.52           C  
ATOM    245  CB  SER A  35       2.222 -12.812   7.153  1.00 97.52           C  
ATOM    246  O   SER A  35       1.906 -10.780   9.531  1.00 97.52           O  
ATOM    247  OG  SER A  35       3.036 -12.188   6.176  1.00 97.52           O  
ATOM    248  N   ASN A  36       1.687  -9.578   7.548  1.00 97.81           N  
ATOM    249  CA  ASN A  36       2.210  -8.376   8.189  1.00 97.81           C  
ATOM    250  C   ASN A  36       1.086  -7.442   8.629  1.00 97.81           C  
ATOM    251  CB  ASN A  36       3.173  -7.644   7.252  1.00 97.81           C  
ATOM    252  O   ASN A  36       1.338  -6.294   9.002  1.00 97.81           O  
ATOM    253  CG  ASN A  36       4.417  -8.454   6.945  1.00 97.81           C  
ATOM    254  ND2 ASN A  36       5.443  -7.790   6.424  1.00 97.81           N  
ATOM    255  OD1 ASN A  36       4.457  -9.665   7.174  1.00 97.81           O  
ATOM    256  N   SER A  37      -0.138  -7.821   8.487  1.00 98.47           N  
ATOM    257  CA  SER A  37      -1.339  -7.156   8.979  1.00 98.47           C  
ATOM    258  C   SER A  37      -1.500  -5.773   8.357  1.00 98.47           C  
ATOM    259  CB  SER A  37      -1.301  -7.037  10.503  1.00 98.47           C  
ATOM    260  O   SER A  37      -1.667  -4.781   9.070  1.00 98.47           O  
ATOM    261  OG  SER A  37      -1.302  -8.319  11.108  1.00 98.47           O  
ATOM    262  N   TYR A  38      -1.638  -5.651   7.105  1.00 98.80           N  
ATOM    263  CA  TYR A  38      -1.983  -4.420   6.403  1.00 98.80           C  
ATOM    264  C   TYR A  38      -3.489  -4.189   6.413  1.00 98.80           C  
ATOM    265  CB  TYR A  38      -1.471  -4.464   4.959  1.00 98.80           C  
ATOM    266  O   TYR A  38      -4.270  -5.139   6.320  1.00 98.80           O  
ATOM    267  CG  TYR A  38       0.033  -4.418   4.847  1.00 98.80           C  
ATOM    268  CD1 TYR A  38       0.725  -3.216   4.974  1.00 98.80           C  
ATOM    269  CD2 TYR A  38       0.766  -5.577   4.612  1.00 98.80           C  
ATOM    270  CE1 TYR A  38       2.111  -3.169   4.870  1.00 98.80           C  
ATOM    271  CE2 TYR A  38       2.153  -5.542   4.506  1.00 98.80           C  
ATOM    272  OH  TYR A  38       4.187  -4.294   4.531  1.00 98.80           O  
ATOM    273  CZ  TYR A  38       2.815  -4.335   4.636  1.00 98.80           C  
ATOM    274  N   PRO A  39      -3.918  -2.880   6.303  1.00 98.84           N  
ATOM    275  CA  PRO A  39      -3.060  -1.726   6.582  1.00 98.84           C  
ATOM    276  C   PRO A  39      -2.613  -1.662   8.041  1.00 98.84           C  
ATOM    277  CB  PRO A  39      -3.950  -0.531   6.230  1.00 98.84           C  
ATOM    278  O   PRO A  39      -3.235  -2.281   8.908  1.00 98.84           O  
ATOM    279  CG  PRO A  39      -5.342  -0.995   6.516  1.00 98.84           C  
ATOM    280  CD  PRO A  39      -5.418  -2.471   6.246  1.00 98.84           C  
ATOM    281  N   HIS A  40      -1.486  -1.003   8.283  1.00 98.57           N  
ATOM    282  CA  HIS A  40      -1.012  -0.709   9.631  1.00 98.57           C  
ATOM    283  C   HIS A  40      -0.314   0.646   9.687  1.00 98.57           C  
ATOM    284  CB  HIS A  40      -0.065  -1.808  10.117  1.00 98.57           C  
ATOM    285  O   HIS A  40      -0.018   1.240   8.647  1.00 98.57           O  
ATOM    286  CG  HIS A  40       1.130  -2.002   9.238  1.00 98.57           C  
ATOM    287  CD2 HIS A  40       1.233  -2.134   7.895  1.00 98.57           C  
ATOM    288  ND1 HIS A  40       2.413  -2.084   9.734  1.00 98.57           N  
ATOM    289  CE1 HIS A  40       3.256  -2.257   8.730  1.00 98.57           C  
ATOM    290  NE2 HIS A  40       2.566  -2.291   7.603  1.00 98.57           N  
ATOM    291  N   LYS A  41      -0.097   1.037  10.946  1.00 98.49           N  
ATOM    292  CA  LYS A  41       0.504   2.344  11.196  1.00 98.49           C  
ATOM    293  C   LYS A  41       1.854   2.471  10.496  1.00 98.49           C  
ATOM    294  CB  LYS A  41       0.669   2.580  12.698  1.00 98.49           C  
ATOM    295  O   LYS A  41       2.627   1.512  10.448  1.00 98.49           O  
ATOM    296  CG  LYS A  41       1.067   4.004  13.061  1.00 98.49           C  
ATOM    297  CD  LYS A  41       1.063   4.218  14.569  1.00 98.49           C  
ATOM    298  CE  LYS A  41       1.430   5.651  14.932  1.00 98.49           C  
ATOM    299  NZ  LYS A  41       1.345   5.889  16.404  1.00 98.49           N  
ATOM    300  N   TYR A  42       2.032   3.604   9.866  1.00 98.51           N  
ATOM    301  CA  TYR A  42       3.318   3.983   9.292  1.00 98.51           C  
ATOM    302  C   TYR A  42       3.971   5.095  10.103  1.00 98.51           C  
ATOM    303  CB  TYR A  42       3.145   4.431   7.837  1.00 98.51           C  
ATOM    304  O   TYR A  42       3.434   6.201  10.197  1.00 98.51           O  
ATOM    305  CG  TYR A  42       4.426   4.899   7.190  1.00 98.51           C  
ATOM    306  CD1 TYR A  42       4.617   6.241   6.869  1.00 98.51           C  
ATOM    307  CD2 TYR A  42       5.448   4.002   6.898  1.00 98.51           C  
ATOM    308  CE1 TYR A  42       5.795   6.677   6.271  1.00 98.51           C  
ATOM    309  CE2 TYR A  42       6.630   4.426   6.301  1.00 98.51           C  
ATOM    310  OH  TYR A  42       7.962   6.190   5.400  1.00 98.51           O  
ATOM    311  CZ  TYR A  42       6.794   5.764   5.992  1.00 98.51           C  
ATOM    312  N   ASN A  43       5.151   4.731  10.671  1.00 96.11           N  
ATOM    313  CA  ASN A  43       5.945   5.726  11.385  1.00 96.11           C  
ATOM    314  C   ASN A  43       6.925   6.435  10.455  1.00 96.11           C  
ATOM    315  CB  ASN A  43       6.694   5.078  12.551  1.00 96.11           C  
ATOM    316  O   ASN A  43       7.916   5.843  10.023  1.00 96.11           O  
ATOM    317  CG  ASN A  43       5.760   4.483  13.587  1.00 96.11           C  
ATOM    318  ND2 ASN A  43       6.032   3.249  13.992  1.00 96.11           N  
ATOM    319  OD1 ASN A  43       4.801   5.129  14.019  1.00 96.11           O  
ATOM    320  N   ASN A  44       6.533   7.502   9.976  1.00 91.95           N  
ATOM    321  CA  ASN A  44       7.200   8.339   8.984  1.00 91.95           C  
ATOM    322  C   ASN A  44       8.710   8.374   9.206  1.00 91.95           C  
ATOM    323  CB  ASN A  44       6.627   9.757   9.005  1.00 91.95           C  
ATOM    324  O   ASN A  44       9.172   8.596  10.326  1.00 91.95           O  
ATOM    325  CG  ASN A  44       7.136  10.610   7.859  1.00 91.95           C  
ATOM    326  ND2 ASN A  44       7.076  11.925   8.027  1.00 91.95           N  
ATOM    327  OD1 ASN A  44       7.579  10.090   6.832  1.00 91.95           O  
ATOM    328  N   GLU A  45       9.527   8.011   8.157  1.00 93.35           N  
ATOM    329  CA  GLU A  45      10.985   7.942   8.180  1.00 93.35           C  
ATOM    330  C   GLU A  45      11.607   9.289   7.823  1.00 93.35           C  
ATOM    331  CB  GLU A  45      11.488   6.861   7.220  1.00 93.35           C  
ATOM    332  O   GLU A  45      12.730   9.347   7.319  1.00 93.35           O  
ATOM    333  CG  GLU A  45      10.989   5.462   7.553  1.00 93.35           C  
ATOM    334  CD  GLU A  45      11.444   4.409   6.556  1.00 93.35           C  
ATOM    335  OE1 GLU A  45      10.970   3.253   6.634  1.00 93.35           O  
ATOM    336  OE2 GLU A  45      12.284   4.742   5.689  1.00 93.35           O  
ATOM    337  N   GLY A  46      10.738  10.412   7.989  1.00 95.20           N  
ATOM    338  CA  GLY A  46      11.253  11.757   7.787  1.00 95.20           C  
ATOM    339  C   GLY A  46      10.812  12.374   6.473  1.00 95.20           C  
ATOM    340  O   GLY A  46      11.396  13.359   6.017  1.00 95.20           O  
ATOM    341  N   PHE A  47       9.837  11.737   5.850  1.00 97.25           N  
ATOM    342  CA  PHE A  47       9.269  12.332   4.646  1.00 97.25           C  
ATOM    343  C   PHE A  47       8.441  13.565   4.990  1.00 97.25           C  
ATOM    344  CB  PHE A  47       8.405  11.313   3.896  1.00 97.25           C  
ATOM    345  O   PHE A  47       7.829  13.630   6.058  1.00 97.25           O  
ATOM    346  CG  PHE A  47       9.169  10.110   3.412  1.00 97.25           C  
ATOM    347  CD1 PHE A  47      10.226  10.253   2.522  1.00 97.25           C  
ATOM    348  CD2 PHE A  47       8.828   8.836   3.847  1.00 97.25           C  
ATOM    349  CE1 PHE A  47      10.935   9.141   2.072  1.00 97.25           C  
ATOM    350  CE2 PHE A  47       9.532   7.720   3.402  1.00 97.25           C  
ATOM    351  CZ  PHE A  47      10.584   7.875   2.513  1.00 97.25           C  
ATOM    352  N   ASP A  48       8.490  14.550   4.131  1.00 97.43           N  
ATOM    353  CA  ASP A  48       7.693  15.760   4.307  1.00 97.43           C  
ATOM    354  C   ASP A  48       6.317  15.610   3.661  1.00 97.43           C  
ATOM    355  CB  ASP A  48       8.420  16.972   3.721  1.00 97.43           C  
ATOM    356  O   ASP A  48       6.097  16.079   2.542  1.00 97.43           O  
ATOM    357  CG  ASP A  48       7.801  18.294   4.139  1.00 97.43           C  
ATOM    358  OD1 ASP A  48       6.980  18.313   5.081  1.00 97.43           O  
ATOM    359  OD2 ASP A  48       8.135  19.326   3.518  1.00 97.43           O  
ATOM    360  N   PHE A  49       5.379  14.952   4.308  1.00 97.45           N  
ATOM    361  CA  PHE A  49       4.018  14.783   3.813  1.00 97.45           C  
ATOM    362  C   PHE A  49       3.197  16.045   4.046  1.00 97.45           C  
ATOM    363  CB  PHE A  49       3.344  13.585   4.489  1.00 97.45           C  
ATOM    364  O   PHE A  49       3.342  16.706   5.077  1.00 97.45           O  
ATOM    365  CG  PHE A  49       3.977  12.262   4.152  1.00 97.45           C  
ATOM    366  CD1 PHE A  49       4.340  11.963   2.844  1.00 97.45           C  
ATOM    367  CD2 PHE A  49       4.209  11.318   5.143  1.00 97.45           C  
ATOM    368  CE1 PHE A  49       4.927  10.739   2.530  1.00 97.45           C  
ATOM    369  CE2 PHE A  49       4.794  10.093   4.836  1.00 97.45           C  
ATOM    370  CZ  PHE A  49       5.152   9.805   3.529  1.00 97.45           C  
ATOM    371  N   SER A  50       2.349  16.440   3.095  1.00 97.81           N  
ATOM    372  CA  SER A  50       1.578  17.677   3.147  1.00 97.81           C  
ATOM    373  C   SER A  50       0.290  17.493   3.942  1.00 97.81           C  
ATOM    374  CB  SER A  50       1.249  18.165   1.735  1.00 97.81           C  
ATOM    375  O   SER A  50      -0.462  18.448   4.147  1.00 97.81           O  
ATOM    376  OG  SER A  50       0.500  17.191   1.028  1.00 97.81           O  
ATOM    377  N   VAL A  51       0.011  16.247   4.339  1.00 98.37           N  
ATOM    378  CA  VAL A  51      -1.187  15.969   5.123  1.00 98.37           C  
ATOM    379  C   VAL A  51      -0.794  15.561   6.542  1.00 98.37           C  
ATOM    380  CB  VAL A  51      -2.048  14.864   4.471  1.00 98.37           C  
ATOM    381  O   VAL A  51       0.369  15.245   6.804  1.00 98.37           O  
ATOM    382  CG1 VAL A  51      -2.525  15.299   3.086  1.00 98.37           C  
ATOM    383  CG2 VAL A  51      -1.262  13.558   4.383  1.00 98.37           C  
ATOM    384  N   SER A  52      -1.774  15.600   7.449  1.00 98.04           N  
ATOM    385  CA  SER A  52      -1.481  15.382   8.862  1.00 98.04           C  
ATOM    386  C   SER A  52      -1.429  13.894   9.192  1.00 98.04           C  
ATOM    387  CB  SER A  52      -2.526  16.071   9.740  1.00 98.04           C  
ATOM    388  O   SER A  52      -2.090  13.084   8.539  1.00 98.04           O  
ATOM    389  OG  SER A  52      -3.825  15.580   9.456  1.00 98.04           O  
ATOM    390  N   SER A  53      -0.610  13.597  10.187  1.00 98.10           N  
ATOM    391  CA  SER A  53      -0.606  12.275  10.805  1.00 98.10           C  
ATOM    392  C   SER A  53      -1.867  12.048  11.632  1.00 98.10           C  
ATOM    393  CB  SER A  53       0.631  12.097  11.686  1.00 98.10           C  
ATOM    394  O   SER A  53      -2.579  12.998  11.963  1.00 98.10           O  
ATOM    395  OG  SER A  53       0.604  13.000  12.778  1.00 98.10           O  
ATOM    396  N   PRO A  54      -2.066  10.686  12.066  1.00 98.50           N  
ATOM    397  CA  PRO A  54      -1.313   9.446  11.861  1.00 98.50           C  
ATOM    398  C   PRO A  54      -1.408   8.928  10.428  1.00 98.50           C  
ATOM    399  CB  PRO A  54      -1.971   8.469  12.839  1.00 98.50           C  
ATOM    400  O   PRO A  54      -2.399   9.184   9.739  1.00 98.50           O  
ATOM    401  CG  PRO A  54      -3.354   8.999  13.036  1.00 98.50           C  
ATOM    402  CD  PRO A  54      -3.340  10.478  12.779  1.00 98.50           C  
ATOM    403  N   TYR A  55      -0.249   8.146  10.049  1.00 98.80           N  
ATOM    404  CA  TYR A  55      -0.181   7.567   8.712  1.00 98.80           C  
ATOM    405  C   TYR A  55      -0.349   6.053   8.764  1.00 98.80           C  
ATOM    406  CB  TYR A  55       1.149   7.922   8.039  1.00 98.80           C  
ATOM    407  O   TYR A  55      -0.035   5.422   9.776  1.00 98.80           O  
ATOM    408  CG  TYR A  55       1.430   9.404   7.994  1.00 98.80           C  
ATOM    409  CD1 TYR A  55       0.551  10.280   7.360  1.00 98.80           C  
ATOM    410  CD2 TYR A  55       2.573   9.931   8.584  1.00 98.80           C  
ATOM    411  CE1 TYR A  55       0.807  11.647   7.314  1.00 98.80           C  
ATOM    412  CE2 TYR A  55       2.839  11.296   8.544  1.00 98.80           C  
ATOM    413  OH  TYR A  55       2.209  13.496   7.866  1.00 98.80           O  
ATOM    414  CZ  TYR A  55       1.951  12.144   7.909  1.00 98.80           C  
ATOM    415  N   TYR A  56      -0.864   5.539   7.662  1.00 98.89           N  
ATOM    416  CA  TYR A  56      -1.015   4.103   7.455  1.00 98.89           C  
ATOM    417  C   TYR A  56      -0.468   3.688   6.095  1.00 98.89           C  
ATOM    418  CB  TYR A  56      -2.486   3.695   7.573  1.00 98.89           C  
ATOM    419  O   TYR A  56      -0.587   4.430   5.117  1.00 98.89           O  
ATOM    420  CG  TYR A  56      -3.120   4.082   8.887  1.00 98.89           C  
ATOM    421  CD1 TYR A  56      -3.155   3.189   9.956  1.00 98.89           C  
ATOM    422  CD2 TYR A  56      -3.685   5.340   9.063  1.00 98.89           C  
ATOM    423  CE1 TYR A  56      -3.739   3.541  11.168  1.00 98.89           C  
ATOM    424  CE2 TYR A  56      -4.273   5.703  10.270  1.00 98.89           C  
ATOM    425  OH  TYR A  56      -4.875   5.152  12.513  1.00 98.89           O  
ATOM    426  CZ  TYR A  56      -4.295   4.798  11.316  1.00 98.89           C  
ATOM    427  N   GLU A  57       0.190   2.520   6.122  1.00 98.84           N  
ATOM    428  CA  GLU A  57       0.722   2.042   4.849  1.00 98.84           C  
ATOM    429  C   GLU A  57      -0.047   0.820   4.354  1.00 98.84           C  
ATOM    430  CB  GLU A  57       2.211   1.710   4.979  1.00 98.84           C  
ATOM    431  O   GLU A  57      -0.472  -0.018   5.152  1.00 98.84           O  
ATOM    432  CG  GLU A  57       2.502   0.544   5.913  1.00 98.84           C  
ATOM    433  CD  GLU A  57       3.967   0.139   5.928  1.00 98.84           C  
ATOM    434  OE1 GLU A  57       4.662   0.412   6.933  1.00 98.84           O  
ATOM    435  OE2 GLU A  57       4.424  -0.456   4.927  1.00 98.84           O  
ATOM    436  N   TRP A  58      -0.204   0.793   3.051  1.00 98.93           N  
ATOM    437  CA  TRP A  58      -0.917  -0.259   2.333  1.00 98.93           C  
ATOM    438  C   TRP A  58      -0.216  -0.594   1.021  1.00 98.93           C  
ATOM    439  CB  TRP A  58      -2.364   0.162   2.060  1.00 98.93           C  
ATOM    440  O   TRP A  58       0.169   0.303   0.268  1.00 98.93           O  
ATOM    441  CG  TRP A  58      -3.159  -0.853   1.294  1.00 98.93           C  
ATOM    442  CD1 TRP A  58      -3.524  -0.790  -0.022  1.00 98.93           C  
ATOM    443  CD2 TRP A  58      -3.691  -2.080   1.800  1.00 98.93           C  
ATOM    444  CE2 TRP A  58      -4.368  -2.713   0.734  1.00 98.93           C  
ATOM    445  CE3 TRP A  58      -3.660  -2.708   3.053  1.00 98.93           C  
ATOM    446  NE1 TRP A  58      -4.251  -1.906  -0.365  1.00 98.93           N  
ATOM    447  CH2 TRP A  58      -4.965  -4.537   2.120  1.00 98.93           C  
ATOM    448  CZ2 TRP A  58      -5.010  -3.945   0.884  1.00 98.93           C  
ATOM    449  CZ3 TRP A  58      -4.300  -3.934   3.200  1.00 98.93           C  
ATOM    450  N   PRO A  59      -0.067  -1.953   0.778  1.00 98.87           N  
ATOM    451  CA  PRO A  59       0.645  -2.345  -0.441  1.00 98.87           C  
ATOM    452  C   PRO A  59      -0.087  -1.924  -1.713  1.00 98.87           C  
ATOM    453  CB  PRO A  59       0.718  -3.870  -0.332  1.00 98.87           C  
ATOM    454  O   PRO A  59      -1.320  -1.933  -1.752  1.00 98.87           O  
ATOM    455  CG  PRO A  59       0.644  -4.152   1.134  1.00 98.87           C  
ATOM    456  CD  PRO A  59      -0.274  -3.146   1.768  1.00 98.87           C  
ATOM    457  N   ILE A  60       0.711  -1.457  -2.663  1.00 98.91           N  
ATOM    458  CA  ILE A  60       0.282  -1.289  -4.048  1.00 98.91           C  
ATOM    459  C   ILE A  60       1.073  -2.231  -4.951  1.00 98.91           C  
ATOM    460  CB  ILE A  60       0.451   0.173  -4.518  1.00 98.91           C  
ATOM    461  O   ILE A  60       2.303  -2.292  -4.871  1.00 98.91           O  
ATOM    462  CG1 ILE A  60      -0.106   0.346  -5.936  1.00 98.91           C  
ATOM    463  CG2 ILE A  60       1.922   0.594  -4.453  1.00 98.91           C  
ATOM    464  CD1 ILE A  60      -0.197   1.795  -6.393  1.00 98.91           C  
ATOM    465  N   LEU A  61       0.357  -3.012  -5.763  1.00 98.69           N  
ATOM    466  CA  LEU A  61       1.004  -4.100  -6.487  1.00 98.69           C  
ATOM    467  C   LEU A  61       1.245  -3.717  -7.943  1.00 98.69           C  
ATOM    468  CB  LEU A  61       0.155  -5.372  -6.415  1.00 98.69           C  
ATOM    469  O   LEU A  61       0.369  -3.139  -8.590  1.00 98.69           O  
ATOM    470  CG  LEU A  61      -0.251  -5.839  -5.016  1.00 98.69           C  
ATOM    471  CD1 LEU A  61      -1.069  -7.123  -5.103  1.00 98.69           C  
ATOM    472  CD2 LEU A  61       0.982  -6.042  -4.142  1.00 98.69           C  
ATOM    473  N   SER A  62       2.353  -4.038  -8.449  1.00 97.92           N  
ATOM    474  CA  SER A  62       2.725  -3.716  -9.823  1.00 97.92           C  
ATOM    475  C   SER A  62       1.832  -4.444 -10.822  1.00 97.92           C  
ATOM    476  CB  SER A  62       4.189  -4.074 -10.080  1.00 97.92           C  
ATOM    477  O   SER A  62       1.741  -4.046 -11.985  1.00 97.92           O  
ATOM    478  OG  SER A  62       4.424  -5.448  -9.822  1.00 97.92           O  
ATOM    479  N   SER A  63       1.132  -5.447 -10.371  1.00 97.50           N  
ATOM    480  CA  SER A  63       0.228  -6.222 -11.214  1.00 97.50           C  
ATOM    481  C   SER A  63      -1.064  -5.459 -11.488  1.00 97.50           C  
ATOM    482  CB  SER A  63      -0.094  -7.567 -10.561  1.00 97.50           C  
ATOM    483  O   SER A  63      -1.805  -5.795 -12.414  1.00 97.50           O  
ATOM    484  OG  SER A  63      -0.787  -7.379  -9.339  1.00 97.50           O  
ATOM    485  N   GLY A  64      -1.352  -4.493 -10.667  1.00 96.63           N  
ATOM    486  CA  GLY A  64      -2.589  -3.737 -10.786  1.00 96.63           C  
ATOM    487  C   GLY A  64      -3.698  -4.263  -9.894  1.00 96.63           C  
ATOM    488  O   GLY A  64      -4.735  -3.614  -9.736  1.00 96.63           O  
ATOM    489  N   ASP A  65      -3.541  -5.413  -9.314  1.00 98.09           N  
ATOM    490  CA  ASP A  65      -4.519  -5.988  -8.395  1.00 98.09           C  
ATOM    491  C   ASP A  65      -4.460  -5.304  -7.031  1.00 98.09           C  
ATOM    492  CB  ASP A  65      -4.288  -7.493  -8.239  1.00 98.09           C  
ATOM    493  O   ASP A  65      -3.405  -4.816  -6.620  1.00 98.09           O  
ATOM    494  CG  ASP A  65      -4.499  -8.262  -9.531  1.00 98.09           C  
ATOM    495  OD1 ASP A  65      -5.293  -7.814 -10.385  1.00 98.09           O  
ATOM    496  OD2 ASP A  65      -3.867  -9.329  -9.695  1.00 98.09           O  
ATOM    497  N   VAL A  66      -5.614  -5.406  -6.337  1.00 98.51           N  
ATOM    498  CA  VAL A  66      -5.640  -4.948  -4.951  1.00 98.51           C  
ATOM    499  C   VAL A  66      -5.026  -6.010  -4.043  1.00 98.51           C  
ATOM    500  CB  VAL A  66      -7.078  -4.618  -4.490  1.00 98.51           C  
ATOM    501  O   VAL A  66      -5.282  -7.205  -4.214  1.00 98.51           O  
ATOM    502  CG1 VAL A  66      -7.103  -4.287  -2.999  1.00 98.51           C  
ATOM    503  CG2 VAL A  66      -7.648  -3.461  -5.308  1.00 98.51           C  
ATOM    504  N   TYR A  67      -4.209  -5.553  -3.192  1.00 98.70           N  
ATOM    505  CA  TYR A  67      -3.552  -6.457  -2.256  1.00 98.70           C  
ATOM    506  C   TYR A  67      -4.576  -7.268  -1.470  1.00 98.70           C  
ATOM    507  CB  TYR A  67      -2.655  -5.675  -1.292  1.00 98.70           C  
ATOM    508  O   TYR A  67      -5.541  -6.712  -0.939  1.00 98.70           O  
ATOM    509  CG  TYR A  67      -1.932  -6.546  -0.293  1.00 98.70           C  
ATOM    510  CD1 TYR A  67      -2.136  -6.386   1.076  1.00 98.70           C  
ATOM    511  CD2 TYR A  67      -1.044  -7.529  -0.715  1.00 98.70           C  
ATOM    512  CE1 TYR A  67      -1.471  -7.184   2.000  1.00 98.70           C  
ATOM    513  CE2 TYR A  67      -0.374  -8.334   0.200  1.00 98.70           C  
ATOM    514  OH  TYR A  67       0.068  -8.948   2.464  1.00 98.70           O  
ATOM    515  CZ  TYR A  67      -0.593  -8.154   1.554  1.00 98.70           C  
ATOM    516  N   SER A  68      -4.288  -8.612  -1.332  1.00 97.92           N  
ATOM    517  CA  SER A  68      -5.275  -9.456  -0.667  1.00 97.92           C  
ATOM    518  C   SER A  68      -4.608 -10.437   0.290  1.00 97.92           C  
ATOM    519  CB  SER A  68      -6.107 -10.221  -1.698  1.00 97.92           C  
ATOM    520  O   SER A  68      -5.179 -11.480   0.616  1.00 97.92           O  
ATOM    521  OG  SER A  68      -5.272 -10.989  -2.547  1.00 97.92           O  
ATOM    522  N   GLY A  69      -3.270 -10.291   0.694  1.00 97.10           N  
ATOM    523  CA  GLY A  69      -2.759 -11.066   1.814  1.00 97.10           C  
ATOM    524  C   GLY A  69      -1.519 -11.869   1.468  1.00 97.10           C  
ATOM    525  O   GLY A  69      -0.860 -12.416   2.354  1.00 97.10           O  
ATOM    526  N   GLY A  70      -1.104 -11.880   0.214  1.00 97.37           N  
ATOM    527  CA  GLY A  70       0.156 -12.489  -0.182  1.00 97.37           C  
ATOM    528  C   GLY A  70       1.349 -11.572   0.009  1.00 97.37           C  
ATOM    529  O   GLY A  70       1.423 -10.839   0.997  1.00 97.37           O  
ATOM    530  N   SER A  71       2.317 -11.851  -0.822  1.00 97.95           N  
ATOM    531  CA  SER A  71       3.498 -10.995  -0.772  1.00 97.95           C  
ATOM    532  C   SER A  71       3.144  -9.547  -1.094  1.00 97.95           C  
ATOM    533  CB  SER A  71       4.566 -11.496  -1.745  1.00 97.95           C  
ATOM    534  O   SER A  71       2.565  -9.263  -2.144  1.00 97.95           O  
ATOM    535  OG  SER A  71       5.737 -10.703  -1.658  1.00 97.95           O  
ATOM    536  N   PRO A  72       3.589  -8.647  -0.203  1.00 98.28           N  
ATOM    537  CA  PRO A  72       3.209  -7.243  -0.373  1.00 98.28           C  
ATOM    538  C   PRO A  72       4.065  -6.522  -1.412  1.00 98.28           C  
ATOM    539  CB  PRO A  72       3.426  -6.648   1.021  1.00 98.28           C  
ATOM    540  O   PRO A  72       3.730  -5.409  -1.828  1.00 98.28           O  
ATOM    541  CG  PRO A  72       4.506  -7.483   1.629  1.00 98.28           C  
ATOM    542  CD  PRO A  72       4.331  -8.901   1.164  1.00 98.28           C  
ATOM    543  N   GLY A  73       5.033  -7.076  -1.829  1.00 98.07           N  
ATOM    544  CA  GLY A  73       5.956  -6.348  -2.685  1.00 98.07           C  
ATOM    545  C   GLY A  73       6.627  -5.182  -1.985  1.00 98.07           C  
ATOM    546  O   GLY A  73       6.517  -5.037  -0.765  1.00 98.07           O  
ATOM    547  N   ALA A  74       7.285  -4.328  -2.752  1.00 98.36           N  
ATOM    548  CA  ALA A  74       8.143  -3.305  -2.161  1.00 98.36           C  
ATOM    549  C   ALA A  74       7.407  -1.973  -2.042  1.00 98.36           C  
ATOM    550  CB  ALA A  74       9.415  -3.134  -2.988  1.00 98.36           C  
ATOM    551  O   ALA A  74       7.853  -1.071  -1.329  1.00 98.36           O  
ATOM    552  N   ASP A  75       6.351  -1.803  -2.661  1.00 98.87           N  
ATOM    553  CA  ASP A  75       5.728  -0.492  -2.815  1.00 98.87           C  
ATOM    554  C   ASP A  75       4.533  -0.339  -1.877  1.00 98.87           C  
ATOM    555  CB  ASP A  75       5.292  -0.272  -4.264  1.00 98.87           C  
ATOM    556  O   ASP A  75       3.807  -1.303  -1.626  1.00 98.87           O  
ATOM    557  CG  ASP A  75       6.391  -0.575  -5.267  1.00 98.87           C  
ATOM    558  OD1 ASP A  75       7.584  -0.521  -4.899  1.00 98.87           O  
ATOM    559  OD2 ASP A  75       6.061  -0.866  -6.437  1.00 98.87           O  
ATOM    560  N   ARG A  76       4.429   0.899  -1.347  1.00 98.88           N  
ATOM    561  CA  ARG A  76       3.329   1.208  -0.438  1.00 98.88           C  
ATOM    562  C   ARG A  76       2.659   2.525  -0.818  1.00 98.88           C  
ATOM    563  CB  ARG A  76       3.828   1.272   1.007  1.00 98.88           C  
ATOM    564  O   ARG A  76       3.328   3.467  -1.248  1.00 98.88           O  
ATOM    565  CG  ARG A  76       4.657   0.069   1.426  1.00 98.88           C  
ATOM    566  CD  ARG A  76       3.803  -1.184   1.563  1.00 98.88           C  
ATOM    567  NE  ARG A  76       4.595  -2.333   1.993  1.00 98.88           N  
ATOM    568  NH1 ARG A  76       5.331  -2.881  -0.127  1.00 98.88           N  
ATOM    569  NH2 ARG A  76       5.988  -4.131   1.678  1.00 98.88           N  
ATOM    570  CZ  ARG A  76       5.303  -3.112   1.180  1.00 98.88           C  
ATOM    571  N   VAL A  77       1.281   2.505  -0.703  1.00 98.92           N  
ATOM    572  CA  VAL A  77       0.596   3.785  -0.556  1.00 98.92           C  
ATOM    573  C   VAL A  77       0.501   4.154   0.923  1.00 98.92           C  
ATOM    574  CB  VAL A  77      -0.813   3.751  -1.188  1.00 98.92           C  
ATOM    575  O   VAL A  77       0.312   3.283   1.775  1.00 98.92           O  
ATOM    576  CG1 VAL A  77      -0.721   3.573  -2.703  1.00 98.92           C  
ATOM    577  CG2 VAL A  77      -1.649   2.634  -0.566  1.00 98.92           C  
ATOM    578  N   VAL A  78       0.710   5.472   1.207  1.00 98.93           N  
ATOM    579  CA  VAL A  78       0.565   5.990   2.564  1.00 98.93           C  
ATOM    580  C   VAL A  78      -0.599   6.976   2.619  1.00 98.93           C  
ATOM    581  CB  VAL A  78       1.863   6.670   3.053  1.00 98.93           C  
ATOM    582  O   VAL A  78      -0.676   7.902   1.808  1.00 98.93           O  
ATOM    583  CG1 VAL A  78       1.713   7.145   4.497  1.00 98.93           C  
ATOM    584  CG2 VAL A  78       3.048   5.715   2.922  1.00 98.93           C  
ATOM    585  N   PHE A  79      -1.519   6.684   3.497  1.00 98.92           N  
ATOM    586  CA  PHE A  79      -2.671   7.559   3.679  1.00 98.92           C  
ATOM    587  C   PHE A  79      -2.868   7.893   5.153  1.00 98.92           C  
ATOM    588  CB  PHE A  79      -3.937   6.908   3.114  1.00 98.92           C  
ATOM    589  O   PHE A  79      -2.269   7.261   6.025  1.00 98.92           O  
ATOM    590  CG  PHE A  79      -4.254   5.568   3.722  1.00 98.92           C  
ATOM    591  CD1 PHE A  79      -3.818   4.395   3.118  1.00 98.92           C  
ATOM    592  CD2 PHE A  79      -4.988   5.482   4.898  1.00 98.92           C  
ATOM    593  CE1 PHE A  79      -4.110   3.154   3.679  1.00 98.92           C  
ATOM    594  CE2 PHE A  79      -5.284   4.245   5.464  1.00 98.92           C  
ATOM    595  CZ  PHE A  79      -4.844   3.082   4.852  1.00 98.92           C  
ATOM    596  N   ASN A  80      -3.714   8.994   5.398  1.00 98.77           N  
ATOM    597  CA  ASN A  80      -3.921   9.376   6.790  1.00 98.77           C  
ATOM    598  C   ASN A  80      -5.338   9.052   7.255  1.00 98.77           C  
ATOM    599  CB  ASN A  80      -3.624  10.864   6.989  1.00 98.77           C  
ATOM    600  O   ASN A  80      -6.076   8.346   6.566  1.00 98.77           O  
ATOM    601  CG  ASN A  80      -4.670  11.758   6.352  1.00 98.77           C  
ATOM    602  ND2 ASN A  80      -4.454  13.067   6.423  1.00 98.77           N  
ATOM    603  OD1 ASN A  80      -5.664  11.277   5.802  1.00 98.77           O  
ATOM    604  N   GLU A  81      -5.649   9.578   8.432  1.00 98.47           N  
ATOM    605  CA  GLU A  81      -6.900   9.238   9.104  1.00 98.47           C  
ATOM    606  C   GLU A  81      -8.102   9.796   8.347  1.00 98.47           C  
ATOM    607  CB  GLU A  81      -6.896   9.760  10.543  1.00 98.47           C  
ATOM    608  O   GLU A  81      -9.227   9.324   8.525  1.00 98.47           O  
ATOM    609  CG  GLU A  81      -6.153   8.861  11.521  1.00 98.47           C  
ATOM    610  CD  GLU A  81      -6.901   7.577  11.844  1.00 98.47           C  
ATOM    611  OE1 GLU A  81      -6.377   6.749  12.623  1.00 98.47           O  
ATOM    612  OE2 GLU A  81      -8.020   7.398  11.313  1.00 98.47           O  
ATOM    613  N   ASN A  82      -7.859  10.735   7.531  1.00 98.61           N  
ATOM    614  CA  ASN A  82      -8.932  11.392   6.793  1.00 98.61           C  
ATOM    615  C   ASN A  82      -8.995  10.909   5.347  1.00 98.61           C  
ATOM    616  CB  ASN A  82      -8.763  12.912   6.838  1.00 98.61           C  
ATOM    617  O   ASN A  82      -9.551  11.590   4.484  1.00 98.61           O  
ATOM    618  CG  ASN A  82      -8.746  13.456   8.253  1.00 98.61           C  
ATOM    619  ND2 ASN A  82      -9.915  13.514   8.881  1.00 98.61           N  
ATOM    620  OD1 ASN A  82      -7.691  13.822   8.778  1.00 98.61           O  
ATOM    621  N   ASN A  83      -8.372   9.788   5.117  1.00 98.77           N  
ATOM    622  CA  ASN A  83      -8.326   9.182   3.791  1.00 98.77           C  
ATOM    623  C   ASN A  83      -7.678  10.113   2.771  1.00 98.77           C  
ATOM    624  CB  ASN A  83      -9.731   8.787   3.332  1.00 98.77           C  
ATOM    625  O   ASN A  83      -8.118  10.184   1.622  1.00 98.77           O  
ATOM    626  CG  ASN A  83      -9.715   7.782   2.198  1.00 98.77           C  
ATOM    627  ND2 ASN A  83     -10.846   7.636   1.518  1.00 98.77           N  
ATOM    628  OD1 ASN A  83      -8.694   7.141   1.935  1.00 98.77           O  
ATOM    629  N   GLN A  84      -6.737  10.895   3.207  1.00 98.82           N  
ATOM    630  CA  GLN A  84      -5.922  11.724   2.325  1.00 98.82           C  
ATOM    631  C   GLN A  84      -4.611  11.026   1.971  1.00 98.82           C  
ATOM    632  CB  GLN A  84      -5.636  13.079   2.973  1.00 98.82           C  
ATOM    633  O   GLN A  84      -3.985  10.398   2.828  1.00 98.82           O  
ATOM    634  CG  GLN A  84      -6.888  13.894   3.270  1.00 98.82           C  
ATOM    635  CD  GLN A  84      -6.597  15.143   4.082  1.00 98.82           C  
ATOM    636  NE2 GLN A  84      -6.772  16.306   3.464  1.00 98.82           N  
ATOM    637  OE1 GLN A  84      -6.218  15.062   5.255  1.00 98.82           O  
ATOM    638  N   LEU A  85      -4.245  11.133   0.683  1.00 98.81           N  
ATOM    639  CA  LEU A  85      -2.980  10.551   0.249  1.00 98.81           C  
ATOM    640  C   LEU A  85      -1.800  11.360   0.778  1.00 98.81           C  
ATOM    641  CB  LEU A  85      -2.919  10.479  -1.279  1.00 98.81           C  
ATOM    642  O   LEU A  85      -1.668  12.547   0.473  1.00 98.81           O  
ATOM    643  CG  LEU A  85      -1.630   9.917  -1.881  1.00 98.81           C  
ATOM    644  CD1 LEU A  85      -1.488   8.437  -1.541  1.00 98.81           C  
ATOM    645  CD2 LEU A  85      -1.608  10.128  -3.391  1.00 98.81           C  
ATOM    646  N   ALA A  86      -0.986  10.667   1.575  1.00 98.69           N  
ATOM    647  CA  ALA A  86       0.243  11.317   2.022  1.00 98.69           C  
ATOM    648  C   ALA A  86       1.338  11.206   0.965  1.00 98.69           C  
ATOM    649  CB  ALA A  86       0.717  10.709   3.340  1.00 98.69           C  
ATOM    650  O   ALA A  86       2.016  12.189   0.660  1.00 98.69           O  
ATOM    651  N   GLY A  87       1.542   9.976   0.404  1.00 98.59           N  
ATOM    652  CA  GLY A  87       2.556   9.712  -0.605  1.00 98.59           C  
ATOM    653  C   GLY A  87       2.617   8.255  -1.021  1.00 98.59           C  
ATOM    654  O   GLY A  87       1.866   7.424  -0.506  1.00 98.59           O  
ATOM    655  N   VAL A  88       3.485   7.996  -2.015  1.00 98.87           N  
ATOM    656  CA  VAL A  88       3.821   6.654  -2.476  1.00 98.87           C  
ATOM    657  C   VAL A  88       5.310   6.392  -2.266  1.00 98.87           C  
ATOM    658  CB  VAL A  88       3.449   6.455  -3.963  1.00 98.87           C  
ATOM    659  O   VAL A  88       6.153   7.185  -2.693  1.00 98.87           O  
ATOM    660  CG1 VAL A  88       3.642   4.997  -4.378  1.00 98.87           C  
ATOM    661  CG2 VAL A  88       2.011   6.900  -4.217  1.00 98.87           C  
ATOM    662  N   ILE A  89       5.552   5.248  -1.540  1.00 98.83           N  
ATOM    663  CA  ILE A  89       6.930   4.977  -1.145  1.00 98.83           C  
ATOM    664  C   ILE A  89       7.321   3.564  -1.573  1.00 98.83           C  
ATOM    665  CB  ILE A  89       7.126   5.150   0.378  1.00 98.83           C  
ATOM    666  O   ILE A  89       6.462   2.764  -1.951  1.00 98.83           O  
ATOM    667  CG1 ILE A  89       6.237   4.164   1.145  1.00 98.83           C  
ATOM    668  CG2 ILE A  89       6.835   6.593   0.799  1.00 98.83           C  
ATOM    669  CD1 ILE A  89       6.452   4.181   2.652  1.00 98.83           C  
ATOM    670  N   THR A  90       8.620   3.315  -1.619  1.00 98.82           N  
ATOM    671  CA  THR A  90       9.104   2.003  -2.034  1.00 98.82           C  
ATOM    672  C   THR A  90      10.406   1.655  -1.318  1.00 98.82           C  
ATOM    673  CB  THR A  90       9.321   1.943  -3.557  1.00 98.82           C  
ATOM    674  O   THR A  90      11.199   2.543  -0.995  1.00 98.82           O  
ATOM    675  CG2 THR A  90      10.388   2.939  -4.000  1.00 98.82           C  
ATOM    676  OG1 THR A  90       9.735   0.622  -3.924  1.00 98.82           O  
ATOM    677  N   HIS A  91      10.505   0.317  -1.140  1.00 98.40           N  
ATOM    678  CA  HIS A  91      11.772  -0.170  -0.607  1.00 98.40           C  
ATOM    679  C   HIS A  91      12.863  -0.146  -1.673  1.00 98.40           C  
ATOM    680  CB  HIS A  91      11.611  -1.586  -0.052  1.00 98.40           C  
ATOM    681  O   HIS A  91      14.052  -0.099  -1.350  1.00 98.40           O  
ATOM    682  CG  HIS A  91      10.936  -1.635   1.281  1.00 98.40           C  
ATOM    683  CD2 HIS A  91       9.791  -2.239   1.676  1.00 98.40           C  
ATOM    684  ND1 HIS A  91      11.444  -1.003   2.396  1.00 98.40           N  
ATOM    685  CE1 HIS A  91      10.638  -1.218   3.422  1.00 98.40           C  
ATOM    686  NE2 HIS A  91       9.627  -1.965   3.012  1.00 98.40           N  
ATOM    687  N   THR A  92      12.513  -0.180  -2.878  1.00 98.37           N  
ATOM    688  CA  THR A  92      13.448  -0.244  -3.995  1.00 98.37           C  
ATOM    689  C   THR A  92      14.323   1.006  -4.039  1.00 98.37           C  
ATOM    690  CB  THR A  92      12.708  -0.403  -5.336  1.00 98.37           C  
ATOM    691  O   THR A  92      13.814   2.123  -4.150  1.00 98.37           O  
ATOM    692  CG2 THR A  92      13.690  -0.515  -6.497  1.00 98.37           C  
ATOM    693  OG1 THR A  92      11.900  -1.586  -5.291  1.00 98.37           O  
ATOM    694  N   GLY A  93      15.601   0.729  -3.907  1.00 97.48           N  
ATOM    695  CA  GLY A  93      16.545   1.834  -3.957  1.00 97.48           C  
ATOM    696  C   GLY A  93      16.923   2.359  -2.585  1.00 97.48           C  
ATOM    697  O   GLY A  93      17.778   3.239  -2.465  1.00 97.48           O  
ATOM    698  N   ALA A  94      16.212   1.882  -1.569  1.00 97.61           N  
ATOM    699  CA  ALA A  94      16.537   2.270  -0.199  1.00 97.61           C  
ATOM    700  C   ALA A  94      17.422   1.223   0.472  1.00 97.61           C  
ATOM    701  CB  ALA A  94      15.261   2.481   0.612  1.00 97.61           C  
ATOM    702  O   ALA A  94      17.431   0.057   0.068  1.00 97.61           O  
ATOM    703  N   SER A  95      18.195   1.584   1.405  1.00 96.10           N  
ATOM    704  CA  SER A  95      19.005   0.649   2.180  1.00 96.10           C  
ATOM    705  C   SER A  95      18.154  -0.110   3.194  1.00 96.10           C  
ATOM    706  CB  SER A  95      20.134   1.386   2.900  1.00 96.10           C  
ATOM    707  O   SER A  95      17.268   0.469   3.825  1.00 96.10           O  
ATOM    708  OG  SER A  95      20.983   2.038   1.970  1.00 96.10           O  
ATOM    709  N   GLY A  96      18.455  -1.401   3.404  1.00 95.69           N  
ATOM    710  CA  GLY A  96      17.772  -2.208   4.403  1.00 95.69           C  
ATOM    711  C   GLY A  96      16.267  -2.237   4.219  1.00 95.69           C  
ATOM    712  O   GLY A  96      15.775  -2.515   3.124  1.00 95.69           O  
ATOM    713  N   ASN A  97      15.528  -1.832   5.353  1.00 95.06           N  
ATOM    714  CA  ASN A  97      14.070  -1.867   5.340  1.00 95.06           C  
ATOM    715  C   ASN A  97      13.477  -0.466   5.212  1.00 95.06           C  
ATOM    716  CB  ASN A  97      13.538  -2.556   6.598  1.00 95.06           C  
ATOM    717  O   ASN A  97      12.316  -0.245   5.560  1.00 95.06           O  
ATOM    718  CG  ASN A  97      13.856  -4.038   6.631  1.00 95.06           C  
ATOM    719  ND2 ASN A  97      13.943  -4.599   7.832  1.00 95.06           N  
ATOM    720  OD1 ASN A  97      14.023  -4.673   5.587  1.00 95.06           O  
ATOM    721  N   ASN A  98      14.424   0.460   4.791  1.00 97.48           N  
ATOM    722  CA  ASN A  98      13.984   1.841   4.629  1.00 97.48           C  
ATOM    723  C   ASN A  98      13.160   2.022   3.358  1.00 97.48           C  
ATOM    724  CB  ASN A  98      15.184   2.790   4.624  1.00 97.48           C  
ATOM    725  O   ASN A  98      13.070   1.108   2.536  1.00 97.48           O  
ATOM    726  CG  ASN A  98      15.877   2.864   5.970  1.00 97.48           C  
ATOM    727  ND2 ASN A  98      17.127   3.310   5.970  1.00 97.48           N  
ATOM    728  OD1 ASN A  98      15.293   2.522   7.002  1.00 97.48           O  
ATOM    729  N   PHE A  99      12.542   3.264   3.346  1.00 98.59           N  
ATOM    730  CA  PHE A  99      11.754   3.665   2.187  1.00 98.59           C  
ATOM    731  C   PHE A  99      12.325   4.928   1.554  1.00 98.59           C  
ATOM    732  CB  PHE A  99      10.291   3.890   2.581  1.00 98.59           C  
ATOM    733  O   PHE A  99      12.977   5.727   2.230  1.00 98.59           O  
ATOM    734  CG  PHE A  99       9.519   2.617   2.801  1.00 98.59           C  
ATOM    735  CD1 PHE A  99       8.975   1.923   1.727  1.00 98.59           C  
ATOM    736  CD2 PHE A  99       9.338   2.114   4.083  1.00 98.59           C  
ATOM    737  CE1 PHE A  99       8.260   0.744   1.928  1.00 98.59           C  
ATOM    738  CE2 PHE A  99       8.624   0.937   4.292  1.00 98.59           C  
ATOM    739  CZ  PHE A  99       8.085   0.255   3.213  1.00 98.59           C  
ATOM    740  N   VAL A 100      12.163   5.006   0.281  1.00 98.14           N  
ATOM    741  CA  VAL A 100      12.292   6.263  -0.450  1.00 98.14           C  
ATOM    742  C   VAL A 100      10.968   6.604  -1.130  1.00 98.14           C  
ATOM    743  CB  VAL A 100      13.427   6.196  -1.496  1.00 98.14           C  
ATOM    744  O   VAL A 100      10.149   5.719  -1.386  1.00 98.14           O  
ATOM    745  CG1 VAL A 100      14.784   6.039  -0.812  1.00 98.14           C  
ATOM    746  CG2 VAL A 100      13.183   5.050  -2.476  1.00 98.14           C  
ATOM    747  N   GLU A 101      10.777   7.914  -1.427  1.00 98.28           N  
ATOM    748  CA  GLU A 101       9.571   8.337  -2.133  1.00 98.28           C  
ATOM    749  C   GLU A 101       9.650   7.989  -3.617  1.00 98.28           C  
ATOM    750  CB  GLU A 101       9.345   9.841  -1.957  1.00 98.28           C  
ATOM    751  O   GLU A 101      10.709   8.116  -4.234  1.00 98.28           O  
ATOM    752  CG  GLU A 101       8.567  10.202  -0.700  1.00 98.28           C  
ATOM    753  CD  GLU A 101       8.239  11.683  -0.602  1.00 98.28           C  
ATOM    754  OE1 GLU A 101       7.039  12.042  -0.622  1.00 98.28           O  
ATOM    755  OE2 GLU A 101       9.189  12.492  -0.506  1.00 98.28           O  
ATOM    756  N   CYS A 102       8.525   7.419  -4.065  1.00 98.59           N  
ATOM    757  CA  CYS A 102       8.426   7.255  -5.511  1.00 98.59           C  
ATOM    758  C   CYS A 102       8.423   8.607  -6.214  1.00 98.59           C  
ATOM    759  CB  CYS A 102       7.163   6.477  -5.877  1.00 98.59           C  
ATOM    760  O   CYS A 102       7.943   9.598  -5.662  1.00 98.59           O  
ATOM    761  SG  CYS A 102       7.091   4.824  -5.153  1.00 98.59           S  
ATOM    762  N   THR A 103       9.045   8.683  -7.400  1.00 97.52           N  
ATOM    763  CA  THR A 103       9.043   9.915  -8.181  1.00 97.52           C  
ATOM    764  C   THR A 103       7.829   9.969  -9.103  1.00 97.52           C  
ATOM    765  CB  THR A 103      10.331  10.049  -9.015  1.00 97.52           C  
ATOM    766  O   THR A 103       7.270   8.932  -9.465  1.00 97.52           O  
ATOM    767  CG2 THR A 103      11.558  10.172  -8.117  1.00 97.52           C  
ATOM    768  OG1 THR A 103      10.476   8.892  -9.848  1.00 97.52           O  
TER     769      THR A 103                                                      
ENDMDL                                                                          
END                                                                             
