# Supplementary material for: Semantical and geometrical protein encoding toward enhanced bioactivity and thermostability
Source: eLife. 2025 May 2;13:RP98033. doi: 10.7554/eLife.98033 (PMC12048155; doi:10.7554/eLife.98033)
Supplement: Source code 1. [file elife-98033-code1.zip › ProtSSN-master/data/DDG/DATASET/1RN1-2.5-0.0/1RN1-2.5-0.0.tsv]

mutant	score
A21C	-0.74
A21F	-0.57
A21I	-0.44
A21K	-0.51
A21L	-0.13
A21M	-0.15
A21N	0.34
A21R	-0.41
A21T	-0.57
A21V	-0.66
A21W	-0.3
A21Y	-0.39
