# Supplementary material for: Semantical and geometrical protein encoding toward enhanced bioactivity and thermostability
Source: eLife. 2025 May 2;13:RP98033. doi: 10.7554/eLife.98033 (PMC12048155; doi:10.7554/eLife.98033)
Supplement: Source code 1. [file elife-98033-code1.zip › ProtSSN-master/data/DDG/DATASET/1ROP-7.0-69.0/1ROP-7.0-69.0.detail.json]

{"mutant": ["D30A", "D30C", "D30E", "D30F", "D30G", "D30H", "D30I", "D30K", "D30L", "D30M", "D30N", "D30P", "D30Q", "D30R", "D30S", "D30T", "D30V", "D30W", "D30Y"], "score": [0.3, 0.8, 1.0, -0.1, 2.0, 0.9, -0.8, 0.9, -0.1, 0.6, 0.8, -1.6, 1.8, 0.8, 1.0, -0.4, -0.4, -0.4, 0.2]}
