# Supplementary material for: Semantical and geometrical protein encoding toward enhanced bioactivity and thermostability
Source: eLife. 2025 May 2;13:RP98033. doi: 10.7554/eLife.98033 (PMC12048155; doi:10.7554/eLife.98033)
Supplement: Source code 1. [file elife-98033-code1.zip › ProtSSN-master/data/DDG/DATASET/1ROP-7.0-69.0/1ROP-7.0-69.0.ef.pdb]

PARENT N/A
ATOM      1  N   MET A   1      -1.311  -2.336 -21.868  1.00 75.95           N  
ATOM      2  CA  MET A   1      -1.584  -2.615 -20.461  1.00 77.65           C  
ATOM      3  C   MET A   1      -3.043  -2.329 -20.123  1.00 77.96           C  
ATOM      4  CB  MET A   1      -0.666  -1.787 -19.560  1.00 72.12           C  
ATOM      5  O   MET A   1      -3.549  -1.243 -20.410  1.00 73.23           O  
ATOM      6  CG  MET A   1      -0.675  -2.228 -18.105  1.00 65.32           C  
ATOM      7  SD  MET A   1       0.643  -1.418 -17.118  1.00 62.18           S  
ATOM      8  CE  MET A   1      -0.026   0.265 -17.009  1.00 57.50           C  
ATOM      9  N   THR A   2      -3.801  -3.370 -19.616  1.00 80.65           N  
ATOM     10  CA  THR A   2      -5.200  -3.187 -19.243  1.00 80.85           C  
ATOM     11  C   THR A   2      -5.324  -2.222 -18.068  1.00 81.65           C  
ATOM     12  CB  THR A   2      -5.861  -4.529 -18.881  1.00 78.53           C  
ATOM     13  O   THR A   2      -4.332  -1.908 -17.407  1.00 79.99           O  
ATOM     14  CG2 THR A   2      -5.657  -5.559 -19.987  1.00 68.48           C  
ATOM     15  OG1 THR A   2      -5.285  -5.027 -17.667  1.00 74.56           O  
ATOM     16  N   LYS A   3      -6.453  -1.540 -17.887  1.00 81.99           N  
ATOM     17  CA  LYS A   3      -6.699  -0.668 -16.742  1.00 81.72           C  
ATOM     18  C   LYS A   3      -6.346  -1.367 -15.432  1.00 82.23           C  
ATOM     19  CB  LYS A   3      -8.159  -0.214 -16.717  1.00 79.74           C  
ATOM     20  O   LYS A   3      -5.767  -0.755 -14.532  1.00 81.01           O  
ATOM     21  CG  LYS A   3      -8.457   0.857 -15.677  1.00 73.89           C  
ATOM     22  CD  LYS A   3      -9.917   1.288 -15.721  1.00 70.63           C  
ATOM     23  CE  LYS A   3     -10.224   2.336 -14.660  1.00 62.22           C  
ATOM     24  NZ  LYS A   3     -11.663   2.733 -14.673  1.00 56.34           N  
ATOM     25  N   GLN A   4      -6.686  -2.630 -15.320  1.00 80.62           N  
ATOM     26  CA  GLN A   4      -6.395  -3.420 -14.128  1.00 80.25           C  
ATOM     27  C   GLN A   4      -4.891  -3.563 -13.917  1.00 80.89           C  
ATOM     28  CB  GLN A   4      -7.045  -4.800 -14.226  1.00 78.36           C  
ATOM     29  O   GLN A   4      -4.408  -3.498 -12.784  1.00 79.42           O  
ATOM     30  CG  GLN A   4      -8.546  -4.794 -13.967  1.00 72.33           C  
ATOM     31  CD  GLN A   4      -9.180  -6.160 -14.153  1.00 68.59           C  
ATOM     32  NE2 GLN A   4     -10.456  -6.273 -13.803  1.00 61.67           N  
ATOM     33  OE1 GLN A   4      -8.528  -7.104 -14.609  1.00 63.97           O  
ATOM     34  N   GLU A   5      -4.148  -3.787 -14.993  1.00 81.29           N  
ATOM     35  CA  GLU A   5      -2.696  -3.910 -14.906  1.00 81.39           C  
ATOM     36  C   GLU A   5      -2.059  -2.607 -14.430  1.00 81.98           C  
ATOM     37  CB  GLU A   5      -2.108  -4.319 -16.259  1.00 79.86           C  
ATOM     38  O   GLU A   5      -1.133  -2.624 -13.616  1.00 81.26           O  
ATOM     39  CG  GLU A   5      -2.388  -5.765 -16.640  1.00 76.27           C  
ATOM     40  CD  GLU A   5      -2.010  -6.092 -18.075  1.00 73.66           C  
ATOM     41  OE1 GLU A   5      -1.925  -5.161 -18.908  1.00 70.53           O  
ATOM     42  OE2 GLU A   5      -1.797  -7.290 -18.370  1.00 67.78           O  
ATOM     43  N   LYS A   6      -2.587  -1.506 -14.980  1.00 84.10           N  
ATOM     44  CA  LYS A   6      -2.067  -0.201 -14.583  1.00 84.19           C  
ATOM     45  C   LYS A   6      -2.333   0.071 -13.105  1.00 84.66           C  
ATOM     46  CB  LYS A   6      -2.685   0.907 -15.438  1.00 82.46           C  
ATOM     47  O   LYS A   6      -1.469   0.597 -12.400  1.00 83.79           O  
ATOM     48  CG  LYS A   6      -1.973   2.247 -15.324  1.00 77.12           C  
ATOM     49  CD  LYS A   6      -2.526   3.260 -16.318  1.00 74.10           C  
ATOM     50  CE  LYS A   6      -1.818   4.603 -16.201  1.00 66.86           C  
ATOM     51  NZ  LYS A   6      -2.307   5.577 -17.222  1.00 61.90           N  
ATOM     52  N   THR A   7      -3.538  -0.240 -12.679  1.00 83.34           N  
ATOM     53  CA  THR A   7      -3.883  -0.064 -11.273  1.00 82.89           C  
ATOM     54  C   THR A   7      -2.968  -0.901 -10.382  1.00 83.33           C  
ATOM     55  CB  THR A   7      -5.351  -0.445 -11.006  1.00 81.53           C  
ATOM     56  O   THR A   7      -2.486  -0.421  -9.354  1.00 82.41           O  
ATOM     57  CG2 THR A   7      -5.717  -0.231  -9.541  1.00 75.46           C  
ATOM     58  OG1 THR A   7      -6.204   0.365 -11.823  1.00 75.38           O  
ATOM     59  N   ALA A   8      -2.732  -2.207 -10.741  1.00 84.15           N  
ATOM     60  CA  ALA A   8      -1.860  -3.088  -9.968  1.00 84.24           C  
ATOM     61  C   ALA A   8      -0.442  -2.530  -9.896  1.00 84.74           C  
ATOM     62  CB  ALA A   8      -1.847  -4.489 -10.575  1.00 83.11           C  
ATOM     63  O   ALA A   8       0.185  -2.547  -8.834  1.00 84.09           O  
ATOM     64  N   LEU A   9       0.053  -2.068 -11.088  1.00 85.60           N  
ATOM     65  CA  LEU A   9       1.391  -1.486 -11.128  1.00 85.66           C  
ATOM     66  C   LEU A   9       1.479  -0.263 -10.222  1.00 86.12           C  
ATOM     67  CB  LEU A   9       1.765  -1.102 -12.562  1.00 84.28           C  
ATOM     68  O   LEU A   9       2.450  -0.106  -9.478  1.00 85.33           O  
ATOM     69  CG  LEU A   9       3.150  -0.483 -12.758  1.00 79.90           C  
ATOM     70  CD1 LEU A   9       4.235  -1.460 -12.319  1.00 75.47           C  
ATOM     71  CD2 LEU A   9       3.351  -0.071 -14.212  1.00 76.00           C  
ATOM     72  N   ASN A  10       0.487   0.606 -10.247  1.00 86.43           N  
ATOM     73  CA  ASN A  10       0.480   1.802  -9.412  1.00 86.27           C  
ATOM     74  C   ASN A  10       0.438   1.449  -7.928  1.00 86.57           C  
ATOM     75  CB  ASN A  10      -0.700   2.705  -9.777  1.00 84.89           C  
ATOM     76  O   ASN A  10       1.108   2.088  -7.114  1.00 85.73           O  
ATOM     77  CG  ASN A  10      -0.505   3.415 -11.102  1.00 80.05           C  
ATOM     78  ND2 ASN A  10      -1.597   3.895 -11.684  1.00 77.53           N  
ATOM     79  OD1 ASN A  10       0.619   3.529 -11.600  1.00 77.64           O  
ATOM     80  N   MET A  11      -0.328   0.368  -7.609  1.00 86.54           N  
ATOM     81  CA  MET A  11      -0.391  -0.075  -6.220  1.00 86.21           C  
ATOM     82  C   MET A  11       0.964  -0.597  -5.753  1.00 86.69           C  
ATOM     83  CB  MET A  11      -1.456  -1.160  -6.049  1.00 84.49           C  
ATOM     84  O   MET A  11       1.392  -0.311  -4.633  1.00 85.65           O  
ATOM     85  CG  MET A  11      -2.881  -0.642  -6.152  1.00 77.14           C  
ATOM     86  SD  MET A  11      -4.126  -1.987  -6.075  1.00 72.97           S  
ATOM     87  CE  MET A  11      -4.145  -2.304  -4.288  1.00 65.67           C  
ATOM     88  N   ALA A  12       1.569  -1.399  -6.635  1.00 87.84           N  
ATOM     89  CA  ALA A  12       2.887  -1.935  -6.300  1.00 87.98           C  
ATOM     90  C   ALA A  12       3.888  -0.811  -6.051  1.00 88.40           C  
ATOM     91  CB  ALA A  12       3.386  -2.852  -7.414  1.00 87.02           C  
ATOM     92  O   ALA A  12       4.653  -0.856  -5.084  1.00 87.75           O  
ATOM     93  N   ARG A  13       3.850   0.195  -6.898  1.00 88.92           N  
ATOM     94  CA  ARG A  13       4.756   1.329  -6.739  1.00 88.84           C  
ATOM     95  C   ARG A  13       4.476   2.075  -5.439  1.00 88.86           C  
ATOM     96  CB  ARG A  13       4.635   2.284  -7.928  1.00 87.44           C  
ATOM     97  O   ARG A  13       5.405   2.496  -4.747  1.00 87.84           O  
ATOM     98  CG  ARG A  13       5.261   1.757  -9.209  1.00 82.19           C  
ATOM     99  CD  ARG A  13       5.076   2.725 -10.369  1.00 79.90           C  
ATOM    100  NE  ARG A  13       5.830   2.307 -11.547  1.00 74.20           N  
ATOM    101  NH1 ARG A  13       4.751   3.740 -13.002  1.00 63.23           N  
ATOM    102  NH2 ARG A  13       6.400   2.346 -13.771  1.00 61.00           N  
ATOM    103  CZ  ARG A  13       5.659   2.799 -12.771  1.00 72.57           C  
ATOM    104  N   PHE A  14       3.239   2.232  -5.214  1.00 87.40           N  
ATOM    105  CA  PHE A  14       2.849   2.897  -3.976  1.00 86.96           C  
ATOM    106  C   PHE A  14       3.366   2.131  -2.765  1.00 87.14           C  
ATOM    107  CB  PHE A  14       1.325   3.037  -3.897  1.00 85.60           C  
ATOM    108  O   PHE A  14       3.959   2.720  -1.858  1.00 86.05           O  
ATOM    109  CG  PHE A  14       0.838   3.643  -2.609  1.00 80.62           C  
ATOM    110  CD1 PHE A  14       0.832   5.021  -2.430  1.00 76.06           C  
ATOM    111  CD2 PHE A  14       0.384   2.833  -1.575  1.00 76.16           C  
ATOM    112  CE1 PHE A  14       0.382   5.584  -1.239  1.00 75.29           C  
ATOM    113  CE2 PHE A  14      -0.068   3.389  -0.382  1.00 75.77           C  
ATOM    114  CZ  PHE A  14      -0.067   4.765  -0.215  1.00 70.97           C  
ATOM    115  N   ILE A  15       3.124   0.852  -2.747  1.00 89.34           N  
ATOM    116  CA  ILE A  15       3.554   0.015  -1.633  1.00 89.33           C  
ATOM    117  C   ILE A  15       5.068   0.118  -1.463  1.00 89.29           C  
ATOM    118  CB  ILE A  15       3.137  -1.459  -1.839  1.00 88.40           C  
ATOM    119  O   ILE A  15       5.564   0.284  -0.346  1.00 88.41           O  
ATOM    120  CG1 ILE A  15       1.618  -1.609  -1.695  1.00 84.62           C  
ATOM    121  CG2 ILE A  15       3.873  -2.371  -0.853  1.00 84.37           C  
ATOM    122  CD1 ILE A  15       1.086  -2.965  -2.137  1.00 81.29           C  
ATOM    123  N   ARG A  16       5.846   0.035  -2.613  1.00 89.84           N  
ATOM    124  CA  ARG A  16       7.301   0.139  -2.575  1.00 89.89           C  
ATOM    125  C   ARG A  16       7.739   1.474  -1.982  1.00 89.78           C  
ATOM    126  CB  ARG A  16       7.890  -0.030  -3.977  1.00 88.22           C  
ATOM    127  O   ARG A  16       8.565   1.513  -1.067  1.00 88.64           O  
ATOM    128  CG  ARG A  16       9.410  -0.017  -4.012  1.00 81.68           C  
ATOM    129  CD  ARG A  16       9.943  -0.209  -5.425  1.00 79.01           C  
ATOM    130  NE  ARG A  16      11.381   0.034  -5.497  1.00 73.34           N  
ATOM    131  NH1 ARG A  16      11.329   0.957  -7.614  1.00 60.69           N  
ATOM    132  NH2 ARG A  16      13.319   0.757  -6.494  1.00 57.45           N  
ATOM    133  CZ  ARG A  16      12.006   0.582  -6.535  1.00 72.36           C  
ATOM    134  N   SER A  17       7.125   2.569  -2.477  1.00 89.34           N  
ATOM    135  CA  SER A  17       7.490   3.908  -2.024  1.00 88.89           C  
ATOM    136  C   SER A  17       7.177   4.095  -0.544  1.00 88.36           C  
ATOM    137  CB  SER A  17       6.760   4.970  -2.847  1.00 87.24           C  
ATOM    138  O   SER A  17       7.981   4.661   0.200  1.00 86.72           O  
ATOM    139  OG  SER A  17       7.074   6.271  -2.381  1.00 74.26           O  
ATOM    140  N   GLN A  18       6.002   3.653  -0.115  1.00 87.65           N  
ATOM    141  CA  GLN A  18       5.596   3.791   1.280  1.00 86.93           C  
ATOM    142  C   GLN A  18       6.498   2.973   2.199  1.00 87.03           C  
ATOM    143  CB  GLN A  18       4.138   3.364   1.460  1.00 84.83           C  
ATOM    144  O   GLN A  18       6.824   3.408   3.306  1.00 85.37           O  
ATOM    145  CG  GLN A  18       3.137   4.296   0.790  1.00 76.33           C  
ATOM    146  CD  GLN A  18       3.103   5.674   1.424  1.00 72.55           C  
ATOM    147  NE2 GLN A  18       3.102   6.710   0.592  1.00 65.32           N  
ATOM    148  OE1 GLN A  18       3.076   5.807   2.652  1.00 67.69           O  
ATOM    149  N   THR A  19       6.866   1.754   1.725  1.00 89.20           N  
ATOM    150  CA  THR A  19       7.755   0.925   2.532  1.00 89.17           C  
ATOM    151  C   THR A  19       9.102   1.613   2.734  1.00 89.14           C  
ATOM    152  CB  THR A  19       7.972  -0.455   1.883  1.00 87.76           C  
ATOM    153  O   THR A  19       9.638   1.626   3.844  1.00 88.10           O  
ATOM    154  CG2 THR A  19       8.872  -1.333   2.747  1.00 79.23           C  
ATOM    155  OG1 THR A  19       6.705  -1.104   1.719  1.00 81.03           O  
ATOM    156  N   LEU A  20       9.616   2.192   1.668  1.00 89.17           N  
ATOM    157  CA  LEU A  20      10.896   2.886   1.766  1.00 89.14           C  
ATOM    158  C   LEU A  20      10.798   4.074   2.716  1.00 88.65           C  
ATOM    159  CB  LEU A  20      11.356   3.358   0.384  1.00 87.76           C  
ATOM    160  O   LEU A  20      11.699   4.302   3.527  1.00 87.19           O  
ATOM    161  CG  LEU A  20      11.818   2.270  -0.586  1.00 82.92           C  
ATOM    162  CD1 LEU A  20      11.983   2.845  -1.988  1.00 77.84           C  
ATOM    163  CD2 LEU A  20      13.121   1.641  -0.103  1.00 78.16           C  
ATOM    164  N   THR A  21       9.753   4.814   2.585  1.00 87.22           N  
ATOM    165  CA  THR A  21       9.541   5.966   3.455  1.00 86.67           C  
ATOM    166  C   THR A  21       9.431   5.530   4.913  1.00 86.43           C  
ATOM    167  CB  THR A  21       8.274   6.744   3.052  1.00 85.28           C  
ATOM    168  O   THR A  21      10.000   6.167   5.801  1.00 85.03           O  
ATOM    169  CG2 THR A  21       8.038   7.930   3.981  1.00 78.35           C  
ATOM    170  OG1 THR A  21       8.422   7.224   1.710  1.00 79.01           O  
ATOM    171  N   LEU A  22       8.712   4.524   5.101  1.00 87.96           N  
ATOM    172  CA  LEU A  22       8.570   3.983   6.449  1.00 87.42           C  
ATOM    173  C   LEU A  22       9.926   3.584   7.020  1.00 87.13           C  
ATOM    174  CB  LEU A  22       7.629   2.776   6.445  1.00 85.50           C  
ATOM    175  O   LEU A  22      10.223   3.868   8.183  1.00 85.31           O  
ATOM    176  CG  LEU A  22       7.378   2.108   7.798  1.00 77.38           C  
ATOM    177  CD1 LEU A  22       6.689   3.081   8.750  1.00 69.96           C  
ATOM    178  CD2 LEU A  22       6.545   0.843   7.624  1.00 70.07           C  
ATOM    179  N   LEU A  23      10.736   2.888   6.182  1.00 87.49           N  
ATOM    180  CA  LEU A  23      12.060   2.469   6.629  1.00 87.25           C  
ATOM    181  C   LEU A  23      12.909   3.675   7.016  1.00 86.55           C  
ATOM    182  CB  LEU A  23      12.765   1.664   5.534  1.00 84.96           C  
ATOM    183  O   LEU A  23      13.617   3.643   8.025  1.00 84.79           O  
ATOM    184  CG  LEU A  23      12.297   0.219   5.348  1.00 76.34           C  
ATOM    185  CD1 LEU A  23      12.854  -0.355   4.049  1.00 69.29           C  
ATOM    186  CD2 LEU A  23      12.716  -0.636   6.539  1.00 69.72           C  
ATOM    187  N   GLU A  24      12.748   4.750   6.295  1.00 88.87           N  
ATOM    188  CA  GLU A  24      13.533   5.957   6.538  1.00 88.47           C  
ATOM    189  C   GLU A  24      13.051   6.686   7.789  1.00 87.85           C  
ATOM    190  CB  GLU A  24      13.470   6.892   5.328  1.00 86.46           C  
ATOM    191  O   GLU A  24      13.856   7.245   8.536  1.00 85.94           O  
ATOM    192  CG  GLU A  24      14.251   6.389   4.122  1.00 78.47           C  
ATOM    193  CD  GLU A  24      14.088   7.269   2.892  1.00 74.38           C  
ATOM    194  OE1 GLU A  24      13.374   8.295   2.971  1.00 72.49           O  
ATOM    195  OE2 GLU A  24      14.677   6.929   1.842  1.00 70.22           O  
ATOM    196  N   LYS A  25      11.829   6.615   8.053  1.00 88.17           N  
ATOM    197  CA  LYS A  25      11.257   7.430   9.120  1.00 87.47           C  
ATOM    198  C   LYS A  25      10.847   6.568  10.311  1.00 86.68           C  
ATOM    199  CB  LYS A  25      10.052   8.219   8.605  1.00 85.17           C  
ATOM    200  O   LYS A  25      10.138   7.033  11.206  1.00 83.95           O  
ATOM    201  CG  LYS A  25      10.402   9.280   7.573  1.00 78.66           C  
ATOM    202  CD  LYS A  25       9.188  10.122   7.202  1.00 75.14           C  
ATOM    203  CE  LYS A  25       9.556  11.241   6.238  1.00 68.79           C  
ATOM    204  NZ  LYS A  25       8.370  12.074   5.876  1.00 63.26           N  
ATOM    205  N   LEU A  26      11.223   5.352  10.310  1.00 87.19           N  
ATOM    206  CA  LEU A  26      10.752   4.351  11.261  1.00 86.88           C  
ATOM    207  C   LEU A  26      11.021   4.794  12.695  1.00 86.04           C  
ATOM    208  CB  LEU A  26      11.425   3.002  10.996  1.00 83.84           C  
ATOM    209  O   LEU A  26      10.169   4.629  13.571  1.00 83.71           O  
ATOM    210  CG  LEU A  26      10.946   1.826  11.849  1.00 75.81           C  
ATOM    211  CD1 LEU A  26       9.472   1.542  11.579  1.00 69.36           C  
ATOM    212  CD2 LEU A  26      11.793   0.587  11.577  1.00 69.78           C  
ATOM    213  N   ASN A  27      12.091   5.389  12.947  1.00 86.72           N  
ATOM    214  CA  ASN A  27      12.474   5.731  14.313  1.00 85.72           C  
ATOM    215  C   ASN A  27      11.700   6.942  14.825  1.00 84.82           C  
ATOM    216  CB  ASN A  27      13.980   5.988  14.400  1.00 82.73           C  
ATOM    217  O   ASN A  27      11.685   7.211  16.028  1.00 81.57           O  
ATOM    218  CG  ASN A  27      14.800   4.730  14.191  1.00 75.33           C  
ATOM    219  ND2 ASN A  27      15.966   4.878  13.574  1.00 68.02           N  
ATOM    220  OD1 ASN A  27      14.388   3.634  14.580  1.00 69.88           O  
ATOM    221  N   GLU A  28      11.097   7.633  13.887  1.00 87.45           N  
ATOM    222  CA  GLU A  28      10.354   8.836  14.250  1.00 87.36           C  
ATOM    223  C   GLU A  28       8.904   8.506  14.595  1.00 86.62           C  
ATOM    224  CB  GLU A  28      10.404   9.862  13.115  1.00 84.48           C  
ATOM    225  O   GLU A  28       8.169   9.361  15.094  1.00 84.23           O  
ATOM    226  CG  GLU A  28      11.805  10.368  12.805  1.00 76.24           C  
ATOM    227  CD  GLU A  28      11.844  11.362  11.655  1.00 73.01           C  
ATOM    228  OE1 GLU A  28      10.765  11.806  11.200  1.00 72.31           O  
ATOM    229  OE2 GLU A  28      12.961  11.699  11.206  1.00 69.95           O  
ATOM    230  N   LEU A  29       8.495   7.372  14.290  1.00 86.27           N  
ATOM    231  CA  LEU A  29       7.117   6.945  14.509  1.00 86.55           C  
ATOM    232  C   LEU A  29       6.988   6.174  15.818  1.00 86.79           C  
ATOM    233  CB  LEU A  29       6.632   6.079  13.343  1.00 84.52           C  
ATOM    234  O   LEU A  29       7.887   5.416  16.188  1.00 85.39           O  
ATOM    235  CG  LEU A  29       6.564   6.761  11.975  1.00 80.10           C  
ATOM    236  CD1 LEU A  29       6.351   5.725  10.877  1.00 75.88           C  
ATOM    237  CD2 LEU A  29       5.454   7.806  11.953  1.00 76.27           C  
ATOM    238  N   ASP A  30       5.875   6.477  16.523  1.00 87.82           N  
ATOM    239  CA  ASP A  30       5.647   5.632  17.691  1.00 87.98           C  
ATOM    240  C   ASP A  30       5.031   4.294  17.289  1.00 88.20           C  
ATOM    241  CB  ASP A  30       4.744   6.344  18.701  1.00 85.70           C  
ATOM    242  O   ASP A  30       4.700   4.083  16.120  1.00 86.44           O  
ATOM    243  CG  ASP A  30       3.354   6.625  18.158  1.00 81.08           C  
ATOM    244  OD1 ASP A  30       2.895   5.900  17.249  1.00 78.54           O  
ATOM    245  OD2 ASP A  30       2.713   7.584  18.641  1.00 79.47           O  
ATOM    246  N   ALA A  31       4.969   3.313  18.263  1.00 87.54           N  
ATOM    247  CA  ALA A  31       4.602   1.924  18.002  1.00 87.43           C  
ATOM    248  C   ALA A  31       3.210   1.832  17.383  1.00 87.79           C  
ATOM    249  CB  ALA A  31       4.663   1.105  19.289  1.00 85.78           C  
ATOM    250  O   ALA A  31       2.980   1.034  16.471  1.00 86.52           O  
ATOM    251  N   ASP A  32       2.287   2.635  17.875  1.00 90.21           N  
ATOM    252  CA  ASP A  32       0.920   2.585  17.365  1.00 90.30           C  
ATOM    253  C   ASP A  32       0.859   3.055  15.913  1.00 90.24           C  
ATOM    254  CB  ASP A  32      -0.008   3.436  18.233  1.00 88.83           C  
ATOM    255  O   ASP A  32       0.152   2.464  15.094  1.00 89.18           O  
ATOM    256  CG  ASP A  32      -0.302   2.805  19.583  1.00 82.79           C  
ATOM    257  OD1 ASP A  32      -0.181   1.568  19.717  1.00 79.50           O  
ATOM    258  OD2 ASP A  32      -0.661   3.551  20.520  1.00 81.93           O  
ATOM    259  N   GLU A  33       1.598   4.129  15.650  1.00 88.19           N  
ATOM    260  CA  GLU A  33       1.654   4.646  14.286  1.00 87.74           C  
ATOM    261  C   GLU A  33       2.295   3.636  13.339  1.00 87.57           C  
ATOM    262  CB  GLU A  33       2.423   5.969  14.243  1.00 86.54           C  
ATOM    263  O   GLU A  33       1.828   3.449  12.213  1.00 86.27           O  
ATOM    264  CG  GLU A  33       1.681   7.133  14.885  1.00 81.98           C  
ATOM    265  CD  GLU A  33       2.512   8.403  14.965  1.00 79.73           C  
ATOM    266  OE1 GLU A  33       3.734   8.314  15.224  1.00 76.34           O  
ATOM    267  OE2 GLU A  33       1.937   9.497  14.768  1.00 75.97           O  
ATOM    268  N   GLN A  34       3.366   2.989  13.813  1.00 87.57           N  
ATOM    269  CA  GLN A  34       4.039   1.957  13.031  1.00 87.53           C  
ATOM    270  C   GLN A  34       3.084   0.819  12.683  1.00 87.79           C  
ATOM    271  CB  GLN A  34       5.251   1.413  13.789  1.00 86.17           C  
ATOM    272  O   GLN A  34       3.050   0.358  11.541  1.00 86.89           O  
ATOM    273  CG  GLN A  34       6.398   2.407  13.911  1.00 81.12           C  
ATOM    274  CD  GLN A  34       7.563   1.864  14.717  1.00 78.29           C  
ATOM    275  NE2 GLN A  34       8.472   2.747  15.115  1.00 74.35           N  
ATOM    276  OE1 GLN A  34       7.644   0.660  14.981  1.00 76.37           O  
ATOM    277  N   ALA A  35       2.359   0.373  13.688  1.00 88.67           N  
ATOM    278  CA  ALA A  35       1.421  -0.732  13.504  1.00 88.55           C  
ATOM    279  C   ALA A  35       0.337  -0.369  12.493  1.00 88.61           C  
ATOM    280  CB  ALA A  35       0.791  -1.122  14.839  1.00 87.55           C  
ATOM    281  O   ALA A  35      -0.021  -1.183  11.639  1.00 87.56           O  
ATOM    282  N   ASP A  36      -0.152   0.913  12.597  1.00 89.02           N  
ATOM    283  CA  ASP A  36      -1.201   1.377  11.693  1.00 88.78           C  
ATOM    284  C   ASP A  36      -0.709   1.402  10.248  1.00 88.62           C  
ATOM    285  CB  ASP A  36      -1.689   2.767  12.106  1.00 87.46           C  
ATOM    286  O   ASP A  36      -1.428   0.992   9.335  1.00 87.41           O  
ATOM    287  CG  ASP A  36      -2.506   2.753  13.386  1.00 82.10           C  
ATOM    288  OD1 ASP A  36      -2.976   1.670  13.797  1.00 78.95           O  
ATOM    289  OD2 ASP A  36      -2.686   3.835  13.986  1.00 80.51           O  
ATOM    290  N   ILE A  37       0.484   1.883  10.081  1.00 87.24           N  
ATOM    291  CA  ILE A  37       1.038   1.989   8.735  1.00 86.90           C  
ATOM    292  C   ILE A  37       1.276   0.593   8.165  1.00 87.00           C  
ATOM    293  CB  ILE A  37       2.351   2.803   8.726  1.00 85.73           C  
ATOM    294  O   ILE A  37       0.949   0.325   7.006  1.00 85.78           O  
ATOM    295  CG1 ILE A  37       2.071   4.272   9.062  1.00 80.26           C  
ATOM    296  CG2 ILE A  37       3.056   2.675   7.373  1.00 79.66           C  
ATOM    297  CD1 ILE A  37       3.324   5.099   9.315  1.00 77.25           C  
ATOM    298  N   CYS A  38       1.806  -0.319   9.013  1.00 88.05           N  
ATOM    299  CA  CYS A  38       2.060  -1.685   8.569  1.00 88.17           C  
ATOM    300  C   CYS A  38       0.760  -2.389   8.198  1.00 88.26           C  
ATOM    301  CB  CYS A  38       2.788  -2.476   9.655  1.00 86.85           C  
ATOM    302  O   CYS A  38       0.705  -3.118   7.206  1.00 87.26           O  
ATOM    303  SG  CYS A  38       4.519  -2.005   9.863  1.00 86.81           S  
ATOM    304  N   GLU A  39      -0.235  -2.185   8.992  1.00 89.33           N  
ATOM    305  CA  GLU A  39      -1.536  -2.776   8.696  1.00 89.20           C  
ATOM    306  C   GLU A  39      -2.087  -2.262   7.368  1.00 89.10           C  
ATOM    307  CB  GLU A  39      -2.529  -2.486   9.824  1.00 87.72           C  
ATOM    308  O   GLU A  39      -2.631  -3.033   6.575  1.00 87.87           O  
ATOM    309  CG  GLU A  39      -3.860  -3.209   9.674  1.00 80.62           C  
ATOM    310  CD  GLU A  39      -4.757  -3.072  10.894  1.00 76.65           C  
ATOM    311  OE1 GLU A  39      -4.439  -2.263  11.794  1.00 74.30           O  
ATOM    312  OE2 GLU A  39      -5.787  -3.781  10.949  1.00 71.75           O  
ATOM    313  N   SER A  40      -1.924  -0.958   7.187  1.00 88.27           N  
ATOM    314  CA  SER A  40      -2.366  -0.366   5.929  1.00 87.65           C  
ATOM    315  C   SER A  40      -1.611  -0.957   4.744  1.00 87.69           C  
ATOM    316  CB  SER A  40      -2.182   1.152   5.957  1.00 86.33           C  
ATOM    317  O   SER A  40      -2.213  -1.291   3.721  1.00 86.43           O  
ATOM    318  OG  SER A  40      -2.587   1.730   4.728  1.00 77.08           O  
ATOM    319  N   LEU A  41      -0.303  -1.055   4.879  1.00 88.61           N  
ATOM    320  CA  LEU A  41       0.507  -1.657   3.825  1.00 88.34           C  
ATOM    321  C   LEU A  41       0.068  -3.093   3.555  1.00 88.31           C  
ATOM    322  CB  LEU A  41       1.989  -1.627   4.205  1.00 87.18           C  
ATOM    323  O   LEU A  41      -0.020  -3.512   2.399  1.00 87.17           O  
ATOM    324  CG  LEU A  41       2.680  -0.264   4.135  1.00 82.46           C  
ATOM    325  CD1 LEU A  41       4.080  -0.348   4.732  1.00 77.59           C  
ATOM    326  CD2 LEU A  41       2.735   0.234   2.694  1.00 77.72           C  
ATOM    327  N   HIS A  42      -0.171  -3.839   4.624  1.00 88.73           N  
ATOM    328  CA  HIS A  42      -0.625  -5.220   4.509  1.00 88.77           C  
ATOM    329  C   HIS A  42      -1.939  -5.305   3.740  1.00 88.40           C  
ATOM    330  CB  HIS A  42      -0.786  -5.849   5.894  1.00 87.57           C  
ATOM    331  O   HIS A  42      -2.085  -6.137   2.841  1.00 87.01           O  
ATOM    332  CG  HIS A  42      -1.311  -7.249   5.860  1.00 82.68           C  
ATOM    333  CD2 HIS A  42      -0.667  -8.439   5.801  1.00 77.83           C  
ATOM    334  ND1 HIS A  42      -2.658  -7.540   5.885  1.00 77.51           N  
ATOM    335  CE1 HIS A  42      -2.820  -8.851   5.843  1.00 77.94           C  
ATOM    336  NE2 HIS A  42      -1.627  -9.420   5.791  1.00 76.82           N  
ATOM    337  N   ASP A  43      -2.872  -4.415   4.074  1.00 88.97           N  
ATOM    338  CA  ASP A  43      -4.173  -4.412   3.412  1.00 88.75           C  
ATOM    339  C   ASP A  43      -4.029  -4.119   1.920  1.00 88.35           C  
ATOM    340  CB  ASP A  43      -5.103  -3.386   4.062  1.00 87.60           C  
ATOM    341  O   ASP A  43      -4.672  -4.765   1.091  1.00 86.97           O  
ATOM    342  CG  ASP A  43      -5.584  -3.811   5.439  1.00 83.61           C  
ATOM    343  OD1 ASP A  43      -5.424  -4.996   5.803  1.00 81.05           O  
ATOM    344  OD2 ASP A  43      -6.130  -2.953   6.166  1.00 81.54           O  
ATOM    345  N   HIS A  44      -3.195  -3.170   1.619  1.00 87.44           N  
ATOM    346  CA  HIS A  44      -2.988  -2.820   0.219  1.00 86.99           C  
ATOM    347  C   HIS A  44      -2.317  -3.960  -0.541  1.00 86.92           C  
ATOM    348  CB  HIS A  44      -2.148  -1.546   0.103  1.00 85.38           C  
ATOM    349  O   HIS A  44      -2.655  -4.225  -1.697  1.00 85.44           O  
ATOM    350  CG  HIS A  44      -2.915  -0.294   0.383  1.00 79.32           C  
ATOM    351  CD2 HIS A  44      -3.449   0.627  -0.453  1.00 73.56           C  
ATOM    352  ND1 HIS A  44      -3.206   0.130   1.661  1.00 72.09           N  
ATOM    353  CE1 HIS A  44      -3.889   1.262   1.599  1.00 72.56           C  
ATOM    354  NE2 HIS A  44      -4.049   1.585   0.327  1.00 70.94           N  
ATOM    355  N   ALA A  45      -1.345  -4.606   0.147  1.00 88.56           N  
ATOM    356  CA  ALA A  45      -0.690  -5.753  -0.477  1.00 88.46           C  
ATOM    357  C   ALA A  45      -1.688  -6.876  -0.743  1.00 88.13           C  
ATOM    358  CB  ALA A  45       0.451  -6.257   0.403  1.00 87.60           C  
ATOM    359  O   ALA A  45      -1.626  -7.536  -1.783  1.00 86.90           O  
ATOM    360  N   ASP A  46      -2.571  -7.132   0.226  1.00 88.53           N  
ATOM    361  CA  ASP A  46      -3.613  -8.138   0.051  1.00 88.29           C  
ATOM    362  C   ASP A  46      -4.504  -7.804  -1.143  1.00 87.64           C  
ATOM    363  CB  ASP A  46      -4.459  -8.262   1.320  1.00 86.84           C  
ATOM    364  O   ASP A  46      -4.863  -8.688  -1.924  1.00 85.92           O  
ATOM    365  CG  ASP A  46      -3.841  -9.182   2.357  1.00 81.19           C  
ATOM    366  OD1 ASP A  46      -2.842  -9.868   2.047  1.00 77.40           O  
ATOM    367  OD2 ASP A  46      -4.358  -9.225   3.495  1.00 80.35           O  
ATOM    368  N   GLU A  47      -4.897  -6.538  -1.234  1.00 86.30           N  
ATOM    369  CA  GLU A  47      -5.732  -6.101  -2.349  1.00 85.48           C  
ATOM    370  C   GLU A  47      -5.020  -6.303  -3.683  1.00 85.13           C  
ATOM    371  CB  GLU A  47      -6.128  -4.632  -2.181  1.00 83.58           C  
ATOM    372  O   GLU A  47      -5.626  -6.764  -4.653  1.00 83.10           O  
ATOM    373  CG  GLU A  47      -7.139  -4.146  -3.209  1.00 76.03           C  
ATOM    374  CD  GLU A  47      -7.616  -2.724  -2.956  1.00 71.89           C  
ATOM    375  OE1 GLU A  47      -7.276  -2.149  -1.897  1.00 67.22           O  
ATOM    376  OE2 GLU A  47      -8.336  -2.182  -3.824  1.00 65.33           O  
ATOM    377  N   LEU A  48      -3.749  -5.931  -3.688  1.00 86.70           N  
ATOM    378  CA  LEU A  48      -2.944  -6.163  -4.882  1.00 86.33           C  
ATOM    379  C   LEU A  48      -2.912  -7.646  -5.236  1.00 85.77           C  
ATOM    380  CB  LEU A  48      -1.518  -5.644  -4.677  1.00 85.43           C  
ATOM    381  O   LEU A  48      -3.091  -8.015  -6.399  1.00 84.13           O  
ATOM    382  CG  LEU A  48      -0.540  -5.874  -5.830  1.00 82.81           C  
ATOM    383  CD1 LEU A  48      -1.064  -5.224  -7.107  1.00 79.07           C  
ATOM    384  CD2 LEU A  48       0.841  -5.333  -5.477  1.00 79.37           C  
ATOM    385  N   TYR A  49      -2.662  -8.510  -4.220  1.00 86.46           N  
ATOM    386  CA  TYR A  49      -2.624  -9.956  -4.406  1.00 86.52           C  
ATOM    387  C   TYR A  49      -3.932 -10.464  -5.000  1.00 85.66           C  
ATOM    388  CB  TYR A  49      -2.346 -10.662  -3.075  1.00 85.54           C  
ATOM    389  O   TYR A  49      -3.927 -11.226  -5.969  1.00 83.88           O  
ATOM    390  CG  TYR A  49      -2.409 -12.168  -3.162  1.00 83.61           C  
ATOM    391  CD1 TYR A  49      -1.469 -12.882  -3.902  1.00 80.58           C  
ATOM    392  CD2 TYR A  49      -3.408 -12.879  -2.507  1.00 81.38           C  
ATOM    393  CE1 TYR A  49      -1.524 -14.269  -3.987  1.00 81.75           C  
ATOM    394  CE2 TYR A  49      -3.472 -14.266  -2.585  1.00 83.14           C  
ATOM    395  OH  TYR A  49      -2.586 -16.325  -3.406  1.00 76.56           O  
ATOM    396  CZ  TYR A  49      -2.527 -14.951  -3.326  1.00 78.35           C  
ATOM    397  N   ARG A  50      -5.076  -9.992  -4.478  1.00 84.33           N  
ATOM    398  CA  ARG A  50      -6.385 -10.414  -4.968  1.00 83.62           C  
ATOM    399  C   ARG A  50      -6.617  -9.930  -6.395  1.00 82.85           C  
ATOM    400  CB  ARG A  50      -7.495  -9.897  -4.051  1.00 81.98           C  
ATOM    401  O   ARG A  50      -7.177 -10.656  -7.219  1.00 80.57           O  
ATOM    402  CG  ARG A  50      -7.531 -10.568  -2.687  1.00 77.11           C  
ATOM    403  CD  ARG A  50      -8.716 -10.094  -1.857  1.00 74.15           C  
ATOM    404  NE  ARG A  50      -8.672 -10.632  -0.500  1.00 66.64           N  
ATOM    405  NH1 ARG A  50     -10.671  -9.683   0.162  1.00 57.69           N  
ATOM    406  NH2 ARG A  50      -9.462 -10.962   1.631  1.00 54.81           N  
ATOM    407  CZ  ARG A  50      -9.602 -10.425   0.428  1.00 67.29           C  
ATOM    408  N   SER A  51      -6.242  -8.744  -6.642  1.00 82.01           N  
ATOM    409  CA  SER A  51      -6.364  -8.200  -7.991  1.00 81.16           C  
ATOM    410  C   SER A  51      -5.575  -9.033  -8.995  1.00 80.87           C  
ATOM    411  CB  SER A  51      -5.883  -6.749  -8.030  1.00 79.71           C  
ATOM    412  O   SER A  51      -6.054  -9.303 -10.098  1.00 78.75           O  
ATOM    413  OG  SER A  51      -6.003  -6.215  -9.337  1.00 71.60           O  
ATOM    414  N   CYS A  52      -4.417  -9.484  -8.597  1.00 81.67           N  
ATOM    415  CA  CYS A  52      -3.589 -10.317  -9.462  1.00 81.27           C  
ATOM    416  C   CYS A  52      -4.207 -11.698  -9.644  1.00 80.47           C  
ATOM    417  CB  CYS A  52      -2.179 -10.452  -8.887  1.00 79.30           C  
ATOM    418  O   CYS A  52      -4.169 -12.261 -10.740  1.00 78.23           O  
ATOM    419  SG  CYS A  52      -1.203  -8.935  -8.989  1.00 78.94           S  
ATOM    420  N   LEU A  53      -4.717 -12.265  -8.568  1.00 81.48           N  
ATOM    421  CA  LEU A  53      -5.349 -13.578  -8.635  1.00 80.89           C  
ATOM    422  C   LEU A  53      -6.551 -13.555  -9.573  1.00 79.59           C  
ATOM    423  CB  LEU A  53      -5.785 -14.035  -7.240  1.00 78.79           C  
ATOM    424  O   LEU A  53      -6.792 -14.518 -10.304  1.00 76.73           O  
ATOM    425  CG  LEU A  53      -6.146 -15.514  -7.093  1.00 73.69           C  
ATOM    426  CD1 LEU A  53      -4.889 -16.375  -7.157  1.00 68.71           C  
ATOM    427  CD2 LEU A  53      -6.900 -15.754  -5.790  1.00 69.58           C  
ATOM    428  N   ALA A  54      -7.389 -12.555  -9.410  1.00 79.74           N  
ATOM    429  CA  ALA A  54      -8.583 -12.443 -10.243  1.00 78.72           C  
ATOM    430  C   ALA A  54      -8.224 -12.484 -11.726  1.00 77.98           C  
ATOM    431  CB  ALA A  54      -9.341 -11.158  -9.918  1.00 76.88           C  
ATOM    432  O   ALA A  54      -9.034 -12.901 -12.556  1.00 74.84           O  
ATOM    433  N   ARG A  55      -7.144 -12.131 -12.060  1.00 74.68           N  
ATOM    434  CA  ARG A  55      -6.677 -12.179 -13.442  1.00 73.04           C  
ATOM    435  C   ARG A  55      -6.436 -13.616 -13.889  1.00 72.63           C  
ATOM    436  CB  ARG A  55      -5.396 -11.358 -13.605  1.00 70.00           C  
ATOM    437  O   ARG A  55      -6.586 -13.938 -15.070  1.00 69.26           O  
ATOM    438  CG  ARG A  55      -5.102 -10.954 -15.041  1.00 64.45           C  
ATOM    439  CD  ARG A  55      -3.876 -10.056 -15.134  1.00 62.14           C  
ATOM    440  NE  ARG A  55      -3.406  -9.927 -16.511  1.00 54.59           N  
ATOM    441  NH1 ARG A  55      -2.481  -7.831 -16.217  1.00 43.98           N  
ATOM    442  NH2 ARG A  55      -2.372  -8.860 -18.262  1.00 39.49           N  
ATOM    443  CZ  ARG A  55      -2.754  -8.873 -16.994  1.00 57.03           C  
ATOM    444  N   PHE A  56      -6.265 -14.505 -12.852  1.00 64.68           N  
ATOM    445  CA  PHE A  56      -5.981 -15.886 -13.223  1.00 65.94           C  
ATOM    446  C   PHE A  56      -7.210 -16.765 -13.018  1.00 64.52           C  
ATOM    447  CB  PHE A  56      -4.804 -16.432 -12.410  1.00 60.90           C  
ATOM    448  O   PHE A  56      -7.413 -17.737 -13.749  1.00 63.11           O  
ATOM    449  CG  PHE A  56      -3.503 -15.723 -12.675  1.00 57.53           C  
ATOM    450  CD1 PHE A  56      -2.782 -15.974 -13.835  1.00 53.80           C  
ATOM    451  CD2 PHE A  56      -3.001 -14.805 -11.761  1.00 55.91           C  
ATOM    452  CE1 PHE A  56      -1.577 -15.319 -14.083  1.00 50.76           C  
ATOM    453  CE2 PHE A  56      -1.799 -14.146 -12.001  1.00 51.32           C  
ATOM    454  CZ  PHE A  56      -1.088 -14.406 -13.162  1.00 51.48           C  
TER     455      PHE A  56
END
