# Supplementary material for: Semantical and geometrical protein encoding toward enhanced bioactivity and thermostability
Source: eLife. 2025 May 2;13:RP98033. doi: 10.7554/eLife.98033 (PMC12048155; doi:10.7554/eLife.98033)
Supplement: Source code 1. [file elife-98033-code1.zip › ProtSSN-master/data/DDG/DATASET/1ROP-7.0-69.0/1ROP-7.0-69.0.exp.pdb]

HEADER    TRANSCRIPTION REGULATION                02-APR-91   1ROP              
TITLE     STRUCTURE OF THE COL*E1 ROP PROTEIN AT 1.7 ANGSTROMS RESOLUTION       
COMPND    MOL_ID: 1;                                                            
COMPND   2 MOLECULE: ROP PROTEIN;                                               
COMPND   3 CHAIN: A;                                                            
COMPND   4 ENGINEERED: YES                                                      
SOURCE    MOL_ID: 1;                                                            
SOURCE   2 ORGANISM_SCIENTIFIC: ESCHERICHIA COLI;                               
SOURCE   3 ORGANISM_TAXID: 562                                                  
KEYWDS    TRANSCRIPTION REGULATION                                              
EXPDTA    X-RAY DIFFRACTION                                                     
AUTHOR    M.KOKKINIDIS,D.W.BANNER,D.TSERNOGLOU                                  
REVDAT   4   13-JUL-11 1ROP    1       VERSN                                    
REVDAT   3   24-FEB-09 1ROP    1       VERSN                                    
REVDAT   2   01-APR-03 1ROP    1       JRNL                                     
REVDAT   1   15-JUL-92 1ROP    0                                                
JRNL        AUTH   D.W.BANNER,M.KOKKINIDIS,D.TSERNOGLOU                         
JRNL        TITL   STRUCTURE OF THE COLE1 ROP PROTEIN AT 1.7 A RESOLUTION       
JRNL        REF    J.MOL.BIOL.                   V. 196   657 1987              
JRNL        REFN                   ISSN 0022-2836                               
JRNL        PMID   3681971                                                      
JRNL        DOI    10.1016/0022-2836(87)90039-8                                 
REMARK   1                                                                      
REMARK   1 REFERENCE 1                                                          
REMARK   1  AUTH   D.W.BANNER,G.CESARENI,D.TSERNOGLOU                           
REMARK   1  TITL   CRYSTALLIZATION OF THE COLE1 ROP PROTEIN                     
REMARK   1  REF    J.MOL.BIOL.                   V. 170  1059 1983              
REMARK   1  REFN                   ISSN 0022-2836                               
REMARK   2                                                                      
REMARK   2 RESOLUTION.    1.70 ANGSTROMS.                                       
REMARK   3                                                                      
REMARK   3 REFINEMENT.                                                          
REMARK   3   PROGRAM     : PROLSQ                                               
REMARK   3   AUTHORS     : KONNERT,HENDRICKSON                                  
REMARK   3                                                                      
REMARK   3  DATA USED IN REFINEMENT.                                            
REMARK   3   RESOLUTION RANGE HIGH (ANGSTROMS) : 1.70                           
REMARK   3   RESOLUTION RANGE LOW  (ANGSTROMS) : 5.00                           
REMARK   3   DATA CUTOFF            (SIGMA(F)) : NULL                           
REMARK   3   COMPLETENESS FOR RANGE        (%) : NULL                           
REMARK   3   NUMBER OF REFLECTIONS             : 6725                           
REMARK   3                                                                      
REMARK   3  FIT TO DATA USED IN REFINEMENT.                                     
REMARK   3   CROSS-VALIDATION METHOD          : NULL                            
REMARK   3   FREE R VALUE TEST SET SELECTION  : NULL                            
REMARK   3   R VALUE     (WORKING + TEST SET) : 0.182                           
REMARK   3   R VALUE            (WORKING SET) : NULL                            
REMARK   3   FREE R VALUE                     : NULL                            
REMARK   3   FREE R VALUE TEST SET SIZE   (%) : NULL                            
REMARK   3   FREE R VALUE TEST SET COUNT      : NULL                            
REMARK   3                                                                      
REMARK   3  FIT/AGREEMENT OF MODEL WITH ALL DATA.                               
REMARK   3   R VALUE   (WORKING + TEST SET, NO CUTOFF) : NULL                   
REMARK   3   R VALUE          (WORKING SET, NO CUTOFF) : NULL                   
REMARK   3   FREE R VALUE                  (NO CUTOFF) : NULL                   
REMARK   3   FREE R VALUE TEST SET SIZE (%, NO CUTOFF) : NULL                   
REMARK   3   FREE R VALUE TEST SET COUNT   (NO CUTOFF) : NULL                   
REMARK   3   TOTAL NUMBER OF REFLECTIONS   (NO CUTOFF) : NULL                   
REMARK   3                                                                      
REMARK   3  NUMBER OF NON-HYDROGEN ATOMS USED IN REFINEMENT.                    
REMARK   3   PROTEIN ATOMS            : 447                                     
REMARK   3   NUCLEIC ACID ATOMS       : 0                                       
REMARK   3   HETEROGEN ATOMS          : 0                                       
REMARK   3   SOLVENT ATOMS            : 48                                      
REMARK   3                                                                      
REMARK   3  B VALUES.                                                           
REMARK   3   FROM WILSON PLOT           (A**2) : NULL                           
REMARK   3   MEAN B VALUE      (OVERALL, A**2) : NULL                           
REMARK   3   OVERALL ANISOTROPIC B VALUE.                                       
REMARK   3    B11 (A**2) : NULL                                                 
REMARK   3    B22 (A**2) : NULL                                                 
REMARK   3    B33 (A**2) : NULL                                                 
REMARK   3    B12 (A**2) : NULL                                                 
REMARK   3    B13 (A**2) : NULL                                                 
REMARK   3    B23 (A**2) : NULL                                                 
REMARK   3                                                                      
REMARK   3  ESTIMATED COORDINATE ERROR.                                         
REMARK   3   ESD FROM LUZZATI PLOT        (A) : NULL                            
REMARK   3   ESD FROM SIGMAA              (A) : NULL                            
REMARK   3   LOW RESOLUTION CUTOFF        (A) : NULL                            
REMARK   3                                                                      
REMARK   3  RMS DEVIATIONS FROM IDEAL VALUES.                                   
REMARK   3   DISTANCE RESTRAINTS.                    RMS    SIGMA               
REMARK   3    BOND LENGTH                     (A) : 0.029 ; 0.015               
REMARK   3    ANGLE DISTANCE                  (A) : 0.034 ; 0.020               
REMARK   3    INTRAPLANAR 1-4 DISTANCE        (A) : 0.053 ; 0.030               
REMARK   3    H-BOND OR METAL COORDINATION    (A) : NULL  ; NULL                
REMARK   3                                                                      
REMARK   3   PLANE RESTRAINT                  (A) : 0.017 ; 0.020               
REMARK   3   CHIRAL-CENTER RESTRAINT       (A**3) : 0.243 ; 0.150               
REMARK   3                                                                      
REMARK   3   NON-BONDED CONTACT RESTRAINTS.                                     
REMARK   3    SINGLE TORSION                  (A) : 0.180 ; 0.500               
REMARK   3    MULTIPLE TORSION                (A) : 0.240 ; 0.500               
REMARK   3    H-BOND (X...Y)                  (A) : NULL  ; NULL                
REMARK   3    H-BOND (X-H...Y)                (A) : 0.220 ; 0.500               
REMARK   3                                                                      
REMARK   3   CONFORMATIONAL TORSION ANGLE RESTRAINTS.                           
REMARK   3    SPECIFIED                 (DEGREES) : NULL  ; NULL                
REMARK   3    PLANAR                    (DEGREES) : 4.200 ; 3.000               
REMARK   3    STAGGERED                 (DEGREES) : 16.700; 15.000              
REMARK   3    TRANSVERSE                (DEGREES) : NULL  ; NULL                
REMARK   3                                                                      
REMARK   3  ISOTROPIC THERMAL FACTOR RESTRAINTS.    RMS    SIGMA                
REMARK   3   MAIN-CHAIN BOND               (A**2) : 1.760 ; 1.000               
REMARK   3   MAIN-CHAIN ANGLE              (A**2) : 2.360 ; 1.500               
REMARK   3   SIDE-CHAIN BOND               (A**2) : 3.070 ; 1.000               
REMARK   3   SIDE-CHAIN ANGLE              (A**2) : 4.700 ; 1.500               
REMARK   3                                                                      
REMARK   3  OTHER REFINEMENT REMARKS: NULL                                      
REMARK   4                                                                      
REMARK   4 1ROP COMPLIES WITH FORMAT V. 3.30, 13-JUL-11                         
REMARK 100                                                                      
REMARK 100 THIS ENTRY HAS BEEN PROCESSED BY BNL.                                
REMARK 200                                                                      
REMARK 200 EXPERIMENTAL DETAILS                                                 
REMARK 200  EXPERIMENT TYPE                : X-RAY DIFFRACTION                  
REMARK 200  DATE OF DATA COLLECTION        : NULL                               
REMARK 200  TEMPERATURE           (KELVIN) : NULL                               
REMARK 200  PH                             : NULL                               
REMARK 200  NUMBER OF CRYSTALS USED        : NULL                               
REMARK 200                                                                      
REMARK 200  SYNCHROTRON              (Y/N) : NULL                               
REMARK 200  RADIATION SOURCE               : NULL                               
REMARK 200  BEAMLINE                       : NULL                               
REMARK 200  X-RAY GENERATOR MODEL          : NULL                               
REMARK 200  MONOCHROMATIC OR LAUE    (M/L) : NULL                               
REMARK 200  WAVELENGTH OR RANGE        (A) : NULL                               
REMARK 200  MONOCHROMATOR                  : NULL                               
REMARK 200  OPTICS                         : NULL                               
REMARK 200                                                                      
REMARK 200  DETECTOR TYPE                  : NULL                               
REMARK 200  DETECTOR MANUFACTURER          : NULL                               
REMARK 200  INTENSITY-INTEGRATION SOFTWARE : NULL                               
REMARK 200  DATA SCALING SOFTWARE          : NULL                               
REMARK 200                                                                      
REMARK 200  NUMBER OF UNIQUE REFLECTIONS   : NULL                               
REMARK 200  RESOLUTION RANGE HIGH      (A) : NULL                               
REMARK 200  RESOLUTION RANGE LOW       (A) : NULL                               
REMARK 200  REJECTION CRITERIA  (SIGMA(I)) : NULL                               
REMARK 200                                                                      
REMARK 200 OVERALL.                                                             
REMARK 200  COMPLETENESS FOR RANGE     (%) : NULL                               
REMARK 200  DATA REDUNDANCY                : NULL                               
REMARK 200  R MERGE                    (I) : NULL                               
REMARK 200  R SYM                      (I) : NULL                               
REMARK 200  <I/SIGMA(I)> FOR THE DATA SET  : NULL                               
REMARK 200                                                                      
REMARK 200 IN THE HIGHEST RESOLUTION SHELL.                                     
REMARK 200  HIGHEST RESOLUTION SHELL, RANGE HIGH (A) : NULL                     
REMARK 200  HIGHEST RESOLUTION SHELL, RANGE LOW  (A) : NULL                     
REMARK 200  COMPLETENESS FOR SHELL     (%) : NULL                               
REMARK 200  DATA REDUNDANCY IN SHELL       : NULL                               
REMARK 200  R MERGE FOR SHELL          (I) : NULL                               
REMARK 200  R SYM FOR SHELL            (I) : NULL                               
REMARK 200  <I/SIGMA(I)> FOR SHELL         : NULL                               
REMARK 200                                                                      
REMARK 200 DIFFRACTION PROTOCOL: NULL                                           
REMARK 200 METHOD USED TO DETERMINE THE STRUCTURE: NULL                         
REMARK 200 SOFTWARE USED: NULL                                                  
REMARK 200 STARTING MODEL: NULL                                                 
REMARK 200                                                                      
REMARK 200 REMARK: NULL                                                         
REMARK 280                                                                      
REMARK 280 CRYSTAL                                                              
REMARK 280 SOLVENT CONTENT, VS   (%): 45.29                                     
REMARK 280 MATTHEWS COEFFICIENT, VM (ANGSTROMS**3/DA): 2.25                     
REMARK 280                                                                      
REMARK 280 CRYSTALLIZATION CONDITIONS: NULL                                     
REMARK 290                                                                      
REMARK 290 CRYSTALLOGRAPHIC SYMMETRY                                            
REMARK 290 SYMMETRY OPERATORS FOR SPACE GROUP: C 1 2 1                          
REMARK 290                                                                      
REMARK 290      SYMOP   SYMMETRY                                                
REMARK 290     NNNMMM   OPERATOR                                                
REMARK 290       1555   X,Y,Z                                                   
REMARK 290       2555   -X,Y,-Z                                                 
REMARK 290       3555   X+1/2,Y+1/2,Z                                           
REMARK 290       4555   -X+1/2,Y+1/2,-Z                                         
REMARK 290                                                                      
REMARK 290     WHERE NNN -> OPERATOR NUMBER                                     
REMARK 290           MMM -> TRANSLATION VECTOR                                  
REMARK 290                                                                      
REMARK 290 CRYSTALLOGRAPHIC SYMMETRY TRANSFORMATIONS                            
REMARK 290 THE FOLLOWING TRANSFORMATIONS OPERATE ON THE ATOM/HETATM             
REMARK 290 RECORDS IN THIS ENTRY TO PRODUCE CRYSTALLOGRAPHICALLY                
REMARK 290 RELATED MOLECULES.                                                   
REMARK 290   SMTRY1   1  1.000000  0.000000  0.000000        0.00000            
REMARK 290   SMTRY2   1  0.000000  1.000000  0.000000        0.00000            
REMARK 290   SMTRY3   1  0.000000  0.000000  1.000000        0.00000            
REMARK 290   SMTRY1   2 -1.000000  0.000000  0.000000        0.00000            
REMARK 290   SMTRY2   2  0.000000  1.000000  0.000000        0.00000            
REMARK 290   SMTRY3   2  0.000000  0.000000 -1.000000        0.00000            
REMARK 290   SMTRY1   3  1.000000  0.000000  0.000000       30.19000            
REMARK 290   SMTRY2   3  0.000000  1.000000  0.000000       20.19500            
REMARK 290   SMTRY3   3  0.000000  0.000000  1.000000        0.00000            
REMARK 290   SMTRY1   4 -1.000000  0.000000  0.000000       30.19000            
REMARK 290   SMTRY2   4  0.000000  1.000000  0.000000       20.19500            
REMARK 290   SMTRY3   4  0.000000  0.000000 -1.000000        0.00000            
REMARK 290                                                                      
REMARK 290 REMARK: NULL                                                         
REMARK 300                                                                      
REMARK 300 BIOMOLECULE: 1                                                       
REMARK 300 SEE REMARK 350 FOR THE AUTHOR PROVIDED AND/OR PROGRAM                
REMARK 300 GENERATED ASSEMBLY INFORMATION FOR THE STRUCTURE IN                  
REMARK 300 THIS ENTRY. THE REMARK MAY ALSO PROVIDE INFORMATION ON               
REMARK 300 BURIED SURFACE AREA.                                                 
REMARK 350                                                                      
REMARK 350 COORDINATES FOR A COMPLETE MULTIMER REPRESENTING THE KNOWN           
REMARK 350 BIOLOGICALLY SIGNIFICANT OLIGOMERIZATION STATE OF THE                
REMARK 350 MOLECULE CAN BE GENERATED BY APPLYING BIOMT TRANSFORMATIONS          
REMARK 350 GIVEN BELOW.  BOTH NON-CRYSTALLOGRAPHIC AND                          
REMARK 350 CRYSTALLOGRAPHIC OPERATIONS ARE GIVEN.                               
REMARK 350                                                                      
REMARK 350 BIOMOLECULE: 1                                                       
REMARK 350 AUTHOR DETERMINED BIOLOGICAL UNIT: DIMERIC                           
REMARK 350 SOFTWARE DETERMINED QUATERNARY STRUCTURE: DIMERIC                    
REMARK 350 SOFTWARE USED: PISA,PQS                                              
REMARK 350 TOTAL BURIED SURFACE AREA: 2680 ANGSTROM**2                          
REMARK 350 SURFACE AREA OF THE COMPLEX: 6120 ANGSTROM**2                        
REMARK 350 CHANGE IN SOLVENT FREE ENERGY: -28.0 KCAL/MOL                        
REMARK 350 APPLY THE FOLLOWING TO CHAINS: A                                     
REMARK 350   BIOMT1   1  1.000000  0.000000  0.000000        0.00000            
REMARK 350   BIOMT2   1  0.000000  1.000000  0.000000        0.00000            
REMARK 350   BIOMT3   1  0.000000  0.000000  1.000000        0.00000            
REMARK 350   BIOMT1   2 -1.000000  0.000000  0.000000      105.68728            
REMARK 350   BIOMT2   2  0.000000  1.000000  0.000000        0.00000            
REMARK 350   BIOMT3   2  0.000000  0.000000 -1.000000       53.37251            
REMARK 400                                                                      
REMARK 400 COMPOUND                                                             
REMARK 400 THERE IS A VERY TIGHT BEND (RESIDUES ASP 30 AND ALA 31) IN           
REMARK 400 EACH MONOMER.  IT IS NOT LISTED ON A *TURN* RECORD BECAUSE           
REMARK 400 EACH RESIDUE IS INTEGRATED IN THE HYDROGEN BONDING NETWORK           
REMARK 400 OF HELICES H1 AND H2.                                                
REMARK 465                                                                      
REMARK 465 MISSING RESIDUES                                                     
REMARK 465 THE FOLLOWING RESIDUES WERE NOT LOCATED IN THE                       
REMARK 465 EXPERIMENT. (M=MODEL NUMBER; RES=RESIDUE NAME; C=CHAIN               
REMARK 465 IDENTIFIER; SSSEQ=SEQUENCE NUMBER; I=INSERTION CODE.)                
REMARK 465                                                                      
REMARK 465   M RES C SSSEQI                                                     
REMARK 465     GLY A    57                                                      
REMARK 465     ASP A    58                                                      
REMARK 465     ASP A    59                                                      
REMARK 465     GLY A    60                                                      
REMARK 465     GLU A    61                                                      
REMARK 465     ASN A    62                                                      
REMARK 465     LEU A    63                                                      
REMARK 470                                                                      
REMARK 470 MISSING ATOM                                                         
REMARK 470 THE FOLLOWING RESIDUES HAVE MISSING ATOMS (M=MODEL NUMBER;           
REMARK 470 RES=RESIDUE NAME; C=CHAIN IDENTIFIER; SSEQ=SEQUENCE NUMBER;          
REMARK 470 I=INSERTION CODE):                                                   
REMARK 470   M RES CSSEQI  ATOMS                                                
REMARK 470     LYS A   3    CE   NZ                                             
REMARK 470     LYS A   6    CG   CD   CE   NZ                                   
REMARK 470     MET A  11    CE                                                  
REMARK 500                                                                      
REMARK 500 GEOMETRY AND STEREOCHEMISTRY                                         
REMARK 500 SUBTOPIC: COVALENT BOND LENGTHS                                      
REMARK 500                                                                      
REMARK 500 THE STEREOCHEMICAL PARAMETERS OF THE FOLLOWING RESIDUES              
REMARK 500 HAVE VALUES WHICH DEVIATE FROM EXPECTED VALUES BY MORE               
REMARK 500 THAN 6*RMSD (M=MODEL NUMBER; RES=RESIDUE NAME; C=CHAIN               
REMARK 500 IDENTIFIER; SSEQ=SEQUENCE NUMBER; I=INSERTION CODE).                 
REMARK 500                                                                      
REMARK 500 STANDARD TABLE:                                                      
REMARK 500 FORMAT: (10X,I3,1X,2(A3,1X,A1,I4,A1,1X,A4,3X),1X,F6.3)               
REMARK 500                                                                      
REMARK 500 EXPECTED VALUES PROTEIN: ENGH AND HUBER, 1999                        
REMARK 500 EXPECTED VALUES NUCLEIC ACID: CLOWNEY ET AL 1996                     
REMARK 500                                                                      
REMARK 500  M RES CSSEQI ATM1   RES CSSEQI ATM2   DEVIATION                     
REMARK 500    GLU A   5   CD    GLU A   5   OE1    -0.071                       
REMARK 500    LEU A  20   N     LEU A  20   CA      0.124                       
REMARK 500                                                                      
REMARK 500 REMARK: NULL                                                         
REMARK 500                                                                      
REMARK 500 GEOMETRY AND STEREOCHEMISTRY                                         
REMARK 500 SUBTOPIC: COVALENT BOND ANGLES                                       
REMARK 500                                                                      
REMARK 500 THE STEREOCHEMICAL PARAMETERS OF THE FOLLOWING RESIDUES              
REMARK 500 HAVE VALUES WHICH DEVIATE FROM EXPECTED VALUES BY MORE               
REMARK 500 THAN 6*RMSD (M=MODEL NUMBER; RES=RESIDUE NAME; C=CHAIN               
REMARK 500 IDENTIFIER; SSEQ=SEQUENCE NUMBER; I=INSERTION CODE).                 
REMARK 500                                                                      
REMARK 500 STANDARD TABLE:                                                      
REMARK 500 FORMAT: (10X,I3,1X,A3,1X,A1,I4,A1,3(1X,A4,2X),12X,F5.1)              
REMARK 500                                                                      
REMARK 500 EXPECTED VALUES PROTEIN: ENGH AND HUBER, 1999                        
REMARK 500 EXPECTED VALUES NUCLEIC ACID: CLOWNEY ET AL 1996                     
REMARK 500                                                                      
REMARK 500  M RES CSSEQI ATM1   ATM2   ATM3                                     
REMARK 500    ARG A  16   CD  -  NE  -  CZ  ANGL. DEV. = -11.3 DEGREES          
REMARK 500    ARG A  16   NE  -  CZ  -  NH1 ANGL. DEV. =  11.2 DEGREES          
REMARK 500    ARG A  16   NE  -  CZ  -  NH2 ANGL. DEV. =  -8.7 DEGREES          
REMARK 500    THR A  19   O   -  C   -  N   ANGL. DEV. =  15.3 DEGREES          
REMARK 500    LEU A  23   O   -  C   -  N   ANGL. DEV. =  12.1 DEGREES          
REMARK 500    ASP A  32   CB  -  CG  -  OD1 ANGL. DEV. =   8.9 DEGREES          
REMARK 500    TYR A  49   CB  -  CG  -  CD2 ANGL. DEV. =  -4.7 DEGREES          
REMARK 500    ARG A  50   NE  -  CZ  -  NH1 ANGL. DEV. =   3.5 DEGREES          
REMARK 500                                                                      
REMARK 500 REMARK: NULL                                                         
REMARK 525                                                                      
REMARK 525 SOLVENT                                                              
REMARK 525                                                                      
REMARK 525 THE SOLVENT MOLECULES HAVE CHAIN IDENTIFIERS THAT                    
REMARK 525 INDICATE THE POLYMER CHAIN WITH WHICH THEY ARE MOST                  
REMARK 525 CLOSELY ASSOCIATED. THE REMARK LISTS ALL THE SOLVENT                 
REMARK 525 MOLECULES WHICH ARE MORE THAN 5A AWAY FROM THE                       
REMARK 525 NEAREST POLYMER CHAIN (M = MODEL NUMBER;                             
REMARK 525 RES=RESIDUE NAME; C=CHAIN IDENTIFIER; SSEQ=SEQUENCE                  
REMARK 525 NUMBER; I=INSERTION CODE):                                           
REMARK 525                                                                      
REMARK 525  M RES CSSEQI                                                        
REMARK 525    HOH A 102        DISTANCE =  5.86 ANGSTROMS                       
DBREF  1ROP A    1    63  UNP    P03051   ROP_ECOLI        1     63             
SEQRES   1 A   63  MET THR LYS GLN GLU LYS THR ALA LEU ASN MET ALA ARG          
SEQRES   2 A   63  PHE ILE ARG SER GLN THR LEU THR LEU LEU GLU LYS LEU          
SEQRES   3 A   63  ASN GLU LEU ASP ALA ASP GLU GLN ALA ASP ILE CYS GLU          
SEQRES   4 A   63  SER LEU HIS ASP HIS ALA ASP GLU LEU TYR ARG SER CYS          
SEQRES   5 A   63  LEU ALA ARG PHE GLY ASP ASP GLY GLU ASN LEU                  
FORMUL   2  HOH   *48(H2 O)                                                     
HELIX    1  H1 THR A    2  ASP A   30  127,28,29,30 MIXED ALPHA-3/10      29    
HELIX    2  H2 ALA A   31  PHE A   56  1                                  26    
CRYST1   60.380   40.390   27.730  90.00 105.77  90.00 C 1 2 1       4          
ORIGX1      1.000000  0.000000  0.000000        0.00000                         
ORIGX2      0.000000  1.000000  0.000000        0.00000                         
ORIGX3      0.000000  0.000000  1.000000        0.00000                         
SCALE1      0.016562  0.000000  0.004677        0.00000                         
SCALE2      0.000000  0.024759  0.000000        0.00000                         
SCALE3      0.000000  0.000000  0.037472        0.00000                         
ATOM      1  N   MET A   1      31.007   2.290  18.034  1.00 28.97           N  
ATOM      2  CA  MET A   1      32.390   2.582  17.546  1.00 26.82           C  
ATOM      3  C   MET A   1      32.808   1.432  16.618  1.00 21.98           C  
ATOM      4  O   MET A   1      32.375   0.280  16.846  1.00 23.60           O  
ATOM      5  CB  MET A   1      33.271   2.428  18.810  1.00 29.24           C  
ATOM      6  CG  MET A   1      34.257   3.540  18.961  1.00 33.57           C  
ATOM      7  SD  MET A   1      35.104   3.150  20.545  1.00 34.62           S  
ATOM      8  CE  MET A   1      33.734   3.285  21.683  1.00 33.93           C  
ATOM      9  N   THR A   2      33.714   1.715  15.687  1.00 18.32           N  
ATOM     10  CA  THR A   2      34.312   0.620  14.917  1.00 17.42           C  
ATOM     11  C   THR A   2      35.377  -0.102  15.718  1.00 16.75           C  
ATOM     12  O   THR A   2      35.855   0.431  16.788  1.00 15.99           O  
ATOM     13  CB  THR A   2      34.953   1.126  13.554  1.00 17.77           C  
ATOM     14  OG1 THR A   2      36.104   1.971  13.955  1.00 19.60           O  
ATOM     15  CG2 THR A   2      33.901   1.999  12.806  1.00 19.97           C  
ATOM     16  N   LYS A   3      35.824  -1.200  15.190  1.00 13.93           N  
ATOM     17  CA  LYS A   3      36.887  -1.985  15.858  1.00 14.80           C  
ATOM     18  C   LYS A   3      38.179  -1.233  15.828  1.00 12.11           C  
ATOM     19  O   LYS A   3      38.975  -1.183  16.851  1.00 12.94           O  
ATOM     20  CB  LYS A   3      37.042  -3.397  15.357  1.00 17.87           C  
ATOM     21  CG  LYS A   3      35.673  -4.175  15.527  1.00 20.64           C  
ATOM     22  CD  LYS A   3      35.451  -5.092  14.356  1.00 25.64           C  
ATOM     23  N   GLN A   4      38.500  -0.499  14.768  1.00 12.32           N  
ATOM     24  CA  GLN A   4      39.711   0.311  14.687  1.00 11.74           C  
ATOM     25  C   GLN A   4      39.640   1.465  15.737  1.00 11.86           C  
ATOM     26  O   GLN A   4      40.706   1.739  16.328  1.00 13.41           O  
ATOM     27  CB  GLN A   4      40.004   0.850  13.302  1.00 15.69           C  
ATOM     28  CG  GLN A   4      40.419  -0.333  12.375  1.00 16.86           C  
ATOM     29  CD  GLN A   4      40.278   0.269  10.932  1.00 21.54           C  
ATOM     30  OE1 GLN A   4      41.293   0.721  10.473  1.00 24.22           O  
ATOM     31  NE2 GLN A   4      39.035   0.338  10.478  1.00 23.39           N  
ATOM     32  N   GLU A   5      38.486   2.024  15.895  1.00 13.04           N  
ATOM     33  CA  GLU A   5      38.406   3.139  16.923  1.00 13.32           C  
ATOM     34  C   GLU A   5      38.591   2.501  18.295  1.00 15.49           C  
ATOM     35  O   GLU A   5      39.265   3.203  19.130  1.00 15.12           O  
ATOM     36  CB  GLU A   5      36.992   3.727  16.837  1.00 16.49           C  
ATOM     37  CG  GLU A   5      36.896   4.809  15.717  1.00 17.25           C  
ATOM     38  CD  GLU A   5      35.476   5.105  15.280  1.00 19.81           C  
ATOM     39  OE1 GLU A   5      34.504   4.535  15.632  1.00 20.79           O  
ATOM     40  OE2 GLU A   5      35.458   6.085  14.511  1.00 23.43           O  
ATOM     41  N   LYS A   6      38.087   1.311  18.475  1.00 14.55           N  
ATOM     42  CA  LYS A   6      38.167   0.708  19.859  1.00 14.73           C  
ATOM     43  C   LYS A   6      39.640   0.505  20.143  1.00 14.41           C  
ATOM     44  O   LYS A   6      40.132   0.711  21.298  1.00 16.23           O  
ATOM     45  CB  LYS A   6      37.363  -0.538  20.112  1.00 18.91           C  
ATOM     46  N   THR A   7      40.385  -0.072  19.167  1.00 12.83           N  
ATOM     47  CA  THR A   7      41.844  -0.251  19.327  1.00 13.29           C  
ATOM     48  C   THR A   7      42.556   1.035  19.722  1.00 15.86           C  
ATOM     49  O   THR A   7      43.370   1.046  20.693  1.00 13.87           O  
ATOM     50  CB  THR A   7      42.590  -0.890  18.086  1.00 15.54           C  
ATOM     51  OG1 THR A   7      41.836  -2.163  17.962  1.00 16.96           O  
ATOM     52  CG2 THR A   7      44.087  -1.107  18.389  1.00 16.71           C  
ATOM     53  N   ALA A   8      42.284   2.099  19.009  1.00 12.50           N  
ATOM     54  CA  ALA A   8      42.914   3.391  19.255  1.00 14.55           C  
ATOM     55  C   ALA A   8      42.555   3.862  20.693  1.00 14.13           C  
ATOM     56  O   ALA A   8      43.488   4.304  21.363  1.00 14.47           O  
ATOM     57  CB  ALA A   8      42.430   4.441  18.296  1.00 17.18           C  
ATOM     58  N   LEU A   9      41.329   3.714  21.073  1.00 13.25           N  
ATOM     59  CA  LEU A   9      40.896   4.170  22.436  1.00 14.62           C  
ATOM     60  C   LEU A   9      41.647   3.322  23.447  1.00 13.50           C  
ATOM     61  O   LEU A   9      42.209   3.920  24.432  1.00 16.28           O  
ATOM     62  CB  LEU A   9      39.362   4.066  22.522  1.00 16.88           C  
ATOM     63  CG  LEU A   9      38.751   4.698  23.790  1.00 18.36           C  
ATOM     64  CD1 LEU A   9      38.904   6.205  23.753  1.00 19.89           C  
ATOM     65  CD2 LEU A   9      37.240   4.353  23.807  1.00 22.21           C  
ATOM     66  N   ASN A  10      41.665   2.045  23.273  1.00 13.68           N  
ATOM     67  CA  ASN A  10      42.398   1.144  24.252  1.00 17.14           C  
ATOM     68  C   ASN A  10      43.831   1.537  24.306  1.00 15.42           C  
ATOM     69  O   ASN A  10      44.491   1.466  25.424  1.00 14.71           O  
ATOM     70  CB  ASN A  10      42.193  -0.312  23.858  1.00 20.00           C  
ATOM     71  CG  ASN A  10      40.809  -0.836  24.206  1.00 23.79           C  
ATOM     72  OD1 ASN A  10      40.009  -0.149  24.860  1.00 27.99           O  
ATOM     73  ND2 ASN A  10      40.459  -1.965  23.579  1.00 26.93           N  
ATOM     74  N   MET A  11      44.498   1.860  23.201  1.00 11.12           N  
ATOM     75  CA  MET A  11      45.913   2.263  23.200  1.00 13.89           C  
ATOM     76  C   MET A  11      46.088   3.570  23.987  1.00 10.71           C  
ATOM     77  O   MET A  11      47.117   3.691  24.705  1.00 13.15           O  
ATOM     78  CB  MET A  11      46.416   2.423  21.761  1.00 16.33           C  
ATOM     79  CG  MET A  11      47.890   2.638  21.767  1.00 21.89           C  
ATOM     80  SD  MET A  11      48.459   1.988  20.093  1.00 28.50           S  
ATOM     81  N   ALA A  12      45.227   4.510  23.806  1.00 10.26           N  
ATOM     82  CA  ALA A  12      45.349   5.842  24.519  1.00 10.18           C  
ATOM     83  C   ALA A  12      45.188   5.515  26.055  1.00 12.87           C  
ATOM     84  O   ALA A  12      45.975   6.111  26.800  1.00 12.23           O  
ATOM     85  CB  ALA A  12      44.218   6.760  24.103  1.00 11.15           C  
ATOM     86  N   ARG A  13      44.268   4.663  26.320  1.00 12.50           N  
ATOM     87  CA  ARG A  13      44.082   4.341  27.830  1.00 10.57           C  
ATOM     88  C   ARG A  13      45.315   3.688  28.328  1.00 11.50           C  
ATOM     89  O   ARG A  13      45.721   4.049  29.514  1.00 14.27           O  
ATOM     90  CB  ARG A  13      42.800   3.520  27.952  1.00 16.63           C  
ATOM     91  CG  ARG A  13      42.412   3.179  29.406  1.00 21.74           C  
ATOM     92  CD  ARG A  13      41.298   2.195  29.422  1.00 25.41           C  
ATOM     93  NE  ARG A  13      40.026   2.768  28.991  1.00 31.06           N  
ATOM     94  CZ  ARG A  13      39.296   2.232  27.995  1.00 34.10           C  
ATOM     95  NH1 ARG A  13      39.691   1.115  27.376  1.00 36.28           N  
ATOM     96  NH2 ARG A  13      38.170   2.824  27.567  1.00 33.78           N  
ATOM     97  N   PHE A  14      45.940   2.786  27.635  1.00 10.41           N  
ATOM     98  CA  PHE A  14      47.173   2.085  28.018  1.00 12.57           C  
ATOM     99  C   PHE A  14      48.281   3.077  28.235  1.00 14.05           C  
ATOM    100  O   PHE A  14      49.022   3.026  29.238  1.00 14.00           O  
ATOM    101  CB  PHE A  14      47.470   1.020  26.947  1.00 16.14           C  
ATOM    102  CG  PHE A  14      48.701   0.216  27.214  1.00 19.18           C  
ATOM    103  CD1 PHE A  14      48.743  -0.635  28.313  1.00 22.51           C  
ATOM    104  CD2 PHE A  14      49.854   0.446  26.472  1.00 21.59           C  
ATOM    105  CE1 PHE A  14      49.906  -1.367  28.597  1.00 24.95           C  
ATOM    106  CE2 PHE A  14      51.036  -0.249  26.779  1.00 24.97           C  
ATOM    107  CZ  PHE A  14      51.067  -1.150  27.829  1.00 24.90           C  
ATOM    108  N   ILE A  15      48.482   3.987  27.283  1.00 10.79           N  
ATOM    109  CA  ILE A  15      49.572   4.978  27.448  1.00 10.54           C  
ATOM    110  C   ILE A  15      49.354   5.800  28.731  1.00 11.14           C  
ATOM    111  O   ILE A  15      50.344   6.062  29.413  1.00 14.00           O  
ATOM    112  CB  ILE A  15      49.678   5.844  26.161  1.00 10.57           C  
ATOM    113  CG1 ILE A  15      50.331   4.860  25.100  1.00 10.04           C  
ATOM    114  CG2 ILE A  15      50.645   7.049  26.433  1.00 13.60           C  
ATOM    115  CD1 ILE A  15      50.143   5.571  23.702  1.00 12.23           C  
ATOM    116  N   ARG A  16      48.130   6.227  28.931  1.00 10.58           N  
ATOM    117  CA  ARG A  16      47.740   7.046  30.101  1.00 10.53           C  
ATOM    118  C   ARG A  16      48.121   6.200  31.368  1.00 11.69           C  
ATOM    119  O   ARG A  16      48.750   6.904  32.247  1.00 14.20           O  
ATOM    120  CB  ARG A  16      46.219   7.299  30.112  1.00 12.39           C  
ATOM    121  CG  ARG A  16      45.822   8.193  31.352  1.00 12.86           C  
ATOM    122  CD  ARG A  16      44.331   8.325  31.433  1.00  9.97           C  
ATOM    123  NE  ARG A  16      43.925   9.099  32.649  1.00 15.52           N  
ATOM    124  CZ  ARG A  16      44.042   8.350  33.815  1.00 16.47           C  
ATOM    125  NH1 ARG A  16      44.367   7.126  34.008  1.00 18.34           N  
ATOM    126  NH2 ARG A  16      43.698   9.090  34.932  1.00 18.42           N  
ATOM    127  N   SER A  17      47.788   4.956  31.405  1.00 12.92           N  
ATOM    128  CA  SER A  17      48.181   4.120  32.611  1.00 15.13           C  
ATOM    129  C   SER A  17      49.663   4.018  32.746  1.00 14.55           C  
ATOM    130  O   SER A  17      50.278   4.176  33.891  1.00 14.09           O  
ATOM    131  CB  SER A  17      47.572   2.710  32.475  1.00 17.99           C  
ATOM    132  OG  SER A  17      46.189   2.803  32.788  1.00 23.80           O  
ATOM    133  N   GLN A  18      50.381   3.760  31.662  1.00 13.46           N  
ATOM    134  CA  GLN A  18      51.839   3.583  31.634  1.00 13.82           C  
ATOM    135  C   GLN A  18      52.617   4.790  32.128  1.00 11.41           C  
ATOM    136  O   GLN A  18      53.642   4.699  32.822  1.00 12.76           O  
ATOM    137  CB  GLN A  18      52.352   3.182  30.234  1.00 17.82           C  
ATOM    138  CG  GLN A  18      51.954   1.745  29.847  1.00 23.42           C  
ATOM    139  CD  GLN A  18      52.785   0.750  30.642  1.00 26.90           C  
ATOM    140  OE1 GLN A  18      52.320   0.253  31.670  1.00 31.29           O  
ATOM    141  NE2 GLN A  18      53.997   0.553  30.151  1.00 27.04           N  
ATOM    142  N   THR A  19      52.131   5.991  31.809  1.00  9.61           N  
ATOM    143  CA  THR A  19      52.827   7.233  32.205  1.00  8.76           C  
ATOM    144  C   THR A  19      52.597   7.360  33.800  1.00 10.51           C  
ATOM    145  O   THR A  19      53.595   7.916  34.286  1.00 11.36           O  
ATOM    146  CB  THR A  19      52.301   8.482  31.506  1.00 12.78           C  
ATOM    147  OG1 THR A  19      50.893   8.616  31.729  1.00 13.03           O  
ATOM    148  CG2 THR A  19      52.576   8.349  29.932  1.00 11.69           C  
ATOM    149  N   LEU A  20      51.497   6.836  34.215  1.00  9.71           N  
ATOM    150  CA  LEU A  20      51.363   6.954  35.788  1.00 11.12           C  
ATOM    151  C   LEU A  20      52.300   5.952  36.413  1.00 12.84           C  
ATOM    152  O   LEU A  20      52.981   6.323  37.445  1.00 13.03           O  
ATOM    153  CB  LEU A  20      49.888   6.724  36.121  1.00 15.62           C  
ATOM    154  CG  LEU A  20      49.558   6.878  37.652  1.00 17.68           C  
ATOM    155  CD1 LEU A  20      50.034   8.236  38.047  1.00 17.57           C  
ATOM    156  CD2 LEU A  20      48.025   6.815  37.760  1.00 18.98           C  
ATOM    157  N   THR A  21      52.432   4.770  35.893  1.00 13.31           N  
ATOM    158  CA  THR A  21      53.402   3.769  36.404  1.00 13.06           C  
ATOM    159  C   THR A  21      54.849   4.277  36.352  1.00 13.55           C  
ATOM    160  O   THR A  21      55.585   4.228  37.345  1.00 12.88           O  
ATOM    161  CB  THR A  21      53.336   2.417  35.635  1.00 15.64           C  
ATOM    162  OG1 THR A  21      51.951   1.938  35.735  1.00 17.67           O  
ATOM    163  CG2 THR A  21      54.397   1.418  36.103  1.00 18.27           C  
ATOM    164  N   LEU A  22      55.174   4.991  35.233  1.00 10.06           N  
ATOM    165  CA  LEU A  22      56.550   5.505  35.190  1.00  9.38           C  
ATOM    166  C   LEU A  22      56.746   6.639  36.187  1.00  8.81           C  
ATOM    167  O   LEU A  22      57.888   6.855  36.764  1.00 12.78           O  
ATOM    168  CB  LEU A  22      56.820   6.039  33.705  1.00 11.04           C  
ATOM    169  CG  LEU A  22      58.230   6.609  33.577  1.00 11.99           C  
ATOM    170  CD1 LEU A  22      59.325   5.594  33.939  1.00 13.67           C  
ATOM    171  CD2 LEU A  22      58.439   6.972  32.069  1.00 15.38           C  
ATOM    172  N   LEU A  23      55.769   7.477  36.395  1.00 11.53           N  
ATOM    173  CA  LEU A  23      55.830   8.601  37.292  1.00  9.75           C  
ATOM    174  C   LEU A  23      56.202   8.018  38.732  1.00  9.90           C  
ATOM    175  O   LEU A  23      57.144   8.600  39.288  1.00 13.18           O  
ATOM    176  CB  LEU A  23      54.514   9.330  37.315  1.00 10.71           C  
ATOM    177  CG  LEU A  23      54.461  10.489  38.363  1.00 10.82           C  
ATOM    178  CD1 LEU A  23      55.588  11.439  38.172  1.00 15.18           C  
ATOM    179  CD2 LEU A  23      53.050  11.057  38.233  1.00 15.40           C  
ATOM    180  N   GLU A  24      55.520   6.949  38.978  1.00 12.57           N  
ATOM    181  CA  GLU A  24      55.836   6.398  40.397  1.00 13.41           C  
ATOM    182  C   GLU A  24      57.198   5.831  40.444  1.00 13.71           C  
ATOM    183  O   GLU A  24      57.933   5.940  41.495  1.00 13.59           O  
ATOM    184  CB  GLU A  24      54.759   5.423  40.780  1.00 12.11           C  
ATOM    185  CG  GLU A  24      53.417   6.113  41.129  1.00 12.70           C  
ATOM    186  CD  GLU A  24      53.617   6.848  42.478  1.00 14.67           C  
ATOM    187  OE1 GLU A  24      53.816   6.118  43.474  1.00 18.81           O  
ATOM    188  OE2 GLU A  24      53.802   8.065  42.459  1.00 20.09           O  
ATOM    189  N   LYS A  25      57.696   5.141  39.399  1.00 11.74           N  
ATOM    190  CA  LYS A  25      59.104   4.727  39.318  1.00 13.02           C  
ATOM    191  C   LYS A  25      60.037   5.898  39.486  1.00 12.58           C  
ATOM    192  O   LYS A  25      61.113   5.774  40.156  1.00 13.89           O  
ATOM    193  CB  LYS A  25      59.427   4.036  37.973  1.00 17.27           C  
ATOM    194  CG  LYS A  25      58.658   2.738  37.795  1.00 22.01           C  
ATOM    195  CD  LYS A  25      59.416   1.781  36.869  1.00 25.84           C  
ATOM    196  CE  LYS A  25      58.542   0.543  36.615  1.00 29.30           C  
ATOM    197  NZ  LYS A  25      58.153  -0.027  37.958  1.00 30.18           N  
ATOM    198  N   LEU A  26      59.856   7.015  38.773  1.00  9.86           N  
ATOM    199  CA  LEU A  26      60.772   8.145  38.834  1.00 10.10           C  
ATOM    200  C   LEU A  26      60.706   8.782  40.268  1.00 13.36           C  
ATOM    201  O   LEU A  26      61.789   9.181  40.690  1.00 15.43           O  
ATOM    202  CB  LEU A  26      60.353   9.117  37.718  1.00 10.56           C  
ATOM    203  CG  LEU A  26      60.710   8.563  36.325  1.00 10.94           C  
ATOM    204  CD1 LEU A  26      60.046   9.543  35.296  1.00 14.59           C  
ATOM    205  CD2 LEU A  26      62.206   8.516  36.122  1.00 14.00           C  
ATOM    206  N   ASN A  27      59.540   8.703  40.861  1.00 13.27           N  
ATOM    207  CA  ASN A  27      59.446   9.279  42.300  1.00 17.19           C  
ATOM    208  C   ASN A  27      60.265   8.347  43.168  1.00 18.72           C  
ATOM    209  O   ASN A  27      60.886   8.911  44.180  1.00 18.54           O  
ATOM    210  CB  ASN A  27      57.972   9.314  42.673  1.00 14.69           C  
ATOM    211  CG  ASN A  27      57.222  10.523  42.174  1.00 16.57           C  
ATOM    212  OD1 ASN A  27      57.804  11.597  41.981  1.00 21.60           O  
ATOM    213  ND2 ASN A  27      55.908  10.354  41.969  1.00 17.56           N  
ATOM    214  N   GLU A  28      60.232   7.064  42.981  1.00 19.06           N  
ATOM    215  CA  GLU A  28      61.035   6.163  43.836  1.00 22.03           C  
ATOM    216  C   GLU A  28      62.502   6.426  43.688  1.00 21.73           C  
ATOM    217  O   GLU A  28      63.291   6.209  44.682  1.00 20.41           O  
ATOM    218  CB  GLU A  28      60.760   4.689  43.563  1.00 25.12           C  
ATOM    219  CG  GLU A  28      59.377   4.163  43.908  1.00 32.83           C  
ATOM    220  CD  GLU A  28      59.122   2.718  43.550  1.00 36.37           C  
ATOM    221  OE1 GLU A  28      60.198   2.085  43.380  1.00 38.16           O  
ATOM    222  OE2 GLU A  28      58.007   2.259  43.411  1.00 38.51           O  
ATOM    223  N   LEU A  29      63.013   6.869  42.542  1.00 20.00           N  
ATOM    224  CA  LEU A  29      64.428   7.125  42.308  1.00 19.04           C  
ATOM    225  C   LEU A  29      64.841   8.553  42.655  1.00 19.99           C  
ATOM    226  O   LEU A  29      65.988   8.951  42.359  1.00 20.84           O  
ATOM    227  CB  LEU A  29      64.682   6.920  40.754  1.00 18.49           C  
ATOM    228  CG  LEU A  29      64.535   5.498  40.244  1.00 18.43           C  
ATOM    229  CD1 LEU A  29      64.609   5.503  38.680  1.00 20.49           C  
ATOM    230  CD2 LEU A  29      65.695   4.653  40.729  1.00 22.46           C  
ATOM    231  N   ASP A  30      63.858   9.335  43.096  1.00 20.67           N  
ATOM    232  CA  ASP A  30      64.064  10.729  43.441  1.00 23.33           C  
ATOM    233  C   ASP A  30      64.623  11.542  42.307  1.00 22.43           C  
ATOM    234  O   ASP A  30      65.516  12.387  42.507  1.00 21.84           O  
ATOM    235  CB  ASP A  30      65.099  10.820  44.644  1.00 26.99           C  
ATOM    236  CG  ASP A  30      64.297  11.449  45.781  1.00 33.34           C  
ATOM    237  OD1 ASP A  30      63.879  12.611  45.569  1.00 35.52           O  
ATOM    238  OD2 ASP A  30      64.029  10.762  46.778  1.00 37.19           O  
ATOM    239  N   ALA A  31      64.126  11.198  41.093  1.00 18.96           N  
ATOM    240  CA  ALA A  31      64.659  11.924  39.900  1.00 16.76           C  
ATOM    241  C   ALA A  31      63.720  13.060  39.639  1.00 17.31           C  
ATOM    242  O   ALA A  31      62.737  13.015  38.861  1.00 16.79           O  
ATOM    243  CB  ALA A  31      64.717  10.933  38.704  1.00 13.49           C  
ATOM    244  N   ASP A  32      63.947  14.194  40.233  1.00 14.17           N  
ATOM    245  CA  ASP A  32      63.050  15.307  40.360  1.00 14.01           C  
ATOM    246  C   ASP A  32      62.590  15.872  38.991  1.00 14.00           C  
ATOM    247  O   ASP A  32      61.376  15.907  38.776  1.00 14.93           O  
ATOM    248  CB  ASP A  32      63.575  16.387  41.286  1.00 17.62           C  
ATOM    249  CG  ASP A  32      64.877  16.986  40.907  1.00 19.74           C  
ATOM    250  OD1 ASP A  32      65.593  16.674  39.949  1.00 18.34           O  
ATOM    251  OD2 ASP A  32      65.314  17.849  41.746  1.00 21.84           O  
ATOM    252  N   GLU A  33      63.589  16.203  38.199  1.00 13.43           N  
ATOM    253  CA  GLU A  33      63.237  16.922  36.904  1.00 14.59           C  
ATOM    254  C   GLU A  33      62.462  15.946  35.997  1.00 16.15           C  
ATOM    255  O   GLU A  33      61.453  16.397  35.422  1.00 13.82           O  
ATOM    256  CB  GLU A  33      64.566  17.168  36.161  1.00 17.25           C  
ATOM    257  CG  GLU A  33      64.342  18.027  34.929  1.00 21.36           C  
ATOM    258  CD  GLU A  33      65.492  18.668  34.260  1.00 24.37           C  
ATOM    259  OE1 GLU A  33      66.599  18.428  34.730  1.00 28.05           O  
ATOM    260  OE2 GLU A  33      65.302  19.297  33.211  1.00 26.99           O  
ATOM    261  N   GLN A  34      62.883  14.729  36.041  1.00 13.45           N  
ATOM    262  CA  GLN A  34      62.214  13.679  35.180  1.00 12.52           C  
ATOM    263  C   GLN A  34      60.827  13.399  35.657  1.00 14.15           C  
ATOM    264  O   GLN A  34      59.878  13.220  34.853  1.00 13.75           O  
ATOM    265  CB  GLN A  34      63.086  12.423  35.106  1.00 14.30           C  
ATOM    266  CG  GLN A  34      64.436  12.518  34.420  1.00 14.61           C  
ATOM    267  CD  GLN A  34      65.475  13.367  35.076  1.00 14.53           C  
ATOM    268  OE1 GLN A  34      66.200  14.186  34.442  1.00 19.15           O  
ATOM    269  NE2 GLN A  34      65.470  13.333  36.419  1.00 14.17           N  
ATOM    270  N   ALA A  35      60.606  13.327  37.002  1.00 13.60           N  
ATOM    271  CA  ALA A  35      59.242  13.158  37.504  1.00 12.09           C  
ATOM    272  C   ALA A  35      58.364  14.347  37.146  1.00 13.03           C  
ATOM    273  O   ALA A  35      57.154  14.181  36.819  1.00 14.80           O  
ATOM    274  CB  ALA A  35      59.353  13.015  39.060  1.00 14.50           C  
ATOM    275  N   ASP A  36      58.924  15.558  37.148  1.00 11.63           N  
ATOM    276  CA  ASP A  36      58.094  16.781  36.802  1.00 11.72           C  
ATOM    277  C   ASP A  36      57.678  16.624  35.311  1.00 12.97           C  
ATOM    278  O   ASP A  36      56.488  16.847  35.048  1.00 14.37           O  
ATOM    279  CB  ASP A  36      58.925  18.033  37.008  1.00 12.61           C  
ATOM    280  CG  ASP A  36      58.980  18.368  38.540  1.00 14.52           C  
ATOM    281  OD1 ASP A  36      58.033  17.974  39.240  1.00 14.84           O  
ATOM    282  OD2 ASP A  36      59.839  19.193  38.823  1.00 18.00           O  
ATOM    283  N   ILE A  37      58.651  16.247  34.505  1.00 13.39           N  
ATOM    284  CA  ILE A  37      58.304  16.055  33.058  1.00 14.35           C  
ATOM    285  C   ILE A  37      57.245  15.006  32.892  1.00 11.06           C  
ATOM    286  O   ILE A  37      56.257  15.105  32.052  1.00 12.40           O  
ATOM    287  CB  ILE A  37      59.542  15.712  32.189  1.00 10.89           C  
ATOM    288  CG1 ILE A  37      60.418  16.996  32.085  1.00 13.58           C  
ATOM    289  CG2 ILE A  37      59.045  15.312  30.699  1.00 13.35           C  
ATOM    290  CD1 ILE A  37      61.837  16.577  31.595  1.00 14.72           C  
ATOM    291  N   CYS A  38      57.369  13.901  33.619  1.00 12.35           N  
ATOM    292  CA  CYS A  38      56.459  12.769  33.560  1.00  9.37           C  
ATOM    293  C   CYS A  38      55.047  13.029  34.036  1.00  8.98           C  
ATOM    294  O   CYS A  38      54.046  12.547  33.515  1.00 10.86           O  
ATOM    295  CB  CYS A  38      57.105  11.524  34.179  1.00 11.01           C  
ATOM    296  SG  CYS A  38      56.236  10.005  33.746  1.00 12.32           S  
ATOM    297  N   GLU A  39      54.955  13.892  35.121  1.00 13.81           N  
ATOM    298  CA  GLU A  39      53.627  14.342  35.557  1.00 14.01           C  
ATOM    299  C   GLU A  39      52.886  15.117  34.431  1.00 13.48           C  
ATOM    300  O   GLU A  39      51.702  14.827  34.199  1.00 15.74           O  
ATOM    301  CB  GLU A  39      53.827  15.305  36.731  1.00 17.40           C  
ATOM    302  CG  GLU A  39      52.587  15.745  37.517  1.00 23.93           C  
ATOM    303  CD  GLU A  39      53.137  16.265  38.886  1.00 27.05           C  
ATOM    304  OE1 GLU A  39      53.483  15.500  39.748  1.00 31.19           O  
ATOM    305  OE2 GLU A  39      53.366  17.458  38.775  1.00 32.43           O  
ATOM    306  N   SER A  40      53.681  15.961  33.792  1.00 13.97           N  
ATOM    307  CA  SER A  40      53.068  16.767  32.660  1.00 13.47           C  
ATOM    308  C   SER A  40      52.673  15.788  31.537  1.00 12.52           C  
ATOM    309  O   SER A  40      51.584  15.943  30.911  1.00 12.84           O  
ATOM    310  CB  SER A  40      54.065  17.819  32.247  1.00 15.94           C  
ATOM    311  OG  SER A  40      53.605  18.665  31.182  1.00 21.17           O  
ATOM    312  N   LEU A  41      53.536  14.836  31.317  1.00 13.16           N  
ATOM    313  CA  LEU A  41      53.247  13.812  30.257  1.00 12.67           C  
ATOM    314  C   LEU A  41      51.968  13.084  30.545  1.00 12.94           C  
ATOM    315  O   LEU A  41      51.149  12.728  29.682  1.00 13.80           O  
ATOM    316  CB  LEU A  41      54.473  12.948  30.079  1.00 11.85           C  
ATOM    317  CG  LEU A  41      54.326  11.866  28.968  1.00 12.14           C  
ATOM    318  CD1 LEU A  41      54.331  12.671  27.651  1.00 13.11           C  
ATOM    319  CD2 LEU A  41      55.431  10.842  29.070  1.00 13.17           C  
ATOM    320  N   HIS A  42      51.797  12.607  31.821  1.00 11.58           N  
ATOM    321  CA  HIS A  42      50.560  11.869  32.172  1.00 10.90           C  
ATOM    322  C   HIS A  42      49.362  12.766  31.965  1.00 11.47           C  
ATOM    323  O   HIS A  42      48.290  12.294  31.506  1.00 14.00           O  
ATOM    324  CB  HIS A  42      50.719  11.488  33.751  1.00 11.03           C  
ATOM    325  CG  HIS A  42      49.405  10.845  34.132  1.00 13.02           C  
ATOM    326  ND1 HIS A  42      48.894   9.647  33.795  1.00 13.68           N  
ATOM    327  CD2 HIS A  42      48.489  11.370  35.034  1.00 16.94           C  
ATOM    328  CE1 HIS A  42      47.743   9.396  34.361  1.00 18.46           C  
ATOM    329  NE2 HIS A  42      47.454  10.486  35.072  1.00 18.30           N  
ATOM    330  N   ASP A  43      49.399  14.058  32.313  1.00 12.98           N  
ATOM    331  CA  ASP A  43      48.290  14.988  32.098  1.00 14.36           C  
ATOM    332  C   ASP A  43      47.975  15.118  30.551  1.00 14.68           C  
ATOM    333  O   ASP A  43      46.793  15.072  30.201  1.00 13.71           O  
ATOM    334  CB  ASP A  43      48.603  16.387  32.636  1.00 21.63           C  
ATOM    335  CG  ASP A  43      48.493  16.322  34.167  1.00 26.11           C  
ATOM    336  OD1 ASP A  43      47.962  15.299  34.623  1.00 30.48           O  
ATOM    337  OD2 ASP A  43      48.953  17.255  34.825  1.00 29.92           O  
ATOM    338  N   HIS A  44      49.056  15.073  29.858  1.00 13.28           N  
ATOM    339  CA  HIS A  44      48.890  15.268  28.322  1.00 14.99           C  
ATOM    340  C   HIS A  44      48.283  13.989  27.810  1.00 13.13           C  
ATOM    341  O   HIS A  44      47.386  13.994  26.857  1.00 13.68           O  
ATOM    342  CB  HIS A  44      50.334  15.449  27.814  1.00 16.73           C  
ATOM    343  CG  HIS A  44      50.453  16.031  26.439  1.00 18.66           C  
ATOM    344  ND1 HIS A  44      51.640  16.548  25.903  1.00 19.21           N  
ATOM    345  CD2 HIS A  44      49.472  16.190  25.522  1.00 20.84           C  
ATOM    346  CE1 HIS A  44      51.312  16.988  24.654  1.00 20.09           C  
ATOM    347  NE2 HIS A  44      50.067  16.794  24.410  1.00 20.53           N  
ATOM    348  N   ALA A  45      48.705  12.832  28.300  1.00 10.93           N  
ATOM    349  CA  ALA A  45      48.089  11.534  27.965  1.00 12.59           C  
ATOM    350  C   ALA A  45      46.623  11.434  28.278  1.00 11.76           C  
ATOM    351  O   ALA A  45      45.763  10.856  27.566  1.00 12.90           O  
ATOM    352  CB  ALA A  45      48.982  10.454  28.509  1.00  9.87           C  
ATOM    353  N   ASP A  46      46.272  12.036  29.490  1.00 12.51           N  
ATOM    354  CA  ASP A  46      44.852  11.992  29.884  1.00 13.40           C  
ATOM    355  C   ASP A  46      44.018  12.853  28.944  1.00 13.87           C  
ATOM    356  O   ASP A  46      42.940  12.380  28.578  1.00 15.55           O  
ATOM    357  CB  ASP A  46      44.751  12.429  31.364  1.00 13.01           C  
ATOM    358  CG  ASP A  46      43.299  12.447  31.837  1.00 17.72           C  
ATOM    359  OD1 ASP A  46      42.707  11.373  32.037  1.00 17.81           O  
ATOM    360  OD2 ASP A  46      42.813  13.551  32.107  1.00 19.97           O  
ATOM    361  N   GLU A  47      44.590  13.961  28.549  1.00 13.51           N  
ATOM    362  CA  GLU A  47      43.928  14.889  27.599  1.00 14.29           C  
ATOM    363  C   GLU A  47      43.680  14.144  26.273  1.00 13.61           C  
ATOM    364  O   GLU A  47      42.484  14.088  25.800  1.00 14.40           O  
ATOM    365  CB  GLU A  47      44.826  16.102  27.370  1.00 17.95           C  
ATOM    366  CG  GLU A  47      44.884  17.096  28.571  1.00 28.42           C  
ATOM    367  CD  GLU A  47      45.901  18.169  28.516  1.00 34.30           C  
ATOM    368  OE1 GLU A  47      46.410  18.319  27.361  1.00 38.52           O  
ATOM    369  OE2 GLU A  47      46.272  18.861  29.475  1.00 37.07           O  
ATOM    370  N   LEU A  48      44.665  13.423  25.791  1.00 12.36           N  
ATOM    371  CA  LEU A  48      44.399  12.621  24.511  1.00 13.41           C  
ATOM    372  C   LEU A  48      43.345  11.580  24.685  1.00 12.06           C  
ATOM    373  O   LEU A  48      42.412  11.374  23.885  1.00 14.06           O  
ATOM    374  CB  LEU A  48      45.756  11.994  24.062  1.00 11.48           C  
ATOM    375  CG  LEU A  48      45.548  11.044  22.841  1.00 12.08           C  
ATOM    376  CD1 LEU A  48      44.955  11.820  21.687  1.00 14.37           C  
ATOM    377  CD2 LEU A  48      46.932  10.493  22.467  1.00 12.57           C  
ATOM    378  N   TYR A  49      43.389  10.804  25.823  1.00 13.79           N  
ATOM    379  CA  TYR A  49      42.407   9.745  26.038  1.00 15.47           C  
ATOM    380  C   TYR A  49      40.970  10.316  26.046  1.00 17.22           C  
ATOM    381  O   TYR A  49      40.052   9.759  25.478  1.00 20.33           O  
ATOM    382  CB  TYR A  49      42.711   9.037  27.387  1.00 15.93           C  
ATOM    383  CG  TYR A  49      41.613   8.079  27.800  1.00 16.56           C  
ATOM    384  CD1 TYR A  49      41.238   6.971  27.065  1.00 19.85           C  
ATOM    385  CD2 TYR A  49      41.111   8.230  29.108  1.00 21.35           C  
ATOM    386  CE1 TYR A  49      40.251   6.083  27.515  1.00 23.12           C  
ATOM    387  CE2 TYR A  49      40.092   7.392  29.555  1.00 23.70           C  
ATOM    388  CZ  TYR A  49      39.715   6.304  28.789  1.00 24.42           C  
ATOM    389  OH  TYR A  49      38.738   5.493  29.312  1.00 28.12           O  
ATOM    390  N   ARG A  50      40.814  11.416  26.785  1.00 16.46           N  
ATOM    391  CA  ARG A  50      39.496  12.044  26.919  1.00 19.17           C  
ATOM    392  C   ARG A  50      39.030  12.609  25.567  1.00 17.19           C  
ATOM    393  O   ARG A  50      37.818  12.474  25.306  1.00 21.48           O  
ATOM    394  CB  ARG A  50      39.495  13.072  28.062  1.00 24.63           C  
ATOM    395  CG  ARG A  50      39.401  12.266  29.382  1.00 29.03           C  
ATOM    396  CD  ARG A  50      39.837  12.938  30.580  1.00 34.55           C  
ATOM    397  NE  ARG A  50      39.046  12.669  31.767  1.00 40.86           N  
ATOM    398  CZ  ARG A  50      38.427  11.577  32.164  1.00 42.28           C  
ATOM    399  NH1 ARG A  50      38.585  10.394  31.594  1.00 43.42           N  
ATOM    400  NH2 ARG A  50      37.603  11.622  33.236  1.00 44.64           N  
ATOM    401  N   SER A  51      39.938  13.117  24.802  1.00 17.96           N  
ATOM    402  CA  SER A  51      39.618  13.599  23.424  1.00 16.94           C  
ATOM    403  C   SER A  51      39.168  12.440  22.536  1.00 15.96           C  
ATOM    404  O   SER A  51      38.150  12.662  21.758  1.00 17.50           O  
ATOM    405  CB  SER A  51      40.770  14.352  22.832  1.00 19.81           C  
ATOM    406  OG  SER A  51      40.555  14.847  21.531  1.00 21.14           O  
ATOM    407  N   CYS A  52      39.833  11.319  22.582  1.00 14.56           N  
ATOM    408  CA  CYS A  52      39.406  10.104  21.850  1.00 15.80           C  
ATOM    409  C   CYS A  52      38.037   9.607  22.303  1.00 17.36           C  
ATOM    410  O   CYS A  52      37.176   9.271  21.477  1.00 21.68           O  
ATOM    411  CB  CYS A  52      40.440   9.005  21.934  1.00 15.73           C  
ATOM    412  SG  CYS A  52      41.986   9.393  21.061  1.00 16.62           S  
ATOM    413  N   LEU A  53      37.822   9.619  23.625  1.00 18.23           N  
ATOM    414  CA  LEU A  53      36.520   9.107  24.156  1.00 22.99           C  
ATOM    415  C   LEU A  53      35.369   9.952  23.610  1.00 22.80           C  
ATOM    416  O   LEU A  53      34.294   9.386  23.262  1.00 23.58           O  
ATOM    417  CB  LEU A  53      36.699   9.188  25.684  1.00 24.30           C  
ATOM    418  CG  LEU A  53      37.091   7.921  26.404  1.00 27.98           C  
ATOM    419  CD1 LEU A  53      37.042   8.247  27.942  1.00 26.68           C  
ATOM    420  CD2 LEU A  53      36.019   6.851  26.155  1.00 27.53           C  
ATOM    421  N   ALA A  54      35.558  11.242  23.562  1.00 21.46           N  
ATOM    422  CA  ALA A  54      34.524  12.206  23.155  1.00 24.06           C  
ATOM    423  C   ALA A  54      34.256  12.053  21.656  1.00 24.57           C  
ATOM    424  O   ALA A  54      33.093  12.072  21.190  1.00 27.52           O  
ATOM    425  CB  ALA A  54      34.979  13.623  23.476  1.00 24.11           C  
ATOM    426  N   ARG A  55      35.329  11.832  20.914  1.00 21.60           N  
ATOM    427  CA  ARG A  55      35.135  11.700  19.427  1.00 22.29           C  
ATOM    428  C   ARG A  55      34.556  10.345  19.110  1.00 21.47           C  
ATOM    429  O   ARG A  55      33.587  10.297  18.264  1.00 23.83           O  
ATOM    430  CB  ARG A  55      36.445  11.966  18.718  1.00 23.87           C  
ATOM    431  CG  ARG A  55      36.337  11.685  17.176  1.00 26.12           C  
ATOM    432  CD  ARG A  55      37.118  12.737  16.486  1.00 28.64           C  
ATOM    433  NE  ARG A  55      36.936  12.765  15.040  1.00 30.58           N  
ATOM    434  CZ  ARG A  55      37.615  13.658  14.289  1.00 32.12           C  
ATOM    435  NH1 ARG A  55      38.555  14.431  14.817  1.00 31.62           N  
ATOM    436  NH2 ARG A  55      37.303  13.744  12.983  1.00 33.36           N  
ATOM    437  N   PHE A  56      35.078   9.264  19.650  1.00 20.18           N  
ATOM    438  CA  PHE A  56      34.677   7.924  19.184  1.00 21.05           C  
ATOM    439  C   PHE A  56      33.387   7.389  19.832  1.00 23.70           C  
ATOM    440  O   PHE A  56      33.111   7.990  20.956  1.00 27.60           O  
ATOM    441  CB  PHE A  56      35.815   6.929  19.261  1.00 22.34           C  
ATOM    442  CG  PHE A  56      37.099   7.314  18.615  1.00 23.55           C  
ATOM    443  CD1 PHE A  56      37.114   7.974  17.392  1.00 23.89           C  
ATOM    444  CD2 PHE A  56      38.314   6.922  19.218  1.00 22.37           C  
ATOM    445  CE1 PHE A  56      38.342   8.335  16.790  1.00 25.49           C  
ATOM    446  CE2 PHE A  56      39.530   7.284  18.653  1.00 23.77           C  
ATOM    447  CZ  PHE A  56      39.527   7.962  17.421  1.00 24.84           C  
TER     448      PHE A  56                                                      
HETATM  449  O   HOH A  64      43.809   3.129  12.901  1.00 30.88           O  
HETATM  450  O   HOH A  65      44.128   4.904  32.054  1.00 20.44           O  
HETATM  451  O   HOH A  66      41.529   6.002  35.876  1.00 27.37           O  
HETATM  452  O   HOH A  67      42.465   3.673  33.644  1.00 38.36           O  
HETATM  453  O   HOH A  68      45.891  10.535  37.539  1.00 32.18           O  
HETATM  454  O   HOH A  69      44.226  12.645  38.298  1.00 28.40           O  
HETATM  455  O   HOH A  70      48.692   3.099  36.178  1.00 34.65           O  
HETATM  456  O   HOH A  71      45.839   3.666  35.532  1.00 39.20           O  
HETATM  457  O   HOH A  72      55.305   2.339  39.532  1.00 37.58           O  
HETATM  458  O   HOH A  73      52.180  -1.002  38.340  1.00 51.85           O  
HETATM  459  O   HOH A  74      37.052   7.923  13.512  1.00 55.62           O  
HETATM  460  O   HOH A  75      32.479   6.370  16.475  1.00 44.10           O  
HETATM  461  O   HOH A  76      33.778   8.650  15.486  1.00 30.16           O  
HETATM  462  O   HOH A  77      37.385  -3.937  28.187  1.00 43.27           O  
HETATM  463  O   HOH A  78      39.780  -7.824  26.086  1.00 30.32           O  
HETATM  464  O   HOH A  79      46.847   8.681  25.972  1.00 19.54           O  
HETATM  465  O   HOH A  80      55.229  18.908  36.113  1.00 35.82           O  
HETATM  466  O   HOH A  81      55.419  18.518  38.973  1.00 35.96           O  
HETATM  467  O   HOH A  82      52.959  20.594  39.122  1.00 23.67           O  
HETATM  468  O   HOH A  83      58.031  21.344  36.534  1.00 31.64           O  
HETATM  469  O   HOH A  84      57.127  18.826  30.590  1.00 31.31           O  
HETATM  470  O   HOH A  85      65.721  15.728  44.983  1.00 49.88           O  
HETATM  471  O   HOH A  86      68.312  11.877  43.355  1.00 44.82           O  
HETATM  472  O   HOH A  87      47.192   3.432  40.303  1.00 54.21           O  
HETATM  473  O   HOH A  88      44.249  12.011  35.268  1.00 37.80           O  
HETATM  474  O   HOH A  89      40.313   7.660  33.802  1.00 36.70           O  
HETATM  475  O   HOH A  90      40.496   9.856  32.743  1.00 49.95           O  
HETATM  476  O   HOH A  91      43.859  -0.338  27.914  1.00 20.76           O  
HETATM  477  O   HOH A  92      37.237   3.179  11.744  1.00 30.04           O  
HETATM  478  O   HOH A  93      67.945  16.254  35.805  1.00 32.75           O  
HETATM  479  O   HOH A  94      39.164  -3.719  18.376  1.00 32.33           O  
HETATM  480  O   HOH A  95      50.510  18.445  30.279  1.00 37.14           O  
HETATM  481  O   HOH A  96      44.667  -1.468  21.594  1.00 32.96           O  
HETATM  482  O   HOH A  97      30.897   4.152  14.688  1.00 42.03           O  
HETATM  483  O   HOH A  98      31.058  11.776  19.360  1.00 34.61           O  
HETATM  484  O   HOH A  99      40.689  16.314  25.990  1.00 34.84           O  
HETATM  485  O   HOH A 100      67.416  17.613  38.405  1.00 51.50           O  
HETATM  486  O   HOH A 101      49.625  14.753  36.290  1.00 37.19           O  
HETATM  487  O   HOH A 102      53.141  23.115  37.268  1.00 48.02           O  
HETATM  488  O   HOH A 103      36.960  15.183  20.962  1.00 42.99           O  
HETATM  489  O   HOH A 104      55.936  15.507  39.695  1.00 52.56           O  
HETATM  490  O   HOH A 105      61.180  19.487  34.590  1.00 65.15           O  
HETATM  491  O   HOH A 106      43.198  -0.078  11.448  1.00 74.83           O  
HETATM  492  O   HOH A 107      36.670   5.816  31.187  1.00 63.55           O  
HETATM  493  O   HOH A 108      38.068  10.937  12.373  1.00 56.33           O  
HETATM  494  O   HOH A 109      64.052  18.375  29.036  1.00 44.88           O  
HETATM  495  O   HOH A 110      49.486  13.617  38.912  1.00 29.81           O  
HETATM  496  O   HOH A 111      62.118   8.327  47.085  1.00 30.00           O  
MASTER      294    0    0    2    0    0    0    6  495    1    0    5          
END                                                                             
