# Supplementary material for: Semantical and geometrical protein encoding toward enhanced bioactivity and thermostability
Source: eLife. 2025 May 2;13:RP98033. doi: 10.7554/eLife.98033 (PMC12048155; doi:10.7554/eLife.98033)
Supplement: Source code 1. [file elife-98033-code1.zip › ProtSSN-master/data/DDG/DATASET/1ROP-7.0-69.0/1ROP-7.0-69.0.pdb]

MODEL     1                                                                     
ATOM      1  N   MET A   1     -19.349  -0.375  15.112  1.00 88.57           N  
ATOM      2  CA  MET A   1     -18.540  -1.314  14.340  1.00 88.57           C  
ATOM      3  C   MET A   1     -18.314  -2.605  15.120  1.00 88.57           C  
ATOM      4  CB  MET A   1     -17.196  -0.687  13.966  1.00 88.57           C  
ATOM      5  O   MET A   1     -17.940  -2.569  16.294  1.00 88.57           O  
ATOM      6  CG  MET A   1     -17.310   0.462  12.978  1.00 88.57           C  
ATOM      7  SD  MET A   1     -15.701   1.292  12.676  1.00 88.57           S  
ATOM      8  CE  MET A   1     -14.800  -0.049  11.851  1.00 88.57           C  
ATOM      9  N   THR A   2     -18.641  -3.833  14.563  1.00 97.74           N  
ATOM     10  CA  THR A   2     -18.374  -5.104  15.228  1.00 97.74           C  
ATOM     11  C   THR A   2     -16.872  -5.331  15.377  1.00 97.74           C  
ATOM     12  CB  THR A   2     -19.000  -6.281  14.457  1.00 97.74           C  
ATOM     13  O   THR A   2     -16.070  -4.654  14.731  1.00 97.74           O  
ATOM     14  CG2 THR A   2     -20.469  -6.015  14.147  1.00 97.74           C  
ATOM     15  OG1 THR A   2     -18.289  -6.470  13.227  1.00 97.74           O  
ATOM     16  N   LYS A   3     -16.529  -6.201  16.265  1.00 97.74           N  
ATOM     17  CA  LYS A   3     -15.127  -6.569  16.440  1.00 97.74           C  
ATOM     18  C   LYS A   3     -14.521  -7.063  15.129  1.00 97.74           C  
ATOM     19  CB  LYS A   3     -14.984  -7.641  17.521  1.00 97.74           C  
ATOM     20  O   LYS A   3     -13.389  -6.710  14.790  1.00 97.74           O  
ATOM     21  CG  LYS A   3     -13.542  -7.974  17.876  1.00 97.74           C  
ATOM     22  CD  LYS A   3     -13.465  -9.007  18.992  1.00 97.74           C  
ATOM     23  CE  LYS A   3     -12.025  -9.395  19.298  1.00 97.74           C  
ATOM     24  NZ  LYS A   3     -11.944 -10.399  20.401  1.00 97.74           N  
ATOM     25  N   GLN A   4     -15.290  -7.810  14.396  1.00 98.09           N  
ATOM     26  CA  GLN A   4     -14.798  -8.357  13.136  1.00 98.09           C  
ATOM     27  C   GLN A   4     -14.568  -7.252  12.110  1.00 98.09           C  
ATOM     28  CB  GLN A   4     -15.777  -9.393  12.581  1.00 98.09           C  
ATOM     29  O   GLN A   4     -13.560  -7.256  11.400  1.00 98.09           O  
ATOM     30  CG  GLN A   4     -15.801 -10.698  13.365  1.00 98.09           C  
ATOM     31  CD  GLN A   4     -16.795 -11.699  12.808  1.00 98.09           C  
ATOM     32  NE2 GLN A   4     -16.626 -12.967  13.169  1.00 98.09           N  
ATOM     33  OE1 GLN A   4     -17.708 -11.337  12.059  1.00 98.09           O  
ATOM     34  N   GLU A   5     -15.459  -6.309  12.073  1.00 98.40           N  
ATOM     35  CA  GLU A   5     -15.319  -5.191  11.145  1.00 98.40           C  
ATOM     36  C   GLU A   5     -14.119  -4.320  11.506  1.00 98.40           C  
ATOM     37  CB  GLU A   5     -16.595  -4.346  11.124  1.00 98.40           C  
ATOM     38  O   GLU A   5     -13.362  -3.902  10.628  1.00 98.40           O  
ATOM     39  CG  GLU A   5     -17.776  -5.032  10.453  1.00 98.40           C  
ATOM     40  CD  GLU A   5     -19.090  -4.291  10.647  1.00 98.40           C  
ATOM     41  OE1 GLU A   5     -20.028  -4.499   9.844  1.00 98.40           O  
ATOM     42  OE2 GLU A   5     -19.181  -3.495  11.608  1.00 98.40           O  
ATOM     43  N   LYS A   6     -13.949  -4.085  12.749  1.00 98.39           N  
ATOM     44  CA  LYS A   6     -12.814  -3.287  13.203  1.00 98.39           C  
ATOM     45  C   LYS A   6     -11.492  -3.968  12.863  1.00 98.39           C  
ATOM     46  CB  LYS A   6     -12.902  -3.036  14.709  1.00 98.39           C  
ATOM     47  O   LYS A   6     -10.537  -3.310  12.447  1.00 98.39           O  
ATOM     48  CG  LYS A   6     -13.897  -1.952  15.099  1.00 98.39           C  
ATOM     49  CD  LYS A   6     -13.906  -1.717  16.604  1.00 98.39           C  
ATOM     50  CE  LYS A   6     -14.980  -0.716  17.008  1.00 98.39           C  
ATOM     51  NZ  LYS A   6     -15.027  -0.520  18.488  1.00 98.39           N  
ATOM     52  N   THR A   7     -11.422  -5.274  13.065  1.00 98.56           N  
ATOM     53  CA  THR A   7     -10.218  -6.032  12.744  1.00 98.56           C  
ATOM     54  C   THR A   7      -9.901  -5.940  11.254  1.00 98.56           C  
ATOM     55  CB  THR A   7     -10.363  -7.510  13.151  1.00 98.56           C  
ATOM     56  O   THR A   7      -8.749  -5.727  10.871  1.00 98.56           O  
ATOM     57  CG2 THR A   7      -9.133  -8.316  12.746  1.00 98.56           C  
ATOM     58  OG1 THR A   7     -10.529  -7.594  14.572  1.00 98.56           O  
ATOM     59  N   ALA A   8     -10.948  -6.065  10.427  1.00 98.32           N  
ATOM     60  CA  ALA A   8     -10.742  -5.945   8.986  1.00 98.32           C  
ATOM     61  C   ALA A   8     -10.230  -4.555   8.619  1.00 98.32           C  
ATOM     62  CB  ALA A   8     -12.038  -6.245   8.236  1.00 98.32           C  
ATOM     63  O   ALA A   8      -9.295  -4.420   7.825  1.00 98.32           O  
ATOM     64  N   LEU A   9     -10.853  -3.564   9.146  1.00 98.55           N  
ATOM     65  CA  LEU A   9     -10.430  -2.194   8.880  1.00 98.55           C  
ATOM     66  C   LEU A   9      -8.987  -1.975   9.323  1.00 98.55           C  
ATOM     67  CB  LEU A   9     -11.350  -1.199   9.593  1.00 98.55           C  
ATOM     68  O   LEU A   9      -8.197  -1.364   8.600  1.00 98.55           O  
ATOM     69  CG  LEU A   9     -11.070   0.283   9.343  1.00 98.55           C  
ATOM     70  CD1 LEU A   9     -11.221   0.608   7.860  1.00 98.55           C  
ATOM     71  CD2 LEU A   9     -12.000   1.152  10.183  1.00 98.55           C  
ATOM     72  N   ASN A  10      -8.628  -2.468  10.496  1.00 98.49           N  
ATOM     73  CA  ASN A  10      -7.267  -2.309  10.998  1.00 98.49           C  
ATOM     74  C   ASN A  10      -6.252  -3.010  10.098  1.00 98.49           C  
ATOM     75  CB  ASN A  10      -7.159  -2.835  12.431  1.00 98.49           C  
ATOM     76  O   ASN A  10      -5.159  -2.490   9.867  1.00 98.49           O  
ATOM     77  CG  ASN A  10      -7.802  -1.908  13.443  1.00 98.49           C  
ATOM     78  ND2 ASN A  10      -8.133  -2.444  14.612  1.00 98.49           N  
ATOM     79  OD1 ASN A  10      -8.001  -0.720  13.177  1.00 98.49           O  
ATOM     80  N   MET A  11      -6.602  -4.155   9.609  1.00 98.77           N  
ATOM     81  CA  MET A  11      -5.723  -4.879   8.695  1.00 98.77           C  
ATOM     82  C   MET A  11      -5.532  -4.105   7.396  1.00 98.77           C  
ATOM     83  CB  MET A  11      -6.285  -6.271   8.397  1.00 98.77           C  
ATOM     84  O   MET A  11      -4.419  -4.028   6.872  1.00 98.77           O  
ATOM     85  CG  MET A  11      -6.196  -7.232   9.572  1.00 98.77           C  
ATOM     86  SD  MET A  11      -6.836  -8.902   9.163  1.00 98.77           S  
ATOM     87  CE  MET A  11      -5.531  -9.480   8.042  1.00 98.77           C  
ATOM     88  N   ALA A  12      -6.649  -3.548   6.908  1.00 98.72           N  
ATOM     89  CA  ALA A  12      -6.543  -2.744   5.693  1.00 98.72           C  
ATOM     90  C   ALA A  12      -5.638  -1.535   5.913  1.00 98.72           C  
ATOM     91  CB  ALA A  12      -7.926  -2.292   5.232  1.00 98.72           C  
ATOM     92  O   ALA A  12      -4.821  -1.198   5.052  1.00 98.72           O  
ATOM     93  N   ARG A  13      -5.799  -0.896   6.986  1.00 98.78           N  
ATOM     94  CA  ARG A  13      -4.951   0.239   7.337  1.00 98.78           C  
ATOM     95  C   ARG A  13      -3.490  -0.182   7.444  1.00 98.78           C  
ATOM     96  CB  ARG A  13      -5.413   0.869   8.652  1.00 98.78           C  
ATOM     97  O   ARG A  13      -2.600   0.515   6.951  1.00 98.78           O  
ATOM     98  CG  ARG A  13      -4.641   2.119   9.041  1.00 98.78           C  
ATOM     99  CD  ARG A  13      -5.068   2.644  10.405  1.00 98.78           C  
ATOM    100  NE  ARG A  13      -6.512   2.542  10.594  1.00 98.78           N  
ATOM    101  NH1 ARG A  13      -6.377   1.486  12.644  1.00 98.78           N  
ATOM    102  NH2 ARG A  13      -8.423   1.953  11.724  1.00 98.78           N  
ATOM    103  CZ  ARG A  13      -7.101   1.993  11.654  1.00 98.78           C  
ATOM    104  N   PHE A  14      -3.255  -1.283   8.169  1.00 98.82           N  
ATOM    105  CA  PHE A  14      -1.906  -1.807   8.345  1.00 98.82           C  
ATOM    106  C   PHE A  14      -1.254  -2.088   6.997  1.00 98.82           C  
ATOM    107  CB  PHE A  14      -1.930  -3.083   9.193  1.00 98.82           C  
ATOM    108  O   PHE A  14      -0.107  -1.700   6.763  1.00 98.82           O  
ATOM    109  CG  PHE A  14      -0.576  -3.709   9.386  1.00 98.82           C  
ATOM    110  CD1 PHE A  14      -0.203  -4.832   8.658  1.00 98.82           C  
ATOM    111  CD2 PHE A  14       0.326  -3.174  10.297  1.00 98.82           C  
ATOM    112  CE1 PHE A  14       1.050  -5.414   8.835  1.00 98.82           C  
ATOM    113  CE2 PHE A  14       1.580  -3.750  10.480  1.00 98.82           C  
ATOM    114  CZ  PHE A  14       1.940  -4.871   9.748  1.00 98.82           C  
ATOM    115  N   ILE A  15      -1.895  -2.755   6.128  1.00 98.80           N  
ATOM    116  CA  ILE A  15      -1.365  -3.086   4.810  1.00 98.80           C  
ATOM    117  C   ILE A  15      -1.038  -1.803   4.048  1.00 98.80           C  
ATOM    118  CB  ILE A  15      -2.358  -3.951   4.002  1.00 98.80           C  
ATOM    119  O   ILE A  15       0.009  -1.706   3.404  1.00 98.80           O  
ATOM    120  CG1 ILE A  15      -2.454  -5.357   4.605  1.00 98.80           C  
ATOM    121  CG2 ILE A  15      -1.945  -4.014   2.528  1.00 98.80           C  
ATOM    122  CD1 ILE A  15      -3.617  -6.182   4.070  1.00 98.80           C  
ATOM    123  N   ARG A  16      -1.945  -0.867   4.064  1.00 98.72           N  
ATOM    124  CA  ARG A  16      -1.706   0.413   3.405  1.00 98.72           C  
ATOM    125  C   ARG A  16      -0.407   1.045   3.891  1.00 98.72           C  
ATOM    126  CB  ARG A  16      -2.877   1.368   3.647  1.00 98.72           C  
ATOM    127  O   ARG A  16       0.432   1.450   3.083  1.00 98.72           O  
ATOM    128  CG  ARG A  16      -2.713   2.724   2.979  1.00 98.72           C  
ATOM    129  CD  ARG A  16      -3.796   3.702   3.413  1.00 98.72           C  
ATOM    130  NE  ARG A  16      -3.528   4.247   4.741  1.00 98.72           N  
ATOM    131  NH1 ARG A  16      -5.396   5.606   4.786  1.00 98.72           N  
ATOM    132  NH2 ARG A  16      -3.957   5.569   6.570  1.00 98.72           N  
ATOM    133  CZ  ARG A  16      -4.295   5.140   5.362  1.00 98.72           C  
ATOM    134  N   SER A  17      -0.165   1.062   5.170  1.00 98.74           N  
ATOM    135  CA  SER A  17       1.043   1.654   5.737  1.00 98.74           C  
ATOM    136  C   SER A  17       2.282   0.849   5.359  1.00 98.74           C  
ATOM    137  CB  SER A  17       0.931   1.748   7.259  1.00 98.74           C  
ATOM    138  O   SER A  17       3.346   1.419   5.108  1.00 98.74           O  
ATOM    139  OG  SER A  17      -0.134   2.606   7.632  1.00 98.74           O  
ATOM    140  N   GLN A  18       2.182  -0.455   5.307  1.00 98.75           N  
ATOM    141  CA  GLN A  18       3.321  -1.318   5.013  1.00 98.75           C  
ATOM    142  C   GLN A  18       3.790  -1.139   3.572  1.00 98.75           C  
ATOM    143  CB  GLN A  18       2.966  -2.783   5.271  1.00 98.75           C  
ATOM    144  O   GLN A  18       4.972  -1.315   3.271  1.00 98.75           O  
ATOM    145  CG  GLN A  18       2.835  -3.133   6.747  1.00 98.75           C  
ATOM    146  CD  GLN A  18       4.131  -2.940   7.513  1.00 98.75           C  
ATOM    147  NE2 GLN A  18       4.082  -2.131   8.566  1.00 98.75           N  
ATOM    148  OE1 GLN A  18       5.167  -3.513   7.161  1.00 98.75           O  
ATOM    149  N   THR A  19       2.828  -0.804   2.729  1.00 98.81           N  
ATOM    150  CA  THR A  19       3.246  -0.576   1.350  1.00 98.81           C  
ATOM    151  C   THR A  19       4.178   0.629   1.259  1.00 98.81           C  
ATOM    152  CB  THR A  19       2.032  -0.361   0.428  1.00 98.81           C  
ATOM    153  O   THR A  19       5.127   0.628   0.473  1.00 98.81           O  
ATOM    154  CG2 THR A  19       1.166  -1.614   0.355  1.00 98.81           C  
ATOM    155  OG1 THR A  19       1.242   0.723   0.932  1.00 98.81           O  
ATOM    156  N   LEU A  20       4.055   1.639   2.009  1.00 98.72           N  
ATOM    157  CA  LEU A  20       4.925   2.810   2.030  1.00 98.72           C  
ATOM    158  C   LEU A  20       6.303   2.454   2.578  1.00 98.72           C  
ATOM    159  CB  LEU A  20       4.301   3.926   2.872  1.00 98.72           C  
ATOM    160  O   LEU A  20       7.322   2.883   2.033  1.00 98.72           O  
ATOM    161  CG  LEU A  20       3.080   4.626   2.273  1.00 98.72           C  
ATOM    162  CD1 LEU A  20       2.477   5.597   3.282  1.00 98.72           C  
ATOM    163  CD2 LEU A  20       3.457   5.350   0.985  1.00 98.72           C  
ATOM    164  N   THR A  21       6.217   1.734   3.658  1.00 98.79           N  
ATOM    165  CA  THR A  21       7.476   1.283   4.239  1.00 98.79           C  
ATOM    166  C   THR A  21       8.261   0.437   3.241  1.00 98.79           C  
ATOM    167  CB  THR A  21       7.239   0.473   5.527  1.00 98.79           C  
ATOM    168  O   THR A  21       9.467   0.627   3.071  1.00 98.79           O  
ATOM    169  CG2 THR A  21       8.558   0.004   6.133  1.00 98.79           C  
ATOM    170  OG1 THR A  21       6.553   1.294   6.481  1.00 98.79           O  
ATOM    171  N   LEU A  22       7.600  -0.465   2.646  1.00 98.81           N  
ATOM    172  CA  LEU A  22       8.244  -1.310   1.647  1.00 98.81           C  
ATOM    173  C   LEU A  22       8.799  -0.471   0.501  1.00 98.81           C  
ATOM    174  CB  LEU A  22       7.256  -2.347   1.105  1.00 98.81           C  
ATOM    175  O   LEU A  22       9.920  -0.703   0.043  1.00 98.81           O  
ATOM    176  CG  LEU A  22       7.776  -3.264  -0.003  1.00 98.81           C  
ATOM    177  CD1 LEU A  22       9.013  -4.020   0.471  1.00 98.81           C  
ATOM    178  CD2 LEU A  22       6.688  -4.235  -0.449  1.00 98.81           C  
ATOM    179  N   LEU A  23       8.037   0.495   0.080  1.00 98.85           N  
ATOM    180  CA  LEU A  23       8.479   1.364  -1.005  1.00 98.85           C  
ATOM    181  C   LEU A  23       9.791   2.055  -0.647  1.00 98.85           C  
ATOM    182  CB  LEU A  23       7.408   2.410  -1.325  1.00 98.85           C  
ATOM    183  O   LEU A  23      10.708   2.119  -1.469  1.00 98.85           O  
ATOM    184  CG  LEU A  23       7.739   3.398  -2.445  1.00 98.85           C  
ATOM    185  CD1 LEU A  23       8.066   2.649  -3.733  1.00 98.85           C  
ATOM    186  CD2 LEU A  23       6.582   4.367  -2.662  1.00 98.85           C  
ATOM    187  N   GLU A  24       9.881   2.510   0.539  1.00 98.86           N  
ATOM    188  CA  GLU A  24      11.113   3.140   1.004  1.00 98.86           C  
ATOM    189  C   GLU A  24      12.292   2.176   0.920  1.00 98.86           C  
ATOM    190  CB  GLU A  24      10.949   3.647   2.440  1.00 98.86           C  
ATOM    191  O   GLU A  24      13.374   2.549   0.462  1.00 98.86           O  
ATOM    192  CG  GLU A  24      10.018   4.844   2.567  1.00 98.86           C  
ATOM    193  CD  GLU A  24       9.734   5.232   4.009  1.00 98.86           C  
ATOM    194  OE1 GLU A  24       8.988   6.211   4.239  1.00 98.86           O  
ATOM    195  OE2 GLU A  24      10.262   4.553   4.917  1.00 98.86           O  
ATOM    196  N   LYS A  25      12.081   1.024   1.350  1.00 98.89           N  
ATOM    197  CA  LYS A  25      13.141   0.021   1.325  1.00 98.89           C  
ATOM    198  C   LYS A  25      13.567  -0.293  -0.106  1.00 98.89           C  
ATOM    199  CB  LYS A  25      12.687  -1.258   2.030  1.00 98.89           C  
ATOM    200  O   LYS A  25      14.761  -0.389  -0.397  1.00 98.89           O  
ATOM    201  CG  LYS A  25      12.397  -1.079   3.512  1.00 98.89           C  
ATOM    202  CD  LYS A  25      13.663  -0.748   4.293  1.00 98.89           C  
ATOM    203  CE  LYS A  25      13.382  -0.613   5.784  1.00 98.89           C  
ATOM    204  NZ  LYS A  25      14.576  -0.114   6.530  1.00 98.89           N  
ATOM    205  N   LEU A  26      12.585  -0.405  -0.954  1.00 98.87           N  
ATOM    206  CA  LEU A  26      12.880  -0.706  -2.351  1.00 98.87           C  
ATOM    207  C   LEU A  26      13.659   0.434  -2.999  1.00 98.87           C  
ATOM    208  CB  LEU A  26      11.587  -0.963  -3.129  1.00 98.87           C  
ATOM    209  O   LEU A  26      14.585   0.195  -3.776  1.00 98.87           O  
ATOM    210  CG  LEU A  26      10.825  -2.242  -2.775  1.00 98.87           C  
ATOM    211  CD1 LEU A  26       9.473  -2.265  -3.478  1.00 98.87           C  
ATOM    212  CD2 LEU A  26      11.647  -3.472  -3.143  1.00 98.87           C  
ATOM    213  N   ASN A  27      13.280   1.588  -2.680  1.00 98.74           N  
ATOM    214  CA  ASN A  27      14.012   2.741  -3.193  1.00 98.74           C  
ATOM    215  C   ASN A  27      15.461   2.743  -2.715  1.00 98.74           C  
ATOM    216  CB  ASN A  27      13.317   4.042  -2.785  1.00 98.74           C  
ATOM    217  O   ASN A  27      16.371   3.068  -3.481  1.00 98.74           O  
ATOM    218  CG  ASN A  27      12.105   4.350  -3.642  1.00 98.74           C  
ATOM    219  ND2 ASN A  27      11.119   5.019  -3.056  1.00 98.74           N  
ATOM    220  OD1 ASN A  27      12.055   3.989  -4.821  1.00 98.74           O  
ATOM    221  N   GLU A  28      15.654   2.365  -1.538  1.00 98.80           N  
ATOM    222  CA  GLU A  28      16.995   2.268  -0.970  1.00 98.80           C  
ATOM    223  C   GLU A  28      17.836   1.235  -1.714  1.00 98.80           C  
ATOM    224  CB  GLU A  28      16.925   1.917   0.518  1.00 98.80           C  
ATOM    225  O   GLU A  28      19.054   1.385  -1.829  1.00 98.80           O  
ATOM    226  CG  GLU A  28      16.448   3.063   1.399  1.00 98.80           C  
ATOM    227  CD  GLU A  28      16.219   2.653   2.845  1.00 98.80           C  
ATOM    228  OE1 GLU A  28      15.741   3.490   3.645  1.00 98.80           O  
ATOM    229  OE2 GLU A  28      16.520   1.486   3.181  1.00 98.80           O  
ATOM    230  N   LEU A  29      17.232   0.274  -2.229  1.00 98.81           N  
ATOM    231  CA  LEU A  29      17.913  -0.812  -2.925  1.00 98.81           C  
ATOM    232  C   LEU A  29      17.995  -0.531  -4.422  1.00 98.81           C  
ATOM    233  CB  LEU A  29      17.190  -2.140  -2.683  1.00 98.81           C  
ATOM    234  O   LEU A  29      18.411  -1.395  -5.198  1.00 98.81           O  
ATOM    235  CG  LEU A  29      17.194  -2.661  -1.244  1.00 98.81           C  
ATOM    236  CD1 LEU A  29      16.257  -3.857  -1.112  1.00 98.81           C  
ATOM    237  CD2 LEU A  29      18.608  -3.032  -0.813  1.00 98.81           C  
ATOM    238  N   ASP A  30      17.588   0.559  -4.836  1.00 98.48           N  
ATOM    239  CA  ASP A  30      17.543   0.928  -6.247  1.00 98.48           C  
ATOM    240  C   ASP A  30      16.775  -0.110  -7.063  1.00 98.48           C  
ATOM    241  CB  ASP A  30      18.959   1.092  -6.805  1.00 98.48           C  
ATOM    242  O   ASP A  30      17.153  -0.422  -8.194  1.00 98.48           O  
ATOM    243  CG  ASP A  30      19.700   2.274  -6.205  1.00 98.48           C  
ATOM    244  OD1 ASP A  30      19.103   3.364  -6.072  1.00 98.48           O  
ATOM    245  OD2 ASP A  30      20.892   2.114  -5.864  1.00 98.48           O  
ATOM    246  N   ALA A  31      15.876  -0.756  -6.463  1.00 98.71           N  
ATOM    247  CA  ALA A  31      14.999  -1.692  -7.163  1.00 98.71           C  
ATOM    248  C   ALA A  31      13.852  -0.958  -7.852  1.00 98.71           C  
ATOM    249  CB  ALA A  31      14.451  -2.736  -6.192  1.00 98.71           C  
ATOM    250  O   ALA A  31      12.708  -1.013  -7.395  1.00 98.71           O  
ATOM    251  N   ASP A  32      14.021  -0.342  -8.983  1.00 98.62           N  
ATOM    252  CA  ASP A  32      13.098   0.601  -9.607  1.00 98.62           C  
ATOM    253  C   ASP A  32      11.838  -0.109 -10.100  1.00 98.62           C  
ATOM    254  CB  ASP A  32      13.778   1.330 -10.768  1.00 98.62           C  
ATOM    255  O   ASP A  32      10.725   0.384  -9.904  1.00 98.62           O  
ATOM    256  CG  ASP A  32      14.900   2.247 -10.315  1.00 98.62           C  
ATOM    257  OD1 ASP A  32      14.852   2.752  -9.173  1.00 98.62           O  
ATOM    258  OD2 ASP A  32      15.840   2.470 -11.110  1.00 98.62           O  
ATOM    259  N   GLU A  33      12.070  -1.228 -10.671  1.00 98.77           N  
ATOM    260  CA  GLU A  33      10.911  -1.944 -11.196  1.00 98.77           C  
ATOM    261  C   GLU A  33       9.972  -2.373 -10.072  1.00 98.77           C  
ATOM    262  CB  GLU A  33      11.354  -3.165 -12.006  1.00 98.77           C  
ATOM    263  O   GLU A  33       8.756  -2.194 -10.168  1.00 98.77           O  
ATOM    264  CG  GLU A  33      12.025  -2.815 -13.326  1.00 98.77           C  
ATOM    265  CD  GLU A  33      12.485  -4.036 -14.107  1.00 98.77           C  
ATOM    266  OE1 GLU A  33      13.185  -3.873 -15.133  1.00 98.77           O  
ATOM    267  OE2 GLU A  33      12.143  -5.165 -13.690  1.00 98.77           O  
ATOM    268  N   GLN A  34      10.525  -2.882  -9.044  1.00 98.78           N  
ATOM    269  CA  GLN A  34       9.725  -3.291  -7.894  1.00 98.78           C  
ATOM    270  C   GLN A  34       9.080  -2.086  -7.216  1.00 98.78           C  
ATOM    271  CB  GLN A  34      10.583  -4.062  -6.889  1.00 98.78           C  
ATOM    272  O   GLN A  34       7.935  -2.160  -6.764  1.00 98.78           O  
ATOM    273  CG  GLN A  34      11.054  -5.418  -7.396  1.00 98.78           C  
ATOM    274  CD  GLN A  34      12.246  -5.315  -8.329  1.00 98.78           C  
ATOM    275  NE2 GLN A  34      12.893  -6.445  -8.592  1.00 98.78           N  
ATOM    276  OE1 GLN A  34      12.582  -4.228  -8.810  1.00 98.78           O  
ATOM    277  N   ALA A  35       9.792  -1.018  -7.134  1.00 98.86           N  
ATOM    278  CA  ALA A  35       9.237   0.195  -6.539  1.00 98.86           C  
ATOM    279  C   ALA A  35       8.009   0.672  -7.310  1.00 98.86           C  
ATOM    280  CB  ALA A  35      10.293   1.297  -6.493  1.00 98.86           C  
ATOM    281  O   ALA A  35       7.024   1.109  -6.711  1.00 98.86           O  
ATOM    282  N   ASP A  36       8.087   0.541  -8.632  1.00 98.83           N  
ATOM    283  CA  ASP A  36       6.934   0.914  -9.445  1.00 98.83           C  
ATOM    284  C   ASP A  36       5.728   0.035  -9.124  1.00 98.83           C  
ATOM    285  CB  ASP A  36       7.273   0.818 -10.934  1.00 98.83           C  
ATOM    286  O   ASP A  36       4.606   0.531  -9.003  1.00 98.83           O  
ATOM    287  CG  ASP A  36       8.194   1.931 -11.405  1.00 98.83           C  
ATOM    288  OD1 ASP A  36       8.348   2.941 -10.686  1.00 98.83           O  
ATOM    289  OD2 ASP A  36       8.768   1.797 -12.508  1.00 98.83           O  
ATOM    290  N   ILE A  37       5.988  -1.201  -8.996  1.00 98.84           N  
ATOM    291  CA  ILE A  37       4.931  -2.139  -8.634  1.00 98.84           C  
ATOM    292  C   ILE A  37       4.389  -1.796  -7.249  1.00 98.84           C  
ATOM    293  CB  ILE A  37       5.436  -3.599  -8.666  1.00 98.84           C  
ATOM    294  O   ILE A  37       3.175  -1.791  -7.034  1.00 98.84           O  
ATOM    295  CG1 ILE A  37       5.785  -4.013 -10.101  1.00 98.84           C  
ATOM    296  CG2 ILE A  37       4.393  -4.545  -8.062  1.00 98.84           C  
ATOM    297  CD1 ILE A  37       6.524  -5.340 -10.200  1.00 98.84           C  
ATOM    298  N   CYS A  38       5.262  -1.447  -6.337  1.00 98.83           N  
ATOM    299  CA  CYS A  38       4.866  -1.136  -4.967  1.00 98.83           C  
ATOM    300  C   CYS A  38       4.016   0.128  -4.919  1.00 98.83           C  
ATOM    301  CB  CYS A  38       6.098  -0.967  -4.079  1.00 98.83           C  
ATOM    302  O   CYS A  38       3.063   0.211  -4.142  1.00 98.83           O  
ATOM    303  SG  CYS A  38       5.723  -0.936  -2.312  1.00 98.83           S  
ATOM    304  N   GLU A  39       4.280   1.063  -5.688  1.00 98.79           N  
ATOM    305  CA  GLU A  39       3.464   2.271  -5.766  1.00 98.79           C  
ATOM    306  C   GLU A  39       2.036   1.946  -6.196  1.00 98.79           C  
ATOM    307  CB  GLU A  39       4.088   3.280  -6.734  1.00 98.79           C  
ATOM    308  O   GLU A  39       1.077   2.472  -5.629  1.00 98.79           O  
ATOM    309  CG  GLU A  39       5.324   3.976  -6.184  1.00 98.79           C  
ATOM    310  CD  GLU A  39       5.946   4.958  -7.164  1.00 98.79           C  
ATOM    311  OE1 GLU A  39       6.716   5.844  -6.730  1.00 98.79           O  
ATOM    312  OE2 GLU A  39       5.660   4.840  -8.377  1.00 98.79           O  
ATOM    313  N   SER A  40       1.938   1.121  -7.233  1.00 98.78           N  
ATOM    314  CA  SER A  40       0.614   0.685  -7.666  1.00 98.78           C  
ATOM    315  C   SER A  40      -0.102  -0.086  -6.562  1.00 98.78           C  
ATOM    316  CB  SER A  40       0.719  -0.183  -8.920  1.00 98.78           C  
ATOM    317  O   SER A  40      -1.298   0.109  -6.338  1.00 98.78           O  
ATOM    318  OG  SER A  40      -0.567  -0.567  -9.375  1.00 98.78           O  
ATOM    319  N   LEU A  41       0.653  -0.920  -5.927  1.00 98.80           N  
ATOM    320  CA  LEU A  41       0.103  -1.659  -4.795  1.00 98.80           C  
ATOM    321  C   LEU A  41      -0.408  -0.706  -3.721  1.00 98.80           C  
ATOM    322  CB  LEU A  41       1.160  -2.596  -4.203  1.00 98.80           C  
ATOM    323  O   LEU A  41      -1.494  -0.908  -3.171  1.00 98.80           O  
ATOM    324  CG  LEU A  41       0.723  -3.438  -3.003  1.00 98.80           C  
ATOM    325  CD1 LEU A  41      -0.448  -4.337  -3.385  1.00 98.80           C  
ATOM    326  CD2 LEU A  41       1.891  -4.266  -2.478  1.00 98.80           C  
ATOM    327  N   HIS A  42       0.325   0.350  -3.453  1.00 98.81           N  
ATOM    328  CA  HIS A  42      -0.090   1.329  -2.455  1.00 98.81           C  
ATOM    329  C   HIS A  42      -1.402   1.997  -2.851  1.00 98.81           C  
ATOM    330  CB  HIS A  42       0.998   2.385  -2.256  1.00 98.81           C  
ATOM    331  O   HIS A  42      -2.280   2.200  -2.009  1.00 98.81           O  
ATOM    332  CG  HIS A  42       0.621   3.459  -1.285  1.00 98.81           C  
ATOM    333  CD2 HIS A  42       0.288   4.757  -1.480  1.00 98.81           C  
ATOM    334  ND1 HIS A  42       0.561   3.245   0.075  1.00 98.81           N  
ATOM    335  CE1 HIS A  42       0.205   4.368   0.676  1.00 98.81           C  
ATOM    336  NE2 HIS A  42       0.034   5.300  -0.245  1.00 98.81           N  
ATOM    337  N   ASP A  43      -1.576   2.308  -4.066  1.00 98.82           N  
ATOM    338  CA  ASP A  43      -2.823   2.911  -4.527  1.00 98.82           C  
ATOM    339  C   ASP A  43      -4.006   1.977  -4.285  1.00 98.82           C  
ATOM    340  CB  ASP A  43      -2.730   3.269  -6.011  1.00 98.82           C  
ATOM    341  O   ASP A  43      -5.062   2.412  -3.819  1.00 98.82           O  
ATOM    342  CG  ASP A  43      -1.789   4.429  -6.284  1.00 98.82           C  
ATOM    343  OD1 ASP A  43      -1.433   5.162  -5.336  1.00 98.82           O  
ATOM    344  OD2 ASP A  43      -1.402   4.614  -7.458  1.00 98.82           O  
ATOM    345  N   HIS A  44      -3.791   0.742  -4.582  1.00 98.82           N  
ATOM    346  CA  HIS A  44      -4.853  -0.233  -4.358  1.00 98.82           C  
ATOM    347  C   HIS A  44      -5.128  -0.414  -2.869  1.00 98.82           C  
ATOM    348  CB  HIS A  44      -4.489  -1.577  -4.992  1.00 98.82           C  
ATOM    349  O   HIS A  44      -6.285  -0.523  -2.456  1.00 98.82           O  
ATOM    350  CG  HIS A  44      -4.546  -1.570  -6.487  1.00 98.82           C  
ATOM    351  CD2 HIS A  44      -5.513  -1.978  -7.341  1.00 98.82           C  
ATOM    352  ND1 HIS A  44      -3.513  -1.100  -7.268  1.00 98.82           N  
ATOM    353  CE1 HIS A  44      -3.844  -1.220  -8.543  1.00 98.82           C  
ATOM    354  NE2 HIS A  44      -5.053  -1.750  -8.615  1.00 98.82           N  
ATOM    355  N   ALA A  45      -4.072  -0.484  -2.092  1.00 98.83           N  
ATOM    356  CA  ALA A  45      -4.250  -0.623  -0.649  1.00 98.83           C  
ATOM    357  C   ALA A  45      -5.003   0.572  -0.072  1.00 98.83           C  
ATOM    358  CB  ALA A  45      -2.897  -0.779   0.042  1.00 98.83           C  
ATOM    359  O   ALA A  45      -5.868   0.410   0.792  1.00 98.83           O  
ATOM    360  N   ASP A  46      -4.658   1.748  -0.556  1.00 98.83           N  
ATOM    361  CA  ASP A  46      -5.356   2.952  -0.116  1.00 98.83           C  
ATOM    362  C   ASP A  46      -6.836   2.896  -0.490  1.00 98.83           C  
ATOM    363  CB  ASP A  46      -4.708   4.200  -0.719  1.00 98.83           C  
ATOM    364  O   ASP A  46      -7.700   3.224   0.326  1.00 98.83           O  
ATOM    365  CG  ASP A  46      -5.290   5.492  -0.175  1.00 98.83           C  
ATOM    366  OD1 ASP A  46      -5.191   5.739   1.046  1.00 98.83           O  
ATOM    367  OD2 ASP A  46      -5.855   6.270  -0.974  1.00 98.83           O  
ATOM    368  N   GLU A  47      -7.080   2.517  -1.713  1.00 98.85           N  
ATOM    369  CA  GLU A  47      -8.462   2.377  -2.162  1.00 98.85           C  
ATOM    370  C   GLU A  47      -9.228   1.384  -1.293  1.00 98.85           C  
ATOM    371  CB  GLU A  47      -8.509   1.939  -3.628  1.00 98.85           C  
ATOM    372  O   GLU A  47     -10.369   1.641  -0.906  1.00 98.85           O  
ATOM    373  CG  GLU A  47      -9.918   1.831  -4.193  1.00 98.85           C  
ATOM    374  CD  GLU A  47      -9.946   1.454  -5.666  1.00 98.85           C  
ATOM    375  OE1 GLU A  47     -11.052   1.294  -6.230  1.00 98.85           O  
ATOM    376  OE2 GLU A  47      -8.854   1.318  -6.260  1.00 98.85           O  
ATOM    377  N   LEU A  48      -8.645   0.248  -0.975  1.00 98.80           N  
ATOM    378  CA  LEU A  48      -9.265  -0.762  -0.125  1.00 98.80           C  
ATOM    379  C   LEU A  48      -9.571  -0.196   1.258  1.00 98.80           C  
ATOM    380  CB  LEU A  48      -8.356  -1.987   0.002  1.00 98.80           C  
ATOM    381  O   LEU A  48     -10.677  -0.374   1.775  1.00 98.80           O  
ATOM    382  CG  LEU A  48      -8.845  -3.101   0.929  1.00 98.80           C  
ATOM    383  CD1 LEU A  48     -10.176  -3.658   0.433  1.00 98.80           C  
ATOM    384  CD2 LEU A  48      -7.802  -4.208   1.032  1.00 98.80           C  
ATOM    385  N   TYR A  49      -8.595   0.462   1.801  1.00 98.83           N  
ATOM    386  CA  TYR A  49      -8.785   1.040   3.126  1.00 98.83           C  
ATOM    387  C   TYR A  49      -9.951   2.021   3.131  1.00 98.83           C  
ATOM    388  CB  TYR A  49      -7.508   1.745   3.594  1.00 98.83           C  
ATOM    389  O   TYR A  49     -10.830   1.947   3.994  1.00 98.83           O  
ATOM    390  CG  TYR A  49      -7.673   2.505   4.888  1.00 98.83           C  
ATOM    391  CD1 TYR A  49      -7.519   3.889   4.930  1.00 98.83           C  
ATOM    392  CD2 TYR A  49      -7.982   1.841   6.070  1.00 98.83           C  
ATOM    393  CE1 TYR A  49      -7.668   4.593   6.121  1.00 98.83           C  
ATOM    394  CE2 TYR A  49      -8.134   2.534   7.266  1.00 98.83           C  
ATOM    395  OH  TYR A  49      -8.124   4.600   8.463  1.00 98.83           O  
ATOM    396  CZ  TYR A  49      -7.975   3.908   7.281  1.00 98.83           C  
ATOM    397  N   ARG A  50      -9.994   2.876   2.167  1.00 98.79           N  
ATOM    398  CA  ARG A  50     -11.065   3.864   2.083  1.00 98.79           C  
ATOM    399  C   ARG A  50     -12.417   3.190   1.875  1.00 98.79           C  
ATOM    400  CB  ARG A  50     -10.794   4.856   0.949  1.00 98.79           C  
ATOM    401  O   ARG A  50     -13.423   3.616   2.446  1.00 98.79           O  
ATOM    402  CG  ARG A  50      -9.614   5.779   1.206  1.00 98.79           C  
ATOM    403  CD  ARG A  50      -9.410   6.765   0.065  1.00 98.79           C  
ATOM    404  NE  ARG A  50      -8.270   7.644   0.309  1.00 98.79           N  
ATOM    405  NH1 ARG A  50      -9.545   9.512   0.780  1.00 98.79           N  
ATOM    406  NH2 ARG A  50      -7.257   9.635   0.842  1.00 98.79           N  
ATOM    407  CZ  ARG A  50      -8.360   8.928   0.643  1.00 98.79           C  
ATOM    408  N   SER A  51     -12.386   2.203   1.029  1.00 98.74           N  
ATOM    409  CA  SER A  51     -13.615   1.454   0.789  1.00 98.74           C  
ATOM    410  C   SER A  51     -14.121   0.797   2.069  1.00 98.74           C  
ATOM    411  CB  SER A  51     -13.393   0.390  -0.287  1.00 98.74           C  
ATOM    412  O   SER A  51     -15.318   0.839   2.363  1.00 98.74           O  
ATOM    413  OG  SER A  51     -14.591  -0.325  -0.542  1.00 98.74           O  
ATOM    414  N   CYS A  52     -13.260   0.193   2.849  1.00 98.47           N  
ATOM    415  CA  CYS A  52     -13.617  -0.420   4.124  1.00 98.47           C  
ATOM    416  C   CYS A  52     -14.133   0.626   5.106  1.00 98.47           C  
ATOM    417  CB  CYS A  52     -12.415  -1.147   4.725  1.00 98.47           C  
ATOM    418  O   CYS A  52     -15.107   0.384   5.822  1.00 98.47           O  
ATOM    419  SG  CYS A  52     -11.998  -2.687   3.879  1.00 98.47           S  
ATOM    420  N   LEU A  53     -13.511   1.792   5.157  1.00 97.99           N  
ATOM    421  CA  LEU A  53     -13.943   2.883   6.024  1.00 97.99           C  
ATOM    422  C   LEU A  53     -15.375   3.297   5.704  1.00 97.99           C  
ATOM    423  CB  LEU A  53     -13.007   4.085   5.881  1.00 97.99           C  
ATOM    424  O   LEU A  53     -16.174   3.541   6.611  1.00 97.99           O  
ATOM    425  CG  LEU A  53     -11.726   4.051   6.715  1.00 97.99           C  
ATOM    426  CD1 LEU A  53     -10.794   5.185   6.302  1.00 97.99           C  
ATOM    427  CD2 LEU A  53     -12.053   4.136   8.202  1.00 97.99           C  
ATOM    428  N   ALA A  54     -15.643   3.318   4.445  1.00 98.16           N  
ATOM    429  CA  ALA A  54     -16.968   3.739   3.997  1.00 98.16           C  
ATOM    430  C   ALA A  54     -18.012   2.665   4.287  1.00 98.16           C  
ATOM    431  CB  ALA A  54     -16.946   4.066   2.506  1.00 98.16           C  
ATOM    432  O   ALA A  54     -19.159   2.978   4.615  1.00 98.16           O  
ATOM    433  N   ARG A  55     -17.694   1.472   4.195  1.00 97.86           N  
ATOM    434  CA  ARG A  55     -18.623   0.355   4.334  1.00 97.86           C  
ATOM    435  C   ARG A  55     -18.880   0.036   5.803  1.00 97.86           C  
ATOM    436  CB  ARG A  55     -18.086  -0.884   3.615  1.00 97.86           C  
ATOM    437  O   ARG A  55     -20.019  -0.223   6.198  1.00 97.86           O  
ATOM    438  CG  ARG A  55     -18.934  -2.130   3.818  1.00 97.86           C  
ATOM    439  CD  ARG A  55     -18.500  -3.264   2.900  1.00 97.86           C  
ATOM    440  NE  ARG A  55     -19.285  -4.473   3.127  1.00 97.86           N  
ATOM    441  NH1 ARG A  55     -19.699  -4.874   0.890  1.00 97.86           N  
ATOM    442  NH2 ARG A  55     -20.532  -6.292   2.487  1.00 97.86           N  
ATOM    443  CZ  ARG A  55     -19.837  -5.210   2.167  1.00 97.86           C  
ATOM    444  N   PHE A  56     -17.787  -0.012   6.644  1.00 94.81           N  
ATOM    445  CA  PHE A  56     -17.916  -0.431   8.034  1.00 94.81           C  
ATOM    446  C   PHE A  56     -17.966   0.777   8.961  1.00 94.81           C  
ATOM    447  CB  PHE A  56     -16.756  -1.349   8.430  1.00 94.81           C  
ATOM    448  O   PHE A  56     -18.660   0.757   9.980  1.00 94.81           O  
ATOM    449  CG  PHE A  56     -16.580  -2.533   7.518  1.00 94.81           C  
ATOM    450  CD1 PHE A  56     -17.679  -3.266   7.088  1.00 94.81           C  
ATOM    451  CD2 PHE A  56     -15.315  -2.913   7.091  1.00 94.81           C  
ATOM    452  CE1 PHE A  56     -17.520  -4.363   6.243  1.00 94.81           C  
ATOM    453  CE2 PHE A  56     -15.147  -4.008   6.247  1.00 94.81           C  
ATOM    454  CZ  PHE A  56     -16.251  -4.731   5.825  1.00 94.81           C  
TER     455      PHE A  56                                                      
ENDMDL                                                                          
END                                                                             
