# Supplementary material for: Semantical and geometrical protein encoding toward enhanced bioactivity and thermostability
Source: eLife. 2025 May 2;13:RP98033. doi: 10.7554/eLife.98033 (PMC12048155; doi:10.7554/eLife.98033)
Supplement: Source code 1. [file elife-98033-code1.zip › ProtSSN-master/data/DDG/DATASET/1ROP-7.0-69.0/1ROP-7.0-69.0.tsv]

mutant	score
D30A	0.3
D30C	0.8
D30E	1.0
D30F	-0.1
D30G	2.0
D30H	0.9
D30I	-0.8
D30K	0.9
D30L	-0.1
D30M	0.6
D30N	0.8
D30P	-1.6
D30Q	1.8
D30R	0.8
D30S	1.0
D30T	-0.4
D30V	-0.4
D30W	-0.4
D30Y	0.2
