# Supplementary material for: Semantical and geometrical protein encoding toward enhanced bioactivity and thermostability
Source: eLife. 2025 May 2;13:RP98033. doi: 10.7554/eLife.98033 (PMC12048155; doi:10.7554/eLife.98033)
Supplement: Source code 1. [file elife-98033-code1.zip › ProtSSN-master/data/DDG/DATASET/1RTB-5.0-40.0/1RTB-5.0-40.0.detail.json]

{"mutant": ["A109G", "A64G", "I106A", "I106L", "I106V", "I107A", "I107L", "I107V", "I81A", "I81G", "I81V", "V108A", "V108I", "V108L", "V116A", "V116G", "V118A", "V118G", "V47A", "V54A", "V54G", "V54I", "V54L", "V57A", "V57I", "V57L", "V63A", "V63G", "V108G", "V47G", "V57G"], "score": [-0.43, -0.44, -4.38, -1.79, -0.8, -2.85, -2.2, -0.08, -2.99, -4.81, -0.43, -4.2, -0.44, -0.7, -0.67, -1.18, -1.92, -2.78, -3.8, -2.58, -4.87, -1.95, -1.09, -2.85, -1.3, -2.37, -2.03, -3.5, -7.29, -7.35, -5.52]}
