# Supplementary material for: Semantical and geometrical protein encoding toward enhanced bioactivity and thermostability
Source: eLife. 2025 May 2;13:RP98033. doi: 10.7554/eLife.98033 (PMC12048155; doi:10.7554/eLife.98033)
Supplement: Source code 1. [file elife-98033-code1.zip › ProtSSN-master/data/DDG/DATASET/1RTB-5.0-40.0/1RTB-5.0-40.0.ef.pdb]

PARENT N/A
ATOM      1  N   LYS A   1       0.816  20.610  -5.558  1.00 80.90           N  
ATOM      2  CA  LYS A   1      -0.125  19.532  -5.268  1.00 82.57           C  
ATOM      3  C   LYS A   1       0.391  18.196  -5.796  1.00 84.24           C  
ATOM      4  CB  LYS A   1      -1.496  19.839  -5.871  1.00 75.26           C  
ATOM      5  O   LYS A   1       0.872  18.113  -6.928  1.00 79.05           O  
ATOM      6  CG  LYS A   1      -2.632  19.021  -5.274  1.00 66.12           C  
ATOM      7  CD  LYS A   1      -3.985  19.463  -5.817  1.00 63.09           C  
ATOM      8  CE  LYS A   1      -5.119  18.621  -5.248  1.00 57.87           C  
ATOM      9  NZ  LYS A   1      -6.451  19.074  -5.750  1.00 49.51           N  
ATOM     10  N   GLU A   2       0.558  17.136  -4.977  1.00 88.01           N  
ATOM     11  CA  GLU A   2       1.094  15.832  -5.358  1.00 88.61           C  
ATOM     12  C   GLU A   2       0.152  15.106  -6.314  1.00 88.99           C  
ATOM     13  CB  GLU A   2       1.351  14.972  -4.118  1.00 86.27           C  
ATOM     14  O   GLU A   2      -1.068  15.146  -6.141  1.00 87.33           O  
ATOM     15  CG  GLU A   2       2.019  13.640  -4.421  1.00 80.25           C  
ATOM     16  CD  GLU A   2       2.244  12.785  -3.184  1.00 77.29           C  
ATOM     17  OE1 GLU A   2       1.391  12.808  -2.267  1.00 76.72           O  
ATOM     18  OE2 GLU A   2       3.281  12.088  -3.129  1.00 75.43           O  
ATOM     19  N   THR A   3       0.630  14.579  -7.428  1.00 89.97           N  
ATOM     20  CA  THR A   3      -0.177  13.791  -8.353  1.00 90.29           C  
ATOM     21  C   THR A   3      -0.641  12.494  -7.697  1.00 90.77           C  
ATOM     22  CB  THR A   3       0.605  13.468  -9.640  1.00 89.27           C  
ATOM     23  O   THR A   3      -0.080  12.069  -6.685  1.00 90.19           O  
ATOM     24  CG2 THR A   3       1.163  14.736 -10.277  1.00 84.78           C  
ATOM     25  OG1 THR A   3       1.690  12.587  -9.324  1.00 87.02           O  
ATOM     26  N   ALA A   4      -1.740  11.899  -8.281  1.00 91.22           N  
ATOM     27  CA  ALA A   4      -2.216  10.611  -7.781  1.00 91.62           C  
ATOM     28  C   ALA A   4      -1.107   9.564  -7.820  1.00 92.21           C  
ATOM     29  CB  ALA A   4      -3.419  10.138  -8.593  1.00 90.55           C  
ATOM     30  O   ALA A   4      -0.968   8.762  -6.893  1.00 91.90           O  
ATOM     31  N   ALA A   5      -0.295   9.517  -8.874  1.00 93.19           N  
ATOM     32  CA  ALA A   5       0.817   8.578  -8.993  1.00 93.47           C  
ATOM     33  C   ALA A   5       1.873   8.840  -7.924  1.00 93.60           C  
ATOM     34  CB  ALA A   5       1.439   8.663 -10.385  1.00 92.66           C  
ATOM     35  O   ALA A   5       2.400   7.902  -7.320  1.00 93.17           O  
ATOM     36  N   ALA A   6       2.181  10.074  -7.720  1.00 92.76           N  
ATOM     37  CA  ALA A   6       3.158  10.427  -6.693  1.00 92.82           C  
ATOM     38  C   ALA A   6       2.651  10.057  -5.302  1.00 92.94           C  
ATOM     39  CB  ALA A   6       3.484  11.917  -6.759  1.00 91.91           C  
ATOM     40  O   ALA A   6       3.417   9.582  -4.461  1.00 92.39           O  
ATOM     41  N   LYS A   7       1.385  10.331  -5.135  1.00 93.26           N  
ATOM     42  CA  LYS A   7       0.772   9.940  -3.869  1.00 93.36           C  
ATOM     43  C   LYS A   7       0.848   8.430  -3.665  1.00 93.74           C  
ATOM     44  CB  LYS A   7      -0.685  10.403  -3.813  1.00 92.22           C  
ATOM     45  O   LYS A   7       1.160   7.962  -2.567  1.00 93.34           O  
ATOM     46  CG  LYS A   7      -1.377  10.107  -2.491  1.00 86.01           C  
ATOM     47  CD  LYS A   7      -2.812  10.618  -2.485  1.00 82.09           C  
ATOM     48  CE  LYS A   7      -3.507  10.323  -1.162  1.00 75.28           C  
ATOM     49  NZ  LYS A   7      -4.910  10.835  -1.147  1.00 67.03           N  
ATOM     50  N   PHE A   8       0.573   7.616  -4.712  1.00 94.92           N  
ATOM     51  CA  PHE A   8       0.700   6.165  -4.649  1.00 95.16           C  
ATOM     52  C   PHE A   8       2.112   5.762  -4.241  1.00 95.02           C  
ATOM     53  CB  PHE A   8       0.344   5.534  -5.999  1.00 94.97           C  
ATOM     54  O   PHE A   8       2.292   4.929  -3.351  1.00 94.58           O  
ATOM     55  CG  PHE A   8       0.544   4.043  -6.045  1.00 94.52           C  
ATOM     56  CD1 PHE A   8      -0.503   3.178  -5.755  1.00 93.49           C  
ATOM     57  CD2 PHE A   8       1.782   3.507  -6.378  1.00 93.21           C  
ATOM     58  CE1 PHE A   8      -0.321   1.798  -5.796  1.00 92.68           C  
ATOM     59  CE2 PHE A   8       1.972   2.129  -6.421  1.00 92.91           C  
ATOM     60  CZ  PHE A   8       0.920   1.276  -6.129  1.00 92.31           C  
ATOM     61  N   GLU A   9       3.091   6.336  -4.866  1.00 94.47           N  
ATOM     62  CA  GLU A   9       4.480   5.982  -4.589  1.00 94.32           C  
ATOM     63  C   GLU A   9       4.859   6.319  -3.150  1.00 94.09           C  
ATOM     64  CB  GLU A   9       5.421   6.696  -5.562  1.00 93.11           C  
ATOM     65  O   GLU A   9       5.474   5.505  -2.458  1.00 93.29           O  
ATOM     66  CG  GLU A   9       5.302   6.212  -7.000  1.00 84.38           C  
ATOM     67  CD  GLU A   9       6.290   6.882  -7.942  1.00 78.83           C  
ATOM     68  OE1 GLU A   9       7.356   7.344  -7.476  1.00 75.02           O  
ATOM     69  OE2 GLU A   9       5.995   6.946  -9.157  1.00 73.06           O  
ATOM     70  N   ARG A  10       4.503   7.497  -2.751  1.00 93.00           N  
ATOM     71  CA  ARG A  10       4.808   7.917  -1.388  1.00 92.78           C  
ATOM     72  C   ARG A  10       4.149   6.994  -0.369  1.00 92.67           C  
ATOM     73  CB  ARG A  10       4.356   9.361  -1.156  1.00 91.81           C  
ATOM     74  O   ARG A  10       4.770   6.615   0.626  1.00 91.87           O  
ATOM     75  CG  ARG A  10       4.537   9.841   0.275  1.00 88.21           C  
ATOM     76  CD  ARG A  10       4.173  11.311   0.427  1.00 85.42           C  
ATOM     77  NE  ARG A  10       2.799  11.573   0.008  1.00 81.78           N  
ATOM     78  NH1 ARG A  10       1.838  10.808   1.965  1.00 67.40           N  
ATOM     79  NH2 ARG A  10       0.518  11.604   0.268  1.00 64.95           N  
ATOM     80  CZ  ARG A  10       1.721  11.328   0.748  1.00 79.54           C  
ATOM     81  N   GLN A  11       2.928   6.575  -0.625  1.00 94.40           N  
ATOM     82  CA  GLN A  11       2.144   5.836   0.359  1.00 94.49           C  
ATOM     83  C   GLN A  11       2.490   4.350   0.334  1.00 94.54           C  
ATOM     84  CB  GLN A  11       0.648   6.031   0.111  1.00 93.52           C  
ATOM     85  O   GLN A  11       2.367   3.661   1.349  1.00 94.01           O  
ATOM     86  CG  GLN A  11       0.158   7.447   0.383  1.00 88.47           C  
ATOM     87  CD  GLN A  11      -1.351   7.572   0.299  1.00 82.99           C  
ATOM     88  NE2 GLN A  11      -1.855   8.790   0.466  1.00 77.59           N  
ATOM     89  OE1 GLN A  11      -2.059   6.583   0.085  1.00 81.83           O  
ATOM     90  N   HIS A  12       3.050   3.809  -0.816  1.00 95.16           N  
ATOM     91  CA  HIS A  12       3.038   2.353  -0.893  1.00 95.33           C  
ATOM     92  C   HIS A  12       4.408   1.811  -1.287  1.00 95.04           C  
ATOM     93  CB  HIS A  12       1.979   1.876  -1.888  1.00 94.92           C  
ATOM     94  O   HIS A  12       4.686   0.623  -1.107  1.00 94.43           O  
ATOM     95  CG  HIS A  12       0.581   2.225  -1.490  1.00 94.16           C  
ATOM     96  CD2 HIS A  12      -0.268   3.170  -1.958  1.00 91.81           C  
ATOM     97  ND1 HIS A  12      -0.094   1.563  -0.487  1.00 91.86           N  
ATOM     98  CE1 HIS A  12      -1.301   2.087  -0.357  1.00 91.56           C  
ATOM     99  NE2 HIS A  12      -1.432   3.064  -1.238  1.00 91.82           N  
ATOM    100  N   MET A  13       5.279   2.569  -1.827  1.00 94.35           N  
ATOM    101  CA  MET A  13       6.541   2.045  -2.343  1.00 94.20           C  
ATOM    102  C   MET A  13       7.643   2.151  -1.295  1.00 93.58           C  
ATOM    103  CB  MET A  13       6.954   2.790  -3.614  1.00 93.71           C  
ATOM    104  O   MET A  13       7.838   3.211  -0.698  1.00 92.46           O  
ATOM    105  CG  MET A  13       5.939   2.688  -4.742  1.00 92.27           C  
ATOM    106  SD  MET A  13       5.612   0.951  -5.237  1.00 91.52           S  
ATOM    107  CE  MET A  13       7.264   0.466  -5.810  1.00 86.36           C  
ATOM    108  N   ASP A  14       8.303   1.102  -1.048  1.00 91.73           N  
ATOM    109  CA  ASP A  14       9.534   1.051  -0.264  1.00 91.37           C  
ATOM    110  C   ASP A  14      10.484  -0.016  -0.802  1.00 90.38           C  
ATOM    111  CB  ASP A  14       9.220   0.780   1.209  1.00 90.27           C  
ATOM    112  O   ASP A  14      10.499  -1.147  -0.312  1.00 88.27           O  
ATOM    113  CG  ASP A  14      10.456   0.801   2.092  1.00 87.15           C  
ATOM    114  OD1 ASP A  14      11.469   1.425   1.708  1.00 83.49           O  
ATOM    115  OD2 ASP A  14      10.417   0.186   3.180  1.00 85.18           O  
ATOM    116  N   SER A  15      11.295   0.353  -1.824  1.00 86.19           N  
ATOM    117  CA  SER A  15      12.171  -0.612  -2.479  1.00 84.71           C  
ATOM    118  C   SER A  15      13.421  -0.878  -1.646  1.00 82.94           C  
ATOM    119  CB  SER A  15      12.571  -0.116  -3.869  1.00 82.21           C  
ATOM    120  O   SER A  15      14.211  -1.767  -1.970  1.00 78.15           O  
ATOM    121  OG  SER A  15      13.046   1.218  -3.810  1.00 72.14           O  
ATOM    122  N   SER A  16      13.573  -0.266  -0.585  1.00 74.36           N  
ATOM    123  CA  SER A  16      14.699  -0.482   0.318  1.00 73.02           C  
ATOM    124  C   SER A  16      14.374  -1.543   1.364  1.00 72.24           C  
ATOM    125  CB  SER A  16      15.090   0.825   1.011  1.00 68.48           C  
ATOM    126  O   SER A  16      13.413  -1.400   2.123  1.00 65.59           O  
ATOM    127  OG  SER A  16      16.113   0.602   1.965  1.00 64.46           O  
ATOM    128  N   THR A  17      14.586  -2.896   1.061  1.00 63.60           N  
ATOM    129  CA  THR A  17      14.191  -4.142   1.708  1.00 62.29           C  
ATOM    130  C   THR A  17      14.761  -4.222   3.122  1.00 64.15           C  
ATOM    131  CB  THR A  17      14.656  -5.365   0.896  1.00 56.51           C  
ATOM    132  O   THR A  17      14.325  -5.048   3.927  1.00 60.49           O  
ATOM    133  CG2 THR A  17      13.987  -5.401  -0.474  1.00 49.13           C  
ATOM    134  OG1 THR A  17      16.077  -5.304   0.720  1.00 48.76           O  
ATOM    135  N   SER A  18      15.848  -3.649   3.437  1.00 53.35           N  
ATOM    136  CA  SER A  18      16.655  -4.087   4.572  1.00 52.93           C  
ATOM    137  C   SER A  18      15.907  -3.898   5.887  1.00 53.53           C  
ATOM    138  CB  SER A  18      17.979  -3.324   4.614  1.00 44.99           C  
ATOM    139  O   SER A  18      16.072  -4.687   6.820  1.00 49.99           O  
ATOM    140  OG  SER A  18      17.753  -1.928   4.702  1.00 38.38           O  
ATOM    141  N   ALA A  19      14.908  -3.092   5.932  1.00 55.19           N  
ATOM    142  CA  ALA A  19      14.288  -2.804   7.222  1.00 54.64           C  
ATOM    143  C   ALA A  19      12.937  -3.501   7.350  1.00 55.92           C  
ATOM    144  CB  ALA A  19      14.125  -1.297   7.410  1.00 47.70           C  
ATOM    145  O   ALA A  19      12.327  -3.496   8.421  1.00 52.73           O  
ATOM    146  N   ALA A  20      12.530  -4.209   6.406  1.00 61.75           N  
ATOM    147  CA  ALA A  20      11.195  -4.797   6.483  1.00 59.44           C  
ATOM    148  C   ALA A  20      11.138  -5.891   7.545  1.00 64.05           C  
ATOM    149  CB  ALA A  20      10.781  -5.356   5.124  1.00 55.89           C  
ATOM    150  O   ALA A  20      10.059  -6.233   8.036  1.00 61.51           O  
ATOM    151  N   SER A  21      12.318  -6.302   8.071  1.00 68.22           N  
ATOM    152  CA  SER A  21      12.302  -7.396   9.036  1.00 67.70           C  
ATOM    153  C   SER A  21      12.130  -6.876  10.459  1.00 70.19           C  
ATOM    154  CB  SER A  21      13.587  -8.219   8.937  1.00 62.28           C  
ATOM    155  O   SER A  21      11.960  -7.660  11.396  1.00 67.50           O  
ATOM    156  OG  SER A  21      14.728  -7.388   9.071  1.00 54.76           O  
ATOM    157  N   SER A  22      12.111  -5.609  10.510  1.00 80.10           N  
ATOM    158  CA  SER A  22      11.964  -5.082  11.863  1.00 80.56           C  
ATOM    159  C   SER A  22      10.500  -5.048  12.287  1.00 83.04           C  
ATOM    160  CB  SER A  22      12.565  -3.680  11.961  1.00 76.96           C  
ATOM    161  O   SER A  22       9.627  -4.683  11.496  1.00 81.07           O  
ATOM    162  OG  SER A  22      12.198  -3.059  13.181  1.00 67.45           O  
ATOM    163  N   SER A  23      10.204  -5.473  13.511  1.00 83.03           N  
ATOM    164  CA  SER A  23       8.861  -5.427  14.080  1.00 83.82           C  
ATOM    165  C   SER A  23       8.352  -3.992  14.178  1.00 85.26           C  
ATOM    166  CB  SER A  23       8.842  -6.079  15.463  1.00 80.55           C  
ATOM    167  O   SER A  23       7.143  -3.760  14.233  1.00 83.77           O  
ATOM    168  OG  SER A  23       9.754  -5.434  16.336  1.00 70.69           O  
ATOM    169  N   ASN A  24       9.300  -3.064  14.110  1.00 87.98           N  
ATOM    170  CA  ASN A  24       8.940  -1.656  14.238  1.00 88.17           C  
ATOM    171  C   ASN A  24       8.785  -0.990  12.873  1.00 89.32           C  
ATOM    172  CB  ASN A  24       9.980  -0.910  15.077  1.00 86.04           C  
ATOM    173  O   ASN A  24       8.666   0.233  12.784  1.00 88.57           O  
ATOM    174  CG  ASN A  24       9.444   0.385  15.654  1.00 78.73           C  
ATOM    175  ND2 ASN A  24      10.322   1.368  15.821  1.00 71.89           N  
ATOM    176  OD1 ASN A  24       8.252   0.502  15.950  1.00 72.27           O  
ATOM    177  N   TYR A  25       8.966  -1.716  11.802  1.00 90.74           N  
ATOM    178  CA  TYR A  25       8.946  -1.199  10.438  1.00 91.03           C  
ATOM    179  C   TYR A  25       7.721  -0.323  10.205  1.00 91.33           C  
ATOM    180  CB  TYR A  25       8.967  -2.348   9.427  1.00 90.56           C  
ATOM    181  O   TYR A  25       7.843   0.821   9.762  1.00 90.88           O  
ATOM    182  CG  TYR A  25       8.718  -1.910   8.004  1.00 89.94           C  
ATOM    183  CD1 TYR A  25       7.437  -1.945   7.458  1.00 88.51           C  
ATOM    184  CD2 TYR A  25       9.762  -1.460   7.203  1.00 88.50           C  
ATOM    185  CE1 TYR A  25       7.203  -1.544   6.147  1.00 87.63           C  
ATOM    186  CE2 TYR A  25       9.540  -1.056   5.891  1.00 87.88           C  
ATOM    187  OH  TYR A  25       8.033  -0.702   4.074  1.00 84.03           O  
ATOM    188  CZ  TYR A  25       8.259  -1.101   5.373  1.00 87.04           C  
ATOM    189  N   CYS A  26       6.577  -0.902  10.506  1.00 92.55           N  
ATOM    190  CA  CYS A  26       5.338  -0.192  10.207  1.00 92.75           C  
ATOM    191  C   CYS A  26       5.251   1.108  10.998  1.00 92.66           C  
ATOM    192  CB  CYS A  26       4.127  -1.071  10.518  1.00 92.19           C  
ATOM    193  O   CYS A  26       4.884   2.149  10.450  1.00 92.08           O  
ATOM    194  SG  CYS A  26       3.799  -2.328   9.264  1.00 91.86           S  
ATOM    195  N   ASN A  27       5.585   1.079  12.311  1.00 92.37           N  
ATOM    196  CA  ASN A  27       5.525   2.302  13.103  1.00 92.27           C  
ATOM    197  C   ASN A  27       6.428   3.389  12.525  1.00 92.15           C  
ATOM    198  CB  ASN A  27       5.901   2.019  14.559  1.00 91.58           C  
ATOM    199  O   ASN A  27       6.036   4.555  12.456  1.00 91.42           O  
ATOM    200  CG  ASN A  27       4.857   1.190  15.281  1.00 89.36           C  
ATOM    201  ND2 ASN A  27       5.297   0.390  16.245  1.00 87.03           N  
ATOM    202  OD1 ASN A  27       3.665   1.268  14.975  1.00 87.26           O  
ATOM    203  N   GLN A  28       7.582   3.020  12.079  1.00 91.41           N  
ATOM    204  CA  GLN A  28       8.547   3.965  11.526  1.00 91.06           C  
ATOM    205  C   GLN A  28       8.094   4.480  10.163  1.00 91.53           C  
ATOM    206  CB  GLN A  28       9.928   3.317  11.410  1.00 89.26           C  
ATOM    207  O   GLN A  28       8.103   5.688   9.916  1.00 90.84           O  
ATOM    208  CG  GLN A  28      10.591   3.037  12.752  1.00 78.70           C  
ATOM    209  CD  GLN A  28      11.949   2.376  12.609  1.00 73.38           C  
ATOM    210  NE2 GLN A  28      12.542   1.990  13.733  1.00 60.19           N  
ATOM    211  OE1 GLN A  28      12.461   2.213  11.496  1.00 66.72           O  
ATOM    212  N   MET A  29       7.647   3.566   9.343  1.00 91.76           N  
ATOM    213  CA  MET A  29       7.344   3.944   7.965  1.00 91.89           C  
ATOM    214  C   MET A  29       6.054   4.755   7.895  1.00 92.21           C  
ATOM    215  CB  MET A  29       7.230   2.702   7.079  1.00 91.06           C  
ATOM    216  O   MET A  29       5.966   5.723   7.138  1.00 91.75           O  
ATOM    217  CG  MET A  29       8.567   2.060   6.749  1.00 87.56           C  
ATOM    218  SD  MET A  29       9.652   3.163   5.762  1.00 86.00           S  
ATOM    219  CE  MET A  29       8.839   3.047   4.144  1.00 78.45           C  
ATOM    220  N   MET A  30       4.996   4.328   8.703  1.00 92.93           N  
ATOM    221  CA  MET A  30       3.750   5.090   8.709  1.00 92.95           C  
ATOM    222  C   MET A  30       4.001   6.540   9.108  1.00 92.66           C  
ATOM    223  CB  MET A  30       2.735   4.453   9.660  1.00 92.56           C  
ATOM    224  O   MET A  30       3.461   7.460   8.492  1.00 91.93           O  
ATOM    225  CG  MET A  30       2.357   3.028   9.289  1.00 91.78           C  
ATOM    226  SD  MET A  30       1.340   2.945   7.764  1.00 91.85           S  
ATOM    227  CE  MET A  30      -0.271   3.453   8.425  1.00 88.29           C  
ATOM    228  N   LYS A  31       4.868   6.760  10.030  1.00 92.52           N  
ATOM    229  CA  LYS A  31       5.200   8.100  10.502  1.00 92.12           C  
ATOM    230  C   LYS A  31       6.070   8.840   9.489  1.00 92.08           C  
ATOM    231  CB  LYS A  31       5.913   8.032  11.854  1.00 90.86           C  
ATOM    232  O   LYS A  31       5.782   9.985   9.136  1.00 91.16           O  
ATOM    233  CG  LYS A  31       6.156   9.391  12.494  1.00 84.55           C  
ATOM    234  CD  LYS A  31       6.770   9.253  13.882  1.00 80.92           C  
ATOM    235  CE  LYS A  31       7.011  10.612  14.525  1.00 72.55           C  
ATOM    236  NZ  LYS A  31       7.586  10.481  15.897  1.00 65.49           N  
ATOM    237  N   SER A  32       7.130   8.233   8.958  1.00 91.13           N  
ATOM    238  CA  SER A  32       8.083   8.892   8.071  1.00 90.66           C  
ATOM    239  C   SER A  32       7.428   9.286   6.752  1.00 90.63           C  
ATOM    240  CB  SER A  32       9.283   7.983   7.803  1.00 89.21           C  
ATOM    241  O   SER A  32       7.838  10.260   6.116  1.00 89.60           O  
ATOM    242  OG  SER A  32       8.923   6.915   6.943  1.00 75.41           O  
ATOM    243  N   ARG A  33       6.363   8.546   6.387  1.00 91.84           N  
ATOM    244  CA  ARG A  33       5.683   8.844   5.131  1.00 91.61           C  
ATOM    245  C   ARG A  33       4.463   9.729   5.366  1.00 91.47           C  
ATOM    246  CB  ARG A  33       5.264   7.552   4.425  1.00 90.83           C  
ATOM    247  O   ARG A  33       3.641   9.914   4.466  1.00 90.46           O  
ATOM    248  CG  ARG A  33       6.429   6.647   4.057  1.00 88.42           C  
ATOM    249  CD  ARG A  33       7.308   7.268   2.980  1.00 85.82           C  
ATOM    250  NE  ARG A  33       8.380   6.365   2.573  1.00 83.03           N  
ATOM    251  NH1 ARG A  33       7.670   6.178   0.382  1.00 73.15           N  
ATOM    252  NH2 ARG A  33       9.540   5.054   1.086  1.00 72.55           N  
ATOM    253  CZ  ARG A  33       8.528   5.867   1.348  1.00 82.19           C  
ATOM    254  N   ASN A  34       4.369  10.263   6.568  1.00 91.65           N  
ATOM    255  CA  ASN A  34       3.319  11.204   6.943  1.00 91.53           C  
ATOM    256  C   ASN A  34       1.930  10.608   6.731  1.00 91.93           C  
ATOM    257  CB  ASN A  34       3.462  12.509   6.156  1.00 89.55           C  
ATOM    258  O   ASN A  34       1.008  11.307   6.309  1.00 90.74           O  
ATOM    259  CG  ASN A  34       4.643  13.342   6.615  1.00 81.28           C  
ATOM    260  ND2 ASN A  34       5.370  13.915   5.664  1.00 71.55           N  
ATOM    261  OD1 ASN A  34       4.899  13.468   7.815  1.00 71.45           O  
ATOM    262  N   LEU A  35       1.757   9.341   7.022  1.00 93.59           N  
ATOM    263  CA  LEU A  35       0.468   8.673   6.873  1.00 93.70           C  
ATOM    264  C   LEU A  35      -0.333   8.743   8.168  1.00 93.23           C  
ATOM    265  CB  LEU A  35       0.666   7.212   6.459  1.00 93.14           C  
ATOM    266  O   LEU A  35      -1.485   8.304   8.215  1.00 92.06           O  
ATOM    267  CG  LEU A  35       1.404   6.975   5.140  1.00 91.90           C  
ATOM    268  CD1 LEU A  35       1.548   5.480   4.875  1.00 88.67           C  
ATOM    269  CD2 LEU A  35       0.675   7.660   3.989  1.00 88.47           C  
ATOM    270  N   THR A  36       0.270   9.332   9.188  1.00 92.68           N  
ATOM    271  CA  THR A  36      -0.373   9.459  10.491  1.00 92.41           C  
ATOM    272  C   THR A  36      -0.428  10.920  10.927  1.00 91.51           C  
ATOM    273  CB  THR A  36       0.362   8.629  11.560  1.00 91.45           C  
ATOM    274  O   THR A  36      -0.486  11.215  12.123  1.00 89.30           O  
ATOM    275  CG2 THR A  36       0.353   7.145  11.206  1.00 86.78           C  
ATOM    276  OG1 THR A  36       1.720   9.077  11.654  1.00 88.60           O  
ATOM    277  N   LYS A  37      -0.254  11.868   9.998  1.00 90.70           N  
ATOM    278  CA  LYS A  37      -0.192  13.293  10.309  1.00 89.91           C  
ATOM    279  C   LYS A  37      -1.481  13.767  10.973  1.00 89.53           C  
ATOM    280  CB  LYS A  37       0.076  14.108   9.042  1.00 87.86           C  
ATOM    281  O   LYS A  37      -1.442  14.519  11.949  1.00 87.50           O  
ATOM    282  CG  LYS A  37       0.266  15.597   9.292  1.00 79.34           C  
ATOM    283  CD  LYS A  37       0.545  16.350   7.998  1.00 75.23           C  
ATOM    284  CE  LYS A  37       0.622  17.853   8.230  1.00 67.02           C  
ATOM    285  NZ  LYS A  37       0.886  18.597   6.962  1.00 61.37           N  
ATOM    286  N   ASP A  38      -2.658  13.363  10.630  1.00 89.78           N  
ATOM    287  CA  ASP A  38      -3.933  13.869  11.131  1.00 89.69           C  
ATOM    288  C   ASP A  38      -4.661  12.807  11.952  1.00 90.09           C  
ATOM    289  CB  ASP A  38      -4.817  14.336   9.973  1.00 87.84           C  
ATOM    290  O   ASP A  38      -5.377  13.132  12.902  1.00 89.19           O  
ATOM    291  CG  ASP A  38      -4.252  15.543   9.245  1.00 81.57           C  
ATOM    292  OD1 ASP A  38      -3.787  16.494   9.910  1.00 78.22           O  
ATOM    293  OD2 ASP A  38      -4.274  15.545   7.995  1.00 78.74           O  
ATOM    294  N   ARG A  39      -4.556  11.618  11.681  1.00 92.82           N  
ATOM    295  CA  ARG A  39      -5.172  10.466  12.330  1.00 92.82           C  
ATOM    296  C   ARG A  39      -4.346   9.204  12.104  1.00 93.00           C  
ATOM    297  CB  ARG A  39      -6.598  10.257  11.816  1.00 91.30           C  
ATOM    298  O   ARG A  39      -3.462   9.180  11.245  1.00 92.28           O  
ATOM    299  CG  ARG A  39      -6.674   9.888  10.343  1.00 85.37           C  
ATOM    300  CD  ARG A  39      -8.113   9.724   9.876  1.00 83.21           C  
ATOM    301  NE  ARG A  39      -8.184   9.358   8.464  1.00 78.62           N  
ATOM    302  NH1 ARG A  39     -10.388   8.672   8.539  1.00 67.47           N  
ATOM    303  NH2 ARG A  39      -9.217   8.567   6.572  1.00 63.81           N  
ATOM    304  CZ  ARG A  39      -9.263   8.866   7.862  1.00 74.64           C  
ATOM    305  N   CYS A  40      -4.609   8.274  12.880  1.00 93.99           N  
ATOM    306  CA  CYS A  40      -3.984   6.980  12.627  1.00 94.16           C  
ATOM    307  C   CYS A  40      -4.629   6.288  11.433  1.00 93.46           C  
ATOM    308  CB  CYS A  40      -4.085   6.086  13.862  1.00 93.07           C  
ATOM    309  O   CYS A  40      -5.824   5.988  11.454  1.00 91.96           O  
ATOM    310  SG  CYS A  40      -3.286   6.775  15.328  1.00 87.58           S  
ATOM    311  N   LYS A  41      -3.877   6.124  10.325  1.00 93.64           N  
ATOM    312  CA  LYS A  41      -4.379   5.367   9.182  1.00 93.94           C  
ATOM    313  C   LYS A  41      -4.559   3.893   9.535  1.00 94.09           C  
ATOM    314  CB  LYS A  41      -3.433   5.507   7.988  1.00 93.30           C  
ATOM    315  O   LYS A  41      -3.605   3.225   9.939  1.00 93.71           O  
ATOM    316  CG  LYS A  41      -3.953   4.868   6.709  1.00 91.45           C  
ATOM    317  CD  LYS A  41      -3.068   5.206   5.516  1.00 89.75           C  
ATOM    318  CE  LYS A  41      -3.569   4.541   4.241  1.00 87.52           C  
ATOM    319  NZ  LYS A  41      -2.776   4.963   3.047  1.00 83.27           N  
ATOM    320  N   PRO A  42      -5.722   3.358   9.385  1.00 94.06           N  
ATOM    321  CA  PRO A  42      -5.992   2.015   9.904  1.00 94.24           C  
ATOM    322  C   PRO A  42      -5.154   0.938   9.219  1.00 94.37           C  
ATOM    323  CB  PRO A  42      -7.481   1.816   9.612  1.00 93.35           C  
ATOM    324  O   PRO A  42      -4.728  -0.023   9.866  1.00 93.93           O  
ATOM    325  CG  PRO A  42      -8.056   3.196   9.601  1.00 90.67           C  
ATOM    326  CD  PRO A  42      -7.010   4.144   9.088  1.00 89.31           C  
ATOM    327  N   VAL A  43      -4.924   1.083   7.924  1.00 94.06           N  
ATOM    328  CA  VAL A  43      -4.191   0.054   7.194  1.00 94.20           C  
ATOM    329  C   VAL A  43      -3.406   0.691   6.050  1.00 94.36           C  
ATOM    330  CB  VAL A  43      -5.138  -1.038   6.648  1.00 92.57           C  
ATOM    331  O   VAL A  43      -3.865   1.657   5.436  1.00 93.85           O  
ATOM    332  CG1 VAL A  43      -4.362  -2.062   5.822  1.00 74.58           C  
ATOM    333  CG2 VAL A  43      -5.880  -1.723   7.794  1.00 74.33           C  
ATOM    334  N   ASN A  44      -2.249   0.147   5.790  1.00 95.08           N  
ATOM    335  CA  ASN A  44      -1.439   0.471   4.621  1.00 95.10           C  
ATOM    336  C   ASN A  44      -0.568  -0.708   4.198  1.00 95.04           C  
ATOM    337  CB  ASN A  44      -0.571   1.701   4.895  1.00 94.68           C  
ATOM    338  O   ASN A  44      -0.247  -1.573   5.015  1.00 94.62           O  
ATOM    339  CG  ASN A  44      -0.010   2.314   3.626  1.00 93.38           C  
ATOM    340  ND2 ASN A  44       1.252   2.022   3.335  1.00 91.04           N  
ATOM    341  OD1 ASN A  44      -0.705   3.044   2.915  1.00 90.85           O  
ATOM    342  N   THR A  45      -0.258  -0.764   2.949  1.00 94.80           N  
ATOM    343  CA  THR A  45       0.637  -1.784   2.413  1.00 94.92           C  
ATOM    344  C   THR A  45       1.841  -1.142   1.730  1.00 94.85           C  
ATOM    345  CB  THR A  45      -0.095  -2.700   1.415  1.00 94.39           C  
ATOM    346  O   THR A  45       1.685  -0.239   0.905  1.00 94.41           O  
ATOM    347  CG2 THR A  45       0.835  -3.783   0.879  1.00 91.76           C  
ATOM    348  OG1 THR A  45      -1.206  -3.322   2.072  1.00 92.06           O  
ATOM    349  N   PHE A  46       3.023  -1.572   2.064  1.00 93.88           N  
ATOM    350  CA  PHE A  46       4.239  -1.158   1.375  1.00 93.96           C  
ATOM    351  C   PHE A  46       4.752  -2.269   0.467  1.00 93.82           C  
ATOM    352  CB  PHE A  46       5.322  -0.763   2.384  1.00 93.54           C  
ATOM    353  O   PHE A  46       4.867  -3.421   0.891  1.00 93.29           O  
ATOM    354  CG  PHE A  46       4.990   0.472   3.179  1.00 92.91           C  
ATOM    355  CD1 PHE A  46       5.125   1.735   2.615  1.00 91.51           C  
ATOM    356  CD2 PHE A  46       4.543   0.369   4.489  1.00 91.26           C  
ATOM    357  CE1 PHE A  46       4.819   2.879   3.348  1.00 90.37           C  
ATOM    358  CE2 PHE A  46       4.235   1.508   5.228  1.00 90.63           C  
ATOM    359  CZ  PHE A  46       4.375   2.762   4.656  1.00 90.03           C  
ATOM    360  N   VAL A  47       4.990  -1.903  -0.775  1.00 94.37           N  
ATOM    361  CA  VAL A  47       5.522  -2.836  -1.763  1.00 94.35           C  
ATOM    362  C   VAL A  47       7.037  -2.671  -1.866  1.00 94.00           C  
ATOM    363  CB  VAL A  47       4.868  -2.632  -3.148  1.00 93.92           C  
ATOM    364  O   VAL A  47       7.535  -1.557  -2.040  1.00 93.24           O  
ATOM    365  CG1 VAL A  47       5.357  -3.688  -4.137  1.00 92.47           C  
ATOM    366  CG2 VAL A  47       3.345  -2.672  -3.029  1.00 92.18           C  
ATOM    367  N   HIS A  48       7.779  -3.745  -1.813  1.00 92.74           N  
ATOM    368  CA  HIS A  48       9.231  -3.678  -1.692  1.00 92.56           C  
ATOM    369  C   HIS A  48       9.908  -3.945  -3.032  1.00 92.06           C  
ATOM    370  CB  HIS A  48       9.727  -4.677  -0.644  1.00 91.81           C  
ATOM    371  O   HIS A  48      11.138  -3.995  -3.111  1.00 90.78           O  
ATOM    372  CG  HIS A  48       9.197  -4.419   0.730  1.00 90.47           C  
ATOM    373  CD2 HIS A  48       8.457  -5.194   1.557  1.00 87.13           C  
ATOM    374  ND1 HIS A  48       9.412  -3.234   1.400  1.00 86.40           N  
ATOM    375  CE1 HIS A  48       8.826  -3.293   2.585  1.00 86.56           C  
ATOM    376  NE2 HIS A  48       8.240  -4.471   2.705  1.00 86.09           N  
ATOM    377  N   GLU A  49       9.122  -4.023  -4.074  1.00 92.42           N  
ATOM    378  CA  GLU A  49       9.626  -4.171  -5.436  1.00 92.24           C  
ATOM    379  C   GLU A  49      10.006  -2.819  -6.034  1.00 92.51           C  
ATOM    380  CB  GLU A  49       8.589  -4.865  -6.322  1.00 91.18           C  
ATOM    381  O   GLU A  49       9.687  -1.772  -5.466  1.00 91.97           O  
ATOM    382  CG  GLU A  49       8.131  -6.215  -5.790  1.00 86.33           C  
ATOM    383  CD  GLU A  49       9.253  -7.238  -5.702  1.00 83.17           C  
ATOM    384  OE1 GLU A  49      10.239  -7.123  -6.465  1.00 80.03           O  
ATOM    385  OE2 GLU A  49       9.144  -8.161  -4.865  1.00 78.52           O  
ATOM    386  N   SER A  50      10.718  -2.889  -7.122  1.00 92.72           N  
ATOM    387  CA  SER A  50      11.045  -1.644  -7.809  1.00 92.83           C  
ATOM    388  C   SER A  50       9.791  -0.966  -8.352  1.00 93.36           C  
ATOM    389  CB  SER A  50      12.030  -1.903  -8.950  1.00 91.98           C  
ATOM    390  O   SER A  50       8.791  -1.631  -8.630  1.00 93.15           O  
ATOM    391  OG  SER A  50      11.393  -2.577 -10.021  1.00 89.00           O  
ATOM    392  N   LEU A  51       9.844   0.307  -8.429  1.00 93.27           N  
ATOM    393  CA  LEU A  51       8.734   1.064  -8.997  1.00 93.52           C  
ATOM    394  C   LEU A  51       8.413   0.581 -10.408  1.00 93.73           C  
ATOM    395  CB  LEU A  51       9.059   2.559  -9.019  1.00 92.31           C  
ATOM    396  O   LEU A  51       7.242   0.479 -10.782  1.00 93.30           O  
ATOM    397  CG  LEU A  51       8.000   3.475  -9.635  1.00 87.62           C  
ATOM    398  CD1 LEU A  51       6.669   3.307  -8.911  1.00 82.22           C  
ATOM    399  CD2 LEU A  51       8.459   4.928  -9.592  1.00 82.01           C  
ATOM    400  N   ALA A  52       9.444   0.286 -11.191  1.00 94.29           N  
ATOM    401  CA  ALA A  52       9.248  -0.205 -12.552  1.00 94.33           C  
ATOM    402  C   ALA A  52       8.439  -1.499 -12.557  1.00 94.59           C  
ATOM    403  CB  ALA A  52      10.594  -0.419 -13.240  1.00 93.34           C  
ATOM    404  O   ALA A  52       7.551  -1.680 -13.394  1.00 94.20           O  
ATOM    405  N   ASP A  53       8.726  -2.401 -11.632  1.00 94.67           N  
ATOM    406  CA  ASP A  53       7.998  -3.663 -11.541  1.00 94.84           C  
ATOM    407  C   ASP A  53       6.537  -3.427 -11.165  1.00 95.19           C  
ATOM    408  CB  ASP A  53       8.660  -4.592 -10.521  1.00 94.02           C  
ATOM    409  O   ASP A  53       5.639  -4.080 -11.703  1.00 94.99           O  
ATOM    410  CG  ASP A  53       9.985  -5.155 -11.005  1.00 90.32           C  
ATOM    411  OD1 ASP A  53      10.199  -5.241 -12.234  1.00 87.49           O  
ATOM    412  OD2 ASP A  53      10.821  -5.518 -10.150  1.00 87.77           O  
ATOM    413  N   VAL A  54       6.297  -2.484 -10.277  1.00 95.93           N  
ATOM    414  CA  VAL A  54       4.930  -2.208  -9.845  1.00 96.01           C  
ATOM    415  C   VAL A  54       4.167  -1.505 -10.966  1.00 95.99           C  
ATOM    416  CB  VAL A  54       4.903  -1.349  -8.561  1.00 95.60           C  
ATOM    417  O   VAL A  54       2.992  -1.795 -11.201  1.00 95.61           O  
ATOM    418  CG1 VAL A  54       3.473  -0.942  -8.214  1.00 93.76           C  
ATOM    419  CG2 VAL A  54       5.544  -2.106  -7.400  1.00 93.62           C  
ATOM    420  N   GLN A  55       4.805  -0.646 -11.716  1.00 95.82           N  
ATOM    421  CA  GLN A  55       4.162   0.016 -12.846  1.00 95.77           C  
ATOM    422  C   GLN A  55       3.807  -0.985 -13.941  1.00 95.67           C  
ATOM    423  CB  GLN A  55       5.066   1.113 -13.410  1.00 94.86           C  
ATOM    424  O   GLN A  55       2.796  -0.828 -14.629  1.00 95.11           O  
ATOM    425  CG  GLN A  55       5.140   2.359 -12.537  1.00 89.38           C  
ATOM    426  CD  GLN A  55       6.130   3.383 -13.060  1.00 85.30           C  
ATOM    427  NE2 GLN A  55       5.924   4.645 -12.697  1.00 81.02           N  
ATOM    428  OE1 GLN A  55       7.072   3.044 -13.783  1.00 83.61           O  
ATOM    429  N   ALA A  56       4.645  -1.984 -14.056  1.00 96.06           N  
ATOM    430  CA  ALA A  56       4.417  -3.000 -15.081  1.00 96.02           C  
ATOM    431  C   ALA A  56       3.134  -3.779 -14.805  1.00 96.16           C  
ATOM    432  CB  ALA A  56       5.608  -3.953 -15.160  1.00 95.35           C  
ATOM    433  O   ALA A  56       2.593  -4.434 -15.700  1.00 95.82           O  
ATOM    434  N   VAL A  57       2.607  -3.759 -13.556  1.00 96.47           N  
ATOM    435  CA  VAL A  57       1.387  -4.472 -13.191  1.00 96.51           C  
ATOM    436  C   VAL A  57       0.211  -3.933 -14.003  1.00 96.46           C  
ATOM    437  CB  VAL A  57       1.090  -4.351 -11.679  1.00 96.24           C  
ATOM    438  O   VAL A  57      -0.733  -4.668 -14.302  1.00 96.08           O  
ATOM    439  CG1 VAL A  57      -0.266  -4.968 -11.344  1.00 95.35           C  
ATOM    440  CG2 VAL A  57       2.199  -5.014 -10.864  1.00 95.32           C  
ATOM    441  N   CYS A  58       0.264  -2.679 -14.432  1.00 96.32           N  
ATOM    442  CA  CYS A  58      -0.821  -2.005 -15.135  1.00 96.21           C  
ATOM    443  C   CYS A  58      -1.046  -2.620 -16.511  1.00 95.55           C  
ATOM    444  CB  CYS A  58      -0.523  -0.512 -15.276  1.00 95.74           C  
ATOM    445  O   CYS A  58      -2.040  -2.322 -17.174  1.00 94.00           O  
ATOM    446  SG  CYS A  58      -0.699   0.414 -13.736  1.00 94.93           S  
ATOM    447  N   SER A  59      -0.228  -3.472 -16.981  1.00 95.49           N  
ATOM    448  CA  SER A  59      -0.397  -4.149 -18.262  1.00 95.17           C  
ATOM    449  C   SER A  59      -0.561  -5.654 -18.075  1.00 95.06           C  
ATOM    450  CB  SER A  59       0.794  -3.868 -19.179  1.00 93.92           C  
ATOM    451  O   SER A  59      -0.344  -6.428 -19.010  1.00 94.14           O  
ATOM    452  OG  SER A  59       0.976  -2.473 -19.353  1.00 82.31           O  
ATOM    453  N   GLN A  60      -0.888  -6.066 -16.878  1.00 97.07           N  
ATOM    454  CA  GLN A  60      -1.005  -7.496 -16.611  1.00 96.88           C  
ATOM    455  C   GLN A  60      -2.467  -7.931 -16.573  1.00 96.92           C  
ATOM    456  CB  GLN A  60      -0.316  -7.855 -15.294  1.00 96.36           C  
ATOM    457  O   GLN A  60      -3.231  -7.641 -17.497  1.00 95.67           O  
ATOM    458  CG  GLN A  60       1.189  -7.622 -15.303  1.00 95.31           C  
ATOM    459  CD  GLN A  60       1.861  -8.078 -14.022  1.00 91.95           C  
ATOM    460  NE2 GLN A  60       3.083  -7.608 -13.793  1.00 90.85           N  
ATOM    461  OE1 GLN A  60       1.287  -8.847 -13.243  1.00 88.92           O  
ATOM    462  N   LYS A  61      -2.876  -8.715 -15.505  1.00 97.11           N  
ATOM    463  CA  LYS A  61      -4.224  -9.274 -15.467  1.00 97.01           C  
ATOM    464  C   LYS A  61      -5.241  -8.227 -15.024  1.00 97.04           C  
ATOM    465  CB  LYS A  61      -4.277 -10.484 -14.533  1.00 96.22           C  
ATOM    466  O   LYS A  61      -5.223  -7.783 -13.874  1.00 96.66           O  
ATOM    467  CG  LYS A  61      -5.630 -11.180 -14.497  1.00 88.37           C  
ATOM    468  CD  LYS A  61      -5.637 -12.337 -13.507  1.00 82.03           C  
ATOM    469  CE  LYS A  61      -7.019 -12.965 -13.390  1.00 74.67           C  
ATOM    470  NZ  LYS A  61      -7.048 -14.056 -12.371  1.00 70.26           N  
ATOM    471  N   ASN A  62      -6.123  -7.871 -15.950  1.00 95.95           N  
ATOM    472  CA  ASN A  62      -7.205  -6.949 -15.620  1.00 95.93           C  
ATOM    473  C   ASN A  62      -8.253  -7.610 -14.729  1.00 95.66           C  
ATOM    474  CB  ASN A  62      -7.856  -6.408 -16.894  1.00 94.89           C  
ATOM    475  O   ASN A  62      -8.738  -8.700 -15.038  1.00 94.96           O  
ATOM    476  CG  ASN A  62      -8.893  -5.338 -16.611  1.00 88.39           C  
ATOM    477  ND2 ASN A  62      -8.448  -4.209 -16.073  1.00 81.18           N  
ATOM    478  OD1 ASN A  62     -10.084  -5.526 -16.873  1.00 81.89           O  
ATOM    479  N   VAL A  63      -8.643  -6.951 -13.576  1.00 95.79           N  
ATOM    480  CA  VAL A  63      -9.617  -7.456 -12.615  1.00 95.62           C  
ATOM    481  C   VAL A  63     -10.535  -6.321 -12.164  1.00 95.29           C  
ATOM    482  CB  VAL A  63      -8.927  -8.100 -11.392  1.00 95.04           C  
ATOM    483  O   VAL A  63     -10.212  -5.145 -12.344  1.00 94.45           O  
ATOM    484  CG1 VAL A  63      -8.073  -9.292 -11.820  1.00 92.11           C  
ATOM    485  CG2 VAL A  63      -8.078  -7.068 -10.653  1.00 91.95           C  
ATOM    486  N   ALA A  64     -11.682  -6.684 -11.602  1.00 94.55           N  
ATOM    487  CA  ALA A  64     -12.585  -5.681 -11.043  1.00 94.42           C  
ATOM    488  C   ALA A  64     -12.045  -5.130  -9.726  1.00 94.46           C  
ATOM    489  CB  ALA A  64     -13.977  -6.272 -10.839  1.00 93.26           C  
ATOM    490  O   ALA A  64     -11.587  -5.891  -8.870  1.00 93.91           O  
ATOM    491  N   CYS A  65     -12.060  -3.775  -9.642  1.00 95.17           N  
ATOM    492  CA  CYS A  65     -11.679  -3.149  -8.381  1.00 95.08           C  
ATOM    493  C   CYS A  65     -12.699  -3.454  -7.290  1.00 94.03           C  
ATOM    494  CB  CYS A  65     -11.541  -1.637  -8.554  1.00 94.13           C  
ATOM    495  O   CYS A  65     -13.835  -3.830  -7.584  1.00 92.22           O  
ATOM    496  SG  CYS A  65     -10.489  -1.156  -9.941  1.00 92.89           S  
ATOM    497  N   LYS A  66     -12.316  -3.298  -5.954  1.00 94.31           N  
ATOM    498  CA  LYS A  66     -13.221  -3.509  -4.829  1.00 93.71           C  
ATOM    499  C   LYS A  66     -14.462  -2.629  -4.948  1.00 93.21           C  
ATOM    500  CB  LYS A  66     -12.507  -3.231  -3.505  1.00 91.88           C  
ATOM    501  O   LYS A  66     -15.552  -3.022  -4.528  1.00 91.52           O  
ATOM    502  CG  LYS A  66     -11.556  -4.337  -3.071  1.00 82.24           C  
ATOM    503  CD  LYS A  66     -10.946  -4.046  -1.706  1.00 78.78           C  
ATOM    504  CE  LYS A  66     -10.007  -5.160  -1.263  1.00 72.12           C  
ATOM    505  NZ  LYS A  66      -9.296  -4.813   0.004  1.00 66.93           N  
ATOM    506  N   ASN A  67     -14.307  -1.405  -5.580  1.00 92.82           N  
ATOM    507  CA  ASN A  67     -15.425  -0.476  -5.704  1.00 92.41           C  
ATOM    508  C   ASN A  67     -16.202  -0.703  -6.997  1.00 92.32           C  
ATOM    509  CB  ASN A  67     -14.932   0.970  -5.627  1.00 90.55           C  
ATOM    510  O   ASN A  67     -17.109   0.064  -7.324  1.00 90.62           O  
ATOM    511  CG  ASN A  67     -13.993   1.328  -6.763  1.00 83.75           C  
ATOM    512  ND2 ASN A  67     -13.414   2.521  -6.700  1.00 78.26           N  
ATOM    513  OD1 ASN A  67     -13.791   0.539  -7.689  1.00 77.90           O  
ATOM    514  N   GLY A  68     -15.734  -1.697  -7.811  1.00 92.45           N  
ATOM    515  CA  GLY A  68     -16.470  -2.054  -9.013  1.00 92.49           C  
ATOM    516  C   GLY A  68     -15.889  -1.440 -10.273  1.00 92.15           C  
ATOM    517  O   GLY A  68     -16.306  -1.777 -11.383  1.00 90.98           O  
ATOM    518  N   GLN A  69     -14.919  -0.534 -10.155  1.00 93.65           N  
ATOM    519  CA  GLN A  69     -14.254   0.033 -11.324  1.00 93.62           C  
ATOM    520  C   GLN A  69     -13.485  -1.037 -12.092  1.00 93.82           C  
ATOM    521  CB  GLN A  69     -13.311   1.163 -10.909  1.00 91.43           C  
ATOM    522  O   GLN A  69     -13.160  -2.091 -11.541  1.00 93.01           O  
ATOM    523  CG  GLN A  69     -14.019   2.359 -10.287  1.00 80.02           C  
ATOM    524  CD  GLN A  69     -13.055   3.430  -9.813  1.00 75.88           C  
ATOM    525  NE2 GLN A  69     -13.325   4.677 -10.184  1.00 70.58           N  
ATOM    526  OE1 GLN A  69     -12.076   3.140  -9.117  1.00 74.09           O  
ATOM    527  N   THR A  70     -13.195  -0.732 -13.358  1.00 93.90           N  
ATOM    528  CA  THR A  70     -12.631  -1.758 -14.227  1.00 93.85           C  
ATOM    529  C   THR A  70     -11.175  -1.446 -14.559  1.00 93.45           C  
ATOM    530  CB  THR A  70     -13.440  -1.892 -15.531  1.00 92.32           C  
ATOM    531  O   THR A  70     -10.608  -2.020 -15.491  1.00 91.89           O  
ATOM    532  CG2 THR A  70     -14.873  -2.330 -15.247  1.00 85.08           C  
ATOM    533  OG1 THR A  70     -13.463  -0.627 -16.204  1.00 87.91           O  
ATOM    534  N   ASN A  71     -10.570  -0.522 -13.865  1.00 94.85           N  
ATOM    535  CA  ASN A  71      -9.197  -0.146 -14.187  1.00 95.02           C  
ATOM    536  C   ASN A  71      -8.206  -0.733 -13.187  1.00 95.14           C  
ATOM    537  CB  ASN A  71      -9.057   1.377 -14.243  1.00 94.09           C  
ATOM    538  O   ASN A  71      -7.161  -0.136 -12.918  1.00 94.48           O  
ATOM    539  CG  ASN A  71      -9.329   2.038 -12.907  1.00 91.53           C  
ATOM    540  ND2 ASN A  71      -8.660   3.156 -12.651  1.00 88.12           N  
ATOM    541  OD1 ASN A  71     -10.134   1.548 -12.110  1.00 87.58           O  
ATOM    542  N   CYS A  72      -8.550  -1.905 -12.625  1.00 95.84           N  
ATOM    543  CA  CYS A  72      -7.638  -2.555 -11.691  1.00 95.99           C  
ATOM    544  C   CYS A  72      -6.922  -3.727 -12.354  1.00 95.94           C  
ATOM    545  CB  CYS A  72      -8.393  -3.041 -10.454  1.00 95.14           C  
ATOM    546  O   CYS A  72      -7.490  -4.399 -13.216  1.00 95.51           O  
ATOM    547  SG  CYS A  72      -8.757  -1.733  -9.263  1.00 90.67           S  
ATOM    548  N   TYR A  73      -5.684  -3.905 -11.968  1.00 96.53           N  
ATOM    549  CA  TYR A  73      -4.826  -4.947 -12.520  1.00 96.63           C  
ATOM    550  C   TYR A  73      -4.118  -5.715 -11.410  1.00 96.60           C  
ATOM    551  CB  TYR A  73      -3.794  -4.343 -13.477  1.00 96.36           C  
ATOM    552  O   TYR A  73      -3.667  -5.123 -10.427  1.00 96.39           O  
ATOM    553  CG  TYR A  73      -4.406  -3.599 -14.639  1.00 95.55           C  
ATOM    554  CD1 TYR A  73      -4.546  -4.207 -15.884  1.00 94.07           C  
ATOM    555  CD2 TYR A  73      -4.844  -2.287 -14.494  1.00 93.84           C  
ATOM    556  CE1 TYR A  73      -5.108  -3.525 -16.958  1.00 93.33           C  
ATOM    557  CE2 TYR A  73      -5.407  -1.595 -15.561  1.00 92.93           C  
ATOM    558  OH  TYR A  73      -6.092  -1.541 -17.847  1.00 90.62           O  
ATOM    559  CZ  TYR A  73      -5.535  -2.221 -16.787  1.00 92.10           C  
ATOM    560  N   GLN A  74      -4.042  -6.995 -11.579  1.00 96.97           N  
ATOM    561  CA  GLN A  74      -3.384  -7.899 -10.642  1.00 96.98           C  
ATOM    562  C   GLN A  74      -2.036  -8.367 -11.183  1.00 97.00           C  
ATOM    563  CB  GLN A  74      -4.276  -9.105 -10.343  1.00 96.51           C  
ATOM    564  O   GLN A  74      -1.925  -8.737 -12.354  1.00 96.80           O  
ATOM    565  CG  GLN A  74      -3.638 -10.126  -9.410  1.00 94.12           C  
ATOM    566  CD  GLN A  74      -4.540 -11.315  -9.137  1.00 92.00           C  
ATOM    567  NE2 GLN A  74      -3.942 -12.431  -8.733  1.00 89.78           N  
ATOM    568  OE1 GLN A  74      -5.763 -11.232  -9.288  1.00 89.99           O  
ATOM    569  N   SER A  75      -1.042  -8.354 -10.347  1.00 96.75           N  
ATOM    570  CA  SER A  75       0.283  -8.819 -10.745  1.00 96.78           C  
ATOM    571  C   SER A  75       0.271 -10.310 -11.068  1.00 96.67           C  
ATOM    572  CB  SER A  75       1.304  -8.536  -9.643  1.00 96.55           C  
ATOM    573  O   SER A  75      -0.466 -11.079 -10.449  1.00 96.32           O  
ATOM    574  OG  SER A  75       0.988  -9.260  -8.466  1.00 95.91           O  
ATOM    575  N   TYR A  76       1.067 -10.704 -12.069  1.00 96.57           N  
ATOM    576  CA  TYR A  76       1.201 -12.108 -12.440  1.00 96.44           C  
ATOM    577  C   TYR A  76       1.973 -12.881 -11.377  1.00 96.05           C  
ATOM    578  CB  TYR A  76       1.903 -12.241 -13.795  1.00 95.96           C  
ATOM    579  O   TYR A  76       1.665 -14.043 -11.100  1.00 95.22           O  
ATOM    580  CG  TYR A  76       1.017 -11.914 -14.972  1.00 94.23           C  
ATOM    581  CD1 TYR A  76      -0.342 -12.219 -14.951  1.00 91.09           C  
ATOM    582  CD2 TYR A  76       1.536 -11.302 -16.107  1.00 90.56           C  
ATOM    583  CE1 TYR A  76      -1.163 -11.921 -16.035  1.00 90.49           C  
ATOM    584  CE2 TYR A  76       0.725 -11.000 -17.196  1.00 89.89           C  
ATOM    585  OH  TYR A  76      -1.428 -11.016 -18.226  1.00 86.61           O  
ATOM    586  CZ  TYR A  76      -0.621 -11.312 -17.151  1.00 88.93           C  
ATOM    587  N   SER A  77       2.948 -12.288 -10.778  1.00 95.70           N  
ATOM    588  CA  SER A  77       3.773 -12.909  -9.748  1.00 95.56           C  
ATOM    589  C   SER A  77       3.572 -12.233  -8.396  1.00 95.74           C  
ATOM    590  CB  SER A  77       5.251 -12.855 -10.139  1.00 94.24           C  
ATOM    591  O   SER A  77       3.105 -11.094  -8.329  1.00 95.38           O  
ATOM    592  OG  SER A  77       5.684 -11.514 -10.285  1.00 76.36           O  
ATOM    593  N   THR A  78       3.861 -12.998  -7.366  1.00 95.51           N  
ATOM    594  CA  THR A  78       3.804 -12.400  -6.036  1.00 95.41           C  
ATOM    595  C   THR A  78       4.914 -11.368  -5.859  1.00 95.07           C  
ATOM    596  CB  THR A  78       3.916 -13.472  -4.936  1.00 94.36           C  
ATOM    597  O   THR A  78       5.958 -11.453  -6.509  1.00 94.32           O  
ATOM    598  CG2 THR A  78       2.782 -14.487  -5.040  1.00 87.33           C  
ATOM    599  OG1 THR A  78       5.168 -14.156  -5.069  1.00 85.87           O  
ATOM    600  N   MET A  79       4.583 -10.440  -5.123  1.00 94.50           N  
ATOM    601  CA  MET A  79       5.526  -9.382  -4.771  1.00 94.44           C  
ATOM    602  C   MET A  79       5.727  -9.312  -3.261  1.00 94.01           C  
ATOM    603  CB  MET A  79       5.041  -8.031  -5.298  1.00 93.80           C  
ATOM    604  O   MET A  79       4.822  -9.645  -2.494  1.00 93.11           O  
ATOM    605  CG  MET A  79       4.911  -7.974  -6.812  1.00 90.16           C  
ATOM    606  SD  MET A  79       4.456  -6.302  -7.416  1.00 89.11           S  
ATOM    607  CE  MET A  79       4.573  -6.567  -9.207  1.00 81.99           C  
ATOM    608  N   SER A  80       6.973  -8.975  -2.862  1.00 92.60           N  
ATOM    609  CA  SER A  80       7.270  -8.794  -1.444  1.00 92.59           C  
ATOM    610  C   SER A  80       6.599  -7.540  -0.895  1.00 92.93           C  
ATOM    611  CB  SER A  80       8.780  -8.716  -1.218  1.00 91.27           C  
ATOM    612  O   SER A  80       6.798  -6.442  -1.419  1.00 92.43           O  
ATOM    613  OG  SER A  80       9.077  -8.620   0.164  1.00 78.94           O  
ATOM    614  N   ILE A  81       5.707  -7.718   0.184  1.00 92.93           N  
ATOM    615  CA  ILE A  81       4.976  -6.584   0.739  1.00 93.01           C  
ATOM    616  C   ILE A  81       5.024  -6.636   2.264  1.00 92.84           C  
ATOM    617  CB  ILE A  81       3.511  -6.561   0.249  1.00 92.52           C  
ATOM    618  O   ILE A  81       5.318  -7.682   2.847  1.00 92.20           O  
ATOM    619  CG1 ILE A  81       2.771  -7.819   0.717  1.00 90.51           C  
ATOM    620  CG2 ILE A  81       3.454  -6.428  -1.276  1.00 90.17           C  
ATOM    621  CD1 ILE A  81       1.255  -7.708   0.646  1.00 88.25           C  
ATOM    622  N   THR A  82       4.809  -5.527   2.875  1.00 92.52           N  
ATOM    623  CA  THR A  82       4.538  -5.419   4.305  1.00 92.60           C  
ATOM    624  C   THR A  82       3.177  -4.774   4.550  1.00 92.68           C  
ATOM    625  CB  THR A  82       5.631  -4.605   5.021  1.00 92.07           C  
ATOM    626  O   THR A  82       2.919  -3.661   4.087  1.00 92.16           O  
ATOM    627  CG2 THR A  82       5.328  -4.467   6.509  1.00 90.49           C  
ATOM    628  OG1 THR A  82       6.893  -5.266   4.861  1.00 91.00           O  
ATOM    629  N   ASP A  83       2.282  -5.481   5.207  1.00 93.17           N  
ATOM    630  CA  ASP A  83       0.995  -4.953   5.649  1.00 93.14           C  
ATOM    631  C   ASP A  83       1.104  -4.331   7.039  1.00 93.30           C  
ATOM    632  CB  ASP A  83      -0.067  -6.055   5.648  1.00 91.98           C  
ATOM    633  O   ASP A  83       1.611  -4.963   7.969  1.00 92.77           O  
ATOM    634  CG  ASP A  83      -0.512  -6.448   4.250  1.00 85.94           C  
ATOM    635  OD1 ASP A  83      -0.685  -5.556   3.392  1.00 80.17           O  
ATOM    636  OD2 ASP A  83      -0.694  -7.661   4.006  1.00 83.45           O  
ATOM    637  N   CYS A  84       0.772  -3.135   7.090  1.00 93.96           N  
ATOM    638  CA  CYS A  84       0.699  -2.394   8.344  1.00 94.08           C  
ATOM    639  C   CYS A  84      -0.747  -2.230   8.798  1.00 93.76           C  
ATOM    640  CB  CYS A  84       1.354  -1.021   8.194  1.00 93.52           C  
ATOM    641  O   CYS A  84      -1.547  -1.586   8.117  1.00 93.03           O  
ATOM    642  SG  CYS A  84       3.103  -1.094   7.751  1.00 92.70           S  
ATOM    643  N   ARG A  85      -1.073  -2.780   9.920  1.00 95.04           N  
ATOM    644  CA  ARG A  85      -2.426  -2.689  10.459  1.00 94.95           C  
ATOM    645  C   ARG A  85      -2.418  -2.084  11.859  1.00 95.03           C  
ATOM    646  CB  ARG A  85      -3.087  -4.068  10.489  1.00 93.45           C  
ATOM    647  O   ARG A  85      -1.672  -2.533  12.731  1.00 94.55           O  
ATOM    648  CG  ARG A  85      -4.533  -4.049  10.959  1.00 80.86           C  
ATOM    649  CD  ARG A  85      -5.178  -5.424  10.856  1.00 76.01           C  
ATOM    650  NE  ARG A  85      -5.365  -5.829   9.466  1.00 71.31           N  
ATOM    651  NH1 ARG A  85      -7.544  -5.076   9.323  1.00 55.61           N  
ATOM    652  NH2 ARG A  85      -6.546  -6.061   7.510  1.00 50.36           N  
ATOM    653  CZ  ARG A  85      -6.485  -5.655   8.769  1.00 65.72           C  
ATOM    654  N   GLU A  86      -3.239  -1.115  12.004  1.00 94.69           N  
ATOM    655  CA  GLU A  86      -3.370  -0.463  13.304  1.00 94.69           C  
ATOM    656  C   GLU A  86      -3.783  -1.460  14.383  1.00 94.35           C  
ATOM    657  CB  GLU A  86      -4.383   0.682  13.231  1.00 93.79           C  
ATOM    658  O   GLU A  86      -4.666  -2.291  14.162  1.00 93.55           O  
ATOM    659  CG  GLU A  86      -4.439   1.536  14.490  1.00 90.20           C  
ATOM    660  CD  GLU A  86      -5.479   2.642  14.419  1.00 87.95           C  
ATOM    661  OE1 GLU A  86      -6.370   2.582  13.542  1.00 85.70           O  
ATOM    662  OE2 GLU A  86      -5.401   3.577  15.247  1.00 86.01           O  
ATOM    663  N   THR A  87      -3.083  -1.390  15.535  1.00 93.17           N  
ATOM    664  CA  THR A  87      -3.352  -2.303  16.640  1.00 92.63           C  
ATOM    665  C   THR A  87      -4.421  -1.731  17.567  1.00 91.94           C  
ATOM    666  CB  THR A  87      -2.074  -2.597  17.447  1.00 91.46           C  
ATOM    667  O   THR A  87      -4.743  -0.543  17.493  1.00 90.20           O  
ATOM    668  CG2 THR A  87      -0.940  -3.052  16.534  1.00 84.98           C  
ATOM    669  OG1 THR A  87      -1.668  -1.409  18.138  1.00 84.71           O  
ATOM    670  N   GLY A  88      -4.988  -2.649  18.456  1.00 89.52           N  
ATOM    671  CA  GLY A  88      -5.978  -2.239  19.439  1.00 89.08           C  
ATOM    672  C   GLY A  88      -5.446  -1.224  20.433  1.00 88.87           C  
ATOM    673  O   GLY A  88      -6.220  -0.497  21.059  1.00 87.06           O  
ATOM    674  N   SER A  89      -4.164  -1.137  20.572  1.00 88.89           N  
ATOM    675  CA  SER A  89      -3.547  -0.234  21.538  1.00 88.40           C  
ATOM    676  C   SER A  89      -3.242   1.122  20.910  1.00 88.39           C  
ATOM    677  CB  SER A  89      -2.262  -0.845  22.099  1.00 85.91           C  
ATOM    678  O   SER A  89      -2.727   2.020  21.580  1.00 86.52           O  
ATOM    679  OG  SER A  89      -1.311  -1.051  21.068  1.00 73.43           O  
ATOM    680  N   SER A  90      -3.580   1.345  19.729  1.00 90.72           N  
ATOM    681  CA  SER A  90      -3.280   2.578  19.009  1.00 91.03           C  
ATOM    682  C   SER A  90      -4.160   3.727  19.489  1.00 89.73           C  
ATOM    683  CB  SER A  90      -3.465   2.379  17.504  1.00 89.25           C  
ATOM    684  O   SER A  90      -5.377   3.575  19.612  1.00 86.96           O  
ATOM    685  OG  SER A  90      -3.065   3.536  16.790  1.00 80.88           O  
ATOM    686  N   LYS A  91      -3.544   4.861  19.715  1.00 92.19           N  
ATOM    687  CA  LYS A  91      -4.186   6.127  20.060  1.00 91.75           C  
ATOM    688  C   LYS A  91      -3.472   7.303  19.401  1.00 92.47           C  
ATOM    689  CB  LYS A  91      -4.218   6.316  21.578  1.00 88.35           C  
ATOM    690  O   LYS A  91      -2.279   7.519  19.629  1.00 91.51           O  
ATOM    691  CG  LYS A  91      -5.118   7.452  22.041  1.00 74.53           C  
ATOM    692  CD  LYS A  91      -5.214   7.505  23.560  1.00 71.20           C  
ATOM    693  CE  LYS A  91      -6.099   8.654  24.025  1.00 64.02           C  
ATOM    694  NZ  LYS A  91      -6.253   8.668  25.511  1.00 58.50           N  
ATOM    695  N   TYR A  92      -4.254   8.085  18.684  1.00 91.64           N  
ATOM    696  CA  TYR A  92      -3.645   9.260  18.071  1.00 92.19           C  
ATOM    697  C   TYR A  92      -3.173  10.247  19.132  1.00 92.02           C  
ATOM    698  CB  TYR A  92      -4.634   9.946  17.123  1.00 90.87           C  
ATOM    699  O   TYR A  92      -3.903  10.544  20.080  1.00 90.90           O  
ATOM    700  CG  TYR A  92      -4.071  11.168  16.439  1.00 88.76           C  
ATOM    701  CD1 TYR A  92      -3.269  11.049  15.306  1.00 85.23           C  
ATOM    702  CD2 TYR A  92      -4.338  12.443  16.925  1.00 86.03           C  
ATOM    703  CE1 TYR A  92      -2.747  12.173  14.674  1.00 86.41           C  
ATOM    704  CE2 TYR A  92      -3.821  13.574  16.301  1.00 86.72           C  
ATOM    705  OH  TYR A  92      -2.514  14.544  14.555  1.00 82.35           O  
ATOM    706  CZ  TYR A  92      -3.028  13.429  15.177  1.00 85.01           C  
ATOM    707  N   PRO A  93      -2.011  10.747  18.952  1.00 91.60           N  
ATOM    708  CA  PRO A  93      -1.092  10.692  17.812  1.00 91.42           C  
ATOM    709  C   PRO A  93      -0.064   9.570  17.937  1.00 90.00           C  
ATOM    710  CB  PRO A  93      -0.411  12.062  17.842  1.00 89.56           C  
ATOM    711  O   PRO A  93       0.882   9.504  17.148  1.00 86.99           O  
ATOM    712  CG  PRO A  93      -0.337  12.421  19.291  1.00 86.06           C  
ATOM    713  CD  PRO A  93      -1.570  11.901  19.974  1.00 84.65           C  
ATOM    714  N   ASN A  94      -0.181   8.714  18.986  1.00 89.87           N  
ATOM    715  CA  ASN A  94       0.707   7.569  19.153  1.00 89.96           C  
ATOM    716  C   ASN A  94       0.167   6.332  18.441  1.00 89.64           C  
ATOM    717  CB  ASN A  94       0.927   7.273  20.639  1.00 87.33           C  
ATOM    718  O   ASN A  94      -0.347   5.415  19.084  1.00 87.45           O  
ATOM    719  CG  ASN A  94       1.537   8.443  21.383  1.00 79.04           C  
ATOM    720  ND2 ASN A  94       1.039   8.706  22.586  1.00 73.95           N  
ATOM    721  OD1 ASN A  94       2.449   9.106  20.882  1.00 73.07           O  
ATOM    722  N   CYS A  95       0.295   6.330  17.173  1.00 93.09           N  
ATOM    723  CA  CYS A  95      -0.227   5.246  16.348  1.00 93.42           C  
ATOM    724  C   CYS A  95       0.668   4.015  16.436  1.00 92.54           C  
ATOM    725  CB  CYS A  95      -0.353   5.693  14.892  1.00 92.37           C  
ATOM    726  O   CYS A  95       1.894   4.128  16.379  1.00 90.83           O  
ATOM    727  SG  CYS A  95      -1.346   7.186  14.673  1.00 92.13           S  
ATOM    728  N   ALA A  96       0.127   2.854  16.696  1.00 93.47           N  
ATOM    729  CA  ALA A  96       0.827   1.576  16.796  1.00 93.48           C  
ATOM    730  C   ALA A  96       0.322   0.591  15.746  1.00 93.68           C  
ATOM    731  CB  ALA A  96       0.664   0.987  18.195  1.00 92.53           C  
ATOM    732  O   ALA A  96      -0.887   0.435  15.563  1.00 93.23           O  
ATOM    733  N   TYR A  97       1.280  -0.066  15.099  1.00 93.17           N  
ATOM    734  CA  TYR A  97       0.906  -0.924  13.980  1.00 93.36           C  
ATOM    735  C   TYR A  97       1.565  -2.293  14.098  1.00 92.87           C  
ATOM    736  CB  TYR A  97       1.293  -0.271  12.650  1.00 93.17           C  
ATOM    737  O   TYR A  97       2.718  -2.399  14.524  1.00 92.01           O  
ATOM    738  CG  TYR A  97       0.555   1.015  12.367  1.00 93.15           C  
ATOM    739  CD1 TYR A  97      -0.651   1.010  11.670  1.00 92.27           C  
ATOM    740  CD2 TYR A  97       1.062   2.237  12.796  1.00 91.97           C  
ATOM    741  CE1 TYR A  97      -1.334   2.193  11.406  1.00 91.78           C  
ATOM    742  CE2 TYR A  97       0.388   3.426  12.537  1.00 91.82           C  
ATOM    743  OH  TYR A  97      -1.479   4.568  11.584  1.00 88.54           O  
ATOM    744  CZ  TYR A  97      -0.807   3.394  11.843  1.00 91.68           C  
ATOM    745  N   LYS A  98       0.819  -3.290  13.734  1.00 93.11           N  
ATOM    746  CA  LYS A  98       1.359  -4.625  13.494  1.00 92.92           C  
ATOM    747  C   LYS A  98       2.015  -4.714  12.119  1.00 93.04           C  
ATOM    748  CB  LYS A  98       0.258  -5.680  13.618  1.00 91.92           C  
ATOM    749  O   LYS A  98       1.446  -4.260  11.123  1.00 92.46           O  
ATOM    750  CG  LYS A  98       0.757  -7.112  13.501  1.00 86.24           C  
ATOM    751  CD  LYS A  98      -0.379  -8.114  13.658  1.00 83.36           C  
ATOM    752  CE  LYS A  98       0.115  -9.548  13.517  1.00 75.33           C  
ATOM    753  NZ  LYS A  98      -1.003 -10.532  13.624  1.00 68.35           N  
ATOM    754  N   THR A  99       3.198  -5.277  12.089  1.00 92.08           N  
ATOM    755  CA  THR A  99       3.975  -5.473  10.871  1.00 92.06           C  
ATOM    756  C   THR A  99       3.866  -6.915  10.386  1.00 91.55           C  
ATOM    757  CB  THR A  99       5.457  -5.113  11.090  1.00 91.33           C  
ATOM    758  O   THR A  99       4.213  -7.848  11.113  1.00 90.37           O  
ATOM    759  CG2 THR A  99       6.269  -5.328   9.817  1.00 88.81           C  
ATOM    760  OG1 THR A  99       5.556  -3.737  11.480  1.00 89.60           O  
ATOM    761  N   THR A 100       3.309  -7.071   9.219  1.00 91.71           N  
ATOM    762  CA  THR A 100       3.188  -8.402   8.634  1.00 91.61           C  
ATOM    763  C   THR A 100       3.821  -8.442   7.246  1.00 91.65           C  
ATOM    764  CB  THR A 100       1.714  -8.840   8.541  1.00 90.74           C  
ATOM    765  O   THR A 100       3.349  -7.775   6.323  1.00 90.97           O  
ATOM    766  CG2 THR A 100       1.597 -10.270   8.024  1.00 86.30           C  
ATOM    767  OG1 THR A 100       1.117  -8.763   9.842  1.00 87.01           O  
ATOM    768  N   GLN A 101       4.801  -9.198   7.103  1.00 90.38           N  
ATOM    769  CA  GLN A 101       5.444  -9.398   5.809  1.00 90.34           C  
ATOM    770  C   GLN A 101       4.853 -10.602   5.081  1.00 90.31           C  
ATOM    771  CB  GLN A 101       6.953  -9.577   5.980  1.00 88.38           C  
ATOM    772  O   GLN A 101       4.523 -11.612   5.707  1.00 89.17           O  
ATOM    773  CG  GLN A 101       7.662  -8.341   6.516  1.00 79.55           C  
ATOM    774  CD  GLN A 101       9.153  -8.554   6.702  1.00 75.75           C  
ATOM    775  NE2 GLN A 101       9.882  -7.468   6.935  1.00 65.57           N  
ATOM    776  OE1 GLN A 101       9.645  -9.685   6.638  1.00 70.86           O  
ATOM    777  N   ALA A 102       4.791 -10.429   3.773  1.00 91.02           N  
ATOM    778  CA  ALA A 102       4.254 -11.528   2.973  1.00 91.13           C  
ATOM    779  C   ALA A 102       4.622 -11.366   1.501  1.00 91.59           C  
ATOM    780  CB  ALA A 102       2.738 -11.611   3.134  1.00 90.33           C  
ATOM    781  O   ALA A 102       5.023 -10.282   1.071  1.00 91.26           O  
ATOM    782  N   ASN A 103       4.573 -12.456   0.817  1.00 93.30           N  
ATOM    783  CA  ASN A 103       4.592 -12.465  -0.642  1.00 93.47           C  
ATOM    784  C   ASN A 103       3.201 -12.713  -1.219  1.00 93.37           C  
ATOM    785  CB  ASN A 103       5.576 -13.515  -1.159  1.00 91.44           C  
ATOM    786  O   ASN A 103       2.646 -13.803  -1.067  1.00 92.46           O  
ATOM    787  CG  ASN A 103       7.018 -13.172  -0.840  1.00 80.91           C  
ATOM    788  ND2 ASN A 103       7.794 -14.176  -0.451  1.00 71.81           N  
ATOM    789  OD1 ASN A 103       7.430 -12.014  -0.941  1.00 72.77           O  
ATOM    790  N   LYS A 104       2.649 -11.731  -1.781  1.00 94.85           N  
ATOM    791  CA  LYS A 104       1.285 -11.807  -2.298  1.00 95.06           C  
ATOM    792  C   LYS A 104       1.181 -11.152  -3.672  1.00 95.28           C  
ATOM    793  CB  LYS A 104       0.305 -11.148  -1.327  1.00 94.27           C  
ATOM    794  O   LYS A 104       2.017 -10.321  -4.034  1.00 95.04           O  
ATOM    795  CG  LYS A 104       0.176 -11.868   0.008  1.00 89.73           C  
ATOM    796  CD  LYS A 104      -0.933 -11.268   0.862  1.00 86.37           C  
ATOM    797  CE  LYS A 104      -1.144 -12.061   2.144  1.00 82.35           C  
ATOM    798  NZ  LYS A 104      -2.285 -11.526   2.945  1.00 75.91           N  
ATOM    799  N   HIS A 105       0.180 -11.505  -4.423  1.00 96.78           N  
ATOM    800  CA  HIS A 105      -0.191 -10.707  -5.586  1.00 96.82           C  
ATOM    801  C   HIS A 105      -0.839  -9.391  -5.169  1.00 96.80           C  
ATOM    802  CB  HIS A 105      -1.139 -11.494  -6.494  1.00 96.28           C  
ATOM    803  O   HIS A 105      -1.570  -9.342  -4.178  1.00 96.52           O  
ATOM    804  CG  HIS A 105      -0.554 -12.770  -7.010  1.00 92.63           C  
ATOM    805  CD2 HIS A 105      -0.659 -14.042  -6.560  1.00 84.40           C  
ATOM    806  ND1 HIS A 105       0.254 -12.820  -8.126  1.00 84.05           N  
ATOM    807  CE1 HIS A 105       0.621 -14.073  -8.340  1.00 85.07           C  
ATOM    808  NE2 HIS A 105       0.081 -14.834  -7.404  1.00 88.30           N  
ATOM    809  N   ILE A 106      -0.563  -8.386  -5.888  1.00 96.41           N  
ATOM    810  CA  ILE A 106      -1.171  -7.098  -5.571  1.00 96.47           C  
ATOM    811  C   ILE A 106      -2.133  -6.693  -6.685  1.00 96.50           C  
ATOM    812  CB  ILE A 106      -0.101  -6.004  -5.361  1.00 96.11           C  
ATOM    813  O   ILE A 106      -1.976  -7.115  -7.833  1.00 96.29           O  
ATOM    814  CG1 ILE A 106       0.687  -5.773  -6.655  1.00 94.45           C  
ATOM    815  CG2 ILE A 106       0.835  -6.377  -4.208  1.00 94.40           C  
ATOM    816  CD1 ILE A 106       1.530  -4.505  -6.650  1.00 90.71           C  
ATOM    817  N   ILE A 107      -3.113  -5.998  -6.306  1.00 96.65           N  
ATOM    818  CA  ILE A 107      -4.059  -5.367  -7.220  1.00 96.69           C  
ATOM    819  C   ILE A 107      -3.966  -3.848  -7.091  1.00 96.69           C  
ATOM    820  CB  ILE A 107      -5.505  -5.840  -6.950  1.00 96.32           C  
ATOM    821  O   ILE A 107      -4.102  -3.302  -5.994  1.00 96.48           O  
ATOM    822  CG1 ILE A 107      -5.618  -7.355  -7.152  1.00 94.79           C  
ATOM    823  CG2 ILE A 107      -6.494  -5.092  -7.850  1.00 94.73           C  
ATOM    824  CD1 ILE A 107      -6.973  -7.932  -6.765  1.00 91.28           C  
ATOM    825  N   VAL A 108      -3.720  -3.123  -8.190  1.00 96.47           N  
ATOM    826  CA  VAL A 108      -3.615  -1.668  -8.204  1.00 96.44           C  
ATOM    827  C   VAL A 108      -4.560  -1.091  -9.255  1.00 96.31           C  
ATOM    828  CB  VAL A 108      -2.167  -1.205  -8.477  1.00 96.11           C  
ATOM    829  O   VAL A 108      -4.853  -1.744 -10.260  1.00 95.94           O  
ATOM    830  CG1 VAL A 108      -1.235  -1.653  -7.352  1.00 94.67           C  
ATOM    831  CG2 VAL A 108      -1.681  -1.742  -9.823  1.00 94.61           C  
ATOM    832  N   ALA A 109      -5.040   0.107  -8.995  1.00 96.11           N  
ATOM    833  CA  ALA A 109      -5.782   0.881  -9.987  1.00 96.07           C  
ATOM    834  C   ALA A 109      -4.843   1.749 -10.820  1.00 95.98           C  
ATOM    835  CB  ALA A 109      -6.838   1.748  -9.304  1.00 95.51           C  
ATOM    836  O   ALA A 109      -3.953   2.408 -10.278  1.00 95.60           O  
ATOM    837  N   CYS A 110      -4.983   1.672 -12.074  1.00 96.09           N  
ATOM    838  CA  CYS A 110      -4.066   2.363 -12.974  1.00 95.99           C  
ATOM    839  C   CYS A 110      -4.797   3.425 -13.787  1.00 95.15           C  
ATOM    840  CB  CYS A 110      -3.384   1.369 -13.913  1.00 95.53           C  
ATOM    841  O   CYS A 110      -5.947   3.228 -14.182  1.00 93.75           O  
ATOM    842  SG  CYS A 110      -2.455   0.078 -13.056  1.00 95.48           S  
ATOM    843  N   GLU A 111      -4.179   4.532 -13.919  1.00 94.20           N  
ATOM    844  CA  GLU A 111      -4.780   5.631 -14.669  1.00 93.57           C  
ATOM    845  C   GLU A 111      -3.711   6.503 -15.322  1.00 93.13           C  
ATOM    846  CB  GLU A 111      -5.668   6.482 -13.757  1.00 91.88           C  
ATOM    847  O   GLU A 111      -2.530   6.402 -14.986  1.00 91.70           O  
ATOM    848  CG  GLU A 111      -6.847   5.723 -13.165  1.00 82.47           C  
ATOM    849  CD  GLU A 111      -7.702   6.572 -12.237  1.00 79.25           C  
ATOM    850  OE1 GLU A 111      -7.506   7.808 -12.194  1.00 74.92           O  
ATOM    851  OE2 GLU A 111      -8.573   5.997 -11.548  1.00 73.85           O  
ATOM    852  N   GLY A 112      -4.163   7.371 -16.205  1.00 88.67           N  
ATOM    853  CA  GLY A 112      -3.320   8.424 -16.748  1.00 87.95           C  
ATOM    854  C   GLY A 112      -2.509   7.979 -17.950  1.00 88.10           C  
ATOM    855  O   GLY A 112      -2.605   6.827 -18.378  1.00 86.08           O  
ATOM    856  N   ASN A 113      -1.829   8.833 -18.529  1.00 86.23           N  
ATOM    857  CA  ASN A 113      -0.801   8.694 -19.554  1.00 85.53           C  
ATOM    858  C   ASN A 113       0.537   9.260 -19.087  1.00 84.04           C  
ATOM    859  CB  ASN A 113      -1.241   9.374 -20.852  1.00 79.86           C  
ATOM    860  O   ASN A 113       0.726  10.477 -19.061  1.00 80.23           O  
ATOM    861  CG  ASN A 113      -0.331   9.049 -22.020  1.00 69.90           C  
ATOM    862  ND2 ASN A 113      -0.642   9.602 -23.186  1.00 63.44           N  
ATOM    863  OD1 ASN A 113       0.643   8.305 -21.875  1.00 64.22           O  
ATOM    864  N   PRO A 114       1.417   8.482 -18.746  1.00 83.65           N  
ATOM    865  CA  PRO A 114       1.482   7.024 -18.872  1.00 84.80           C  
ATOM    866  C   PRO A 114       0.525   6.306 -17.922  1.00 86.11           C  
ATOM    867  CB  PRO A 114       2.938   6.705 -18.524  1.00 81.40           C  
ATOM    868  O   PRO A 114       0.044   6.904 -16.957  1.00 84.49           O  
ATOM    869  CG  PRO A 114       3.350   7.785 -17.576  1.00 76.07           C  
ATOM    870  CD  PRO A 114       2.635   9.050 -17.955  1.00 75.09           C  
ATOM    871  N   TYR A 115       0.200   5.158 -18.293  1.00 92.26           N  
ATOM    872  CA  TYR A 115      -0.695   4.284 -17.544  1.00 93.37           C  
ATOM    873  C   TYR A 115       0.019   3.672 -16.344  1.00 93.56           C  
ATOM    874  CB  TYR A 115      -1.243   3.174 -18.447  1.00 91.03           C  
ATOM    875  O   TYR A 115       0.822   2.749 -16.496  1.00 92.12           O  
ATOM    876  CG  TYR A 115      -2.473   2.496 -17.896  1.00 86.92           C  
ATOM    877  CD1 TYR A 115      -3.633   3.221 -17.631  1.00 81.29           C  
ATOM    878  CD2 TYR A 115      -2.479   1.129 -17.639  1.00 82.36           C  
ATOM    879  CE1 TYR A 115      -4.768   2.601 -17.121  1.00 83.95           C  
ATOM    880  CE2 TYR A 115      -3.609   0.498 -17.130  1.00 82.52           C  
ATOM    881  OH  TYR A 115      -5.869   0.621 -16.370  1.00 72.45           O  
ATOM    882  CZ  TYR A 115      -4.747   1.241 -16.875  1.00 83.07           C  
ATOM    883  N   VAL A 116      -0.151   4.307 -15.080  1.00 94.91           N  
ATOM    884  CA  VAL A 116       0.635   3.991 -13.892  1.00 95.14           C  
ATOM    885  C   VAL A 116      -0.293   3.795 -12.695  1.00 95.51           C  
ATOM    886  CB  VAL A 116       1.672   5.095 -13.587  1.00 94.06           C  
ATOM    887  O   VAL A 116      -1.435   4.260 -12.705  1.00 95.32           O  
ATOM    888  CG1 VAL A 116       2.756   5.130 -14.663  1.00 87.22           C  
ATOM    889  CG2 VAL A 116       0.985   6.455 -13.472  1.00 87.85           C  
ATOM    890  N   PRO A 117       0.224   3.066 -11.664  1.00 95.74           N  
ATOM    891  CA  PRO A 117      -0.578   2.862 -10.455  1.00 95.95           C  
ATOM    892  C   PRO A 117      -0.896   4.168  -9.730  1.00 95.81           C  
ATOM    893  CB  PRO A 117       0.308   1.960  -9.592  1.00 95.61           C  
ATOM    894  O   PRO A 117      -0.013   5.011  -9.553  1.00 95.48           O  
ATOM    895  CG  PRO A 117       1.273   1.342 -10.552  1.00 94.73           C  
ATOM    896  CD  PRO A 117       1.565   2.335 -11.640  1.00 93.95           C  
ATOM    897  N   VAL A 118      -2.212   4.350  -9.299  1.00 95.30           N  
ATOM    898  CA  VAL A 118      -2.638   5.561  -8.606  1.00 95.16           C  
ATOM    899  C   VAL A 118      -3.348   5.190  -7.306  1.00 94.89           C  
ATOM    900  CB  VAL A 118      -3.564   6.425  -9.491  1.00 94.56           C  
ATOM    901  O   VAL A 118      -3.606   6.053  -6.464  1.00 94.05           O  
ATOM    902  CG1 VAL A 118      -2.809   6.952 -10.710  1.00 90.21           C  
ATOM    903  CG2 VAL A 118      -4.790   5.622  -9.923  1.00 89.86           C  
ATOM    904  N   HIS A 119      -3.629   3.903  -7.120  1.00 95.25           N  
ATOM    905  CA  HIS A 119      -4.293   3.428  -5.911  1.00 95.37           C  
ATOM    906  C   HIS A 119      -3.982   1.958  -5.653  1.00 95.55           C  
ATOM    907  CB  HIS A 119      -5.805   3.635  -6.014  1.00 94.47           C  
ATOM    908  O   HIS A 119      -3.974   1.148  -6.583  1.00 95.26           O  
ATOM    909  CG  HIS A 119      -6.565   3.107  -4.839  1.00 86.76           C  
ATOM    910  CD2 HIS A 119      -6.915   3.695  -3.671  1.00 73.48           C  
ATOM    911  ND1 HIS A 119      -7.053   1.820  -4.785  1.00 71.29           N  
ATOM    912  CE1 HIS A 119      -7.675   1.639  -3.632  1.00 73.84           C  
ATOM    913  NE2 HIS A 119      -7.605   2.762  -2.937  1.00 71.99           N  
ATOM    914  N   PHE A 120      -3.681   1.666  -4.428  1.00 95.88           N  
ATOM    915  CA  PHE A 120      -3.526   0.284  -3.988  1.00 96.01           C  
ATOM    916  C   PHE A 120      -4.874  -0.320  -3.616  1.00 95.78           C  
ATOM    917  CB  PHE A 120      -2.567   0.204  -2.796  1.00 95.62           C  
ATOM    918  O   PHE A 120      -5.484   0.074  -2.620  1.00 95.21           O  
ATOM    919  CG  PHE A 120      -2.063  -1.186  -2.515  1.00 94.34           C  
ATOM    920  CD1 PHE A 120      -2.861  -2.111  -1.854  1.00 91.14           C  
ATOM    921  CD2 PHE A 120      -0.788  -1.568  -2.914  1.00 90.90           C  
ATOM    922  CE1 PHE A 120      -2.397  -3.398  -1.593  1.00 91.35           C  
ATOM    923  CE2 PHE A 120      -0.317  -2.853  -2.657  1.00 91.51           C  
ATOM    924  CZ  PHE A 120      -1.123  -3.766  -1.996  1.00 90.38           C  
ATOM    925  N   ASP A 121      -5.305  -1.354  -4.350  1.00 95.82           N  
ATOM    926  CA  ASP A 121      -6.664  -1.851  -4.164  1.00 95.71           C  
ATOM    927  C   ASP A 121      -6.692  -3.018  -3.179  1.00 95.43           C  
ATOM    928  CB  ASP A 121      -7.268  -2.279  -5.503  1.00 95.22           C  
ATOM    929  O   ASP A 121      -7.558  -3.077  -2.303  1.00 94.60           O  
ATOM    930  CG  ASP A 121      -8.772  -2.481  -5.438  1.00 92.71           C  
ATOM    931  OD1 ASP A 121      -9.507  -1.507  -5.169  1.00 87.53           O  
ATOM    932  OD2 ASP A 121      -9.225  -3.626  -5.655  1.00 88.53           O  
ATOM    933  N   ALA A 122      -5.734  -3.917  -3.370  1.00 94.71           N  
ATOM    934  CA  ALA A 122      -5.716  -5.069  -2.472  1.00 94.80           C  
ATOM    935  C   ALA A 122      -4.431  -5.875  -2.638  1.00 94.91           C  
ATOM    936  CB  ALA A 122      -6.933  -5.957  -2.722  1.00 94.08           C  
ATOM    937  O   ALA A 122      -3.671  -5.656  -3.585  1.00 94.52           O  
ATOM    938  N   SER A 123      -4.147  -6.678  -1.690  1.00 94.26           N  
ATOM    939  CA  SER A 123      -3.189  -7.773  -1.806  1.00 94.17           C  
ATOM    940  C   SER A 123      -3.871  -9.126  -1.632  1.00 92.59           C  
ATOM    941  CB  SER A 123      -2.072  -7.620  -0.773  1.00 93.14           C  
ATOM    942  O   SER A 123      -4.762  -9.274  -0.792  1.00 90.04           O  
ATOM    943  OG  SER A 123      -2.589  -7.708   0.544  1.00 85.62           O  
ATOM    944  N   VAL A 124      -3.492 -10.081  -2.533  1.00 92.98           N  
ATOM    945  CA  VAL A 124      -4.167 -11.374  -2.513  1.00 92.28           C  
ATOM    946  C   VAL A 124      -3.136 -12.497  -2.603  1.00 90.98           C  
ATOM    947  CB  VAL A 124      -5.192 -11.498  -3.662  1.00 90.04           C  
ATOM    948  O   VAL A 124      -2.045 -12.304  -3.144  1.00 88.00           O  
ATOM    949  CG1 VAL A 124      -6.322 -10.484  -3.490  1.00 80.38           C  
ATOM    950  CG2 VAL A 124      -4.504 -11.311  -5.013  1.00 79.85           C  
TER     951      VAL A 124
END
