# Supplementary material for: Semantical and geometrical protein encoding toward enhanced bioactivity and thermostability
Source: eLife. 2025 May 2;13:RP98033. doi: 10.7554/eLife.98033 (PMC12048155; doi:10.7554/eLife.98033)
Supplement: Source code 1. [file elife-98033-code1.zip › ProtSSN-master/data/DDG/DATASET/1RTB-5.0-40.0/1RTB-5.0-40.0.exp.pdb]

HEADER    HYDROLASE(NUCLEIC ACID,RNA)             28-AUG-92   1RTB              
TITLE     CRYSTAL STRUCTURE DISPOSITION OF THYMIDYLIC ACID TETRAMER IN COMPLEX  
TITLE    2 WITH RIBONUCLEASE A                                                  
COMPND    MOL_ID: 1;                                                            
COMPND   2 MOLECULE: RIBONUCLEASE A;                                            
COMPND   3 CHAIN: A;                                                            
COMPND   4 EC: 3.1.27.5;                                                        
COMPND   5 ENGINEERED: YES                                                      
SOURCE    MOL_ID: 1;                                                            
SOURCE   2 ORGANISM_SCIENTIFIC: BOS TAURUS;                                     
SOURCE   3 ORGANISM_COMMON: CATTLE;                                             
SOURCE   4 ORGANISM_TAXID: 9913;                                                
SOURCE   5 ORGAN: PANCREAS                                                      
KEYWDS    HYDROLASE(NUCLEIC ACID, RNA)                                          
EXPDTA    X-RAY DIFFRACTION                                                     
AUTHOR    D.L.BIRDSALL,A.MCPHERSON                                              
REVDAT   4   14-AUG-19 1RTB    1       REMARK                                   
REVDAT   3   17-JUL-19 1RTB    1       REMARK                                   
REVDAT   2   24-FEB-09 1RTB    1       VERSN                                    
REVDAT   1   31-OCT-93 1RTB    0                                                
JRNL        AUTH   D.L.BIRDSALL,A.MCPHERSON                                     
JRNL        TITL   CRYSTAL STRUCTURE DISPOSITION OF THYMIDYLIC ACID TETRAMER IN 
JRNL        TITL 2 COMPLEX WITH RIBONUCLEASE A.                                 
JRNL        REF    J.BIOL.CHEM.                  V. 267 22230 1992              
JRNL        REFN                   ISSN 0021-9258                               
JRNL        PMID   1429575                                                      
REMARK   1                                                                      
REMARK   1 REFERENCE 1                                                          
REMARK   1  AUTH   A.WLODAWER,N.BORKAKOTI,D.S.MOSS,B.HOWLIN                     
REMARK   1  TITL   COMPARISON OF TWO INDEPENDENTLY REFINED MODELS OF            
REMARK   1  TITL 2 RIBONUCLEASE-A                                               
REMARK   1  REF    ACTA CRYSTALLOGR.,SECT.B      V.  42   379 1986              
REMARK   1  REFN                   ISSN 0108-7681                               
REMARK   1 REFERENCE 2                                                          
REMARK   1  AUTH   B.BORAH,C.-W.CHEN,W.EGAN,M.MILLER,A.WLODAWER,J.S.COHEN       
REMARK   1  TITL   NUCLEAR MAGNETIC RESONANCE AND NEUTRON DIFFRACTION STUDIES   
REMARK   1  TITL 2 OF THE COMPLEX OF RIBONUCLEASE A WITH URIDINE VANADATE, A    
REMARK   1  TITL 3 TRANSITION-STATE ANALOGUE                                    
REMARK   1  REF    BIOCHEMISTRY                  V.  24  2058 1985              
REMARK   1  REFN                   ISSN 0006-2960                               
REMARK   1 REFERENCE 3                                                          
REMARK   1  AUTH   A.WLODAWER,M.MILLER,L.SJOLIN                                 
REMARK   1  TITL   ACTIVE SITE OF RNASE: NEUTRON DIFFRACTION STUDY OF A COMPLEX 
REMARK   1  TITL 2 WITH URIDINE VANADATE, A TRANSITION-STATE ANALOG             
REMARK   1  REF    PROC.NATL.ACAD.SCI.USA        V.  80  3628 1983              
REMARK   1  REFN                   ISSN 0027-8424                               
REMARK   1 REFERENCE 4                                                          
REMARK   1  AUTH   A.WLODAWER,L.SJOLIN                                          
REMARK   1  TITL   STRUCTURE OF RIBONUCLEASE A: RESULTS OF JOINT NEUTRON AND    
REMARK   1  TITL 2 X-RAY REFINEMENT AT 2.0 ANGSTROMS RESOLUTION                 
REMARK   1  REF    BIOCHEMISTRY                  V.  22  2720 1983              
REMARK   1  REFN                   ISSN 0006-2960                               
REMARK   1 REFERENCE 5                                                          
REMARK   1  AUTH   A.WLODAWER,R.BOTT,L.SJOLIN                                   
REMARK   1  TITL   THE REFINED CRYSTAL STRUCTURE OF RIBONUCLEASE A AT 2.0       
REMARK   1  TITL 2 ANGSTROMS RESOLUTION                                         
REMARK   1  REF    J.BIOL.CHEM.                  V. 257  1325 1982              
REMARK   1  REFN                   ISSN 0021-9258                               
REMARK   1 REFERENCE 6                                                          
REMARK   1  AUTH   A.WLODAWER,L.SJOLIN                                          
REMARK   1  TITL   HYDROGEN EXCHANGE IN RNASE A: NEUTRON DIFFRACTION STUDY      
REMARK   1  REF    PROC.NATL.ACAD.SCI.USA        V.  79  1418 1982              
REMARK   1  REFN                   ISSN 0027-8424                               
REMARK   1 REFERENCE 7                                                          
REMARK   1  AUTH   A.WLODAWER,R.BOTT,L.SJOLIN                                   
REMARK   1  TITL   STRUCTURE OF RIBONUCLEASE A: X-RAY AND NEUTRON REFINEMENT    
REMARK   1  REF    ACTA CRYSTALLOGR.,SECT.A      V.  37    13 1981              
REMARK   1  REF  2 (SUPPLEMENT)                                                 
REMARK   1  REFN                   ISSN 0567-7394                               
REMARK   1 REFERENCE 8                                                          
REMARK   1  AUTH   A.WLODAWER,W.A.HENDRICKSON                                   
REMARK   1  TITL   JOINT REFINEMENT OF MACROMOLECULAR STRUCTURES WITH X-RAY AND 
REMARK   1  TITL 2 NEUTRON SINGLE-CRYSTAL DIFFRACTION DATA                      
REMARK   1  REF    ACTA CRYSTALLOGR.,SECT.A      V.  37     8 1981              
REMARK   1  REF  2 (SUPPLEMENT)                                                 
REMARK   1  REFN                   ISSN 0567-7394                               
REMARK   1 REFERENCE 9                                                          
REMARK   1  AUTH   A.WLODAWER,L.SJOLIN                                          
REMARK   1  TITL   ORIENTATION OF HISTIDINE RESIDUES IN RNASE A: NEUTRON        
REMARK   1  TITL 2 DIFFRACTION STUDY                                            
REMARK   1  REF    PROC.NATL.ACAD.SCI.USA        V.  78  2853 1981              
REMARK   1  REFN                   ISSN 0027-8424                               
REMARK   1 REFERENCE 10                                                         
REMARK   1  AUTH   A.WLODAWER                                                   
REMARK   1  TITL   STUDIES OF RIBONUCLEASE-A BY X-RAY AND NEUTRON DIFFRACTION   
REMARK   1  REF    ACTA CRYSTALLOGR.,SECT.B      V.  36  1826 1980              
REMARK   1  REFN                   ISSN 0108-7681                               
REMARK   2                                                                      
REMARK   2 RESOLUTION.    2.50 ANGSTROMS.                                       
REMARK   3                                                                      
REMARK   3 REFINEMENT.                                                          
REMARK   3   PROGRAM     : X-PLOR                                               
REMARK   3   AUTHORS     : BRUNGER                                              
REMARK   3                                                                      
REMARK   3  DATA USED IN REFINEMENT.                                            
REMARK   3   RESOLUTION RANGE HIGH (ANGSTROMS) : 2.50                           
REMARK   3   RESOLUTION RANGE LOW  (ANGSTROMS) : NULL                           
REMARK   3   DATA CUTOFF            (SIGMA(F)) : NULL                           
REMARK   3   DATA CUTOFF HIGH         (ABS(F)) : NULL                           
REMARK   3   DATA CUTOFF LOW          (ABS(F)) : NULL                           
REMARK   3   COMPLETENESS (WORKING+TEST)   (%) : NULL                           
REMARK   3   NUMBER OF REFLECTIONS             : NULL                           
REMARK   3                                                                      
REMARK   3  FIT TO DATA USED IN REFINEMENT.                                     
REMARK   3   CROSS-VALIDATION METHOD          : NULL                            
REMARK   3   FREE R VALUE TEST SET SELECTION  : NULL                            
REMARK   3   R VALUE            (WORKING SET) : 0.228                           
REMARK   3   FREE R VALUE                     : NULL                            
REMARK   3   FREE R VALUE TEST SET SIZE   (%) : NULL                            
REMARK   3   FREE R VALUE TEST SET COUNT      : NULL                            
REMARK   3   ESTIMATED ERROR OF FREE R VALUE  : NULL                            
REMARK   3                                                                      
REMARK   3  FIT IN THE HIGHEST RESOLUTION BIN.                                  
REMARK   3   TOTAL NUMBER OF BINS USED           : NULL                         
REMARK   3   BIN RESOLUTION RANGE HIGH       (A) : NULL                         
REMARK   3   BIN RESOLUTION RANGE LOW        (A) : NULL                         
REMARK   3   BIN COMPLETENESS (WORKING+TEST) (%) : NULL                         
REMARK   3   REFLECTIONS IN BIN    (WORKING SET) : NULL                         
REMARK   3   BIN R VALUE           (WORKING SET) : NULL                         
REMARK   3   BIN FREE R VALUE                    : NULL                         
REMARK   3   BIN FREE R VALUE TEST SET SIZE  (%) : NULL                         
REMARK   3   BIN FREE R VALUE TEST SET COUNT     : NULL                         
REMARK   3   ESTIMATED ERROR OF BIN FREE R VALUE : NULL                         
REMARK   3                                                                      
REMARK   3  NUMBER OF NON-HYDROGEN ATOMS USED IN REFINEMENT.                    
REMARK   3   PROTEIN ATOMS            : 951                                     
REMARK   3   NUCLEIC ACID ATOMS       : 0                                       
REMARK   3   HETEROGEN ATOMS          : 0                                       
REMARK   3   SOLVENT ATOMS            : 0                                       
REMARK   3                                                                      
REMARK   3  B VALUES.                                                           
REMARK   3   FROM WILSON PLOT           (A**2) : NULL                           
REMARK   3   MEAN B VALUE      (OVERALL, A**2) : NULL                           
REMARK   3   OVERALL ANISOTROPIC B VALUE.                                       
REMARK   3    B11 (A**2) : NULL                                                 
REMARK   3    B22 (A**2) : NULL                                                 
REMARK   3    B33 (A**2) : NULL                                                 
REMARK   3    B12 (A**2) : NULL                                                 
REMARK   3    B13 (A**2) : NULL                                                 
REMARK   3    B23 (A**2) : NULL                                                 
REMARK   3                                                                      
REMARK   3  ESTIMATED COORDINATE ERROR.                                         
REMARK   3   ESD FROM LUZZATI PLOT        (A) : NULL                            
REMARK   3   ESD FROM SIGMAA              (A) : NULL                            
REMARK   3   LOW RESOLUTION CUTOFF        (A) : NULL                            
REMARK   3                                                                      
REMARK   3  CROSS-VALIDATED ESTIMATED COORDINATE ERROR.                         
REMARK   3   ESD FROM C-V LUZZATI PLOT    (A) : NULL                            
REMARK   3   ESD FROM C-V SIGMAA          (A) : NULL                            
REMARK   3                                                                      
REMARK   3  RMS DEVIATIONS FROM IDEAL VALUES.                                   
REMARK   3   BOND LENGTHS                 (A) : 0.022                           
REMARK   3   BOND ANGLES            (DEGREES) : 4.200                           
REMARK   3   DIHEDRAL ANGLES        (DEGREES) : NULL                            
REMARK   3   IMPROPER ANGLES        (DEGREES) : NULL                            
REMARK   3                                                                      
REMARK   3  ISOTROPIC THERMAL MODEL : NULL                                      
REMARK   3                                                                      
REMARK   3  ISOTROPIC THERMAL FACTOR RESTRAINTS.    RMS    SIGMA                
REMARK   3   MAIN-CHAIN BOND              (A**2) : NULL  ; NULL                 
REMARK   3   MAIN-CHAIN ANGLE             (A**2) : NULL  ; NULL                 
REMARK   3   SIDE-CHAIN BOND              (A**2) : NULL  ; NULL                 
REMARK   3   SIDE-CHAIN ANGLE             (A**2) : NULL  ; NULL                 
REMARK   3                                                                      
REMARK   3  NCS MODEL : NULL                                                    
REMARK   3                                                                      
REMARK   3  NCS RESTRAINTS.                         RMS   SIGMA/WEIGHT          
REMARK   3   GROUP  1  POSITIONAL            (A) : NULL  ; NULL                 
REMARK   3   GROUP  1  B-FACTOR           (A**2) : NULL  ; NULL                 
REMARK   3                                                                      
REMARK   3  PARAMETER FILE  1  : NULL                                           
REMARK   3  TOPOLOGY FILE  1   : NULL                                           
REMARK   3                                                                      
REMARK   3  OTHER REFINEMENT REMARKS: NULL                                      
REMARK   4                                                                      
REMARK   4 1RTB COMPLIES WITH FORMAT V. 3.30, 13-JUL-11                         
REMARK 100                                                                      
REMARK 100 THIS ENTRY HAS BEEN PROCESSED BY BNL.                                
REMARK 100 THE DEPOSITION ID IS D_1000176214.                                   
REMARK 200                                                                      
REMARK 200 EXPERIMENTAL DETAILS                                                 
REMARK 200  EXPERIMENT TYPE                : X-RAY DIFFRACTION                  
REMARK 200  DATE OF DATA COLLECTION        : NULL                               
REMARK 200  TEMPERATURE           (KELVIN) : NULL                               
REMARK 200  PH                             : NULL                               
REMARK 200  NUMBER OF CRYSTALS USED        : NULL                               
REMARK 200                                                                      
REMARK 200  SYNCHROTRON              (Y/N) : NULL                               
REMARK 200  RADIATION SOURCE               : NULL                               
REMARK 200  BEAMLINE                       : NULL                               
REMARK 200  X-RAY GENERATOR MODEL          : NULL                               
REMARK 200  MONOCHROMATIC OR LAUE    (M/L) : NULL                               
REMARK 200  WAVELENGTH OR RANGE        (A) : NULL                               
REMARK 200  MONOCHROMATOR                  : NULL                               
REMARK 200  OPTICS                         : NULL                               
REMARK 200                                                                      
REMARK 200  DETECTOR TYPE                  : NULL                               
REMARK 200  DETECTOR MANUFACTURER          : NULL                               
REMARK 200  INTENSITY-INTEGRATION SOFTWARE : NULL                               
REMARK 200  DATA SCALING SOFTWARE          : NULL                               
REMARK 200                                                                      
REMARK 200  NUMBER OF UNIQUE REFLECTIONS   : NULL                               
REMARK 200  RESOLUTION RANGE HIGH      (A) : NULL                               
REMARK 200  RESOLUTION RANGE LOW       (A) : NULL                               
REMARK 200  REJECTION CRITERIA  (SIGMA(I)) : NULL                               
REMARK 200                                                                      
REMARK 200 OVERALL.                                                             
REMARK 200  COMPLETENESS FOR RANGE     (%) : NULL                               
REMARK 200  DATA REDUNDANCY                : NULL                               
REMARK 200  R MERGE                    (I) : NULL                               
REMARK 200  R SYM                      (I) : NULL                               
REMARK 200  <I/SIGMA(I)> FOR THE DATA SET  : NULL                               
REMARK 200                                                                      
REMARK 200 IN THE HIGHEST RESOLUTION SHELL.                                     
REMARK 200  HIGHEST RESOLUTION SHELL, RANGE HIGH (A) : NULL                     
REMARK 200  HIGHEST RESOLUTION SHELL, RANGE LOW  (A) : NULL                     
REMARK 200  COMPLETENESS FOR SHELL     (%) : NULL                               
REMARK 200  DATA REDUNDANCY IN SHELL       : NULL                               
REMARK 200  R MERGE FOR SHELL          (I) : NULL                               
REMARK 200  R SYM FOR SHELL            (I) : NULL                               
REMARK 200  <I/SIGMA(I)> FOR SHELL         : NULL                               
REMARK 200                                                                      
REMARK 200 DIFFRACTION PROTOCOL: NULL                                           
REMARK 200 METHOD USED TO DETERMINE THE STRUCTURE: NULL                         
REMARK 200 SOFTWARE USED: X-PLOR                                                
REMARK 200 STARTING MODEL: NULL                                                 
REMARK 200                                                                      
REMARK 200 REMARK: NULL                                                         
REMARK 280                                                                      
REMARK 280 CRYSTAL                                                              
REMARK 280 SOLVENT CONTENT, VS   (%): 54.41                                     
REMARK 280 MATTHEWS COEFFICIENT, VM (ANGSTROMS**3/DA): 2.70                     
REMARK 280                                                                      
REMARK 280 CRYSTALLIZATION CONDITIONS: NULL                                     
REMARK 290                                                                      
REMARK 290 CRYSTALLOGRAPHIC SYMMETRY                                            
REMARK 290 SYMMETRY OPERATORS FOR SPACE GROUP: P 21 21 21                       
REMARK 290                                                                      
REMARK 290      SYMOP   SYMMETRY                                                
REMARK 290     NNNMMM   OPERATOR                                                
REMARK 290       1555   X,Y,Z                                                   
REMARK 290       2555   -X+1/2,-Y,Z+1/2                                         
REMARK 290       3555   -X,Y+1/2,-Z+1/2                                         
REMARK 290       4555   X+1/2,-Y+1/2,-Z                                         
REMARK 290                                                                      
REMARK 290     WHERE NNN -> OPERATOR NUMBER                                     
REMARK 290           MMM -> TRANSLATION VECTOR                                  
REMARK 290                                                                      
REMARK 290 CRYSTALLOGRAPHIC SYMMETRY TRANSFORMATIONS                            
REMARK 290 THE FOLLOWING TRANSFORMATIONS OPERATE ON THE ATOM/HETATM             
REMARK 290 RECORDS IN THIS ENTRY TO PRODUCE CRYSTALLOGRAPHICALLY                
REMARK 290 RELATED MOLECULES.                                                   
REMARK 290   SMTRY1   1  1.000000  0.000000  0.000000        0.00000            
REMARK 290   SMTRY2   1  0.000000  1.000000  0.000000        0.00000            
REMARK 290   SMTRY3   1  0.000000  0.000000  1.000000        0.00000            
REMARK 290   SMTRY1   2 -1.000000  0.000000  0.000000       22.45000            
REMARK 290   SMTRY2   2  0.000000 -1.000000  0.000000        0.00000            
REMARK 290   SMTRY3   2  0.000000  0.000000  1.000000       22.00000            
REMARK 290   SMTRY1   3 -1.000000  0.000000  0.000000        0.00000            
REMARK 290   SMTRY2   3  0.000000  1.000000  0.000000       37.45000            
REMARK 290   SMTRY3   3  0.000000  0.000000 -1.000000       22.00000            
REMARK 290   SMTRY1   4  1.000000  0.000000  0.000000       22.45000            
REMARK 290   SMTRY2   4  0.000000 -1.000000  0.000000       37.45000            
REMARK 290   SMTRY3   4  0.000000  0.000000 -1.000000        0.00000            
REMARK 290                                                                      
REMARK 290 REMARK: NULL                                                         
REMARK 300                                                                      
REMARK 300 BIOMOLECULE: 1                                                       
REMARK 300 SEE REMARK 350 FOR THE AUTHOR PROVIDED AND/OR PROGRAM                
REMARK 300 GENERATED ASSEMBLY INFORMATION FOR THE STRUCTURE IN                  
REMARK 300 THIS ENTRY. THE REMARK MAY ALSO PROVIDE INFORMATION ON               
REMARK 300 BURIED SURFACE AREA.                                                 
REMARK 350                                                                      
REMARK 350 COORDINATES FOR A COMPLETE MULTIMER REPRESENTING THE KNOWN           
REMARK 350 BIOLOGICALLY SIGNIFICANT OLIGOMERIZATION STATE OF THE                
REMARK 350 MOLECULE CAN BE GENERATED BY APPLYING BIOMT TRANSFORMATIONS          
REMARK 350 GIVEN BELOW.  BOTH NON-CRYSTALLOGRAPHIC AND                          
REMARK 350 CRYSTALLOGRAPHIC OPERATIONS ARE GIVEN.                               
REMARK 350                                                                      
REMARK 350 BIOMOLECULE: 1                                                       
REMARK 350 AUTHOR DETERMINED BIOLOGICAL UNIT: MONOMERIC                         
REMARK 350 APPLY THE FOLLOWING TO CHAINS: A                                     
REMARK 350   BIOMT1   1  1.000000  0.000000  0.000000        0.00000            
REMARK 350   BIOMT2   1  0.000000  1.000000  0.000000        0.00000            
REMARK 350   BIOMT3   1  0.000000  0.000000  1.000000        0.00000            
REMARK 500                                                                      
REMARK 500 GEOMETRY AND STEREOCHEMISTRY                                         
REMARK 500 SUBTOPIC: COVALENT BOND LENGTHS                                      
REMARK 500                                                                      
REMARK 500 THE STEREOCHEMICAL PARAMETERS OF THE FOLLOWING RESIDUES              
REMARK 500 HAVE VALUES WHICH DEVIATE FROM EXPECTED VALUES BY MORE               
REMARK 500 THAN 6*RMSD (M=MODEL NUMBER; RES=RESIDUE NAME; C=CHAIN               
REMARK 500 IDENTIFIER; SSEQ=SEQUENCE NUMBER; I=INSERTION CODE).                 
REMARK 500                                                                      
REMARK 500 STANDARD TABLE:                                                      
REMARK 500 FORMAT: (10X,I3,1X,2(A3,1X,A1,I4,A1,1X,A4,3X),1X,F6.3)               
REMARK 500                                                                      
REMARK 500 EXPECTED VALUES PROTEIN: ENGH AND HUBER, 1999                        
REMARK 500 EXPECTED VALUES NUCLEIC ACID: CLOWNEY ET AL 1996                     
REMARK 500                                                                      
REMARK 500  M RES CSSEQI ATM1   RES CSSEQI ATM2   DEVIATION                     
REMARK 500    HIS A  48   NE2   HIS A  48   CD2    -0.098                       
REMARK 500    SER A  89   CA    SER A  89   CB      0.114                       
REMARK 500    HIS A 105   NE2   HIS A 105   CD2    -0.075                       
REMARK 500    HIS A 119   CG    HIS A 119   CD2     0.062                       
REMARK 500                                                                      
REMARK 500 REMARK: NULL                                                         
REMARK 500                                                                      
REMARK 500 GEOMETRY AND STEREOCHEMISTRY                                         
REMARK 500 SUBTOPIC: COVALENT BOND ANGLES                                       
REMARK 500                                                                      
REMARK 500 THE STEREOCHEMICAL PARAMETERS OF THE FOLLOWING RESIDUES              
REMARK 500 HAVE VALUES WHICH DEVIATE FROM EXPECTED VALUES BY MORE               
REMARK 500 THAN 6*RMSD (M=MODEL NUMBER; RES=RESIDUE NAME; C=CHAIN               
REMARK 500 IDENTIFIER; SSEQ=SEQUENCE NUMBER; I=INSERTION CODE).                 
REMARK 500                                                                      
REMARK 500 STANDARD TABLE:                                                      
REMARK 500 FORMAT: (10X,I3,1X,A3,1X,A1,I4,A1,3(1X,A4,2X),12X,F5.1)              
REMARK 500                                                                      
REMARK 500 EXPECTED VALUES PROTEIN: ENGH AND HUBER, 1999                        
REMARK 500 EXPECTED VALUES NUCLEIC ACID: CLOWNEY ET AL 1996                     
REMARK 500                                                                      
REMARK 500  M RES CSSEQI ATM1   ATM2   ATM3                                     
REMARK 500    ALA A   5   N   -  CA  -  CB  ANGL. DEV. =  -9.2 DEGREES          
REMARK 500    ARG A  10   NE  -  CZ  -  NH1 ANGL. DEV. =   3.5 DEGREES          
REMARK 500    ARG A  10   NE  -  CZ  -  NH2 ANGL. DEV. =  -4.3 DEGREES          
REMARK 500    MET A  13   CA  -  CB  -  CG  ANGL. DEV. =  11.0 DEGREES          
REMARK 500    ASP A  14   CB  -  CG  -  OD1 ANGL. DEV. =   7.4 DEGREES          
REMARK 500    ARG A  33   NE  -  CZ  -  NH2 ANGL. DEV. =  -4.1 DEGREES          
REMARK 500    ARG A  39   CA  -  CB  -  CG  ANGL. DEV. =  14.8 DEGREES          
REMARK 500    HIS A  48   CE1 -  NE2 -  CD2 ANGL. DEV. =   4.8 DEGREES          
REMARK 500    LYS A  66   CA  -  CB  -  CG  ANGL. DEV. =  13.7 DEGREES          
REMARK 500    THR A  70   N   -  CA  -  CB  ANGL. DEV. = -12.0 DEGREES          
REMARK 500    SER A  77   N   -  CA  -  CB  ANGL. DEV. =  -9.6 DEGREES          
REMARK 500    MET A  79   CG  -  SD  -  CE  ANGL. DEV. = -10.5 DEGREES          
REMARK 500    ARG A  85   CA  -  CB  -  CG  ANGL. DEV. = -15.3 DEGREES          
REMARK 500    ARG A  85   NE  -  CZ  -  NH1 ANGL. DEV. =   3.6 DEGREES          
REMARK 500    ARG A  85   NE  -  CZ  -  NH2 ANGL. DEV. =  -3.3 DEGREES          
REMARK 500    ASN A  94   CA  -  C   -  N   ANGL. DEV. = -16.0 DEGREES          
REMARK 500                                                                      
REMARK 500 REMARK: NULL                                                         
REMARK 500                                                                      
REMARK 500 GEOMETRY AND STEREOCHEMISTRY                                         
REMARK 500 SUBTOPIC: TORSION ANGLES                                             
REMARK 500                                                                      
REMARK 500 TORSION ANGLES OUTSIDE THE EXPECTED RAMACHANDRAN REGIONS:            
REMARK 500 (M=MODEL NUMBER; RES=RESIDUE NAME; C=CHAIN IDENTIFIER;               
REMARK 500 SSEQ=SEQUENCE NUMBER; I=INSERTION CODE).                             
REMARK 500                                                                      
REMARK 500 STANDARD TABLE:                                                      
REMARK 500 FORMAT:(10X,I3,1X,A3,1X,A1,I4,A1,4X,F7.2,3X,F7.2)                    
REMARK 500                                                                      
REMARK 500 EXPECTED VALUES: GJ KLEYWEGT AND TA JONES (1996). PHI/PSI-           
REMARK 500 CHOLOGY: RAMACHANDRAN REVISITED. STRUCTURE 4, 1395 - 1400            
REMARK 500                                                                      
REMARK 500  M RES CSSEQI        PSI       PHI                                   
REMARK 500    ALA A  19     -177.40   -172.14                                   
REMARK 500    SER A  22     -127.41    176.73                                   
REMARK 500    SER A  23      -16.07   -151.51                                   
REMARK 500    LYS A  37      -84.21    -70.99                                   
REMARK 500    PRO A  42      -38.50    -29.30                                   
REMARK 500    VAL A  43      146.66   -176.75                                   
REMARK 500    HIS A  48       71.76   -119.11                                   
REMARK 500    CYS A  58       -3.59    -54.81                                   
REMARK 500    ASN A  67       12.75    -57.88                                   
REMARK 500    ASN A  71       41.94    -91.45                                   
REMARK 500    THR A  87     -168.38   -121.53                                   
REMARK 500    SER A  89      -13.07    127.24                                   
REMARK 500    TYR A  92      106.52    -58.77                                   
REMARK 500    ASP A 121      -68.68   -107.91                                   
REMARK 500                                                                      
REMARK 500 REMARK: NULL                                                         
REMARK 500                                                                      
REMARK 500 GEOMETRY AND STEREOCHEMISTRY                                         
REMARK 500 SUBTOPIC: NON-CIS, NON-TRANS                                         
REMARK 500                                                                      
REMARK 500 THE FOLLOWING PEPTIDE BONDS DEVIATE SIGNIFICANTLY FROM BOTH          
REMARK 500 CIS AND TRANS CONFORMATION.  CIS BONDS, IF ANY, ARE LISTED           
REMARK 500 ON CISPEP RECORDS.  TRANS IS DEFINED AS 180 +/- 30 AND               
REMARK 500 CIS IS DEFINED AS 0 +/- 30 DEGREES.                                  
REMARK 500                                 MODEL     OMEGA                      
REMARK 500 TYR A   92     PRO A   93                   41.50                    
REMARK 500                                                                      
REMARK 500 REMARK: NULL                                                         
REMARK 500                                                                      
REMARK 500 GEOMETRY AND STEREOCHEMISTRY                                         
REMARK 500 SUBTOPIC: PLANAR GROUPS                                              
REMARK 500                                                                      
REMARK 500 PLANAR GROUPS IN THE FOLLOWING RESIDUES HAVE A TOTAL                 
REMARK 500 RMS DISTANCE OF ALL ATOMS FROM THE BEST-FIT PLANE                    
REMARK 500 BY MORE THAN AN EXPECTED VALUE OF 6*RMSD, WITH AN                    
REMARK 500 RMSD 0.02 ANGSTROMS, OR AT LEAST ONE ATOM HAS                        
REMARK 500 AN RMSD GREATER THAN THIS VALUE                                      
REMARK 500 (M=MODEL NUMBER; RES=RESIDUE NAME; C=CHAIN IDENTIFIER;               
REMARK 500 SSEQ=SEQUENCE NUMBER; I=INSERTION CODE).                             
REMARK 500                                                                      
REMARK 500  M RES CSSEQI        RMS     TYPE                                    
REMARK 500    ARG A  33         0.07    SIDE CHAIN                              
REMARK 500    TYR A  73         0.09    SIDE CHAIN                              
REMARK 500    TYR A  76         0.07    SIDE CHAIN                              
REMARK 500    TYR A  92         0.08    SIDE CHAIN                              
REMARK 500                                                                      
REMARK 500 REMARK: NULL                                                         
REMARK 800                                                                      
REMARK 800 SITE                                                                 
REMARK 800 SITE_IDENTIFIER: ACT                                                 
REMARK 800 EVIDENCE_CODE: AUTHOR                                                
REMARK 800 SITE_DESCRIPTION: ACTIVE SITE OF THE ENZYME                          
DBREF  1RTB A    1   124  UNP    P61823   RNAS1_BOVIN     27    150             
SEQRES   1 A  124  LYS GLU THR ALA ALA ALA LYS PHE GLU ARG GLN HIS MET          
SEQRES   2 A  124  ASP SER SER THR SER ALA ALA SER SER SER ASN TYR CYS          
SEQRES   3 A  124  ASN GLN MET MET LYS SER ARG ASN LEU THR LYS ASP ARG          
SEQRES   4 A  124  CYS LYS PRO VAL ASN THR PHE VAL HIS GLU SER LEU ALA          
SEQRES   5 A  124  ASP VAL GLN ALA VAL CYS SER GLN LYS ASN VAL ALA CYS          
SEQRES   6 A  124  LYS ASN GLY GLN THR ASN CYS TYR GLN SER TYR SER THR          
SEQRES   7 A  124  MET SER ILE THR ASP CYS ARG GLU THR GLY SER SER LYS          
SEQRES   8 A  124  TYR PRO ASN CYS ALA TYR LYS THR THR GLN ALA ASN LYS          
SEQRES   9 A  124  HIS ILE ILE VAL ALA CYS GLU GLY ASN PRO TYR VAL PRO          
SEQRES  10 A  124  VAL HIS PHE ASP ALA SER VAL                                  
HELIX    1  H1 THR A    3  MET A   13  1                                  11    
HELIX    2  H2 ASN A   24  ASN A   34  1RESIDUE 34 IN 3/10 CONFIG         11    
HELIX    3  H3 SER A   50  GLN A   60  1RESIDUES 56-60 IN 3/10 CONFIG     11    
SHEET    1 S1A 3 LYS A  41  HIS A  48  0                                        
SHEET    2 S1A 3 MET A  79  THR A  87 -1  N  GLU A  86   O  PRO A  42           
SHEET    3 S1A 3 ASN A  94  LYS A 104 -1  O  LYS A 104   N  MET A  79           
SHEET    1 S1B 3 LYS A  41  HIS A  48  0                                        
SHEET    2 S1B 3 SER A  90  LYS A  91 -1                                        
SHEET    3 S1B 3 ASN A  94  LYS A 104 -1  O  ASN A  94   N  LYS A  91           
SHEET    1 S2A 4 LYS A  61  ALA A  64  0                                        
SHEET    2 S2A 4 ASN A  71  SER A  75 -1  O  CYS A  72   N  VAL A  63           
SHEET    3 S2A 4 HIS A 105  ASN A 113 -1  O  VAL A 108   N  TYR A  73           
SHEET    4 S2A 4 PRO A 114  HIS A 119 -1  O  VAL A 116   N  GLU A 111           
SHEET    1 S2B 4 LYS A  61  ALA A  64  0                                        
SHEET    2 S2B 4 ASN A  71  SER A  75 -1  O  CYS A  72   N  VAL A  63           
SHEET    3 S2B 4 HIS A 105  ASN A 113 -1  O  VAL A 108   N  TYR A  73           
SHEET    4 S2B 4 ASP A 121  VAL A 124 -1  N  VAL A 124   O  HIS A 105           
SSBOND   1 CYS A   26    CYS A   84                          1555   1555  2.05  
SSBOND   2 CYS A   40    CYS A   95                          1555   1555  2.52  
SSBOND   3 CYS A   58    CYS A  110                          1555   1555  2.45  
SSBOND   4 CYS A   65    CYS A   72                          1555   1555  2.41  
CISPEP   1 ASN A  113    PRO A  114          0       -24.03                     
SITE     1 ACT  9 HIS A  12  LYS A  41  VAL A  43  ASN A  44                    
SITE     2 ACT  9 THR A  45  HIS A 119  PHE A 120  ASP A 121                    
SITE     3 ACT  9 SER A 123                                                     
CRYST1   44.900   74.900   44.000  90.00  90.00  90.00 P 21 21 21    4          
ORIGX1      1.000000  0.000000  0.000000        0.00000                         
ORIGX2      0.000000  1.000000  0.000000        0.00000                         
ORIGX3      0.000000  0.000000  1.000000        0.00000                         
SCALE1      0.022272  0.000000  0.000000        0.00000                         
SCALE2      0.000000  0.013351  0.000000        0.00000                         
SCALE3      0.000000  0.000000  0.022727        0.00000                         
ATOM      1  N   LYS A   1      31.856   9.386  17.166  1.00 18.32           N  
ATOM      2  CA  LYS A   1      30.640   9.472  17.976  1.00 18.32           C  
ATOM      3  C   LYS A   1      31.132   9.183  19.353  1.00 18.32           C  
ATOM      4  O   LYS A   1      31.526   8.052  19.609  1.00 17.30           O  
ATOM      5  CB  LYS A   1      29.529   8.389  17.698  1.00 17.30           C  
ATOM      6  CG  LYS A   1      28.343   8.362  18.707  1.00 17.30           C  
ATOM      7  CD  LYS A   1      27.388   7.196  18.289  1.00 17.30           C  
ATOM      8  CE  LYS A   1      25.816   7.393  18.497  1.00 17.30           C  
ATOM      9  NZ  LYS A   1      25.400   7.286  19.905  1.00 17.30           N  
ATOM     10  H1  LYS A   1      32.312   8.524  17.546  1.00 15.00           H  
ATOM     11  H2  LYS A   1      31.644   9.261  16.158  1.00 15.00           H  
ATOM     12  H3  LYS A   1      32.464  10.205  17.331  1.00 15.00           H  
ATOM     13  HZ1 LYS A   1      25.917   7.999  20.459  1.00 15.00           H  
ATOM     14  HZ2 LYS A   1      24.372   7.449  19.988  1.00 15.00           H  
ATOM     15  HZ3 LYS A   1      25.632   6.333  20.253  1.00 15.00           H  
ATOM     16  N   GLU A   2      31.163  10.215  20.165  1.00  2.00           N  
ATOM     17  CA  GLU A   2      31.472   9.997  21.550  1.00  2.00           C  
ATOM     18  C   GLU A   2      30.588   8.973  22.297  1.00  2.00           C  
ATOM     19  O   GLU A   2      29.359   8.957  22.270  1.00 13.71           O  
ATOM     20  CB  GLU A   2      31.391  11.300  22.279  1.00 13.71           C  
ATOM     21  CG  GLU A   2      32.735  11.964  22.152  1.00 13.71           C  
ATOM     22  CD  GLU A   2      32.958  13.091  23.165  1.00 13.71           C  
ATOM     23  OE1 GLU A   2      32.018  13.925  23.319  1.00 13.71           O  
ATOM     24  OE2 GLU A   2      34.076  13.085  23.773  1.00 13.71           O  
ATOM     25  H   GLU A   2      30.763  11.073  19.925  1.00 15.00           H  
ATOM     26  N   THR A   3      31.323   8.087  22.940  1.00 13.82           N  
ATOM     27  CA  THR A   3      30.805   7.180  23.925  1.00 13.82           C  
ATOM     28  C   THR A   3      30.632   8.155  25.091  1.00 13.82           C  
ATOM     29  O   THR A   3      31.423   9.131  25.296  1.00  9.09           O  
ATOM     30  CB  THR A   3      31.874   6.079  24.163  1.00  9.09           C  
ATOM     31  OG1 THR A   3      33.054   6.655  24.754  1.00  9.09           O  
ATOM     32  CG2 THR A   3      32.259   5.425  22.814  1.00  9.09           C  
ATOM     33  H   THR A   3      32.295   8.092  22.829  1.00 15.00           H  
ATOM     34  HG1 THR A   3      33.707   5.943  24.811  1.00 15.00           H  
ATOM     35  N   ALA A   4      29.503   7.891  25.780  1.00  5.84           N  
ATOM     36  CA  ALA A   4      29.064   8.628  26.967  1.00  5.84           C  
ATOM     37  C   ALA A   4      30.221   8.810  27.938  1.00  5.84           C  
ATOM     38  O   ALA A   4      30.601   9.921  28.314  1.00  2.00           O  
ATOM     39  CB  ALA A   4      27.963   7.873  27.682  1.00  2.00           C  
ATOM     40  H   ALA A   4      28.890   7.220  25.412  1.00 15.00           H  
ATOM     41  N   ALA A   5      30.883   7.691  28.191  1.00  2.72           N  
ATOM     42  CA  ALA A   5      31.959   7.731  29.138  1.00  2.72           C  
ATOM     43  C   ALA A   5      33.079   8.850  28.921  1.00  2.72           C  
ATOM     44  O   ALA A   5      33.578   9.483  29.889  1.00 25.79           O  
ATOM     45  CB  ALA A   5      32.420   6.295  29.107  1.00 25.79           C  
ATOM     46  H   ALA A   5      30.611   6.866  27.747  1.00 15.00           H  
ATOM     47  N   ALA A   6      33.347   9.177  27.633  1.00  2.57           N  
ATOM     48  CA  ALA A   6      34.253  10.197  27.153  1.00  2.57           C  
ATOM     49  C   ALA A   6      33.577  11.560  27.043  1.00  2.57           C  
ATOM     50  O   ALA A   6      34.223  12.589  27.144  1.00  4.27           O  
ATOM     51  CB  ALA A   6      34.774   9.834  25.749  1.00  4.27           C  
ATOM     52  H   ALA A   6      32.860   8.697  26.933  1.00 15.00           H  
ATOM     53  N   LYS A   7      32.272  11.592  26.817  1.00  2.00           N  
ATOM     54  CA  LYS A   7      31.436  12.769  26.672  1.00  2.00           C  
ATOM     55  C   LYS A   7      31.405  13.437  28.012  1.00  2.00           C  
ATOM     56  O   LYS A   7      31.602  14.619  28.133  1.00 10.52           O  
ATOM     57  CB  LYS A   7      30.105  12.238  26.219  1.00 10.52           C  
ATOM     58  CG  LYS A   7      29.094  13.128  25.574  1.00 10.52           C  
ATOM     59  CD  LYS A   7      28.048  13.484  26.587  1.00 10.52           C  
ATOM     60  CE  LYS A   7      26.731  13.739  25.855  1.00 10.52           C  
ATOM     61  NZ  LYS A   7      25.703  14.059  26.832  1.00 10.52           N  
ATOM     62  H   LYS A   7      31.855  10.715  26.700  1.00 15.00           H  
ATOM     63  HZ1 LYS A   7      26.017  14.891  27.374  1.00 15.00           H  
ATOM     64  HZ2 LYS A   7      24.814  14.282  26.341  1.00 15.00           H  
ATOM     65  HZ3 LYS A   7      25.562  13.258  27.479  1.00 15.00           H  
ATOM     66  N   PHE A   8      31.204  12.662  29.049  1.00 12.97           N  
ATOM     67  CA  PHE A   8      31.301  12.992  30.466  1.00 12.97           C  
ATOM     68  C   PHE A   8      32.641  13.694  30.756  1.00 12.97           C  
ATOM     69  O   PHE A   8      32.740  14.682  31.483  1.00  2.00           O  
ATOM     70  CB  PHE A   8      31.186  11.666  31.293  1.00  2.00           C  
ATOM     71  CG  PHE A   8      31.442  11.844  32.786  1.00  2.00           C  
ATOM     72  CD1 PHE A   8      32.718  11.872  33.289  1.00  2.00           C  
ATOM     73  CD2 PHE A   8      30.393  12.065  33.643  1.00  2.00           C  
ATOM     74  CE1 PHE A   8      32.896  12.145  34.617  1.00  2.00           C  
ATOM     75  CE2 PHE A   8      30.589  12.323  34.954  1.00  2.00           C  
ATOM     76  CZ  PHE A   8      31.843  12.385  35.445  1.00  2.00           C  
ATOM     77  H   PHE A   8      30.944  11.739  28.854  1.00 15.00           H  
ATOM     78  N   GLU A   9      33.707  13.099  30.278  1.00  2.00           N  
ATOM     79  CA  GLU A   9      35.023  13.585  30.493  1.00  2.00           C  
ATOM     80  C   GLU A   9      35.203  14.904  29.814  1.00  2.00           C  
ATOM     81  O   GLU A   9      35.779  15.808  30.430  1.00 11.86           O  
ATOM     82  CB  GLU A   9      36.075  12.591  29.966  1.00 11.86           C  
ATOM     83  CG  GLU A   9      36.465  11.247  30.688  1.00 11.86           C  
ATOM     84  CD  GLU A   9      37.393  10.285  29.891  1.00 11.86           C  
ATOM     85  OE1 GLU A   9      38.577  10.611  29.651  1.00 11.86           O  
ATOM     86  OE2 GLU A   9      36.916   9.203  29.525  1.00 11.86           O  
ATOM     87  H   GLU A   9      33.594  12.239  29.816  1.00 15.00           H  
ATOM     88  N   ARG A  10      34.693  15.016  28.574  1.00  4.30           N  
ATOM     89  CA  ARG A  10      34.748  16.291  27.859  1.00  4.30           C  
ATOM     90  C   ARG A  10      33.899  17.364  28.612  1.00  4.30           C  
ATOM     91  O   ARG A  10      34.373  18.422  28.991  1.00  4.50           O  
ATOM     92  CB  ARG A  10      34.274  15.991  26.400  1.00  4.50           C  
ATOM     93  CG  ARG A  10      33.971  17.246  25.617  1.00  4.50           C  
ATOM     94  CD  ARG A  10      33.319  17.042  24.270  1.00  4.50           C  
ATOM     95  NE  ARG A  10      32.031  16.381  24.418  1.00  4.50           N  
ATOM     96  CZ  ARG A  10      30.885  16.857  23.930  1.00  4.50           C  
ATOM     97  NH1 ARG A  10      30.800  17.955  23.144  1.00  4.50           N  
ATOM     98  NH2 ARG A  10      29.788  16.148  24.212  1.00  4.50           N  
ATOM     99  H   ARG A  10      34.214  14.266  28.162  1.00 15.00           H  
ATOM    100  HE  ARG A  10      32.006  15.524  24.893  1.00 15.00           H  
ATOM    101 HH11 ARG A  10      31.610  18.480  22.884  1.00 15.00           H  
ATOM    102 HH12 ARG A  10      29.889  18.265  22.866  1.00 15.00           H  
ATOM    103 HH21 ARG A  10      29.891  15.288  24.711  1.00 15.00           H  
ATOM    104 HH22 ARG A  10      28.883  16.446  23.906  1.00 15.00           H  
ATOM    105  N   GLN A  11      32.665  17.136  29.005  1.00  2.00           N  
ATOM    106  CA  GLN A  11      31.906  18.133  29.758  1.00  2.00           C  
ATOM    107  C   GLN A  11      32.272  18.255  31.217  1.00  2.00           C  
ATOM    108  O   GLN A  11      31.877  19.233  31.808  1.00  4.49           O  
ATOM    109  CB  GLN A  11      30.448  17.839  29.779  1.00  4.49           C  
ATOM    110  CG  GLN A  11      29.936  17.188  28.507  1.00  4.49           C  
ATOM    111  CD  GLN A  11      28.447  16.997  28.603  1.00  4.49           C  
ATOM    112  OE1 GLN A  11      27.878  16.230  29.413  1.00  4.49           O  
ATOM    113  NE2 GLN A  11      27.797  17.807  27.795  1.00  4.49           N  
ATOM    114  H   GLN A  11      32.251  16.295  28.730  1.00 15.00           H  
ATOM    115 HE21 GLN A  11      26.824  17.728  27.783  1.00 15.00           H  
ATOM    116 HE22 GLN A  11      28.302  18.446  27.253  1.00 15.00           H  
ATOM    117  N   HIS A  12      32.895  17.285  31.894  1.00  3.83           N  
ATOM    118  CA  HIS A  12      33.073  17.323  33.331  1.00  3.83           C  
ATOM    119  C   HIS A  12      34.465  17.176  33.845  1.00  3.83           C  
ATOM    120  O   HIS A  12      34.637  17.453  35.019  1.00  4.00           O  
ATOM    121  CB  HIS A  12      32.236  16.254  34.018  1.00  4.00           C  
ATOM    122  CG  HIS A  12      30.767  16.483  33.695  1.00  4.00           C  
ATOM    123  ND1 HIS A  12      30.033  17.576  33.959  1.00  4.00           N  
ATOM    124  CD2 HIS A  12      29.977  15.651  32.919  1.00  4.00           C  
ATOM    125  CE1 HIS A  12      28.857  17.447  33.374  1.00  4.00           C  
ATOM    126  NE2 HIS A  12      28.845  16.288  32.753  1.00  4.00           N  
ATOM    127  H   HIS A  12      33.270  16.534  31.399  1.00 15.00           H  
ATOM    128  HD1 HIS A  12      30.401  18.433  34.256  1.00 15.00           H  
ATOM    129  HE2 HIS A  12      28.101  15.992  32.176  1.00 15.00           H  
ATOM    130  N   MET A  13      35.492  16.907  33.093  1.00  5.03           N  
ATOM    131  CA  MET A  13      36.758  16.530  33.680  1.00  5.03           C  
ATOM    132  C   MET A  13      38.070  17.270  33.378  1.00  5.03           C  
ATOM    133  O   MET A  13      38.813  16.879  32.441  1.00  2.00           O  
ATOM    134  CB  MET A  13      36.986  15.035  33.384  1.00  2.00           C  
ATOM    135  CG  MET A  13      36.352  13.918  34.149  1.00  2.00           C  
ATOM    136  SD  MET A  13      36.779  13.930  35.895  1.00  2.00           S  
ATOM    137  CE  MET A  13      38.515  13.852  35.733  1.00  2.00           C  
ATOM    138  H   MET A  13      35.449  16.983  32.110  1.00 15.00           H  
ATOM    139  N   ASP A  14      38.425  18.275  34.181  1.00  9.13           N  
ATOM    140  CA  ASP A  14      39.694  18.984  34.010  1.00  9.13           C  
ATOM    141  C   ASP A  14      40.655  18.714  35.185  1.00  9.13           C  
ATOM    142  O   ASP A  14      40.674  19.378  36.223  1.00  9.83           O  
ATOM    143  CB  ASP A  14      39.401  20.481  33.818  1.00  9.83           C  
ATOM    144  CG  ASP A  14      40.578  21.470  33.665  1.00  9.83           C  
ATOM    145  OD1 ASP A  14      41.640  21.244  33.063  1.00  9.83           O  
ATOM    146  OD2 ASP A  14      40.418  22.548  34.196  1.00  9.83           O  
ATOM    147  H   ASP A  14      37.812  18.537  34.908  1.00 15.00           H  
ATOM    148  N   SER A  15      41.438  17.654  35.011  1.00  2.00           N  
ATOM    149  CA  SER A  15      42.480  17.097  35.862  1.00  2.00           C  
ATOM    150  C   SER A  15      43.761  17.894  35.844  1.00  2.00           C  
ATOM    151  O   SER A  15      44.572  17.800  36.763  1.00 15.98           O  
ATOM    152  CB  SER A  15      42.813  15.641  35.403  1.00 15.98           C  
ATOM    153  OG  SER A  15      41.844  14.904  34.592  1.00 15.98           O  
ATOM    154  H   SER A  15      41.226  17.077  34.244  1.00 15.00           H  
ATOM    155  HG  SER A  15      41.066  14.728  35.138  1.00 15.00           H  
ATOM    156  N   SER A  16      43.991  18.626  34.746  1.00  4.62           N  
ATOM    157  CA  SER A  16      45.202  19.423  34.532  1.00  4.62           C  
ATOM    158  C   SER A  16      45.215  20.754  35.306  1.00  4.62           C  
ATOM    159  O   SER A  16      46.149  21.541  35.203  1.00 12.22           O  
ATOM    160  CB  SER A  16      45.421  19.782  33.011  1.00 12.22           C  
ATOM    161  OG  SER A  16      44.543  20.716  32.340  1.00 12.22           O  
ATOM    162  H   SER A  16      43.320  18.686  34.037  1.00 15.00           H  
ATOM    163  HG  SER A  16      45.032  21.186  31.654  1.00 15.00           H  
ATOM    164  N   THR A  17      44.134  21.035  36.013  1.00  5.64           N  
ATOM    165  CA  THR A  17      44.076  22.186  36.823  1.00  5.64           C  
ATOM    166  C   THR A  17      43.738  21.732  38.240  1.00  5.64           C  
ATOM    167  O   THR A  17      42.947  20.824  38.445  1.00  3.58           O  
ATOM    168  CB  THR A  17      43.073  23.016  36.020  1.00  3.58           C  
ATOM    169  OG1 THR A  17      43.762  24.190  35.633  1.00  3.58           O  
ATOM    170  CG2 THR A  17      41.883  23.406  36.759  1.00  3.58           C  
ATOM    171  H   THR A  17      43.358  20.446  36.013  1.00 15.00           H  
ATOM    172  HG1 THR A  17      44.601  23.914  35.245  1.00 15.00           H  
ATOM    173  N   SER A  18      44.432  22.323  39.218  1.00  2.00           N  
ATOM    174  CA  SER A  18      44.056  22.154  40.610  1.00  2.00           C  
ATOM    175  C   SER A  18      42.621  22.618  40.946  1.00  2.00           C  
ATOM    176  O   SER A  18      41.893  22.031  41.759  1.00  2.00           O  
ATOM    177  CB  SER A  18      45.093  22.928  41.501  1.00  2.00           C  
ATOM    178  OG  SER A  18      44.821  23.167  42.902  1.00  2.00           O  
ATOM    179  H   SER A  18      45.271  22.780  39.006  1.00 15.00           H  
ATOM    180  HG  SER A  18      44.417  22.372  43.262  1.00 15.00           H  
ATOM    181  N   ALA A  19      42.211  23.722  40.334  1.00 21.11           N  
ATOM    182  CA  ALA A  19      40.982  24.456  40.659  1.00 21.11           C  
ATOM    183  C   ALA A  19      40.837  25.524  39.569  1.00 21.11           C  
ATOM    184  O   ALA A  19      41.595  25.467  38.572  1.00  2.00           O  
ATOM    185  CB  ALA A  19      41.083  25.140  42.023  1.00  2.00           C  
ATOM    186  H   ALA A  19      42.778  24.146  39.653  1.00 15.00           H  
ATOM    187  N   ALA A  20      39.798  26.384  39.666  1.00  3.68           N  
ATOM    188  CA  ALA A  20      39.651  27.492  38.704  1.00  3.68           C  
ATOM    189  C   ALA A  20      40.888  28.427  38.613  1.00  3.68           C  
ATOM    190  O   ALA A  20      41.529  28.874  39.551  1.00  2.00           O  
ATOM    191  CB  ALA A  20      38.441  28.291  39.104  1.00  2.00           C  
ATOM    192  H   ALA A  20      39.145  26.301  40.393  1.00 15.00           H  
ATOM    193  N   SER A  21      41.307  28.711  37.420  1.00 15.89           N  
ATOM    194  CA  SER A  21      42.505  29.492  37.112  1.00 15.89           C  
ATOM    195  C   SER A  21      42.461  31.037  37.152  1.00 15.89           C  
ATOM    196  O   SER A  21      43.538  31.671  37.080  1.00 14.07           O  
ATOM    197  CB  SER A  21      42.951  28.990  35.732  1.00 14.07           C  
ATOM    198  OG  SER A  21      41.848  28.826  34.831  1.00 14.07           O  
ATOM    199  H   SER A  21      40.825  28.337  36.653  1.00 15.00           H  
ATOM    200  HG  SER A  21      42.211  28.657  33.955  1.00 15.00           H  
ATOM    201  N   SER A  22      41.219  31.589  37.298  1.00  7.60           N  
ATOM    202  CA  SER A  22      40.827  32.984  37.141  1.00  7.60           C  
ATOM    203  C   SER A  22      39.295  32.987  37.346  1.00  7.60           C  
ATOM    204  O   SER A  22      38.779  32.356  38.283  1.00  6.85           O  
ATOM    205  CB  SER A  22      41.251  33.461  35.712  1.00  6.85           C  
ATOM    206  OG  SER A  22      40.642  32.901  34.540  1.00  6.85           O  
ATOM    207  H   SER A  22      40.531  31.023  37.708  1.00 15.00           H  
ATOM    208  HG  SER A  22      41.215  32.189  34.217  1.00 15.00           H  
ATOM    209  N   SER A  23      38.524  33.554  36.417  1.00 14.29           N  
ATOM    210  CA  SER A  23      37.082  33.652  36.570  1.00 14.29           C  
ATOM    211  C   SER A  23      36.429  33.659  35.223  1.00 14.29           C  
ATOM    212  O   SER A  23      35.217  33.439  35.120  1.00 16.01           O  
ATOM    213  CB  SER A  23      36.685  34.923  37.326  1.00 16.01           C  
ATOM    214  OG  SER A  23      37.438  35.986  36.748  1.00 16.01           O  
ATOM    215  H   SER A  23      38.937  34.068  35.700  1.00 15.00           H  
ATOM    216  HG  SER A  23      37.085  36.812  37.095  1.00 15.00           H  
ATOM    217  N   ASN A  24      37.209  33.910  34.169  1.00  9.46           N  
ATOM    218  CA  ASN A  24      36.645  33.687  32.855  1.00  9.46           C  
ATOM    219  C   ASN A  24      37.148  32.304  32.391  1.00  9.46           C  
ATOM    220  O   ASN A  24      37.161  32.016  31.186  1.00  7.45           O  
ATOM    221  CB  ASN A  24      37.047  34.880  31.872  1.00  7.45           C  
ATOM    222  CG  ASN A  24      38.514  35.386  31.892  1.00  7.45           C  
ATOM    223  OD1 ASN A  24      38.779  36.563  32.061  1.00  7.45           O  
ATOM    224  ND2 ASN A  24      39.573  34.610  31.760  1.00  7.45           N  
ATOM    225  H   ASN A  24      38.108  34.279  34.271  1.00 15.00           H  
ATOM    226 HD21 ASN A  24      40.436  35.063  31.851  1.00 15.00           H  
ATOM    227 HD22 ASN A  24      39.484  33.648  31.607  1.00 15.00           H  
ATOM    228  N   TYR A  25      37.529  31.486  33.411  1.00  3.21           N  
ATOM    229  CA  TYR A  25      37.908  30.074  33.389  1.00  3.21           C  
ATOM    230  C   TYR A  25      36.645  29.478  32.865  1.00  3.21           C  
ATOM    231  O   TYR A  25      36.736  28.746  31.902  1.00  8.88           O  
ATOM    232  CB  TYR A  25      38.210  29.430  34.827  1.00  8.88           C  
ATOM    233  CG  TYR A  25      38.121  27.873  34.921  1.00  8.88           C  
ATOM    234  CD1 TYR A  25      39.186  27.071  34.533  1.00  8.88           C  
ATOM    235  CD2 TYR A  25      36.955  27.196  35.295  1.00  8.88           C  
ATOM    236  CE1 TYR A  25      39.112  25.679  34.512  1.00  8.88           C  
ATOM    237  CE2 TYR A  25      36.870  25.807  35.264  1.00  8.88           C  
ATOM    238  CZ  TYR A  25      37.960  25.019  34.871  1.00  8.88           C  
ATOM    239  OH  TYR A  25      37.876  23.615  34.772  1.00  8.88           O  
ATOM    240  H   TYR A  25      37.594  31.902  34.281  1.00 15.00           H  
ATOM    241  HH  TYR A  25      37.019  23.384  34.396  1.00 15.00           H  
ATOM    242  N   CYS A  26      35.460  29.804  33.422  1.00  5.89           N  
ATOM    243  CA  CYS A  26      34.226  29.209  32.972  1.00  5.89           C  
ATOM    244  C   CYS A  26      33.964  29.427  31.535  1.00  5.89           C  
ATOM    245  O   CYS A  26      33.749  28.426  30.822  1.00  8.89           O  
ATOM    246  CB  CYS A  26      33.032  29.727  33.671  1.00  8.89           C  
ATOM    247  SG  CYS A  26      32.661  28.542  35.013  1.00  8.89           S  
ATOM    248  H   CYS A  26      35.419  30.412  34.193  1.00 15.00           H  
ATOM    249  N   ASN A  27      34.227  30.674  31.116  1.00  2.00           N  
ATOM    250  CA  ASN A  27      33.967  31.046  29.741  1.00  2.00           C  
ATOM    251  C   ASN A  27      34.922  30.341  28.795  1.00  2.00           C  
ATOM    252  O   ASN A  27      34.480  29.689  27.855  1.00  5.47           O  
ATOM    253  CB  ASN A  27      34.018  32.589  29.607  1.00  5.47           C  
ATOM    254  CG  ASN A  27      32.708  33.117  30.216  1.00  5.47           C  
ATOM    255  OD1 ASN A  27      31.668  33.299  29.582  1.00  5.47           O  
ATOM    256  ND2 ASN A  27      32.649  33.338  31.531  1.00  5.47           N  
ATOM    257  H   ASN A  27      34.718  31.277  31.712  1.00 15.00           H  
ATOM    258 HD21 ASN A  27      31.865  33.805  31.891  1.00 15.00           H  
ATOM    259 HD22 ASN A  27      33.389  33.115  32.125  1.00 15.00           H  
ATOM    260  N   GLN A  28      36.222  30.331  29.103  1.00 28.19           N  
ATOM    261  CA  GLN A  28      37.210  29.489  28.419  1.00 28.19           C  
ATOM    262  C   GLN A  28      36.756  28.014  28.315  1.00 28.19           C  
ATOM    263  O   GLN A  28      36.603  27.503  27.185  1.00 19.81           O  
ATOM    264  CB  GLN A  28      38.501  29.557  29.171  1.00 19.81           C  
ATOM    265  CG  GLN A  28      39.091  30.969  29.047  1.00 19.81           C  
ATOM    266  CD  GLN A  28      40.307  31.261  29.955  1.00 19.81           C  
ATOM    267  OE1 GLN A  28      40.333  30.896  31.142  1.00 19.81           O  
ATOM    268  NE2 GLN A  28      41.374  31.920  29.454  1.00 19.81           N  
ATOM    269  H   GLN A  28      36.554  30.931  29.793  1.00 15.00           H  
ATOM    270 HE21 GLN A  28      42.104  32.075  30.087  1.00 15.00           H  
ATOM    271 HE22 GLN A  28      41.379  32.198  28.511  1.00 15.00           H  
ATOM    272  N   MET A  29      36.339  27.359  29.422  1.00 14.66           N  
ATOM    273  CA  MET A  29      36.003  25.934  29.335  1.00 14.66           C  
ATOM    274  C   MET A  29      34.740  25.635  28.632  1.00 14.66           C  
ATOM    275  O   MET A  29      34.726  24.672  27.892  1.00  6.72           O  
ATOM    276  CB  MET A  29      35.893  25.240  30.677  1.00  6.72           C  
ATOM    277  CG  MET A  29      37.159  24.904  31.438  1.00  6.72           C  
ATOM    278  SD  MET A  29      38.296  23.970  30.401  1.00  6.72           S  
ATOM    279  CE  MET A  29      39.880  24.010  31.174  1.00  6.72           C  
ATOM    280  H   MET A  29      36.251  27.834  30.273  1.00 15.00           H  
ATOM    281  N   MET A  30      33.708  26.459  28.741  1.00  9.52           N  
ATOM    282  CA  MET A  30      32.395  26.080  28.183  1.00  9.52           C  
ATOM    283  C   MET A  30      32.368  25.950  26.708  1.00  9.52           C  
ATOM    284  O   MET A  30      31.648  25.170  26.087  1.00  2.00           O  
ATOM    285  CB  MET A  30      31.329  27.063  28.500  1.00  2.00           C  
ATOM    286  CG  MET A  30      31.063  27.095  29.959  1.00  2.00           C  
ATOM    287  SD  MET A  30      30.455  25.600  30.763  1.00  2.00           S  
ATOM    288  CE  MET A  30      28.975  25.314  29.886  1.00  2.00           C  
ATOM    289  H   MET A  30      33.843  27.316  29.202  1.00 15.00           H  
ATOM    290  N   LYS A  31      33.169  26.889  26.285  1.00  2.00           N  
ATOM    291  CA  LYS A  31      33.471  27.162  24.924  1.00  2.00           C  
ATOM    292  C   LYS A  31      34.339  25.998  24.589  1.00  2.00           C  
ATOM    293  O   LYS A  31      33.901  25.166  23.777  1.00 12.84           O  
ATOM    294  CB  LYS A  31      34.300  28.450  24.754  1.00 12.84           C  
ATOM    295  CG  LYS A  31      35.076  28.657  23.430  1.00 12.84           C  
ATOM    296  CD  LYS A  31      35.138  30.090  22.840  1.00 12.84           C  
ATOM    297  CE  LYS A  31      34.209  30.317  21.627  1.00 12.84           C  
ATOM    298  NZ  LYS A  31      34.395  29.348  20.538  1.00 12.84           N  
ATOM    299  H   LYS A  31      33.592  27.487  26.931  1.00 15.00           H  
ATOM    300  HZ1 LYS A  31      35.383  29.371  20.213  1.00 15.00           H  
ATOM    301  HZ2 LYS A  31      34.178  28.392  20.892  1.00 15.00           H  
ATOM    302  HZ3 LYS A  31      33.755  29.577  19.751  1.00 15.00           H  
ATOM    303  N   SER A  32      35.503  25.882  25.268  1.00  7.55           N  
ATOM    304  CA  SER A  32      36.462  24.936  24.818  1.00  7.55           C  
ATOM    305  C   SER A  32      36.118  23.463  24.923  1.00  7.55           C  
ATOM    306  O   SER A  32      36.955  22.671  24.452  1.00 20.34           O  
ATOM    307  CB  SER A  32      37.790  25.231  25.527  1.00 20.34           C  
ATOM    308  OG  SER A  32      37.767  25.067  26.920  1.00 20.34           O  
ATOM    309  H   SER A  32      35.701  26.382  26.076  1.00 15.00           H  
ATOM    310  HG  SER A  32      37.809  24.120  27.102  1.00 15.00           H  
ATOM    311  N   ARG A  33      34.950  23.078  25.472  1.00  2.00           N  
ATOM    312  CA  ARG A  33      34.579  21.673  25.635  1.00  2.00           C  
ATOM    313  C   ARG A  33      33.242  21.368  24.977  1.00  2.00           C  
ATOM    314  O   ARG A  33      32.586  20.363  25.323  1.00  6.52           O  
ATOM    315  CB  ARG A  33      34.498  21.298  27.128  1.00  6.52           C  
ATOM    316  CG  ARG A  33      35.674  21.697  27.958  1.00  6.52           C  
ATOM    317  CD  ARG A  33      36.924  20.944  27.538  1.00  6.52           C  
ATOM    318  NE  ARG A  33      36.815  19.769  28.360  1.00  6.52           N  
ATOM    319  CZ  ARG A  33      37.708  19.390  29.283  1.00  6.52           C  
ATOM    320  NH1 ARG A  33      38.978  19.854  29.269  1.00  6.52           N  
ATOM    321  NH2 ARG A  33      37.305  18.428  30.144  1.00  6.52           N  
ATOM    322  H   ARG A  33      34.377  23.776  25.857  1.00 15.00           H  
ATOM    323  HE  ARG A  33      36.049  19.190  28.189  1.00 15.00           H  
ATOM    324 HH11 ARG A  33      39.273  20.504  28.566  1.00 15.00           H  
ATOM    325 HH12 ARG A  33      39.620  19.559  29.975  1.00 15.00           H  
ATOM    326 HH21 ARG A  33      36.385  18.048  30.050  1.00 15.00           H  
ATOM    327 HH22 ARG A  33      37.919  18.089  30.856  1.00 15.00           H  
ATOM    328  N   ASN A  34      32.921  22.376  24.097  1.00  4.08           N  
ATOM    329  CA  ASN A  34      31.824  22.523  23.140  1.00  4.08           C  
ATOM    330  C   ASN A  34      30.395  22.552  23.703  1.00  4.08           C  
ATOM    331  O   ASN A  34      29.386  22.284  23.017  1.00 16.90           O  
ATOM    332  CB  ASN A  34      31.903  21.404  22.076  1.00 16.90           C  
ATOM    333  CG  ASN A  34      33.246  21.203  21.328  1.00 16.90           C  
ATOM    334  OD1 ASN A  34      33.891  20.151  21.488  1.00 16.90           O  
ATOM    335  ND2 ASN A  34      33.840  22.127  20.545  1.00 16.90           N  
ATOM    336  H   ASN A  34      33.518  23.154  24.083  1.00 15.00           H  
ATOM    337 HD21 ASN A  34      34.677  21.863  20.116  1.00 15.00           H  
ATOM    338 HD22 ASN A  34      33.433  23.015  20.481  1.00 15.00           H  
ATOM    339  N   LEU A  35      30.294  23.001  24.969  1.00 16.02           N  
ATOM    340  CA  LEU A  35      29.024  23.064  25.694  1.00 16.02           C  
ATOM    341  C   LEU A  35      28.101  24.213  25.220  1.00 16.02           C  
ATOM    342  O   LEU A  35      26.862  24.158  25.223  1.00 11.89           O  
ATOM    343  CB  LEU A  35      29.448  23.142  27.171  1.00 11.89           C  
ATOM    344  CG  LEU A  35      30.340  21.933  27.570  1.00 11.89           C  
ATOM    345  CD1 LEU A  35      31.425  22.401  28.485  1.00 11.89           C  
ATOM    346  CD2 LEU A  35      29.469  20.804  28.099  1.00 11.89           C  
ATOM    347  H   LEU A  35      31.107  23.335  25.402  1.00 15.00           H  
ATOM    348  N   THR A  36      28.779  25.280  24.770  1.00 16.14           N  
ATOM    349  CA  THR A  36      28.168  26.470  24.198  1.00 16.14           C  
ATOM    350  C   THR A  36      27.907  26.299  22.692  1.00 16.14           C  
ATOM    351  O   THR A  36      27.773  27.281  21.964  1.00 10.24           O  
ATOM    352  CB  THR A  36      29.106  27.633  24.430  1.00 10.24           C  
ATOM    353  OG1 THR A  36      30.351  27.407  23.751  1.00 10.24           O  
ATOM    354  CG2 THR A  36      29.253  27.815  25.928  1.00 10.24           C  
ATOM    355  H   THR A  36      29.759  25.262  24.788  1.00 15.00           H  
ATOM    356  HG1 THR A  36      30.242  27.830  22.882  1.00 15.00           H  
ATOM    357  N   LYS A  37      27.850  25.074  22.157  1.00  9.72           N  
ATOM    358  CA  LYS A  37      27.641  24.942  20.735  1.00  9.72           C  
ATOM    359  C   LYS A  37      26.264  25.285  20.140  1.00  9.72           C  
ATOM    360  O   LYS A  37      25.991  26.384  19.622  1.00 13.02           O  
ATOM    361  CB  LYS A  37      28.073  23.504  20.382  1.00 13.02           C  
ATOM    362  CG  LYS A  37      29.214  23.504  19.352  1.00 13.02           C  
ATOM    363  CD  LYS A  37      30.581  24.046  19.942  1.00 13.02           C  
ATOM    364  CE  LYS A  37      31.261  25.087  19.025  1.00 13.02           C  
ATOM    365  NZ  LYS A  37      30.538  26.379  18.970  1.00 13.02           N  
ATOM    366  H   LYS A  37      27.927  24.291  22.737  1.00 15.00           H  
ATOM    367  HZ1 LYS A  37      30.445  26.758  19.933  1.00 15.00           H  
ATOM    368  HZ2 LYS A  37      31.067  27.061  18.390  1.00 15.00           H  
ATOM    369  HZ3 LYS A  37      29.594  26.245  18.555  1.00 15.00           H  
ATOM    370  N   ASP A  38      25.374  24.284  20.199  1.00 22.51           N  
ATOM    371  CA  ASP A  38      24.051  24.448  19.568  1.00 22.51           C  
ATOM    372  C   ASP A  38      23.285  25.447  20.469  1.00 22.51           C  
ATOM    373  O   ASP A  38      22.320  26.066  20.001  1.00 19.50           O  
ATOM    374  CB  ASP A  38      23.221  23.073  19.432  1.00 19.50           C  
ATOM    375  CG  ASP A  38      23.727  21.776  18.688  1.00 19.50           C  
ATOM    376  OD1 ASP A  38      24.663  21.798  17.866  1.00 19.50           O  
ATOM    377  OD2 ASP A  38      23.157  20.700  18.925  1.00 19.50           O  
ATOM    378  H   ASP A  38      25.582  23.502  20.748  1.00 15.00           H  
ATOM    379  N   ARG A  39      23.666  25.657  21.746  1.00  5.31           N  
ATOM    380  CA  ARG A  39      23.057  26.655  22.599  1.00  5.31           C  
ATOM    381  C   ARG A  39      23.979  26.936  23.789  1.00  5.31           C  
ATOM    382  O   ARG A  39      25.112  26.432  23.803  1.00 19.25           O  
ATOM    383  CB  ARG A  39      21.621  26.162  23.040  1.00 19.25           C  
ATOM    384  CG  ARG A  39      21.236  25.345  24.285  1.00 19.25           C  
ATOM    385  CD  ARG A  39      21.788  23.910  24.316  1.00 19.25           C  
ATOM    386  NE  ARG A  39      21.878  23.170  23.032  1.00 19.25           N  
ATOM    387  CZ  ARG A  39      22.866  22.221  22.873  1.00 19.25           C  
ATOM    388  NH1 ARG A  39      23.879  22.068  23.778  1.00 19.25           N  
ATOM    389  NH2 ARG A  39      22.895  21.418  21.779  1.00 19.25           N  
ATOM    390  H   ARG A  39      24.439  25.190  22.127  1.00 15.00           H  
ATOM    391  HE  ARG A  39      21.294  23.417  22.285  1.00 15.00           H  
ATOM    392 HH11 ARG A  39      23.904  22.637  24.600  1.00 15.00           H  
ATOM    393 HH12 ARG A  39      24.540  21.327  23.658  1.00 15.00           H  
ATOM    394 HH21 ARG A  39      22.171  21.490  21.092  1.00 15.00           H  
ATOM    395 HH22 ARG A  39      23.579  20.696  21.697  1.00 15.00           H  
ATOM    396  N   CYS A  40      23.596  27.762  24.784  1.00 20.02           N  
ATOM    397  CA  CYS A  40      24.481  27.849  25.951  1.00 20.02           C  
ATOM    398  C   CYS A  40      23.897  26.886  26.978  1.00 20.02           C  
ATOM    399  O   CYS A  40      22.715  26.913  27.343  1.00  5.82           O  
ATOM    400  CB  CYS A  40      24.528  29.213  26.657  1.00  5.82           C  
ATOM    401  SG  CYS A  40      24.211  30.725  25.737  1.00  5.82           S  
ATOM    402  H   CYS A  40      22.730  28.215  24.773  1.00 15.00           H  
ATOM    403  N   LYS A  41      24.770  26.010  27.439  1.00 12.61           N  
ATOM    404  CA  LYS A  41      24.372  25.105  28.500  1.00 12.61           C  
ATOM    405  C   LYS A  41      24.138  25.826  29.840  1.00 12.61           C  
ATOM    406  O   LYS A  41      25.088  26.382  30.399  1.00  7.85           O  
ATOM    407  CB  LYS A  41      25.442  23.999  28.679  1.00  7.85           C  
ATOM    408  CG  LYS A  41      24.929  22.748  29.470  1.00  7.85           C  
ATOM    409  CD  LYS A  41      26.070  21.801  29.859  1.00  7.85           C  
ATOM    410  CE  LYS A  41      25.644  20.374  30.246  1.00  7.85           C  
ATOM    411  NZ  LYS A  41      25.585  20.128  31.699  1.00  7.85           N  
ATOM    412  H   LYS A  41      25.622  25.915  26.966  1.00 15.00           H  
ATOM    413  HZ1 LYS A  41      26.504  20.339  32.131  1.00 15.00           H  
ATOM    414  HZ2 LYS A  41      24.840  20.680  32.159  1.00 15.00           H  
ATOM    415  HZ3 LYS A  41      25.382  19.116  31.797  1.00 15.00           H  
ATOM    416  N   PRO A  42      22.904  25.783  30.388  1.00  7.52           N  
ATOM    417  CA  PRO A  42      22.463  26.332  31.680  1.00  7.52           C  
ATOM    418  C   PRO A  42      23.405  26.464  32.870  1.00  7.52           C  
ATOM    419  O   PRO A  42      23.260  27.380  33.690  1.00 11.20           O  
ATOM    420  CB  PRO A  42      21.263  25.478  32.105  1.00 11.20           C  
ATOM    421  CG  PRO A  42      21.435  24.237  31.233  1.00 11.20           C  
ATOM    422  CD  PRO A  42      21.835  24.927  29.915  1.00 11.20           C  
ATOM    423  N   VAL A  43      24.243  25.422  32.968  1.00  5.67           N  
ATOM    424  CA  VAL A  43      25.113  25.172  34.064  1.00  5.67           C  
ATOM    425  C   VAL A  43      25.902  23.942  33.674  1.00  5.67           C  
ATOM    426  O   VAL A  43      25.388  23.052  32.996  1.00  6.43           O  
ATOM    427  CB  VAL A  43      24.290  24.900  35.365  1.00  6.43           C  
ATOM    428  CG1 VAL A  43      23.357  23.744  35.201  1.00  6.43           C  
ATOM    429  CG2 VAL A  43      25.208  24.493  36.481  1.00  6.43           C  
ATOM    430  H   VAL A  43      24.284  24.755  32.251  1.00 15.00           H  
ATOM    431  N   ASN A  44      27.143  23.896  34.115  1.00  8.75           N  
ATOM    432  CA  ASN A  44      27.980  22.717  33.936  1.00  8.75           C  
ATOM    433  C   ASN A  44      29.108  22.617  34.939  1.00  8.75           C  
ATOM    434  O   ASN A  44      29.933  23.535  34.930  1.00  6.11           O  
ATOM    435  CB  ASN A  44      28.577  22.727  32.541  1.00  6.11           C  
ATOM    436  CG  ASN A  44      29.162  21.394  32.171  1.00  6.11           C  
ATOM    437  OD1 ASN A  44      28.852  20.323  32.661  1.00  6.11           O  
ATOM    438  ND2 ASN A  44      30.059  21.468  31.246  1.00  6.11           N  
ATOM    439  H   ASN A  44      27.536  24.706  34.497  1.00 15.00           H  
ATOM    440 HD21 ASN A  44      30.496  20.619  31.026  1.00 15.00           H  
ATOM    441 HD22 ASN A  44      30.330  22.318  30.854  1.00 15.00           H  
ATOM    442  N   THR A  45      29.163  21.640  35.852  1.00  2.00           N  
ATOM    443  CA  THR A  45      30.349  21.549  36.694  1.00  2.00           C  
ATOM    444  C   THR A  45      31.397  20.549  36.124  1.00  2.00           C  
ATOM    445  O   THR A  45      31.135  19.665  35.310  1.00  2.00           O  
ATOM    446  CB  THR A  45      29.821  21.347  38.274  1.00  2.00           C  
ATOM    447  OG1 THR A  45      30.760  20.511  38.911  1.00  2.00           O  
ATOM    448  CG2 THR A  45      28.339  20.990  38.439  1.00  2.00           C  
ATOM    449  H   THR A  45      28.550  20.891  35.818  1.00 15.00           H  
ATOM    450  HG1 THR A  45      30.376  20.131  39.703  1.00 15.00           H  
ATOM    451  N   PHE A  46      32.630  21.057  36.351  1.00  6.18           N  
ATOM    452  CA  PHE A  46      33.969  20.530  36.047  1.00  6.18           C  
ATOM    453  C   PHE A  46      34.721  19.987  37.308  1.00  6.18           C  
ATOM    454  O   PHE A  46      34.847  20.665  38.332  1.00  4.80           O  
ATOM    455  CB  PHE A  46      34.847  21.621  35.448  1.00  4.80           C  
ATOM    456  CG  PHE A  46      34.559  22.025  34.000  1.00  4.80           C  
ATOM    457  CD1 PHE A  46      34.943  21.191  32.981  1.00  4.80           C  
ATOM    458  CD2 PHE A  46      33.879  23.171  33.705  1.00  4.80           C  
ATOM    459  CE1 PHE A  46      34.632  21.481  31.674  1.00  4.80           C  
ATOM    460  CE2 PHE A  46      33.561  23.455  32.402  1.00  4.80           C  
ATOM    461  CZ  PHE A  46      33.928  22.614  31.383  1.00  4.80           C  
ATOM    462  H   PHE A  46      32.628  21.904  36.835  1.00 15.00           H  
ATOM    463  N   VAL A  47      35.251  18.751  37.305  1.00  2.00           N  
ATOM    464  CA  VAL A  47      35.969  18.120  38.389  1.00  2.00           C  
ATOM    465  C   VAL A  47      37.423  18.212  37.967  1.00  2.00           C  
ATOM    466  O   VAL A  47      37.795  18.149  36.795  1.00  5.59           O  
ATOM    467  CB  VAL A  47      35.602  16.674  38.548  1.00  5.59           C  
ATOM    468  CG1 VAL A  47      36.113  16.123  39.887  1.00  5.59           C  
ATOM    469  CG2 VAL A  47      34.102  16.564  38.404  1.00  5.59           C  
ATOM    470  H   VAL A  47      35.260  18.272  36.464  1.00 15.00           H  
ATOM    471  N   HIS A  48      38.177  18.476  39.021  1.00  2.00           N  
ATOM    472  CA  HIS A  48      39.594  18.764  39.046  1.00  2.00           C  
ATOM    473  C   HIS A  48      40.174  17.667  39.888  1.00  2.00           C  
ATOM    474  O   HIS A  48      40.506  17.799  41.047  1.00  2.00           O  
ATOM    475  CB  HIS A  48      39.965  20.109  39.762  1.00  2.00           C  
ATOM    476  CG  HIS A  48      39.421  21.349  39.140  1.00  2.00           C  
ATOM    477  ND1 HIS A  48      39.446  21.705  37.888  1.00  2.00           N  
ATOM    478  CD2 HIS A  48      38.683  22.242  39.815  1.00  2.00           C  
ATOM    479  CE1 HIS A  48      38.733  22.749  37.730  1.00  2.00           C  
ATOM    480  NE2 HIS A  48      38.297  23.046  38.904  1.00  2.00           N  
ATOM    481  H   HIS A  48      37.744  18.527  39.902  1.00 15.00           H  
ATOM    482  HD1 HIS A  48      39.953  21.231  37.189  1.00 15.00           H  
ATOM    483  HE2 HIS A  48      37.703  23.801  39.098  1.00 15.00           H  
ATOM    484  N   GLU A  49      40.175  16.525  39.297  1.00  7.20           N  
ATOM    485  CA  GLU A  49      40.713  15.303  39.890  1.00  7.20           C  
ATOM    486  C   GLU A  49      41.111  14.473  38.695  1.00  7.20           C  
ATOM    487  O   GLU A  49      40.781  14.771  37.524  1.00 11.26           O  
ATOM    488  CB  GLU A  49      39.681  14.517  40.670  1.00 11.26           C  
ATOM    489  CG  GLU A  49      39.279  15.218  41.960  1.00 11.26           C  
ATOM    490  CD  GLU A  49      40.369  15.405  43.031  1.00 11.26           C  
ATOM    491  OE1 GLU A  49      41.462  14.854  42.928  1.00 11.26           O  
ATOM    492  OE2 GLU A  49      40.114  16.125  43.995  1.00 11.26           O  
ATOM    493  H   GLU A  49      39.882  16.491  38.365  1.00 15.00           H  
ATOM    494  N   SER A  50      41.856  13.430  39.033  1.00  8.15           N  
ATOM    495  CA  SER A  50      42.229  12.463  38.025  1.00  8.15           C  
ATOM    496  C   SER A  50      40.983  11.649  37.702  1.00  8.15           C  
ATOM    497  O   SER A  50      40.110  11.411  38.543  1.00  2.00           O  
ATOM    498  CB  SER A  50      43.336  11.578  38.566  1.00  2.00           C  
ATOM    499  OG  SER A  50      43.174  11.248  39.933  1.00  2.00           O  
ATOM    500  H   SER A  50      42.043  13.223  39.971  1.00 15.00           H  
ATOM    501  HG  SER A  50      44.049  11.131  40.337  1.00 15.00           H  
ATOM    502  N   LEU A  51      40.936  11.274  36.428  1.00  4.49           N  
ATOM    503  CA  LEU A  51      39.863  10.447  35.924  1.00  4.49           C  
ATOM    504  C   LEU A  51      39.773   9.162  36.771  1.00  4.49           C  
ATOM    505  O   LEU A  51      38.734   8.767  37.264  1.00 12.06           O  
ATOM    506  CB  LEU A  51      40.193  10.157  34.511  1.00 12.06           C  
ATOM    507  CG  LEU A  51      39.199   9.292  33.794  1.00 12.06           C  
ATOM    508  CD1 LEU A  51      37.845   9.979  33.655  1.00 12.06           C  
ATOM    509  CD2 LEU A  51      39.840   8.912  32.531  1.00 12.06           C  
ATOM    510  H   LEU A  51      41.591  11.659  35.811  1.00 15.00           H  
ATOM    511  N   ALA A  52      40.896   8.487  36.986  1.00 11.21           N  
ATOM    512  CA  ALA A  52      41.038   7.360  37.881  1.00 11.21           C  
ATOM    513  C   ALA A  52      40.383   7.620  39.242  1.00 11.21           C  
ATOM    514  O   ALA A  52      39.561   6.801  39.613  1.00 17.56           O  
ATOM    515  CB  ALA A  52      42.555   7.116  37.981  1.00 17.56           C  
ATOM    516  H   ALA A  52      41.676   8.769  36.475  1.00 15.00           H  
ATOM    517  N   ASP A  53      40.599   8.684  40.022  1.00  2.00           N  
ATOM    518  CA  ASP A  53      39.941   8.896  41.296  1.00  2.00           C  
ATOM    519  C   ASP A  53      38.427   9.185  41.230  1.00  2.00           C  
ATOM    520  O   ASP A  53      37.689   8.848  42.169  1.00 14.71           O  
ATOM    521  CB  ASP A  53      40.729  10.017  42.020  1.00 14.71           C  
ATOM    522  CG  ASP A  53      41.924   9.527  42.898  1.00 14.71           C  
ATOM    523  OD1 ASP A  53      42.727   8.697  42.450  1.00 14.71           O  
ATOM    524  OD2 ASP A  53      42.059   9.958  44.052  1.00 14.71           O  
ATOM    525  H   ASP A  53      41.229   9.380  39.735  1.00 15.00           H  
ATOM    526  N   VAL A  54      38.009   9.732  40.090  1.00  2.00           N  
ATOM    527  CA  VAL A  54      36.638   9.990  39.719  1.00  2.00           C  
ATOM    528  C   VAL A  54      35.868   8.718  39.326  1.00  2.00           C  
ATOM    529  O   VAL A  54      34.775   8.455  39.812  1.00  2.00           O  
ATOM    530  CB  VAL A  54      36.592  11.047  38.529  1.00  2.00           C  
ATOM    531  CG1 VAL A  54      35.187  11.257  38.023  1.00  2.00           C  
ATOM    532  CG2 VAL A  54      37.077  12.399  39.025  1.00  2.00           C  
ATOM    533  H   VAL A  54      38.715  10.037  39.484  1.00 15.00           H  
ATOM    534  N   GLN A  55      36.437   7.869  38.490  1.00  5.11           N  
ATOM    535  CA  GLN A  55      35.836   6.647  37.984  1.00  5.11           C  
ATOM    536  C   GLN A  55      35.599   5.685  39.094  1.00  5.11           C  
ATOM    537  O   GLN A  55      34.612   4.962  39.087  1.00  2.00           O  
ATOM    538  CB  GLN A  55      36.701   5.967  37.017  1.00  2.00           C  
ATOM    539  CG  GLN A  55      37.087   6.871  35.859  1.00  2.00           C  
ATOM    540  CD  GLN A  55      37.607   6.016  34.750  1.00  2.00           C  
ATOM    541  OE1 GLN A  55      38.369   5.075  34.963  1.00  2.00           O  
ATOM    542  NE2 GLN A  55      37.150   6.268  33.540  1.00  2.00           N  
ATOM    543  H   GLN A  55      37.363   8.060  38.239  1.00 15.00           H  
ATOM    544 HE21 GLN A  55      37.469   5.643  32.857  1.00 15.00           H  
ATOM    545 HE22 GLN A  55      36.537   7.013  33.366  1.00 15.00           H  
ATOM    546  N   ALA A  56      36.491   5.779  40.086  1.00  2.00           N  
ATOM    547  CA  ALA A  56      36.328   5.028  41.315  1.00  2.00           C  
ATOM    548  C   ALA A  56      35.184   5.547  42.185  1.00  2.00           C  
ATOM    549  O   ALA A  56      34.963   4.993  43.255  1.00  7.10           O  
ATOM    550  CB  ALA A  56      37.589   5.073  42.135  1.00  7.10           C  
ATOM    551  H   ALA A  56      37.270   6.373  39.983  1.00 15.00           H  
ATOM    552  N   VAL A  57      34.434   6.615  41.892  1.00  2.99           N  
ATOM    553  CA  VAL A  57      33.236   6.980  42.655  1.00  2.99           C  
ATOM    554  C   VAL A  57      32.134   5.920  42.462  1.00  2.99           C  
ATOM    555  O   VAL A  57      31.364   5.656  43.390  1.00  2.00           O  
ATOM    556  CB  VAL A  57      32.734   8.397  42.230  1.00  2.00           C  
ATOM    557  CG1 VAL A  57      31.217   8.532  42.382  1.00  2.00           C  
ATOM    558  CG2 VAL A  57      33.366   9.441  43.134  1.00  2.00           C  
ATOM    559  H   VAL A  57      34.756   7.230  41.209  1.00 15.00           H  
ATOM    560  N   CYS A  58      32.149   5.252  41.306  1.00  7.98           N  
ATOM    561  CA  CYS A  58      31.307   4.106  40.961  1.00  7.98           C  
ATOM    562  C   CYS A  58      31.333   2.902  41.910  1.00  7.98           C  
ATOM    563  O   CYS A  58      30.574   1.946  41.759  1.00  2.00           O  
ATOM    564  CB  CYS A  58      31.697   3.651  39.614  1.00  2.00           C  
ATOM    565  SG  CYS A  58      31.585   5.058  38.505  1.00  2.00           S  
ATOM    566  H   CYS A  58      32.796   5.547  40.624  1.00 15.00           H  
ATOM    567  N   SER A  59      32.192   2.998  42.930  1.00  8.80           N  
ATOM    568  CA  SER A  59      32.378   2.026  43.984  1.00  8.80           C  
ATOM    569  C   SER A  59      32.163   2.616  45.416  1.00  8.80           C  
ATOM    570  O   SER A  59      32.327   2.002  46.517  1.00 12.49           O  
ATOM    571  CB  SER A  59      33.779   1.492  43.772  1.00 12.49           C  
ATOM    572  OG  SER A  59      34.123   1.368  42.372  1.00 12.49           O  
ATOM    573  H   SER A  59      32.835   3.737  42.923  1.00 15.00           H  
ATOM    574  HG  SER A  59      33.515   0.777  41.915  1.00 15.00           H  
ATOM    575  N   GLN A  60      31.775   3.888  45.390  1.00  2.00           N  
ATOM    576  CA  GLN A  60      31.602   4.621  46.612  1.00  2.00           C  
ATOM    577  C   GLN A  60      30.132   4.584  47.023  1.00  2.00           C  
ATOM    578  O   GLN A  60      29.314   3.853  46.462  1.00  2.00           O  
ATOM    579  CB  GLN A  60      32.212   6.028  46.342  1.00  2.00           C  
ATOM    580  CG  GLN A  60      33.744   5.793  46.288  1.00  2.00           C  
ATOM    581  CD  GLN A  60      34.732   6.941  46.092  1.00  2.00           C  
ATOM    582  OE1 GLN A  60      34.458   8.057  46.486  1.00  2.00           O  
ATOM    583  NE2 GLN A  60      35.917   6.775  45.519  1.00  2.00           N  
ATOM    584  H   GLN A  60      31.424   4.255  44.564  1.00 15.00           H  
ATOM    585 HE21 GLN A  60      36.508   7.553  45.471  1.00 15.00           H  
ATOM    586 HE22 GLN A  60      36.119   5.889  45.160  1.00 15.00           H  
ATOM    587  N   LYS A  61      29.763   5.349  48.011  1.00  4.76           N  
ATOM    588  CA  LYS A  61      28.414   5.265  48.500  1.00  4.76           C  
ATOM    589  C   LYS A  61      27.393   5.494  47.406  1.00  4.76           C  
ATOM    590  O   LYS A  61      27.457   6.421  46.604  1.00 27.01           O  
ATOM    591  CB  LYS A  61      28.175   6.276  49.621  1.00 27.01           C  
ATOM    592  CG  LYS A  61      28.853   7.644  49.610  1.00 27.01           C  
ATOM    593  CD  LYS A  61      29.119   8.192  51.031  1.00 27.01           C  
ATOM    594  CE  LYS A  61      29.620   9.639  51.029  1.00 27.01           C  
ATOM    595  NZ  LYS A  61      29.329  10.333  52.279  1.00 27.01           N  
ATOM    596  H   LYS A  61      30.319   6.125  48.221  1.00 15.00           H  
ATOM    597  HZ1 LYS A  61      29.731   9.775  53.063  1.00 15.00           H  
ATOM    598  HZ2 LYS A  61      29.776  11.276  52.266  1.00 15.00           H  
ATOM    599  HZ3 LYS A  61      28.300  10.434  52.413  1.00 15.00           H  
ATOM    600  N   ASN A  62      26.552   4.472  47.270  1.00 24.89           N  
ATOM    601  CA  ASN A  62      25.478   4.470  46.303  1.00 24.89           C  
ATOM    602  C   ASN A  62      24.236   5.170  46.844  1.00 24.89           C  
ATOM    603  O   ASN A  62      23.699   4.830  47.918  1.00 12.23           O  
ATOM    604  CB  ASN A  62      25.210   3.010  45.934  1.00 12.23           C  
ATOM    605  CG  ASN A  62      23.979   2.741  45.061  1.00 12.23           C  
ATOM    606  OD1 ASN A  62      23.282   1.771  45.328  1.00 12.23           O  
ATOM    607  ND2 ASN A  62      23.563   3.466  44.030  1.00 12.23           N  
ATOM    608  H   ASN A  62      26.625   3.701  47.874  1.00 15.00           H  
ATOM    609 HD21 ASN A  62      22.753   3.140  43.580  1.00 15.00           H  
ATOM    610 HD22 ASN A  62      24.057   4.265  43.761  1.00 15.00           H  
ATOM    611  N   VAL A  63      23.862   6.183  46.036  1.00 17.85           N  
ATOM    612  CA  VAL A  63      22.673   7.026  46.249  1.00 17.85           C  
ATOM    613  C   VAL A  63      21.683   7.107  45.073  1.00 17.85           C  
ATOM    614  O   VAL A  63      21.986   6.782  43.905  1.00  3.78           O  
ATOM    615  CB  VAL A  63      23.085   8.509  46.637  1.00  3.78           C  
ATOM    616  CG1 VAL A  63      23.447   8.511  48.113  1.00  3.78           C  
ATOM    617  CG2 VAL A  63      24.244   9.031  45.790  1.00  3.78           C  
ATOM    618  H   VAL A  63      24.434   6.378  45.276  1.00 15.00           H  
ATOM    619  N   ALA A  64      20.502   7.564  45.421  1.00  2.00           N  
ATOM    620  CA  ALA A  64      19.542   7.845  44.409  1.00  2.00           C  
ATOM    621  C   ALA A  64      19.941   9.136  43.631  1.00  2.00           C  
ATOM    622  O   ALA A  64      20.441  10.183  44.135  1.00  3.19           O  
ATOM    623  CB  ALA A  64      18.169   7.984  45.084  1.00  3.19           C  
ATOM    624  H   ALA A  64      20.325   7.859  46.337  1.00 15.00           H  
ATOM    625  N   CYS A  65      19.816   9.033  42.301  1.00  2.00           N  
ATOM    626  CA  CYS A  65      20.100  10.168  41.442  1.00  2.00           C  
ATOM    627  C   CYS A  65      18.935  11.112  41.619  1.00  2.00           C  
ATOM    628  O   CYS A  65      17.830  10.607  41.789  1.00  2.00           O  
ATOM    629  CB  CYS A  65      20.155   9.837  39.971  1.00  2.00           C  
ATOM    630  SG  CYS A  65      21.242   8.467  39.462  1.00  2.00           S  
ATOM    631  H   CYS A  65      19.457   8.191  41.935  1.00 15.00           H  
ATOM    632  N   LYS A  66      19.130  12.432  41.616  1.00  2.00           N  
ATOM    633  CA  LYS A  66      18.085  13.424  41.593  1.00  2.00           C  
ATOM    634  C   LYS A  66      16.900  12.937  40.778  1.00  2.00           C  
ATOM    635  O   LYS A  66      15.848  12.774  41.338  1.00  2.00           O  
ATOM    636  CB  LYS A  66      18.491  14.721  40.930  1.00  2.00           C  
ATOM    637  CG  LYS A  66      19.507  15.705  41.420  1.00  2.00           C  
ATOM    638  CD  LYS A  66      19.724  16.651  40.205  1.00  2.00           C  
ATOM    639  CE  LYS A  66      20.376  15.953  38.945  1.00  2.00           C  
ATOM    640  NZ  LYS A  66      20.432  16.800  37.743  1.00  2.00           N  
ATOM    641  H   LYS A  66      20.052  12.724  41.746  1.00 15.00           H  
ATOM    642  HZ1 LYS A  66      19.474  17.160  37.554  1.00 15.00           H  
ATOM    643  HZ2 LYS A  66      21.065  17.604  37.947  1.00 15.00           H  
ATOM    644  HZ3 LYS A  66      20.798  16.264  36.934  1.00 15.00           H  
ATOM    645  N   ASN A  67      16.959  12.650  39.487  1.00  2.00           N  
ATOM    646  CA  ASN A  67      15.795  12.117  38.756  1.00  2.00           C  
ATOM    647  C   ASN A  67      15.122  10.791  39.227  1.00  2.00           C  
ATOM    648  O   ASN A  67      14.345  10.233  38.477  1.00  9.63           O  
ATOM    649  CB  ASN A  67      16.176  11.949  37.276  1.00  9.63           C  
ATOM    650  CG  ASN A  67      16.979  10.670  36.960  1.00  9.63           C  
ATOM    651  OD1 ASN A  67      17.903  10.310  37.699  1.00  9.63           O  
ATOM    652  ND2 ASN A  67      16.709   9.942  35.881  1.00  9.63           N  
ATOM    653  H   ASN A  67      17.794  12.796  39.007  1.00 15.00           H  
ATOM    654 HD21 ASN A  67      17.346   9.223  35.673  1.00 15.00           H  
ATOM    655 HD22 ASN A  67      15.931  10.183  35.332  1.00 15.00           H  
ATOM    656  N   GLY A  68      15.346  10.193  40.384  1.00  2.53           N  
ATOM    657  CA  GLY A  68      14.661   8.988  40.812  1.00  2.53           C  
ATOM    658  C   GLY A  68      15.373   7.628  40.713  1.00  2.53           C  
ATOM    659  O   GLY A  68      14.943   6.681  41.411  1.00 10.63           O  
ATOM    660  H   GLY A  68      15.986  10.612  41.004  1.00 15.00           H  
ATOM    661  N   GLN A  69      16.459   7.516  39.889  1.00  2.00           N  
ATOM    662  CA  GLN A  69      17.201   6.283  39.629  1.00  2.00           C  
ATOM    663  C   GLN A  69      18.236   5.839  40.653  1.00  2.00           C  
ATOM    664  O   GLN A  69      18.449   6.435  41.703  1.00 18.87           O  
ATOM    665  CB  GLN A  69      17.861   6.398  38.262  1.00 18.87           C  
ATOM    666  CG  GLN A  69      16.851   6.287  37.108  1.00 18.87           C  
ATOM    667  CD  GLN A  69      17.441   6.678  35.745  1.00 18.87           C  
ATOM    668  OE1 GLN A  69      18.675   6.637  35.575  1.00 18.87           O  
ATOM    669  NE2 GLN A  69      16.679   7.118  34.722  1.00 18.87           N  
ATOM    670  H   GLN A  69      16.756   8.331  39.434  1.00 15.00           H  
ATOM    671 HE21 GLN A  69      17.139   7.255  33.868  1.00 15.00           H  
ATOM    672 HE22 GLN A  69      15.720   7.225  34.869  1.00 15.00           H  
ATOM    673  N   THR A  70      19.005   4.833  40.313  1.00  4.68           N  
ATOM    674  CA  THR A  70      19.652   4.058  41.344  1.00  4.68           C  
ATOM    675  C   THR A  70      21.123   3.768  41.047  1.00  4.68           C  
ATOM    676  O   THR A  70      21.824   3.317  41.945  1.00  2.00           O  
ATOM    677  CB  THR A  70      18.577   2.865  41.448  1.00  2.00           C  
ATOM    678  OG1 THR A  70      18.514   2.707  42.849  1.00  2.00           O  
ATOM    679  CG2 THR A  70      18.771   1.577  40.611  1.00  2.00           C  
ATOM    680  H   THR A  70      19.135   4.585  39.376  1.00 15.00           H  
ATOM    681  HG1 THR A  70      18.027   3.450  43.224  1.00 15.00           H  
ATOM    682  N   ASN A  71      21.670   4.105  39.883  1.00  2.00           N  
ATOM    683  CA  ASN A  71      23.086   3.936  39.572  1.00  2.00           C  
ATOM    684  C   ASN A  71      23.941   5.154  39.900  1.00  2.00           C  
ATOM    685  O   ASN A  71      24.829   5.520  39.165  1.00  5.28           O  
ATOM    686  CB  ASN A  71      23.275   3.618  38.082  1.00  5.28           C  
ATOM    687  CG  ASN A  71      22.704   4.672  37.141  1.00  5.28           C  
ATOM    688  OD1 ASN A  71      21.802   5.429  37.515  1.00  5.28           O  
ATOM    689  ND2 ASN A  71      23.162   4.706  35.892  1.00  5.28           N  
ATOM    690  H   ASN A  71      21.117   4.544  39.200  1.00 15.00           H  
ATOM    691 HD21 ASN A  71      22.705   5.306  35.266  1.00 15.00           H  
ATOM    692 HD22 ASN A  71      23.909   4.122  35.648  1.00 15.00           H  
ATOM    693  N   CYS A  72      23.726   5.793  41.017  1.00  2.00           N  
ATOM    694  CA  CYS A  72      24.483   6.985  41.362  1.00  2.00           C  
ATOM    695  C   CYS A  72      25.312   6.810  42.602  1.00  2.00           C  
ATOM    696  O   CYS A  72      24.980   6.120  43.564  1.00  7.16           O  
ATOM    697  CB  CYS A  72      23.562   8.222  41.564  1.00  7.16           C  
ATOM    698  SG  CYS A  72      23.398   9.319  40.108  1.00  7.16           S  
ATOM    699  H   CYS A  72      23.041   5.451  41.630  1.00 15.00           H  
ATOM    700  N   TYR A  73      26.446   7.436  42.610  1.00  3.51           N  
ATOM    701  CA  TYR A  73      27.399   7.240  43.665  1.00  3.51           C  
ATOM    702  C   TYR A  73      27.825   8.591  44.116  1.00  3.51           C  
ATOM    703  O   TYR A  73      27.827   9.535  43.326  1.00  7.74           O  
ATOM    704  CB  TYR A  73      28.629   6.482  43.173  1.00  7.74           C  
ATOM    705  CG  TYR A  73      28.266   5.112  42.736  1.00  7.74           C  
ATOM    706  CD1 TYR A  73      28.129   4.147  43.682  1.00  7.74           C  
ATOM    707  CD2 TYR A  73      27.907   4.920  41.429  1.00  7.74           C  
ATOM    708  CE1 TYR A  73      27.551   2.965  43.346  1.00  7.74           C  
ATOM    709  CE2 TYR A  73      27.321   3.735  41.074  1.00  7.74           C  
ATOM    710  CZ  TYR A  73      27.154   2.780  42.048  1.00  7.74           C  
ATOM    711  OH  TYR A  73      26.492   1.631  41.714  1.00  7.74           O  
ATOM    712  H   TYR A  73      26.652   8.125  41.939  1.00 15.00           H  
ATOM    713  HH  TYR A  73      26.617   0.979  42.409  1.00 15.00           H  
ATOM    714  N   GLN A  74      28.204   8.657  45.361  1.00  2.00           N  
ATOM    715  CA  GLN A  74      28.647   9.888  45.893  1.00  2.00           C  
ATOM    716  C   GLN A  74      29.934   9.464  46.470  1.00  2.00           C  
ATOM    717  O   GLN A  74      30.026   8.437  47.133  1.00  4.29           O  
ATOM    718  CB  GLN A  74      27.790  10.344  46.983  1.00  4.29           C  
ATOM    719  CG  GLN A  74      28.221  11.519  47.891  1.00  4.29           C  
ATOM    720  CD  GLN A  74      26.989  11.732  48.742  1.00  4.29           C  
ATOM    721  OE1 GLN A  74      25.899  12.106  48.311  1.00  4.29           O  
ATOM    722  NE2 GLN A  74      27.085  11.378  49.994  1.00  4.29           N  
ATOM    723  H   GLN A  74      28.332   7.853  45.907  1.00 15.00           H  
ATOM    724 HE21 GLN A  74      26.295  11.483  50.561  1.00 15.00           H  
ATOM    725 HE22 GLN A  74      27.938  11.016  50.276  1.00 15.00           H  
ATOM    726  N   SER A  75      30.885  10.341  46.209  1.00  2.00           N  
ATOM    727  CA  SER A  75      32.228  10.203  46.663  1.00  2.00           C  
ATOM    728  C   SER A  75      32.271  10.159  48.158  1.00  2.00           C  
ATOM    729  O   SER A  75      31.510  10.898  48.835  1.00 10.16           O  
ATOM    730  CB  SER A  75      33.015  11.375  46.133  1.00 10.16           C  
ATOM    731  OG  SER A  75      32.609  12.671  46.544  1.00 10.16           O  
ATOM    732  H   SER A  75      30.663  11.190  45.770  1.00 15.00           H  
ATOM    733  HG  SER A  75      33.441  13.131  46.709  1.00 15.00           H  
ATOM    734  N   TYR A  76      33.118   9.250  48.644  1.00  4.23           N  
ATOM    735  CA  TYR A  76      33.317   9.172  50.078  1.00  4.23           C  
ATOM    736  C   TYR A  76      33.929  10.471  50.547  1.00  4.23           C  
ATOM    737  O   TYR A  76      33.499  11.082  51.535  1.00  6.45           O  
ATOM    738  CB  TYR A  76      34.255   8.029  50.491  1.00  6.45           C  
ATOM    739  CG  TYR A  76      33.474   6.722  50.545  1.00  6.45           C  
ATOM    740  CD1 TYR A  76      32.271   6.661  51.271  1.00  6.45           C  
ATOM    741  CD2 TYR A  76      33.942   5.645  49.814  1.00  6.45           C  
ATOM    742  CE1 TYR A  76      31.521   5.517  51.230  1.00  6.45           C  
ATOM    743  CE2 TYR A  76      33.177   4.514  49.778  1.00  6.45           C  
ATOM    744  CZ  TYR A  76      31.968   4.463  50.468  1.00  6.45           C  
ATOM    745  OH  TYR A  76      31.120   3.385  50.310  1.00  6.45           O  
ATOM    746  H   TYR A  76      33.607   8.683  48.017  1.00 15.00           H  
ATOM    747  HH  TYR A  76      31.483   2.752  49.673  1.00 15.00           H  
ATOM    748  N   SER A  77      34.911  10.775  49.673  1.00  6.82           N  
ATOM    749  CA  SER A  77      35.795  11.913  49.515  1.00  6.82           C  
ATOM    750  C   SER A  77      35.300  13.309  48.998  1.00  6.82           C  
ATOM    751  O   SER A  77      34.312  13.507  48.270  1.00  6.98           O  
ATOM    752  CB  SER A  77      36.912  11.296  48.627  1.00  6.98           C  
ATOM    753  OG  SER A  77      36.581  10.307  47.594  1.00  6.98           O  
ATOM    754  H   SER A  77      35.062  10.097  48.981  1.00 15.00           H  
ATOM    755  HG  SER A  77      37.337  10.169  47.013  1.00 15.00           H  
ATOM    756  N   THR A  78      36.026  14.367  49.302  1.00  2.00           N  
ATOM    757  CA  THR A  78      35.725  15.720  48.824  1.00  2.00           C  
ATOM    758  C   THR A  78      36.528  15.926  47.561  1.00  2.00           C  
ATOM    759  O   THR A  78      37.585  15.300  47.445  1.00  2.00           O  
ATOM    760  CB  THR A  78      36.130  16.713  49.895  1.00  2.00           C  
ATOM    761  OG1 THR A  78      36.226  15.985  51.126  1.00  2.00           O  
ATOM    762  CG2 THR A  78      35.111  17.714  50.153  1.00  2.00           C  
ATOM    763  H   THR A  78      36.849  14.282  49.826  1.00 15.00           H  
ATOM    764  HG1 THR A  78      36.544  16.594  51.805  1.00 15.00           H  
ATOM    765  N   MET A  79      36.067  16.698  46.597  1.00  2.00           N  
ATOM    766  CA  MET A  79      36.778  16.845  45.369  1.00  2.00           C  
ATOM    767  C   MET A  79      36.584  18.286  44.988  1.00  2.00           C  
ATOM    768  O   MET A  79      35.534  18.834  45.280  1.00  2.00           O  
ATOM    769  CB  MET A  79      36.243  15.919  44.243  1.00  2.00           C  
ATOM    770  CG  MET A  79      36.391  14.387  44.451  1.00  2.00           C  
ATOM    771  SD  MET A  79      36.226  13.224  43.044  1.00  2.00           S  
ATOM    772  CE  MET A  79      37.396  12.146  43.810  1.00  2.00           C  
ATOM    773  H   MET A  79      35.243  17.219  46.689  1.00 15.00           H  
ATOM    774  N   SER A  80      37.598  18.960  44.435  1.00  2.00           N  
ATOM    775  CA  SER A  80      37.487  20.324  43.936  1.00  2.00           C  
ATOM    776  C   SER A  80      36.743  20.371  42.581  1.00  2.00           C  
ATOM    777  O   SER A  80      36.983  19.596  41.631  1.00  2.00           O  
ATOM    778  CB  SER A  80      38.898  20.894  43.861  1.00  2.00           C  
ATOM    779  OG  SER A  80      39.187  21.780  42.771  1.00  2.00           O  
ATOM    780  H   SER A  80      38.441  18.488  44.297  1.00 15.00           H  
ATOM    781  HG  SER A  80      40.154  21.876  42.748  1.00 15.00           H  
ATOM    782  N   ILE A  81      35.748  21.260  42.556  1.00  2.00           N  
ATOM    783  CA  ILE A  81      34.931  21.495  41.393  1.00  2.00           C  
ATOM    784  C   ILE A  81      34.758  22.973  41.018  1.00  2.00           C  
ATOM    785  O   ILE A  81      34.835  23.883  41.830  1.00 11.83           O  
ATOM    786  CB  ILE A  81      33.464  20.893  41.546  1.00 11.83           C  
ATOM    787  CG1 ILE A  81      32.773  21.530  42.783  1.00 11.83           C  
ATOM    788  CG2 ILE A  81      33.502  19.335  41.546  1.00 11.83           C  
ATOM    789  CD1 ILE A  81      31.540  20.785  43.389  1.00 11.83           C  
ATOM    790  H   ILE A  81      35.595  21.820  43.346  1.00 15.00           H  
ATOM    791  N   THR A  82      34.554  23.264  39.760  1.00  2.00           N  
ATOM    792  CA  THR A  82      34.156  24.567  39.320  1.00  2.00           C  
ATOM    793  C   THR A  82      32.804  24.360  38.644  1.00  2.00           C  
ATOM    794  O   THR A  82      32.642  23.568  37.700  1.00  3.29           O  
ATOM    795  CB  THR A  82      35.205  25.153  38.314  1.00  3.29           C  
ATOM    796  OG1 THR A  82      36.481  25.145  38.937  1.00  3.29           O  
ATOM    797  CG2 THR A  82      34.875  26.602  37.907  1.00  3.29           C  
ATOM    798  H   THR A  82      34.657  22.540  39.107  1.00 15.00           H  
ATOM    799  HG1 THR A  82      36.329  25.217  39.901  1.00 15.00           H  
ATOM    800  N   ASP A  83      31.827  25.078  39.211  1.00  3.72           N  
ATOM    801  CA  ASP A  83      30.484  25.258  38.641  1.00  3.72           C  
ATOM    802  C   ASP A  83      30.430  26.472  37.729  1.00  3.72           C  
ATOM    803  O   ASP A  83      30.827  27.603  38.096  1.00 11.92           O  
ATOM    804  CB  ASP A  83      29.436  25.463  39.705  1.00 11.92           C  
ATOM    805  CG  ASP A  83      29.341  24.241  40.589  1.00 11.92           C  
ATOM    806  OD1 ASP A  83      30.372  23.798  41.116  1.00 11.92           O  
ATOM    807  OD2 ASP A  83      28.241  23.676  40.741  1.00 11.92           O  
ATOM    808  H   ASP A  83      32.045  25.545  40.052  1.00 15.00           H  
ATOM    809  N   CYS A  84      30.100  26.152  36.487  1.00  2.00           N  
ATOM    810  CA  CYS A  84      29.856  27.141  35.490  1.00  2.00           C  
ATOM    811  C   CYS A  84      28.355  27.320  35.401  1.00  2.00           C  
ATOM    812  O   CYS A  84      27.607  26.598  34.755  1.00  3.74           O  
ATOM    813  CB  CYS A  84      30.375  26.698  34.172  1.00  3.74           C  
ATOM    814  SG  CYS A  84      32.175  26.658  34.367  1.00  3.74           S  
ATOM    815  H   CYS A  84      30.035  25.205  36.229  1.00 15.00           H  
ATOM    816  N   ARG A  85      27.868  28.264  36.155  1.00 10.28           N  
ATOM    817  CA  ARG A  85      26.509  28.667  35.947  1.00 10.28           C  
ATOM    818  C   ARG A  85      26.547  29.721  34.884  1.00 10.28           C  
ATOM    819  O   ARG A  85      27.455  30.538  34.789  1.00 13.71           O  
ATOM    820  CB  ARG A  85      25.941  29.212  37.206  1.00 13.71           C  
ATOM    821  CG  ARG A  85      24.577  28.556  37.125  1.00 13.71           C  
ATOM    822  CD  ARG A  85      24.119  28.393  38.552  1.00 13.71           C  
ATOM    823  NE  ARG A  85      24.505  27.116  39.182  1.00 13.71           N  
ATOM    824  CZ  ARG A  85      25.559  26.906  40.021  1.00 13.71           C  
ATOM    825  NH1 ARG A  85      26.481  27.858  40.334  1.00 13.71           N  
ATOM    826  NH2 ARG A  85      25.690  25.672  40.541  1.00 13.71           N  
ATOM    827  H   ARG A  85      28.432  28.729  36.808  1.00 15.00           H  
ATOM    828  HE  ARG A  85      23.958  26.328  38.988  1.00 15.00           H  
ATOM    829 HH11 ARG A  85      26.397  28.779  39.952  1.00 15.00           H  
ATOM    830 HH12 ARG A  85      27.203  27.655  40.995  1.00 15.00           H  
ATOM    831 HH21 ARG A  85      25.026  24.957  40.324  1.00 15.00           H  
ATOM    832 HH22 ARG A  85      26.423  25.478  41.192  1.00 15.00           H  
ATOM    833  N   GLU A  86      25.632  29.664  33.952  1.00  8.09           N  
ATOM    834  CA  GLU A  86      25.532  30.692  32.936  1.00  8.09           C  
ATOM    835  C   GLU A  86      25.048  31.996  33.587  1.00  8.09           C  
ATOM    836  O   GLU A  86      24.771  32.014  34.800  1.00 14.39           O  
ATOM    837  CB  GLU A  86      24.611  30.042  31.966  1.00 14.39           C  
ATOM    838  CG  GLU A  86      24.169  30.867  30.795  1.00 14.39           C  
ATOM    839  CD  GLU A  86      22.700  30.633  30.486  1.00 14.39           C  
ATOM    840  OE1 GLU A  86      21.839  30.614  31.381  1.00 14.39           O  
ATOM    841  OE2 GLU A  86      22.440  30.462  29.302  1.00 14.39           O  
ATOM    842  H   GLU A  86      24.889  29.031  34.049  1.00 15.00           H  
ATOM    843  N   THR A  87      25.004  33.161  32.943  1.00  9.91           N  
ATOM    844  CA  THR A  87      24.460  34.355  33.607  1.00  9.91           C  
ATOM    845  C   THR A  87      23.249  34.988  32.849  1.00  9.91           C  
ATOM    846  O   THR A  87      22.611  34.406  31.952  1.00  3.80           O  
ATOM    847  CB  THR A  87      25.705  35.338  33.810  1.00  3.80           C  
ATOM    848  OG1 THR A  87      25.398  36.168  34.953  1.00  3.80           O  
ATOM    849  CG2 THR A  87      26.019  36.188  32.579  1.00  3.80           C  
ATOM    850  H   THR A  87      25.291  33.201  32.010  1.00 15.00           H  
ATOM    851  HG1 THR A  87      25.687  35.727  35.760  1.00 15.00           H  
ATOM    852  N   GLY A  88      22.881  36.216  33.288  1.00 22.81           N  
ATOM    853  CA  GLY A  88      21.928  37.159  32.631  1.00 22.81           C  
ATOM    854  C   GLY A  88      22.949  38.102  32.003  1.00 22.81           C  
ATOM    855  O   GLY A  88      23.799  38.585  32.762  1.00 17.54           O  
ATOM    856  H   GLY A  88      23.343  36.545  34.090  1.00 15.00           H  
ATOM    857  N   SER A  89      22.964  38.247  30.684  1.00 11.00           N  
ATOM    858  CA  SER A  89      23.952  38.985  29.858  1.00 11.00           C  
ATOM    859  C   SER A  89      24.425  37.987  28.784  1.00 11.00           C  
ATOM    860  O   SER A  89      25.047  38.320  27.771  1.00 19.57           O  
ATOM    861  CB  SER A  89      25.329  39.536  30.555  1.00 19.57           C  
ATOM    862  OG  SER A  89      25.344  40.543  31.631  1.00 19.57           O  
ATOM    863  H   SER A  89      22.210  37.864  30.184  1.00 15.00           H  
ATOM    864  HG  SER A  89      24.959  40.131  32.420  1.00 15.00           H  
ATOM    865  N   SER A  90      24.063  36.733  29.051  1.00 39.97           N  
ATOM    866  CA  SER A  90      24.335  35.589  28.192  1.00 39.97           C  
ATOM    867  C   SER A  90      23.235  35.476  27.116  1.00 39.97           C  
ATOM    868  O   SER A  90      22.000  35.214  27.341  1.00 14.06           O  
ATOM    869  CB  SER A  90      24.413  34.324  29.110  1.00 14.06           C  
ATOM    870  OG  SER A  90      24.887  33.152  28.484  1.00 14.06           O  
ATOM    871  H   SER A  90      23.588  36.522  29.875  1.00 15.00           H  
ATOM    872  HG  SER A  90      24.214  32.795  27.890  1.00 15.00           H  
ATOM    873  N   LYS A  91      23.840  35.733  25.945  1.00 13.60           N  
ATOM    874  CA  LYS A  91      23.185  35.562  24.670  1.00 13.60           C  
ATOM    875  C   LYS A  91      24.083  34.792  23.709  1.00 13.60           C  
ATOM    876  O   LYS A  91      24.981  35.333  23.064  1.00 20.22           O  
ATOM    877  CB  LYS A  91      22.781  36.961  24.033  1.00 20.22           C  
ATOM    878  CG  LYS A  91      21.260  37.022  23.693  1.00 20.22           C  
ATOM    879  CD  LYS A  91      20.613  36.382  22.424  1.00 20.22           C  
ATOM    880  CE  LYS A  91      20.948  34.929  21.894  1.00 20.22           C  
ATOM    881  NZ  LYS A  91      21.179  33.853  22.879  1.00 20.22           N  
ATOM    882  H   LYS A  91      24.740  36.109  25.932  1.00 15.00           H  
ATOM    883  HZ1 LYS A  91      20.593  33.994  23.728  1.00 15.00           H  
ATOM    884  HZ2 LYS A  91      21.005  32.916  22.458  1.00 15.00           H  
ATOM    885  HZ3 LYS A  91      22.174  33.932  23.132  1.00 15.00           H  
ATOM    886  N   TYR A  92      23.852  33.473  23.612  1.00 22.00           N  
ATOM    887  CA  TYR A  92      24.475  32.541  22.669  1.00 22.00           C  
ATOM    888  C   TYR A  92      24.094  33.136  21.355  1.00 22.00           C  
ATOM    889  O   TYR A  92      22.944  33.046  20.900  1.00 14.73           O  
ATOM    890  CB  TYR A  92      23.914  31.077  22.790  1.00 14.73           C  
ATOM    891  CG  TYR A  92      23.832  30.190  21.535  1.00 14.73           C  
ATOM    892  CD1 TYR A  92      24.954  29.978  20.742  1.00 14.73           C  
ATOM    893  CD2 TYR A  92      22.566  29.736  21.122  1.00 14.73           C  
ATOM    894  CE1 TYR A  92      24.811  29.350  19.508  1.00 14.73           C  
ATOM    895  CE2 TYR A  92      22.432  29.106  19.904  1.00 14.73           C  
ATOM    896  CZ  TYR A  92      23.551  28.926  19.094  1.00 14.73           C  
ATOM    897  OH  TYR A  92      23.390  28.391  17.829  1.00 14.73           O  
ATOM    898  H   TYR A  92      23.175  33.116  24.222  1.00 15.00           H  
ATOM    899  HH  TYR A  92      24.144  27.811  17.685  1.00 15.00           H  
ATOM    900  N   PRO A  93      25.120  33.732  20.750  1.00 27.72           N  
ATOM    901  CA  PRO A  93      26.517  33.212  20.680  1.00 27.72           C  
ATOM    902  C   PRO A  93      27.530  33.233  21.844  1.00 27.72           C  
ATOM    903  O   PRO A  93      28.466  32.398  21.992  1.00 27.42           O  
ATOM    904  CB  PRO A  93      27.032  33.943  19.486  1.00 27.42           C  
ATOM    905  CG  PRO A  93      26.378  35.334  19.616  1.00 27.42           C  
ATOM    906  CD  PRO A  93      24.926  34.953  19.964  1.00 27.42           C  
ATOM    907  N   ASN A  94      27.280  34.290  22.635  1.00 22.86           N  
ATOM    908  CA  ASN A  94      28.036  34.660  23.828  1.00 22.86           C  
ATOM    909  C   ASN A  94      27.184  34.469  25.111  1.00 22.86           C  
ATOM    910  O   ASN A  94      26.315  35.201  25.619  1.00 17.96           O  
ATOM    911  CB  ASN A  94      28.543  36.127  23.849  1.00 17.96           C  
ATOM    912  CG  ASN A  94      28.464  36.864  22.505  1.00 17.96           C  
ATOM    913  OD1 ASN A  94      29.511  37.216  21.943  1.00 17.96           O  
ATOM    914  ND2 ASN A  94      27.269  37.107  21.907  1.00 17.96           N  
ATOM    915  H   ASN A  94      26.583  34.909  22.344  1.00 15.00           H  
ATOM    916 HD21 ASN A  94      27.311  37.628  21.083  1.00 15.00           H  
ATOM    917 HD22 ASN A  94      26.425  36.829  22.327  1.00 15.00           H  
ATOM    918  N   CYS A  95      27.643  33.284  25.557  1.00  8.47           N  
ATOM    919  CA  CYS A  95      27.302  32.588  26.753  1.00  8.47           C  
ATOM    920  C   CYS A  95      28.365  33.172  27.696  1.00  8.47           C  
ATOM    921  O   CYS A  95      29.543  33.481  27.400  1.00  6.04           O  
ATOM    922  CB  CYS A  95      27.419  31.129  26.339  1.00  6.04           C  
ATOM    923  SG  CYS A  95      26.551  30.649  24.804  1.00  6.04           S  
ATOM    924  H   CYS A  95      28.447  32.920  25.124  1.00 15.00           H  
ATOM    925  N   ALA A  96      27.819  33.554  28.833  1.00  3.57           N  
ATOM    926  CA  ALA A  96      28.642  34.179  29.852  1.00  3.57           C  
ATOM    927  C   ALA A  96      28.366  33.341  31.065  1.00  3.57           C  
ATOM    928  O   ALA A  96      27.199  32.968  31.305  1.00 16.28           O  
ATOM    929  CB  ALA A  96      28.189  35.585  30.065  1.00 16.28           C  
ATOM    930  H   ALA A  96      26.886  33.328  29.035  1.00 15.00           H  
ATOM    931  N   TYR A  97      29.478  32.914  31.663  1.00  7.29           N  
ATOM    932  CA  TYR A  97      29.431  32.022  32.809  1.00  7.29           C  
ATOM    933  C   TYR A  97      30.278  32.572  33.907  1.00  7.29           C  
ATOM    934  O   TYR A  97      31.378  33.077  33.754  1.00  2.00           O  
ATOM    935  CB  TYR A  97      29.976  30.564  32.570  1.00  2.00           C  
ATOM    936  CG  TYR A  97      29.174  29.840  31.552  1.00  2.00           C  
ATOM    937  CD1 TYR A  97      29.380  30.063  30.204  1.00  2.00           C  
ATOM    938  CD2 TYR A  97      28.150  29.039  31.968  1.00  2.00           C  
ATOM    939  CE1 TYR A  97      28.557  29.488  29.244  1.00  2.00           C  
ATOM    940  CE2 TYR A  97      27.312  28.452  31.018  1.00  2.00           C  
ATOM    941  CZ  TYR A  97      27.525  28.679  29.665  1.00  2.00           C  
ATOM    942  OH  TYR A  97      26.717  28.098  28.743  1.00  2.00           O  
ATOM    943  H   TYR A  97      30.342  33.139  31.253  1.00 15.00           H  
ATOM    944  HH  TYR A  97      26.134  27.521  29.256  1.00 15.00           H  
ATOM    945  N   LYS A  98      29.712  32.260  35.030  1.00 17.50           N  
ATOM    946  CA  LYS A  98      30.242  32.563  36.327  1.00 17.50           C  
ATOM    947  C   LYS A  98      30.945  31.324  36.963  1.00 17.50           C  
ATOM    948  O   LYS A  98      30.304  30.278  37.230  1.00 10.06           O  
ATOM    949  CB  LYS A  98      29.008  33.104  37.075  1.00 10.06           C  
ATOM    950  CG  LYS A  98      28.983  33.245  38.577  1.00 10.06           C  
ATOM    951  CD  LYS A  98      27.814  32.315  38.947  1.00 10.06           C  
ATOM    952  CE  LYS A  98      27.562  32.426  40.454  1.00 10.06           C  
ATOM    953  NZ  LYS A  98      26.489  31.602  41.009  1.00 10.06           N  
ATOM    954  H   LYS A  98      28.914  31.695  35.007  1.00 15.00           H  
ATOM    955  HZ1 LYS A  98      25.603  31.791  40.502  1.00 15.00           H  
ATOM    956  HZ2 LYS A  98      26.722  30.594  40.941  1.00 15.00           H  
ATOM    957  HZ3 LYS A  98      26.359  31.856  42.008  1.00 15.00           H  
ATOM    958  N   THR A  99      32.292  31.480  37.119  1.00  5.55           N  
ATOM    959  CA  THR A  99      33.121  30.555  37.870  1.00  5.55           C  
ATOM    960  C   THR A  99      32.738  30.614  39.355  1.00  5.55           C  
ATOM    961  O   THR A  99      32.912  31.647  40.004  1.00  2.00           O  
ATOM    962  CB  THR A  99      34.687  30.891  37.663  1.00  2.00           C  
ATOM    963  OG1 THR A  99      35.109  30.535  36.355  1.00  2.00           O  
ATOM    964  CG2 THR A  99      35.568  30.119  38.622  1.00  2.00           C  
ATOM    965  H   THR A  99      32.745  32.237  36.700  1.00 15.00           H  
ATOM    966  HG1 THR A  99      34.906  29.594  36.261  1.00 15.00           H  
ATOM    967  N   THR A 100      32.219  29.489  39.909  1.00  2.85           N  
ATOM    968  CA  THR A 100      31.928  29.394  41.335  1.00  2.85           C  
ATOM    969  C   THR A 100      32.825  28.208  41.750  1.00  2.85           C  
ATOM    970  O   THR A 100      32.574  27.113  41.256  1.00 11.38           O  
ATOM    971  CB  THR A 100      30.457  29.092  41.504  1.00 11.38           C  
ATOM    972  OG1 THR A 100      29.697  29.628  40.406  1.00 11.38           O  
ATOM    973  CG2 THR A 100      30.008  29.661  42.839  1.00 11.38           C  
ATOM    974  H   THR A 100      32.018  28.704  39.356  1.00 15.00           H  
ATOM    975  HG1 THR A 100      30.141  29.501  39.558  1.00 15.00           H  
ATOM    976  N   GLN A 101      33.935  28.323  42.545  1.00  3.93           N  
ATOM    977  CA  GLN A 101      34.872  27.227  42.859  1.00  3.93           C  
ATOM    978  C   GLN A 101      34.588  26.646  44.265  1.00  3.93           C  
ATOM    979  O   GLN A 101      34.097  27.355  45.156  1.00  5.73           O  
ATOM    980  CB  GLN A 101      36.297  27.768  42.748  1.00  5.73           C  
ATOM    981  CG  GLN A 101      37.476  26.928  43.215  1.00  5.73           C  
ATOM    982  CD  GLN A 101      37.600  25.521  42.631  1.00  5.73           C  
ATOM    983  OE1 GLN A 101      37.335  25.192  41.479  1.00  5.73           O  
ATOM    984  NE2 GLN A 101      38.049  24.652  43.473  1.00  5.73           N  
ATOM    985  H   GLN A 101      34.053  29.152  43.049  1.00 15.00           H  
ATOM    986 HE21 GLN A 101      38.121  23.697  43.255  1.00 15.00           H  
ATOM    987 HE22 GLN A 101      38.215  24.993  44.359  1.00 15.00           H  
ATOM    988  N   ALA A 102      34.805  25.374  44.547  1.00  9.41           N  
ATOM    989  CA  ALA A 102      34.379  24.790  45.794  1.00  9.41           C  
ATOM    990  C   ALA A 102      35.226  23.571  45.908  1.00  9.41           C  
ATOM    991  O   ALA A 102      35.914  23.166  44.972  1.00  4.04           O  
ATOM    992  CB  ALA A 102      32.915  24.296  45.768  1.00  4.04           C  
ATOM    993  H   ALA A 102      35.280  24.808  43.899  1.00 15.00           H  
ATOM    994  N   ASN A 103      35.135  22.977  47.076  1.00 12.98           N  
ATOM    995  CA  ASN A 103      35.793  21.706  47.229  1.00 12.98           C  
ATOM    996  C   ASN A 103      34.831  20.711  47.916  1.00 12.98           C  
ATOM    997  O   ASN A 103      34.956  20.435  49.094  1.00 10.28           O  
ATOM    998  CB  ASN A 103      37.086  21.938  48.028  1.00 10.28           C  
ATOM    999  CG  ASN A 103      37.847  20.653  48.338  1.00 10.28           C  
ATOM   1000  OD1 ASN A 103      38.603  20.279  47.482  1.00 10.28           O  
ATOM   1001  ND2 ASN A 103      37.732  19.901  49.416  1.00 10.28           N  
ATOM   1002  H   ASN A 103      34.669  23.388  47.829  1.00 15.00           H  
ATOM   1003 HD21 ASN A 103      38.350  19.154  49.533  1.00 15.00           H  
ATOM   1004 HD22 ASN A 103      37.027  20.174  50.036  1.00 15.00           H  
ATOM   1005  N   LYS A 104      33.928  20.108  47.141  1.00  5.80           N  
ATOM   1006  CA  LYS A 104      32.829  19.271  47.610  1.00  5.80           C  
ATOM   1007  C   LYS A 104      32.607  17.832  47.114  1.00  5.80           C  
ATOM   1008  O   LYS A 104      33.394  17.340  46.338  1.00  4.89           O  
ATOM   1009  CB  LYS A 104      31.652  20.052  47.362  1.00  4.89           C  
ATOM   1010  CG  LYS A 104      31.444  20.910  48.573  1.00  4.89           C  
ATOM   1011  CD  LYS A 104      30.249  21.882  48.334  1.00  4.89           C  
ATOM   1012  CE  LYS A 104      29.831  22.174  46.883  1.00  4.89           C  
ATOM   1013  NZ  LYS A 104      28.894  21.179  46.360  1.00  4.89           N  
ATOM   1014  H   LYS A 104      34.103  20.074  46.178  1.00 15.00           H  
ATOM   1015  HZ1 LYS A 104      29.279  20.215  46.382  1.00 15.00           H  
ATOM   1016  HZ2 LYS A 104      28.031  21.213  46.940  1.00 15.00           H  
ATOM   1017  HZ3 LYS A 104      28.639  21.417  45.383  1.00 15.00           H  
ATOM   1018  N   HIS A 105      31.555  17.119  47.527  1.00  3.87           N  
ATOM   1019  CA  HIS A 105      31.289  15.749  47.166  1.00  3.87           C  
ATOM   1020  C   HIS A 105      30.655  15.588  45.814  1.00  3.87           C  
ATOM   1021  O   HIS A 105      29.623  16.229  45.592  1.00  2.13           O  
ATOM   1022  CB  HIS A 105      30.379  15.125  48.118  1.00  2.13           C  
ATOM   1023  CG  HIS A 105      31.067  14.790  49.405  1.00  2.13           C  
ATOM   1024  ND1 HIS A 105      31.248  15.556  50.478  1.00  2.13           N  
ATOM   1025  CD2 HIS A 105      31.633  13.591  49.686  1.00  2.13           C  
ATOM   1026  CE1 HIS A 105      31.893  14.873  51.394  1.00  2.13           C  
ATOM   1027  NE2 HIS A 105      32.101  13.701  50.892  1.00  2.13           N  
ATOM   1028  H   HIS A 105      30.832  17.606  47.978  1.00 15.00           H  
ATOM   1029  HD1 HIS A 105      30.865  16.470  50.563  1.00 15.00           H  
ATOM   1030  HE2 HIS A 105      32.485  12.929  51.378  1.00 15.00           H  
ATOM   1031  N   ILE A 106      31.166  14.806  44.860  1.00  2.00           N  
ATOM   1032  CA  ILE A 106      30.394  14.615  43.646  1.00  2.00           C  
ATOM   1033  C   ILE A 106      29.496  13.374  43.679  1.00  2.00           C  
ATOM   1034  O   ILE A 106      29.694  12.426  44.411  1.00  2.00           O  
ATOM   1035  CB  ILE A 106      31.331  14.571  42.454  1.00  2.00           C  
ATOM   1036  CG1 ILE A 106      32.148  13.335  42.425  1.00  2.00           C  
ATOM   1037  CG2 ILE A 106      32.225  15.821  42.541  1.00  2.00           C  
ATOM   1038  CD1 ILE A 106      32.197  12.959  40.962  1.00  2.00           C  
ATOM   1039  H   ILE A 106      32.028  14.356  44.994  1.00 15.00           H  
ATOM   1040  N   ILE A 107      28.418  13.380  42.946  1.00  2.00           N  
ATOM   1041  CA  ILE A 107      27.471  12.314  42.894  1.00  2.00           C  
ATOM   1042  C   ILE A 107      27.370  12.201  41.418  1.00  2.00           C  
ATOM   1043  O   ILE A 107      27.026  13.184  40.779  1.00  2.00           O  
ATOM   1044  CB  ILE A 107      26.049  12.662  43.493  1.00  2.00           C  
ATOM   1045  CG1 ILE A 107      26.119  12.732  44.980  1.00  2.00           C  
ATOM   1046  CG2 ILE A 107      25.040  11.567  43.272  1.00  2.00           C  
ATOM   1047  CD1 ILE A 107      26.612  14.004  45.623  1.00  2.00           C  
ATOM   1048  H   ILE A 107      28.261  14.156  42.362  1.00 15.00           H  
ATOM   1049  N   VAL A 108      27.803  11.069  40.861  1.00  2.00           N  
ATOM   1050  CA  VAL A 108      27.603  10.776  39.454  1.00  2.00           C  
ATOM   1051  C   VAL A 108      26.846   9.476  39.174  1.00  2.00           C  
ATOM   1052  O   VAL A 108      26.661   8.648  40.057  1.00  5.84           O  
ATOM   1053  CB  VAL A 108      28.919  10.693  38.736  1.00  5.84           C  
ATOM   1054  CG1 VAL A 108      29.499  12.055  38.605  1.00  5.84           C  
ATOM   1055  CG2 VAL A 108      29.829   9.753  39.471  1.00  5.84           C  
ATOM   1056  H   VAL A 108      28.212  10.398  41.447  1.00 15.00           H  
ATOM   1057  N   ALA A 109      26.430   9.219  37.938  1.00  2.00           N  
ATOM   1058  CA  ALA A 109      25.732   8.020  37.561  1.00  2.00           C  
ATOM   1059  C   ALA A 109      26.742   7.217  36.783  1.00  2.00           C  
ATOM   1060  O   ALA A 109      27.399   7.780  35.900  1.00  2.78           O  
ATOM   1061  CB  ALA A 109      24.573   8.373  36.689  1.00  2.78           C  
ATOM   1062  H   ALA A 109      26.795   9.771  37.224  1.00 15.00           H  
ATOM   1063  N   CYS A 110      26.896   5.941  37.141  1.00  5.10           N  
ATOM   1064  CA  CYS A 110      27.840   5.029  36.506  1.00  5.10           C  
ATOM   1065  C   CYS A 110      27.133   4.016  35.638  1.00  5.10           C  
ATOM   1066  O   CYS A 110      25.971   3.657  35.909  1.00  5.87           O  
ATOM   1067  CB  CYS A 110      28.610   4.324  37.531  1.00  5.87           C  
ATOM   1068  SG  CYS A 110      29.207   5.647  38.577  1.00  5.87           S  
ATOM   1069  H   CYS A 110      26.347   5.602  37.875  1.00 15.00           H  
ATOM   1070  N   GLU A 111      27.814   3.635  34.552  1.00  4.36           N  
ATOM   1071  CA  GLU A 111      27.286   2.694  33.567  1.00  4.36           C  
ATOM   1072  C   GLU A 111      28.368   2.017  32.735  1.00  4.36           C  
ATOM   1073  O   GLU A 111      29.422   2.587  32.456  1.00 10.55           O  
ATOM   1074  CB  GLU A 111      26.344   3.372  32.578  1.00 10.55           C  
ATOM   1075  CG  GLU A 111      24.855   3.303  32.825  1.00 10.55           C  
ATOM   1076  CD  GLU A 111      23.947   3.695  31.647  1.00 10.55           C  
ATOM   1077  OE1 GLU A 111      23.914   2.932  30.667  1.00 10.55           O  
ATOM   1078  OE2 GLU A 111      23.247   4.712  31.726  1.00 10.55           O  
ATOM   1079  H   GLU A 111      28.702   4.013  34.362  1.00 15.00           H  
ATOM   1080  N   GLY A 112      28.047   0.815  32.282  1.00  6.09           N  
ATOM   1081  CA  GLY A 112      28.918   0.059  31.394  1.00  6.09           C  
ATOM   1082  C   GLY A 112      29.848  -0.878  32.140  1.00  6.09           C  
ATOM   1083  O   GLY A 112      29.942  -0.975  33.364  1.00  2.00           O  
ATOM   1084  H   GLY A 112      27.284   0.358  32.678  1.00 15.00           H  
ATOM   1085  N   ASN A 113      30.389  -1.758  31.349  1.00  2.00           N  
ATOM   1086  CA  ASN A 113      31.552  -2.499  31.799  1.00  2.00           C  
ATOM   1087  C   ASN A 113      32.577  -1.766  30.912  1.00  2.00           C  
ATOM   1088  O   ASN A 113      32.258  -1.474  29.771  1.00  7.82           O  
ATOM   1089  CB  ASN A 113      31.507  -4.019  31.450  1.00  7.82           C  
ATOM   1090  CG  ASN A 113      32.767  -4.814  31.798  1.00  7.82           C  
ATOM   1091  OD1 ASN A 113      32.641  -5.972  32.112  1.00  7.82           O  
ATOM   1092  ND2 ASN A 113      34.050  -4.446  31.745  1.00  7.82           N  
ATOM   1093  H   ASN A 113      30.124  -1.834  30.408  1.00 15.00           H  
ATOM   1094 HD21 ASN A 113      34.674  -5.167  31.972  1.00 15.00           H  
ATOM   1095 HD22 ASN A 113      34.340  -3.558  31.460  1.00 15.00           H  
ATOM   1096  N   PRO A 114      33.745  -1.296  31.363  1.00  7.47           N  
ATOM   1097  CA  PRO A 114      33.980  -0.958  32.765  1.00  7.47           C  
ATOM   1098  C   PRO A 114      32.942   0.064  33.228  1.00  7.47           C  
ATOM   1099  O   PRO A 114      32.424   0.831  32.407  1.00  2.00           O  
ATOM   1100  CB  PRO A 114      35.406  -0.489  32.713  1.00  2.00           C  
ATOM   1101  CG  PRO A 114      35.581   0.061  31.338  1.00  2.00           C  
ATOM   1102  CD  PRO A 114      34.836  -0.874  30.484  1.00  2.00           C  
ATOM   1103  N   TYR A 115      32.512  -0.083  34.485  1.00  8.86           N  
ATOM   1104  CA  TYR A 115      31.494   0.806  35.070  1.00  8.86           C  
ATOM   1105  C   TYR A 115      32.103   2.166  35.474  1.00  8.86           C  
ATOM   1106  O   TYR A 115      32.719   2.298  36.547  1.00  2.00           O  
ATOM   1107  CB  TYR A 115      30.938   0.032  36.223  1.00  2.00           C  
ATOM   1108  CG  TYR A 115      29.658   0.453  36.883  1.00  2.00           C  
ATOM   1109  CD1 TYR A 115      28.492   0.421  36.174  1.00  2.00           C  
ATOM   1110  CD2 TYR A 115      29.668   0.753  38.243  1.00  2.00           C  
ATOM   1111  CE1 TYR A 115      27.319   0.690  36.846  1.00  2.00           C  
ATOM   1112  CE2 TYR A 115      28.491   1.034  38.918  1.00  2.00           C  
ATOM   1113  CZ  TYR A 115      27.321   0.991  38.199  1.00  2.00           C  
ATOM   1114  OH  TYR A 115      26.119   1.215  38.820  1.00  2.00           O  
ATOM   1115  H   TYR A 115      32.882  -0.784  35.058  1.00 15.00           H  
ATOM   1116  HH  TYR A 115      26.249   1.375  39.767  1.00 15.00           H  
ATOM   1117  N   VAL A 116      31.997   3.104  34.509  1.00  2.00           N  
ATOM   1118  CA  VAL A 116      32.555   4.438  34.540  1.00  2.00           C  
ATOM   1119  C   VAL A 116      31.458   5.484  34.745  1.00  2.00           C  
ATOM   1120  O   VAL A 116      30.257   5.189  34.565  1.00  7.09           O  
ATOM   1121  CB  VAL A 116      33.362   4.825  33.200  1.00  7.09           C  
ATOM   1122  CG1 VAL A 116      34.703   4.041  33.075  1.00  7.09           C  
ATOM   1123  CG2 VAL A 116      32.468   4.621  32.005  1.00  7.09           C  
ATOM   1124  H   VAL A 116      31.449   2.912  33.715  1.00 15.00           H  
ATOM   1125  N   PRO A 117      31.822   6.717  35.152  1.00  4.76           N  
ATOM   1126  CA  PRO A 117      30.876   7.795  35.178  1.00  4.76           C  
ATOM   1127  C   PRO A 117      30.502   8.270  33.742  1.00  4.76           C  
ATOM   1128  O   PRO A 117      31.234   8.304  32.741  1.00  2.00           O  
ATOM   1129  CB  PRO A 117      31.591   8.741  36.117  1.00  2.00           C  
ATOM   1130  CG  PRO A 117      33.050   8.553  35.888  1.00  2.00           C  
ATOM   1131  CD  PRO A 117      33.088   7.082  35.776  1.00  2.00           C  
ATOM   1132  N   VAL A 118      29.211   8.516  33.736  1.00  2.00           N  
ATOM   1133  CA  VAL A 118      28.498   8.793  32.557  1.00  2.00           C  
ATOM   1134  C   VAL A 118      27.747  10.082  32.726  1.00  2.00           C  
ATOM   1135  O   VAL A 118      27.625  10.864  31.791  1.00 11.99           O  
ATOM   1136  CB  VAL A 118      27.655   7.535  32.367  1.00 11.99           C  
ATOM   1137  CG1 VAL A 118      26.277   7.785  31.728  1.00 11.99           C  
ATOM   1138  CG2 VAL A 118      28.558   6.615  31.515  1.00 11.99           C  
ATOM   1139  H   VAL A 118      28.725   8.517  34.585  1.00 15.00           H  
ATOM   1140  N   HIS A 119      27.154  10.349  33.866  1.00  2.21           N  
ATOM   1141  CA  HIS A 119      26.436  11.571  34.037  1.00  2.21           C  
ATOM   1142  C   HIS A 119      27.001  12.100  35.345  1.00  2.21           C  
ATOM   1143  O   HIS A 119      27.475  11.331  36.191  1.00 14.21           O  
ATOM   1144  CB  HIS A 119      24.934  11.218  34.061  1.00 14.21           C  
ATOM   1145  CG  HIS A 119      23.920  12.037  34.918  1.00 14.21           C  
ATOM   1146  ND1 HIS A 119      23.317  13.221  34.696  1.00 14.21           N  
ATOM   1147  CD2 HIS A 119      23.398  11.602  36.160  1.00 14.21           C  
ATOM   1148  CE1 HIS A 119      22.495  13.510  35.698  1.00 14.21           C  
ATOM   1149  NE2 HIS A 119      22.548  12.527  36.575  1.00 14.21           N  
ATOM   1150  H   HIS A 119      27.221   9.723  34.618  1.00 15.00           H  
ATOM   1151  HD1 HIS A 119      23.446  13.816  33.921  1.00 15.00           H  
ATOM   1152  HE2 HIS A 119      21.930  12.423  37.326  1.00 15.00           H  
ATOM   1153  N   PHE A 120      27.036  13.431  35.451  1.00  2.00           N  
ATOM   1154  CA  PHE A 120      27.364  14.106  36.679  1.00  2.00           C  
ATOM   1155  C   PHE A 120      25.954  14.478  37.129  1.00  2.00           C  
ATOM   1156  O   PHE A 120      25.157  14.951  36.340  1.00  2.00           O  
ATOM   1157  CB  PHE A 120      28.274  15.310  36.342  1.00  2.00           C  
ATOM   1158  CG  PHE A 120      28.732  16.061  37.559  1.00  2.00           C  
ATOM   1159  CD1 PHE A 120      27.884  16.965  38.193  1.00  2.00           C  
ATOM   1160  CD2 PHE A 120      29.994  15.785  38.065  1.00  2.00           C  
ATOM   1161  CE1 PHE A 120      28.320  17.584  39.343  1.00  2.00           C  
ATOM   1162  CE2 PHE A 120      30.418  16.425  39.214  1.00  2.00           C  
ATOM   1163  CZ  PHE A 120      29.589  17.306  39.849  1.00  2.00           C  
ATOM   1164  H   PHE A 120      26.797  13.994  34.690  1.00 15.00           H  
ATOM   1165  N   ASP A 121      25.612  14.176  38.358  1.00  2.00           N  
ATOM   1166  CA  ASP A 121      24.253  14.268  38.844  1.00  2.00           C  
ATOM   1167  C   ASP A 121      24.285  15.451  39.743  1.00  2.00           C  
ATOM   1168  O   ASP A 121      23.747  16.491  39.336  1.00  2.00           O  
ATOM   1169  CB  ASP A 121      23.810  12.965  39.628  1.00  2.00           C  
ATOM   1170  CG  ASP A 121      22.353  12.838  40.124  1.00  2.00           C  
ATOM   1171  OD1 ASP A 121      21.466  12.744  39.268  1.00  2.00           O  
ATOM   1172  OD2 ASP A 121      22.130  12.817  41.346  1.00  2.00           O  
ATOM   1173  H   ASP A 121      26.322  14.063  39.030  1.00 15.00           H  
ATOM   1174  N   ALA A 122      24.966  15.359  40.873  1.00  2.00           N  
ATOM   1175  CA  ALA A 122      24.941  16.542  41.676  1.00  2.00           C  
ATOM   1176  C   ALA A 122      26.181  16.653  42.506  1.00  2.00           C  
ATOM   1177  O   ALA A 122      27.139  15.955  42.222  1.00  2.00           O  
ATOM   1178  CB  ALA A 122      23.699  16.486  42.507  1.00  2.00           C  
ATOM   1179  H   ALA A 122      25.646  14.668  41.034  1.00 15.00           H  
ATOM   1180  N   SER A 123      26.263  17.585  43.450  1.00  9.65           N  
ATOM   1181  CA  SER A 123      27.441  17.725  44.310  1.00  9.65           C  
ATOM   1182  C   SER A 123      26.953  18.245  45.616  1.00  9.65           C  
ATOM   1183  O   SER A 123      26.082  19.085  45.527  1.00  9.16           O  
ATOM   1184  CB  SER A 123      28.573  18.691  43.702  1.00  9.16           C  
ATOM   1185  OG  SER A 123      28.302  19.968  43.167  1.00  9.16           O  
ATOM   1186  H   SER A 123      25.525  18.210  43.607  1.00 15.00           H  
ATOM   1187  HG  SER A 123      28.085  20.541  43.909  1.00 15.00           H  
ATOM   1188  N   VAL A 124      27.400  17.789  46.772  1.00  4.64           N  
ATOM   1189  CA  VAL A 124      26.877  18.295  48.038  1.00  4.64           C  
ATOM   1190  C   VAL A 124      28.058  18.652  48.986  1.00  4.64           C  
ATOM   1191  O   VAL A 124      27.875  19.129  50.109  1.00  5.17           O  
ATOM   1192  CB  VAL A 124      25.887  17.129  48.448  1.00  5.17           C  
ATOM   1193  CG1 VAL A 124      26.631  15.984  49.060  1.00  5.17           C  
ATOM   1194  CG2 VAL A 124      24.865  17.606  49.383  1.00  5.17           C  
ATOM   1195  OXT VAL A 124      29.206  18.482  48.582  1.00  5.17           O  
ATOM   1196  H   VAL A 124      28.193  17.215  46.821  1.00 15.00           H  
TER    1197      VAL A 124                                                      
CONECT  247  814                                                                
CONECT  401  923                                                                
CONECT  565 1068                                                                
CONECT  630  698                                                                
CONECT  698  630                                                                
CONECT  814  247                                                                
CONECT  923  401                                                                
CONECT 1068  565                                                                
MASTER      382    0    0    3   14    0    3    6  951    1    8   10          
END                                                                             
