# Supplementary material for: Semantical and geometrical protein encoding toward enhanced bioactivity and thermostability
Source: eLife. 2025 May 2;13:RP98033. doi: 10.7554/eLife.98033 (PMC12048155; doi:10.7554/eLife.98033)
Supplement: Source code 1. [file elife-98033-code1.zip › ProtSSN-master/data/DDG/DATASET/1RTB-5.0-40.0/1RTB-5.0-40.0.pdb]

MODEL     1                                                                     
ATOM      1  N   LYS A   1     -14.426   6.549 -14.224  1.00 88.37           N  
ATOM      2  CA  LYS A   1     -13.821   7.409 -13.211  1.00 88.37           C  
ATOM      3  C   LYS A   1     -13.498   6.622 -11.944  1.00 88.37           C  
ATOM      4  CB  LYS A   1     -14.745   8.581 -12.879  1.00 88.37           C  
ATOM      5  O   LYS A   1     -14.306   5.811 -11.487  1.00 88.37           O  
ATOM      6  CG  LYS A   1     -14.106   9.642 -11.996  1.00 88.37           C  
ATOM      7  CD  LYS A   1     -15.051  10.814 -11.758  1.00 88.37           C  
ATOM      8  CE  LYS A   1     -14.436  11.847 -10.823  1.00 88.37           C  
ATOM      9  NZ  LYS A   1     -15.386  12.962 -10.530  1.00 88.37           N  
ATOM     10  N   GLU A   2     -12.232   6.596 -11.563  1.00 96.78           N  
ATOM     11  CA  GLU A   2     -11.745   5.882 -10.386  1.00 96.78           C  
ATOM     12  C   GLU A   2     -11.988   6.688  -9.112  1.00 96.78           C  
ATOM     13  CB  GLU A   2     -10.255   5.561 -10.529  1.00 96.78           C  
ATOM     14  O   GLU A   2     -11.657   7.874  -9.050  1.00 96.78           O  
ATOM     15  CG  GLU A   2      -9.706   4.682  -9.415  1.00 96.78           C  
ATOM     16  CD  GLU A   2      -8.235   4.338  -9.592  1.00 96.78           C  
ATOM     17  OE1 GLU A   2      -7.870   3.148  -9.461  1.00 96.78           O  
ATOM     18  OE2 GLU A   2      -7.442   5.267  -9.864  1.00 96.78           O  
ATOM     19  N   THR A   3     -12.628   6.023  -8.079  1.00 97.85           N  
ATOM     20  CA  THR A   3     -12.831   6.678  -6.791  1.00 97.85           C  
ATOM     21  C   THR A   3     -11.507   6.830  -6.047  1.00 97.85           C  
ATOM     22  CB  THR A   3     -13.827   5.895  -5.916  1.00 97.85           C  
ATOM     23  O   THR A   3     -10.523   6.167  -6.380  1.00 97.85           O  
ATOM     24  CG2 THR A   3     -15.122   5.616  -6.673  1.00 97.85           C  
ATOM     25  OG1 THR A   3     -13.236   4.649  -5.527  1.00 97.85           O  
ATOM     26  N   ALA A   4     -11.451   7.694  -5.023  1.00 98.21           N  
ATOM     27  CA  ALA A   4     -10.258   7.882  -4.201  1.00 98.21           C  
ATOM     28  C   ALA A   4      -9.860   6.582  -3.508  1.00 98.21           C  
ATOM     29  CB  ALA A   4     -10.493   8.982  -3.168  1.00 98.21           C  
ATOM     30  O   ALA A   4      -8.674   6.252  -3.428  1.00 98.21           O  
ATOM     31  N   ALA A   5     -10.848   5.845  -3.028  1.00 98.40           N  
ATOM     32  CA  ALA A   5     -10.588   4.574  -2.356  1.00 98.40           C  
ATOM     33  C   ALA A   5      -9.997   3.553  -3.324  1.00 98.40           C  
ATOM     34  CB  ALA A   5     -11.870   4.031  -1.731  1.00 98.40           C  
ATOM     35  O   ALA A   5      -9.055   2.835  -2.980  1.00 98.40           O  
ATOM     36  N   ALA A   6     -10.626   3.515  -4.525  1.00 98.39           N  
ATOM     37  CA  ALA A   6     -10.126   2.587  -5.535  1.00 98.39           C  
ATOM     38  C   ALA A   6      -8.706   2.951  -5.960  1.00 98.39           C  
ATOM     39  CB  ALA A   6     -11.053   2.570  -6.748  1.00 98.39           C  
ATOM     40  O   ALA A   6      -7.869   2.070  -6.170  1.00 98.39           O  
ATOM     41  N   LYS A   7      -8.407   4.229  -6.055  1.00 98.47           N  
ATOM     42  CA  LYS A   7      -7.061   4.695  -6.376  1.00 98.47           C  
ATOM     43  C   LYS A   7      -6.070   4.305  -5.283  1.00 98.47           C  
ATOM     44  CB  LYS A   7      -7.051   6.211  -6.576  1.00 98.47           C  
ATOM     45  O   LYS A   7      -4.956   3.866  -5.576  1.00 98.47           O  
ATOM     46  CG  LYS A   7      -5.702   6.770  -7.006  1.00 98.47           C  
ATOM     47  CD  LYS A   7      -5.771   8.272  -7.248  1.00 98.47           C  
ATOM     48  CE  LYS A   7      -4.406   8.844  -7.607  1.00 98.47           C  
ATOM     49  NZ  LYS A   7      -4.473  10.313  -7.872  1.00 98.47           N  
ATOM     50  N   PHE A   8      -6.413   4.414  -4.045  1.00 98.77           N  
ATOM     51  CA  PHE A   8      -5.578   3.993  -2.927  1.00 98.77           C  
ATOM     52  C   PHE A   8      -5.226   2.515  -3.040  1.00 98.77           C  
ATOM     53  CB  PHE A   8      -6.284   4.264  -1.595  1.00 98.77           C  
ATOM     54  O   PHE A   8      -4.061   2.136  -2.903  1.00 98.77           O  
ATOM     55  CG  PHE A   8      -5.511   3.796  -0.392  1.00 98.77           C  
ATOM     56  CD1 PHE A   8      -5.659   2.499   0.085  1.00 98.77           C  
ATOM     57  CD2 PHE A   8      -4.636   4.653   0.263  1.00 98.77           C  
ATOM     58  CE1 PHE A   8      -4.945   2.063   1.199  1.00 98.77           C  
ATOM     59  CE2 PHE A   8      -3.919   4.224   1.377  1.00 98.77           C  
ATOM     60  CZ  PHE A   8      -4.076   2.929   1.843  1.00 98.77           C  
ATOM     61  N   GLU A   9      -6.245   1.696  -3.268  1.00 98.62           N  
ATOM     62  CA  GLU A   9      -6.003   0.261  -3.377  1.00 98.62           C  
ATOM     63  C   GLU A   9      -5.042  -0.052  -4.520  1.00 98.62           C  
ATOM     64  CB  GLU A   9      -7.321  -0.493  -3.576  1.00 98.62           C  
ATOM     65  O   GLU A   9      -4.119  -0.853  -4.361  1.00 98.62           O  
ATOM     66  CG  GLU A   9      -8.228  -0.479  -2.354  1.00 98.62           C  
ATOM     67  CD  GLU A   9      -9.477  -1.328  -2.524  1.00 98.62           C  
ATOM     68  OE1 GLU A   9     -10.562  -0.914  -2.055  1.00 98.62           O  
ATOM     69  OE2 GLU A   9      -9.371  -2.417  -3.131  1.00 98.62           O  
ATOM     70  N   ARG A  10      -5.279   0.581  -5.628  1.00 98.56           N  
ATOM     71  CA  ARG A  10      -4.411   0.352  -6.777  1.00 98.56           C  
ATOM     72  C   ARG A  10      -2.975   0.765  -6.470  1.00 98.56           C  
ATOM     73  CB  ARG A  10      -4.925   1.113  -8.001  1.00 98.56           C  
ATOM     74  O   ARG A  10      -2.034   0.023  -6.760  1.00 98.56           O  
ATOM     75  CG  ARG A  10      -4.040   0.975  -9.229  1.00 98.56           C  
ATOM     76  CD  ARG A  10      -4.655   1.652 -10.447  1.00 98.56           C  
ATOM     77  NE  ARG A  10      -4.935   3.063 -10.195  1.00 98.56           N  
ATOM     78  NH1 ARG A  10      -2.734   3.743 -10.364  1.00 98.56           N  
ATOM     79  NH2 ARG A  10      -4.381   5.275  -9.923  1.00 98.56           N  
ATOM     80  CZ  ARG A  10      -4.016   4.024 -10.161  1.00 98.56           C  
ATOM     81  N   GLN A  11      -2.795   1.845  -5.828  1.00 98.76           N  
ATOM     82  CA  GLN A  11      -1.469   2.435  -5.672  1.00 98.76           C  
ATOM     83  C   GLN A  11      -0.762   1.881  -4.439  1.00 98.76           C  
ATOM     84  CB  GLN A  11      -1.567   3.959  -5.581  1.00 98.76           C  
ATOM     85  O   GLN A  11       0.469   1.897  -4.363  1.00 98.76           O  
ATOM     86  CG  GLN A  11      -1.981   4.628  -6.884  1.00 98.76           C  
ATOM     87  CD  GLN A  11      -1.786   6.132  -6.860  1.00 98.76           C  
ATOM     88  NE2 GLN A  11      -2.253   6.807  -7.905  1.00 98.76           N  
ATOM     89  OE1 GLN A  11      -1.221   6.683  -5.910  1.00 98.76           O  
ATOM     90  N   HIS A  12      -1.471   1.298  -3.478  1.00 98.86           N  
ATOM     91  CA  HIS A  12      -0.762   1.115  -2.217  1.00 98.86           C  
ATOM     92  C   HIS A  12      -1.025  -0.269  -1.632  1.00 98.86           C  
ATOM     93  CB  HIS A  12      -1.169   2.195  -1.213  1.00 98.86           C  
ATOM     94  O   HIS A  12      -0.383  -0.668  -0.659  1.00 98.86           O  
ATOM     95  CG  HIS A  12      -0.790   3.579  -1.634  1.00 98.86           C  
ATOM     96  CD2 HIS A  12      -1.552   4.653  -1.949  1.00 98.86           C  
ATOM     97  ND1 HIS A  12       0.521   3.982  -1.774  1.00 98.86           N  
ATOM     98  CE1 HIS A  12       0.548   5.248  -2.157  1.00 98.86           C  
ATOM     99  NE2 HIS A  12      -0.697   5.678  -2.270  1.00 98.86           N  
ATOM    100  N   MET A  13      -1.997  -0.982  -2.246  1.00 98.70           N  
ATOM    101  CA  MET A  13      -2.282  -2.292  -1.669  1.00 98.70           C  
ATOM    102  C   MET A  13      -1.669  -3.404  -2.514  1.00 98.70           C  
ATOM    103  CB  MET A  13      -3.791  -2.507  -1.538  1.00 98.70           C  
ATOM    104  O   MET A  13      -1.797  -3.401  -3.739  1.00 98.70           O  
ATOM    105  CG  MET A  13      -4.455  -1.588  -0.525  1.00 98.70           C  
ATOM    106  SD  MET A  13      -3.825  -1.848   1.178  1.00 98.70           S  
ATOM    107  CE  MET A  13      -4.418  -3.536   1.484  1.00 98.70           C  
ATOM    108  N   ASP A  14      -1.059  -4.350  -1.918  1.00 98.52           N  
ATOM    109  CA  ASP A  14      -0.613  -5.628  -2.464  1.00 98.52           C  
ATOM    110  C   ASP A  14      -0.724  -6.739  -1.422  1.00 98.52           C  
ATOM    111  CB  ASP A  14       0.827  -5.523  -2.969  1.00 98.52           C  
ATOM    112  O   ASP A  14       0.261  -7.080  -0.764  1.00 98.52           O  
ATOM    113  CG  ASP A  14       1.325  -6.804  -3.615  1.00 98.52           C  
ATOM    114  OD1 ASP A  14       0.499  -7.688  -3.930  1.00 98.52           O  
ATOM    115  OD2 ASP A  14       2.553  -6.931  -3.809  1.00 98.52           O  
ATOM    116  N   SER A  15      -1.878  -7.369  -1.345  1.00 97.27           N  
ATOM    117  CA  SER A  15      -2.151  -8.366  -0.315  1.00 97.27           C  
ATOM    118  C   SER A  15      -1.759  -9.764  -0.783  1.00 97.27           C  
ATOM    119  CB  SER A  15      -3.630  -8.346   0.073  1.00 97.27           C  
ATOM    120  O   SER A  15      -1.854 -10.728  -0.021  1.00 97.27           O  
ATOM    121  OG  SER A  15      -4.005  -7.068   0.558  1.00 97.27           O  
ATOM    122  N   SER A  16      -1.325  -9.873  -2.000  1.00 95.50           N  
ATOM    123  CA  SER A  16      -1.017 -11.169  -2.597  1.00 95.50           C  
ATOM    124  C   SER A  16       0.329 -11.696  -2.112  1.00 95.50           C  
ATOM    125  CB  SER A  16      -1.014 -11.069  -4.123  1.00 95.50           C  
ATOM    126  O   SER A  16       0.626 -12.883  -2.257  1.00 95.50           O  
ATOM    127  OG  SER A  16       0.016 -10.205  -4.569  1.00 95.50           O  
ATOM    128  N   THR A  17       1.124 -10.799  -1.617  1.00 94.07           N  
ATOM    129  CA  THR A  17       2.441 -11.188  -1.125  1.00 94.07           C  
ATOM    130  C   THR A  17       2.669 -10.655   0.287  1.00 94.07           C  
ATOM    131  CB  THR A  17       3.558 -10.679  -2.055  1.00 94.07           C  
ATOM    132  O   THR A  17       2.069  -9.654   0.683  1.00 94.07           O  
ATOM    133  CG2 THR A  17       3.392  -9.192  -2.351  1.00 94.07           C  
ATOM    134  OG1 THR A  17       4.828 -10.892  -1.427  1.00 94.07           O  
ATOM    135  N   SER A  18       3.459 -11.349   1.100  1.00 93.03           N  
ATOM    136  CA  SER A  18       3.753 -10.938   2.469  1.00 93.03           C  
ATOM    137  C   SER A  18       4.928  -9.967   2.514  1.00 93.03           C  
ATOM    138  CB  SER A  18       4.055 -12.156   3.342  1.00 93.03           C  
ATOM    139  O   SER A  18       5.133  -9.277   3.516  1.00 93.03           O  
ATOM    140  OG  SER A  18       5.114 -12.920   2.792  1.00 93.03           O  
ATOM    141  N   ALA A  19       5.709  -9.856   1.472  1.00 93.24           N  
ATOM    142  CA  ALA A  19       6.854  -8.968   1.290  1.00 93.24           C  
ATOM    143  C   ALA A  19       7.278  -8.913  -0.175  1.00 93.24           C  
ATOM    144  CB  ALA A  19       8.022  -9.420   2.163  1.00 93.24           C  
ATOM    145  O   ALA A  19       6.750  -9.653  -1.009  1.00 93.24           O  
ATOM    146  N   ALA A  20       8.083  -7.943  -0.462  1.00 92.30           N  
ATOM    147  CA  ALA A  20       8.606  -7.860  -1.823  1.00 92.30           C  
ATOM    148  C   ALA A  20       9.302  -9.158  -2.223  1.00 92.30           C  
ATOM    149  CB  ALA A  20       9.568  -6.682  -1.953  1.00 92.30           C  
ATOM    150  O   ALA A  20      10.131  -9.681  -1.474  1.00 92.30           O  
ATOM    151  N   SER A  21       9.004  -9.744  -3.359  1.00 91.09           N  
ATOM    152  CA  SER A  21       9.479 -11.049  -3.809  1.00 91.09           C  
ATOM    153  C   SER A  21      10.930 -10.980  -4.270  1.00 91.09           C  
ATOM    154  CB  SER A  21       8.599 -11.578  -4.942  1.00 91.09           C  
ATOM    155  O   SER A  21      11.632 -11.994  -4.282  1.00 91.09           O  
ATOM    156  OG  SER A  21       8.514 -10.634  -5.995  1.00 91.09           O  
ATOM    157  N   SER A  22      11.430  -9.746  -4.641  1.00 95.69           N  
ATOM    158  CA  SER A  22      12.779  -9.517  -5.147  1.00 95.69           C  
ATOM    159  C   SER A  22      13.092  -8.027  -5.235  1.00 95.69           C  
ATOM    160  CB  SER A  22      12.954 -10.165  -6.521  1.00 95.69           C  
ATOM    161  O   SER A  22      12.233  -7.190  -4.954  1.00 95.69           O  
ATOM    162  OG  SER A  22      12.255  -9.435  -7.514  1.00 95.69           O  
ATOM    163  N   SER A  23      14.335  -7.779  -5.604  1.00 96.42           N  
ATOM    164  CA  SER A  23      14.771  -6.394  -5.749  1.00 96.42           C  
ATOM    165  C   SER A  23      14.086  -5.720  -6.933  1.00 96.42           C  
ATOM    166  CB  SER A  23      16.289  -6.325  -5.920  1.00 96.42           C  
ATOM    167  O   SER A  23      14.078  -4.491  -7.035  1.00 96.42           O  
ATOM    168  OG  SER A  23      16.697  -7.036  -7.076  1.00 96.42           O  
ATOM    169  N   ASN A  24      13.469  -6.477  -7.809  1.00 97.45           N  
ATOM    170  CA  ASN A  24      12.801  -5.961  -8.999  1.00 97.45           C  
ATOM    171  C   ASN A  24      11.323  -5.689  -8.740  1.00 97.45           C  
ATOM    172  CB  ASN A  24      12.965  -6.933 -10.170  1.00 97.45           C  
ATOM    173  O   ASN A  24      10.599  -5.260  -9.640  1.00 97.45           O  
ATOM    174  CG  ASN A  24      12.662  -6.291 -11.509  1.00 97.45           C  
ATOM    175  ND2 ASN A  24      11.799  -6.930 -12.291  1.00 97.45           N  
ATOM    176  OD1 ASN A  24      13.199  -5.230 -11.838  1.00 97.45           O  
ATOM    177  N   TYR A  25      10.857  -5.981  -7.620  1.00 98.61           N  
ATOM    178  CA  TYR A  25       9.457  -5.854  -7.234  1.00 98.61           C  
ATOM    179  C   TYR A  25       8.908  -4.483  -7.611  1.00 98.61           C  
ATOM    180  CB  TYR A  25       9.291  -6.087  -5.729  1.00 98.61           C  
ATOM    181  O   TYR A  25       7.880  -4.383  -8.284  1.00 98.61           O  
ATOM    182  CG  TYR A  25       7.889  -5.839  -5.227  1.00 98.61           C  
ATOM    183  CD1 TYR A  25       7.508  -4.584  -4.758  1.00 98.61           C  
ATOM    184  CD2 TYR A  25       6.944  -6.859  -5.220  1.00 98.61           C  
ATOM    185  CE1 TYR A  25       6.218  -4.351  -4.292  1.00 98.61           C  
ATOM    186  CE2 TYR A  25       5.651  -6.638  -4.757  1.00 98.61           C  
ATOM    187  OH  TYR A  25       4.019  -5.158  -3.837  1.00 98.61           O  
ATOM    188  CZ  TYR A  25       5.298  -5.383  -4.296  1.00 98.61           C  
ATOM    189  N   CYS A  26       9.530  -3.405  -7.192  1.00 98.74           N  
ATOM    190  CA  CYS A  26       9.043  -2.046  -7.406  1.00 98.74           C  
ATOM    191  C   CYS A  26       8.988  -1.714  -8.892  1.00 98.74           C  
ATOM    192  CB  CYS A  26       9.934  -1.038  -6.681  1.00 98.74           C  
ATOM    193  O   CYS A  26       8.025  -1.105  -9.361  1.00 98.74           O  
ATOM    194  SG  CYS A  26       9.682  -0.997  -4.893  1.00 98.74           S  
ATOM    195  N   ASN A  27      10.011  -2.143  -9.670  1.00 98.36           N  
ATOM    196  CA  ASN A  27       9.972  -1.893 -11.107  1.00 98.36           C  
ATOM    197  C   ASN A  27       8.730  -2.505 -11.749  1.00 98.36           C  
ATOM    198  CB  ASN A  27      11.237  -2.430 -11.780  1.00 98.36           C  
ATOM    199  O   ASN A  27       8.067  -1.862 -12.565  1.00 98.36           O  
ATOM    200  CG  ASN A  27      12.461  -1.589 -11.476  1.00 98.36           C  
ATOM    201  ND2 ASN A  27      13.635  -2.207 -11.538  1.00 98.36           N  
ATOM    202  OD1 ASN A  27      12.353  -0.394 -11.188  1.00 98.36           O  
ATOM    203  N   GLN A  28       8.376  -3.662 -11.289  1.00 98.32           N  
ATOM    204  CA  GLN A  28       7.238  -4.377 -11.856  1.00 98.32           C  
ATOM    205  C   GLN A  28       5.919  -3.793 -11.358  1.00 98.32           C  
ATOM    206  CB  GLN A  28       7.315  -5.866 -11.516  1.00 98.32           C  
ATOM    207  O   GLN A  28       5.019  -3.513 -12.152  1.00 98.32           O  
ATOM    208  CG  GLN A  28       8.450  -6.599 -12.218  1.00 98.32           C  
ATOM    209  CD  GLN A  28       8.511  -8.071 -11.856  1.00 98.32           C  
ATOM    210  NE2 GLN A  28       9.183  -8.859 -12.688  1.00 98.32           N  
ATOM    211  OE1 GLN A  28       7.958  -8.497 -10.837  1.00 98.32           O  
ATOM    212  N   MET A  29       5.906  -3.521 -10.063  1.00 98.50           N  
ATOM    213  CA  MET A  29       4.634  -3.127  -9.463  1.00 98.50           C  
ATOM    214  C   MET A  29       4.275  -1.693  -9.840  1.00 98.50           C  
ATOM    215  CB  MET A  29       4.690  -3.269  -7.941  1.00 98.50           C  
ATOM    216  O   MET A  29       3.112  -1.391 -10.112  1.00 98.50           O  
ATOM    217  CG  MET A  29       4.666  -4.710  -7.458  1.00 98.50           C  
ATOM    218  SD  MET A  29       3.155  -5.604  -7.991  1.00 98.50           S  
ATOM    219  CE  MET A  29       1.909  -4.756  -6.980  1.00 98.50           C  
ATOM    220  N   MET A  30       5.221  -0.860  -9.834  1.00 98.68           N  
ATOM    221  CA  MET A  30       4.983   0.526 -10.225  1.00 98.68           C  
ATOM    222  C   MET A  30       4.404   0.601 -11.634  1.00 98.68           C  
ATOM    223  CB  MET A  30       6.276   1.338 -10.147  1.00 98.68           C  
ATOM    224  O   MET A  30       3.501   1.397 -11.897  1.00 98.68           O  
ATOM    225  CG  MET A  30       6.811   1.503  -8.734  1.00 98.68           C  
ATOM    226  SD  MET A  30       5.668   2.450  -7.655  1.00 98.68           S  
ATOM    227  CE  MET A  30       5.923   4.123  -8.309  1.00 98.68           C  
ATOM    228  N   LYS A  31       4.920  -0.219 -12.561  1.00 98.23           N  
ATOM    229  CA  LYS A  31       4.429  -0.273 -13.935  1.00 98.23           C  
ATOM    230  C   LYS A  31       3.036  -0.893 -13.996  1.00 98.23           C  
ATOM    231  CB  LYS A  31       5.393  -1.063 -14.820  1.00 98.23           C  
ATOM    232  O   LYS A  31       2.125  -0.328 -14.606  1.00 98.23           O  
ATOM    233  CG  LYS A  31       4.974  -1.136 -16.281  1.00 98.23           C  
ATOM    234  CD  LYS A  31       5.046   0.230 -16.952  1.00 98.23           C  
ATOM    235  CE  LYS A  31       4.685   0.147 -18.429  1.00 98.23           C  
ATOM    236  NZ  LYS A  31       4.659   1.496 -19.069  1.00 98.23           N  
ATOM    237  N   SER A  32       2.885  -2.006 -13.351  1.00 98.09           N  
ATOM    238  CA  SER A  32       1.638  -2.760 -13.434  1.00 98.09           C  
ATOM    239  C   SER A  32       0.496  -2.015 -12.752  1.00 98.09           C  
ATOM    240  CB  SER A  32       1.804  -4.143 -12.802  1.00 98.09           C  
ATOM    241  O   SER A  32      -0.675  -2.246 -13.061  1.00 98.09           O  
ATOM    242  OG  SER A  32       1.983  -4.037 -11.400  1.00 98.09           O  
ATOM    243  N   ARG A  33       0.828  -1.155 -11.828  1.00 98.32           N  
ATOM    244  CA  ARG A  33      -0.195  -0.401 -11.113  1.00 98.32           C  
ATOM    245  C   ARG A  33      -0.426   0.961 -11.760  1.00 98.32           C  
ATOM    246  CB  ARG A  33       0.196  -0.222  -9.644  1.00 98.32           C  
ATOM    247  O   ARG A  33      -1.072   1.832 -11.174  1.00 98.32           O  
ATOM    248  CG  ARG A  33       0.410  -1.531  -8.900  1.00 98.32           C  
ATOM    249  CD  ARG A  33      -0.861  -2.367  -8.853  1.00 98.32           C  
ATOM    250  NE  ARG A  33      -0.635  -3.656  -8.203  1.00 98.32           N  
ATOM    251  NH1 ARG A  33      -0.542  -2.794  -6.062  1.00 98.32           N  
ATOM    252  NH2 ARG A  33      -0.287  -5.045  -6.408  1.00 98.32           N  
ATOM    253  CZ  ARG A  33      -0.489  -3.828  -6.893  1.00 98.32           C  
ATOM    254  N   ASN A  34       0.137   1.145 -12.893  1.00 98.14           N  
ATOM    255  CA  ASN A  34      -0.055   2.312 -13.748  1.00 98.14           C  
ATOM    256  C   ASN A  34       0.473   3.582 -13.088  1.00 98.14           C  
ATOM    257  CB  ASN A  34      -1.533   2.475 -14.109  1.00 98.14           C  
ATOM    258  O   ASN A  34      -0.169   4.632 -13.151  1.00 98.14           O  
ATOM    259  CG  ASN A  34      -2.029   1.391 -15.045  1.00 98.14           C  
ATOM    260  ND2 ASN A  34      -3.246   0.916 -14.810  1.00 98.14           N  
ATOM    261  OD1 ASN A  34      -1.323   0.983 -15.971  1.00 98.14           O  
ATOM    262  N   LEU A  35       1.538   3.477 -12.385  1.00 98.57           N  
ATOM    263  CA  LEU A  35       2.139   4.628 -11.721  1.00 98.57           C  
ATOM    264  C   LEU A  35       3.278   5.204 -12.556  1.00 98.57           C  
ATOM    265  CB  LEU A  35       2.655   4.239 -10.333  1.00 98.57           C  
ATOM    266  O   LEU A  35       3.958   6.139 -12.126  1.00 98.57           O  
ATOM    267  CG  LEU A  35       1.613   3.713  -9.345  1.00 98.57           C  
ATOM    268  CD1 LEU A  35       2.291   3.218  -8.072  1.00 98.57           C  
ATOM    269  CD2 LEU A  35       0.586   4.794  -9.025  1.00 98.57           C  
ATOM    270  N   THR A  36       3.519   4.662 -13.691  1.00 98.32           N  
ATOM    271  CA  THR A  36       4.600   5.107 -14.565  1.00 98.32           C  
ATOM    272  C   THR A  36       4.069   5.436 -15.957  1.00 98.32           C  
ATOM    273  CB  THR A  36       5.705   4.040 -14.673  1.00 98.32           C  
ATOM    274  O   THR A  36       4.816   5.396 -16.937  1.00 98.32           O  
ATOM    275  CG2 THR A  36       6.293   3.717 -13.303  1.00 98.32           C  
ATOM    276  OG1 THR A  36       5.155   2.845 -15.239  1.00 98.32           O  
ATOM    277  N   LYS A  37       2.745   5.640 -16.105  1.00 96.54           N  
ATOM    278  CA  LYS A  37       2.118   5.854 -17.406  1.00 96.54           C  
ATOM    279  C   LYS A  37       2.550   7.187 -18.011  1.00 96.54           C  
ATOM    280  CB  LYS A  37       0.594   5.805 -17.281  1.00 96.54           C  
ATOM    281  O   LYS A  37       2.913   7.251 -19.188  1.00 96.54           O  
ATOM    282  CG  LYS A  37      -0.134   5.723 -18.615  1.00 96.54           C  
ATOM    283  CD  LYS A  37      -1.639   5.597 -18.423  1.00 96.54           C  
ATOM    284  CE  LYS A  37      -2.393   5.864 -19.719  1.00 96.54           C  
ATOM    285  NZ  LYS A  37      -3.872   5.792 -19.525  1.00 96.54           N  
ATOM    286  N   ASP A  38       2.543   8.280 -17.291  1.00 96.43           N  
ATOM    287  CA  ASP A  38       2.829   9.611 -17.819  1.00 96.43           C  
ATOM    288  C   ASP A  38       4.156  10.142 -17.279  1.00 96.43           C  
ATOM    289  CB  ASP A  38       1.696  10.579 -17.474  1.00 96.43           C  
ATOM    290  O   ASP A  38       4.788  10.997 -17.903  1.00 96.43           O  
ATOM    291  CG  ASP A  38       0.344  10.117 -17.988  1.00 96.43           C  
ATOM    292  OD1 ASP A  38       0.269   9.593 -19.121  1.00 96.43           O  
ATOM    293  OD2 ASP A  38      -0.656  10.280 -17.256  1.00 96.43           O  
ATOM    294  N   ARG A  39       4.564   9.710 -16.250  1.00 97.83           N  
ATOM    295  CA  ARG A  39       5.802  10.043 -15.554  1.00 97.83           C  
ATOM    296  C   ARG A  39       6.179   8.954 -14.555  1.00 97.83           C  
ATOM    297  CB  ARG A  39       5.672  11.389 -14.837  1.00 97.83           C  
ATOM    298  O   ARG A  39       5.374   8.068 -14.262  1.00 97.83           O  
ATOM    299  CG  ARG A  39       4.629  11.398 -13.730  1.00 97.83           C  
ATOM    300  CD  ARG A  39       4.545  12.756 -13.046  1.00 97.83           C  
ATOM    301  NE  ARG A  39       3.550  12.760 -11.978  1.00 97.83           N  
ATOM    302  NH1 ARG A  39       4.417  14.607 -10.896  1.00 97.83           N  
ATOM    303  NH2 ARG A  39       2.562  13.551 -10.061  1.00 97.83           N  
ATOM    304  CZ  ARG A  39       3.512  13.639 -10.981  1.00 97.83           C  
ATOM    305  N   CYS A  40       7.463   9.030 -14.067  1.00 98.50           N  
ATOM    306  CA  CYS A  40       7.897   8.126 -13.008  1.00 98.50           C  
ATOM    307  C   CYS A  40       7.519   8.673 -11.636  1.00 98.50           C  
ATOM    308  CB  CYS A  40       9.407   7.901 -13.079  1.00 98.50           C  
ATOM    309  O   CYS A  40       8.067   9.685 -11.194  1.00 98.50           O  
ATOM    310  SG  CYS A  40       9.993   7.416 -14.717  1.00 98.50           S  
ATOM    311  N   LYS A  41       6.526   8.086 -11.045  1.00 98.49           N  
ATOM    312  CA  LYS A  41       6.233   8.491  -9.673  1.00 98.49           C  
ATOM    313  C   LYS A  41       7.441   8.273  -8.766  1.00 98.49           C  
ATOM    314  CB  LYS A  41       5.027   7.722  -9.132  1.00 98.49           C  
ATOM    315  O   LYS A  41       7.907   7.143  -8.605  1.00 98.49           O  
ATOM    316  CG  LYS A  41       4.557   8.191  -7.763  1.00 98.49           C  
ATOM    317  CD  LYS A  41       3.223   7.562  -7.384  1.00 98.49           C  
ATOM    318  CE  LYS A  41       2.706   8.103  -6.057  1.00 98.49           C  
ATOM    319  NZ  LYS A  41       1.315   7.636  -5.774  1.00 98.49           N  
ATOM    320  N   PRO A  42       7.891   9.328  -8.136  1.00 98.47           N  
ATOM    321  CA  PRO A  42       9.182   9.274  -7.446  1.00 98.47           C  
ATOM    322  C   PRO A  42       9.159   8.363  -6.220  1.00 98.47           C  
ATOM    323  CB  PRO A  42       9.426  10.730  -7.040  1.00 98.47           C  
ATOM    324  O   PRO A  42      10.141   7.672  -5.941  1.00 98.47           O  
ATOM    325  CG  PRO A  42       8.577  11.533  -7.972  1.00 98.47           C  
ATOM    326  CD  PRO A  42       7.403  10.696  -8.390  1.00 98.47           C  
ATOM    327  N   VAL A  43       8.060   8.370  -5.473  1.00 98.59           N  
ATOM    328  CA  VAL A  43       7.978   7.561  -4.261  1.00 98.59           C  
ATOM    329  C   VAL A  43       6.587   6.941  -4.147  1.00 98.59           C  
ATOM    330  CB  VAL A  43       8.295   8.394  -3.000  1.00 98.59           C  
ATOM    331  O   VAL A  43       5.584   7.589  -4.457  1.00 98.59           O  
ATOM    332  CG1 VAL A  43       8.218   7.526  -1.745  1.00 98.59           C  
ATOM    333  CG2 VAL A  43       9.674   9.041  -3.122  1.00 98.59           C  
ATOM    334  N   ASN A  44       6.601   5.702  -3.750  1.00 98.77           N  
ATOM    335  CA  ASN A  44       5.364   4.981  -3.468  1.00 98.77           C  
ATOM    336  C   ASN A  44       5.583   3.867  -2.449  1.00 98.77           C  
ATOM    337  CB  ASN A  44       4.769   4.411  -4.758  1.00 98.77           C  
ATOM    338  O   ASN A  44       6.674   3.299  -2.369  1.00 98.77           O  
ATOM    339  CG  ASN A  44       3.333   3.957  -4.587  1.00 98.77           C  
ATOM    340  ND2 ASN A  44       3.126   2.646  -4.550  1.00 98.77           N  
ATOM    341  OD1 ASN A  44       2.416   4.777  -4.491  1.00 98.77           O  
ATOM    342  N   THR A  45       4.535   3.583  -1.715  1.00 98.86           N  
ATOM    343  CA  THR A  45       4.597   2.493  -0.747  1.00 98.86           C  
ATOM    344  C   THR A  45       3.476   1.487  -0.992  1.00 98.86           C  
ATOM    345  CB  THR A  45       4.508   3.023   0.697  1.00 98.86           C  
ATOM    346  O   THR A  45       2.317   1.870  -1.161  1.00 98.86           O  
ATOM    347  CG2 THR A  45       4.621   1.886   1.707  1.00 98.86           C  
ATOM    348  OG1 THR A  45       5.570   3.957   0.923  1.00 98.86           O  
ATOM    349  N   PHE A  46       3.871   0.194  -1.007  1.00 98.83           N  
ATOM    350  CA  PHE A  46       2.904  -0.897  -1.049  1.00 98.83           C  
ATOM    351  C   PHE A  46       2.758  -1.544   0.323  1.00 98.83           C  
ATOM    352  CB  PHE A  46       3.321  -1.947  -2.084  1.00 98.83           C  
ATOM    353  O   PHE A  46       3.753  -1.788   1.009  1.00 98.83           O  
ATOM    354  CG  PHE A  46       3.216  -1.471  -3.508  1.00 98.83           C  
ATOM    355  CD1 PHE A  46       1.986  -1.426  -4.152  1.00 98.83           C  
ATOM    356  CD2 PHE A  46       4.350  -1.069  -4.203  1.00 98.83           C  
ATOM    357  CE1 PHE A  46       1.886  -0.986  -5.470  1.00 98.83           C  
ATOM    358  CE2 PHE A  46       4.258  -0.628  -5.520  1.00 98.83           C  
ATOM    359  CZ  PHE A  46       3.026  -0.588  -6.152  1.00 98.83           C  
ATOM    360  N   VAL A  47       1.515  -1.800   0.667  1.00 98.85           N  
ATOM    361  CA  VAL A  47       1.225  -2.451   1.941  1.00 98.85           C  
ATOM    362  C   VAL A  47       0.871  -3.917   1.703  1.00 98.85           C  
ATOM    363  CB  VAL A  47       0.077  -1.741   2.693  1.00 98.85           C  
ATOM    364  O   VAL A  47      -0.017  -4.227   0.906  1.00 98.85           O  
ATOM    365  CG1 VAL A  47      -0.150  -2.382   4.061  1.00 98.85           C  
ATOM    366  CG2 VAL A  47       0.379  -0.251   2.841  1.00 98.85           C  
ATOM    367  N   HIS A  48       1.586  -4.814   2.430  1.00 98.59           N  
ATOM    368  CA  HIS A  48       1.385  -6.248   2.263  1.00 98.59           C  
ATOM    369  C   HIS A  48       0.508  -6.816   3.373  1.00 98.59           C  
ATOM    370  CB  HIS A  48       2.730  -6.977   2.232  1.00 98.59           C  
ATOM    371  O   HIS A  48       0.870  -7.807   4.011  1.00 98.59           O  
ATOM    372  CG  HIS A  48       3.683  -6.435   1.215  1.00 98.59           C  
ATOM    373  CD2 HIS A  48       4.804  -5.690   1.356  1.00 98.59           C  
ATOM    374  ND1 HIS A  48       3.526  -6.643  -0.138  1.00 98.59           N  
ATOM    375  CE1 HIS A  48       4.513  -6.048  -0.787  1.00 98.59           C  
ATOM    376  NE2 HIS A  48       5.302  -5.462   0.097  1.00 98.59           N  
ATOM    377  N   GLU A  49      -0.614  -6.236   3.635  1.00 98.40           N  
ATOM    378  CA  GLU A  49      -1.635  -6.654   4.591  1.00 98.40           C  
ATOM    379  C   GLU A  49      -2.991  -6.821   3.912  1.00 98.40           C  
ATOM    380  CB  GLU A  49      -1.742  -5.647   5.739  1.00 98.40           C  
ATOM    381  O   GLU A  49      -3.163  -6.437   2.753  1.00 98.40           O  
ATOM    382  CG  GLU A  49      -0.435  -5.427   6.488  1.00 98.40           C  
ATOM    383  CD  GLU A  49      -0.030  -6.614   7.347  1.00 98.40           C  
ATOM    384  OE1 GLU A  49       1.119  -6.638   7.845  1.00 98.40           O  
ATOM    385  OE2 GLU A  49      -0.867  -7.527   7.524  1.00 98.40           O  
ATOM    386  N   SER A  50      -3.902  -7.382   4.683  1.00 98.38           N  
ATOM    387  CA  SER A  50      -5.254  -7.457   4.139  1.00 98.38           C  
ATOM    388  C   SER A  50      -5.883  -6.073   4.026  1.00 98.38           C  
ATOM    389  CB  SER A  50      -6.133  -8.357   5.009  1.00 98.38           C  
ATOM    390  O   SER A  50      -5.577  -5.180   4.819  1.00 98.38           O  
ATOM    391  OG  SER A  50      -6.421  -7.732   6.248  1.00 98.38           O  
ATOM    392  N   LEU A  51      -6.781  -5.912   3.075  1.00 98.42           N  
ATOM    393  CA  LEU A  51      -7.493  -4.649   2.910  1.00 98.42           C  
ATOM    394  C   LEU A  51      -8.276  -4.298   4.170  1.00 98.42           C  
ATOM    395  CB  LEU A  51      -8.440  -4.721   1.709  1.00 98.42           C  
ATOM    396  O   LEU A  51      -8.302  -3.137   4.586  1.00 98.42           O  
ATOM    397  CG  LEU A  51      -9.240  -3.455   1.400  1.00 98.42           C  
ATOM    398  CD1 LEU A  51      -8.300  -2.277   1.168  1.00 98.42           C  
ATOM    399  CD2 LEU A  51     -10.141  -3.673   0.190  1.00 98.42           C  
ATOM    400  N   ALA A  52      -8.837  -5.301   4.788  1.00 98.51           N  
ATOM    401  CA  ALA A  52      -9.618  -5.092   6.004  1.00 98.51           C  
ATOM    402  C   ALA A  52      -8.755  -4.506   7.117  1.00 98.51           C  
ATOM    403  CB  ALA A  52     -10.253  -6.403   6.461  1.00 98.51           C  
ATOM    404  O   ALA A  52      -9.175  -3.580   7.816  1.00 98.51           O  
ATOM    405  N   ASP A  53      -7.520  -5.018   7.252  1.00 98.61           N  
ATOM    406  CA  ASP A  53      -6.614  -4.518   8.282  1.00 98.61           C  
ATOM    407  C   ASP A  53      -6.218  -3.069   8.009  1.00 98.61           C  
ATOM    408  CB  ASP A  53      -5.365  -5.397   8.370  1.00 98.61           C  
ATOM    409  O   ASP A  53      -6.139  -2.257   8.933  1.00 98.61           O  
ATOM    410  CG  ASP A  53      -5.621  -6.723   9.064  1.00 98.61           C  
ATOM    411  OD1 ASP A  53      -6.652  -6.860   9.757  1.00 98.61           O  
ATOM    412  OD2 ASP A  53      -4.782  -7.639   8.918  1.00 98.61           O  
ATOM    413  N   VAL A  54      -5.979  -2.786   6.754  1.00 98.75           N  
ATOM    414  CA  VAL A  54      -5.593  -1.424   6.400  1.00 98.75           C  
ATOM    415  C   VAL A  54      -6.782  -0.484   6.588  1.00 98.75           C  
ATOM    416  CB  VAL A  54      -5.072  -1.341   4.948  1.00 98.75           C  
ATOM    417  O   VAL A  54      -6.623   0.637   7.076  1.00 98.75           O  
ATOM    418  CG1 VAL A  54      -4.753   0.104   4.571  1.00 98.75           C  
ATOM    419  CG2 VAL A  54      -3.839  -2.226   4.773  1.00 98.75           C  
ATOM    420  N   GLN A  55      -8.033  -0.878   6.260  1.00 98.73           N  
ATOM    421  CA  GLN A  55      -9.227  -0.065   6.462  1.00 98.73           C  
ATOM    422  C   GLN A  55      -9.466   0.205   7.945  1.00 98.73           C  
ATOM    423  CB  GLN A  55     -10.452  -0.746   5.849  1.00 98.73           C  
ATOM    424  O   GLN A  55      -9.929   1.284   8.319  1.00 98.73           O  
ATOM    425  CG  GLN A  55     -10.488  -0.692   4.327  1.00 98.73           C  
ATOM    426  CD  GLN A  55     -11.679  -1.427   3.742  1.00 98.73           C  
ATOM    427  NE2 GLN A  55     -12.130  -0.989   2.571  1.00 98.73           N  
ATOM    428  OE1 GLN A  55     -12.190  -2.381   4.337  1.00 98.73           O  
ATOM    429  N   ALA A  56      -9.105  -0.728   8.803  1.00 98.64           N  
ATOM    430  CA  ALA A  56      -9.310  -0.606  10.244  1.00 98.64           C  
ATOM    431  C   ALA A  56      -8.441   0.504  10.830  1.00 98.64           C  
ATOM    432  CB  ALA A  56      -9.011  -1.933  10.939  1.00 98.64           C  
ATOM    433  O   ALA A  56      -8.725   1.015  11.915  1.00 98.64           O  
ATOM    434  N   VAL A  57      -7.403   0.898  10.068  1.00 98.87           N  
ATOM    435  CA  VAL A  57      -6.513   1.954  10.539  1.00 98.87           C  
ATOM    436  C   VAL A  57      -7.295   3.255  10.702  1.00 98.87           C  
ATOM    437  CB  VAL A  57      -5.323   2.165   9.577  1.00 98.87           C  
ATOM    438  O   VAL A  57      -6.962   4.084  11.552  1.00 98.87           O  
ATOM    439  CG1 VAL A  57      -4.523   3.405   9.970  1.00 98.87           C  
ATOM    440  CG2 VAL A  57      -4.425   0.929   9.561  1.00 98.87           C  
ATOM    441  N   CYS A  58      -8.309   3.444   9.958  1.00 98.81           N  
ATOM    442  CA  CYS A  58      -9.091   4.675   9.949  1.00 98.81           C  
ATOM    443  C   CYS A  58      -9.811   4.873  11.277  1.00 98.81           C  
ATOM    444  CB  CYS A  58     -10.106   4.657   8.806  1.00 98.81           C  
ATOM    445  O   CYS A  58     -10.401   5.928  11.517  1.00 98.81           O  
ATOM    446  SG  CYS A  58      -9.357   4.766   7.166  1.00 98.81           S  
ATOM    447  N   SER A  59      -9.797   3.953  12.144  1.00 98.58           N  
ATOM    448  CA  SER A  59     -10.427   4.052  13.456  1.00 98.58           C  
ATOM    449  C   SER A  59      -9.401   3.903  14.575  1.00 98.58           C  
ATOM    450  CB  SER A  59     -11.518   2.991  13.608  1.00 98.58           C  
ATOM    451  O   SER A  59      -9.756   3.579  15.710  1.00 98.58           O  
ATOM    452  OG  SER A  59     -10.976   1.689  13.463  1.00 98.58           O  
ATOM    453  N   GLN A  60      -8.185   4.068  14.252  1.00 98.70           N  
ATOM    454  CA  GLN A  60      -7.126   3.904  15.242  1.00 98.70           C  
ATOM    455  C   GLN A  60      -6.582   5.257  15.695  1.00 98.70           C  
ATOM    456  CB  GLN A  60      -5.992   3.045  14.679  1.00 98.70           C  
ATOM    457  O   GLN A  60      -7.351   6.154  16.048  1.00 98.70           O  
ATOM    458  CG  GLN A  60      -6.412   1.622  14.336  1.00 98.70           C  
ATOM    459  CD  GLN A  60      -5.260   0.778  13.823  1.00 98.70           C  
ATOM    460  NE2 GLN A  60      -5.583  -0.353  13.204  1.00 98.70           N  
ATOM    461  OE1 GLN A  60      -4.090   1.140  13.981  1.00 98.70           O  
ATOM    462  N   LYS A  61      -5.202   5.407  15.883  1.00 98.70           N  
ATOM    463  CA  LYS A  61      -4.617   6.621  16.445  1.00 98.70           C  
ATOM    464  C   LYS A  61      -4.697   7.779  15.455  1.00 98.70           C  
ATOM    465  CB  LYS A  61      -3.163   6.378  16.852  1.00 98.70           C  
ATOM    466  O   LYS A  61      -4.086   7.731  14.385  1.00 98.70           O  
ATOM    467  CG  LYS A  61      -2.502   7.569  17.528  1.00 98.70           C  
ATOM    468  CD  LYS A  61      -1.053   7.272  17.894  1.00 98.70           C  
ATOM    469  CE  LYS A  61      -0.400   8.452  18.601  1.00 98.70           C  
ATOM    470  NZ  LYS A  61       1.008   8.151  18.996  1.00 98.70           N  
ATOM    471  N   ASN A  62      -5.479   8.850  15.847  1.00 98.66           N  
ATOM    472  CA  ASN A  62      -5.593  10.063  15.044  1.00 98.66           C  
ATOM    473  C   ASN A  62      -4.343  10.931  15.159  1.00 98.66           C  
ATOM    474  CB  ASN A  62      -6.833  10.861  15.449  1.00 98.66           C  
ATOM    475  O   ASN A  62      -3.878  11.213  16.265  1.00 98.66           O  
ATOM    476  CG  ASN A  62      -7.089  12.046  14.540  1.00 98.66           C  
ATOM    477  ND2 ASN A  62      -7.741  11.798  13.410  1.00 98.66           N  
ATOM    478  OD1 ASN A  62      -6.701  13.176  14.849  1.00 98.66           O  
ATOM    479  N   VAL A  63      -3.765  11.274  13.988  1.00 98.67           N  
ATOM    480  CA  VAL A  63      -2.577  12.119  13.909  1.00 98.67           C  
ATOM    481  C   VAL A  63      -2.768  13.180  12.827  1.00 98.67           C  
ATOM    482  CB  VAL A  63      -1.307  11.287  13.621  1.00 98.67           C  
ATOM    483  O   VAL A  63      -3.662  13.063  11.986  1.00 98.67           O  
ATOM    484  CG1 VAL A  63      -1.054  10.282  14.743  1.00 98.67           C  
ATOM    485  CG2 VAL A  63      -1.432  10.571  12.277  1.00 98.67           C  
ATOM    486  N   ALA A  64      -1.979  14.273  12.912  1.00 98.34           N  
ATOM    487  CA  ALA A  64      -2.009  15.285  11.859  1.00 98.34           C  
ATOM    488  C   ALA A  64      -1.359  14.767  10.580  1.00 98.34           C  
ATOM    489  CB  ALA A  64      -1.312  16.560  12.328  1.00 98.34           C  
ATOM    490  O   ALA A  64      -0.349  14.060  10.632  1.00 98.34           O  
ATOM    491  N   CYS A  65      -2.005  15.022   9.456  1.00 98.73           N  
ATOM    492  CA  CYS A  65      -1.364  14.734   8.177  1.00 98.73           C  
ATOM    493  C   CYS A  65      -0.152  15.631   7.960  1.00 98.73           C  
ATOM    494  CB  CYS A  65      -2.356  14.915   7.029  1.00 98.73           C  
ATOM    495  O   CYS A  65      -0.049  16.700   8.565  1.00 98.73           O  
ATOM    496  SG  CYS A  65      -3.898  14.000   7.247  1.00 98.73           S  
ATOM    497  N   LYS A  66       0.698  15.300   6.979  1.00 97.78           N  
ATOM    498  CA  LYS A  66       1.872  16.106   6.657  1.00 97.78           C  
ATOM    499  C   LYS A  66       1.470  17.440   6.033  1.00 97.78           C  
ATOM    500  CB  LYS A  66       2.803  15.345   5.711  1.00 97.78           C  
ATOM    501  O   LYS A  66       2.188  18.433   6.162  1.00 97.78           O  
ATOM    502  CG  LYS A  66       3.597  14.236   6.384  1.00 97.78           C  
ATOM    503  CD  LYS A  66       4.629  13.634   5.438  1.00 97.78           C  
ATOM    504  CE  LYS A  66       5.486  12.588   6.138  1.00 97.78           C  
ATOM    505  NZ  LYS A  66       6.563  12.067   5.243  1.00 97.78           N  
ATOM    506  N   ASN A  67       0.300  17.342   5.449  1.00 97.03           N  
ATOM    507  CA  ASN A  67      -0.150  18.566   4.794  1.00 97.03           C  
ATOM    508  C   ASN A  67      -1.015  19.413   5.723  1.00 97.03           C  
ATOM    509  CB  ASN A  67      -0.915  18.237   3.510  1.00 97.03           C  
ATOM    510  O   ASN A  67      -1.654  20.370   5.282  1.00 97.03           O  
ATOM    511  CG  ASN A  67      -2.196  17.469   3.774  1.00 97.03           C  
ATOM    512  ND2 ASN A  67      -2.930  17.158   2.712  1.00 97.03           N  
ATOM    513  OD1 ASN A  67      -2.523  17.160   4.923  1.00 97.03           O  
ATOM    514  N   GLY A  68      -1.161  19.069   6.981  1.00 96.86           N  
ATOM    515  CA  GLY A  68      -1.858  19.879   7.967  1.00 96.86           C  
ATOM    516  C   GLY A  68      -3.291  19.436   8.197  1.00 96.86           C  
ATOM    517  O   GLY A  68      -3.944  19.894   9.137  1.00 96.86           O  
ATOM    518  N   GLN A  69      -3.862  18.577   7.374  1.00 97.92           N  
ATOM    519  CA  GLN A  69      -5.206  18.045   7.573  1.00 97.92           C  
ATOM    520  C   GLN A  69      -5.256  17.113   8.780  1.00 97.92           C  
ATOM    521  CB  GLN A  69      -5.682  17.307   6.320  1.00 97.92           C  
ATOM    522  O   GLN A  69      -4.215  16.700   9.295  1.00 97.92           O  
ATOM    523  CG  GLN A  69      -5.858  18.208   5.105  1.00 97.92           C  
ATOM    524  CD  GLN A  69      -6.452  17.479   3.915  1.00 97.92           C  
ATOM    525  NE2 GLN A  69      -6.330  18.075   2.733  1.00 97.92           N  
ATOM    526  OE1 GLN A  69      -7.014  16.388   4.055  1.00 97.92           O  
ATOM    527  N   THR A  70      -6.453  16.802   9.279  1.00 98.17           N  
ATOM    528  CA  THR A  70      -6.561  16.048  10.523  1.00 98.17           C  
ATOM    529  C   THR A  70      -7.262  14.713  10.287  1.00 98.17           C  
ATOM    530  CB  THR A  70      -7.323  16.847  11.596  1.00 98.17           C  
ATOM    531  O   THR A  70      -7.695  14.057  11.236  1.00 98.17           O  
ATOM    532  CG2 THR A  70      -6.586  18.135  11.948  1.00 98.17           C  
ATOM    533  OG1 THR A  70      -8.627  17.176  11.104  1.00 98.17           O  
ATOM    534  N   ASN A  71      -7.402  14.374   9.061  1.00 98.71           N  
ATOM    535  CA  ASN A  71      -8.095  13.126   8.762  1.00 98.71           C  
ATOM    536  C   ASN A  71      -7.113  11.977   8.549  1.00 98.71           C  
ATOM    537  CB  ASN A  71      -8.993  13.291   7.534  1.00 98.71           C  
ATOM    538  O   ASN A  71      -7.365  11.081   7.740  1.00 98.71           O  
ATOM    539  CG  ASN A  71      -8.211  13.628   6.279  1.00 98.71           C  
ATOM    540  ND2 ASN A  71      -8.660  13.108   5.143  1.00 98.71           N  
ATOM    541  OD1 ASN A  71      -7.211  14.348   6.331  1.00 98.71           O  
ATOM    542  N   CYS A  72      -5.915  12.001   9.157  1.00 98.89           N  
ATOM    543  CA  CYS A  72      -4.927  10.933   9.057  1.00 98.89           C  
ATOM    544  C   CYS A  72      -4.919  10.077  10.318  1.00 98.89           C  
ATOM    545  CB  CYS A  72      -3.534  11.512   8.813  1.00 98.89           C  
ATOM    546  O   CYS A  72      -5.194  10.573  11.412  1.00 98.89           O  
ATOM    547  SG  CYS A  72      -3.235  11.992   7.098  1.00 98.89           S  
ATOM    548  N   TYR A  73      -4.628   8.847  10.140  1.00 98.91           N  
ATOM    549  CA  TYR A  73      -4.617   7.863  11.217  1.00 98.91           C  
ATOM    550  C   TYR A  73      -3.390   6.965  11.123  1.00 98.91           C  
ATOM    551  CB  TYR A  73      -5.891   7.013  11.182  1.00 98.91           C  
ATOM    552  O   TYR A  73      -2.987   6.566  10.028  1.00 98.91           O  
ATOM    553  CG  TYR A  73      -7.158   7.810  11.369  1.00 98.91           C  
ATOM    554  CD1 TYR A  73      -7.771   7.899  12.616  1.00 98.91           C  
ATOM    555  CD2 TYR A  73      -7.746   8.476  10.298  1.00 98.91           C  
ATOM    556  CE1 TYR A  73      -8.941   8.631  12.793  1.00 98.91           C  
ATOM    557  CE2 TYR A  73      -8.916   9.210  10.463  1.00 98.91           C  
ATOM    558  OH  TYR A  73     -10.662  10.008  11.881  1.00 98.91           O  
ATOM    559  CZ  TYR A  73      -9.505   9.282  11.712  1.00 98.91           C  
ATOM    560  N   GLN A  74      -2.814   6.703  12.276  1.00 98.89           N  
ATOM    561  CA  GLN A  74      -1.645   5.837  12.397  1.00 98.89           C  
ATOM    562  C   GLN A  74      -2.037   4.454  12.908  1.00 98.89           C  
ATOM    563  CB  GLN A  74      -0.605   6.465  13.325  1.00 98.89           C  
ATOM    564  O   GLN A  74      -2.837   4.333  13.838  1.00 98.89           O  
ATOM    565  CG  GLN A  74       0.641   5.612  13.519  1.00 98.89           C  
ATOM    566  CD  GLN A  74       1.657   6.258  14.442  1.00 98.89           C  
ATOM    567  NE2 GLN A  74       2.032   5.549  15.501  1.00 98.89           N  
ATOM    568  OE1 GLN A  74       2.103   7.385  14.204  1.00 98.89           O  
ATOM    569  N   SER A  75      -1.471   3.519  12.199  1.00 98.88           N  
ATOM    570  CA  SER A  75      -1.741   2.154  12.639  1.00 98.88           C  
ATOM    571  C   SER A  75      -1.146   1.889  14.018  1.00 98.88           C  
ATOM    572  CB  SER A  75      -1.184   1.146  11.633  1.00 98.88           C  
ATOM    573  O   SER A  75      -0.068   2.392  14.341  1.00 98.88           O  
ATOM    574  OG  SER A  75       0.231   1.214  11.584  1.00 98.88           O  
ATOM    575  N   TYR A  76      -1.814   1.056  14.886  1.00 98.72           N  
ATOM    576  CA  TYR A  76      -1.279   0.654  16.181  1.00 98.72           C  
ATOM    577  C   TYR A  76      -0.163  -0.370  16.016  1.00 98.72           C  
ATOM    578  CB  TYR A  76      -2.389   0.078  17.067  1.00 98.72           C  
ATOM    579  O   TYR A  76       0.841  -0.324  16.731  1.00 98.72           O  
ATOM    580  CG  TYR A  76      -3.362   1.115  17.572  1.00 98.72           C  
ATOM    581  CD1 TYR A  76      -2.950   2.423  17.819  1.00 98.72           C  
ATOM    582  CD2 TYR A  76      -4.694   0.790  17.803  1.00 98.72           C  
ATOM    583  CE1 TYR A  76      -3.843   3.382  18.286  1.00 98.72           C  
ATOM    584  CE2 TYR A  76      -5.596   1.741  18.270  1.00 98.72           C  
ATOM    585  OH  TYR A  76      -6.050   3.977  18.971  1.00 98.72           O  
ATOM    586  CZ  TYR A  76      -5.162   3.032  18.508  1.00 98.72           C  
ATOM    587  N   SER A  77      -0.377  -1.261  15.056  1.00 98.48           N  
ATOM    588  CA  SER A  77       0.620  -2.295  14.801  1.00 98.48           C  
ATOM    589  C   SER A  77       1.450  -1.970  13.564  1.00 98.48           C  
ATOM    590  CB  SER A  77      -0.052  -3.659  14.631  1.00 98.48           C  
ATOM    591  O   SER A  77       0.992  -1.248  12.675  1.00 98.48           O  
ATOM    592  OG  SER A  77      -0.817  -3.989  15.777  1.00 98.48           O  
ATOM    593  N   THR A  78       2.686  -2.491  13.600  1.00 98.67           N  
ATOM    594  CA  THR A  78       3.482  -2.380  12.383  1.00 98.67           C  
ATOM    595  C   THR A  78       2.923  -3.283  11.286  1.00 98.67           C  
ATOM    596  CB  THR A  78       4.957  -2.740  12.645  1.00 98.67           C  
ATOM    597  O   THR A  78       2.279  -4.293  11.576  1.00 98.67           O  
ATOM    598  CG2 THR A  78       5.560  -1.839  13.718  1.00 98.67           C  
ATOM    599  OG1 THR A  78       5.040  -4.103  13.079  1.00 98.67           O  
ATOM    600  N   MET A  79       3.131  -2.826  10.074  1.00 98.72           N  
ATOM    601  CA  MET A  79       2.674  -3.536   8.883  1.00 98.72           C  
ATOM    602  C   MET A  79       3.823  -3.749   7.902  1.00 98.72           C  
ATOM    603  CB  MET A  79       1.540  -2.769   8.201  1.00 98.72           C  
ATOM    604  O   MET A  79       4.753  -2.943   7.846  1.00 98.72           O  
ATOM    605  CG  MET A  79       0.305  -2.599   9.072  1.00 98.72           C  
ATOM    606  SD  MET A  79      -1.047  -1.709   8.208  1.00 98.72           S  
ATOM    607  CE  MET A  79      -2.345  -1.793   9.473  1.00 98.72           C  
ATOM    608  N   SER A  80       3.730  -4.939   7.258  1.00 98.64           N  
ATOM    609  CA  SER A  80       4.695  -5.203   6.196  1.00 98.64           C  
ATOM    610  C   SER A  80       4.473  -4.278   5.005  1.00 98.64           C  
ATOM    611  CB  SER A  80       4.609  -6.661   5.744  1.00 98.64           C  
ATOM    612  O   SER A  80       3.396  -4.277   4.405  1.00 98.64           O  
ATOM    613  OG  SER A  80       5.592  -6.943   4.762  1.00 98.64           O  
ATOM    614  N   ILE A  81       5.531  -3.517   4.654  1.00 98.77           N  
ATOM    615  CA  ILE A  81       5.423  -2.567   3.552  1.00 98.77           C  
ATOM    616  C   ILE A  81       6.656  -2.673   2.657  1.00 98.77           C  
ATOM    617  CB  ILE A  81       5.258  -1.120   4.067  1.00 98.77           C  
ATOM    618  O   ILE A  81       7.670  -3.253   3.053  1.00 98.77           O  
ATOM    619  CG1 ILE A  81       6.498  -0.690   4.859  1.00 98.77           C  
ATOM    620  CG2 ILE A  81       3.992  -0.991   4.919  1.00 98.77           C  
ATOM    621  CD1 ILE A  81       6.493   0.776   5.270  1.00 98.77           C  
ATOM    622  N   THR A  82       6.506  -2.195   1.474  1.00 98.76           N  
ATOM    623  CA  THR A  82       7.608  -2.016   0.535  1.00 98.76           C  
ATOM    624  C   THR A  82       7.653  -0.579   0.023  1.00 98.76           C  
ATOM    625  CB  THR A  82       7.490  -2.984  -0.656  1.00 98.76           C  
ATOM    626  O   THR A  82       6.675  -0.083  -0.540  1.00 98.76           O  
ATOM    627  CG2 THR A  82       8.628  -2.775  -1.650  1.00 98.76           C  
ATOM    628  OG1 THR A  82       7.534  -4.333  -0.174  1.00 98.76           O  
ATOM    629  N   ASP A  83       8.775   0.029   0.251  1.00 98.77           N  
ATOM    630  CA  ASP A  83       9.004   1.374  -0.266  1.00 98.77           C  
ATOM    631  C   ASP A  83       9.684   1.329  -1.632  1.00 98.77           C  
ATOM    632  CB  ASP A  83       9.849   2.190   0.716  1.00 98.77           C  
ATOM    633  O   ASP A  83      10.674   0.618  -1.816  1.00 98.77           O  
ATOM    634  CG  ASP A  83       9.102   2.544   1.989  1.00 98.77           C  
ATOM    635  OD1 ASP A  83       7.876   2.785   1.931  1.00 98.77           O  
ATOM    636  OD2 ASP A  83       9.745   2.586   3.061  1.00 98.77           O  
ATOM    637  N   CYS A  84       9.070   2.058  -2.539  1.00 98.81           N  
ATOM    638  CA  CYS A  84       9.631   2.227  -3.875  1.00 98.81           C  
ATOM    639  C   CYS A  84      10.117   3.655  -4.086  1.00 98.81           C  
ATOM    640  CB  CYS A  84       8.595   1.868  -4.940  1.00 98.81           C  
ATOM    641  O   CYS A  84       9.324   4.598  -4.048  1.00 98.81           O  
ATOM    642  SG  CYS A  84       7.930   0.197  -4.776  1.00 98.81           S  
ATOM    643  N   ARG A  85      11.361   3.716  -4.303  1.00 98.79           N  
ATOM    644  CA  ARG A  85      11.965   5.023  -4.537  1.00 98.79           C  
ATOM    645  C   ARG A  85      12.710   5.052  -5.868  1.00 98.79           C  
ATOM    646  CB  ARG A  85      12.917   5.389  -3.396  1.00 98.79           C  
ATOM    647  O   ARG A  85      13.527   4.172  -6.146  1.00 98.79           O  
ATOM    648  CG  ARG A  85      13.472   6.801  -3.485  1.00 98.79           C  
ATOM    649  CD  ARG A  85      14.363   7.133  -2.296  1.00 98.79           C  
ATOM    650  NE  ARG A  85      13.606   7.166  -1.048  1.00 98.79           N  
ATOM    651  NH1 ARG A  85      12.783   9.301  -1.362  1.00 98.79           N  
ATOM    652  NH2 ARG A  85      12.224   8.118   0.520  1.00 98.79           N  
ATOM    653  CZ  ARG A  85      12.873   8.195  -0.633  1.00 98.79           C  
ATOM    654  N   GLU A  86      12.336   6.033  -6.695  1.00 98.76           N  
ATOM    655  CA  GLU A  86      13.004   6.209  -7.981  1.00 98.76           C  
ATOM    656  C   GLU A  86      14.512   6.364  -7.804  1.00 98.76           C  
ATOM    657  CB  GLU A  86      12.434   7.422  -8.721  1.00 98.76           C  
ATOM    658  O   GLU A  86      14.966   7.091  -6.919  1.00 98.76           O  
ATOM    659  CG  GLU A  86      12.889   7.528 -10.170  1.00 98.76           C  
ATOM    660  CD  GLU A  86      12.275   8.708 -10.906  1.00 98.76           C  
ATOM    661  OE1 GLU A  86      12.428   8.796 -12.146  1.00 98.76           O  
ATOM    662  OE2 GLU A  86      11.637   9.552 -10.238  1.00 98.76           O  
ATOM    663  N   THR A  87      15.270   5.610  -8.616  1.00 98.60           N  
ATOM    664  CA  THR A  87      16.726   5.665  -8.552  1.00 98.60           C  
ATOM    665  C   THR A  87      17.256   6.869  -9.325  1.00 98.60           C  
ATOM    666  CB  THR A  87      17.359   4.376  -9.107  1.00 98.60           C  
ATOM    667  O   THR A  87      16.518   7.499 -10.085  1.00 98.60           O  
ATOM    668  CG2 THR A  87      16.783   3.141  -8.421  1.00 98.60           C  
ATOM    669  OG1 THR A  87      17.101   4.291 -10.514  1.00 98.60           O  
ATOM    670  N   GLY A  88      18.528   7.188  -9.111  1.00 97.56           N  
ATOM    671  CA  GLY A  88      19.189   8.295  -9.784  1.00 97.56           C  
ATOM    672  C   GLY A  88      19.326   8.087 -11.280  1.00 97.56           C  
ATOM    673  O   GLY A  88      19.357   9.053 -12.046  1.00 97.56           O  
ATOM    674  N   SER A  89      19.325   6.860 -11.662  1.00 95.91           N  
ATOM    675  CA  SER A  89      19.517   6.538 -13.072  1.00 95.91           C  
ATOM    676  C   SER A  89      18.186   6.497 -13.816  1.00 95.91           C  
ATOM    677  CB  SER A  89      20.237   5.198 -13.224  1.00 95.91           C  
ATOM    678  O   SER A  89      18.153   6.285 -15.030  1.00 95.91           O  
ATOM    679  OG  SER A  89      19.491   4.155 -12.619  1.00 95.91           O  
ATOM    680  N   SER A  90      17.076   6.651 -13.029  1.00 97.94           N  
ATOM    681  CA  SER A  90      15.741   6.531 -13.605  1.00 97.94           C  
ATOM    682  C   SER A  90      15.397   7.745 -14.462  1.00 97.94           C  
ATOM    683  CB  SER A  90      14.694   6.363 -12.503  1.00 97.94           C  
ATOM    684  O   SER A  90      15.648   8.884 -14.064  1.00 97.94           O  
ATOM    685  OG  SER A  90      13.396   6.232 -13.057  1.00 97.94           O  
ATOM    686  N   LYS A  91      14.879   7.466 -15.777  1.00 97.94           N  
ATOM    687  CA  LYS A  91      14.364   8.482 -16.690  1.00 97.94           C  
ATOM    688  C   LYS A  91      13.209   7.937 -17.525  1.00 97.94           C  
ATOM    689  CB  LYS A  91      15.476   8.995 -17.605  1.00 97.94           C  
ATOM    690  O   LYS A  91      13.324   6.871 -18.133  1.00 97.94           O  
ATOM    691  CG  LYS A  91      15.106  10.246 -18.388  1.00 97.94           C  
ATOM    692  CD  LYS A  91      16.314  10.832 -19.109  1.00 97.94           C  
ATOM    693  CE  LYS A  91      15.959  12.119 -19.841  1.00 97.94           C  
ATOM    694  NZ  LYS A  91      17.170  12.789 -20.402  1.00 97.94           N  
ATOM    695  N   TYR A  92      12.071   8.712 -17.488  1.00 97.82           N  
ATOM    696  CA  TYR A  92      10.938   8.323 -18.320  1.00 97.82           C  
ATOM    697  C   TYR A  92      11.347   8.220 -19.784  1.00 97.82           C  
ATOM    698  CB  TYR A  92       9.790   9.326 -18.168  1.00 97.82           C  
ATOM    699  O   TYR A  92      12.075   9.075 -20.294  1.00 97.82           O  
ATOM    700  CG  TYR A  92       8.563   8.971 -18.971  1.00 97.82           C  
ATOM    701  CD1 TYR A  92       8.347   9.523 -20.231  1.00 97.82           C  
ATOM    702  CD2 TYR A  92       7.617   8.082 -18.471  1.00 97.82           C  
ATOM    703  CE1 TYR A  92       7.216   9.200 -20.974  1.00 97.82           C  
ATOM    704  CE2 TYR A  92       6.482   7.752 -19.205  1.00 97.82           C  
ATOM    705  OH  TYR A  92       5.170   7.991 -21.184  1.00 97.82           O  
ATOM    706  CZ  TYR A  92       6.291   8.314 -20.454  1.00 97.82           C  
ATOM    707  N   PRO A  93      10.910   7.109 -20.445  1.00 97.34           N  
ATOM    708  CA  PRO A  93       9.900   6.116 -20.070  1.00 97.34           C  
ATOM    709  C   PRO A  93      10.503   4.893 -19.383  1.00 97.34           C  
ATOM    710  CB  PRO A  93       9.268   5.733 -21.411  1.00 97.34           C  
ATOM    711  O   PRO A  93       9.802   3.907 -19.144  1.00 97.34           O  
ATOM    712  CG  PRO A  93      10.379   5.847 -22.404  1.00 97.34           C  
ATOM    713  CD  PRO A  93      11.257   6.999 -22.008  1.00 97.34           C  
ATOM    714  N   ASN A  94      11.807   4.901 -19.018  1.00 98.05           N  
ATOM    715  CA  ASN A  94      12.485   3.793 -18.354  1.00 98.05           C  
ATOM    716  C   ASN A  94      12.626   4.040 -16.854  1.00 98.05           C  
ATOM    717  CB  ASN A  94      13.858   3.550 -18.984  1.00 98.05           C  
ATOM    718  O   ASN A  94      13.720   4.334 -16.370  1.00 98.05           O  
ATOM    719  CG  ASN A  94      13.777   3.270 -20.471  1.00 98.05           C  
ATOM    720  ND2 ASN A  94      14.372   4.146 -21.273  1.00 98.05           N  
ATOM    721  OD1 ASN A  94      13.184   2.276 -20.897  1.00 98.05           O  
ATOM    722  N   CYS A  95      11.564   3.864 -16.117  1.00 98.64           N  
ATOM    723  CA  CYS A  95      11.510   4.113 -14.681  1.00 98.64           C  
ATOM    724  C   CYS A  95      12.127   2.955 -13.904  1.00 98.64           C  
ATOM    725  CB  CYS A  95      10.067   4.331 -14.228  1.00 98.64           C  
ATOM    726  O   CYS A  95      11.814   1.792 -14.163  1.00 98.64           O  
ATOM    727  SG  CYS A  95       9.165   5.535 -15.228  1.00 98.64           S  
ATOM    728  N   ALA A  96      13.093   3.366 -13.042  1.00 98.61           N  
ATOM    729  CA  ALA A  96      13.766   2.388 -12.191  1.00 98.61           C  
ATOM    730  C   ALA A  96      13.632   2.759 -10.717  1.00 98.61           C  
ATOM    731  CB  ALA A  96      15.239   2.272 -12.575  1.00 98.61           C  
ATOM    732  O   ALA A  96      13.706   3.937 -10.358  1.00 98.61           O  
ATOM    733  N   TYR A  97      13.409   1.661  -9.910  1.00 98.81           N  
ATOM    734  CA  TYR A  97      13.115   1.908  -8.502  1.00 98.81           C  
ATOM    735  C   TYR A  97      13.981   1.035  -7.603  1.00 98.81           C  
ATOM    736  CB  TYR A  97      11.633   1.651  -8.209  1.00 98.81           C  
ATOM    737  O   TYR A  97      14.282  -0.112  -7.943  1.00 98.81           O  
ATOM    738  CG  TYR A  97      10.699   2.578  -8.948  1.00 98.81           C  
ATOM    739  CD1 TYR A  97      10.289   3.782  -8.380  1.00 98.81           C  
ATOM    740  CD2 TYR A  97      10.223   2.251 -10.213  1.00 98.81           C  
ATOM    741  CE1 TYR A  97       9.426   4.639  -9.056  1.00 98.81           C  
ATOM    742  CE2 TYR A  97       9.360   3.100 -10.898  1.00 98.81           C  
ATOM    743  OH  TYR A  97       8.114   5.134 -10.986  1.00 98.81           O  
ATOM    744  CZ  TYR A  97       8.968   4.290 -10.312  1.00 98.81           C  
ATOM    745  N   LYS A  98      14.372   1.645  -6.526  1.00 98.71           N  
ATOM    746  CA  LYS A  98      14.913   0.880  -5.407  1.00 98.71           C  
ATOM    747  C   LYS A  98      13.795   0.291  -4.552  1.00 98.71           C  
ATOM    748  CB  LYS A  98      15.823   1.759  -4.547  1.00 98.71           C  
ATOM    749  O   LYS A  98      12.868   1.001  -4.158  1.00 98.71           O  
ATOM    750  CG  LYS A  98      16.485   1.021  -3.392  1.00 98.71           C  
ATOM    751  CD  LYS A  98      17.450   1.921  -2.633  1.00 98.71           C  
ATOM    752  CE  LYS A  98      18.123   1.180  -1.486  1.00 98.71           C  
ATOM    753  NZ  LYS A  98      19.097   2.049  -0.760  1.00 98.71           N  
ATOM    754  N   THR A  99      13.954  -1.053  -4.247  1.00 98.74           N  
ATOM    755  CA  THR A  99      12.975  -1.767  -3.435  1.00 98.74           C  
ATOM    756  C   THR A  99      13.472  -1.922  -2.000  1.00 98.74           C  
ATOM    757  CB  THR A  99      12.665  -3.155  -4.026  1.00 98.74           C  
ATOM    758  O   THR A  99      14.524  -2.519  -1.763  1.00 98.74           O  
ATOM    759  CG2 THR A  99      11.696  -3.928  -3.137  1.00 98.74           C  
ATOM    760  OG1 THR A  99      12.082  -2.996  -5.324  1.00 98.74           O  
ATOM    761  N   THR A 100      12.715  -1.370  -1.052  1.00 98.58           N  
ATOM    762  CA  THR A 100      13.076  -1.475   0.358  1.00 98.58           C  
ATOM    763  C   THR A 100      11.921  -2.053   1.171  1.00 98.58           C  
ATOM    764  CB  THR A 100      13.479  -0.105   0.935  1.00 98.58           C  
ATOM    765  O   THR A 100      10.851  -1.447   1.256  1.00 98.58           O  
ATOM    766  CG2 THR A 100      13.989  -0.240   2.366  1.00 98.58           C  
ATOM    767  OG1 THR A 100      14.513   0.464   0.122  1.00 98.58           O  
ATOM    768  N   GLN A 101      12.170  -3.233   1.746  1.00 98.42           N  
ATOM    769  CA  GLN A 101      11.192  -3.854   2.633  1.00 98.42           C  
ATOM    770  C   GLN A 101      11.313  -3.310   4.053  1.00 98.42           C  
ATOM    771  CB  GLN A 101      11.360  -5.374   2.637  1.00 98.42           C  
ATOM    772  O   GLN A 101      12.420  -3.059   4.535  1.00 98.42           O  
ATOM    773  CG  GLN A 101      11.155  -6.020   1.273  1.00 98.42           C  
ATOM    774  CD  GLN A 101      11.460  -7.506   1.275  1.00 98.42           C  
ATOM    775  NE2 GLN A 101      11.436  -8.117   0.095  1.00 98.42           N  
ATOM    776  OE1 GLN A 101      11.715  -8.099   2.327  1.00 98.42           O  
ATOM    777  N   ALA A 102      10.175  -3.165   4.616  1.00 98.20           N  
ATOM    778  CA  ALA A 102      10.178  -2.664   5.988  1.00 98.20           C  
ATOM    779  C   ALA A 102       8.928  -3.114   6.739  1.00 98.20           C  
ATOM    780  CB  ALA A 102      10.282  -1.141   5.999  1.00 98.20           C  
ATOM    781  O   ALA A 102       7.953  -3.554   6.126  1.00 98.20           O  
ATOM    782  N   ASN A 103       9.079  -3.142   8.055  1.00 98.62           N  
ATOM    783  CA  ASN A 103       7.944  -3.251   8.965  1.00 98.62           C  
ATOM    784  C   ASN A 103       7.774  -1.986   9.802  1.00 98.62           C  
ATOM    785  CB  ASN A 103       8.099  -4.472   9.874  1.00 98.62           C  
ATOM    786  O   ASN A 103       8.571  -1.721  10.704  1.00 98.62           O  
ATOM    787  CG  ASN A 103       7.927  -5.780   9.128  1.00 98.62           C  
ATOM    788  ND2 ASN A 103       9.014  -6.529   8.985  1.00 98.62           N  
ATOM    789  OD1 ASN A 103       6.826  -6.115   8.683  1.00 98.62           O  
ATOM    790  N   LYS A 104       6.720  -1.170   9.424  1.00 98.79           N  
ATOM    791  CA  LYS A 104       6.526   0.132  10.055  1.00 98.79           C  
ATOM    792  C   LYS A 104       5.048   0.396  10.327  1.00 98.79           C  
ATOM    793  CB  LYS A 104       7.105   1.245   9.180  1.00 98.79           C  
ATOM    794  O   LYS A 104       4.178  -0.267   9.758  1.00 98.79           O  
ATOM    795  CG  LYS A 104       8.619   1.193   9.033  1.00 98.79           C  
ATOM    796  CD  LYS A 104       9.132   2.311   8.136  1.00 98.79           C  
ATOM    797  CE  LYS A 104       9.480   3.558   8.938  1.00 98.79           C  
ATOM    798  NZ  LYS A 104      10.018   4.645   8.067  1.00 98.79           N  
ATOM    799  N   HIS A 105       4.849   1.342  11.209  1.00 98.86           N  
ATOM    800  CA  HIS A 105       3.507   1.907  11.307  1.00 98.86           C  
ATOM    801  C   HIS A 105       3.172   2.747  10.079  1.00 98.86           C  
ATOM    802  CB  HIS A 105       3.373   2.753  12.574  1.00 98.86           C  
ATOM    803  O   HIS A 105       4.017   3.498   9.586  1.00 98.86           O  
ATOM    804  CG  HIS A 105       3.651   1.995  13.833  1.00 98.86           C  
ATOM    805  CD2 HIS A 105       4.795   1.834  14.540  1.00 98.86           C  
ATOM    806  ND1 HIS A 105       2.679   1.286  14.506  1.00 98.86           N  
ATOM    807  CE1 HIS A 105       3.215   0.722  15.575  1.00 98.86           C  
ATOM    808  NE2 HIS A 105       4.498   1.038  15.619  1.00 98.86           N  
ATOM    809  N   ILE A 106       1.936   2.611   9.584  1.00 98.86           N  
ATOM    810  CA  ILE A 106       1.555   3.424   8.434  1.00 98.86           C  
ATOM    811  C   ILE A 106       0.600   4.530   8.877  1.00 98.86           C  
ATOM    812  CB  ILE A 106       0.903   2.565   7.326  1.00 98.86           C  
ATOM    813  O   ILE A 106      -0.108   4.384   9.876  1.00 98.86           O  
ATOM    814  CG1 ILE A 106      -0.421   1.972   7.820  1.00 98.86           C  
ATOM    815  CG2 ILE A 106       1.860   1.461   6.866  1.00 98.86           C  
ATOM    816  CD1 ILE A 106      -1.239   1.293   6.730  1.00 98.86           C  
ATOM    817  N   ILE A 107       0.642   5.540   8.152  1.00 98.90           N  
ATOM    818  CA  ILE A 107      -0.276   6.661   8.327  1.00 98.90           C  
ATOM    819  C   ILE A 107      -1.053   6.898   7.034  1.00 98.90           C  
ATOM    820  CB  ILE A 107       0.474   7.945   8.746  1.00 98.90           C  
ATOM    821  O   ILE A 107      -0.458   7.140   5.981  1.00 98.90           O  
ATOM    822  CG1 ILE A 107       1.272   7.703  10.032  1.00 98.90           C  
ATOM    823  CG2 ILE A 107      -0.506   9.109   8.921  1.00 98.90           C  
ATOM    824  CD1 ILE A 107       2.162   8.869  10.437  1.00 98.90           C  
ATOM    825  N   VAL A 108      -2.421   6.847   7.141  1.00 98.88           N  
ATOM    826  CA  VAL A 108      -3.264   7.016   5.961  1.00 98.88           C  
ATOM    827  C   VAL A 108      -4.302   8.105   6.219  1.00 98.88           C  
ATOM    828  CB  VAL A 108      -3.963   5.695   5.570  1.00 98.88           C  
ATOM    829  O   VAL A 108      -4.733   8.303   7.358  1.00 98.88           O  
ATOM    830  CG1 VAL A 108      -2.936   4.644   5.151  1.00 98.88           C  
ATOM    831  CG2 VAL A 108      -4.817   5.180   6.727  1.00 98.88           C  
ATOM    832  N   ALA A 109      -4.614   8.799   5.186  1.00 98.87           N  
ATOM    833  CA  ALA A 109      -5.761   9.701   5.235  1.00 98.87           C  
ATOM    834  C   ALA A 109      -7.053   8.966   4.890  1.00 98.87           C  
ATOM    835  CB  ALA A 109      -5.553  10.878   4.284  1.00 98.87           C  
ATOM    836  O   ALA A 109      -7.083   8.150   3.966  1.00 98.87           O  
ATOM    837  N   CYS A 110      -8.126   9.224   5.705  1.00 98.86           N  
ATOM    838  CA  CYS A 110      -9.388   8.517   5.519  1.00 98.86           C  
ATOM    839  C   CYS A 110     -10.522   9.493   5.229  1.00 98.86           C  
ATOM    840  CB  CYS A 110      -9.724   7.685   6.756  1.00 98.86           C  
ATOM    841  O   CYS A 110     -10.536  10.609   5.751  1.00 98.86           O  
ATOM    842  SG  CYS A 110      -8.428   6.514   7.219  1.00 98.86           S  
ATOM    843  N   GLU A 111     -11.430   9.188   4.318  1.00 98.46           N  
ATOM    844  CA  GLU A 111     -12.573  10.009   3.929  1.00 98.46           C  
ATOM    845  C   GLU A 111     -13.761   9.142   3.522  1.00 98.46           C  
ATOM    846  CB  GLU A 111     -12.193  10.951   2.784  1.00 98.46           C  
ATOM    847  O   GLU A 111     -13.619   7.932   3.336  1.00 98.46           O  
ATOM    848  CG  GLU A 111     -11.108  11.955   3.147  1.00 98.46           C  
ATOM    849  CD  GLU A 111     -10.764  12.904   2.010  1.00 98.46           C  
ATOM    850  OE1 GLU A 111      -9.776  13.664   2.132  1.00 98.46           O  
ATOM    851  OE2 GLU A 111     -11.489  12.889   0.991  1.00 98.46           O  
ATOM    852  N   GLY A 112     -14.909   9.805   3.435  1.00 96.89           N  
ATOM    853  CA  GLY A 112     -16.080   9.181   2.839  1.00 96.89           C  
ATOM    854  C   GLY A 112     -16.952   8.461   3.850  1.00 96.89           C  
ATOM    855  O   GLY A 112     -16.720   8.556   5.057  1.00 96.89           O  
ATOM    856  N   ASN A 113     -18.068   7.796   3.247  1.00 96.24           N  
ATOM    857  CA  ASN A 113     -19.020   6.911   3.909  1.00 96.24           C  
ATOM    858  C   ASN A 113     -19.364   5.706   3.038  1.00 96.24           C  
ATOM    859  CB  ASN A 113     -20.291   7.675   4.285  1.00 96.24           C  
ATOM    860  O   ASN A 113     -20.200   5.804   2.138  1.00 96.24           O  
ATOM    861  CG  ASN A 113     -21.209   6.873   5.187  1.00 96.24           C  
ATOM    862  ND2 ASN A 113     -22.464   7.297   5.284  1.00 96.24           N  
ATOM    863  OD1 ASN A 113     -20.794   5.881   5.792  1.00 96.24           O  
ATOM    864  N   PRO A 114     -18.690   4.537   3.175  1.00 96.53           N  
ATOM    865  CA  PRO A 114     -17.975   4.263   4.424  1.00 96.53           C  
ATOM    866  C   PRO A 114     -16.621   4.966   4.495  1.00 96.53           C  
ATOM    867  CB  PRO A 114     -17.800   2.743   4.404  1.00 96.53           C  
ATOM    868  O   PRO A 114     -16.083   5.383   3.466  1.00 96.53           O  
ATOM    869  CG  PRO A 114     -17.761   2.381   2.954  1.00 96.53           C  
ATOM    870  CD  PRO A 114     -18.626   3.349   2.198  1.00 96.53           C  
ATOM    871  N   TYR A 115     -16.082   5.203   5.874  1.00 98.18           N  
ATOM    872  CA  TYR A 115     -14.853   5.924   6.183  1.00 98.18           C  
ATOM    873  C   TYR A 115     -13.630   5.050   5.932  1.00 98.18           C  
ATOM    874  CB  TYR A 115     -14.861   6.405   7.637  1.00 98.18           C  
ATOM    875  O   TYR A 115     -13.271   4.218   6.769  1.00 98.18           O  
ATOM    876  CG  TYR A 115     -14.019   7.634   7.875  1.00 98.18           C  
ATOM    877  CD1 TYR A 115     -12.891   7.583   8.690  1.00 98.18           C  
ATOM    878  CD2 TYR A 115     -14.350   8.850   7.286  1.00 98.18           C  
ATOM    879  CE1 TYR A 115     -12.112   8.714   8.914  1.00 98.18           C  
ATOM    880  CE2 TYR A 115     -13.579   9.987   7.502  1.00 98.18           C  
ATOM    881  OH  TYR A 115     -11.697  11.032   8.534  1.00 98.18           O  
ATOM    882  CZ  TYR A 115     -12.464   9.909   8.316  1.00 98.18           C  
ATOM    883  N   VAL A 116     -12.954   5.179   4.749  1.00 98.73           N  
ATOM    884  CA  VAL A 116     -11.901   4.274   4.300  1.00 98.73           C  
ATOM    885  C   VAL A 116     -10.676   5.078   3.872  1.00 98.73           C  
ATOM    886  CB  VAL A 116     -12.381   3.376   3.138  1.00 98.73           C  
ATOM    887  O   VAL A 116     -10.768   6.287   3.643  1.00 98.73           O  
ATOM    888  CG1 VAL A 116     -13.463   2.408   3.615  1.00 98.73           C  
ATOM    889  CG2 VAL A 116     -12.896   4.230   1.982  1.00 98.73           C  
ATOM    890  N   PRO A 117      -9.484   4.392   3.680  1.00 98.85           N  
ATOM    891  CA  PRO A 117      -8.244   5.052   3.264  1.00 98.85           C  
ATOM    892  C   PRO A 117      -8.315   5.596   1.838  1.00 98.85           C  
ATOM    893  CB  PRO A 117      -7.198   3.940   3.372  1.00 98.85           C  
ATOM    894  O   PRO A 117      -8.827   4.921   0.941  1.00 98.85           O  
ATOM    895  CG  PRO A 117      -7.777   2.966   4.347  1.00 98.85           C  
ATOM    896  CD  PRO A 117      -9.269   2.950   4.178  1.00 98.85           C  
ATOM    897  N   VAL A 118      -7.746   6.808   1.691  1.00 98.72           N  
ATOM    898  CA  VAL A 118      -7.797   7.413   0.364  1.00 98.72           C  
ATOM    899  C   VAL A 118      -6.418   7.951  -0.012  1.00 98.72           C  
ATOM    900  CB  VAL A 118      -8.848   8.544   0.296  1.00 98.72           C  
ATOM    901  O   VAL A 118      -6.174   8.296  -1.170  1.00 98.72           O  
ATOM    902  CG1 VAL A 118     -10.255   7.985   0.496  1.00 98.72           C  
ATOM    903  CG2 VAL A 118      -8.542   9.618   1.337  1.00 98.72           C  
ATOM    904  N   HIS A 119      -5.535   8.012   0.994  1.00 98.62           N  
ATOM    905  CA  HIS A 119      -4.179   8.493   0.753  1.00 98.62           C  
ATOM    906  C   HIS A 119      -3.188   7.855   1.721  1.00 98.62           C  
ATOM    907  CB  HIS A 119      -4.123  10.017   0.872  1.00 98.62           C  
ATOM    908  O   HIS A 119      -3.489   7.692   2.906  1.00 98.62           O  
ATOM    909  CG  HIS A 119      -2.744  10.579   0.730  1.00 98.62           C  
ATOM    910  CD2 HIS A 119      -1.890  11.082   1.653  1.00 98.62           C  
ATOM    911  ND1 HIS A 119      -2.098  10.670  -0.484  1.00 98.62           N  
ATOM    912  CE1 HIS A 119      -0.903  11.205  -0.301  1.00 98.62           C  
ATOM    913  NE2 HIS A 119      -0.752  11.464   0.986  1.00 98.62           N  
ATOM    914  N   PHE A 120      -1.955   7.465   1.172  1.00 98.80           N  
ATOM    915  CA  PHE A 120      -0.827   7.060   2.003  1.00 98.80           C  
ATOM    916  C   PHE A 120       0.024   8.265   2.385  1.00 98.80           C  
ATOM    917  CB  PHE A 120       0.032   6.021   1.276  1.00 98.80           C  
ATOM    918  O   PHE A 120       0.707   8.844   1.538  1.00 98.80           O  
ATOM    919  CG  PHE A 120       1.037   5.337   2.163  1.00 98.80           C  
ATOM    920  CD1 PHE A 120       2.226   5.969   2.506  1.00 98.80           C  
ATOM    921  CD2 PHE A 120       0.793   4.060   2.653  1.00 98.80           C  
ATOM    922  CE1 PHE A 120       3.158   5.337   3.327  1.00 98.80           C  
ATOM    923  CE2 PHE A 120       1.719   3.423   3.473  1.00 98.80           C  
ATOM    924  CZ  PHE A 120       2.902   4.063   3.809  1.00 98.80           C  
ATOM    925  N   ASP A 121       0.034   8.534   3.677  1.00 98.70           N  
ATOM    926  CA  ASP A 121       0.675   9.772   4.108  1.00 98.70           C  
ATOM    927  C   ASP A 121       2.131   9.531   4.499  1.00 98.70           C  
ATOM    928  CB  ASP A 121      -0.089  10.392   5.281  1.00 98.70           C  
ATOM    929  O   ASP A 121       3.011  10.323   4.157  1.00 98.70           O  
ATOM    930  CG  ASP A 121       0.324  11.825   5.567  1.00 98.70           C  
ATOM    931  OD1 ASP A 121       0.094  12.708   4.713  1.00 98.70           O  
ATOM    932  OD2 ASP A 121       0.888  12.072   6.655  1.00 98.70           O  
ATOM    933  N   ALA A 122       2.334   8.405   5.283  1.00 98.48           N  
ATOM    934  CA  ALA A 122       3.689   8.198   5.787  1.00 98.48           C  
ATOM    935  C   ALA A 122       3.811   6.852   6.495  1.00 98.48           C  
ATOM    936  CB  ALA A 122       4.085   9.331   6.730  1.00 98.48           C  
ATOM    937  O   ALA A 122       2.831   6.112   6.609  1.00 98.48           O  
ATOM    938  N   SER A 123       5.040   6.473   6.735  1.00 98.32           N  
ATOM    939  CA  SER A 123       5.372   5.356   7.613  1.00 98.32           C  
ATOM    940  C   SER A 123       6.384   5.771   8.676  1.00 98.32           C  
ATOM    941  CB  SER A 123       5.923   4.182   6.803  1.00 98.32           C  
ATOM    942  O   SER A 123       7.250   6.611   8.422  1.00 98.32           O  
ATOM    943  OG  SER A 123       7.150   4.530   6.183  1.00 98.32           O  
ATOM    944  N   VAL A 124       6.172   5.310   9.927  1.00 97.40           N  
ATOM    945  CA  VAL A 124       7.044   5.651  11.046  1.00 97.40           C  
ATOM    946  C   VAL A 124       7.429   4.384  11.807  1.00 97.40           C  
ATOM    947  CB  VAL A 124       6.373   6.663  12.001  1.00 97.40           C  
ATOM    948  O   VAL A 124       6.730   3.371  11.731  1.00 97.40           O  
ATOM    949  CG1 VAL A 124       6.138   7.997  11.296  1.00 97.40           C  
ATOM    950  CG2 VAL A 124       5.058   6.099  12.536  1.00 97.40           C  
TER     951      VAL A 124                                                      
ENDMDL                                                                          
END                                                                             
