# Supplementary material for: Semantical and geometrical protein encoding toward enhanced bioactivity and thermostability
Source: eLife. 2025 May 2;13:RP98033. doi: 10.7554/eLife.98033 (PMC12048155; doi:10.7554/eLife.98033)
Supplement: Source code 1. [file elife-98033-code1.zip › ProtSSN-master/data/DDG/DATASET/1RTB-5.0-40.0/1RTB-5.0-40.0.tsv]

mutant	score
A109G	-0.43
A64G	-0.44
I106A	-4.38
I106L	-1.79
I106V	-0.8
I107A	-2.85
I107L	-2.2
I107V	-0.08
I81A	-2.99
I81G	-4.81
I81V	-0.43
V108A	-4.2
V108I	-0.44
V108L	-0.7
V116A	-0.67
V116G	-1.18
V118A	-1.92
V118G	-2.78
V47A	-3.8
V54A	-2.58
V54G	-4.87
V54I	-1.95
V54L	-1.09
V57A	-2.85
V57I	-1.3
V57L	-2.37
V63A	-2.03
V63G	-3.5
V108G	-7.29
V47G	-7.35
V57G	-5.52
