# Supplementary material for: Semantical and geometrical protein encoding toward enhanced bioactivity and thermostability
Source: eLife. 2025 May 2;13:RP98033. doi: 10.7554/eLife.98033 (PMC12048155; doi:10.7554/eLife.98033)
Supplement: Source code 1. [file elife-98033-code1.zip › ProtSSN-master/data/DDG/DATASET/1SHF-8.0-80.1/1SHF-8.0-80.1.detail.json]

{"mutant": ["A39F", "A39G", "A39L", "A39S", "A39V", "A6F", "A6G", "A6L", "A6S", "A6V", "F20A", "F20L", "F20S", "F20V", "F26I", "F26L", "F26V", "F4A", "F4L", "F4S", "F4V", "I28A", "I28F", "I28L", "I28S", "I28V", "I50A", "I50F", "I50L", "I50V", "L18A", "L18F", "L18I", "L18S", "L18V", "V55A", "V55F", "V55I", "V55L", "W37A", "W37F", "W37L", "W37S", "W37V"], "score": [2.2, 1.35, 2.39, 2.54, -0.18, 3.76, 1.56, 3.0, 1.26, 3.8, 2.41, 1.11, 3.03, 1.88, 1.99, 0.76, 2.11, 1.34, 1.99, 1.96, 0.47, 2.64, 2.71, 1.01, 3.04, 0.16, 3.12, 3.47, 0.75, 0.04, 3.92, 1.2, 0.69, 3.88, 1.63, 2.13, 0.73, -0.17, 0.12, 2.35, 0.55, 0.4, 2.7, 0.99]}
