# Supplementary material for: Semantical and geometrical protein encoding toward enhanced bioactivity and thermostability
Source: eLife. 2025 May 2;13:RP98033. doi: 10.7554/eLife.98033 (PMC12048155; doi:10.7554/eLife.98033)
Supplement: Source code 1. [file elife-98033-code1.zip › ProtSSN-master/data/DDG/DATASET/1SHF-8.0-80.1/1SHF-8.0-80.1.ef.pdb]

PARENT N/A
ATOM      1  N   VAL A   1      16.541   0.929  -0.791  1.00 72.42           N  
ATOM      2  CA  VAL A   1      15.246   0.451  -0.318  1.00 73.60           C  
ATOM      3  C   VAL A   1      14.264   1.618  -0.234  1.00 76.07           C  
ATOM      4  CB  VAL A   1      15.365  -0.245   1.057  1.00 66.93           C  
ATOM      5  O   VAL A   1      14.521   2.605   0.458  1.00 68.57           O  
ATOM      6  CG1 VAL A   1      14.008  -0.779   1.511  1.00 55.57           C  
ATOM      7  CG2 VAL A   1      16.394  -1.373   0.995  1.00 56.52           C  
ATOM      8  N   THR A   2      13.259   1.625  -1.091  1.00 84.00           N  
ATOM      9  CA  THR A   2      12.284   2.709  -1.080  1.00 84.48           C  
ATOM     10  C   THR A   2      11.183   2.436  -0.059  1.00 87.15           C  
ATOM     11  CB  THR A   2      11.659   2.913  -2.472  1.00 79.64           C  
ATOM     12  O   THR A   2      10.471   1.434  -0.160  1.00 85.04           O  
ATOM     13  CG2 THR A   2      10.820   4.186  -2.517  1.00 68.93           C  
ATOM     14  OG1 THR A   2      12.702   3.007  -3.449  1.00 66.55           O  
ATOM     15  N   LEU A   3      11.146   3.069   0.997  1.00 93.00           N  
ATOM     16  CA  LEU A   3      10.171   2.956   2.076  1.00 93.54           C  
ATOM     17  C   LEU A   3       8.968   3.858   1.818  1.00 94.05           C  
ATOM     18  CB  LEU A   3      10.813   3.315   3.419  1.00 91.52           C  
ATOM     19  O   LEU A   3       9.122   4.982   1.335  1.00 93.52           O  
ATOM     20  CG  LEU A   3      11.896   2.362   3.928  1.00 83.16           C  
ATOM     21  CD1 LEU A   3      12.566   2.937   5.171  1.00 74.30           C  
ATOM     22  CD2 LEU A   3      11.305   0.987   4.220  1.00 74.46           C  
ATOM     23  N   PHE A   4       7.788   3.348   2.123  1.00 94.40           N  
ATOM     24  CA  PHE A   4       6.514   4.045   1.995  1.00 94.88           C  
ATOM     25  C   PHE A   4       5.734   3.993   3.303  1.00 94.83           C  
ATOM     26  CB  PHE A   4       5.680   3.440   0.861  1.00 94.21           C  
ATOM     27  O   PHE A   4       5.924   3.080   4.109  1.00 94.40           O  
ATOM     28  CG  PHE A   4       6.202   3.758  -0.513  1.00 91.81           C  
ATOM     29  CD1 PHE A   4       5.540   4.665  -1.331  1.00 87.74           C  
ATOM     30  CD2 PHE A   4       7.357   3.150  -0.988  1.00 87.74           C  
ATOM     31  CE1 PHE A   4       6.022   4.961  -2.605  1.00 89.13           C  
ATOM     32  CE2 PHE A   4       7.844   3.441  -2.259  1.00 88.80           C  
ATOM     33  CZ  PHE A   4       7.175   4.346  -3.066  1.00 87.92           C  
ATOM     34  N   VAL A   5       4.922   4.997   3.602  1.00 95.38           N  
ATOM     35  CA  VAL A   5       4.106   5.063   4.810  1.00 95.61           C  
ATOM     36  C   VAL A   5       2.629   5.146   4.433  1.00 95.69           C  
ATOM     37  CB  VAL A   5       4.499   6.267   5.695  1.00 94.91           C  
ATOM     38  O   VAL A   5       2.267   5.811   3.459  1.00 95.39           O  
ATOM     39  CG1 VAL A   5       4.279   7.581   4.947  1.00 90.24           C  
ATOM     40  CG2 VAL A   5       3.704   6.252   6.999  1.00 89.64           C  
ATOM     41  N   ALA A   6       1.803   4.424   5.175  1.00 95.86           N  
ATOM     42  CA  ALA A   6       0.364   4.413   4.927  1.00 96.12           C  
ATOM     43  C   ALA A   6      -0.262   5.762   5.272  1.00 96.07           C  
ATOM     44  CB  ALA A   6      -0.306   3.299   5.728  1.00 95.74           C  
ATOM     45  O   ALA A   6      -0.061   6.283   6.372  1.00 95.73           O  
ATOM     46  N   LEU A   7      -1.072   6.310   4.340  1.00 96.49           N  
ATOM     47  CA  LEU A   7      -1.780   7.571   4.537  1.00 96.41           C  
ATOM     48  C   LEU A   7      -3.162   7.330   5.135  1.00 96.28           C  
ATOM     49  CB  LEU A   7      -1.908   8.326   3.212  1.00 95.94           C  
ATOM     50  O   LEU A   7      -3.734   8.222   5.766  1.00 95.70           O  
ATOM     51  CG  LEU A   7      -0.599   8.732   2.533  1.00 93.40           C  
ATOM     52  CD1 LEU A   7      -0.876   9.310   1.149  1.00 88.34           C  
ATOM     53  CD2 LEU A   7       0.162   9.734   3.394  1.00 87.94           C  
ATOM     54  N   TYR A   8      -3.709   6.135   4.882  1.00 95.85           N  
ATOM     55  CA  TYR A   8      -5.055   5.758   5.299  1.00 95.97           C  
ATOM     56  C   TYR A   8      -5.081   4.332   5.836  1.00 95.78           C  
ATOM     57  CB  TYR A   8      -6.037   5.893   4.131  1.00 95.51           C  
ATOM     58  O   TYR A   8      -4.214   3.521   5.503  1.00 95.32           O  
ATOM     59  CG  TYR A   8      -5.993   7.241   3.453  1.00 93.49           C  
ATOM     60  CD1 TYR A   8      -6.607   8.351   4.029  1.00 90.45           C  
ATOM     61  CD2 TYR A   8      -5.339   7.407   2.237  1.00 90.35           C  
ATOM     62  CE1 TYR A   8      -6.571   9.595   3.407  1.00 90.46           C  
ATOM     63  CE2 TYR A   8      -5.296   8.647   1.607  1.00 89.45           C  
ATOM     64  OH  TYR A   8      -5.875  10.962   1.580  1.00 86.72           O  
ATOM     65  CZ  TYR A   8      -5.914   9.733   2.199  1.00 88.47           C  
ATOM     66  N   ASP A   9      -6.062   4.045   6.665  1.00 95.88           N  
ATOM     67  CA  ASP A   9      -6.378   2.649   6.953  1.00 95.90           C  
ATOM     68  C   ASP A   9      -6.854   1.923   5.697  1.00 95.61           C  
ATOM     69  CB  ASP A   9      -7.441   2.556   8.050  1.00 95.34           C  
ATOM     70  O   ASP A   9      -7.482   2.527   4.825  1.00 95.03           O  
ATOM     71  CG  ASP A   9      -6.948   3.054   9.397  1.00 92.85           C  
ATOM     72  OD1 ASP A   9      -5.732   3.300   9.549  1.00 90.15           O  
ATOM     73  OD2 ASP A   9      -7.783   3.199  10.316  1.00 89.63           O  
ATOM     74  N   TYR A  10      -6.519   0.708   5.626  1.00 96.04           N  
ATOM     75  CA  TYR A  10      -7.042  -0.135   4.556  1.00 96.06           C  
ATOM     76  C   TYR A  10      -7.401  -1.521   5.080  1.00 95.67           C  
ATOM     77  CB  TYR A  10      -6.022  -0.256   3.419  1.00 95.81           C  
ATOM     78  O   TYR A  10      -6.600  -2.159   5.767  1.00 94.88           O  
ATOM     79  CG  TYR A  10      -6.529  -1.034   2.229  1.00 94.71           C  
ATOM     80  CD1 TYR A  10      -7.391  -0.448   1.305  1.00 92.68           C  
ATOM     81  CD2 TYR A  10      -6.149  -2.356   2.027  1.00 92.20           C  
ATOM     82  CE1 TYR A  10      -7.863  -1.161   0.208  1.00 92.08           C  
ATOM     83  CE2 TYR A  10      -6.614  -3.079   0.934  1.00 91.86           C  
ATOM     84  OH  TYR A  10      -7.932  -3.185  -1.053  1.00 87.32           O  
ATOM     85  CZ  TYR A  10      -7.469  -2.474   0.031  1.00 90.97           C  
ATOM     86  N   GLU A  11      -8.565  -1.985   4.773  1.00 95.06           N  
ATOM     87  CA  GLU A  11      -8.997  -3.349   5.061  1.00 95.07           C  
ATOM     88  C   GLU A  11      -8.922  -4.227   3.815  1.00 94.93           C  
ATOM     89  CB  GLU A  11     -10.421  -3.355   5.624  1.00 93.42           C  
ATOM     90  O   GLU A  11      -9.496  -3.891   2.777  1.00 94.13           O  
ATOM     91  CG  GLU A  11     -10.871  -4.713   6.144  1.00 81.35           C  
ATOM     92  CD  GLU A  11     -12.250  -4.684   6.782  1.00 76.24           C  
ATOM     93  OE1 GLU A  11     -12.783  -3.577   7.026  1.00 73.14           O  
ATOM     94  OE2 GLU A  11     -12.803  -5.776   7.041  1.00 71.19           O  
ATOM     95  N   ALA A  12      -8.224  -5.393   3.954  1.00 94.37           N  
ATOM     96  CA  ALA A  12      -8.020  -6.309   2.835  1.00 94.55           C  
ATOM     97  C   ALA A  12      -9.353  -6.773   2.255  1.00 93.79           C  
ATOM     98  CB  ALA A  12      -7.188  -7.511   3.276  1.00 93.61           C  
ATOM     99  O   ALA A  12     -10.279  -7.106   3.000  1.00 92.42           O  
ATOM    100  N   ARG A  13      -9.402  -6.806   0.880  1.00 92.80           N  
ATOM    101  CA  ARG A  13     -10.629  -7.211   0.200  1.00 92.28           C  
ATOM    102  C   ARG A  13     -10.474  -8.589  -0.434  1.00 91.57           C  
ATOM    103  CB  ARG A  13     -11.017  -6.183  -0.865  1.00 90.12           C  
ATOM    104  O   ARG A  13     -11.461  -9.204  -0.843  1.00 89.39           O  
ATOM    105  CG  ARG A  13     -11.331  -4.805  -0.306  1.00 81.09           C  
ATOM    106  CD  ARG A  13     -11.672  -3.813  -1.410  1.00 77.59           C  
ATOM    107  NE  ARG A  13     -11.914  -2.475  -0.877  1.00 73.25           N  
ATOM    108  NH1 ARG A  13     -12.139  -1.467  -2.943  1.00 61.74           N  
ATOM    109  NH2 ARG A  13     -12.339  -0.224  -1.028  1.00 56.84           N  
ATOM    110  CZ  ARG A  13     -12.130  -1.392  -1.617  1.00 70.50           C  
ATOM    111  N   THR A  14      -9.218  -9.009  -0.596  1.00 92.17           N  
ATOM    112  CA  THR A  14      -8.892 -10.353  -1.060  1.00 91.75           C  
ATOM    113  C   THR A  14      -7.842 -10.997  -0.160  1.00 91.57           C  
ATOM    114  CB  THR A  14      -8.385 -10.334  -2.514  1.00 90.08           C  
ATOM    115  O   THR A  14      -7.222 -10.319   0.663  1.00 90.32           O  
ATOM    116  CG2 THR A  14      -9.292  -9.488  -3.402  1.00 81.15           C  
ATOM    117  OG1 THR A  14      -7.060  -9.788  -2.545  1.00 79.98           O  
ATOM    118  N   GLU A  15      -7.697 -12.226  -0.324  1.00 91.01           N  
ATOM    119  CA  GLU A  15      -6.708 -12.939   0.479  1.00 90.59           C  
ATOM    120  C   GLU A  15      -5.294 -12.451   0.175  1.00 90.13           C  
ATOM    121  CB  GLU A  15      -6.806 -14.448   0.237  1.00 87.69           C  
ATOM    122  O   GLU A  15      -4.381 -12.635   0.983  1.00 88.07           O  
ATOM    123  CG  GLU A  15      -8.069 -15.080   0.804  1.00 77.00           C  
ATOM    124  CD  GLU A  15      -8.111 -16.591   0.636  1.00 73.30           C  
ATOM    125  OE1 GLU A  15      -7.203 -17.154  -0.016  1.00 70.28           O  
ATOM    126  OE2 GLU A  15      -9.060 -17.215   1.160  1.00 67.53           O  
ATOM    127  N   ASP A  16      -5.067 -11.835  -0.926  1.00 92.56           N  
ATOM    128  CA  ASP A  16      -3.726 -11.439  -1.345  1.00 92.68           C  
ATOM    129  C   ASP A  16      -3.385 -10.038  -0.842  1.00 92.91           C  
ATOM    130  CB  ASP A  16      -3.600 -11.496  -2.868  1.00 90.85           C  
ATOM    131  O   ASP A  16      -2.229  -9.614  -0.904  1.00 91.95           O  
ATOM    132  CG  ASP A  16      -3.648 -12.912  -3.415  1.00 83.10           C  
ATOM    133  OD1 ASP A  16      -3.246 -13.856  -2.700  1.00 76.28           O  
ATOM    134  OD2 ASP A  16      -4.089 -13.085  -4.572  1.00 81.43           O  
ATOM    135  N   ASP A  17      -4.454  -9.249  -0.318  1.00 94.07           N  
ATOM    136  CA  ASP A  17      -4.232  -7.881   0.140  1.00 94.51           C  
ATOM    137  C   ASP A  17      -3.705  -7.861   1.574  1.00 94.36           C  
ATOM    138  CB  ASP A  17      -5.523  -7.065   0.043  1.00 93.27           C  
ATOM    139  O   ASP A  17      -3.939  -8.798   2.340  1.00 93.70           O  
ATOM    140  CG  ASP A  17      -5.992  -6.867  -1.388  1.00 87.51           C  
ATOM    141  OD1 ASP A  17      -5.285  -7.293  -2.326  1.00 84.03           O  
ATOM    142  OD2 ASP A  17      -7.078  -6.277  -1.578  1.00 86.77           O  
ATOM    143  N   LEU A  18      -3.011  -6.834   1.882  1.00 95.22           N  
ATOM    144  CA  LEU A  18      -2.691  -6.542   3.275  1.00 95.31           C  
ATOM    145  C   LEU A  18      -3.716  -5.588   3.879  1.00 95.17           C  
ATOM    146  CB  LEU A  18      -1.288  -5.941   3.388  1.00 94.72           C  
ATOM    147  O   LEU A  18      -4.182  -4.664   3.208  1.00 94.61           O  
ATOM    148  CG  LEU A  18      -0.121  -6.881   3.081  1.00 91.94           C  
ATOM    149  CD1 LEU A  18       1.198  -6.116   3.113  1.00 86.60           C  
ATOM    150  CD2 LEU A  18      -0.095  -8.042   4.070  1.00 86.40           C  
ATOM    151  N   SER A  19      -4.137  -5.886   5.060  1.00 95.11           N  
ATOM    152  CA  SER A  19      -4.763  -4.852   5.878  1.00 95.37           C  
ATOM    153  C   SER A  19      -3.718  -4.030   6.625  1.00 95.30           C  
ATOM    154  CB  SER A  19      -5.740  -5.476   6.875  1.00 94.56           C  
ATOM    155  O   SER A  19      -2.714  -4.570   7.094  1.00 94.91           O  
ATOM    156  OG  SER A  19      -6.795  -6.138   6.199  1.00 90.29           O  
ATOM    157  N   PHE A  20      -3.905  -2.797   6.768  1.00 95.61           N  
ATOM    158  CA  PHE A  20      -2.947  -1.967   7.488  1.00 95.85           C  
ATOM    159  C   PHE A  20      -3.615  -0.702   8.014  1.00 95.72           C  
ATOM    160  CB  PHE A  20      -1.766  -1.599   6.584  1.00 95.74           C  
ATOM    161  O   PHE A  20      -4.704  -0.336   7.567  1.00 95.21           O  
ATOM    162  CG  PHE A  20      -2.175  -1.003   5.264  1.00 95.50           C  
ATOM    163  CD1 PHE A  20      -2.210  -1.782   4.114  1.00 94.71           C  
ATOM    164  CD2 PHE A  20      -2.524   0.338   5.173  1.00 94.42           C  
ATOM    165  CE1 PHE A  20      -2.588  -1.232   2.891  1.00 94.03           C  
ATOM    166  CE2 PHE A  20      -2.902   0.895   3.955  1.00 94.17           C  
ATOM    167  CZ  PHE A  20      -2.933   0.108   2.815  1.00 93.60           C  
ATOM    168  N   HIS A  21      -2.949  -0.080   8.983  1.00 95.44           N  
ATOM    169  CA  HIS A  21      -3.400   1.166   9.591  1.00 95.57           C  
ATOM    170  C   HIS A  21      -2.564   2.348   9.112  1.00 95.64           C  
ATOM    171  CB  HIS A  21      -3.345   1.068  11.117  1.00 94.19           C  
ATOM    172  O   HIS A  21      -1.397   2.182   8.751  1.00 95.18           O  
ATOM    173  CG  HIS A  21      -4.270   0.040  11.686  1.00 83.78           C  
ATOM    174  CD2 HIS A  21      -4.033  -1.209  12.151  1.00 71.90           C  
ATOM    175  ND1 HIS A  21      -5.624   0.253  11.823  1.00 70.98           N  
ATOM    176  CE1 HIS A  21      -6.182  -0.824  12.350  1.00 72.25           C  
ATOM    177  NE2 HIS A  21      -5.238  -1.726  12.558  1.00 75.20           N  
ATOM    178  N   LYS A  22      -3.190   3.545   9.193  1.00 95.68           N  
ATOM    179  CA  LYS A  22      -2.447   4.766   8.899  1.00 95.74           C  
ATOM    180  C   LYS A  22      -1.149   4.827   9.699  1.00 95.36           C  
ATOM    181  CB  LYS A  22      -3.302   6.000   9.193  1.00 95.04           C  
ATOM    182  O   LYS A  22      -1.145   4.568  10.905  1.00 94.62           O  
ATOM    183  CG  LYS A  22      -2.618   7.319   8.868  1.00 91.85           C  
ATOM    184  CD  LYS A  22      -3.497   8.509   9.233  1.00 89.75           C  
ATOM    185  CE  LYS A  22      -2.782   9.830   8.983  1.00 87.82           C  
ATOM    186  NZ  LYS A  22      -3.655  11.000   9.299  1.00 84.33           N  
ATOM    187  N   GLY A  23      -0.063   5.121   9.008  1.00 94.99           N  
ATOM    188  CA  GLY A  23       1.220   5.282   9.674  1.00 94.99           C  
ATOM    189  C   GLY A  23       2.106   4.056   9.567  1.00 94.54           C  
ATOM    190  O   GLY A  23       3.301   4.119   9.865  1.00 93.50           O  
ATOM    191  N   GLU A  24       1.570   2.957   9.261  1.00 95.77           N  
ATOM    192  CA  GLU A  24       2.399   1.772   9.067  1.00 95.73           C  
ATOM    193  C   GLU A  24       3.366   1.960   7.901  1.00 95.59           C  
ATOM    194  CB  GLU A  24       1.526   0.536   8.833  1.00 94.73           C  
ATOM    195  O   GLU A  24       3.031   2.612   6.909  1.00 94.97           O  
ATOM    196  CG  GLU A  24       0.828   0.031  10.087  1.00 85.92           C  
ATOM    197  CD  GLU A  24       0.231  -1.358   9.922  1.00 80.35           C  
ATOM    198  OE1 GLU A  24       0.692  -2.116   9.039  1.00 79.62           O  
ATOM    199  OE2 GLU A  24      -0.705  -1.691  10.683  1.00 79.00           O  
ATOM    200  N   LYS A  25       4.610   1.456   8.005  1.00 95.38           N  
ATOM    201  CA  LYS A  25       5.642   1.602   6.983  1.00 95.48           C  
ATOM    202  C   LYS A  25       5.821   0.308   6.194  1.00 95.53           C  
ATOM    203  CB  LYS A  25       6.970   2.018   7.616  1.00 94.57           C  
ATOM    204  O   LYS A  25       5.692  -0.786   6.747  1.00 95.19           O  
ATOM    205  CG  LYS A  25       6.939   3.388   8.277  1.00 87.94           C  
ATOM    206  CD  LYS A  25       8.311   3.785   8.806  1.00 84.26           C  
ATOM    207  CE  LYS A  25       8.274   5.142   9.497  1.00 77.58           C  
ATOM    208  NZ  LYS A  25       9.589   5.485  10.116  1.00 68.86           N  
ATOM    209  N   PHE A  26       6.200   0.378   4.969  1.00 95.21           N  
ATOM    210  CA  PHE A  26       6.282  -0.741   4.039  1.00 95.53           C  
ATOM    211  C   PHE A  26       7.570  -0.677   3.227  1.00 94.77           C  
ATOM    212  CB  PHE A  26       5.071  -0.753   3.101  1.00 95.14           C  
ATOM    213  O   PHE A  26       8.052   0.410   2.902  1.00 93.72           O  
ATOM    214  CG  PHE A  26       3.754  -0.912   3.812  1.00 94.06           C  
ATOM    215  CD1 PHE A  26       3.318  -2.166   4.224  1.00 91.46           C  
ATOM    216  CD2 PHE A  26       2.952   0.192   4.067  1.00 91.22           C  
ATOM    217  CE1 PHE A  26       2.100  -2.316   4.882  1.00 92.75           C  
ATOM    218  CE2 PHE A  26       1.733   0.049   4.725  1.00 93.08           C  
ATOM    219  CZ  PHE A  26       1.308  -1.206   5.130  1.00 92.25           C  
ATOM    220  N   GLN A  27       8.103  -1.747   2.959  1.00 94.70           N  
ATOM    221  CA  GLN A  27       9.048  -1.952   1.866  1.00 94.62           C  
ATOM    222  C   GLN A  27       8.333  -2.409   0.598  1.00 94.78           C  
ATOM    223  CB  GLN A  27      10.116  -2.973   2.263  1.00 93.43           C  
ATOM    224  O   GLN A  27       7.617  -3.413   0.610  1.00 94.30           O  
ATOM    225  CG  GLN A  27      11.187  -3.187   1.203  1.00 86.33           C  
ATOM    226  CD  GLN A  27      12.241  -4.192   1.627  1.00 82.29           C  
ATOM    227  NE2 GLN A  27      13.283  -4.337   0.817  1.00 73.76           N  
ATOM    228  OE1 GLN A  27      12.119  -4.834   2.676  1.00 77.69           O  
ATOM    229  N   ILE A  28       8.476  -1.651  -0.456  1.00 92.92           N  
ATOM    230  CA  ILE A  28       7.846  -2.028  -1.717  1.00 93.18           C  
ATOM    231  C   ILE A  28       8.705  -3.069  -2.432  1.00 92.65           C  
ATOM    232  CB  ILE A  28       7.622  -0.800  -2.627  1.00 92.17           C  
ATOM    233  O   ILE A  28       9.880  -2.825  -2.713  1.00 91.60           O  
ATOM    234  CG1 ILE A  28       6.829   0.280  -1.882  1.00 87.96           C  
ATOM    235  CG2 ILE A  28       6.911  -1.208  -3.920  1.00 87.06           C  
ATOM    236  CD1 ILE A  28       5.469  -0.186  -1.382  1.00 84.29           C  
ATOM    237  N   LEU A  29       8.121  -4.278  -2.739  1.00 92.51           N  
ATOM    238  CA  LEU A  29       8.815  -5.406  -3.350  1.00 92.23           C  
ATOM    239  C   LEU A  29       8.617  -5.413  -4.862  1.00 91.56           C  
ATOM    240  CB  LEU A  29       8.322  -6.726  -2.752  1.00 91.80           C  
ATOM    241  O   LEU A  29       9.495  -5.856  -5.605  1.00 90.15           O  
ATOM    242  CG  LEU A  29       8.417  -6.859  -1.231  1.00 90.40           C  
ATOM    243  CD1 LEU A  29       7.813  -8.183  -0.776  1.00 88.16           C  
ATOM    244  CD2 LEU A  29       9.866  -6.741  -0.773  1.00 87.85           C  
ATOM    245  N   ASN A  30       7.455  -4.884  -5.289  1.00 91.14           N  
ATOM    246  CA  ASN A  30       7.122  -4.822  -6.708  1.00 91.48           C  
ATOM    247  C   ASN A  30       6.095  -3.730  -6.996  1.00 91.33           C  
ATOM    248  CB  ASN A  30       6.607  -6.177  -7.199  1.00 89.43           C  
ATOM    249  O   ASN A  30       4.983  -3.763  -6.466  1.00 90.12           O  
ATOM    250  CG  ASN A  30       6.464  -6.237  -8.707  1.00 80.33           C  
ATOM    251  ND2 ASN A  30       6.230  -7.433  -9.234  1.00 72.77           N  
ATOM    252  OD1 ASN A  30       6.564  -5.216  -9.393  1.00 74.60           O  
ATOM    253  N   SER A  31       6.447  -2.824  -7.849  1.00 90.66           N  
ATOM    254  CA  SER A  31       5.578  -1.721  -8.246  1.00 90.60           C  
ATOM    255  C   SER A  31       5.339  -1.720  -9.752  1.00 88.85           C  
ATOM    256  CB  SER A  31       6.179  -0.382  -7.816  1.00 88.74           C  
ATOM    257  O   SER A  31       4.892  -0.719 -10.315  1.00 84.75           O  
ATOM    258  OG  SER A  31       7.428  -0.166  -8.448  1.00 83.94           O  
ATOM    259  N   SER A  32       5.699  -2.808 -10.496  1.00 88.23           N  
ATOM    260  CA  SER A  32       5.775  -2.777 -11.953  1.00 87.43           C  
ATOM    261  C   SER A  32       4.399  -2.970 -12.582  1.00 85.33           C  
ATOM    262  CB  SER A  32       6.733  -3.854 -12.463  1.00 84.12           C  
ATOM    263  O   SER A  32       4.189  -2.623 -13.746  1.00 79.59           O  
ATOM    264  OG  SER A  32       6.277  -5.146 -12.100  1.00 69.96           O  
ATOM    265  N   GLU A  33       3.488  -3.416 -11.837  1.00 75.88           N  
ATOM    266  CA  GLU A  33       2.238  -3.795 -12.488  1.00 74.45           C  
ATOM    267  C   GLU A  33       1.031  -3.310 -11.690  1.00 74.52           C  
ATOM    268  CB  GLU A  33       2.168  -5.312 -12.678  1.00 68.76           C  
ATOM    269  O   GLU A  33       0.840  -3.710 -10.540  1.00 68.06           O  
ATOM    270  CG  GLU A  33       3.141  -5.847 -13.719  1.00 63.31           C  
ATOM    271  CD  GLU A  33       2.941  -7.323 -14.025  1.00 62.24           C  
ATOM    272  OE1 GLU A  33       1.968  -7.922 -13.513  1.00 61.16           O  
ATOM    273  OE2 GLU A  33       3.764  -7.885 -14.781  1.00 57.43           O  
ATOM    274  N   GLY A  34       0.477  -2.171 -12.292  1.00 86.87           N  
ATOM    275  CA  GLY A  34      -0.843  -1.703 -11.903  1.00 86.94           C  
ATOM    276  C   GLY A  34      -0.830  -0.860 -10.641  1.00 87.69           C  
ATOM    277  O   GLY A  34       0.174  -0.216 -10.330  1.00 84.27           O  
ATOM    278  N   ASP A  35      -2.044  -0.628 -10.022  1.00 92.42           N  
ATOM    279  CA  ASP A  35      -2.308   0.279  -8.909  1.00 92.93           C  
ATOM    280  C   ASP A  35      -2.153  -0.436  -7.569  1.00 93.56           C  
ATOM    281  CB  ASP A  35      -3.712   0.877  -9.026  1.00 90.52           C  
ATOM    282  O   ASP A  35      -2.318   0.175  -6.511  1.00 92.74           O  
ATOM    283  CG  ASP A  35      -3.842   1.863 -10.174  1.00 81.69           C  
ATOM    284  OD1 ASP A  35      -2.827   2.474 -10.572  1.00 74.01           O  
ATOM    285  OD2 ASP A  35      -4.971   2.032 -10.684  1.00 79.22           O  
ATOM    286  N   TRP A  36      -1.830  -1.680  -7.640  1.00 92.31           N  
ATOM    287  CA  TRP A  36      -1.625  -2.493  -6.445  1.00 93.32           C  
ATOM    288  C   TRP A  36      -0.186  -2.992  -6.367  1.00 92.46           C  
ATOM    289  CB  TRP A  36      -2.592  -3.680  -6.431  1.00 91.34           C  
ATOM    290  O   TRP A  36       0.302  -3.645  -7.292  1.00 90.89           O  
ATOM    291  CG  TRP A  36      -4.035  -3.289  -6.309  1.00 82.37           C  
ATOM    292  CD1 TRP A  36      -4.833  -2.770  -7.290  1.00 71.88           C  
ATOM    293  CD2 TRP A  36      -4.848  -3.381  -5.135  1.00 74.92           C  
ATOM    294  CE2 TRP A  36      -6.132  -2.901  -5.478  1.00 78.86           C  
ATOM    295  CE3 TRP A  36      -4.617  -3.825  -3.827  1.00 78.54           C  
ATOM    296  NE1 TRP A  36      -6.096  -2.535  -6.797  1.00 81.95           N  
ATOM    297  CH2 TRP A  36      -6.928  -3.292  -3.284  1.00 75.37           C  
ATOM    298  CZ2 TRP A  36      -7.181  -2.852  -4.557  1.00 78.47           C  
ATOM    299  CZ3 TRP A  36      -5.662  -3.775  -2.912  1.00 77.03           C  
ATOM    300  N   TRP A  37       0.480  -2.647  -5.411  1.00 93.19           N  
ATOM    301  CA  TRP A  37       1.905  -2.930  -5.274  1.00 94.01           C  
ATOM    302  C   TRP A  37       2.143  -4.065  -4.284  1.00 93.55           C  
ATOM    303  CB  TRP A  37       2.662  -1.677  -4.825  1.00 92.90           C  
ATOM    304  O   TRP A  37       1.421  -4.193  -3.292  1.00 92.66           O  
ATOM    305  CG  TRP A  37       2.758  -0.613  -5.877  1.00 87.66           C  
ATOM    306  CD1 TRP A  37       2.341  -0.699  -7.176  1.00 78.79           C  
ATOM    307  CD2 TRP A  37       3.311   0.697  -5.719  1.00 81.62           C  
ATOM    308  CE2 TRP A  37       3.195   1.352  -6.964  1.00 86.77           C  
ATOM    309  CE3 TRP A  37       3.892   1.381  -4.643  1.00 86.44           C  
ATOM    310  NE1 TRP A  37       2.601   0.480  -7.835  1.00 87.51           N  
ATOM    311  CH2 TRP A  37       4.206   3.308  -6.095  1.00 82.61           C  
ATOM    312  CZ2 TRP A  37       3.641   2.661  -7.164  1.00 84.74           C  
ATOM    313  CZ3 TRP A  37       4.335   2.684  -4.843  1.00 84.33           C  
ATOM    314  N   GLU A  38       3.123  -4.946  -4.674  1.00 93.96           N  
ATOM    315  CA  GLU A  38       3.584  -5.905  -3.675  1.00 94.16           C  
ATOM    316  C   GLU A  38       4.469  -5.232  -2.630  1.00 94.32           C  
ATOM    317  CB  GLU A  38       4.341  -7.055  -4.344  1.00 93.00           C  
ATOM    318  O   GLU A  38       5.432  -4.544  -2.975  1.00 93.90           O  
ATOM    319  CG  GLU A  38       4.519  -8.275  -3.451  1.00 86.92           C  
ATOM    320  CD  GLU A  38       5.257  -9.415  -4.134  1.00 84.41           C  
ATOM    321  OE1 GLU A  38       5.765  -9.221  -5.262  1.00 81.99           O  
ATOM    322  OE2 GLU A  38       5.328 -10.513  -3.537  1.00 81.06           O  
ATOM    323  N   ALA A  39       4.111  -5.461  -1.394  1.00 94.26           N  
ATOM    324  CA  ALA A  39       4.807  -4.767  -0.313  1.00 94.71           C  
ATOM    325  C   ALA A  39       5.001  -5.685   0.891  1.00 94.50           C  
ATOM    326  CB  ALA A  39       4.038  -3.513   0.096  1.00 93.97           C  
ATOM    327  O   ALA A  39       4.283  -6.675   1.047  1.00 93.96           O  
ATOM    328  N   ARG A  40       5.983  -5.369   1.727  1.00 95.01           N  
ATOM    329  CA  ARG A  40       6.181  -5.969   3.042  1.00 95.11           C  
ATOM    330  C   ARG A  40       5.960  -4.945   4.150  1.00 95.32           C  
ATOM    331  CB  ARG A  40       7.585  -6.568   3.154  1.00 94.21           C  
ATOM    332  O   ARG A  40       6.566  -3.871   4.140  1.00 95.03           O  
ATOM    333  CG  ARG A  40       7.840  -7.299   4.463  1.00 89.68           C  
ATOM    334  CD  ARG A  40       9.237  -7.903   4.509  1.00 87.61           C  
ATOM    335  NE  ARG A  40       9.405  -8.948   3.503  1.00 83.32           N  
ATOM    336  NH1 ARG A  40      10.337 -10.483   4.957  1.00 71.51           N  
ATOM    337  NH2 ARG A  40      10.031 -11.026   2.751  1.00 68.51           N  
ATOM    338  CZ  ARG A  40       9.924 -10.150   3.739  1.00 78.24           C  
ATOM    339  N   SER A  41       5.050  -5.260   5.102  1.00 94.56           N  
ATOM    340  CA  SER A  41       4.892  -4.423   6.287  1.00 95.00           C  
ATOM    341  C   SER A  41       6.110  -4.521   7.200  1.00 94.73           C  
ATOM    342  CB  SER A  41       3.633  -4.819   7.060  1.00 94.14           C  
ATOM    343  O   SER A  41       6.532  -5.620   7.564  1.00 94.02           O  
ATOM    344  OG  SER A  41       3.619  -4.215   8.342  1.00 88.52           O  
ATOM    345  N   LEU A  42       6.607  -3.386   7.564  1.00 94.79           N  
ATOM    346  CA  LEU A  42       7.733  -3.384   8.492  1.00 94.63           C  
ATOM    347  C   LEU A  42       7.252  -3.546   9.930  1.00 94.26           C  
ATOM    348  CB  LEU A  42       8.539  -2.090   8.354  1.00 93.83           C  
ATOM    349  O   LEU A  42       8.060  -3.748  10.840  1.00 93.17           O  
ATOM    350  CG  LEU A  42       9.203  -1.846   6.998  1.00 90.37           C  
ATOM    351  CD1 LEU A  42      10.054  -0.581   7.044  1.00 84.38           C  
ATOM    352  CD2 LEU A  42      10.046  -3.049   6.591  1.00 83.87           C  
ATOM    353  N   THR A  43       5.955  -3.406  10.158  1.00 91.14           N  
ATOM    354  CA  THR A  43       5.366  -3.610  11.476  1.00 91.17           C  
ATOM    355  C   THR A  43       5.032  -5.083  11.698  1.00 90.11           C  
ATOM    356  CB  THR A  43       4.094  -2.760  11.657  1.00 88.59           C  
ATOM    357  O   THR A  43       5.415  -5.665  12.715  1.00 88.19           O  
ATOM    358  CG2 THR A  43       3.512  -2.932  13.056  1.00 73.92           C  
ATOM    359  OG1 THR A  43       4.416  -1.379  11.452  1.00 79.43           O  
ATOM    360  N   THR A  44       4.384  -5.759  10.725  1.00 90.55           N  
ATOM    361  CA  THR A  44       3.871  -7.108  10.936  1.00 90.19           C  
ATOM    362  C   THR A  44       4.755  -8.138  10.239  1.00 89.85           C  
ATOM    363  CB  THR A  44       2.424  -7.241  10.429  1.00 88.65           C  
ATOM    364  O   THR A  44       4.695  -9.329  10.553  1.00 88.56           O  
ATOM    365  CG2 THR A  44       1.522  -6.182  11.054  1.00 81.18           C  
ATOM    366  OG1 THR A  44       2.407  -7.086   9.004  1.00 82.62           O  
ATOM    367  N   GLY A  45       5.573  -7.675   9.244  1.00 92.91           N  
ATOM    368  CA  GLY A  45       6.404  -8.580   8.467  1.00 92.90           C  
ATOM    369  C   GLY A  45       5.644  -9.288   7.362  1.00 92.48           C  
ATOM    370  O   GLY A  45       6.226 -10.057   6.594  1.00 91.20           O  
ATOM    371  N   GLU A  46       4.362  -9.047   7.324  1.00 93.68           N  
ATOM    372  CA  GLU A  46       3.524  -9.698   6.322  1.00 93.61           C  
ATOM    373  C   GLU A  46       3.729  -9.078   4.943  1.00 93.88           C  
ATOM    374  CB  GLU A  46       2.048  -9.618   6.721  1.00 91.93           C  
ATOM    375  O   GLU A  46       3.963  -7.873   4.827  1.00 93.28           O  
ATOM    376  CG  GLU A  46       1.705 -10.414   7.972  1.00 81.74           C  
ATOM    377  CD  GLU A  46       0.229 -10.355   8.334  1.00 77.94           C  
ATOM    378  OE1 GLU A  46      -0.416  -9.311   8.086  1.00 75.28           O  
ATOM    379  OE2 GLU A  46      -0.286 -11.362   8.871  1.00 73.75           O  
ATOM    380  N   THR A  47       3.730 -10.003   3.947  1.00 94.00           N  
ATOM    381  CA  THR A  47       3.802  -9.561   2.559  1.00 94.00           C  
ATOM    382  C   THR A  47       2.450  -9.718   1.870  1.00 93.90           C  
ATOM    383  CB  THR A  47       4.873 -10.346   1.778  1.00 92.70           C  
ATOM    384  O   THR A  47       1.719 -10.674   2.136  1.00 93.12           O  
ATOM    385  CG2 THR A  47       4.957  -9.871   0.331  1.00 82.06           C  
ATOM    386  OG1 THR A  47       6.147 -10.158   2.406  1.00 82.51           O  
ATOM    387  N   GLY A  48       2.090  -8.828   1.015  1.00 94.06           N  
ATOM    388  CA  GLY A  48       0.868  -8.819   0.228  1.00 94.23           C  
ATOM    389  C   GLY A  48       0.698  -7.557  -0.596  1.00 94.28           C  
ATOM    390  O   GLY A  48       1.603  -6.723  -0.657  1.00 93.75           O  
ATOM    391  N   TYR A  49      -0.435  -7.419  -1.216  1.00 93.98           N  
ATOM    392  CA  TYR A  49      -0.690  -6.283  -2.094  1.00 94.25           C  
ATOM    393  C   TYR A  49      -1.311  -5.125  -1.322  1.00 94.44           C  
ATOM    394  CB  TYR A  49      -1.609  -6.692  -3.250  1.00 93.56           C  
ATOM    395  O   TYR A  49      -2.106  -5.339  -0.404  1.00 94.17           O  
ATOM    396  CG  TYR A  49      -0.931  -7.552  -4.289  1.00 91.67           C  
ATOM    397  CD1 TYR A  49      -0.177  -6.980  -5.311  1.00 88.31           C  
ATOM    398  CD2 TYR A  49      -1.043  -8.938  -4.251  1.00 88.17           C  
ATOM    399  CE1 TYR A  49       0.448  -7.769  -6.272  1.00 88.13           C  
ATOM    400  CE2 TYR A  49      -0.423  -9.736  -5.206  1.00 88.08           C  
ATOM    401  OH  TYR A  49       0.936  -9.929  -7.159  1.00 83.40           O  
ATOM    402  CZ  TYR A  49       0.320  -9.143  -6.211  1.00 86.73           C  
ATOM    403  N   ILE A  50      -1.000  -3.909  -1.740  1.00 94.72           N  
ATOM    404  CA  ILE A  50      -1.569  -2.689  -1.177  1.00 94.98           C  
ATOM    405  C   ILE A  50      -1.933  -1.722  -2.302  1.00 94.80           C  
ATOM    406  CB  ILE A  50      -0.593  -2.016  -0.186  1.00 94.65           C  
ATOM    407  O   ILE A  50      -1.295  -1.720  -3.358  1.00 94.31           O  
ATOM    408  CG1 ILE A  50       0.695  -1.599  -0.905  1.00 93.79           C  
ATOM    409  CG2 ILE A  50      -0.287  -2.949   0.989  1.00 93.39           C  
ATOM    410  CD1 ILE A  50       1.575  -0.653  -0.100  1.00 92.32           C  
ATOM    411  N   PRO A  51      -2.968  -0.954  -2.082  1.00 94.57           N  
ATOM    412  CA  PRO A  51      -3.219   0.090  -3.078  1.00 94.77           C  
ATOM    413  C   PRO A  51      -2.150   1.180  -3.074  1.00 94.85           C  
ATOM    414  CB  PRO A  51      -4.578   0.657  -2.660  1.00 94.22           C  
ATOM    415  O   PRO A  51      -1.851   1.752  -2.023  1.00 94.53           O  
ATOM    416  CG  PRO A  51      -4.691   0.341  -1.203  1.00 93.08           C  
ATOM    417  CD  PRO A  51      -3.822  -0.846  -0.903  1.00 92.44           C  
ATOM    418  N   SER A  52      -1.606   1.568  -4.233  1.00 94.74           N  
ATOM    419  CA  SER A  52      -0.455   2.460  -4.322  1.00 94.87           C  
ATOM    420  C   SER A  52      -0.820   3.878  -3.898  1.00 94.78           C  
ATOM    421  CB  SER A  52       0.105   2.473  -5.745  1.00 93.93           C  
ATOM    422  O   SER A  52       0.036   4.633  -3.432  1.00 94.14           O  
ATOM    423  OG  SER A  52      -0.852   2.983  -6.657  1.00 88.62           O  
ATOM    424  N   ASN A  53      -2.193   4.171  -4.035  1.00 95.49           N  
ATOM    425  CA  ASN A  53      -2.621   5.524  -3.696  1.00 95.53           C  
ATOM    426  C   ASN A  53      -2.912   5.663  -2.205  1.00 95.62           C  
ATOM    427  CB  ASN A  53      -3.851   5.919  -4.516  1.00 94.92           C  
ATOM    428  O   ASN A  53      -3.327   6.728  -1.745  1.00 95.14           O  
ATOM    429  CG  ASN A  53      -5.037   5.008  -4.266  1.00 93.07           C  
ATOM    430  ND2 ASN A  53      -6.220   5.448  -4.677  1.00 91.51           N  
ATOM    431  OD1 ASN A  53      -4.891   3.918  -3.706  1.00 90.42           O  
ATOM    432  N   TYR A  54      -2.721   4.653  -1.399  1.00 95.70           N  
ATOM    433  CA  TYR A  54      -2.891   4.719   0.048  1.00 95.96           C  
ATOM    434  C   TYR A  54      -1.555   4.949   0.744  1.00 95.92           C  
ATOM    435  CB  TYR A  54      -3.538   3.434   0.573  1.00 95.51           C  
ATOM    436  O   TYR A  54      -1.493   5.023   1.974  1.00 95.34           O  
ATOM    437  CG  TYR A  54      -5.046   3.441   0.503  1.00 93.97           C  
ATOM    438  CD1 TYR A  54      -5.720   4.331  -0.330  1.00 90.19           C  
ATOM    439  CD2 TYR A  54      -5.800   2.558   1.269  1.00 90.20           C  
ATOM    440  CE1 TYR A  54      -7.109   4.343  -0.397  1.00 90.60           C  
ATOM    441  CE2 TYR A  54      -7.189   2.561   1.210  1.00 91.10           C  
ATOM    442  OH  TYR A  54      -9.210   3.462   0.313  1.00 80.47           O  
ATOM    443  CZ  TYR A  54      -7.834   3.455   0.375  1.00 90.24           C  
ATOM    444  N   VAL A  55      -0.480   5.060  -0.051  1.00 95.50           N  
ATOM    445  CA  VAL A  55       0.823   5.201   0.591  1.00 95.52           C  
ATOM    446  C   VAL A  55       1.579   6.375  -0.026  1.00 95.18           C  
ATOM    447  CB  VAL A  55       1.658   3.907   0.471  1.00 95.15           C  
ATOM    448  O   VAL A  55       1.254   6.821  -1.129  1.00 94.39           O  
ATOM    449  CG1 VAL A  55       0.957   2.745   1.172  1.00 93.37           C  
ATOM    450  CG2 VAL A  55       1.916   3.573  -0.997  1.00 92.68           C  
ATOM    451  N   ALA A  56       2.575   6.865   0.662  1.00 94.95           N  
ATOM    452  CA  ALA A  56       3.484   7.922   0.226  1.00 94.97           C  
ATOM    453  C   ALA A  56       4.923   7.607   0.625  1.00 94.76           C  
ATOM    454  CB  ALA A  56       3.055   9.267   0.810  1.00 94.17           C  
ATOM    455  O   ALA A  56       5.161   6.917   1.618  1.00 94.10           O  
ATOM    456  N   PRO A  57       5.915   7.964  -0.233  1.00 93.61           N  
ATOM    457  CA  PRO A  57       7.313   7.749   0.147  1.00 93.68           C  
ATOM    458  C   PRO A  57       7.663   8.381   1.493  1.00 93.32           C  
ATOM    459  CB  PRO A  57       8.094   8.415  -0.989  1.00 92.27           C  
ATOM    460  O   PRO A  57       7.159   9.458   1.822  1.00 92.21           O  
ATOM    461  CG  PRO A  57       7.091   8.607  -2.080  1.00 87.59           C  
ATOM    462  CD  PRO A  57       5.725   8.697  -1.462  1.00 86.29           C  
ATOM    463  N   VAL A  58       8.461   7.686   2.245  1.00 92.50           N  
ATOM    464  CA  VAL A  58       8.997   8.262   3.474  1.00 91.80           C  
ATOM    465  C   VAL A  58      10.094   9.269   3.137  1.00 89.01           C  
ATOM    466  CB  VAL A  58       9.547   7.171   4.419  1.00 90.00           C  
ATOM    467  O   VAL A  58      10.980   8.984   2.328  1.00 84.77           O  
ATOM    468  CG1 VAL A  58      10.164   7.799   5.667  1.00 82.14           C  
ATOM    469  CG2 VAL A  58       8.440   6.190   4.803  1.00 81.94           C  
ATOM    470  N   ASP A  59       9.897  10.506   3.394  1.00 80.52           N  
ATOM    471  CA  ASP A  59      10.931  11.510   3.164  1.00 78.76           C  
ATOM    472  C   ASP A  59      12.180  11.211   3.990  1.00 76.84           C  
ATOM    473  CB  ASP A  59      10.404  12.908   3.495  1.00 73.17           C  
ATOM    474  O   ASP A  59      12.083  10.726   5.119  1.00 71.92           O  
ATOM    475  CG  ASP A  59       9.308  13.368   2.549  1.00 66.32           C  
ATOM    476  OD1 ASP A  59       9.347  13.011   1.352  1.00 61.20           O  
ATOM    477  OD2 ASP A  59       8.400  14.095   3.005  1.00 62.33           O  
TER     478      ASP A  59
END
