# Supplementary material for: Semantical and geometrical protein encoding toward enhanced bioactivity and thermostability
Source: eLife. 2025 May 2;13:RP98033. doi: 10.7554/eLife.98033 (PMC12048155; doi:10.7554/eLife.98033)
Supplement: Source code 1. [file elife-98033-code1.zip › ProtSSN-master/data/DDG/DATASET/1SHF-8.0-80.1/1SHF-8.0-80.1.exp.pdb]

HEADER    PHOSPHOTRANSFERASE                      19-MAY-93   1SHF              
TITLE     CRYSTAL STRUCTURE OF THE SH3 DOMAIN IN HUMAN FYN; COMPARISON OF THE   
TITLE    2 THREE-DIMENSIONAL STRUCTURES OF SH3 DOMAINS IN TYROSINE KINASES AND  
TITLE    3 SPECTRIN                                                             
COMPND    MOL_ID: 1;                                                            
COMPND   2 MOLECULE: FYN TYROSINE KINASE SH3 DOMAIN;                            
COMPND   3 CHAIN: A, B;                                                         
COMPND   4 EC: 2.7.1.112;                                                       
COMPND   5 ENGINEERED: YES                                                      
SOURCE    MOL_ID: 1;                                                            
SOURCE   2 ORGANISM_SCIENTIFIC: HOMO SAPIENS;                                   
SOURCE   3 ORGANISM_COMMON: HUMAN;                                              
SOURCE   4 ORGANISM_TAXID: 9606                                                 
KEYWDS    PHOSPHOTRANSFERASE                                                    
EXPDTA    X-RAY DIFFRACTION                                                     
AUTHOR    M.NOBLE,A.MUSACCHIO,M.SARASTE,R.WIERENGA                              
REVDAT   5   14-AUG-19 1SHF    1       REMARK                                   
REVDAT   4   17-JUL-19 1SHF    1       REMARK                                   
REVDAT   3   24-FEB-09 1SHF    1       VERSN                                    
REVDAT   2   01-APR-03 1SHF    1       JRNL                                     
REVDAT   1   31-OCT-93 1SHF    0                                                
JRNL        AUTH   M.E.NOBLE,A.MUSACCHIO,M.SARASTE,S.A.COURTNEIDGE,R.K.WIERENGA 
JRNL        TITL   CRYSTAL STRUCTURE OF THE SH3 DOMAIN IN HUMAN FYN; COMPARISON 
JRNL        TITL 2 OF THE THREE-DIMENSIONAL STRUCTURES OF SH3 DOMAINS IN        
JRNL        TITL 3 TYROSINE KINASES AND SPECTRIN.                               
JRNL        REF    EMBO J.                       V.  12  2617 1993              
JRNL        REFN                   ISSN 0261-4189                               
JRNL        PMID   7687536                                                      
REMARK   2                                                                      
REMARK   2 RESOLUTION.    1.90 ANGSTROMS.                                       
REMARK   3                                                                      
REMARK   3 REFINEMENT.                                                          
REMARK   3   PROGRAM     : TNT                                                  
REMARK   3   AUTHORS     : TRONRUD,TEN EYCK,MATTHEWS                            
REMARK   3                                                                      
REMARK   3  DATA USED IN REFINEMENT.                                            
REMARK   3   RESOLUTION RANGE HIGH (ANGSTROMS) : 1.90                           
REMARK   3   RESOLUTION RANGE LOW  (ANGSTROMS) : NULL                           
REMARK   3   DATA CUTOFF            (SIGMA(F)) : NULL                           
REMARK   3   COMPLETENESS FOR RANGE        (%) : NULL                           
REMARK   3   NUMBER OF REFLECTIONS             : NULL                           
REMARK   3                                                                      
REMARK   3  USING DATA ABOVE SIGMA CUTOFF.                                      
REMARK   3   CROSS-VALIDATION METHOD          : NULL                            
REMARK   3   FREE R VALUE TEST SET SELECTION  : NULL                            
REMARK   3   R VALUE     (WORKING + TEST SET) : 0.180                           
REMARK   3   R VALUE            (WORKING SET) : 0.180                           
REMARK   3   FREE R VALUE                     : NULL                            
REMARK   3   FREE R VALUE TEST SET SIZE   (%) : NULL                            
REMARK   3   FREE R VALUE TEST SET COUNT      : NULL                            
REMARK   3                                                                      
REMARK   3  USING ALL DATA, NO SIGMA CUTOFF.                                    
REMARK   3   R VALUE   (WORKING + TEST SET, NO CUTOFF) : NULL                   
REMARK   3   R VALUE          (WORKING SET, NO CUTOFF) : NULL                   
REMARK   3   FREE R VALUE                  (NO CUTOFF) : NULL                   
REMARK   3   FREE R VALUE TEST SET SIZE (%, NO CUTOFF) : NULL                   
REMARK   3   FREE R VALUE TEST SET COUNT   (NO CUTOFF) : NULL                   
REMARK   3   TOTAL NUMBER OF REFLECTIONS   (NO CUTOFF) : NULL                   
REMARK   3                                                                      
REMARK   3  NUMBER OF NON-HYDROGEN ATOMS USED IN REFINEMENT.                    
REMARK   3   PROTEIN ATOMS            : 956                                     
REMARK   3   NUCLEIC ACID ATOMS       : 0                                       
REMARK   3   HETEROGEN ATOMS          : 0                                       
REMARK   3   SOLVENT ATOMS            : 0                                       
REMARK   3                                                                      
REMARK   3  WILSON B VALUE (FROM FCALC, A**2) : NULL                            
REMARK   3                                                                      
REMARK   3  RMS DEVIATIONS FROM IDEAL VALUES.    RMS    WEIGHT  COUNT           
REMARK   3   BOND LENGTHS                 (A) : NULL  ; NULL  ; NULL            
REMARK   3   BOND ANGLES            (DEGREES) : NULL  ; NULL  ; NULL            
REMARK   3   TORSION ANGLES         (DEGREES) : NULL  ; NULL  ; NULL            
REMARK   3   PSEUDOROTATION ANGLES  (DEGREES) : NULL  ; NULL  ; NULL            
REMARK   3   TRIGONAL CARBON PLANES       (A) : NULL  ; NULL  ; NULL            
REMARK   3   GENERAL PLANES               (A) : NULL  ; NULL  ; NULL            
REMARK   3   ISOTROPIC THERMAL FACTORS (A**2) : NULL  ; NULL  ; NULL            
REMARK   3   NON-BONDED CONTACTS          (A) : NULL  ; NULL  ; NULL            
REMARK   3                                                                      
REMARK   3  INCORRECT CHIRAL-CENTERS (COUNT) : NULL                             
REMARK   3                                                                      
REMARK   3  BULK SOLVENT MODELING.                                              
REMARK   3   METHOD USED : NULL                                                 
REMARK   3   KSOL        : NULL                                                 
REMARK   3   BSOL        : NULL                                                 
REMARK   3                                                                      
REMARK   3  RESTRAINT LIBRARIES.                                                
REMARK   3   STEREOCHEMISTRY : NULL                                             
REMARK   3   ISOTROPIC THERMAL FACTOR RESTRAINTS : NULL                         
REMARK   3                                                                      
REMARK   3  OTHER REFINEMENT REMARKS: NULL                                      
REMARK   4                                                                      
REMARK   4 1SHF COMPLIES WITH FORMAT V. 3.30, 13-JUL-11                         
REMARK 100                                                                      
REMARK 100 THIS ENTRY HAS BEEN PROCESSED BY BNL.                                
REMARK 100 THE DEPOSITION ID IS D_1000176373.                                   
REMARK 200                                                                      
REMARK 200 EXPERIMENTAL DETAILS                                                 
REMARK 200  EXPERIMENT TYPE                : X-RAY DIFFRACTION                  
REMARK 200  DATE OF DATA COLLECTION        : NULL                               
REMARK 200  TEMPERATURE           (KELVIN) : NULL                               
REMARK 200  PH                             : NULL                               
REMARK 200  NUMBER OF CRYSTALS USED        : NULL                               
REMARK 200                                                                      
REMARK 200  SYNCHROTRON              (Y/N) : NULL                               
REMARK 200  RADIATION SOURCE               : NULL                               
REMARK 200  BEAMLINE                       : NULL                               
REMARK 200  X-RAY GENERATOR MODEL          : NULL                               
REMARK 200  MONOCHROMATIC OR LAUE    (M/L) : NULL                               
REMARK 200  WAVELENGTH OR RANGE        (A) : NULL                               
REMARK 200  MONOCHROMATOR                  : NULL                               
REMARK 200  OPTICS                         : NULL                               
REMARK 200                                                                      
REMARK 200  DETECTOR TYPE                  : NULL                               
REMARK 200  DETECTOR MANUFACTURER          : NULL                               
REMARK 200  INTENSITY-INTEGRATION SOFTWARE : NULL                               
REMARK 200  DATA SCALING SOFTWARE          : NULL                               
REMARK 200                                                                      
REMARK 200  NUMBER OF UNIQUE REFLECTIONS   : NULL                               
REMARK 200  RESOLUTION RANGE HIGH      (A) : NULL                               
REMARK 200  RESOLUTION RANGE LOW       (A) : NULL                               
REMARK 200  REJECTION CRITERIA  (SIGMA(I)) : NULL                               
REMARK 200                                                                      
REMARK 200 OVERALL.                                                             
REMARK 200  COMPLETENESS FOR RANGE     (%) : NULL                               
REMARK 200  DATA REDUNDANCY                : NULL                               
REMARK 200  R MERGE                    (I) : NULL                               
REMARK 200  R SYM                      (I) : NULL                               
REMARK 200  <I/SIGMA(I)> FOR THE DATA SET  : NULL                               
REMARK 200                                                                      
REMARK 200 IN THE HIGHEST RESOLUTION SHELL.                                     
REMARK 200  HIGHEST RESOLUTION SHELL, RANGE HIGH (A) : NULL                     
REMARK 200  HIGHEST RESOLUTION SHELL, RANGE LOW  (A) : NULL                     
REMARK 200  COMPLETENESS FOR SHELL     (%) : NULL                               
REMARK 200  DATA REDUNDANCY IN SHELL       : NULL                               
REMARK 200  R MERGE FOR SHELL          (I) : NULL                               
REMARK 200  R SYM FOR SHELL            (I) : NULL                               
REMARK 200  <I/SIGMA(I)> FOR SHELL         : NULL                               
REMARK 200                                                                      
REMARK 200 DIFFRACTION PROTOCOL: NULL                                           
REMARK 200 METHOD USED TO DETERMINE THE STRUCTURE: NULL                         
REMARK 200 SOFTWARE USED: X-PLOR                                                
REMARK 200 STARTING MODEL: NULL                                                 
REMARK 200                                                                      
REMARK 200 REMARK: NULL                                                         
REMARK 280                                                                      
REMARK 280 CRYSTAL                                                              
REMARK 280 SOLVENT CONTENT, VS   (%): 56.50                                     
REMARK 280 MATTHEWS COEFFICIENT, VM (ANGSTROMS**3/DA): 2.83                     
REMARK 280                                                                      
REMARK 280 CRYSTALLIZATION CONDITIONS: NULL                                     
REMARK 290                                                                      
REMARK 290 CRYSTALLOGRAPHIC SYMMETRY                                            
REMARK 290 SYMMETRY OPERATORS FOR SPACE GROUP: C 1 2 1                          
REMARK 290                                                                      
REMARK 290      SYMOP   SYMMETRY                                                
REMARK 290     NNNMMM   OPERATOR                                                
REMARK 290       1555   X,Y,Z                                                   
REMARK 290       2555   -X,Y,-Z                                                 
REMARK 290       3555   X+1/2,Y+1/2,Z                                           
REMARK 290       4555   -X+1/2,Y+1/2,-Z                                         
REMARK 290                                                                      
REMARK 290     WHERE NNN -> OPERATOR NUMBER                                     
REMARK 290           MMM -> TRANSLATION VECTOR                                  
REMARK 290                                                                      
REMARK 290 CRYSTALLOGRAPHIC SYMMETRY TRANSFORMATIONS                            
REMARK 290 THE FOLLOWING TRANSFORMATIONS OPERATE ON THE ATOM/HETATM             
REMARK 290 RECORDS IN THIS ENTRY TO PRODUCE CRYSTALLOGRAPHICALLY                
REMARK 290 RELATED MOLECULES.                                                   
REMARK 290   SMTRY1   1  1.000000  0.000000  0.000000        0.00000            
REMARK 290   SMTRY2   1  0.000000  1.000000  0.000000        0.00000            
REMARK 290   SMTRY3   1  0.000000  0.000000  1.000000        0.00000            
REMARK 290   SMTRY1   2 -1.000000  0.000000  0.000000        0.00000            
REMARK 290   SMTRY2   2  0.000000  1.000000  0.000000        0.00000            
REMARK 290   SMTRY3   2  0.000000  0.000000 -1.000000        0.00000            
REMARK 290   SMTRY1   3  1.000000  0.000000  0.000000       36.85000            
REMARK 290   SMTRY2   3  0.000000  1.000000  0.000000       24.30000            
REMARK 290   SMTRY3   3  0.000000  0.000000  1.000000        0.00000            
REMARK 290   SMTRY1   4 -1.000000  0.000000  0.000000       36.85000            
REMARK 290   SMTRY2   4  0.000000  1.000000  0.000000       24.30000            
REMARK 290   SMTRY3   4  0.000000  0.000000 -1.000000        0.00000            
REMARK 290                                                                      
REMARK 290 REMARK: NULL                                                         
REMARK 300                                                                      
REMARK 300 BIOMOLECULE: 1                                                       
REMARK 300 SEE REMARK 350 FOR THE AUTHOR PROVIDED AND/OR PROGRAM                
REMARK 300 GENERATED ASSEMBLY INFORMATION FOR THE STRUCTURE IN                  
REMARK 300 THIS ENTRY. THE REMARK MAY ALSO PROVIDE INFORMATION ON               
REMARK 300 BURIED SURFACE AREA.                                                 
REMARK 350                                                                      
REMARK 350 COORDINATES FOR A COMPLETE MULTIMER REPRESENTING THE KNOWN           
REMARK 350 BIOLOGICALLY SIGNIFICANT OLIGOMERIZATION STATE OF THE                
REMARK 350 MOLECULE CAN BE GENERATED BY APPLYING BIOMT TRANSFORMATIONS          
REMARK 350 GIVEN BELOW.  BOTH NON-CRYSTALLOGRAPHIC AND                          
REMARK 350 CRYSTALLOGRAPHIC OPERATIONS ARE GIVEN.                               
REMARK 350                                                                      
REMARK 350 BIOMOLECULE: 1                                                       
REMARK 350 AUTHOR DETERMINED BIOLOGICAL UNIT: TETRAMERIC                        
REMARK 350 APPLY THE FOLLOWING TO CHAINS: A, B                                  
REMARK 350   BIOMT1   1  1.000000  0.000000  0.000000        0.00000            
REMARK 350   BIOMT2   1  0.000000  1.000000  0.000000        0.00000            
REMARK 350   BIOMT3   1  0.000000  0.000000  1.000000        0.00000            
REMARK 350   BIOMT1   2 -1.000000  0.000000  0.000000       61.58249            
REMARK 350   BIOMT2   2  0.000000  1.000000  0.000000        0.00000            
REMARK 350   BIOMT3   2  0.000000  0.000000 -1.000000       85.14203            
REMARK 500                                                                      
REMARK 500 GEOMETRY AND STEREOCHEMISTRY                                         
REMARK 500 SUBTOPIC: COVALENT BOND LENGTHS                                      
REMARK 500                                                                      
REMARK 500 THE STEREOCHEMICAL PARAMETERS OF THE FOLLOWING RESIDUES              
REMARK 500 HAVE VALUES WHICH DEVIATE FROM EXPECTED VALUES BY MORE               
REMARK 500 THAN 6*RMSD (M=MODEL NUMBER; RES=RESIDUE NAME; C=CHAIN               
REMARK 500 IDENTIFIER; SSEQ=SEQUENCE NUMBER; I=INSERTION CODE).                 
REMARK 500                                                                      
REMARK 500 STANDARD TABLE:                                                      
REMARK 500 FORMAT: (10X,I3,1X,2(A3,1X,A1,I4,A1,1X,A4,3X),1X,F6.3)               
REMARK 500                                                                      
REMARK 500 EXPECTED VALUES PROTEIN: ENGH AND HUBER, 1999                        
REMARK 500 EXPECTED VALUES NUCLEIC ACID: CLOWNEY ET AL 1996                     
REMARK 500                                                                      
REMARK 500  M RES CSSEQI ATM1   RES CSSEQI ATM2   DEVIATION                     
REMARK 500    GLU A 107   CD    GLU A 107   OE1     0.102                       
REMARK 500    GLU A 116   CD    GLU A 116   OE2     0.073                       
REMARK 500    GLU A 129   CD    GLU A 129   OE2     0.071                       
REMARK 500    GLU B  94   CD    GLU B  94   OE2     0.083                       
REMARK 500    GLU B  98   CD    GLU B  98   OE2     0.070                       
REMARK 500    GLU B 107   CD    GLU B 107   OE1     0.074                       
REMARK 500    GLU B 116   CD    GLU B 116   OE2     0.087                       
REMARK 500                                                                      
REMARK 500 REMARK: NULL                                                         
REMARK 500                                                                      
REMARK 500 GEOMETRY AND STEREOCHEMISTRY                                         
REMARK 500 SUBTOPIC: COVALENT BOND ANGLES                                       
REMARK 500                                                                      
REMARK 500 THE STEREOCHEMICAL PARAMETERS OF THE FOLLOWING RESIDUES              
REMARK 500 HAVE VALUES WHICH DEVIATE FROM EXPECTED VALUES BY MORE               
REMARK 500 THAN 6*RMSD (M=MODEL NUMBER; RES=RESIDUE NAME; C=CHAIN               
REMARK 500 IDENTIFIER; SSEQ=SEQUENCE NUMBER; I=INSERTION CODE).                 
REMARK 500                                                                      
REMARK 500 STANDARD TABLE:                                                      
REMARK 500 FORMAT: (10X,I3,1X,A3,1X,A1,I4,A1,3(1X,A4,2X),12X,F5.1)              
REMARK 500                                                                      
REMARK 500 EXPECTED VALUES PROTEIN: ENGH AND HUBER, 1999                        
REMARK 500 EXPECTED VALUES NUCLEIC ACID: CLOWNEY ET AL 1996                     
REMARK 500                                                                      
REMARK 500  M RES CSSEQI ATM1   ATM2   ATM3                                     
REMARK 500    ASP A  92   CB  -  CG  -  OD2 ANGL. DEV. =  -5.7 DEGREES          
REMARK 500    ARG A  96   NE  -  CZ  -  NH1 ANGL. DEV. =   7.0 DEGREES          
REMARK 500    ARG A  96   NE  -  CZ  -  NH2 ANGL. DEV. =  -3.7 DEGREES          
REMARK 500    ASP A 100   CB  -  CG  -  OD1 ANGL. DEV. =   5.7 DEGREES          
REMARK 500    ASP A 118   CB  -  CG  -  OD2 ANGL. DEV. =  -8.1 DEGREES          
REMARK 500    ARG A 123   CD  -  NE  -  CZ  ANGL. DEV. =  15.1 DEGREES          
REMARK 500    ARG A 123   NE  -  CZ  -  NH1 ANGL. DEV. =  -7.5 DEGREES          
REMARK 500    GLY A 128   C   -  N   -  CA  ANGL. DEV. = -13.4 DEGREES          
REMARK 500    ASP A 142   CB  -  CG  -  OD1 ANGL. DEV. =  -6.5 DEGREES          
REMARK 500    ASP B 100   CB  -  CG  -  OD2 ANGL. DEV. =  -5.4 DEGREES          
REMARK 500    ASP B 118   CB  -  CG  -  OD1 ANGL. DEV. =   6.9 DEGREES          
REMARK 500    ARG B 123   NE  -  CZ  -  NH1 ANGL. DEV. =   7.9 DEGREES          
REMARK 500    ARG B 123   NE  -  CZ  -  NH2 ANGL. DEV. =  -9.9 DEGREES          
REMARK 500    TYR B 132   CB  -  CG  -  CD2 ANGL. DEV. =   5.5 DEGREES          
REMARK 500    TYR B 132   CB  -  CG  -  CD1 ANGL. DEV. =  -7.5 DEGREES          
REMARK 500                                                                      
REMARK 500 REMARK: NULL                                                         
REMARK 500                                                                      
REMARK 500 GEOMETRY AND STEREOCHEMISTRY                                         
REMARK 500 SUBTOPIC: TORSION ANGLES                                             
REMARK 500                                                                      
REMARK 500 TORSION ANGLES OUTSIDE THE EXPECTED RAMACHANDRAN REGIONS:            
REMARK 500 (M=MODEL NUMBER; RES=RESIDUE NAME; C=CHAIN IDENTIFIER;               
REMARK 500 SSEQ=SEQUENCE NUMBER; I=INSERTION CODE).                             
REMARK 500                                                                      
REMARK 500 STANDARD TABLE:                                                      
REMARK 500 FORMAT:(10X,I3,1X,A3,1X,A1,I4,A1,4X,F7.2,3X,F7.2)                    
REMARK 500                                                                      
REMARK 500 EXPECTED VALUES: GJ KLEYWEGT AND TA JONES (1996). PHI/PSI-           
REMARK 500 CHOLOGY: RAMACHANDRAN REVISITED. STRUCTURE 4, 1395 - 1400            
REMARK 500                                                                      
REMARK 500  M RES CSSEQI        PSI       PHI                                   
REMARK 500    THR A  97     -162.58   -124.65                                   
REMARK 500                                                                      
REMARK 500 REMARK: NULL                                                         
REMARK 500                                                                      
REMARK 500 GEOMETRY AND STEREOCHEMISTRY                                         
REMARK 500 SUBTOPIC: PLANAR GROUPS                                              
REMARK 500                                                                      
REMARK 500 PLANAR GROUPS IN THE FOLLOWING RESIDUES HAVE A TOTAL                 
REMARK 500 RMS DISTANCE OF ALL ATOMS FROM THE BEST-FIT PLANE                    
REMARK 500 BY MORE THAN AN EXPECTED VALUE OF 6*RMSD, WITH AN                    
REMARK 500 RMSD 0.02 ANGSTROMS, OR AT LEAST ONE ATOM HAS                        
REMARK 500 AN RMSD GREATER THAN THIS VALUE                                      
REMARK 500 (M=MODEL NUMBER; RES=RESIDUE NAME; C=CHAIN IDENTIFIER;               
REMARK 500 SSEQ=SEQUENCE NUMBER; I=INSERTION CODE).                             
REMARK 500                                                                      
REMARK 500  M RES CSSEQI        RMS     TYPE                                    
REMARK 500    ARG A 123         0.15    SIDE CHAIN                              
REMARK 500    ARG B 123         0.08    SIDE CHAIN                              
REMARK 500                                                                      
REMARK 500 REMARK: NULL                                                         
REMARK 500                                                                      
REMARK 500 GEOMETRY AND STEREOCHEMISTRY                                         
REMARK 500 SUBTOPIC: MAIN CHAIN PLANARITY                                       
REMARK 500                                                                      
REMARK 500 THE FOLLOWING RESIDUES HAVE A PSEUDO PLANARITY                       
REMARK 500 TORSION ANGLE, C(I) - CA(I) - N(I+1) - O(I), GREATER                 
REMARK 500 10.0 DEGREES. (M=MODEL NUMBER; RES=RESIDUE NAME;                     
REMARK 500 C=CHAIN IDENTIFIER; SSEQ=SEQUENCE NUMBER;                            
REMARK 500 I=INSERTION CODE).                                                   
REMARK 500                                                                      
REMARK 500  M RES CSSEQI        ANGLE                                           
REMARK 500    ASP B 118         10.87                                           
REMARK 500                                                                      
REMARK 500 REMARK: NULL                                                         
DBREF  1SHF A   84   142  UNP    P06241   FYN_HUMAN       83    141             
DBREF  1SHF B   84   142  UNP    P06241   FYN_HUMAN       83    141             
SEQRES   1 A   59  VAL THR LEU PHE VAL ALA LEU TYR ASP TYR GLU ALA ARG          
SEQRES   2 A   59  THR GLU ASP ASP LEU SER PHE HIS LYS GLY GLU LYS PHE          
SEQRES   3 A   59  GLN ILE LEU ASN SER SER GLU GLY ASP TRP TRP GLU ALA          
SEQRES   4 A   59  ARG SER LEU THR THR GLY GLU THR GLY TYR ILE PRO SER          
SEQRES   5 A   59  ASN TYR VAL ALA PRO VAL ASP                                  
SEQRES   1 B   59  VAL THR LEU PHE VAL ALA LEU TYR ASP TYR GLU ALA ARG          
SEQRES   2 B   59  THR GLU ASP ASP LEU SER PHE HIS LYS GLY GLU LYS PHE          
SEQRES   3 B   59  GLN ILE LEU ASN SER SER GLU GLY ASP TRP TRP GLU ALA          
SEQRES   4 B   59  ARG SER LEU THR THR GLY GLU THR GLY TYR ILE PRO SER          
SEQRES   5 B   59  ASN TYR VAL ALA PRO VAL ASP                                  
SHEET    1   A 5 THR A 130  PRO A 134  0                                        
SHEET    2   A 5 TRP A 119  SER A 124 -1  O  TRP A 120   N  ILE A 133           
SHEET    3   A 5 LYS A 108  ASN A 113 -1  N  GLN A 110   O  ARG A 123           
SHEET    4   A 5 LEU A  86  ALA A  89 -1  O  PHE A  87   N  PHE A 109           
SHEET    5   A 5 VAL A 138  PRO A 140 -1  O  ALA A 139   N  VAL A  88           
SHEET    1   B 5 THR B 130  PRO B 134  0                                        
SHEET    2   B 5 TRP B 119  SER B 124 -1  N  TRP B 120   O  ILE B 133           
SHEET    3   B 5 LYS B 108  GLN B 110 -1  N  GLN B 110   O  ARG B 123           
SHEET    4   B 5 LEU B  86  ALA B  89 -1  O  PHE B  87   N  PHE B 109           
SHEET    5   B 5 VAL B 138  PRO B 140 -1  O  ALA B 139   N  VAL B  88           
CRYST1   73.700   48.600   43.000  90.00  98.10  90.00 C 1 2 1       8          
ORIGX1      1.000000  0.000000  0.000000        0.00000                         
ORIGX2      0.000000  1.000000  0.000000        0.00000                         
ORIGX3      0.000000  0.000000  1.000000        0.00000                         
SCALE1      0.013569  0.000000  0.001931        0.00000                         
SCALE2      0.000000  0.020576  0.000000        0.00000                         
SCALE3      0.000000  0.000000  0.023490        0.00000                         
ATOM      1  N   VAL A  84      29.568  35.735  28.005  1.00 98.50           N  
ATOM      2  CA  VAL A  84      30.607  34.775  27.710  1.00 96.05           C  
ATOM      3  C   VAL A  84      31.703  35.430  26.886  1.00 94.93           C  
ATOM      4  O   VAL A  84      31.472  36.015  25.826  1.00100.00           O  
ATOM      5  CB  VAL A  84      30.039  33.571  26.952  1.00 95.98           C  
ATOM      6  CG1 VAL A  84      31.135  32.600  26.511  1.00 89.73           C  
ATOM      7  CG2 VAL A  84      28.988  32.850  27.785  1.00 97.65           C  
ATOM      8  N   THR A  85      32.923  35.335  27.348  1.00 81.32           N  
ATOM      9  CA  THR A  85      34.020  35.818  26.551  1.00 65.06           C  
ATOM     10  C   THR A  85      34.920  34.626  26.465  1.00 51.00           C  
ATOM     11  O   THR A  85      34.982  33.917  27.454  1.00 64.47           O  
ATOM     12  CB  THR A  85      34.733  36.899  27.352  1.00 73.72           C  
ATOM     13  OG1 THR A  85      33.996  38.087  27.190  1.00 82.15           O  
ATOM     14  CG2 THR A  85      36.189  37.101  26.905  1.00 58.16           C  
ATOM     15  N   LEU A  86      35.574  34.355  25.345  1.00 34.77           N  
ATOM     16  CA  LEU A  86      36.424  33.197  25.403  1.00 29.41           C  
ATOM     17  C   LEU A  86      37.694  33.593  26.124  1.00 19.85           C  
ATOM     18  O   LEU A  86      38.023  34.756  26.113  1.00 22.14           O  
ATOM     19  CB  LEU A  86      36.694  32.681  23.998  1.00 34.48           C  
ATOM     20  CG  LEU A  86      35.338  32.334  23.385  1.00 36.94           C  
ATOM     21  CD1 LEU A  86      35.541  31.734  22.004  1.00 46.43           C  
ATOM     22  CD2 LEU A  86      34.671  31.285  24.257  1.00 29.96           C  
ATOM     23  N   PHE A  87      38.430  32.688  26.682  1.00 17.46           N  
ATOM     24  CA  PHE A  87      39.763  33.040  27.206  1.00 17.37           C  
ATOM     25  C   PHE A  87      40.766  32.119  26.507  1.00 20.82           C  
ATOM     26  O   PHE A  87      40.387  31.010  26.126  1.00 22.40           O  
ATOM     27  CB  PHE A  87      39.839  32.692  28.724  1.00 21.34           C  
ATOM     28  CG  PHE A  87      39.246  33.823  29.495  1.00 24.96           C  
ATOM     29  CD1 PHE A  87      37.857  33.974  29.501  1.00 27.74           C  
ATOM     30  CD2 PHE A  87      40.088  34.761  30.105  1.00 25.42           C  
ATOM     31  CE1 PHE A  87      37.316  35.115  30.087  1.00 27.02           C  
ATOM     32  CE2 PHE A  87      39.546  35.854  30.785  1.00 25.06           C  
ATOM     33  CZ  PHE A  87      38.161  35.973  30.798  1.00 20.25           C  
ATOM     34  N   VAL A  88      42.051  32.472  26.409  1.00 17.58           N  
ATOM     35  CA  VAL A  88      42.998  31.605  25.691  1.00 15.88           C  
ATOM     36  C   VAL A  88      44.239  31.396  26.587  1.00 18.66           C  
ATOM     37  O   VAL A  88      44.602  32.265  27.385  1.00 19.28           O  
ATOM     38  CB  VAL A  88      43.426  32.335  24.396  1.00 17.72           C  
ATOM     39  CG1 VAL A  88      43.993  33.730  24.625  1.00 20.89           C  
ATOM     40  CG2 VAL A  88      44.455  31.479  23.616  1.00 18.12           C  
ATOM     41  N   ALA A  89      44.730  30.223  26.590  1.00 12.40           N  
ATOM     42  CA  ALA A  89      45.859  29.847  27.396  1.00 13.50           C  
ATOM     43  C   ALA A  89      47.115  30.526  26.942  1.00 20.71           C  
ATOM     44  O   ALA A  89      47.448  30.383  25.776  1.00 19.00           O  
ATOM     45  CB  ALA A  89      46.081  28.326  27.544  1.00 10.23           C  
ATOM     46  N   LEU A  90      47.870  31.107  27.910  1.00 16.91           N  
ATOM     47  CA  LEU A  90      49.153  31.718  27.599  1.00 15.26           C  
ATOM     48  C   LEU A  90      50.325  30.748  27.613  1.00 23.72           C  
ATOM     49  O   LEU A  90      51.348  31.030  26.953  1.00 23.14           O  
ATOM     50  CB  LEU A  90      49.452  32.817  28.586  1.00 21.03           C  
ATOM     51  CG  LEU A  90      48.352  33.887  28.586  1.00 21.20           C  
ATOM     52  CD1 LEU A  90      48.557  34.705  29.896  1.00 21.19           C  
ATOM     53  CD2 LEU A  90      48.527  34.824  27.372  1.00 24.77           C  
ATOM     54  N   TYR A  91      50.232  29.629  28.394  1.00 20.06           N  
ATOM     55  CA  TYR A  91      51.291  28.623  28.538  1.00 19.60           C  
ATOM     56  C   TYR A  91      50.670  27.284  28.683  1.00 25.71           C  
ATOM     57  O   TYR A  91      49.497  27.215  29.089  1.00 20.79           O  
ATOM     58  CB  TYR A  91      52.087  28.861  29.841  1.00 15.97           C  
ATOM     59  CG  TYR A  91      52.945  30.106  29.674  1.00 16.83           C  
ATOM     60  CD1 TYR A  91      54.226  30.019  29.134  1.00 25.12           C  
ATOM     61  CD2 TYR A  91      52.438  31.352  30.044  1.00 14.95           C  
ATOM     62  CE1 TYR A  91      54.984  31.169  28.897  1.00 18.58           C  
ATOM     63  CE2 TYR A  91      53.268  32.461  30.014  1.00 17.73           C  
ATOM     64  CZ  TYR A  91      54.516  32.370  29.405  1.00 19.38           C  
ATOM     65  OH  TYR A  91      55.252  33.514  29.217  1.00 21.45           O  
ATOM     66  N   ASP A  92      51.478  26.239  28.496  1.00 16.90           N  
ATOM     67  CA  ASP A  92      50.988  24.865  28.770  1.00 20.05           C  
ATOM     68  C   ASP A  92      50.767  24.687  30.264  1.00 24.36           C  
ATOM     69  O   ASP A  92      51.463  25.330  31.045  1.00 20.43           O  
ATOM     70  CB  ASP A  92      52.045  23.843  28.287  1.00 22.69           C  
ATOM     71  CG  ASP A  92      51.924  23.554  26.802  1.00 34.85           C  
ATOM     72  OD1 ASP A  92      51.627  24.402  25.997  1.00 30.64           O  
ATOM     73  OD2 ASP A  92      51.702  22.299  26.555  1.00 61.41           O  
ATOM     74  N   TYR A  93      49.936  23.755  30.675  1.00 23.70           N  
ATOM     75  CA  TYR A  93      49.767  23.513  32.123  1.00 15.28           C  
ATOM     76  C   TYR A  93      49.367  22.076  32.276  1.00 20.18           C  
ATOM     77  O   TYR A  93      48.527  21.571  31.508  1.00 20.35           O  
ATOM     78  CB  TYR A  93      48.624  24.401  32.673  1.00 16.36           C  
ATOM     79  CG  TYR A  93      48.253  23.999  34.100  1.00 20.14           C  
ATOM     80  CD1 TYR A  93      48.954  24.492  35.207  1.00 21.92           C  
ATOM     81  CD2 TYR A  93      47.191  23.131  34.335  1.00 22.18           C  
ATOM     82  CE1 TYR A  93      48.667  24.096  36.515  1.00 21.90           C  
ATOM     83  CE2 TYR A  93      46.831  22.795  35.633  1.00 16.47           C  
ATOM     84  CZ  TYR A  93      47.619  23.211  36.708  1.00 25.26           C  
ATOM     85  OH  TYR A  93      47.282  22.850  37.976  1.00 28.20           O  
ATOM     86  N   GLU A  94      50.017  21.364  33.163  1.00 18.23           N  
ATOM     87  CA  GLU A  94      49.682  19.947  33.362  1.00 20.16           C  
ATOM     88  C   GLU A  94      49.008  19.740  34.739  1.00 29.16           C  
ATOM     89  O   GLU A  94      49.569  20.106  35.781  1.00 24.45           O  
ATOM     90  CB  GLU A  94      51.013  19.189  33.242  1.00 26.23           C  
ATOM     91  CG  GLU A  94      51.057  17.672  33.427  1.00 56.92           C  
ATOM     92  CD  GLU A  94      52.529  17.288  33.512  1.00 76.53           C  
ATOM     93  OE1 GLU A  94      53.135  17.729  34.596  1.00 80.86           O  
ATOM     94  OE2 GLU A  94      53.134  16.790  32.588  1.00 86.60           O  
ATOM     95  N   ALA A  95      47.813  19.181  34.758  1.00 21.07           N  
ATOM     96  CA  ALA A  95      47.001  19.084  35.975  1.00 17.75           C  
ATOM     97  C   ALA A  95      47.655  18.226  37.071  1.00 24.13           C  
ATOM     98  O   ALA A  95      48.351  17.285  36.779  1.00 25.57           O  
ATOM     99  CB  ALA A  95      45.671  18.472  35.574  1.00 22.71           C  
ATOM    100  N   ARG A  96      47.376  18.491  38.334  1.00 29.21           N  
ATOM    101  CA  ARG A  96      47.905  17.681  39.413  1.00 18.08           C  
ATOM    102  C   ARG A  96      46.955  16.553  39.776  1.00 28.04           C  
ATOM    103  O   ARG A  96      47.401  15.429  39.903  1.00 33.18           O  
ATOM    104  CB  ARG A  96      48.382  18.512  40.601  1.00 26.53           C  
ATOM    105  CG  ARG A  96      48.468  17.789  41.969  1.00 34.30           C  
ATOM    106  CD  ARG A  96      49.869  17.839  42.579  1.00 72.73           C  
ATOM    107  NE  ARG A  96      50.292  16.654  43.409  1.00 88.46           N  
ATOM    108  CZ  ARG A  96      50.067  15.318  43.236  1.00 85.63           C  
ATOM    109  NH1 ARG A  96      49.375  14.731  42.248  1.00 80.89           N  
ATOM    110  NH2 ARG A  96      50.569  14.503  44.165  1.00 83.11           N  
ATOM    111  N   THR A  97      45.638  16.783  39.825  1.00 22.72           N  
ATOM    112  CA  THR A  97      44.692  15.713  40.134  1.00 21.60           C  
ATOM    113  C   THR A  97      43.679  15.616  39.045  1.00 33.99           C  
ATOM    114  O   THR A  97      43.825  16.252  38.005  1.00 28.64           O  
ATOM    115  CB  THR A  97      43.929  15.996  41.423  1.00 18.85           C  
ATOM    116  OG1 THR A  97      43.141  17.133  41.183  1.00 21.43           O  
ATOM    117  CG2 THR A  97      44.898  16.387  42.534  1.00 17.82           C  
ATOM    118  N   GLU A  98      42.578  14.959  39.342  1.00 26.82           N  
ATOM    119  CA  GLU A  98      41.469  14.935  38.390  1.00 32.32           C  
ATOM    120  C   GLU A  98      40.631  16.247  38.388  1.00 33.11           C  
ATOM    121  O   GLU A  98      39.859  16.527  37.469  1.00 28.25           O  
ATOM    122  CB  GLU A  98      40.665  13.606  38.506  1.00 34.91           C  
ATOM    123  CG  GLU A  98      39.885  13.488  39.837  1.00 54.10           C  
ATOM    124  CD  GLU A  98      39.015  12.240  39.925  1.00 65.03           C  
ATOM    125  OE1 GLU A  98      39.648  11.105  39.710  1.00 66.98           O  
ATOM    126  OE2 GLU A  98      37.817  12.290  40.162  1.00 59.95           O  
ATOM    127  N   ASP A  99      40.784  17.122  39.403  1.00 20.20           N  
ATOM    128  CA  ASP A  99      39.931  18.270  39.413  1.00 17.38           C  
ATOM    129  C   ASP A  99      40.438  19.363  38.451  1.00 30.60           C  
ATOM    130  O   ASP A  99      39.657  20.174  37.922  1.00 25.35           O  
ATOM    131  CB  ASP A  99      39.754  18.834  40.852  1.00 18.60           C  
ATOM    132  CG  ASP A  99      39.122  17.752  41.696  1.00 26.70           C  
ATOM    133  OD1 ASP A  99      38.366  16.916  41.243  1.00 26.96           O  
ATOM    134  OD2 ASP A  99      39.619  17.674  42.873  1.00 30.57           O  
ATOM    135  N   ASP A 100      41.748  19.567  38.392  1.00 22.20           N  
ATOM    136  CA  ASP A 100      42.262  20.632  37.539  1.00 19.30           C  
ATOM    137  C   ASP A 100      42.310  20.093  36.127  1.00 23.78           C  
ATOM    138  O   ASP A 100      42.234  18.899  35.991  1.00 24.99           O  
ATOM    139  CB  ASP A 100      43.573  21.329  38.043  1.00 13.06           C  
ATOM    140  CG  ASP A 100      44.581  20.334  38.629  1.00 22.86           C  
ATOM    141  OD1 ASP A 100      44.278  19.220  39.061  1.00 24.70           O  
ATOM    142  OD2 ASP A 100      45.808  20.713  38.606  1.00 22.34           O  
ATOM    143  N   LEU A 101      42.563  20.925  35.084  1.00 25.74           N  
ATOM    144  CA  LEU A 101      42.523  20.554  33.633  1.00 18.84           C  
ATOM    145  C   LEU A 101      43.868  20.844  32.975  1.00 19.90           C  
ATOM    146  O   LEU A 101      44.394  21.922  33.195  1.00 21.26           O  
ATOM    147  CB  LEU A 101      41.444  21.459  32.958  1.00 21.80           C  
ATOM    148  CG  LEU A 101      41.144  21.149  31.495  1.00 26.37           C  
ATOM    149  CD1 LEU A 101      40.686  19.690  31.377  1.00 29.23           C  
ATOM    150  CD2 LEU A 101      39.987  21.965  30.972  1.00 26.57           C  
ATOM    151  N   SER A 102      44.446  19.857  32.276  1.00 17.16           N  
ATOM    152  CA  SER A 102      45.722  20.092  31.600  1.00 14.86           C  
ATOM    153  C   SER A 102      45.399  20.785  30.323  1.00 22.10           C  
ATOM    154  O   SER A 102      44.371  20.474  29.714  1.00 21.05           O  
ATOM    155  CB  SER A 102      46.291  18.786  31.176  1.00 14.69           C  
ATOM    156  OG  SER A 102      46.878  18.170  32.330  1.00 27.23           O  
ATOM    157  N   PHE A 103      46.253  21.640  29.825  1.00 17.48           N  
ATOM    158  CA  PHE A 103      45.892  22.308  28.577  1.00 15.45           C  
ATOM    159  C   PHE A 103      47.190  22.766  27.958  1.00 24.62           C  
ATOM    160  O   PHE A 103      48.219  22.809  28.675  1.00 19.24           O  
ATOM    161  CB  PHE A 103      44.886  23.510  28.684  1.00 18.45           C  
ATOM    162  CG  PHE A 103      45.251  24.523  29.784  1.00 24.40           C  
ATOM    163  CD1 PHE A 103      46.214  25.515  29.569  1.00 13.80           C  
ATOM    164  CD2 PHE A 103      44.703  24.412  31.065  1.00 16.99           C  
ATOM    165  CE1 PHE A 103      46.541  26.510  30.488  1.00 19.23           C  
ATOM    166  CE2 PHE A 103      45.116  25.316  32.044  1.00 15.71           C  
ATOM    167  CZ  PHE A 103      45.937  26.404  31.746  1.00 16.65           C  
ATOM    168  N   HIS A 104      47.114  23.127  26.673  1.00 25.59           N  
ATOM    169  CA  HIS A 104      48.306  23.636  25.972  1.00 24.43           C  
ATOM    170  C   HIS A 104      48.119  25.074  25.589  1.00 20.73           C  
ATOM    171  O   HIS A 104      46.991  25.568  25.467  1.00 17.73           O  
ATOM    172  CB  HIS A 104      48.686  22.873  24.684  1.00 29.27           C  
ATOM    173  CG  HIS A 104      48.748  21.394  24.840  1.00 29.64           C  
ATOM    174  ND1 HIS A 104      49.835  20.779  25.467  1.00 30.23           N  
ATOM    175  CD2 HIS A 104      47.897  20.418  24.374  1.00 30.97           C  
ATOM    176  CE1 HIS A 104      49.550  19.462  25.490  1.00 29.49           C  
ATOM    177  NE2 HIS A 104      48.485  19.201  24.714  1.00 28.36           N  
ATOM    178  N   LYS A 105      49.243  25.766  25.373  1.00 19.34           N  
ATOM    179  CA  LYS A 105      49.191  27.194  25.010  1.00 18.02           C  
ATOM    180  C   LYS A 105      48.302  27.340  23.736  1.00 22.12           C  
ATOM    181  O   LYS A 105      48.380  26.471  22.808  1.00 18.02           O  
ATOM    182  CB  LYS A 105      50.608  27.599  24.591  1.00 19.13           C  
ATOM    183  CG  LYS A 105      50.603  29.072  24.179  1.00 31.98           C  
ATOM    184  CD  LYS A 105      51.924  29.615  23.620  1.00 37.71           C  
ATOM    185  CE  LYS A 105      51.714  31.098  23.316  1.00 49.43           C  
ATOM    186  NZ  LYS A 105      52.742  31.660  22.447  1.00 80.79           N  
ATOM    187  N   GLY A 106      47.526  28.439  23.709  1.00 12.18           N  
ATOM    188  CA  GLY A 106      46.643  28.731  22.587  1.00 17.42           C  
ATOM    189  C   GLY A 106      45.285  28.016  22.696  1.00 22.85           C  
ATOM    190  O   GLY A 106      44.447  28.232  21.868  1.00 18.05           O  
ATOM    191  N   GLU A 107      45.117  27.012  23.540  1.00 18.82           N  
ATOM    192  CA  GLU A 107      43.781  26.370  23.750  1.00 15.04           C  
ATOM    193  C   GLU A 107      42.782  27.431  24.239  1.00 16.00           C  
ATOM    194  O   GLU A 107      43.119  28.359  24.949  1.00 18.31           O  
ATOM    195  CB  GLU A 107      43.956  25.242  24.781  1.00 18.93           C  
ATOM    196  CG  GLU A 107      42.676  24.400  24.919  1.00 33.07           C  
ATOM    197  CD  GLU A 107      42.938  22.997  25.433  1.00 31.37           C  
ATOM    198  OE1 GLU A 107      44.227  22.632  25.631  1.00 26.25           O  
ATOM    199  OE2 GLU A 107      41.990  22.283  25.681  1.00 29.85           O  
ATOM    200  N   LYS A 108      41.518  27.372  23.805  1.00 13.31           N  
ATOM    201  CA  LYS A 108      40.533  28.387  24.137  1.00 15.70           C  
ATOM    202  C   LYS A 108      39.449  27.755  25.029  1.00 16.10           C  
ATOM    203  O   LYS A 108      39.233  26.566  24.890  1.00 16.48           O  
ATOM    204  CB  LYS A 108      39.832  29.004  22.891  1.00 19.83           C  
ATOM    205  CG  LYS A 108      40.757  29.965  22.088  1.00 23.99           C  
ATOM    206  CD  LYS A 108      39.997  30.518  20.924  1.00 28.55           C  
ATOM    207  CE  LYS A 108      40.721  31.570  20.118  1.00 32.97           C  
ATOM    208  NZ  LYS A 108      42.086  31.143  19.873  1.00 52.20           N  
ATOM    209  N   PHE A 109      38.889  28.561  25.932  1.00 15.79           N  
ATOM    210  CA  PHE A 109      37.953  28.016  26.878  1.00 20.05           C  
ATOM    211  C   PHE A 109      36.735  28.900  26.958  1.00 17.71           C  
ATOM    212  O   PHE A 109      36.816  30.133  26.774  1.00 17.43           O  
ATOM    213  CB  PHE A 109      38.600  28.150  28.291  1.00 16.41           C  
ATOM    214  CG  PHE A 109      39.794  27.263  28.390  1.00 19.32           C  
ATOM    215  CD1 PHE A 109      39.638  25.925  28.754  1.00 21.06           C  
ATOM    216  CD2 PHE A 109      41.064  27.818  28.218  1.00 25.26           C  
ATOM    217  CE1 PHE A 109      40.735  25.072  28.793  1.00 19.53           C  
ATOM    218  CE2 PHE A 109      42.190  27.013  28.399  1.00 20.76           C  
ATOM    219  CZ  PHE A 109      41.989  25.646  28.595  1.00 26.02           C  
ATOM    220  N   GLN A 110      35.599  28.272  27.326  1.00 13.28           N  
ATOM    221  CA  GLN A 110      34.503  29.103  27.700  1.00 16.37           C  
ATOM    222  C   GLN A 110      34.426  28.969  29.257  1.00 16.04           C  
ATOM    223  O   GLN A 110      34.555  27.874  29.760  1.00 19.77           O  
ATOM    224  CB  GLN A 110      33.253  28.456  27.093  1.00 21.84           C  
ATOM    225  CG  GLN A 110      32.159  29.541  27.230  1.00 52.23           C  
ATOM    226  CD  GLN A 110      30.791  29.208  26.607  1.00 72.71           C  
ATOM    227  OE1 GLN A 110      29.852  28.893  27.376  1.00 61.37           O  
ATOM    228  NE2 GLN A 110      30.657  29.314  25.259  1.00 77.76           N  
ATOM    229  N   ILE A 111      34.335  30.039  30.004  1.00 18.18           N  
ATOM    230  CA  ILE A 111      34.326  29.956  31.453  1.00 20.62           C  
ATOM    231  C   ILE A 111      32.928  29.636  32.059  1.00 21.62           C  
ATOM    232  O   ILE A 111      31.942  30.296  31.782  1.00 29.07           O  
ATOM    233  CB  ILE A 111      34.805  31.279  31.999  1.00 28.19           C  
ATOM    234  CG1 ILE A 111      36.167  31.692  31.377  1.00 19.48           C  
ATOM    235  CG2 ILE A 111      34.951  31.076  33.512  1.00 27.16           C  
ATOM    236  CD1 ILE A 111      37.240  30.628  31.507  1.00 18.25           C  
ATOM    237  N   LEU A 112      32.828  28.615  32.876  1.00 25.24           N  
ATOM    238  CA  LEU A 112      31.607  28.272  33.610  1.00 22.64           C  
ATOM    239  C   LEU A 112      31.431  28.972  34.940  1.00 37.14           C  
ATOM    240  O   LEU A 112      30.384  29.564  35.191  1.00 34.93           O  
ATOM    241  CB  LEU A 112      31.507  26.802  33.722  1.00 16.27           C  
ATOM    242  CG  LEU A 112      31.771  26.200  32.356  1.00 31.01           C  
ATOM    243  CD1 LEU A 112      31.742  24.652  32.324  1.00 41.60           C  
ATOM    244  CD2 LEU A 112      30.718  26.809  31.432  1.00 31.07           C  
ATOM    245  N   ASN A 113      32.465  29.015  35.777  1.00 25.99           N  
ATOM    246  CA  ASN A 113      32.327  29.724  37.051  1.00 22.46           C  
ATOM    247  C   ASN A 113      33.619  30.344  37.409  1.00 30.66           C  
ATOM    248  O   ASN A 113      34.598  29.587  37.575  1.00 37.23           O  
ATOM    249  CB  ASN A 113      32.022  28.747  38.231  1.00 32.58           C  
ATOM    250  CG  ASN A 113      31.744  29.459  39.567  1.00 43.30           C  
ATOM    251  OD1 ASN A 113      32.252  30.592  39.917  1.00 46.82           O  
ATOM    252  ND2 ASN A 113      31.063  28.665  40.372  1.00 44.10           N  
ATOM    253  N   SER A 114      33.580  31.674  37.480  1.00 31.00           N  
ATOM    254  CA  SER A 114      34.720  32.450  37.793  1.00 36.65           C  
ATOM    255  C   SER A 114      34.662  33.185  39.105  1.00 35.53           C  
ATOM    256  O   SER A 114      35.478  34.079  39.294  1.00 40.37           O  
ATOM    257  CB  SER A 114      34.954  33.455  36.662  1.00 37.67           C  
ATOM    258  OG  SER A 114      33.897  34.351  36.490  1.00 33.32           O  
ATOM    259  N   SER A 115      33.681  32.945  39.933  1.00 28.94           N  
ATOM    260  CA  SER A 115      33.467  33.816  41.111  1.00 43.96           C  
ATOM    261  C   SER A 115      33.735  33.126  42.458  1.00 44.51           C  
ATOM    262  O   SER A 115      33.432  33.646  43.523  1.00 47.57           O  
ATOM    263  CB  SER A 115      32.026  34.347  41.107  1.00 58.62           C  
ATOM    264  OG  SER A 115      31.164  33.274  41.501  1.00 72.55           O  
ATOM    265  N   GLU A 116      34.162  31.885  42.372  1.00 39.24           N  
ATOM    266  CA  GLU A 116      34.510  31.095  43.499  1.00 36.42           C  
ATOM    267  C   GLU A 116      36.003  31.216  43.902  1.00 39.64           C  
ATOM    268  O   GLU A 116      36.463  30.536  44.830  1.00 38.56           O  
ATOM    269  CB  GLU A 116      34.121  29.708  43.081  1.00 28.94           C  
ATOM    270  CG  GLU A 116      34.533  28.502  43.929  1.00 40.08           C  
ATOM    271  CD  GLU A 116      33.752  27.297  43.418  1.00 46.99           C  
ATOM    272  OE1 GLU A 116      32.577  27.177  43.643  1.00 63.23           O  
ATOM    273  OE2 GLU A 116      34.387  26.481  42.590  1.00 52.47           O  
ATOM    274  N   GLY A 117      36.784  32.042  43.194  1.00 25.16           N  
ATOM    275  CA  GLY A 117      38.171  32.077  43.548  1.00 28.58           C  
ATOM    276  C   GLY A 117      39.062  32.201  42.328  1.00 37.81           C  
ATOM    277  O   GLY A 117      38.549  32.547  41.252  1.00 28.26           O  
ATOM    278  N   ASP A 118      40.356  32.026  42.442  1.00 23.03           N  
ATOM    279  CA  ASP A 118      41.158  32.301  41.248  1.00 19.98           C  
ATOM    280  C   ASP A 118      41.270  31.118  40.358  1.00 20.46           C  
ATOM    281  O   ASP A 118      41.902  31.221  39.304  1.00 28.27           O  
ATOM    282  CB  ASP A 118      42.596  32.659  41.517  1.00 28.36           C  
ATOM    283  CG  ASP A 118      42.701  33.851  42.396  1.00 56.91           C  
ATOM    284  OD1 ASP A 118      41.967  34.822  42.288  1.00 47.10           O  
ATOM    285  OD2 ASP A 118      43.672  33.688  43.271  1.00 69.45           O  
ATOM    286  N   TRP A 119      40.785  29.999  40.804  1.00 17.23           N  
ATOM    287  CA  TRP A 119      40.744  28.847  39.913  1.00 16.39           C  
ATOM    288  C   TRP A 119      39.364  28.799  39.307  1.00 29.16           C  
ATOM    289  O   TRP A 119      38.378  28.758  40.005  1.00 22.48           O  
ATOM    290  CB  TRP A 119      41.100  27.490  40.534  1.00 14.78           C  
ATOM    291  CG  TRP A 119      42.536  27.386  40.881  1.00 14.25           C  
ATOM    292  CD1 TRP A 119      43.148  28.009  41.908  1.00 13.32           C  
ATOM    293  CD2 TRP A 119      43.497  26.600  40.193  1.00 17.13           C  
ATOM    294  NE1 TRP A 119      44.494  27.717  41.838  1.00 18.90           N  
ATOM    295  CE2 TRP A 119      44.724  26.760  40.909  1.00 16.84           C  
ATOM    296  CE3 TRP A 119      43.403  25.609  39.175  1.00 26.19           C  
ATOM    297  CZ2 TRP A 119      45.895  26.142  40.480  1.00 16.75           C  
ATOM    298  CZ3 TRP A 119      44.570  24.927  38.772  1.00 23.82           C  
ATOM    299  CH2 TRP A 119      45.785  25.159  39.490  1.00 24.05           C  
ATOM    300  N   TRP A 120      39.266  28.800  37.996  1.00 22.88           N  
ATOM    301  CA  TRP A 120      37.953  28.901  37.305  1.00 17.66           C  
ATOM    302  C   TRP A 120      37.566  27.614  36.682  1.00 17.81           C  
ATOM    303  O   TRP A 120      38.445  26.858  36.205  1.00 21.31           O  
ATOM    304  CB  TRP A 120      37.994  29.945  36.181  1.00 18.01           C  
ATOM    305  CG  TRP A 120      38.298  31.347  36.633  1.00 19.83           C  
ATOM    306  CD1 TRP A 120      38.234  31.837  37.888  1.00 18.01           C  
ATOM    307  CD2 TRP A 120      38.606  32.479  35.803  1.00 15.44           C  
ATOM    308  NE1 TRP A 120      38.562  33.160  37.899  1.00 19.40           N  
ATOM    309  CE2 TRP A 120      38.694  33.596  36.619  1.00 16.74           C  
ATOM    310  CE3 TRP A 120      38.797  32.653  34.439  1.00 23.28           C  
ATOM    311  CZ2 TRP A 120      38.988  34.847  36.123  1.00 18.12           C  
ATOM    312  CZ3 TRP A 120      38.976  33.945  33.938  1.00 28.63           C  
ATOM    313  CH2 TRP A 120      39.142  35.023  34.782  1.00 21.18           C  
ATOM    314  N   GLU A 121      36.261  27.270  36.779  1.00 17.90           N  
ATOM    315  CA  GLU A 121      35.774  26.067  36.135  1.00 20.00           C  
ATOM    316  C   GLU A 121      35.502  26.346  34.621  1.00 17.87           C  
ATOM    317  O   GLU A 121      34.877  27.372  34.285  1.00 22.70           O  
ATOM    318  CB  GLU A 121      34.413  25.730  36.728  1.00 23.35           C  
ATOM    319  CG  GLU A 121      34.045  24.350  36.163  1.00 52.20           C  
ATOM    320  CD  GLU A 121      33.806  23.370  37.288  1.00 82.53           C  
ATOM    321  OE1 GLU A 121      34.711  22.779  37.889  1.00100.00           O  
ATOM    322  OE2 GLU A 121      32.543  23.347  37.648  1.00 69.12           O  
ATOM    323  N   ALA A 122      36.145  25.605  33.711  1.00 19.58           N  
ATOM    324  CA  ALA A 122      36.110  26.004  32.303  1.00 26.02           C  
ATOM    325  C   ALA A 122      35.991  24.760  31.435  1.00 19.67           C  
ATOM    326  O   ALA A 122      36.288  23.674  31.871  1.00 24.40           O  
ATOM    327  CB  ALA A 122      37.410  26.682  31.922  1.00 21.29           C  
ATOM    328  N   ARG A 123      35.456  24.953  30.240  1.00 16.00           N  
ATOM    329  CA  ARG A 123      35.339  23.897  29.236  1.00 15.76           C  
ATOM    330  C   ARG A 123      36.320  24.217  28.096  1.00 14.76           C  
ATOM    331  O   ARG A 123      36.290  25.310  27.540  1.00 18.03           O  
ATOM    332  CB  ARG A 123      33.909  23.981  28.658  1.00 15.11           C  
ATOM    333  CG  ARG A 123      33.705  22.701  27.848  1.00 13.99           C  
ATOM    334  CD  ARG A 123      32.567  22.856  26.886  1.00 23.04           C  
ATOM    335  NE  ARG A 123      31.584  21.964  27.174  1.00 34.53           N  
ATOM    336  CZ  ARG A 123      31.419  20.695  27.220  1.00 45.66           C  
ATOM    337  NH1 ARG A 123      30.774  20.288  28.347  1.00 25.18           N  
ATOM    338  NH2 ARG A 123      31.302  20.002  26.087  1.00 42.45           N  
ATOM    339  N   SER A 124      37.167  23.280  27.777  1.00 17.76           N  
ATOM    340  CA  SER A 124      38.020  23.397  26.608  1.00 17.87           C  
ATOM    341  C   SER A 124      37.214  23.321  25.319  1.00 24.85           C  
ATOM    342  O   SER A 124      36.530  22.338  25.020  1.00 22.71           O  
ATOM    343  CB  SER A 124      39.034  22.274  26.462  1.00 17.77           C  
ATOM    344  OG  SER A 124      39.777  22.588  25.273  1.00 22.48           O  
ATOM    345  N   LEU A 125      37.470  24.314  24.479  1.00 26.26           N  
ATOM    346  CA  LEU A 125      36.887  24.447  23.171  1.00 21.20           C  
ATOM    347  C   LEU A 125      37.583  23.469  22.234  1.00 27.33           C  
ATOM    348  O   LEU A 125      37.042  23.142  21.193  1.00 29.97           O  
ATOM    349  CB  LEU A 125      36.835  25.904  22.671  1.00 24.48           C  
ATOM    350  CG  LEU A 125      35.787  26.760  23.370  1.00 23.79           C  
ATOM    351  CD1 LEU A 125      35.381  27.859  22.405  1.00 29.92           C  
ATOM    352  CD2 LEU A 125      34.644  25.827  23.635  1.00 36.62           C  
ATOM    353  N   THR A 126      38.729  22.951  22.644  1.00 19.07           N  
ATOM    354  CA  THR A 126      39.435  21.943  21.897  1.00 24.94           C  
ATOM    355  C   THR A 126      38.939  20.504  22.031  1.00 43.65           C  
ATOM    356  O   THR A 126      38.727  19.821  21.021  1.00 53.16           O  
ATOM    357  CB  THR A 126      40.922  22.068  22.086  1.00 30.82           C  
ATOM    358  OG1 THR A 126      41.192  23.394  21.676  1.00 33.75           O  
ATOM    359  CG2 THR A 126      41.669  21.143  21.151  1.00 29.08           C  
ATOM    360  N   THR A 127      38.643  20.059  23.256  1.00 33.57           N  
ATOM    361  CA  THR A 127      38.228  18.682  23.574  1.00 25.07           C  
ATOM    362  C   THR A 127      36.913  18.691  24.321  1.00 31.25           C  
ATOM    363  O   THR A 127      36.293  17.684  24.627  1.00 35.55           O  
ATOM    364  CB  THR A 127      39.265  18.060  24.492  1.00 37.66           C  
ATOM    365  OG1 THR A 127      39.335  18.866  25.697  1.00 33.50           O  
ATOM    366  CG2 THR A 127      40.609  17.984  23.764  1.00 28.10           C  
ATOM    367  N   GLY A 128      36.427  19.824  24.749  1.00 24.36           N  
ATOM    368  CA  GLY A 128      35.180  19.576  25.394  1.00 18.58           C  
ATOM    369  C   GLY A 128      35.332  19.097  26.817  1.00 24.39           C  
ATOM    370  O   GLY A 128      34.361  19.247  27.558  1.00 28.62           O  
ATOM    371  N   GLU A 129      36.570  18.782  27.257  1.00 24.93           N  
ATOM    372  CA  GLU A 129      36.805  18.554  28.704  1.00 26.75           C  
ATOM    373  C   GLU A 129      36.525  19.749  29.633  1.00 32.72           C  
ATOM    374  O   GLU A 129      36.566  20.976  29.298  1.00 25.84           O  
ATOM    375  CB  GLU A 129      38.204  18.114  28.960  1.00 29.17           C  
ATOM    376  CG  GLU A 129      38.548  16.796  28.287  1.00 38.43           C  
ATOM    377  CD  GLU A 129      39.997  16.525  28.609  1.00 63.16           C  
ATOM    378  OE1 GLU A 129      40.362  16.023  29.671  1.00 76.65           O  
ATOM    379  OE2 GLU A 129      40.811  17.139  27.766  1.00 70.56           O  
ATOM    380  N   THR A 130      36.208  19.393  30.851  1.00 22.58           N  
ATOM    381  CA  THR A 130      35.780  20.416  31.814  1.00 23.69           C  
ATOM    382  C   THR A 130      36.606  20.321  33.104  1.00 23.39           C  
ATOM    383  O   THR A 130      36.998  19.251  33.426  1.00 31.51           O  
ATOM    384  CB  THR A 130      34.262  20.198  32.068  1.00 28.27           C  
ATOM    385  OG1 THR A 130      33.682  20.514  30.834  1.00 33.13           O  
ATOM    386  CG2 THR A 130      33.763  21.283  32.974  1.00 31.21           C  
ATOM    387  N   GLY A 131      36.940  21.416  33.785  1.00 20.04           N  
ATOM    388  CA  GLY A 131      37.804  21.265  35.004  1.00 20.84           C  
ATOM    389  C   GLY A 131      38.278  22.672  35.436  1.00 23.88           C  
ATOM    390  O   GLY A 131      37.906  23.673  34.789  1.00 21.84           O  
ATOM    391  N   TYR A 132      39.082  22.792  36.533  1.00 17.62           N  
ATOM    392  CA  TYR A 132      39.500  24.108  37.007  1.00 13.59           C  
ATOM    393  C   TYR A 132      40.790  24.445  36.304  1.00 14.85           C  
ATOM    394  O   TYR A 132      41.628  23.544  36.108  1.00 16.87           O  
ATOM    395  CB  TYR A 132      39.814  23.920  38.495  1.00 18.70           C  
ATOM    396  CG  TYR A 132      38.521  23.946  39.284  1.00 21.07           C  
ATOM    397  CD1 TYR A 132      37.924  25.187  39.514  1.00 19.96           C  
ATOM    398  CD2 TYR A 132      37.878  22.744  39.633  1.00 27.16           C  
ATOM    399  CE1 TYR A 132      36.720  25.220  40.216  1.00 30.64           C  
ATOM    400  CE2 TYR A 132      36.663  22.772  40.325  1.00 28.60           C  
ATOM    401  CZ  TYR A 132      36.095  24.023  40.585  1.00 38.45           C  
ATOM    402  OH  TYR A 132      34.954  24.154  41.309  1.00 56.16           O  
ATOM    403  N   ILE A 133      40.919  25.716  36.008  1.00 15.62           N  
ATOM    404  CA  ILE A 133      42.191  26.139  35.421  1.00 17.62           C  
ATOM    405  C   ILE A 133      42.614  27.386  36.211  1.00 15.11           C  
ATOM    406  O   ILE A 133      41.812  28.074  36.817  1.00 17.75           O  
ATOM    407  CB  ILE A 133      42.060  26.578  33.948  1.00 19.25           C  
ATOM    408  CG1 ILE A 133      41.015  27.699  33.930  1.00 19.89           C  
ATOM    409  CG2 ILE A 133      41.736  25.359  33.017  1.00 16.45           C  
ATOM    410  CD1 ILE A 133      40.734  28.212  32.498  1.00 25.02           C  
ATOM    411  N   PRO A 134      43.911  27.618  36.321  1.00 16.37           N  
ATOM    412  CA  PRO A 134      44.403  28.747  37.079  1.00 17.70           C  
ATOM    413  C   PRO A 134      44.151  29.966  36.207  1.00 21.33           C  
ATOM    414  O   PRO A 134      44.624  30.025  35.086  1.00 22.40           O  
ATOM    415  CB  PRO A 134      45.909  28.494  37.217  1.00 16.24           C  
ATOM    416  CG  PRO A 134      46.326  27.412  36.179  1.00 16.79           C  
ATOM    417  CD  PRO A 134      45.025  26.745  35.683  1.00 20.04           C  
ATOM    418  N   SER A 135      43.411  30.972  36.708  1.00 13.31           N  
ATOM    419  CA  SER A 135      43.064  32.081  35.911  1.00 13.37           C  
ATOM    420  C   SER A 135      44.263  32.936  35.506  1.00 17.12           C  
ATOM    421  O   SER A 135      44.076  33.816  34.686  1.00 18.88           O  
ATOM    422  CB  SER A 135      41.979  32.932  36.519  1.00 24.14           C  
ATOM    423  OG  SER A 135      42.489  33.391  37.731  1.00 24.02           O  
ATOM    424  N   ASN A 136      45.431  32.829  36.143  1.00 15.80           N  
ATOM    425  CA  ASN A 136      46.506  33.757  35.761  1.00 15.81           C  
ATOM    426  C   ASN A 136      47.210  33.136  34.563  1.00 16.86           C  
ATOM    427  O   ASN A 136      48.188  33.699  34.052  1.00 24.17           O  
ATOM    428  CB  ASN A 136      47.582  33.973  36.881  1.00 16.43           C  
ATOM    429  CG  ASN A 136      48.158  32.670  37.436  1.00 17.94           C  
ATOM    430  OD1 ASN A 136      47.499  31.632  37.513  1.00 21.31           O  
ATOM    431  ND2 ASN A 136      49.453  32.636  37.774  1.00 21.95           N  
ATOM    432  N   TYR A 137      46.742  31.971  34.105  1.00 14.89           N  
ATOM    433  CA  TYR A 137      47.369  31.336  32.913  1.00 13.71           C  
ATOM    434  C   TYR A 137      46.613  31.647  31.598  1.00 15.70           C  
ATOM    435  O   TYR A 137      46.884  31.048  30.557  1.00 19.87           O  
ATOM    436  CB  TYR A 137      47.415  29.810  33.085  1.00 12.43           C  
ATOM    437  CG  TYR A 137      48.746  29.351  33.703  1.00 18.66           C  
ATOM    438  CD1 TYR A 137      49.121  29.828  34.961  1.00 22.48           C  
ATOM    439  CD2 TYR A 137      49.591  28.468  33.021  1.00 24.46           C  
ATOM    440  CE1 TYR A 137      50.330  29.425  35.514  1.00 24.56           C  
ATOM    441  CE2 TYR A 137      50.688  27.885  33.649  1.00 25.01           C  
ATOM    442  CZ  TYR A 137      51.069  28.437  34.875  1.00 37.62           C  
ATOM    443  OH  TYR A 137      52.219  28.067  35.483  1.00 51.13           O  
ATOM    444  N   VAL A 138      45.556  32.418  31.723  1.00 15.82           N  
ATOM    445  CA  VAL A 138      44.716  32.671  30.529  1.00 18.68           C  
ATOM    446  C   VAL A 138      44.472  34.154  30.342  1.00 27.00           C  
ATOM    447  O   VAL A 138      44.641  34.902  31.311  1.00 21.13           O  
ATOM    448  CB  VAL A 138      43.400  31.859  30.541  1.00 18.00           C  
ATOM    449  CG1 VAL A 138      43.578  30.334  30.557  1.00 14.97           C  
ATOM    450  CG2 VAL A 138      42.482  32.364  31.654  1.00 19.44           C  
ATOM    451  N   ALA A 139      44.182  34.613  29.084  1.00 15.52           N  
ATOM    452  CA  ALA A 139      43.812  36.015  28.856  1.00 16.27           C  
ATOM    453  C   ALA A 139      42.562  36.071  27.952  1.00 13.84           C  
ATOM    454  O   ALA A 139      42.216  35.069  27.270  1.00 19.76           O  
ATOM    455  CB  ALA A 139      44.967  36.651  28.153  1.00 17.81           C  
ATOM    456  N   PRO A 140      41.819  37.170  28.009  1.00 22.18           N  
ATOM    457  CA  PRO A 140      40.624  37.276  27.173  1.00 21.50           C  
ATOM    458  C   PRO A 140      40.992  37.372  25.736  1.00 23.46           C  
ATOM    459  O   PRO A 140      42.013  37.927  25.388  1.00 26.54           O  
ATOM    460  CB  PRO A 140      39.921  38.562  27.595  1.00 24.07           C  
ATOM    461  CG  PRO A 140      40.861  39.271  28.511  1.00 18.84           C  
ATOM    462  CD  PRO A 140      41.991  38.346  28.893  1.00 18.80           C  
ATOM    463  N   VAL A 141      40.257  36.708  24.877  1.00 29.83           N  
ATOM    464  CA  VAL A 141      40.567  36.617  23.425  1.00 30.85           C  
ATOM    465  C   VAL A 141      40.377  37.974  22.771  1.00 45.31           C  
ATOM    466  O   VAL A 141      39.406  38.642  23.122  1.00 44.41           O  
ATOM    467  CB  VAL A 141      39.627  35.608  22.780  1.00 34.57           C  
ATOM    468  CG1 VAL A 141      39.606  35.766  21.286  1.00 51.59           C  
ATOM    469  CG2 VAL A 141      40.161  34.238  23.098  1.00 29.16           C  
ATOM    470  N   ASP A 142      41.334  38.365  21.903  1.00 61.15           N  
ATOM    471  CA  ASP A 142      41.422  39.667  21.231  1.00 78.36           C  
ATOM    472  C   ASP A 142      42.585  40.595  21.602  1.00 95.15           C  
ATOM    473  O   ASP A 142      43.625  40.574  20.896  1.00100.00           O  
ATOM    474  CB  ASP A 142      40.104  40.431  21.132  1.00 79.71           C  
ATOM    475  CG  ASP A 142      39.223  39.675  20.190  1.00 77.30           C  
ATOM    476  OD1 ASP A 142      39.930  38.977  19.307  1.00 74.92           O  
ATOM    477  OD2 ASP A 142      38.012  39.631  20.292  1.00 73.52           O  
ATOM    478  OXT ASP A 142      42.425  41.465  22.497  1.00 98.41           O  
TER     479      ASP A 142                                                      
ATOM    480  N   VAL B  84      55.193  28.872   3.017  1.00 38.77           N  
ATOM    481  CA  VAL B  84      55.306  27.939   4.143  1.00 44.83           C  
ATOM    482  C   VAL B  84      54.157  26.950   4.202  1.00 34.10           C  
ATOM    483  O   VAL B  84      52.997  27.313   4.471  1.00 39.27           O  
ATOM    484  CB  VAL B  84      55.382  28.688   5.474  1.00 50.33           C  
ATOM    485  CG1 VAL B  84      54.946  27.790   6.622  1.00 51.99           C  
ATOM    486  CG2 VAL B  84      56.805  29.238   5.676  1.00 52.54           C  
ATOM    487  N   THR B  85      54.396  25.696   3.895  1.00 25.08           N  
ATOM    488  CA  THR B  85      53.213  24.881   3.960  1.00 23.19           C  
ATOM    489  C   THR B  85      53.432  23.623   4.779  1.00 29.14           C  
ATOM    490  O   THR B  85      52.573  22.772   4.795  1.00 26.21           O  
ATOM    491  CB  THR B  85      52.795  24.425   2.553  1.00 31.55           C  
ATOM    492  OG1 THR B  85      53.911  23.747   2.043  1.00 31.88           O  
ATOM    493  CG2 THR B  85      52.541  25.639   1.694  1.00 34.00           C  
ATOM    494  N   LEU B  86      54.648  23.386   5.237  1.00 21.44           N  
ATOM    495  CA  LEU B  86      55.006  22.189   5.980  1.00 24.82           C  
ATOM    496  C   LEU B  86      54.959  22.459   7.520  1.00 25.56           C  
ATOM    497  O   LEU B  86      55.551  23.423   7.988  1.00 21.62           O  
ATOM    498  CB  LEU B  86      56.457  21.899   5.574  1.00 28.00           C  
ATOM    499  CG  LEU B  86      56.775  20.524   5.038  1.00 52.00           C  
ATOM    500  CD1 LEU B  86      58.303  20.372   5.106  1.00 52.57           C  
ATOM    501  CD2 LEU B  86      56.100  19.407   5.854  1.00 48.68           C  
ATOM    502  N   PHE B  87      54.215  21.674   8.309  1.00 16.43           N  
ATOM    503  CA  PHE B  87      54.049  21.942   9.749  1.00 26.56           C  
ATOM    504  C   PHE B  87      54.285  20.646  10.484  1.00 21.69           C  
ATOM    505  O   PHE B  87      54.141  19.598   9.866  1.00 24.36           O  
ATOM    506  CB  PHE B  87      52.588  22.389  10.131  1.00 23.28           C  
ATOM    507  CG  PHE B  87      52.306  23.737   9.529  1.00 20.34           C  
ATOM    508  CD1 PHE B  87      52.141  23.906   8.145  1.00 21.85           C  
ATOM    509  CD2 PHE B  87      52.336  24.870  10.335  1.00 22.79           C  
ATOM    510  CE1 PHE B  87      51.861  25.155   7.578  1.00 24.80           C  
ATOM    511  CE2 PHE B  87      52.108  26.133   9.775  1.00 29.01           C  
ATOM    512  CZ  PHE B  87      51.881  26.281   8.404  1.00 24.79           C  
ATOM    513  N   VAL B  88      54.765  20.712  11.712  1.00 16.82           N  
ATOM    514  CA  VAL B  88      55.019  19.445  12.440  1.00 21.00           C  
ATOM    515  C   VAL B  88      54.112  19.475  13.693  1.00 23.08           C  
ATOM    516  O   VAL B  88      53.859  20.611  14.203  1.00 22.76           O  
ATOM    517  CB  VAL B  88      56.513  19.305  12.790  1.00 20.38           C  
ATOM    518  CG1 VAL B  88      56.862  20.574  13.544  1.00 20.96           C  
ATOM    519  CG2 VAL B  88      56.605  18.054  13.645  1.00 17.07           C  
ATOM    520  N   ALA B  89      53.589  18.313  14.119  1.00 20.64           N  
ATOM    521  CA  ALA B  89      52.794  18.322  15.342  1.00 13.34           C  
ATOM    522  C   ALA B  89      53.659  18.440  16.618  1.00 17.83           C  
ATOM    523  O   ALA B  89      54.648  17.706  16.855  1.00 19.21           O  
ATOM    524  CB  ALA B  89      51.973  17.052  15.451  1.00 14.40           C  
ATOM    525  N   LEU B  90      53.234  19.332  17.507  1.00 21.43           N  
ATOM    526  CA  LEU B  90      53.862  19.567  18.802  1.00 27.36           C  
ATOM    527  C   LEU B  90      53.345  18.586  19.847  1.00 26.60           C  
ATOM    528  O   LEU B  90      54.129  18.292  20.736  1.00 26.57           O  
ATOM    529  CB  LEU B  90      53.585  20.997  19.312  1.00 24.48           C  
ATOM    530  CG  LEU B  90      53.969  22.067  18.322  1.00 24.52           C  
ATOM    531  CD1 LEU B  90      53.331  23.400  18.727  1.00 31.99           C  
ATOM    532  CD2 LEU B  90      55.495  22.144  18.239  1.00 20.37           C  
ATOM    533  N   TYR B  91      52.098  18.084  19.741  1.00 22.30           N  
ATOM    534  CA  TYR B  91      51.517  17.167  20.758  1.00 21.90           C  
ATOM    535  C   TYR B  91      50.708  16.102  20.088  1.00 19.86           C  
ATOM    536  O   TYR B  91      50.323  16.372  18.989  1.00 22.28           O  
ATOM    537  CB  TYR B  91      50.516  17.915  21.722  1.00 21.04           C  
ATOM    538  CG  TYR B  91      50.945  19.315  22.086  1.00 18.95           C  
ATOM    539  CD1 TYR B  91      51.984  19.609  22.968  1.00 28.04           C  
ATOM    540  CD2 TYR B  91      50.404  20.364  21.369  1.00 19.48           C  
ATOM    541  CE1 TYR B  91      52.405  20.915  23.215  1.00 23.02           C  
ATOM    542  CE2 TYR B  91      50.699  21.679  21.686  1.00 27.38           C  
ATOM    543  CZ  TYR B  91      51.693  21.948  22.609  1.00 33.04           C  
ATOM    544  OH  TYR B  91      51.995  23.255  22.849  1.00 39.14           O  
ATOM    545  N   ASP B  92      50.309  14.983  20.745  1.00 16.63           N  
ATOM    546  CA  ASP B  92      49.382  14.058  20.098  1.00 17.95           C  
ATOM    547  C   ASP B  92      47.988  14.624  20.133  1.00 23.39           C  
ATOM    548  O   ASP B  92      47.630  15.402  21.021  1.00 25.23           O  
ATOM    549  CB  ASP B  92      49.233  12.716  20.772  1.00 21.78           C  
ATOM    550  CG  ASP B  92      50.530  12.020  21.010  1.00 39.17           C  
ATOM    551  OD1 ASP B  92      51.356  12.142  20.029  1.00 32.14           O  
ATOM    552  OD2 ASP B  92      50.721  11.264  21.954  1.00 44.54           O  
ATOM    553  N   TYR B  93      47.149  14.104  19.279  1.00 18.44           N  
ATOM    554  CA  TYR B  93      45.772  14.571  19.275  1.00 21.87           C  
ATOM    555  C   TYR B  93      44.881  13.502  18.761  1.00 24.72           C  
ATOM    556  O   TYR B  93      45.185  12.881  17.742  1.00 24.04           O  
ATOM    557  CB  TYR B  93      45.568  15.828  18.402  1.00 19.16           C  
ATOM    558  CG  TYR B  93      44.091  16.162  18.259  1.00 23.14           C  
ATOM    559  CD1 TYR B  93      43.448  16.903  19.259  1.00 26.17           C  
ATOM    560  CD2 TYR B  93      43.424  15.931  17.049  1.00 23.90           C  
ATOM    561  CE1 TYR B  93      42.134  17.355  19.131  1.00 23.44           C  
ATOM    562  CE2 TYR B  93      42.112  16.385  16.881  1.00 28.79           C  
ATOM    563  CZ  TYR B  93      41.492  17.084  17.923  1.00 31.08           C  
ATOM    564  OH  TYR B  93      40.193  17.470  17.787  1.00 43.77           O  
ATOM    565  N   GLU B  94      43.818  13.224  19.530  1.00 26.92           N  
ATOM    566  CA  GLU B  94      42.862  12.169  19.233  1.00 29.07           C  
ATOM    567  C   GLU B  94      41.581  12.769  18.699  1.00 31.10           C  
ATOM    568  O   GLU B  94      40.992  13.633  19.326  1.00 41.94           O  
ATOM    569  CB  GLU B  94      42.624  11.431  20.532  1.00 29.03           C  
ATOM    570  CG  GLU B  94      41.448  10.430  20.417  1.00 64.85           C  
ATOM    571  CD  GLU B  94      41.135   9.653  21.716  1.00 83.62           C  
ATOM    572  OE1 GLU B  94      41.207  10.159  22.840  1.00 83.63           O  
ATOM    573  OE2 GLU B  94      40.743   8.391  21.524  1.00 79.26           O  
ATOM    574  N   ALA B  95      41.248  12.541  17.441  1.00 27.41           N  
ATOM    575  CA  ALA B  95      40.098  13.243  16.865  1.00 25.07           C  
ATOM    576  C   ALA B  95      38.810  13.016  17.654  1.00 30.08           C  
ATOM    577  O   ALA B  95      38.531  11.936  18.079  1.00 40.49           O  
ATOM    578  CB  ALA B  95      39.860  12.793  15.417  1.00 30.16           C  
ATOM    579  N   ARG B  96      38.002  14.028  17.764  1.00 50.74           N  
ATOM    580  CA  ARG B  96      36.741  14.023  18.468  1.00 66.65           C  
ATOM    581  C   ARG B  96      35.586  13.561  17.566  1.00 56.00           C  
ATOM    582  O   ARG B  96      34.551  13.093  18.005  1.00 51.98           O  
ATOM    583  CB  ARG B  96      36.446  15.479  18.864  1.00 88.05           C  
ATOM    584  CG  ARG B  96      37.610  16.238  19.511  1.00 95.52           C  
ATOM    585  CD  ARG B  96      37.736  15.921  21.002  1.00100.00           C  
ATOM    586  NE  ARG B  96      37.991  14.502  21.303  1.00 95.20           N  
ATOM    587  CZ  ARG B  96      39.022  14.083  22.033  1.00 88.71           C  
ATOM    588  NH1 ARG B  96      39.919  14.930  22.569  1.00 70.08           N  
ATOM    589  NH2 ARG B  96      39.166  12.765  22.216  1.00 98.40           N  
ATOM    590  N   THR B  97      35.718  13.795  16.272  1.00 40.42           N  
ATOM    591  CA  THR B  97      34.701  13.562  15.277  1.00 34.27           C  
ATOM    592  C   THR B  97      35.307  12.912  14.047  1.00 40.54           C  
ATOM    593  O   THR B  97      36.489  12.751  13.923  1.00 41.81           O  
ATOM    594  CB  THR B  97      34.085  14.922  14.886  1.00 47.09           C  
ATOM    595  OG1 THR B  97      35.048  15.711  14.222  1.00 48.60           O  
ATOM    596  CG2 THR B  97      33.724  15.650  16.166  1.00 45.49           C  
ATOM    597  N   GLU B  98      34.515  12.606  13.065  1.00 30.53           N  
ATOM    598  CA  GLU B  98      34.983  11.967  11.855  1.00 34.87           C  
ATOM    599  C   GLU B  98      35.720  12.935  10.954  1.00 32.88           C  
ATOM    600  O   GLU B  98      36.438  12.548  10.083  1.00 45.97           O  
ATOM    601  CB  GLU B  98      33.811  11.442  11.007  1.00 45.25           C  
ATOM    602  CG  GLU B  98      32.702  12.501  10.767  1.00 73.71           C  
ATOM    603  CD  GLU B  98      31.583  12.054   9.830  1.00 95.38           C  
ATOM    604  OE1 GLU B  98      30.828  11.096  10.048  1.00 96.36           O  
ATOM    605  OE2 GLU B  98      31.478  12.832   8.766  1.00100.00           O  
ATOM    606  N   ASP B  99      35.470  14.203  11.032  1.00 27.23           N  
ATOM    607  CA  ASP B  99      36.182  15.092  10.162  1.00 26.78           C  
ATOM    608  C   ASP B  99      37.509  15.571  10.681  1.00 23.88           C  
ATOM    609  O   ASP B  99      38.185  16.292   9.995  1.00 23.81           O  
ATOM    610  CB  ASP B  99      35.356  16.273   9.653  1.00 29.83           C  
ATOM    611  CG  ASP B  99      34.221  15.747   8.841  1.00 41.08           C  
ATOM    612  OD1 ASP B  99      34.446  14.574   8.339  1.00 64.23           O  
ATOM    613  OD2 ASP B  99      33.156  16.254   8.833  1.00 36.82           O  
ATOM    614  N   ASP B 100      37.847  15.316  11.918  1.00 26.96           N  
ATOM    615  CA  ASP B 100      39.112  15.837  12.498  1.00 24.04           C  
ATOM    616  C   ASP B 100      40.153  14.782  12.173  1.00 28.40           C  
ATOM    617  O   ASP B 100      39.799  13.612  12.120  1.00 28.35           O  
ATOM    618  CB  ASP B 100      38.942  15.795  14.046  1.00 23.90           C  
ATOM    619  CG  ASP B 100      38.155  16.965  14.611  1.00 35.31           C  
ATOM    620  OD1 ASP B 100      37.678  17.845  13.876  1.00 30.58           O  
ATOM    621  OD2 ASP B 100      38.206  17.030  15.936  1.00 40.11           O  
ATOM    622  N   LEU B 101      41.421  15.126  12.124  1.00 21.81           N  
ATOM    623  CA  LEU B 101      42.446  14.132  11.847  1.00 26.52           C  
ATOM    624  C   LEU B 101      43.135  13.805  13.177  1.00 27.12           C  
ATOM    625  O   LEU B 101      43.458  14.735  13.883  1.00 25.24           O  
ATOM    626  CB  LEU B 101      43.382  14.817  10.808  1.00 27.63           C  
ATOM    627  CG  LEU B 101      44.660  14.104  10.364  1.00 36.47           C  
ATOM    628  CD1 LEU B 101      44.196  12.871   9.625  1.00 38.00           C  
ATOM    629  CD2 LEU B 101      45.429  14.996   9.364  1.00 26.87           C  
ATOM    630  N   SER B 102      43.308  12.534  13.578  1.00 19.48           N  
ATOM    631  CA  SER B 102      44.136  12.245  14.778  1.00 19.92           C  
ATOM    632  C   SER B 102      45.595  12.230  14.354  1.00 23.01           C  
ATOM    633  O   SER B 102      45.876  11.918  13.181  1.00 27.37           O  
ATOM    634  CB  SER B 102      43.857  10.861  15.283  1.00 28.00           C  
ATOM    635  OG  SER B 102      42.559  10.866  15.820  1.00 33.11           O  
ATOM    636  N   PHE B 103      46.520  12.489  15.255  1.00 16.83           N  
ATOM    637  CA  PHE B 103      47.915  12.450  14.811  1.00 18.58           C  
ATOM    638  C   PHE B 103      48.835  12.317  16.044  1.00 35.87           C  
ATOM    639  O   PHE B 103      48.379  12.474  17.177  1.00 20.72           O  
ATOM    640  CB  PHE B 103      48.319  13.724  14.030  1.00 19.63           C  
ATOM    641  CG  PHE B 103      47.921  15.064  14.690  1.00 19.06           C  
ATOM    642  CD1 PHE B 103      48.761  15.669  15.625  1.00 12.04           C  
ATOM    643  CD2 PHE B 103      46.693  15.680  14.430  1.00 19.69           C  
ATOM    644  CE1 PHE B 103      48.459  16.902  16.220  1.00 13.92           C  
ATOM    645  CE2 PHE B 103      46.360  16.927  14.971  1.00 16.49           C  
ATOM    646  CZ  PHE B 103      47.229  17.505  15.907  1.00 16.75           C  
ATOM    647  N   HIS B 104      50.144  12.151  15.824  1.00 21.90           N  
ATOM    648  CA  HIS B 104      51.132  11.972  16.907  1.00 18.63           C  
ATOM    649  C   HIS B 104      52.200  13.050  16.871  1.00 20.38           C  
ATOM    650  O   HIS B 104      52.613  13.590  15.822  1.00 21.56           O  
ATOM    651  CB  HIS B 104      51.828  10.598  16.754  1.00 14.72           C  
ATOM    652  CG  HIS B 104      50.872   9.502  16.973  1.00 19.95           C  
ATOM    653  ND1 HIS B 104      51.018   8.271  16.394  1.00 25.69           N  
ATOM    654  CD2 HIS B 104      49.800   9.424  17.781  1.00 21.94           C  
ATOM    655  CE1 HIS B 104      49.997   7.498  16.724  1.00 25.26           C  
ATOM    656  NE2 HIS B 104      49.331   8.131  17.660  1.00 23.14           N  
ATOM    657  N   LYS B 105      52.739  13.365  18.047  1.00 18.80           N  
ATOM    658  CA  LYS B 105      53.729  14.371  18.062  1.00 17.83           C  
ATOM    659  C   LYS B 105      54.870  14.007  17.072  1.00 19.15           C  
ATOM    660  O   LYS B 105      55.296  12.867  17.041  1.00 18.73           O  
ATOM    661  CB  LYS B 105      54.261  14.365  19.487  1.00 19.86           C  
ATOM    662  CG  LYS B 105      55.387  15.366  19.655  1.00 30.07           C  
ATOM    663  CD  LYS B 105      55.923  15.209  21.071  1.00 38.15           C  
ATOM    664  CE  LYS B 105      57.069  16.136  21.382  1.00 48.90           C  
ATOM    665  NZ  LYS B 105      57.382  15.953  22.810  1.00 77.51           N  
ATOM    666  N   GLY B 106      55.409  14.972  16.369  1.00 19.28           N  
ATOM    667  CA  GLY B 106      56.514  14.729  15.426  1.00 18.30           C  
ATOM    668  C   GLY B 106      56.000  14.453  13.998  1.00 23.50           C  
ATOM    669  O   GLY B 106      56.743  14.435  13.046  1.00 20.81           O  
ATOM    670  N   GLU B 107      54.708  14.185  13.861  1.00 19.74           N  
ATOM    671  CA  GLU B 107      54.081  13.970  12.557  1.00 18.33           C  
ATOM    672  C   GLU B 107      54.023  15.280  11.765  1.00 18.30           C  
ATOM    673  O   GLU B 107      53.786  16.416  12.303  1.00 18.82           O  
ATOM    674  CB  GLU B 107      52.676  13.338  12.747  1.00 18.29           C  
ATOM    675  CG  GLU B 107      52.070  12.647  11.476  1.00 23.20           C  
ATOM    676  CD  GLU B 107      50.758  11.910  11.662  1.00 24.38           C  
ATOM    677  OE1 GLU B 107      50.531  11.560  12.921  1.00 18.16           O  
ATOM    678  OE2 GLU B 107      49.978  11.646  10.731  1.00 20.79           O  
ATOM    679  N   LYS B 108      54.251  15.153  10.418  1.00 18.08           N  
ATOM    680  CA  LYS B 108      54.318  16.357   9.590  1.00 12.57           C  
ATOM    681  C   LYS B 108      53.107  16.406   8.689  1.00 16.28           C  
ATOM    682  O   LYS B 108      52.612  15.329   8.330  1.00 17.75           O  
ATOM    683  CB  LYS B 108      55.584  16.401   8.749  1.00 19.91           C  
ATOM    684  CG  LYS B 108      56.762  16.401   9.648  1.00 25.97           C  
ATOM    685  CD  LYS B 108      57.954  17.012   8.976  1.00 38.13           C  
ATOM    686  CE  LYS B 108      59.025  15.996   8.673  1.00 57.36           C  
ATOM    687  NZ  LYS B 108      60.304  16.705   8.523  1.00 65.14           N  
ATOM    688  N   PHE B 109      52.714  17.654   8.293  1.00 19.18           N  
ATOM    689  CA  PHE B 109      51.536  17.805   7.438  1.00 18.16           C  
ATOM    690  C   PHE B 109      51.808  18.773   6.292  1.00 21.51           C  
ATOM    691  O   PHE B 109      52.560  19.751   6.461  1.00 20.41           O  
ATOM    692  CB  PHE B 109      50.390  18.444   8.279  1.00 23.34           C  
ATOM    693  CG  PHE B 109      50.116  17.687   9.562  1.00 20.83           C  
ATOM    694  CD1 PHE B 109      49.164  16.664   9.573  1.00 16.29           C  
ATOM    695  CD2 PHE B 109      50.688  18.113  10.756  1.00 21.20           C  
ATOM    696  CE1 PHE B 109      48.919  15.911  10.714  1.00 21.35           C  
ATOM    697  CE2 PHE B 109      50.362  17.415  11.927  1.00 25.32           C  
ATOM    698  CZ  PHE B 109      49.547  16.283  11.898  1.00 21.29           C  
ATOM    699  N   GLN B 110      50.984  18.636   5.224  1.00 17.48           N  
ATOM    700  CA  GLN B 110      50.950  19.771   4.300  1.00 13.06           C  
ATOM    701  C   GLN B 110      49.669  20.549   4.667  1.00 15.58           C  
ATOM    702  O   GLN B 110      48.617  19.929   4.757  1.00 18.19           O  
ATOM    703  CB  GLN B 110      50.765  19.336   2.844  1.00 15.90           C  
ATOM    704  CG  GLN B 110      50.715  20.542   1.844  1.00 16.10           C  
ATOM    705  CD  GLN B 110      50.339  20.015   0.459  1.00 28.13           C  
ATOM    706  OE1 GLN B 110      49.329  19.368   0.376  1.00 30.53           O  
ATOM    707  NE2 GLN B 110      51.246  20.071  -0.531  1.00 29.51           N  
ATOM    708  N   ILE B 111      49.795  21.861   4.877  1.00 16.14           N  
ATOM    709  CA  ILE B 111      48.655  22.755   5.146  1.00 19.87           C  
ATOM    710  C   ILE B 111      48.743  23.928   4.166  1.00 25.18           C  
ATOM    711  O   ILE B 111      49.619  24.772   4.285  1.00 26.64           O  
ATOM    712  CB  ILE B 111      48.621  23.288   6.601  1.00 21.88           C  
ATOM    713  CG1 ILE B 111      48.745  22.089   7.631  1.00 20.77           C  
ATOM    714  CG2 ILE B 111      47.224  23.917   6.781  1.00 24.43           C  
ATOM    715  CD1 ILE B 111      48.595  22.447   9.101  1.00 23.89           C  
ATOM    716  N   LEU B 112      47.929  23.902   3.121  1.00 18.52           N  
ATOM    717  CA  LEU B 112      48.071  24.934   2.091  1.00 22.99           C  
ATOM    718  C   LEU B 112      47.643  26.300   2.542  1.00 32.68           C  
ATOM    719  O   LEU B 112      48.380  27.262   2.398  1.00 36.39           O  
ATOM    720  CB  LEU B 112      47.267  24.516   0.826  1.00 19.52           C  
ATOM    721  CG  LEU B 112      47.994  23.242   0.276  1.00 24.72           C  
ATOM    722  CD1 LEU B 112      47.288  22.689  -0.947  1.00 23.79           C  
ATOM    723  CD2 LEU B 112      49.520  23.499   0.051  1.00 26.86           C  
ATOM    724  N   ASN B 113      46.388  26.377   2.963  1.00 26.33           N  
ATOM    725  CA  ASN B 113      45.812  27.624   3.429  1.00 30.69           C  
ATOM    726  C   ASN B 113      45.336  27.471   4.884  1.00 38.28           C  
ATOM    727  O   ASN B 113      44.666  26.525   5.268  1.00 41.00           O  
ATOM    728  CB  ASN B 113      44.551  27.937   2.569  1.00 29.92           C  
ATOM    729  CG  ASN B 113      44.808  28.376   1.102  1.00 30.39           C  
ATOM    730  OD1 ASN B 113      45.591  29.294   0.837  1.00 24.84           O  
ATOM    731  ND2 ASN B 113      44.066  27.764   0.151  1.00 27.80           N  
ATOM    732  N   SER B 114      45.634  28.401   5.723  1.00 37.65           N  
ATOM    733  CA  SER B 114      45.002  28.417   7.032  1.00 55.30           C  
ATOM    734  C   SER B 114      43.460  28.809   6.971  1.00 50.55           C  
ATOM    735  O   SER B 114      42.961  29.377   6.021  1.00 44.76           O  
ATOM    736  CB  SER B 114      45.808  29.431   7.814  1.00 46.10           C  
ATOM    737  OG  SER B 114      45.275  30.655   7.392  1.00 45.28           O  
ATOM    738  N   SER B 115      42.644  28.422   7.935  1.00 47.78           N  
ATOM    739  CA  SER B 115      41.228  28.759   7.931  1.00 48.49           C  
ATOM    740  C   SER B 115      41.025  30.108   8.637  1.00 45.10           C  
ATOM    741  O   SER B 115      42.000  30.739   9.056  1.00 35.46           O  
ATOM    742  CB  SER B 115      40.317  27.713   8.600  1.00 34.67           C  
ATOM    743  OG  SER B 115      40.204  28.060   9.989  1.00 38.21           O  
ATOM    744  N   GLU B 116      39.742  30.538   8.654  1.00 34.54           N  
ATOM    745  CA  GLU B 116      39.312  31.728   9.327  1.00 42.30           C  
ATOM    746  C   GLU B 116      39.193  31.514  10.844  1.00 43.78           C  
ATOM    747  O   GLU B 116      38.950  32.494  11.544  1.00 34.20           O  
ATOM    748  CB  GLU B 116      37.918  32.037   8.813  1.00 47.50           C  
ATOM    749  CG  GLU B 116      37.980  32.741   7.469  1.00 45.53           C  
ATOM    750  CD  GLU B 116      36.584  33.110   7.030  1.00 54.52           C  
ATOM    751  OE1 GLU B 116      35.745  33.520   7.835  1.00 45.25           O  
ATOM    752  OE2 GLU B 116      36.370  32.901   5.725  1.00 41.41           O  
ATOM    753  N   GLY B 117      39.277  30.234  11.304  1.00 41.67           N  
ATOM    754  CA  GLY B 117      39.095  29.814  12.677  1.00 37.47           C  
ATOM    755  C   GLY B 117      40.375  29.176  13.217  1.00 43.03           C  
ATOM    756  O   GLY B 117      41.482  29.453  12.776  1.00 37.98           O  
ATOM    757  N   ASP B 118      40.243  28.409  14.278  1.00 31.42           N  
ATOM    758  CA  ASP B 118      41.369  27.828  14.978  1.00 20.82           C  
ATOM    759  C   ASP B 118      41.656  26.446  14.426  1.00 18.57           C  
ATOM    760  O   ASP B 118      42.267  25.612  15.072  1.00 24.65           O  
ATOM    761  CB  ASP B 118      40.801  27.692  16.411  1.00 26.17           C  
ATOM    762  CG  ASP B 118      40.848  29.033  17.105  1.00 32.42           C  
ATOM    763  OD1 ASP B 118      41.735  29.802  17.036  1.00 33.73           O  
ATOM    764  OD2 ASP B 118      39.783  29.353  17.699  1.00 33.34           O  
ATOM    765  N   TRP B 119      40.876  26.056  13.438  1.00 17.79           N  
ATOM    766  CA  TRP B 119      40.957  24.690  12.890  1.00 17.20           C  
ATOM    767  C   TRP B 119      41.416  24.753  11.435  1.00 23.01           C  
ATOM    768  O   TRP B 119      40.845  25.501  10.637  1.00 22.13           O  
ATOM    769  CB  TRP B 119      39.635  23.926  12.947  1.00 20.61           C  
ATOM    770  CG  TRP B 119      39.285  23.700  14.366  1.00 19.83           C  
ATOM    771  CD1 TRP B 119      38.678  24.625  15.169  1.00 30.67           C  
ATOM    772  CD2 TRP B 119      39.571  22.578  15.165  1.00 19.15           C  
ATOM    773  NE1 TRP B 119      38.422  24.029  16.402  1.00 25.44           N  
ATOM    774  CE2 TRP B 119      39.037  22.838  16.449  1.00 20.27           C  
ATOM    775  CE3 TRP B 119      39.946  21.301  14.871  1.00 29.88           C  
ATOM    776  CZ2 TRP B 119      39.110  21.948  17.462  1.00 21.31           C  
ATOM    777  CZ3 TRP B 119      40.012  20.382  15.889  1.00 28.61           C  
ATOM    778  CH2 TRP B 119      39.622  20.735  17.178  1.00 26.19           C  
ATOM    779  N   TRP B 120      42.420  23.992  11.085  1.00 15.85           N  
ATOM    780  CA  TRP B 120      42.989  24.067   9.721  1.00 15.74           C  
ATOM    781  C   TRP B 120      42.866  22.705   9.084  1.00 21.50           C  
ATOM    782  O   TRP B 120      42.957  21.665   9.760  1.00 25.44           O  
ATOM    783  CB  TRP B 120      44.471  24.451   9.700  1.00 14.32           C  
ATOM    784  CG  TRP B 120      44.779  25.838  10.107  1.00 24.33           C  
ATOM    785  CD1 TRP B 120      43.873  26.844  10.247  1.00 26.99           C  
ATOM    786  CD2 TRP B 120      46.055  26.342  10.558  1.00 21.45           C  
ATOM    787  NE1 TRP B 120      44.540  27.993  10.671  1.00 30.27           N  
ATOM    788  CE2 TRP B 120      45.848  27.695  10.926  1.00 22.35           C  
ATOM    789  CE3 TRP B 120      47.311  25.760  10.686  1.00 23.26           C  
ATOM    790  CZ2 TRP B 120      46.879  28.518  11.320  1.00 24.20           C  
ATOM    791  CZ3 TRP B 120      48.349  26.545  11.139  1.00 28.09           C  
ATOM    792  CH2 TRP B 120      48.124  27.924  11.381  1.00 24.73           C  
ATOM    793  N   GLU B 121      42.702  22.698   7.760  1.00 19.40           N  
ATOM    794  CA  GLU B 121      42.521  21.430   7.032  1.00 17.54           C  
ATOM    795  C   GLU B 121      43.889  20.956   6.597  1.00 22.24           C  
ATOM    796  O   GLU B 121      44.646  21.754   6.001  1.00 24.44           O  
ATOM    797  CB  GLU B 121      41.645  21.639   5.760  1.00 25.70           C  
ATOM    798  CG  GLU B 121      40.928  20.324   5.443  1.00 45.26           C  
ATOM    799  CD  GLU B 121      40.092  20.225   4.187  1.00 54.33           C  
ATOM    800  OE1 GLU B 121      39.793  21.371   3.675  1.00 48.15           O  
ATOM    801  OE2 GLU B 121      39.652  19.161   3.777  1.00 65.02           O  
ATOM    802  N   ALA B 122      44.275  19.770   7.036  1.00 17.42           N  
ATOM    803  CA  ALA B 122      45.671  19.340   6.818  1.00 16.07           C  
ATOM    804  C   ALA B 122      45.714  17.982   6.145  1.00 21.92           C  
ATOM    805  O   ALA B 122      44.754  17.184   6.217  1.00 20.35           O  
ATOM    806  CB  ALA B 122      46.401  19.251   8.135  1.00 14.99           C  
ATOM    807  N   ARG B 123      46.855  17.699   5.536  1.00 16.81           N  
ATOM    808  CA  ARG B 123      47.079  16.341   5.034  1.00 18.61           C  
ATOM    809  C   ARG B 123      48.324  15.793   5.748  1.00 18.95           C  
ATOM    810  O   ARG B 123      49.349  16.452   5.665  1.00 20.81           O  
ATOM    811  CB  ARG B 123      47.359  16.378   3.538  1.00 23.38           C  
ATOM    812  CG  ARG B 123      47.485  14.986   2.910  1.00 26.75           C  
ATOM    813  CD  ARG B 123      46.988  15.143   1.491  1.00 37.64           C  
ATOM    814  NE  ARG B 123      46.220  14.025   1.237  1.00 49.91           N  
ATOM    815  CZ  ARG B 123      44.975  13.897   0.938  1.00 48.89           C  
ATOM    816  NH1 ARG B 123      44.183  14.764   0.271  1.00 36.05           N  
ATOM    817  NH2 ARG B 123      44.581  12.671   1.144  1.00 57.97           N  
ATOM    818  N   SER B 124      48.255  14.592   6.324  1.00 16.19           N  
ATOM    819  CA  SER B 124      49.413  14.058   6.976  1.00 15.08           C  
ATOM    820  C   SER B 124      50.325  13.485   5.910  1.00 15.58           C  
ATOM    821  O   SER B 124      49.881  12.697   5.076  1.00 18.92           O  
ATOM    822  CB  SER B 124      48.963  12.881   7.827  1.00 12.74           C  
ATOM    823  OG  SER B 124      50.090  12.129   8.286  1.00 18.10           O  
ATOM    824  N   LEU B 125      51.589  13.824   5.988  1.00 20.44           N  
ATOM    825  CA  LEU B 125      52.647  13.192   5.176  1.00 22.81           C  
ATOM    826  C   LEU B 125      53.037  11.797   5.656  1.00 25.95           C  
ATOM    827  O   LEU B 125      53.851  11.108   5.044  1.00 23.13           O  
ATOM    828  CB  LEU B 125      53.895  14.105   5.088  1.00 16.72           C  
ATOM    829  CG  LEU B 125      53.475  15.445   4.537  1.00 20.17           C  
ATOM    830  CD1 LEU B 125      54.672  16.350   4.419  1.00 29.70           C  
ATOM    831  CD2 LEU B 125      52.951  15.273   3.137  1.00 23.88           C  
ATOM    832  N   THR B 126      52.447  11.339   6.751  1.00 16.54           N  
ATOM    833  CA  THR B 126      52.737   9.996   7.161  1.00 14.61           C  
ATOM    834  C   THR B 126      51.653   9.064   6.694  1.00 23.20           C  
ATOM    835  O   THR B 126      51.922   7.996   6.203  1.00 24.99           O  
ATOM    836  CB  THR B 126      52.897   9.930   8.741  1.00 21.39           C  
ATOM    837  OG1 THR B 126      53.948  10.726   9.271  1.00 25.19           O  
ATOM    838  CG2 THR B 126      53.110   8.482   9.227  1.00 24.45           C  
ATOM    839  N   THR B 127      50.414   9.331   7.034  1.00 19.77           N  
ATOM    840  CA  THR B 127      49.306   8.404   6.793  1.00 18.89           C  
ATOM    841  C   THR B 127      48.593   8.790   5.551  1.00 21.63           C  
ATOM    842  O   THR B 127      47.711   8.115   5.130  1.00 25.14           O  
ATOM    843  CB  THR B 127      48.229   8.475   7.923  1.00 21.04           C  
ATOM    844  OG1 THR B 127      47.649   9.793   7.852  1.00 23.62           O  
ATOM    845  CG2 THR B 127      48.909   8.326   9.329  1.00 17.41           C  
ATOM    846  N   GLY B 128      48.820   9.956   5.049  1.00 19.78           N  
ATOM    847  CA  GLY B 128      48.090  10.300   3.828  1.00 16.28           C  
ATOM    848  C   GLY B 128      46.688  10.728   4.101  1.00 29.28           C  
ATOM    849  O   GLY B 128      45.976  11.120   3.209  1.00 21.81           O  
ATOM    850  N   GLU B 129      46.304  10.708   5.335  1.00 20.47           N  
ATOM    851  CA  GLU B 129      44.940  11.114   5.597  1.00 23.88           C  
ATOM    852  C   GLU B 129      44.718  12.617   5.674  1.00 20.66           C  
ATOM    853  O   GLU B 129      45.591  13.389   6.031  1.00 20.38           O  
ATOM    854  CB  GLU B 129      44.437  10.468   6.922  1.00 27.47           C  
ATOM    855  CG  GLU B 129      43.418   9.375   6.542  1.00 53.94           C  
ATOM    856  CD  GLU B 129      43.815   8.108   7.178  1.00 71.54           C  
ATOM    857  OE1 GLU B 129      44.177   8.092   8.340  1.00 66.83           O  
ATOM    858  OE2 GLU B 129      43.845   7.092   6.349  1.00 92.27           O  
ATOM    859  N   THR B 130      43.442  13.041   5.536  1.00 16.33           N  
ATOM    860  CA  THR B 130      43.190  14.431   5.564  1.00 13.02           C  
ATOM    861  C   THR B 130      42.040  14.807   6.545  1.00 18.06           C  
ATOM    862  O   THR B 130      41.224  13.981   6.832  1.00 21.26           O  
ATOM    863  CB  THR B 130      42.919  14.919   4.127  1.00 24.91           C  
ATOM    864  OG1 THR B 130      42.711  16.303   4.295  1.00 29.95           O  
ATOM    865  CG2 THR B 130      41.550  14.447   3.795  1.00 17.02           C  
ATOM    866  N   GLY B 131      42.081  15.995   7.159  1.00 19.80           N  
ATOM    867  CA  GLY B 131      41.045  16.345   8.082  1.00 17.06           C  
ATOM    868  C   GLY B 131      41.445  17.566   8.844  1.00 16.86           C  
ATOM    869  O   GLY B 131      42.431  18.141   8.501  1.00 21.88           O  
ATOM    870  N   TYR B 132      40.539  18.118   9.659  1.00 15.81           N  
ATOM    871  CA  TYR B 132      40.834  19.342  10.406  1.00 19.67           C  
ATOM    872  C   TYR B 132      41.716  18.960  11.619  1.00 17.22           C  
ATOM    873  O   TYR B 132      41.528  17.905  12.280  1.00 17.26           O  
ATOM    874  CB  TYR B 132      39.457  19.918  10.920  1.00 12.66           C  
ATOM    875  CG  TYR B 132      38.770  20.563   9.722  1.00 16.81           C  
ATOM    876  CD1 TYR B 132      39.282  21.806   9.397  1.00 25.78           C  
ATOM    877  CD2 TYR B 132      37.710  20.027   8.984  1.00 26.07           C  
ATOM    878  CE1 TYR B 132      38.673  22.581   8.421  1.00 31.22           C  
ATOM    879  CE2 TYR B 132      37.093  20.786   7.986  1.00 26.52           C  
ATOM    880  CZ  TYR B 132      37.608  22.055   7.713  1.00 28.27           C  
ATOM    881  OH  TYR B 132      37.057  22.938   6.831  1.00 44.73           O  
ATOM    882  N   ILE B 133      42.561  19.894  11.986  1.00 17.36           N  
ATOM    883  CA  ILE B 133      43.460  19.785  13.167  1.00 14.96           C  
ATOM    884  C   ILE B 133      43.425  21.156  13.869  1.00 18.75           C  
ATOM    885  O   ILE B 133      43.213  22.205  13.212  1.00 20.37           O  
ATOM    886  CB  ILE B 133      44.922  19.479  12.758  1.00 15.63           C  
ATOM    887  CG1 ILE B 133      45.522  20.625  11.930  1.00 14.90           C  
ATOM    888  CG2 ILE B 133      45.099  18.100  12.099  1.00 21.93           C  
ATOM    889  CD1 ILE B 133      46.976  20.343  11.817  1.00 24.77           C  
ATOM    890  N   PRO B 134      43.702  21.175  15.174  1.00 25.37           N  
ATOM    891  CA  PRO B 134      43.710  22.414  15.917  1.00 19.12           C  
ATOM    892  C   PRO B 134      44.993  23.134  15.608  1.00 15.00           C  
ATOM    893  O   PRO B 134      46.103  22.615  15.779  1.00 20.83           O  
ATOM    894  CB  PRO B 134      43.663  21.949  17.398  1.00 20.11           C  
ATOM    895  CG  PRO B 134      43.769  20.464  17.442  1.00 18.07           C  
ATOM    896  CD  PRO B 134      44.000  20.004  16.042  1.00 20.23           C  
ATOM    897  N   SER B 135      44.892  24.367  15.200  1.00 17.61           N  
ATOM    898  CA  SER B 135      46.061  25.036  14.696  1.00 19.27           C  
ATOM    899  C   SER B 135      47.125  25.316  15.759  1.00 23.78           C  
ATOM    900  O   SER B 135      48.281  25.499  15.384  1.00 24.87           O  
ATOM    901  CB  SER B 135      45.756  26.301  13.922  1.00 22.07           C  
ATOM    902  OG  SER B 135      45.237  27.153  14.917  1.00 30.60           O  
ATOM    903  N   ASN B 136      46.743  25.294  17.039  1.00 23.05           N  
ATOM    904  CA  ASN B 136      47.741  25.543  18.108  1.00 19.99           C  
ATOM    905  C   ASN B 136      48.586  24.313  18.355  1.00 19.86           C  
ATOM    906  O   ASN B 136      49.547  24.342  19.122  1.00 21.48           O  
ATOM    907  CB  ASN B 136      47.196  26.170  19.434  1.00 17.51           C  
ATOM    908  CG  ASN B 136      46.249  25.188  20.125  1.00 25.07           C  
ATOM    909  OD1 ASN B 136      45.431  24.592  19.423  1.00 22.45           O  
ATOM    910  ND2 ASN B 136      46.415  24.899  21.454  1.00 24.21           N  
ATOM    911  N   TYR B 137      48.234  23.185  17.746  1.00 14.23           N  
ATOM    912  CA  TYR B 137      49.028  21.962  17.980  1.00 18.18           C  
ATOM    913  C   TYR B 137      50.189  21.769  16.975  1.00 24.78           C  
ATOM    914  O   TYR B 137      50.817  20.741  16.951  1.00 26.38           O  
ATOM    915  CB  TYR B 137      48.154  20.704  17.826  1.00 16.71           C  
ATOM    916  CG  TYR B 137      47.338  20.367  19.044  1.00 22.93           C  
ATOM    917  CD1 TYR B 137      46.613  21.357  19.711  1.00 26.60           C  
ATOM    918  CD2 TYR B 137      47.295  19.070  19.555  1.00 26.91           C  
ATOM    919  CE1 TYR B 137      45.809  21.050  20.807  1.00 27.14           C  
ATOM    920  CE2 TYR B 137      46.492  18.737  20.649  1.00 28.54           C  
ATOM    921  CZ  TYR B 137      45.768  19.744  21.288  1.00 30.32           C  
ATOM    922  OH  TYR B 137      45.032  19.455  22.360  1.00 32.32           O  
ATOM    923  N   VAL B 138      50.395  22.649  16.046  1.00 14.83           N  
ATOM    924  CA  VAL B 138      51.454  22.421  15.066  1.00 18.90           C  
ATOM    925  C   VAL B 138      52.320  23.659  14.964  1.00 24.29           C  
ATOM    926  O   VAL B 138      51.945  24.778  15.345  1.00 24.71           O  
ATOM    927  CB  VAL B 138      50.838  22.093  13.694  1.00 20.77           C  
ATOM    928  CG1 VAL B 138      50.052  20.811  13.770  1.00 16.23           C  
ATOM    929  CG2 VAL B 138      49.922  23.231  13.271  1.00 25.07           C  
ATOM    930  N   ALA B 139      53.483  23.517  14.401  1.00 22.75           N  
ATOM    931  CA  ALA B 139      54.334  24.688  14.171  1.00 22.94           C  
ATOM    932  C   ALA B 139      55.011  24.493  12.809  1.00 19.32           C  
ATOM    933  O   ALA B 139      55.173  23.329  12.338  1.00 16.84           O  
ATOM    934  CB  ALA B 139      55.383  24.677  15.297  1.00 21.60           C  
ATOM    935  N   PRO B 140      55.342  25.600  12.154  1.00 21.11           N  
ATOM    936  CA  PRO B 140      55.977  25.525  10.847  1.00 26.27           C  
ATOM    937  C   PRO B 140      57.301  24.823  10.972  1.00 29.97           C  
ATOM    938  O   PRO B 140      57.932  24.932  12.005  1.00 31.69           O  
ATOM    939  CB  PRO B 140      56.192  26.954  10.391  1.00 33.87           C  
ATOM    940  CG  PRO B 140      55.763  27.806  11.538  1.00 35.05           C  
ATOM    941  CD  PRO B 140      55.042  26.955  12.559  1.00 23.87           C  
ATOM    942  N   VAL B 141      57.593  23.909  10.051  1.00 26.81           N  
ATOM    943  CA  VAL B 141      58.796  23.078  10.085  1.00 35.14           C  
ATOM    944  C   VAL B 141      59.984  23.928   9.672  1.00 51.58           C  
ATOM    945  O   VAL B 141      59.894  24.580   8.633  1.00 57.09           O  
ATOM    946  CB  VAL B 141      58.689  22.014   9.019  1.00 35.20           C  
ATOM    947  CG1 VAL B 141      60.080  21.549   8.693  1.00 33.90           C  
ATOM    948  CG2 VAL B 141      57.845  20.840   9.500  1.00 34.35           C  
ATOM    949  N   ASP B 142      60.989  23.978  10.544  1.00 60.83           N  
ATOM    950  CA  ASP B 142      62.195  24.759  10.365  1.00 84.29           C  
ATOM    951  C   ASP B 142      63.269  23.917   9.665  1.00100.00           C  
ATOM    952  O   ASP B 142      63.750  22.888  10.256  1.00100.00           O  
ATOM    953  CB  ASP B 142      62.697  25.358  11.695  1.00 89.39           C  
ATOM    954  CG  ASP B 142      62.958  24.276  12.726  1.00100.00           C  
ATOM    955  OD1 ASP B 142      62.323  23.212  12.711  1.00100.00           O  
ATOM    956  OD2 ASP B 142      63.919  24.579  13.606  1.00100.00           O  
ATOM    957  OXT ASP B 142      63.498  24.238   8.467  1.00100.00           O  
TER     958      ASP B 142                                                      
MASTER      282    0    0    0   10    0    0    6  956    2    0   10          
END                                                                             
