# Supplementary material for: Semantical and geometrical protein encoding toward enhanced bioactivity and thermostability
Source: eLife. 2025 May 2;13:RP98033. doi: 10.7554/eLife.98033 (PMC12048155; doi:10.7554/eLife.98033)
Supplement: Source code 1. [file elife-98033-code1.zip › ProtSSN-master/data/DDG/DATASET/1SHF-8.0-80.1/1SHF-8.0-80.1.pdb]

MODEL     1                                                                     
ATOM      1  N   VAL A   1     -10.377   3.549  11.377  1.00 74.19           N  
ATOM      2  CA  VAL A   1      -9.212   3.298  10.535  1.00 74.19           C  
ATOM      3  C   VAL A   1      -9.579   2.316   9.425  1.00 74.19           C  
ATOM      4  CB  VAL A   1      -8.024   2.752  11.359  1.00 74.19           C  
ATOM      5  O   VAL A   1     -10.183   1.272   9.685  1.00 74.19           O  
ATOM      6  CG1 VAL A   1      -6.832   2.449  10.452  1.00 74.19           C  
ATOM      7  CG2 VAL A   1      -7.630   3.745  12.450  1.00 74.19           C  
ATOM      8  N   THR A   2      -9.637   2.792   8.178  1.00 88.50           N  
ATOM      9  CA  THR A   2      -9.933   1.969   7.011  1.00 88.50           C  
ATOM     10  C   THR A   2      -8.686   1.221   6.547  1.00 88.50           C  
ATOM     11  CB  THR A   2     -10.486   2.820   5.853  1.00 88.50           C  
ATOM     12  O   THR A   2      -7.626   1.824   6.365  1.00 88.50           O  
ATOM     13  CG2 THR A   2     -10.899   1.943   4.675  1.00 88.50           C  
ATOM     14  OG1 THR A   2     -11.627   3.555   6.311  1.00 88.50           O  
ATOM     15  N   LEU A   3      -8.785  -0.131   6.551  1.00 96.66           N  
ATOM     16  CA  LEU A   3      -7.684  -0.985   6.117  1.00 96.66           C  
ATOM     17  C   LEU A   3      -7.797  -1.304   4.630  1.00 96.66           C  
ATOM     18  CB  LEU A   3      -7.660  -2.282   6.929  1.00 96.66           C  
ATOM     19  O   LEU A   3      -8.897  -1.302   4.073  1.00 96.66           O  
ATOM     20  CG  LEU A   3      -7.425  -2.136   8.434  1.00 96.66           C  
ATOM     21  CD1 LEU A   3      -7.549  -3.491   9.124  1.00 96.66           C  
ATOM     22  CD2 LEU A   3      -6.059  -1.515   8.705  1.00 96.66           C  
ATOM     23  N   PHE A   4      -6.624  -1.484   4.004  1.00 98.45           N  
ATOM     24  CA  PHE A   4      -6.549  -1.887   2.604  1.00 98.45           C  
ATOM     25  C   PHE A   4      -5.830  -3.223   2.463  1.00 98.45           C  
ATOM     26  CB  PHE A   4      -5.834  -0.816   1.773  1.00 98.45           C  
ATOM     27  O   PHE A   4      -4.991  -3.574   3.295  1.00 98.45           O  
ATOM     28  CG  PHE A   4      -6.682   0.393   1.483  1.00 98.45           C  
ATOM     29  CD1 PHE A   4      -7.087   0.680   0.186  1.00 98.45           C  
ATOM     30  CD2 PHE A   4      -7.073   1.243   2.509  1.00 98.45           C  
ATOM     31  CE1 PHE A   4      -7.872   1.799  -0.086  1.00 98.45           C  
ATOM     32  CE2 PHE A   4      -7.857   2.363   2.246  1.00 98.45           C  
ATOM     33  CZ  PHE A   4      -8.255   2.640   0.948  1.00 98.45           C  
ATOM     34  N   VAL A   5      -6.256  -3.927   1.439  1.00 98.56           N  
ATOM     35  CA  VAL A   5      -5.650  -5.230   1.189  1.00 98.56           C  
ATOM     36  C   VAL A   5      -5.008  -5.245  -0.196  1.00 98.56           C  
ATOM     37  CB  VAL A   5      -6.686  -6.370   1.309  1.00 98.56           C  
ATOM     38  O   VAL A   5      -5.542  -4.660  -1.141  1.00 98.56           O  
ATOM     39  CG1 VAL A   5      -7.826  -6.170   0.313  1.00 98.56           C  
ATOM     40  CG2 VAL A   5      -6.014  -7.725   1.092  1.00 98.56           C  
ATOM     41  N   ALA A   6      -3.841  -5.828  -0.244  1.00 98.72           N  
ATOM     42  CA  ALA A   6      -3.147  -5.962  -1.523  1.00 98.72           C  
ATOM     43  C   ALA A   6      -3.897  -6.908  -2.457  1.00 98.72           C  
ATOM     44  CB  ALA A   6      -1.719  -6.457  -1.305  1.00 98.72           C  
ATOM     45  O   ALA A   6      -4.239  -8.029  -2.072  1.00 98.72           O  
ATOM     46  N   LEU A   7      -4.126  -6.490  -3.708  1.00 98.62           N  
ATOM     47  CA  LEU A   7      -4.819  -7.274  -4.724  1.00 98.62           C  
ATOM     48  C   LEU A   7      -3.834  -8.121  -5.523  1.00 98.62           C  
ATOM     49  CB  LEU A   7      -5.603  -6.357  -5.666  1.00 98.62           C  
ATOM     50  O   LEU A   7      -4.221  -9.119  -6.135  1.00 98.62           O  
ATOM     51  CG  LEU A   7      -6.669  -5.472  -5.018  1.00 98.62           C  
ATOM     52  CD1 LEU A   7      -7.250  -4.505  -6.044  1.00 98.62           C  
ATOM     53  CD2 LEU A   7      -7.770  -6.327  -4.399  1.00 98.62           C  
ATOM     54  N   TYR A   8      -2.538  -7.705  -5.594  1.00 98.68           N  
ATOM     55  CA  TYR A   8      -1.460  -8.337  -6.346  1.00 98.68           C  
ATOM     56  C   TYR A   8      -0.154  -8.300  -5.562  1.00 98.68           C  
ATOM     57  CB  TYR A   8      -1.274  -7.648  -7.702  1.00 98.68           C  
ATOM     58  O   TYR A   8      -0.014  -7.526  -4.612  1.00 98.68           O  
ATOM     59  CG  TYR A   8      -2.566  -7.420  -8.449  1.00 98.68           C  
ATOM     60  CD1 TYR A   8      -3.153  -8.441  -9.192  1.00 98.68           C  
ATOM     61  CD2 TYR A   8      -3.200  -6.183  -8.413  1.00 98.68           C  
ATOM     62  CE1 TYR A   8      -4.342  -8.235  -9.884  1.00 98.68           C  
ATOM     63  CE2 TYR A   8      -4.390  -5.965  -9.101  1.00 98.68           C  
ATOM     64  OH  TYR A   8      -6.130  -6.785 -10.514  1.00 98.68           O  
ATOM     65  CZ  TYR A   8      -4.952  -6.995  -9.832  1.00 98.68           C  
ATOM     66  N   ASP A   9       0.767  -9.110  -6.059  1.00 98.63           N  
ATOM     67  CA  ASP A   9       2.137  -8.969  -5.576  1.00 98.63           C  
ATOM     68  C   ASP A   9       2.791  -7.708  -6.137  1.00 98.63           C  
ATOM     69  CB  ASP A   9       2.966 -10.200  -5.945  1.00 98.63           C  
ATOM     70  O   ASP A   9       2.505  -7.305  -7.266  1.00 98.63           O  
ATOM     71  CG  ASP A   9       2.443 -11.478  -5.313  1.00 98.63           C  
ATOM     72  OD1 ASP A   9       1.631 -11.403  -4.366  1.00 98.63           O  
ATOM     73  OD2 ASP A   9       2.850 -12.571  -5.764  1.00 98.63           O  
ATOM     74  N   TYR A  10       3.594  -7.147  -5.319  1.00 98.68           N  
ATOM     75  CA  TYR A  10       4.356  -5.994  -5.786  1.00 98.68           C  
ATOM     76  C   TYR A  10       5.799  -6.062  -5.301  1.00 98.68           C  
ATOM     77  CB  TYR A  10       3.705  -4.692  -5.310  1.00 98.68           C  
ATOM     78  O   TYR A  10       6.052  -6.295  -4.117  1.00 98.68           O  
ATOM     79  CG  TYR A  10       4.470  -3.452  -5.705  1.00 98.68           C  
ATOM     80  CD1 TYR A  10       5.271  -2.781  -4.784  1.00 98.68           C  
ATOM     81  CD2 TYR A  10       4.393  -2.948  -6.999  1.00 98.68           C  
ATOM     82  CE1 TYR A  10       5.977  -1.637  -5.143  1.00 98.68           C  
ATOM     83  CE2 TYR A  10       5.094  -1.805  -7.370  1.00 98.68           C  
ATOM     84  OH  TYR A  10       6.578  -0.026  -6.797  1.00 98.68           O  
ATOM     85  CZ  TYR A  10       5.882  -1.158  -6.436  1.00 98.68           C  
ATOM     86  N   GLU A  11       6.683  -5.856  -6.251  1.00 98.48           N  
ATOM     87  CA  GLU A  11       8.099  -5.736  -5.916  1.00 98.48           C  
ATOM     88  C   GLU A  11       8.553  -4.279  -5.949  1.00 98.48           C  
ATOM     89  CB  GLU A  11       8.951  -6.574  -6.873  1.00 98.48           C  
ATOM     90  O   GLU A  11       8.356  -3.585  -6.949  1.00 98.48           O  
ATOM     91  CG  GLU A  11       8.836  -8.074  -6.646  1.00 98.48           C  
ATOM     92  CD  GLU A  11       9.775  -8.887  -7.522  1.00 98.48           C  
ATOM     93  OE1 GLU A  11       9.761 -10.136  -7.431  1.00 98.48           O  
ATOM     94  OE2 GLU A  11      10.532  -8.271  -8.305  1.00 98.48           O  
ATOM     95  N   ALA A  12       9.217  -3.867  -4.820  1.00 98.30           N  
ATOM     96  CA  ALA A  12       9.662  -2.481  -4.699  1.00 98.30           C  
ATOM     97  C   ALA A  12      10.594  -2.103  -5.847  1.00 98.30           C  
ATOM     98  CB  ALA A  12      10.356  -2.259  -3.358  1.00 98.30           C  
ATOM     99  O   ALA A  12      11.484  -2.874  -6.212  1.00 98.30           O  
ATOM    100  N   ARG A  13      10.367  -0.899  -6.411  1.00 97.59           N  
ATOM    101  CA  ARG A  13      11.185  -0.385  -7.505  1.00 97.59           C  
ATOM    102  C   ARG A  13      12.185   0.650  -7.002  1.00 97.59           C  
ATOM    103  CB  ARG A  13      10.302   0.226  -8.596  1.00 97.59           C  
ATOM    104  O   ARG A  13      13.153   0.974  -7.693  1.00 97.59           O  
ATOM    105  CG  ARG A  13       9.408  -0.781  -9.301  1.00 97.59           C  
ATOM    106  CD  ARG A  13       8.600  -0.134 -10.417  1.00 97.59           C  
ATOM    107  NE  ARG A  13       7.775  -1.111 -11.121  1.00 97.59           N  
ATOM    108  NH1 ARG A  13       6.826   0.423 -12.565  1.00 97.59           N  
ATOM    109  NH2 ARG A  13       6.247  -1.791 -12.696  1.00 97.59           N  
ATOM    110  CZ  ARG A  13       6.951  -0.824 -12.126  1.00 97.59           C  
ATOM    111  N   THR A  14      11.968   1.191  -5.847  1.00 97.46           N  
ATOM    112  CA  THR A  14      12.907   2.082  -5.174  1.00 97.46           C  
ATOM    113  C   THR A  14      13.077   1.683  -3.711  1.00 97.46           C  
ATOM    114  CB  THR A  14      12.443   3.549  -5.258  1.00 97.46           C  
ATOM    115  O   THR A  14      12.293   0.891  -3.183  1.00 97.46           O  
ATOM    116  CG2 THR A  14      11.950   3.890  -6.660  1.00 97.46           C  
ATOM    117  OG1 THR A  14      11.378   3.761  -4.324  1.00 97.46           O  
ATOM    118  N   GLU A  15      13.994   2.293  -3.011  1.00 97.42           N  
ATOM    119  CA  GLU A  15      14.302   1.965  -1.623  1.00 97.42           C  
ATOM    120  C   GLU A  15      13.200   2.448  -0.684  1.00 97.42           C  
ATOM    121  CB  GLU A  15      15.646   2.573  -1.212  1.00 97.42           C  
ATOM    122  O   GLU A  15      13.065   1.945   0.433  1.00 97.42           O  
ATOM    123  CG  GLU A  15      15.856   3.996  -1.710  1.00 97.42           C  
ATOM    124  CD  GLU A  15      17.217   4.565  -1.345  1.00 97.42           C  
ATOM    125  OE1 GLU A  15      17.565   5.666  -1.830  1.00 97.42           O  
ATOM    126  OE2 GLU A  15      17.942   3.905  -0.568  1.00 97.42           O  
ATOM    127  N   ASP A  16      12.392   3.333  -1.175  1.00 97.45           N  
ATOM    128  CA  ASP A  16      11.364   3.932  -0.328  1.00 97.45           C  
ATOM    129  C   ASP A  16      10.042   3.178  -0.453  1.00 97.45           C  
ATOM    130  CB  ASP A  16      11.165   5.406  -0.687  1.00 97.45           C  
ATOM    131  O   ASP A  16       9.105   3.428   0.308  1.00 97.45           O  
ATOM    132  CG  ASP A  16      12.359   6.271  -0.323  1.00 97.45           C  
ATOM    133  OD1 ASP A  16      13.045   5.974   0.679  1.00 97.45           O  
ATOM    134  OD2 ASP A  16      12.615   7.260  -1.044  1.00 97.45           O  
ATOM    135  N   ASP A  17       9.932   2.206  -1.362  1.00 98.19           N  
ATOM    136  CA  ASP A  17       8.709   1.443  -1.596  1.00 98.19           C  
ATOM    137  C   ASP A  17       8.667   0.191  -0.723  1.00 98.19           C  
ATOM    138  CB  ASP A  17       8.590   1.059  -3.072  1.00 98.19           C  
ATOM    139  O   ASP A  17       9.710  -0.318  -0.308  1.00 98.19           O  
ATOM    140  CG  ASP A  17       8.552   2.263  -3.997  1.00 98.19           C  
ATOM    141  OD1 ASP A  17       8.440   3.407  -3.505  1.00 98.19           O  
ATOM    142  OD2 ASP A  17       8.631   2.066  -5.229  1.00 98.19           O  
ATOM    143  N   LEU A  18       7.571  -0.248  -0.518  1.00 98.53           N  
ATOM    144  CA  LEU A  18       7.380  -1.558   0.094  1.00 98.53           C  
ATOM    145  C   LEU A  18       7.218  -2.638  -0.971  1.00 98.53           C  
ATOM    146  CB  LEU A  18       6.157  -1.546   1.015  1.00 98.53           C  
ATOM    147  O   LEU A  18       6.606  -2.399  -2.014  1.00 98.53           O  
ATOM    148  CG  LEU A  18       6.250  -0.655   2.254  1.00 98.53           C  
ATOM    149  CD1 LEU A  18       4.905  -0.602   2.972  1.00 98.53           C  
ATOM    150  CD2 LEU A  18       7.343  -1.155   3.193  1.00 98.53           C  
ATOM    151  N   SER A  19       7.839  -3.790  -0.696  1.00 98.65           N  
ATOM    152  CA  SER A  19       7.456  -5.024  -1.373  1.00 98.65           C  
ATOM    153  C   SER A  19       6.410  -5.792  -0.573  1.00 98.65           C  
ATOM    154  CB  SER A  19       8.681  -5.909  -1.609  1.00 98.65           C  
ATOM    155  O   SER A  19       6.480  -5.849   0.657  1.00 98.65           O  
ATOM    156  OG  SER A  19       9.616  -5.259  -2.453  1.00 98.65           O  
ATOM    157  N   PHE A  20       5.448  -6.339  -1.290  1.00 98.69           N  
ATOM    158  CA  PHE A  20       4.426  -7.062  -0.542  1.00 98.69           C  
ATOM    159  C   PHE A  20       3.796  -8.151  -1.401  1.00 98.69           C  
ATOM    160  CB  PHE A  20       3.345  -6.100  -0.039  1.00 98.69           C  
ATOM    161  O   PHE A  20       3.975  -8.169  -2.621  1.00 98.69           O  
ATOM    162  CG  PHE A  20       2.798  -5.190  -1.105  1.00 98.69           C  
ATOM    163  CD1 PHE A  20       3.315  -3.913  -1.282  1.00 98.69           C  
ATOM    164  CD2 PHE A  20       1.764  -5.613  -1.931  1.00 98.69           C  
ATOM    165  CE1 PHE A  20       2.810  -3.068  -2.268  1.00 98.69           C  
ATOM    166  CE2 PHE A  20       1.255  -4.775  -2.919  1.00 98.69           C  
ATOM    167  CZ  PHE A  20       1.778  -3.503  -3.085  1.00 98.69           C  
ATOM    168  N   HIS A  21       3.111  -9.029  -0.687  1.00 98.63           N  
ATOM    169  CA  HIS A  21       2.400 -10.116  -1.351  1.00 98.63           C  
ATOM    170  C   HIS A  21       0.895  -9.869  -1.353  1.00 98.63           C  
ATOM    171  CB  HIS A  21       2.712 -11.452  -0.675  1.00 98.63           C  
ATOM    172  O   HIS A  21       0.370  -9.199  -0.460  1.00 98.63           O  
ATOM    173  CG  HIS A  21       4.137 -11.883  -0.827  1.00 98.63           C  
ATOM    174  CD2 HIS A  21       5.131 -12.002   0.084  1.00 98.63           C  
ATOM    175  ND1 HIS A  21       4.678 -12.249  -2.040  1.00 98.63           N  
ATOM    176  CE1 HIS A  21       5.947 -12.577  -1.868  1.00 98.63           C  
ATOM    177  NE2 HIS A  21       6.248 -12.435  -0.588  1.00 98.63           N  
ATOM    178  N   LYS A  22       0.256 -10.418  -2.471  1.00 98.56           N  
ATOM    179  CA  LYS A  22      -1.204 -10.399  -2.502  1.00 98.56           C  
ATOM    180  C   LYS A  22      -1.787 -10.848  -1.165  1.00 98.56           C  
ATOM    181  CB  LYS A  22      -1.729 -11.290  -3.628  1.00 98.56           C  
ATOM    182  O   LYS A  22      -1.315 -11.819  -0.570  1.00 98.56           O  
ATOM    183  CG  LYS A  22      -3.247 -11.355  -3.709  1.00 98.56           C  
ATOM    184  CD  LYS A  22      -3.708 -12.281  -4.828  1.00 98.56           C  
ATOM    185  CE  LYS A  22      -5.226 -12.393  -4.872  1.00 98.56           C  
ATOM    186  NZ  LYS A  22      -5.684 -13.266  -5.994  1.00 98.56           N  
ATOM    187  N   GLY A  23      -2.769 -10.024  -0.712  1.00 98.20           N  
ATOM    188  CA  GLY A  23      -3.467 -10.383   0.512  1.00 98.20           C  
ATOM    189  C   GLY A  23      -2.951  -9.645   1.732  1.00 98.20           C  
ATOM    190  O   GLY A  23      -3.598  -9.640   2.781  1.00 98.20           O  
ATOM    191  N   GLU A  24      -1.781  -9.114   1.573  1.00 98.46           N  
ATOM    192  CA  GLU A  24      -1.225  -8.357   2.690  1.00 98.46           C  
ATOM    193  C   GLU A  24      -2.071  -7.124   2.996  1.00 98.46           C  
ATOM    194  CB  GLU A  24       0.219  -7.944   2.395  1.00 98.46           C  
ATOM    195  O   GLU A  24      -2.610  -6.493   2.085  1.00 98.46           O  
ATOM    196  CG  GLU A  24       0.944  -7.344   3.591  1.00 98.46           C  
ATOM    197  CD  GLU A  24       2.451  -7.272   3.405  1.00 98.46           C  
ATOM    198  OE1 GLU A  24       3.123  -6.540   4.167  1.00 98.46           O  
ATOM    199  OE2 GLU A  24       2.965  -7.954   2.490  1.00 98.46           O  
ATOM    200  N   LYS A  25      -2.205  -6.718   4.286  1.00 98.44           N  
ATOM    201  CA  LYS A  25      -3.056  -5.611   4.713  1.00 98.44           C  
ATOM    202  C   LYS A  25      -2.222  -4.397   5.110  1.00 98.44           C  
ATOM    203  CB  LYS A  25      -3.947  -6.039   5.881  1.00 98.44           C  
ATOM    204  O   LYS A  25      -1.126  -4.541   5.656  1.00 98.44           O  
ATOM    205  CG  LYS A  25      -4.994  -7.079   5.512  1.00 98.44           C  
ATOM    206  CD  LYS A  25      -5.852  -7.459   6.711  1.00 98.44           C  
ATOM    207  CE  LYS A  25      -6.848  -8.557   6.363  1.00 98.44           C  
ATOM    208  NZ  LYS A  25      -7.639  -8.986   7.555  1.00 98.44           N  
ATOM    209  N   PHE A  26      -2.834  -3.243   4.814  1.00 98.46           N  
ATOM    210  CA  PHE A  26      -2.103  -2.001   5.041  1.00 98.46           C  
ATOM    211  C   PHE A  26      -2.980  -0.980   5.756  1.00 98.46           C  
ATOM    212  CB  PHE A  26      -1.597  -1.423   3.716  1.00 98.46           C  
ATOM    213  O   PHE A  26      -4.194  -0.938   5.540  1.00 98.46           O  
ATOM    214  CG  PHE A  26      -0.676  -2.346   2.964  1.00 98.46           C  
ATOM    215  CD1 PHE A  26       0.691  -2.338   3.209  1.00 98.46           C  
ATOM    216  CD2 PHE A  26      -1.179  -3.221   2.010  1.00 98.46           C  
ATOM    217  CE1 PHE A  26       1.546  -3.191   2.514  1.00 98.46           C  
ATOM    218  CE2 PHE A  26      -0.332  -4.077   1.312  1.00 98.46           C  
ATOM    219  CZ  PHE A  26       1.030  -4.059   1.564  1.00 98.46           C  
ATOM    220  N   GLN A  27      -2.303  -0.326   6.613  1.00 98.06           N  
ATOM    221  CA  GLN A  27      -2.829   0.959   7.062  1.00 98.06           C  
ATOM    222  C   GLN A  27      -2.304   2.101   6.198  1.00 98.06           C  
ATOM    223  CB  GLN A  27      -2.473   1.203   8.529  1.00 98.06           C  
ATOM    224  O   GLN A  27      -1.091   2.298   6.091  1.00 98.06           O  
ATOM    225  CG  GLN A  27      -3.062   2.485   9.101  1.00 98.06           C  
ATOM    226  CD  GLN A  27      -2.613   2.754  10.525  1.00 98.06           C  
ATOM    227  NE2 GLN A  27      -3.270   3.702  11.184  1.00 98.06           N  
ATOM    228  OE1 GLN A  27      -1.684   2.114  11.028  1.00 98.06           O  
ATOM    229  N   ILE A  28      -3.269   2.915   5.632  1.00 97.27           N  
ATOM    230  CA  ILE A  28      -2.832   4.022   4.788  1.00 97.27           C  
ATOM    231  C   ILE A  28      -2.530   5.243   5.654  1.00 97.27           C  
ATOM    232  CB  ILE A  28      -3.893   4.371   3.721  1.00 97.27           C  
ATOM    233  O   ILE A  28      -3.399   5.724   6.384  1.00 97.27           O  
ATOM    234  CG1 ILE A  28      -4.198   3.147   2.850  1.00 97.27           C  
ATOM    235  CG2 ILE A  28      -3.428   5.551   2.863  1.00 97.27           C  
ATOM    236  CD1 ILE A  28      -2.976   2.561   2.155  1.00 97.27           C  
ATOM    237  N   LEU A  29      -1.244   5.729   5.593  1.00 96.82           N  
ATOM    238  CA  LEU A  29      -0.784   6.857   6.396  1.00 96.82           C  
ATOM    239  C   LEU A  29      -0.980   8.172   5.648  1.00 96.82           C  
ATOM    240  CB  LEU A  29       0.690   6.684   6.770  1.00 96.82           C  
ATOM    241  O   LEU A  29      -1.265   9.203   6.262  1.00 96.82           O  
ATOM    242  CG  LEU A  29       1.055   5.398   7.512  1.00 96.82           C  
ATOM    243  CD1 LEU A  29       2.561   5.327   7.741  1.00 96.82           C  
ATOM    244  CD2 LEU A  29       0.303   5.313   8.836  1.00 96.82           C  
ATOM    245  N   ASN A  30      -0.782   8.124   4.321  1.00 96.53           N  
ATOM    246  CA  ASN A  30      -0.943   9.297   3.467  1.00 96.53           C  
ATOM    247  C   ASN A  30      -1.318   8.905   2.041  1.00 96.53           C  
ATOM    248  CB  ASN A  30       0.334  10.140   3.468  1.00 96.53           C  
ATOM    249  O   ASN A  30      -0.546   8.234   1.354  1.00 96.53           O  
ATOM    250  CG  ASN A  30       0.154  11.472   2.766  1.00 96.53           C  
ATOM    251  ND2 ASN A  30       0.939  12.465   3.168  1.00 96.53           N  
ATOM    252  OD1 ASN A  30      -0.685  11.608   1.871  1.00 96.53           O  
ATOM    253  N   SER A  31      -2.516   9.408   1.552  1.00 95.38           N  
ATOM    254  CA  SER A  31      -2.976   9.121   0.197  1.00 95.38           C  
ATOM    255  C   SER A  31      -3.207  10.405  -0.592  1.00 95.38           C  
ATOM    256  CB  SER A  31      -4.263   8.296   0.231  1.00 95.38           C  
ATOM    257  O   SER A  31      -3.932  10.406  -1.589  1.00 95.38           O  
ATOM    258  OG  SER A  31      -5.291   8.994   0.913  1.00 95.38           O  
ATOM    259  N   SER A  32      -2.597  11.480  -0.071  1.00 93.24           N  
ATOM    260  CA  SER A  32      -2.891  12.794  -0.633  1.00 93.24           C  
ATOM    261  C   SER A  32      -2.084  13.047  -1.901  1.00 93.24           C  
ATOM    262  CB  SER A  32      -2.602  13.892   0.392  1.00 93.24           C  
ATOM    263  O   SER A  32      -2.439  13.908  -2.708  1.00 93.24           O  
ATOM    264  OG  SER A  32      -1.231  13.898   0.750  1.00 93.24           O  
ATOM    265  N   GLU A  33      -1.062  12.109  -2.155  1.00 81.72           N  
ATOM    266  CA  GLU A  33      -0.121  12.464  -3.213  1.00 81.72           C  
ATOM    267  C   GLU A  33      -0.153  11.442  -4.346  1.00 81.72           C  
ATOM    268  CB  GLU A  33       1.298  12.583  -2.653  1.00 81.72           C  
ATOM    269  O   GLU A  33       0.343  10.323  -4.194  1.00 81.72           O  
ATOM    270  CG  GLU A  33       1.468  13.709  -1.643  1.00 81.72           C  
ATOM    271  CD  GLU A  33       2.884  13.820  -1.100  1.00 81.72           C  
ATOM    272  OE1 GLU A  33       3.119  14.638  -0.182  1.00 81.72           O  
ATOM    273  OE2 GLU A  33       3.765  13.083  -1.597  1.00 81.72           O  
ATOM    274  N   GLY A  34      -0.948  11.725  -5.360  1.00 92.29           N  
ATOM    275  CA  GLY A  34      -0.767  10.958  -6.581  1.00 92.29           C  
ATOM    276  C   GLY A  34      -1.083   9.484  -6.412  1.00 92.29           C  
ATOM    277  O   GLY A  34      -1.928   9.115  -5.594  1.00 92.29           O  
ATOM    278  N   ASP A  35      -0.387   8.642  -7.234  1.00 96.83           N  
ATOM    279  CA  ASP A  35      -0.706   7.229  -7.408  1.00 96.83           C  
ATOM    280  C   ASP A  35       0.048   6.367  -6.398  1.00 96.83           C  
ATOM    281  CB  ASP A  35      -0.380   6.777  -8.833  1.00 96.83           C  
ATOM    282  O   ASP A  35      -0.166   5.155  -6.326  1.00 96.83           O  
ATOM    283  CG  ASP A  35      -1.277   7.417  -9.878  1.00 96.83           C  
ATOM    284  OD1 ASP A  35      -2.449   7.724  -9.571  1.00 96.83           O  
ATOM    285  OD2 ASP A  35      -0.808   7.613 -11.020  1.00 96.83           O  
ATOM    286  N   TRP A  36       0.910   7.002  -5.576  1.00 97.56           N  
ATOM    287  CA  TRP A  36       1.657   6.270  -4.558  1.00 97.56           C  
ATOM    288  C   TRP A  36       1.278   6.743  -3.159  1.00 97.56           C  
ATOM    289  CB  TRP A  36       3.164   6.434  -4.775  1.00 97.56           C  
ATOM    290  O   TRP A  36       1.348   7.937  -2.860  1.00 97.56           O  
ATOM    291  CG  TRP A  36       3.680   5.754  -6.007  1.00 97.56           C  
ATOM    292  CD1 TRP A  36       3.673   6.245  -7.284  1.00 97.56           C  
ATOM    293  CD2 TRP A  36       4.274   4.454  -6.080  1.00 97.56           C  
ATOM    294  CE2 TRP A  36       4.605   4.221  -7.434  1.00 97.56           C  
ATOM    295  CE3 TRP A  36       4.559   3.463  -5.132  1.00 97.56           C  
ATOM    296  NE1 TRP A  36       4.228   5.328  -8.146  1.00 97.56           N  
ATOM    297  CH2 TRP A  36       5.476   2.083  -6.913  1.00 97.56           C  
ATOM    298  CZ2 TRP A  36       5.208   3.036  -7.862  1.00 97.56           C  
ATOM    299  CZ3 TRP A  36       5.159   2.284  -5.560  1.00 97.56           C  
ATOM    300  N   TRP A  37       0.874   5.842  -2.436  1.00 97.82           N  
ATOM    301  CA  TRP A  37       0.441   6.145  -1.076  1.00 97.82           C  
ATOM    302  C   TRP A  37       1.467   5.662  -0.057  1.00 97.82           C  
ATOM    303  CB  TRP A  37      -0.921   5.506  -0.790  1.00 97.82           C  
ATOM    304  O   TRP A  37       2.129   4.643  -0.269  1.00 97.82           O  
ATOM    305  CG  TRP A  37      -2.041   6.063  -1.617  1.00 97.82           C  
ATOM    306  CD1 TRP A  37      -2.016   7.196  -2.382  1.00 97.82           C  
ATOM    307  CD2 TRP A  37      -3.354   5.512  -1.758  1.00 97.82           C  
ATOM    308  CE2 TRP A  37      -4.074   6.364  -2.625  1.00 97.82           C  
ATOM    309  CE3 TRP A  37      -3.992   4.379  -1.235  1.00 97.82           C  
ATOM    310  NE1 TRP A  37      -3.235   7.382  -2.991  1.00 97.82           N  
ATOM    311  CH2 TRP A  37      -6.002   5.003  -2.455  1.00 97.82           C  
ATOM    312  CZ2 TRP A  37      -5.402   6.118  -2.981  1.00 97.82           C  
ATOM    313  CZ3 TRP A  37      -5.314   4.136  -1.591  1.00 97.82           C  
ATOM    314  N   GLU A  38       1.588   6.497   1.062  1.00 97.94           N  
ATOM    315  CA  GLU A  38       2.350   6.012   2.208  1.00 97.94           C  
ATOM    316  C   GLU A  38       1.511   5.076   3.073  1.00 97.94           C  
ATOM    317  CB  GLU A  38       2.864   7.184   3.047  1.00 97.94           C  
ATOM    318  O   GLU A  38       0.386   5.412   3.450  1.00 97.94           O  
ATOM    319  CG  GLU A  38       3.908   6.790   4.082  1.00 97.94           C  
ATOM    320  CD  GLU A  38       4.510   7.980   4.811  1.00 97.94           C  
ATOM    321  OE1 GLU A  38       5.500   7.799   5.555  1.00 97.94           O  
ATOM    322  OE2 GLU A  38       3.987   9.104   4.637  1.00 97.94           O  
ATOM    323  N   ALA A  39       2.139   3.857   3.324  1.00 98.16           N  
ATOM    324  CA  ALA A  39       1.385   2.828   4.035  1.00 98.16           C  
ATOM    325  C   ALA A  39       2.276   2.079   5.022  1.00 98.16           C  
ATOM    326  CB  ALA A  39       0.756   1.850   3.045  1.00 98.16           C  
ATOM    327  O   ALA A  39       3.499   2.051   4.867  1.00 98.16           O  
ATOM    328  N   ARG A  40       1.657   1.627   5.991  1.00 98.40           N  
ATOM    329  CA  ARG A  40       2.294   0.688   6.909  1.00 98.40           C  
ATOM    330  C   ARG A  40       1.771  -0.728   6.695  1.00 98.40           C  
ATOM    331  CB  ARG A  40       2.066   1.117   8.360  1.00 98.40           C  
ATOM    332  O   ARG A  40       0.559  -0.956   6.704  1.00 98.40           O  
ATOM    333  CG  ARG A  40       2.736   0.212   9.382  1.00 98.40           C  
ATOM    334  CD  ARG A  40       2.493   0.693  10.806  1.00 98.40           C  
ATOM    335  NE  ARG A  40       3.100  -0.202  11.788  1.00 98.40           N  
ATOM    336  NH1 ARG A  40       2.411   1.014  13.628  1.00 98.40           N  
ATOM    337  NH2 ARG A  40       3.634  -0.905  13.908  1.00 98.40           N  
ATOM    338  CZ  ARG A  40       3.047  -0.029  13.106  1.00 98.40           C  
ATOM    339  N   SER A  41       2.716  -1.640   6.481  1.00 98.47           N  
ATOM    340  CA  SER A  41       2.333  -3.045   6.388  1.00 98.47           C  
ATOM    341  C   SER A  41       1.961  -3.609   7.755  1.00 98.47           C  
ATOM    342  CB  SER A  41       3.468  -3.871   5.778  1.00 98.47           C  
ATOM    343  O   SER A  41       2.749  -3.533   8.699  1.00 98.47           O  
ATOM    344  OG  SER A  41       3.181  -5.256   5.860  1.00 98.47           O  
ATOM    345  N   LEU A  42       0.796  -4.253   7.807  1.00 97.77           N  
ATOM    346  CA  LEU A  42       0.379  -4.863   9.064  1.00 97.77           C  
ATOM    347  C   LEU A  42       1.095  -6.191   9.288  1.00 97.77           C  
ATOM    348  CB  LEU A  42      -1.137  -5.080   9.078  1.00 97.77           C  
ATOM    349  O   LEU A  42       1.130  -6.701  10.410  1.00 97.77           O  
ATOM    350  CG  LEU A  42      -2.002  -3.820   9.015  1.00 97.77           C  
ATOM    351  CD1 LEU A  42      -3.467  -4.171   9.250  1.00 97.77           C  
ATOM    352  CD2 LEU A  42      -1.523  -2.791  10.034  1.00 97.77           C  
ATOM    353  N   THR A  43       1.637  -6.748   8.288  1.00 97.56           N  
ATOM    354  CA  THR A  43       2.377  -8.004   8.357  1.00 97.56           C  
ATOM    355  C   THR A  43       3.803  -7.765   8.843  1.00 97.56           C  
ATOM    356  CB  THR A  43       2.410  -8.708   6.988  1.00 97.56           C  
ATOM    357  O   THR A  43       4.274  -8.445   9.758  1.00 97.56           O  
ATOM    358  CG2 THR A  43       3.181 -10.022   7.063  1.00 97.56           C  
ATOM    359  OG1 THR A  43       1.068  -8.978   6.563  1.00 97.56           O  
ATOM    360  N   THR A  44       4.519  -6.804   8.272  1.00 97.54           N  
ATOM    361  CA  THR A  44       5.937  -6.619   8.558  1.00 97.54           C  
ATOM    362  C   THR A  44       6.148  -5.458   9.525  1.00 97.54           C  
ATOM    363  CB  THR A  44       6.739  -6.367   7.267  1.00 97.54           C  
ATOM    364  O   THR A  44       7.196  -5.359  10.166  1.00 97.54           O  
ATOM    365  CG2 THR A  44       6.529  -7.493   6.260  1.00 97.54           C  
ATOM    366  OG1 THR A  44       6.313  -5.131   6.681  1.00 97.54           O  
ATOM    367  N   GLY A  45       5.192  -4.543   9.644  1.00 97.76           N  
ATOM    368  CA  GLY A  45       5.326  -3.338  10.447  1.00 97.76           C  
ATOM    369  C   GLY A  45       6.112  -2.242   9.751  1.00 97.76           C  
ATOM    370  O   GLY A  45       6.282  -1.150  10.298  1.00 97.76           O  
ATOM    371  N   GLU A  46       6.588  -2.459   8.584  1.00 98.36           N  
ATOM    372  CA  GLU A  46       7.381  -1.498   7.825  1.00 98.36           C  
ATOM    373  C   GLU A  46       6.491  -0.457   7.151  1.00 98.36           C  
ATOM    374  CB  GLU A  46       8.238  -2.214   6.778  1.00 98.36           C  
ATOM    375  O   GLU A  46       5.351  -0.751   6.786  1.00 98.36           O  
ATOM    376  CG  GLU A  46       9.284  -3.146   7.372  1.00 98.36           C  
ATOM    377  CD  GLU A  46      10.189  -3.777   6.327  1.00 98.36           C  
ATOM    378  OE1 GLU A  46      11.382  -4.016   6.621  1.00 98.36           O  
ATOM    379  OE2 GLU A  46       9.702  -4.034   5.203  1.00 98.36           O  
ATOM    380  N   THR A  47       7.078   0.726   6.954  1.00 98.34           N  
ATOM    381  CA  THR A  47       6.396   1.809   6.255  1.00 98.34           C  
ATOM    382  C   THR A  47       7.102   2.135   4.943  1.00 98.34           C  
ATOM    383  CB  THR A  47       6.318   3.075   7.128  1.00 98.34           C  
ATOM    384  O   THR A  47       8.332   2.096   4.867  1.00 98.34           O  
ATOM    385  CG2 THR A  47       5.599   4.204   6.396  1.00 98.34           C  
ATOM    386  OG1 THR A  47       5.605   2.773   8.334  1.00 98.34           O  
ATOM    387  N   GLY A  48       6.306   2.433   4.001  1.00 98.30           N  
ATOM    388  CA  GLY A  48       6.804   2.807   2.687  1.00 98.30           C  
ATOM    389  C   GLY A  48       5.698   3.118   1.697  1.00 98.30           C  
ATOM    390  O   GLY A  48       4.519   3.127   2.057  1.00 98.30           O  
ATOM    391  N   TYR A  49       6.160   3.426   0.408  1.00 98.42           N  
ATOM    392  CA  TYR A  49       5.182   3.778  -0.616  1.00 98.42           C  
ATOM    393  C   TYR A  49       4.674   2.534  -1.336  1.00 98.42           C  
ATOM    394  CB  TYR A  49       5.790   4.755  -1.626  1.00 98.42           C  
ATOM    395  O   TYR A  49       5.434   1.591  -1.568  1.00 98.42           O  
ATOM    396  CG  TYR A  49       5.983   6.150  -1.082  1.00 98.42           C  
ATOM    397  CD1 TYR A  49       4.916   7.041  -1.000  1.00 98.42           C  
ATOM    398  CD2 TYR A  49       7.233   6.579  -0.648  1.00 98.42           C  
ATOM    399  CE1 TYR A  49       5.089   8.327  -0.501  1.00 98.42           C  
ATOM    400  CE2 TYR A  49       7.418   7.863  -0.147  1.00 98.42           C  
ATOM    401  OH  TYR A  49       6.520  10.001   0.418  1.00 98.42           O  
ATOM    402  CZ  TYR A  49       6.342   8.728  -0.077  1.00 98.42           C  
ATOM    403  N   ILE A  50       3.377   2.512  -1.618  1.00 98.51           N  
ATOM    404  CA  ILE A  50       2.731   1.456  -2.390  1.00 98.51           C  
ATOM    405  C   ILE A  50       1.911   2.072  -3.521  1.00 98.51           C  
ATOM    406  CB  ILE A  50       1.833   0.571  -1.497  1.00 98.51           C  
ATOM    407  O   ILE A  50       1.438   3.205  -3.408  1.00 98.51           O  
ATOM    408  CG1 ILE A  50       0.687   1.400  -0.905  1.00 98.51           C  
ATOM    409  CG2 ILE A  50       2.658  -0.091  -0.390  1.00 98.51           C  
ATOM    410  CD1 ILE A  50      -0.376   0.570  -0.198  1.00 98.51           C  
ATOM    411  N   PRO A  51       1.773   1.358  -4.616  1.00 98.30           N  
ATOM    412  CA  PRO A  51       0.870   1.845  -5.662  1.00 98.30           C  
ATOM    413  C   PRO A  51      -0.601   1.732  -5.270  1.00 98.30           C  
ATOM    414  CB  PRO A  51       1.189   0.939  -6.853  1.00 98.30           C  
ATOM    415  O   PRO A  51      -1.067   0.647  -4.911  1.00 98.30           O  
ATOM    416  CG  PRO A  51       1.717  -0.320  -6.246  1.00 98.30           C  
ATOM    417  CD  PRO A  51       2.375   0.020  -4.939  1.00 98.30           C  
ATOM    418  N   SER A  52      -1.337   2.810  -5.392  1.00 97.58           N  
ATOM    419  CA  SER A  52      -2.709   2.855  -4.900  1.00 97.58           C  
ATOM    420  C   SER A  52      -3.608   1.900  -5.679  1.00 97.58           C  
ATOM    421  CB  SER A  52      -3.265   4.277  -4.987  1.00 97.58           C  
ATOM    422  O   SER A  52      -4.618   1.425  -5.157  1.00 97.58           O  
ATOM    423  OG  SER A  52      -3.329   4.710  -6.335  1.00 97.58           O  
ATOM    424  N   ASN A  53      -3.197   1.618  -6.927  1.00 98.01           N  
ATOM    425  CA  ASN A  53      -4.056   0.756  -7.730  1.00 98.01           C  
ATOM    426  C   ASN A  53      -3.827  -0.719  -7.411  1.00 98.01           C  
ATOM    427  CB  ASN A  53      -3.835   1.016  -9.222  1.00 98.01           C  
ATOM    428  O   ASN A  53      -4.432  -1.594  -8.032  1.00 98.01           O  
ATOM    429  CG  ASN A  53      -2.434   0.655  -9.676  1.00 98.01           C  
ATOM    430  ND2 ASN A  53      -2.283   0.371 -10.964  1.00 98.01           N  
ATOM    431  OD1 ASN A  53      -1.495   0.632  -8.875  1.00 98.01           O  
ATOM    432  N   TYR A  54      -2.979  -1.043  -6.426  1.00 98.62           N  
ATOM    433  CA  TYR A  54      -2.673  -2.422  -6.063  1.00 98.62           C  
ATOM    434  C   TYR A  54      -3.411  -2.828  -4.793  1.00 98.62           C  
ATOM    435  CB  TYR A  54      -1.165  -2.606  -5.872  1.00 98.62           C  
ATOM    436  O   TYR A  54      -3.236  -3.943  -4.296  1.00 98.62           O  
ATOM    437  CG  TYR A  54      -0.439  -3.019  -7.129  1.00 98.62           C  
ATOM    438  CD1 TYR A  54       0.350  -4.167  -7.156  1.00 98.62           C  
ATOM    439  CD2 TYR A  54      -0.540  -2.263  -8.292  1.00 98.62           C  
ATOM    440  CE1 TYR A  54       1.022  -4.551  -8.312  1.00 98.62           C  
ATOM    441  CE2 TYR A  54       0.127  -2.638  -9.454  1.00 98.62           C  
ATOM    442  OH  TYR A  54       1.567  -4.157 -10.601  1.00 98.62           O  
ATOM    443  CZ  TYR A  54       0.904  -3.781  -9.454  1.00 98.62           C  
ATOM    444  N   VAL A  55      -4.152  -1.850  -4.327  1.00 98.27           N  
ATOM    445  CA  VAL A  55      -4.807  -2.172  -3.063  1.00 98.27           C  
ATOM    446  C   VAL A  55      -6.278  -1.766  -3.125  1.00 98.27           C  
ATOM    447  CB  VAL A  55      -4.113  -1.478  -1.871  1.00 98.27           C  
ATOM    448  O   VAL A  55      -6.669  -0.952  -3.966  1.00 98.27           O  
ATOM    449  CG1 VAL A  55      -2.680  -1.983  -1.712  1.00 98.27           C  
ATOM    450  CG2 VAL A  55      -4.131   0.039  -2.052  1.00 98.27           C  
ATOM    451  N   ALA A  56      -7.068  -2.355  -2.243  1.00 97.90           N  
ATOM    452  CA  ALA A  56      -8.487  -2.041  -2.095  1.00 97.90           C  
ATOM    453  C   ALA A  56      -8.888  -1.998  -0.624  1.00 97.90           C  
ATOM    454  CB  ALA A  56      -9.338  -3.062  -2.846  1.00 97.90           C  
ATOM    455  O   ALA A  56      -8.277  -2.666   0.213  1.00 97.90           O  
ATOM    456  N   PRO A  57      -9.912  -1.135  -0.363  1.00 97.31           N  
ATOM    457  CA  PRO A  57     -10.362  -1.122   1.031  1.00 97.31           C  
ATOM    458  C   PRO A  57     -10.863  -2.485   1.502  1.00 97.31           C  
ATOM    459  CB  PRO A  57     -11.497  -0.095   1.025  1.00 97.31           C  
ATOM    460  O   PRO A  57     -11.492  -3.216   0.732  1.00 97.31           O  
ATOM    461  CG  PRO A  57     -11.260   0.730  -0.198  1.00 97.31           C  
ATOM    462  CD  PRO A  57     -10.571  -0.124  -1.224  1.00 97.31           C  
ATOM    463  N   VAL A  58     -10.457  -2.893   2.789  1.00 93.47           N  
ATOM    464  CA  VAL A  58     -10.970  -4.110   3.410  1.00 93.47           C  
ATOM    465  C   VAL A  58     -12.379  -3.864   3.942  1.00 93.47           C  
ATOM    466  CB  VAL A  58     -10.047  -4.598   4.549  1.00 93.47           C  
ATOM    467  O   VAL A  58     -12.635  -2.850   4.596  1.00 93.47           O  
ATOM    468  CG1 VAL A  58     -10.632  -5.836   5.225  1.00 93.47           C  
ATOM    469  CG2 VAL A  58      -8.646  -4.889   4.013  1.00 93.47           C  
ATOM    470  N   ASP A  59     -13.477  -4.461   3.364  1.00 82.75           N  
ATOM    471  CA  ASP A  59     -14.813  -4.320   3.935  1.00 82.75           C  
ATOM    472  C   ASP A  59     -14.805  -4.621   5.432  1.00 82.75           C  
ATOM    473  CB  ASP A  59     -15.803  -5.239   3.218  1.00 82.75           C  
ATOM    474  O   ASP A  59     -14.078  -5.506   5.889  1.00 82.75           O  
ATOM    475  CG  ASP A  59     -16.236  -4.705   1.864  1.00 82.75           C  
ATOM    476  OD1 ASP A  59     -16.048  -3.498   1.596  1.00 82.75           O  
ATOM    477  OD2 ASP A  59     -16.773  -5.496   1.059  1.00 82.75           O  
TER     478      ASP A  59                                                      
ENDMDL                                                                          
END                                                                             
