# Supplementary material for: Semantical and geometrical protein encoding toward enhanced bioactivity and thermostability
Source: eLife. 2025 May 2;13:RP98033. doi: 10.7554/eLife.98033 (PMC12048155; doi:10.7554/eLife.98033)
Supplement: Source code 1. [file elife-98033-code1.zip › ProtSSN-master/data/DDG/DATASET/1SHF-8.0-80.1/1SHF-8.0-80.1.tsv]

mutant	score
A39F	2.2
A39G	1.35
A39L	2.39
A39S	2.54
A39V	-0.18
A6F	3.76
A6G	1.56
A6L	3.0
A6S	1.26
A6V	3.8
F20A	2.41
F20L	1.11
F20S	3.03
F20V	1.88
F26I	1.99
F26L	0.76
F26V	2.11
F4A	1.34
F4L	1.99
F4S	1.96
F4V	0.47
I28A	2.64
I28F	2.71
I28L	1.01
I28S	3.04
I28V	0.16
I50A	3.12
I50F	3.47
I50L	0.75
I50V	0.04
L18A	3.92
L18F	1.2
L18I	0.69
L18S	3.88
L18V	1.63
V55A	2.13
V55F	0.73
V55I	-0.17
V55L	0.12
W37A	2.35
W37F	0.55
W37L	0.4
W37S	2.7
W37V	0.99
