# Supplementary material for: Semantical and geometrical protein encoding toward enhanced bioactivity and thermostability
Source: eLife. 2025 May 2;13:RP98033. doi: 10.7554/eLife.98033 (PMC12048155; doi:10.7554/eLife.98033)
Supplement: Source code 1. [file elife-98033-code1.zip › ProtSSN-master/data/DDG/DATASET/2ABD-5.3-5.0/2ABD-5.3-5.0.detail.json]

{"mutant": ["A69G", "D21H", "F26A", "I39A", "I74A", "K32R", "P19A", "P44A", "A34G", "A9G", "D21A", "E67A", "F5A", "K32A", "K32E", "K52M", "K54A", "K54M", "L15A", "L25A", "L80A", "Q33A", "T35A", "V12A", "V77A", "Y28A", "Y28F", "Y28N", "Y31N", "Y73A", "Y73F"], "score": [-2.28, -0.56, -1.79, -1.05, -1.7, -1.83, -1.07, -1.4, -1.57, -1.81, 0.42, -0.36, -2.52, -1.02, -1.68, 0.18, -0.86, 0.27, -3.1, -1.02, -3.7, -3.66, -1.09, -1.69, -1.14, -2.47, -1.06, -2.23, -1.52, -4.83, 0.27]}
