# Supplementary material for: Semantical and geometrical protein encoding toward enhanced bioactivity and thermostability
Source: eLife. 2025 May 2;13:RP98033. doi: 10.7554/eLife.98033 (PMC12048155; doi:10.7554/eLife.98033)
Supplement: Source code 1. [file elife-98033-code1.zip › ProtSSN-master/data/DDG/DATASET/2ABD-5.3-5.0/2ABD-5.3-5.0.ef.pdb]

PARENT N/A
ATOM      1  N   SER A   1      -9.647 -12.662  -1.692  1.00 85.20           N  
ATOM      2  CA  SER A   1      -9.054 -13.771  -0.952  1.00 86.94           C  
ATOM      3  C   SER A   1      -7.624 -13.453  -0.529  1.00 90.12           C  
ATOM      4  CB  SER A   1      -9.073 -15.048  -1.793  1.00 81.92           C  
ATOM      5  O   SER A   1      -7.022 -12.500  -1.028  1.00 88.08           O  
ATOM      6  OG  SER A   1      -8.080 -15.000  -2.803  1.00 65.82           O  
ATOM      7  N   GLN A   2      -7.069 -14.051   0.610  1.00 90.48           N  
ATOM      8  CA  GLN A   2      -5.691 -13.961   1.081  1.00 91.78           C  
ATOM      9  C   GLN A   2      -4.705 -14.305  -0.032  1.00 92.71           C  
ATOM     10  CB  GLN A   2      -5.472 -14.884   2.281  1.00 89.17           C  
ATOM     11  O   GLN A   2      -3.654 -13.673  -0.154  1.00 92.45           O  
ATOM     12  CG  GLN A   2      -4.102 -14.737   2.928  1.00 80.03           C  
ATOM     13  CD  GLN A   2      -3.879 -13.359   3.523  1.00 76.16           C  
ATOM     14  NE2 GLN A   2      -2.788 -12.711   3.127  1.00 72.12           N  
ATOM     15  OE1 GLN A   2      -4.681 -12.880   4.331  1.00 76.57           O  
ATOM     16  N   ALA A   3      -5.068 -15.304  -0.859  1.00 93.15           N  
ATOM     17  CA  ALA A   3      -4.201 -15.714  -1.961  1.00 93.40           C  
ATOM     18  C   ALA A   3      -4.046 -14.592  -2.984  1.00 93.67           C  
ATOM     19  CB  ALA A   3      -4.752 -16.969  -2.633  1.00 91.96           C  
ATOM     20  O   ALA A   3      -2.945 -14.344  -3.481  1.00 93.20           O  
ATOM     21  N   GLU A   4      -5.149 -13.977  -3.310  1.00 93.80           N  
ATOM     22  CA  GLU A   4      -5.102 -12.852  -4.238  1.00 94.10           C  
ATOM     23  C   GLU A   4      -4.274 -11.702  -3.671  1.00 94.68           C  
ATOM     24  CB  GLU A   4      -6.516 -12.368  -4.570  1.00 92.33           C  
ATOM     25  O   GLU A   4      -3.545 -11.034  -4.406  1.00 94.45           O  
ATOM     26  CG  GLU A   4      -7.296 -13.318  -5.467  1.00 81.25           C  
ATOM     27  CD  GLU A   4      -8.730 -12.875  -5.707  1.00 76.52           C  
ATOM     28  OE1 GLU A   4      -9.287 -12.137  -4.863  1.00 73.95           O  
ATOM     29  OE2 GLU A   4      -9.302 -13.269  -6.748  1.00 71.64           O  
ATOM     30  N   PHE A   5      -4.408 -11.504  -2.396  1.00 95.19           N  
ATOM     31  CA  PHE A   5      -3.651 -10.458  -1.719  1.00 95.54           C  
ATOM     32  C   PHE A   5      -2.156 -10.749  -1.774  1.00 95.48           C  
ATOM     33  CB  PHE A   5      -4.105 -10.321  -0.262  1.00 95.22           C  
ATOM     34  O   PHE A   5      -1.357  -9.865  -2.090  1.00 95.14           O  
ATOM     35  CG  PHE A   5      -3.322  -9.306   0.525  1.00 94.33           C  
ATOM     36  CD1 PHE A   5      -3.538  -7.946   0.342  1.00 92.62           C  
ATOM     37  CD2 PHE A   5      -2.369  -9.712   1.450  1.00 92.30           C  
ATOM     38  CE1 PHE A   5      -2.814  -7.004   1.069  1.00 92.30           C  
ATOM     39  CE2 PHE A   5      -1.641  -8.777   2.181  1.00 92.26           C  
ATOM     40  CZ  PHE A   5      -1.865  -7.423   1.988  1.00 91.34           C  
ATOM     41  N   ASP A   6      -1.776 -11.949  -1.495  1.00 95.20           N  
ATOM     42  CA  ASP A   6      -0.375 -12.354  -1.541  1.00 95.31           C  
ATOM     43  C   ASP A   6       0.194 -12.207  -2.950  1.00 95.32           C  
ATOM     44  CB  ASP A   6      -0.217 -13.797  -1.058  1.00 94.33           C  
ATOM     45  O   ASP A   6       1.333 -11.769  -3.124  1.00 94.95           O  
ATOM     46  CG  ASP A   6      -0.456 -13.952   0.434  1.00 89.38           C  
ATOM     47  OD1 ASP A   6      -0.449 -12.937   1.162  1.00 85.18           O  
ATOM     48  OD2 ASP A   6      -0.651 -15.102   0.885  1.00 85.55           O  
ATOM     49  N   LYS A   7      -0.593 -12.614  -3.840  1.00 95.16           N  
ATOM     50  CA  LYS A   7      -0.181 -12.478  -5.235  1.00 95.23           C  
ATOM     51  C   LYS A   7       0.014 -11.011  -5.609  1.00 95.42           C  
ATOM     52  CB  LYS A   7      -1.210 -13.123  -6.164  1.00 94.30           C  
ATOM     53  O   LYS A   7       1.010 -10.654  -6.242  1.00 95.14           O  
ATOM     54  CG  LYS A   7      -0.831 -13.074  -7.637  1.00 87.39           C  
ATOM     55  CD  LYS A   7      -1.877 -13.760  -8.506  1.00 83.28           C  
ATOM     56  CE  LYS A   7      -1.546 -13.632  -9.987  1.00 76.62           C  
ATOM     57  NZ  LYS A   7      -2.589 -14.268 -10.845  1.00 68.79           N  
ATOM     58  N   ALA A   8      -0.919 -10.172  -5.241  1.00 95.15           N  
ATOM     59  CA  ALA A   8      -0.815  -8.740  -5.511  1.00 95.41           C  
ATOM     60  C   ALA A   8       0.428  -8.147  -4.854  1.00 95.48           C  
ATOM     61  CB  ALA A   8      -2.068  -8.015  -5.026  1.00 94.82           C  
ATOM     62  O   ALA A   8       1.123  -7.325  -5.455  1.00 95.20           O  
ATOM     63  N   ALA A   9       0.682  -8.529  -3.640  1.00 95.65           N  
ATOM     64  CA  ALA A   9       1.824  -8.022  -2.885  1.00 95.74           C  
ATOM     65  C   ALA A   9       3.140  -8.423  -3.546  1.00 95.53           C  
ATOM     66  CB  ALA A   9       1.779  -8.531  -1.446  1.00 95.12           C  
ATOM     67  O   ALA A   9       4.150  -7.729  -3.404  1.00 94.96           O  
ATOM     68  N   GLU A  10       3.169  -9.626  -4.189  1.00 95.61           N  
ATOM     69  CA  GLU A  10       4.345 -10.066  -4.933  1.00 95.58           C  
ATOM     70  C   GLU A  10       4.457  -9.339  -6.270  1.00 95.56           C  
ATOM     71  CB  GLU A  10       4.304 -11.580  -5.159  1.00 94.53           C  
ATOM     72  O   GLU A  10       5.543  -8.906  -6.659  1.00 95.04           O  
ATOM     73  CG  GLU A  10       5.532 -12.130  -5.870  1.00 86.90           C  
ATOM     74  CD  GLU A  10       6.827 -11.875  -5.114  1.00 80.66           C  
ATOM     75  OE1 GLU A  10       6.784 -11.722  -3.872  1.00 78.73           O  
ATOM     76  OE2 GLU A  10       7.892 -11.827  -5.769  1.00 77.07           O  
ATOM     77  N   GLU A  11       3.431  -9.111  -6.953  1.00 95.08           N  
ATOM     78  CA  GLU A  11       3.419  -8.548  -8.300  1.00 95.12           C  
ATOM     79  C   GLU A  11       3.808  -7.072  -8.285  1.00 95.27           C  
ATOM     80  CB  GLU A  11       2.040  -8.721  -8.943  1.00 94.13           C  
ATOM     81  O   GLU A  11       4.485  -6.594  -9.198  1.00 94.92           O  
ATOM     82  CG  GLU A  11       1.729 -10.152  -9.355  1.00 88.58           C  
ATOM     83  CD  GLU A  11       0.332 -10.321  -9.929  1.00 85.69           C  
ATOM     84  OE1 GLU A  11      -0.545  -9.472  -9.653  1.00 83.42           O  
ATOM     85  OE2 GLU A  11       0.111 -11.312 -10.661  1.00 82.86           O  
ATOM     86  N   VAL A  12       3.365  -6.351  -7.237  1.00 95.13           N  
ATOM     87  CA  VAL A  12       3.599  -4.911  -7.212  1.00 95.25           C  
ATOM     88  C   VAL A  12       5.100  -4.632  -7.157  1.00 94.87           C  
ATOM     89  CB  VAL A  12       2.889  -4.240  -6.015  1.00 94.54           C  
ATOM     90  O   VAL A  12       5.555  -3.566  -7.580  1.00 93.81           O  
ATOM     91  CG1 VAL A  12       3.602  -4.576  -4.707  1.00 89.02           C  
ATOM     92  CG2 VAL A  12       2.818  -2.728  -6.216  1.00 88.22           C  
ATOM     93  N   LYS A  13       5.928  -5.556  -6.702  1.00 95.13           N  
ATOM     94  CA  LYS A  13       7.379  -5.412  -6.616  1.00 95.03           C  
ATOM     95  C   LYS A  13       8.022  -5.487  -7.998  1.00 94.66           C  
ATOM     96  CB  LYS A  13       7.971  -6.486  -5.703  1.00 93.82           C  
ATOM     97  O   LYS A  13       9.192  -5.138  -8.164  1.00 93.52           O  
ATOM     98  CG  LYS A  13       7.514  -6.389  -4.255  1.00 88.32           C  
ATOM     99  CD  LYS A  13       8.118  -7.498  -3.403  1.00 84.33           C  
ATOM    100  CE  LYS A  13       7.538  -7.500  -1.995  1.00 78.85           C  
ATOM    101  NZ  LYS A  13       8.083  -8.622  -1.173  1.00 73.33           N  
ATOM    102  N   HIS A  14       7.273  -5.970  -8.960  1.00 95.49           N  
ATOM    103  CA  HIS A  14       7.812  -6.222 -10.292  1.00 95.54           C  
ATOM    104  C   HIS A  14       7.289  -5.203 -11.299  1.00 95.49           C  
ATOM    105  CB  HIS A  14       7.465  -7.640 -10.751  1.00 94.56           C  
ATOM    106  O   HIS A  14       7.388  -5.415 -12.510  1.00 94.73           O  
ATOM    107  CG  HIS A  14       8.016  -8.709  -9.862  1.00 90.87           C  
ATOM    108  CD2 HIS A  14       7.397  -9.586  -9.037  1.00 84.50           C  
ATOM    109  ND1 HIS A  14       9.366  -8.966  -9.756  1.00 82.83           N  
ATOM    110  CE1 HIS A  14       9.554  -9.958  -8.902  1.00 84.12           C  
ATOM    111  NE2 HIS A  14       8.375 -10.352  -8.451  1.00 84.97           N  
ATOM    112  N   LEU A  15       6.735  -4.147 -10.810  1.00 94.78           N  
ATOM    113  CA  LEU A  15       6.334  -3.080 -11.720  1.00 95.22           C  
ATOM    114  C   LEU A  15       7.541  -2.519 -12.464  1.00 94.91           C  
ATOM    115  CB  LEU A  15       5.626  -1.960 -10.954  1.00 94.77           C  
ATOM    116  O   LEU A  15       8.616  -2.357 -11.881  1.00 94.29           O  
ATOM    117  CG  LEU A  15       4.268  -2.309 -10.344  1.00 93.08           C  
ATOM    118  CD1 LEU A  15       3.800  -1.191  -9.417  1.00 90.14           C  
ATOM    119  CD2 LEU A  15       3.240  -2.568 -11.440  1.00 89.93           C  
ATOM    120  N   LYS A  16       7.348  -2.217 -13.764  1.00 95.45           N  
ATOM    121  CA  LYS A  16       8.444  -1.754 -14.611  1.00 95.45           C  
ATOM    122  C   LYS A  16       8.856  -0.331 -14.247  1.00 95.18           C  
ATOM    123  CB  LYS A  16       8.048  -1.824 -16.087  1.00 94.38           C  
ATOM    124  O   LYS A  16       9.998   0.070 -14.483  1.00 94.32           O  
ATOM    125  CG  LYS A  16       7.967  -3.239 -16.640  1.00 88.24           C  
ATOM    126  CD  LYS A  16       7.671  -3.239 -18.134  1.00 83.16           C  
ATOM    127  CE  LYS A  16       7.649  -4.653 -18.701  1.00 78.80           C  
ATOM    128  NZ  LYS A  16       7.273  -4.665 -20.146  1.00 73.43           N  
ATOM    129  N   THR A  17       7.923   0.388 -13.759  1.00 95.21           N  
ATOM    130  CA  THR A  17       8.134   1.774 -13.354  1.00 95.00           C  
ATOM    131  C   THR A  17       7.640   2.002 -11.928  1.00 95.03           C  
ATOM    132  CB  THR A  17       7.423   2.750 -14.309  1.00 93.59           C  
ATOM    133  O   THR A  17       6.603   1.465 -11.532  1.00 94.39           O  
ATOM    134  CG2 THR A  17       7.759   4.198 -13.967  1.00 80.65           C  
ATOM    135  OG1 THR A  17       7.837   2.480 -15.654  1.00 79.14           O  
ATOM    136  N   LYS A  18       8.413   2.691 -11.177  1.00 93.23           N  
ATOM    137  CA  LYS A  18       8.007   3.051  -9.821  1.00 93.27           C  
ATOM    138  C   LYS A  18       6.753   3.921  -9.836  1.00 93.74           C  
ATOM    139  CB  LYS A  18       9.141   3.778  -9.096  1.00 90.89           C  
ATOM    140  O   LYS A  18       6.695   4.924 -10.551  1.00 93.00           O  
ATOM    141  CG  LYS A  18       8.863   4.046  -7.625  1.00 81.30           C  
ATOM    142  CD  LYS A  18      10.055   4.703  -6.941  1.00 78.94           C  
ATOM    143  CE  LYS A  18       9.786   4.954  -5.464  1.00 72.12           C  
ATOM    144  NZ  LYS A  18      10.976   5.536  -4.775  1.00 67.34           N  
ATOM    145  N   PRO A  19       5.752   3.615  -9.024  1.00 94.60           N  
ATOM    146  CA  PRO A  19       4.531   4.421  -8.958  1.00 94.90           C  
ATOM    147  C   PRO A  19       4.762   5.794  -8.331  1.00 94.75           C  
ATOM    148  CB  PRO A  19       3.597   3.574  -8.088  1.00 94.29           C  
ATOM    149  O   PRO A  19       5.761   5.999  -7.636  1.00 94.27           O  
ATOM    150  CG  PRO A  19       4.139   2.185  -8.186  1.00 93.08           C  
ATOM    151  CD  PRO A  19       5.630   2.265  -8.352  1.00 92.57           C  
ATOM    152  N   ALA A  20       3.891   6.693  -8.586  1.00 95.25           N  
ATOM    153  CA  ALA A  20       3.915   8.024  -7.985  1.00 95.17           C  
ATOM    154  C   ALA A  20       3.789   7.943  -6.467  1.00 95.37           C  
ATOM    155  CB  ALA A  20       2.798   8.889  -8.563  1.00 94.26           C  
ATOM    156  O   ALA A  20       3.308   6.942  -5.930  1.00 95.00           O  
ATOM    157  N   ASP A  21       4.150   9.039  -5.808  1.00 93.64           N  
ATOM    158  CA  ASP A  21       4.165   9.075  -4.349  1.00 93.89           C  
ATOM    159  C   ASP A  21       2.784   8.757  -3.778  1.00 94.36           C  
ATOM    160  CB  ASP A  21       4.639  10.441  -3.850  1.00 92.51           C  
ATOM    161  O   ASP A  21       2.662   7.971  -2.837  1.00 94.07           O  
ATOM    162  CG  ASP A  21       6.134  10.648  -4.020  1.00 86.60           C  
ATOM    163  OD1 ASP A  21       6.856   9.670  -4.310  1.00 82.51           O  
ATOM    164  OD2 ASP A  21       6.594  11.799  -3.860  1.00 83.68           O  
ATOM    165  N   GLU A  22       1.741   9.259  -4.368  1.00 95.32           N  
ATOM    166  CA  GLU A  22       0.382   9.025  -3.890  1.00 95.40           C  
ATOM    167  C   GLU A  22      -0.005   7.556  -4.024  1.00 95.80           C  
ATOM    168  CB  GLU A  22      -0.614   9.904  -4.651  1.00 93.83           C  
ATOM    169  O   GLU A  22      -0.663   6.999  -3.143  1.00 95.56           O  
ATOM    170  CG  GLU A  22      -0.530  11.381  -4.294  1.00 78.85           C  
ATOM    171  CD  GLU A  22      -1.508  12.244  -5.076  1.00 72.22           C  
ATOM    172  OE1 GLU A  22      -2.326  11.690  -5.844  1.00 68.70           O  
ATOM    173  OE2 GLU A  22      -1.454  13.484  -4.919  1.00 64.65           O  
ATOM    174  N   GLU A  23       0.440   7.039  -5.059  1.00 96.19           N  
ATOM    175  CA  GLU A  23       0.160   5.628  -5.308  1.00 96.33           C  
ATOM    176  C   GLU A  23       0.920   4.734  -4.333  1.00 96.41           C  
ATOM    177  CB  GLU A  23       0.516   5.256  -6.750  1.00 95.94           C  
ATOM    178  O   GLU A  23       0.370   3.758  -3.819  1.00 96.24           O  
ATOM    179  CG  GLU A  23      -0.306   5.995  -7.796  1.00 94.45           C  
ATOM    180  CD  GLU A  23       0.231   5.827  -9.209  1.00 92.84           C  
ATOM    181  OE1 GLU A  23       1.464   5.694  -9.377  1.00 91.42           O  
ATOM    182  OE2 GLU A  23      -0.588   5.830 -10.154  1.00 91.86           O  
ATOM    183  N   MET A  24       2.130   5.113  -4.076  1.00 96.12           N  
ATOM    184  CA  MET A  24       2.951   4.360  -3.132  1.00 96.14           C  
ATOM    185  C   MET A  24       2.377   4.448  -1.722  1.00 96.32           C  
ATOM    186  CB  MET A  24       4.392   4.873  -3.143  1.00 95.02           C  
ATOM    187  O   MET A  24       2.370   3.458  -0.988  1.00 96.08           O  
ATOM    188  CG  MET A  24       5.163   4.507  -4.401  1.00 83.21           C  
ATOM    189  SD  MET A  24       6.960   4.847  -4.248  1.00 69.76           S  
ATOM    190  CE  MET A  24       6.962   6.652  -4.437  1.00 68.31           C  
ATOM    191  N   LEU A  25       1.915   5.610  -1.340  1.00 96.22           N  
ATOM    192  CA  LEU A  25       1.310   5.764  -0.021  1.00 96.33           C  
ATOM    193  C   LEU A  25       0.027   4.946   0.087  1.00 96.53           C  
ATOM    194  CB  LEU A  25       1.014   7.239   0.264  1.00 95.63           C  
ATOM    195  O   LEU A  25      -0.256   4.363   1.136  1.00 96.40           O  
ATOM    196  CG  LEU A  25       2.214   8.109   0.643  1.00 91.42           C  
ATOM    197  CD1 LEU A  25       1.804   9.577   0.707  1.00 83.63           C  
ATOM    198  CD2 LEU A  25       2.806   7.656   1.973  1.00 83.16           C  
ATOM    199  N   PHE A  26      -0.710   4.902  -1.025  1.00 96.88           N  
ATOM    200  CA  PHE A  26      -1.925   4.096  -1.041  1.00 96.90           C  
ATOM    201  C   PHE A  26      -1.601   2.624  -0.819  1.00 96.98           C  
ATOM    202  CB  PHE A  26      -2.673   4.275  -2.366  1.00 96.66           C  
ATOM    203  O   PHE A  26      -2.194   1.975   0.046  1.00 96.80           O  
ATOM    204  CG  PHE A  26      -4.005   3.576  -2.410  1.00 95.71           C  
ATOM    205  CD1 PHE A  26      -5.184   4.282  -2.201  1.00 93.83           C  
ATOM    206  CD2 PHE A  26      -4.079   2.212  -2.660  1.00 93.52           C  
ATOM    207  CE1 PHE A  26      -6.418   3.638  -2.242  1.00 92.67           C  
ATOM    208  CE2 PHE A  26      -5.309   1.561  -2.702  1.00 92.21           C  
ATOM    209  CZ  PHE A  26      -6.477   2.276  -2.492  1.00 91.32           C  
ATOM    210  N   ILE A  27      -0.678   2.049  -1.536  1.00 96.74           N  
ATOM    211  CA  ILE A  27      -0.420   0.620  -1.397  1.00 96.66           C  
ATOM    212  C   ILE A  27       0.221   0.341  -0.040  1.00 96.79           C  
ATOM    213  CB  ILE A  27       0.485   0.096  -2.535  1.00 95.75           C  
ATOM    214  O   ILE A  27      -0.071  -0.676   0.594  1.00 96.49           O  
ATOM    215  CG1 ILE A  27       1.772   0.924  -2.618  1.00 79.39           C  
ATOM    216  CG2 ILE A  27      -0.264   0.112  -3.871  1.00 80.23           C  
ATOM    217  CD1 ILE A  27       2.774   0.409  -3.642  1.00 71.67           C  
ATOM    218  N   TYR A  28       1.051   1.246   0.472  1.00 96.59           N  
ATOM    219  CA  TYR A  28       1.624   1.069   1.802  1.00 96.60           C  
ATOM    220  C   TYR A  28       0.531   1.006   2.862  1.00 96.72           C  
ATOM    221  CB  TYR A  28       2.599   2.205   2.123  1.00 96.10           C  
ATOM    222  O   TYR A  28       0.503   0.084   3.680  1.00 96.48           O  
ATOM    223  CG  TYR A  28       3.138   2.162   3.532  1.00 93.56           C  
ATOM    224  CD1 TYR A  28       4.230   1.361   3.857  1.00 88.79           C  
ATOM    225  CD2 TYR A  28       2.555   2.921   4.542  1.00 88.42           C  
ATOM    226  CE1 TYR A  28       4.729   1.316   5.155  1.00 87.17           C  
ATOM    227  CE2 TYR A  28       3.046   2.884   5.843  1.00 86.08           C  
ATOM    228  OH  TYR A  28       4.621   2.041   7.425  1.00 74.08           O  
ATOM    229  CZ  TYR A  28       4.132   2.081   6.139  1.00 85.18           C  
ATOM    230  N   SER A  29      -0.334   2.051   2.906  1.00 97.03           N  
ATOM    231  CA  SER A  29      -1.332   2.151   3.966  1.00 97.00           C  
ATOM    232  C   SER A  29      -2.316   0.987   3.909  1.00 96.99           C  
ATOM    233  CB  SER A  29      -2.089   3.475   3.867  1.00 96.71           C  
ATOM    234  O   SER A  29      -2.669   0.414   4.943  1.00 96.76           O  
ATOM    235  OG  SER A  29      -2.743   3.589   2.614  1.00 91.67           O  
ATOM    236  N   HIS A  30      -2.720   0.599   2.733  1.00 97.03           N  
ATOM    237  CA  HIS A  30      -3.690  -0.486   2.640  1.00 97.00           C  
ATOM    238  C   HIS A  30      -3.033  -1.837   2.901  1.00 96.98           C  
ATOM    239  CB  HIS A  30      -4.363  -0.486   1.266  1.00 96.70           C  
ATOM    240  O   HIS A  30      -3.675  -2.756   3.414  1.00 96.73           O  
ATOM    241  CG  HIS A  30      -5.379   0.599   1.095  1.00 95.13           C  
ATOM    242  CD2 HIS A  30      -6.729   0.549   1.023  1.00 89.11           C  
ATOM    243  ND1 HIS A  30      -5.034   1.928   0.974  1.00 88.08           N  
ATOM    244  CE1 HIS A  30      -6.134   2.650   0.834  1.00 88.30           C  
ATOM    245  NE2 HIS A  30      -7.176   1.837   0.861  1.00 89.99           N  
ATOM    246  N   TYR A  31      -1.745  -1.970   2.553  1.00 97.03           N  
ATOM    247  CA  TYR A  31      -1.012  -3.170   2.942  1.00 97.00           C  
ATOM    248  C   TYR A  31      -0.924  -3.287   4.459  1.00 96.99           C  
ATOM    249  CB  TYR A  31       0.394  -3.161   2.336  1.00 96.68           C  
ATOM    250  O   TYR A  31      -1.193  -4.351   5.022  1.00 96.73           O  
ATOM    251  CG  TYR A  31       1.183  -4.418   2.614  1.00 94.99           C  
ATOM    252  CD1 TYR A  31       1.010  -5.559   1.834  1.00 90.91           C  
ATOM    253  CD2 TYR A  31       2.101  -4.467   3.657  1.00 90.30           C  
ATOM    254  CE1 TYR A  31       1.733  -6.720   2.088  1.00 90.22           C  
ATOM    255  CE2 TYR A  31       2.830  -5.623   3.920  1.00 89.23           C  
ATOM    256  OH  TYR A  31       3.358  -7.889   3.386  1.00 81.61           O  
ATOM    257  CZ  TYR A  31       2.639  -6.742   3.131  1.00 88.23           C  
ATOM    258  N   LYS A  32      -0.590  -2.150   5.167  1.00 96.78           N  
ATOM    259  CA  LYS A  32      -0.476  -2.170   6.623  1.00 96.71           C  
ATOM    260  C   LYS A  32      -1.831  -2.426   7.277  1.00 96.71           C  
ATOM    261  CB  LYS A  32       0.111  -0.853   7.134  1.00 96.18           C  
ATOM    262  O   LYS A  32      -1.932  -3.211   8.222  1.00 96.40           O  
ATOM    263  CG  LYS A  32       1.569  -0.637   6.754  1.00 92.28           C  
ATOM    264  CD  LYS A  32       2.469  -1.705   7.362  1.00 87.26           C  
ATOM    265  CE  LYS A  32       2.697  -1.464   8.848  1.00 80.65           C  
ATOM    266  NZ  LYS A  32       3.645  -2.460   9.432  1.00 73.07           N  
ATOM    267  N   GLN A  33      -2.798  -1.780   6.752  1.00 96.88           N  
ATOM    268  CA  GLN A  33      -4.128  -1.985   7.316  1.00 96.84           C  
ATOM    269  C   GLN A  33      -4.601  -3.420   7.102  1.00 96.75           C  
ATOM    270  CB  GLN A  33      -5.129  -1.005   6.701  1.00 96.51           C  
ATOM    271  O   GLN A  33      -5.258  -3.998   7.970  1.00 96.40           O  
ATOM    272  CG  GLN A  33      -6.512  -1.061   7.335  1.00 94.75           C  
ATOM    273  CD  GLN A  33      -6.511  -0.619   8.787  1.00 90.76           C  
ATOM    274  NE2 GLN A  33      -7.356  -1.246   9.598  1.00 90.01           N  
ATOM    275  OE1 GLN A  33      -5.756   0.278   9.176  1.00 89.90           O  
ATOM    276  N   ALA A  34      -4.345  -4.053   5.976  1.00 96.13           N  
ATOM    277  CA  ALA A  34      -4.773  -5.412   5.656  1.00 96.04           C  
ATOM    278  C   ALA A  34      -4.029  -6.436   6.509  1.00 95.75           C  
ATOM    279  CB  ALA A  34      -4.558  -5.703   4.173  1.00 95.69           C  
ATOM    280  O   ALA A  34      -4.586  -7.476   6.868  1.00 95.06           O  
ATOM    281  N   THR A  35      -2.742  -6.170   6.919  1.00 96.11           N  
ATOM    282  CA  THR A  35      -1.915  -7.166   7.589  1.00 95.84           C  
ATOM    283  C   THR A  35      -1.877  -6.914   9.094  1.00 95.37           C  
ATOM    284  CB  THR A  35      -0.480  -7.168   7.030  1.00 95.23           C  
ATOM    285  O   THR A  35      -1.853  -7.859   9.886  1.00 94.37           O  
ATOM    286  CG2 THR A  35      -0.457  -7.622   5.574  1.00 89.29           C  
ATOM    287  OG1 THR A  35       0.062  -5.844   7.115  1.00 90.70           O  
ATOM    288  N   VAL A  36      -1.884  -5.658   9.543  1.00 95.93           N  
ATOM    289  CA  VAL A  36      -1.689  -5.289  10.941  1.00 95.70           C  
ATOM    290  C   VAL A  36      -3.010  -4.810  11.539  1.00 95.38           C  
ATOM    291  CB  VAL A  36      -0.608  -4.195  11.094  1.00 95.02           C  
ATOM    292  O   VAL A  36      -3.316  -5.101  12.697  1.00 94.45           O  
ATOM    293  CG1 VAL A  36      -0.460  -3.783  12.558  1.00 89.04           C  
ATOM    294  CG2 VAL A  36       0.727  -4.683  10.535  1.00 88.33           C  
ATOM    295  N   GLY A  37      -3.791  -4.148  10.762  1.00 95.89           N  
ATOM    296  CA  GLY A  37      -4.962  -3.449  11.267  1.00 95.99           C  
ATOM    297  C   GLY A  37      -4.690  -1.994  11.601  1.00 96.04           C  
ATOM    298  O   GLY A  37      -3.790  -1.377  11.027  1.00 95.59           O  
ATOM    299  N   ASP A  38      -5.513  -1.491  12.407  1.00 96.55           N  
ATOM    300  CA  ASP A  38      -5.408  -0.081  12.767  1.00 96.61           C  
ATOM    301  C   ASP A  38      -4.003   0.257  13.262  1.00 96.32           C  
ATOM    302  CB  ASP A  38      -6.442   0.279  13.836  1.00 96.28           C  
ATOM    303  O   ASP A  38      -3.354  -0.566  13.911  1.00 95.81           O  
ATOM    304  CG  ASP A  38      -7.859   0.336  13.293  1.00 95.09           C  
ATOM    305  OD1 ASP A  38      -8.041   0.313  12.057  1.00 93.42           O  
ATOM    306  OD2 ASP A  38      -8.803   0.409  14.110  1.00 92.59           O  
ATOM    307  N   ILE A  39      -3.509   1.443  12.864  1.00 96.34           N  
ATOM    308  CA  ILE A  39      -2.199   1.924  13.290  1.00 96.22           C  
ATOM    309  C   ILE A  39      -2.118   1.915  14.815  1.00 95.22           C  
ATOM    310  CB  ILE A  39      -1.914   3.342  12.746  1.00 95.39           C  
ATOM    311  O   ILE A  39      -3.078   2.284  15.496  1.00 93.77           O  
ATOM    312  CG1 ILE A  39      -0.437   3.703  12.947  1.00 89.18           C  
ATOM    313  CG2 ILE A  39      -2.826   4.372  13.419  1.00 88.86           C  
ATOM    314  CD1 ILE A  39       0.068   4.787  12.005  1.00 85.18           C  
ATOM    315  N   ASN A  40      -1.084   1.401  15.325  1.00 94.59           N  
ATOM    316  CA  ASN A  40      -0.873   1.245  16.760  1.00 94.01           C  
ATOM    317  C   ASN A  40       0.498   1.764  17.185  1.00 92.95           C  
ATOM    318  CB  ASN A  40      -1.037  -0.220  17.171  1.00 91.98           C  
ATOM    319  O   ASN A  40       1.024   1.361  18.224  1.00 90.47           O  
ATOM    320  CG  ASN A  40      -0.085  -1.143  16.436  1.00 84.76           C  
ATOM    321  ND2 ASN A  40      -0.358  -2.441  16.488  1.00 79.06           N  
ATOM    322  OD1 ASN A  40       0.888  -0.693  15.826  1.00 78.51           O  
ATOM    323  N   THR A  41       1.203   2.549  16.380  1.00 92.80           N  
ATOM    324  CA  THR A  41       2.499   3.154  16.670  1.00 92.28           C  
ATOM    325  C   THR A  41       2.365   4.664  16.842  1.00 92.24           C  
ATOM    326  CB  THR A  41       3.518   2.850  15.556  1.00 90.83           C  
ATOM    327  O   THR A  41       1.361   5.253  16.436  1.00 91.14           O  
ATOM    328  CG2 THR A  41       3.658   1.347  15.333  1.00 83.61           C  
ATOM    329  OG1 THR A  41       3.083   3.464  14.337  1.00 84.88           O  
ATOM    330  N   GLU A  42       3.281   5.289  17.410  1.00 93.58           N  
ATOM    331  CA  GLU A  42       3.337   6.739  17.571  1.00 93.37           C  
ATOM    332  C   GLU A  42       3.657   7.429  16.248  1.00 93.58           C  
ATOM    333  CB  GLU A  42       4.374   7.123  18.629  1.00 91.33           C  
ATOM    334  O   GLU A  42       4.414   6.898  15.432  1.00 92.78           O  
ATOM    335  CG  GLU A  42       4.019   6.660  20.035  1.00 79.80           C  
ATOM    336  CD  GLU A  42       4.930   7.240  21.105  1.00 75.09           C  
ATOM    337  OE1 GLU A  42       6.026   7.739  20.764  1.00 72.44           O  
ATOM    338  OE2 GLU A  42       4.545   7.193  22.295  1.00 70.07           O  
ATOM    339  N   ARG A  43       3.020   8.527  16.099  1.00 93.75           N  
ATOM    340  CA  ARG A  43       3.276   9.358  14.927  1.00 93.85           C  
ATOM    341  C   ARG A  43       4.709   9.881  14.929  1.00 93.52           C  
ATOM    342  CB  ARG A  43       2.292  10.529  14.872  1.00 92.65           C  
ATOM    343  O   ARG A  43       5.161  10.465  15.916  1.00 92.66           O  
ATOM    344  CG  ARG A  43       2.281  11.262  13.540  1.00 88.64           C  
ATOM    345  CD  ARG A  43       1.227  12.360  13.509  1.00 86.70           C  
ATOM    346  NE  ARG A  43       1.136  12.983  12.192  1.00 83.92           N  
ATOM    347  NH1 ARG A  43       2.695  14.630  12.634  1.00 76.47           N  
ATOM    348  NH2 ARG A  43       1.674  14.531  10.583  1.00 74.79           N  
ATOM    349  CZ  ARG A  43       1.835  14.047  11.806  1.00 80.54           C  
ATOM    350  N   PRO A  44       5.524   9.647  13.810  1.00 93.19           N  
ATOM    351  CA  PRO A  44       6.895  10.161  13.752  1.00 92.81           C  
ATOM    352  C   PRO A  44       6.960  11.683  13.852  1.00 92.23           C  
ATOM    353  CB  PRO A  44       7.393   9.682  12.385  1.00 91.96           C  
ATOM    354  O   PRO A  44       5.965  12.365  13.593  1.00 90.70           O  
ATOM    355  CG  PRO A  44       6.512   8.524  12.042  1.00 90.28           C  
ATOM    356  CD  PRO A  44       5.151   8.769  12.628  1.00 89.34           C  
ATOM    357  N   GLY A  45       8.153  12.108  14.321  1.00 89.70           N  
ATOM    358  CA  GLY A  45       8.395  13.536  14.456  1.00 88.85           C  
ATOM    359  C   GLY A  45       8.479  14.256  13.124  1.00 87.82           C  
ATOM    360  O   GLY A  45       8.551  13.618  12.071  1.00 84.78           O  
ATOM    361  N   MET A  46       8.519  15.527  13.229  1.00 86.08           N  
ATOM    362  CA  MET A  46       8.412  16.412  12.072  1.00 84.45           C  
ATOM    363  C   MET A  46       9.578  16.198  11.113  1.00 83.99           C  
ATOM    364  CB  MET A  46       8.361  17.874  12.516  1.00 80.85           C  
ATOM    365  O   MET A  46       9.473  16.500   9.923  1.00 80.69           O  
ATOM    366  CG  MET A  46       7.017  18.295  13.087  1.00 70.86           C  
ATOM    367  SD  MET A  46       6.903  20.107  13.357  1.00 64.61           S  
ATOM    368  CE  MET A  46       7.954  20.278  14.826  1.00 60.78           C  
ATOM    369  N   LEU A  47      10.733  15.724  11.543  1.00 90.07           N  
ATOM    370  CA  LEU A  47      11.907  15.615  10.683  1.00 90.00           C  
ATOM    371  C   LEU A  47      11.873  14.320   9.879  1.00 90.03           C  
ATOM    372  CB  LEU A  47      13.190  15.679  11.516  1.00 87.46           C  
ATOM    373  O   LEU A  47      12.677  14.131   8.964  1.00 88.10           O  
ATOM    374  CG  LEU A  47      13.471  17.004  12.228  1.00 79.06           C  
ATOM    375  CD1 LEU A  47      14.748  16.900  13.055  1.00 72.70           C  
ATOM    376  CD2 LEU A  47      13.572  18.142  11.218  1.00 73.34           C  
ATOM    377  N   ASP A  48      10.991  13.440  10.283  1.00 91.99           N  
ATOM    378  CA  ASP A  48      10.834  12.207   9.517  1.00 92.12           C  
ATOM    379  C   ASP A  48       9.659  12.310   8.547  1.00 91.97           C  
ATOM    380  CB  ASP A  48      10.639  11.014  10.455  1.00 91.16           C  
ATOM    381  O   ASP A  48       8.631  11.656   8.737  1.00 90.27           O  
ATOM    382  CG  ASP A  48      10.711   9.678   9.737  1.00 88.80           C  
ATOM    383  OD1 ASP A  48      10.856   9.660   8.495  1.00 86.14           O  
ATOM    384  OD2 ASP A  48      10.619   8.634  10.418  1.00 85.76           O  
ATOM    385  N   PHE A  49       9.862  13.055   7.484  1.00 91.67           N  
ATOM    386  CA  PHE A  49       8.814  13.414   6.536  1.00 92.21           C  
ATOM    387  C   PHE A  49       8.190  12.167   5.921  1.00 92.58           C  
ATOM    388  CB  PHE A  49       9.372  14.320   5.433  1.00 89.92           C  
ATOM    389  O   PHE A  49       6.966  12.070   5.809  1.00 91.95           O  
ATOM    390  CG  PHE A  49       9.803  15.676   5.922  1.00 80.46           C  
ATOM    391  CD1 PHE A  49       8.868  16.676   6.155  1.00 72.92           C  
ATOM    392  CD2 PHE A  49      11.146  15.951   6.149  1.00 73.75           C  
ATOM    393  CE1 PHE A  49       9.264  17.933   6.608  1.00 70.71           C  
ATOM    394  CE2 PHE A  49      11.550  17.204   6.601  1.00 69.48           C  
ATOM    395  CZ  PHE A  49      10.607  18.194   6.829  1.00 69.54           C  
ATOM    396  N   LYS A  50       9.039  11.337   5.469  1.00 91.98           N  
ATOM    397  CA  LYS A  50       8.550  10.118   4.830  1.00 92.29           C  
ATOM    398  C   LYS A  50       7.774   9.253   5.819  1.00 93.21           C  
ATOM    399  CB  LYS A  50       9.712   9.321   4.235  1.00 90.30           C  
ATOM    400  O   LYS A  50       6.688   8.762   5.503  1.00 92.93           O  
ATOM    401  CG  LYS A  50       9.279   8.116   3.413  1.00 80.16           C  
ATOM    402  CD  LYS A  50      10.472   7.417   2.774  1.00 76.81           C  
ATOM    403  CE  LYS A  50      10.045   6.180   1.995  1.00 69.19           C  
ATOM    404  NZ  LYS A  50      11.212   5.494   1.363  1.00 62.70           N  
ATOM    405  N   GLY A  51       8.353   9.014   7.008  1.00 93.55           N  
ATOM    406  CA  GLY A  51       7.657   8.251   8.032  1.00 93.83           C  
ATOM    407  C   GLY A  51       6.335   8.871   8.443  1.00 94.12           C  
ATOM    408  O   GLY A  51       5.358   8.159   8.683  1.00 93.74           O  
ATOM    409  N   LYS A  52       6.385  10.188   8.502  1.00 93.79           N  
ATOM    410  CA  LYS A  52       5.159  10.894   8.860  1.00 93.83           C  
ATOM    411  C   LYS A  52       4.096  10.733   7.777  1.00 93.94           C  
ATOM    412  CB  LYS A  52       5.443  12.377   9.098  1.00 92.43           C  
ATOM    413  O   LYS A  52       2.920  10.521   8.080  1.00 93.36           O  
ATOM    414  CG  LYS A  52       4.263  13.150   9.670  1.00 83.81           C  
ATOM    415  CD  LYS A  52       4.637  14.594   9.978  1.00 79.01           C  
ATOM    416  CE  LYS A  52       3.425  15.406  10.412  1.00 71.93           C  
ATOM    417  NZ  LYS A  52       2.482  15.644   9.278  1.00 64.95           N  
ATOM    418  N   ALA A  53       4.389  10.834   6.527  1.00 93.92           N  
ATOM    419  CA  ALA A  53       3.444  10.656   5.428  1.00 94.18           C  
ATOM    420  C   ALA A  53       2.862   9.246   5.427  1.00 94.56           C  
ATOM    421  CB  ALA A  53       4.121  10.950   4.091  1.00 93.29           C  
ATOM    422  O   ALA A  53       1.657   9.064   5.234  1.00 94.35           O  
ATOM    423  N   LYS A  54       3.730   8.274   5.695  1.00 95.08           N  
ATOM    424  CA  LYS A  54       3.279   6.886   5.737  1.00 95.29           C  
ATOM    425  C   LYS A  54       2.332   6.651   6.911  1.00 95.45           C  
ATOM    426  CB  LYS A  54       4.473   5.936   5.830  1.00 94.57           C  
ATOM    427  O   LYS A  54       1.292   6.007   6.757  1.00 95.23           O  
ATOM    428  CG  LYS A  54       5.242   5.779   4.526  1.00 90.98           C  
ATOM    429  CD  LYS A  54       6.411   4.815   4.679  1.00 87.69           C  
ATOM    430  CE  LYS A  54       7.134   4.598   3.357  1.00 83.86           C  
ATOM    431  NZ  LYS A  54       8.262   3.628   3.495  1.00 77.64           N  
ATOM    432  N   TRP A  55       2.729   7.213   8.042  1.00 95.35           N  
ATOM    433  CA  TRP A  55       1.893   7.089   9.232  1.00 95.59           C  
ATOM    434  C   TRP A  55       0.531   7.738   9.010  1.00 95.29           C  
ATOM    435  CB  TRP A  55       2.584   7.722  10.443  1.00 95.22           C  
ATOM    436  O   TRP A  55      -0.504   7.148   9.327  1.00 94.58           O  
ATOM    437  CG  TRP A  55       1.860   7.508  11.738  1.00 93.89           C  
ATOM    438  CD1 TRP A  55       2.129   6.559  12.685  1.00 90.80           C  
ATOM    439  CD2 TRP A  55       0.741   8.255  12.226  1.00 90.99           C  
ATOM    440  CE2 TRP A  55       0.385   7.706  13.477  1.00 91.81           C  
ATOM    441  CE3 TRP A  55       0.006   9.339  11.726  1.00 91.23           C  
ATOM    442  NE1 TRP A  55       1.246   6.673  13.734  1.00 91.55           N  
ATOM    443  CH2 TRP A  55      -1.380   9.264  13.724  1.00 89.26           C  
ATOM    444  CZ2 TRP A  55      -0.677   8.204  14.236  1.00 90.12           C  
ATOM    445  CZ3 TRP A  55      -1.050   9.833  12.483  1.00 89.76           C  
ATOM    446  N   ASP A  56       0.496   9.002   8.437  1.00 94.83           N  
ATOM    447  CA  ASP A  56      -0.751   9.726   8.212  1.00 94.99           C  
ATOM    448  C   ASP A  56      -1.651   8.977   7.231  1.00 95.18           C  
ATOM    449  CB  ASP A  56      -0.467  11.137   7.693  1.00 94.27           C  
ATOM    450  O   ASP A  56      -2.866   8.908   7.424  1.00 94.96           O  
ATOM    451  CG  ASP A  56       0.075  12.065   8.766  1.00 91.33           C  
ATOM    452  OD1 ASP A  56      -0.106  11.778   9.969  1.00 88.92           O  
ATOM    453  OD2 ASP A  56       0.686  13.094   8.405  1.00 89.10           O  
ATOM    454  N   ALA A  57      -1.095   8.433   6.164  1.00 96.21           N  
ATOM    455  CA  ALA A  57      -1.866   7.664   5.191  1.00 96.28           C  
ATOM    456  C   ALA A  57      -2.503   6.438   5.840  1.00 96.42           C  
ATOM    457  CB  ALA A  57      -0.979   7.242   4.022  1.00 95.91           C  
ATOM    458  O   ALA A  57      -3.674   6.137   5.598  1.00 96.26           O  
ATOM    459  N   TRP A  58      -1.736   5.740   6.671  1.00 96.44           N  
ATOM    460  CA  TRP A  58      -2.238   4.566   7.378  1.00 96.52           C  
ATOM    461  C   TRP A  58      -3.307   4.958   8.393  1.00 96.41           C  
ATOM    462  CB  TRP A  58      -1.093   3.831   8.081  1.00 96.22           C  
ATOM    463  O   TRP A  58      -4.356   4.316   8.478  1.00 95.89           O  
ATOM    464  CG  TRP A  58      -1.487   2.506   8.662  1.00 94.47           C  
ATOM    465  CD1 TRP A  58      -2.702   1.889   8.558  1.00 89.62           C  
ATOM    466  CD2 TRP A  58      -0.661   1.638   9.444  1.00 89.87           C  
ATOM    467  CE2 TRP A  58      -1.441   0.509   9.780  1.00 90.62           C  
ATOM    468  CE3 TRP A  58       0.665   1.704   9.893  1.00 90.27           C  
ATOM    469  NE1 TRP A  58      -2.681   0.687   9.227  1.00 92.93           N  
ATOM    470  CH2 TRP A  58       0.362  -0.455  10.972  1.00 89.77           C  
ATOM    471  CZ2 TRP A  58      -0.938  -0.545  10.545  1.00 91.10           C  
ATOM    472  CZ3 TRP A  58       1.164   0.654  10.655  1.00 90.10           C  
ATOM    473  N   ASN A  59      -3.123   6.054   9.120  1.00 96.50           N  
ATOM    474  CA  ASN A  59      -4.048   6.524  10.146  1.00 96.46           C  
ATOM    475  C   ASN A  59      -5.403   6.896   9.552  1.00 96.31           C  
ATOM    476  CB  ASN A  59      -3.453   7.715  10.899  1.00 95.86           C  
ATOM    477  O   ASN A  59      -6.436   6.743  10.206  1.00 95.79           O  
ATOM    478  CG  ASN A  59      -4.298   8.137  12.085  1.00 92.31           C  
ATOM    479  ND2 ASN A  59      -4.755   9.384  12.074  1.00 88.50           N  
ATOM    480  OD1 ASN A  59      -4.537   7.350  13.005  1.00 87.01           O  
ATOM    481  N   GLU A  60      -5.399   7.331   8.279  1.00 96.82           N  
ATOM    482  CA  GLU A  60      -6.637   7.674   7.585  1.00 96.65           C  
ATOM    483  C   GLU A  60      -7.529   6.449   7.409  1.00 96.78           C  
ATOM    484  CB  GLU A  60      -6.333   8.303   6.223  1.00 95.20           C  
ATOM    485  O   GLU A  60      -8.732   6.579   7.174  1.00 96.27           O  
ATOM    486  CG  GLU A  60      -5.902   9.761   6.301  1.00 79.57           C  
ATOM    487  CD  GLU A  60      -5.593  10.369   4.943  1.00 73.61           C  
ATOM    488  OE1 GLU A  60      -5.761   9.674   3.914  1.00 70.74           O  
ATOM    489  OE2 GLU A  60      -5.179  11.549   4.906  1.00 69.26           O  
ATOM    490  N   LEU A  61      -6.947   5.337   7.526  1.00 97.47           N  
ATOM    491  CA  LEU A  61      -7.713   4.117   7.296  1.00 97.43           C  
ATOM    492  C   LEU A  61      -8.221   3.538   8.612  1.00 97.26           C  
ATOM    493  CB  LEU A  61      -6.860   3.079   6.563  1.00 97.19           C  
ATOM    494  O   LEU A  61      -8.758   2.428   8.640  1.00 96.63           O  
ATOM    495  CG  LEU A  61      -6.423   3.440   5.143  1.00 96.25           C  
ATOM    496  CD1 LEU A  61      -5.599   2.308   4.537  1.00 93.79           C  
ATOM    497  CD2 LEU A  61      -7.636   3.750   4.272  1.00 93.47           C  
ATOM    498  N   LYS A  62      -7.894   4.209   9.746  1.00 96.70           N  
ATOM    499  CA  LYS A  62      -8.373   3.723  11.037  1.00 96.66           C  
ATOM    500  C   LYS A  62      -9.865   3.410  10.987  1.00 96.64           C  
ATOM    501  CB  LYS A  62      -8.089   4.748  12.135  1.00 95.16           C  
ATOM    502  O   LYS A  62     -10.665   4.240  10.551  1.00 96.09           O  
ATOM    503  CG  LYS A  62      -8.316   4.224  13.545  1.00 81.89           C  
ATOM    504  CD  LYS A  62      -7.922   5.254  14.596  1.00 76.72           C  
ATOM    505  CE  LYS A  62      -8.143   4.728  16.007  1.00 70.28           C  
ATOM    506  NZ  LYS A  62      -7.707   5.714  17.041  1.00 65.56           N  
ATOM    507  N   GLY A  63     -10.151   2.191  11.346  1.00 96.10           N  
ATOM    508  CA  GLY A  63     -11.541   1.763  11.350  1.00 95.97           C  
ATOM    509  C   GLY A  63     -11.929   0.984  10.107  1.00 95.84           C  
ATOM    510  O   GLY A  63     -13.014   0.402  10.046  1.00 95.06           O  
ATOM    511  N   THR A  64     -11.115   0.978   9.099  1.00 96.19           N  
ATOM    512  CA  THR A  64     -11.339   0.155   7.916  1.00 96.19           C  
ATOM    513  C   THR A  64     -11.038  -1.311   8.212  1.00 96.06           C  
ATOM    514  CB  THR A  64     -10.475   0.630   6.733  1.00 95.60           C  
ATOM    515  O   THR A  64     -10.029  -1.627   8.846  1.00 95.48           O  
ATOM    516  CG2 THR A  64     -10.731  -0.216   5.490  1.00 89.46           C  
ATOM    517  OG1 THR A  64     -10.788   1.997   6.439  1.00 88.56           O  
ATOM    518  N   SER A  65     -11.908  -2.217   7.789  1.00 95.63           N  
ATOM    519  CA  SER A  65     -11.669  -3.638   8.018  1.00 95.65           C  
ATOM    520  C   SER A  65     -10.484  -4.138   7.199  1.00 95.74           C  
ATOM    521  CB  SER A  65     -12.916  -4.454   7.676  1.00 95.06           C  
ATOM    522  O   SER A  65     -10.184  -3.593   6.134  1.00 95.44           O  
ATOM    523  OG  SER A  65     -13.128  -4.486   6.275  1.00 89.36           O  
ATOM    524  N   LYS A  66      -9.796  -5.119   7.703  1.00 95.27           N  
ATOM    525  CA  LYS A  66      -8.681  -5.732   6.987  1.00 95.39           C  
ATOM    526  C   LYS A  66      -9.122  -6.245   5.619  1.00 95.08           C  
ATOM    527  CB  LYS A  66      -8.081  -6.876   7.807  1.00 94.70           C  
ATOM    528  O   LYS A  66      -8.371  -6.155   4.646  1.00 94.47           O  
ATOM    529  CG  LYS A  66      -7.327  -6.419   9.047  1.00 91.66           C  
ATOM    530  CD  LYS A  66      -6.573  -7.571   9.699  1.00 89.36           C  
ATOM    531  CE  LYS A  66      -5.711  -7.091  10.859  1.00 86.88           C  
ATOM    532  NZ  LYS A  66      -4.838  -8.182  11.389  1.00 82.13           N  
ATOM    533  N   GLU A  67     -10.354  -6.771   5.589  1.00 95.61           N  
ATOM    534  CA  GLU A  67     -10.899  -7.301   4.342  1.00 95.52           C  
ATOM    535  C   GLU A  67     -11.098  -6.193   3.312  1.00 95.81           C  
ATOM    536  CB  GLU A  67     -12.223  -8.025   4.599  1.00 93.79           C  
ATOM    537  O   GLU A  67     -10.789  -6.372   2.132  1.00 95.46           O  
ATOM    538  CG  GLU A  67     -12.734  -8.814   3.402  1.00 77.20           C  
ATOM    539  CD  GLU A  67     -13.977  -9.634   3.710  1.00 71.17           C  
ATOM    540  OE1 GLU A  67     -14.397  -9.679   4.889  1.00 65.76           O  
ATOM    541  OE2 GLU A  67     -14.535 -10.235   2.766  1.00 63.52           O  
ATOM    542  N   ASP A  68     -11.654  -5.107   3.699  1.00 95.63           N  
ATOM    543  CA  ASP A  68     -11.845  -3.975   2.797  1.00 95.76           C  
ATOM    544  C   ASP A  68     -10.505  -3.420   2.321  1.00 95.99           C  
ATOM    545  CB  ASP A  68     -12.657  -2.874   3.482  1.00 95.20           C  
ATOM    546  O   ASP A  68     -10.358  -3.055   1.152  1.00 95.84           O  
ATOM    547  CG  ASP A  68     -14.123  -3.235   3.649  1.00 92.28           C  
ATOM    548  OD1 ASP A  68     -14.616  -4.131   2.930  1.00 89.72           O  
ATOM    549  OD2 ASP A  68     -14.791  -2.617   4.505  1.00 89.66           O  
ATOM    550  N   ALA A  69      -9.560  -3.354   3.284  1.00 96.48           N  
ATOM    551  CA  ALA A  69      -8.228  -2.882   2.913  1.00 96.54           C  
ATOM    552  C   ALA A  69      -7.572  -3.825   1.909  1.00 96.54           C  
ATOM    553  CB  ALA A  69      -7.351  -2.736   4.154  1.00 96.23           C  
ATOM    554  O   ALA A  69      -6.915  -3.378   0.966  1.00 96.29           O  
ATOM    555  N   MET A  70      -7.756  -5.181   2.089  1.00 96.07           N  
ATOM    556  CA  MET A  70      -7.217  -6.175   1.165  1.00 95.97           C  
ATOM    557  C   MET A  70      -7.798  -5.991  -0.233  1.00 95.78           C  
ATOM    558  CB  MET A  70      -7.504  -7.590   1.669  1.00 94.95           C  
ATOM    559  O   MET A  70      -7.066  -6.023  -1.223  1.00 95.12           O  
ATOM    560  CG  MET A  70      -6.596  -8.033   2.805  1.00 83.72           C  
ATOM    561  SD  MET A  70      -6.968  -9.736   3.379  1.00 70.78           S  
ATOM    562  CE  MET A  70      -5.895  -9.822   4.840  1.00 68.97           C  
ATOM    563  N   LYS A  71      -9.090  -5.776  -0.263  1.00 95.59           N  
ATOM    564  CA  LYS A  71      -9.759  -5.591  -1.548  1.00 95.56           C  
ATOM    565  C   LYS A  71      -9.261  -4.331  -2.250  1.00 95.69           C  
ATOM    566  CB  LYS A  71     -11.275  -5.521  -1.359  1.00 94.53           C  
ATOM    567  O   LYS A  71      -8.993  -4.349  -3.453  1.00 95.37           O  
ATOM    568  CG  LYS A  71     -12.056  -5.394  -2.659  1.00 82.70           C  
ATOM    569  CD  LYS A  71     -13.559  -5.415  -2.412  1.00 75.72           C  
ATOM    570  CE  LYS A  71     -14.341  -5.257  -3.709  1.00 67.31           C  
ATOM    571  NZ  LYS A  71     -15.815  -5.267  -3.472  1.00 58.90           N  
ATOM    572  N   ALA A  72      -9.142  -3.238  -1.550  1.00 96.10           N  
ATOM    573  CA  ALA A  72      -8.658  -1.980  -2.114  1.00 96.16           C  
ATOM    574  C   ALA A  72      -7.219  -2.116  -2.604  1.00 96.25           C  
ATOM    575  CB  ALA A  72      -8.762  -0.859  -1.083  1.00 95.80           C  
ATOM    576  O   ALA A  72      -6.861  -1.580  -3.655  1.00 96.08           O  
ATOM    577  N   TYR A  73      -6.423  -2.827  -1.807  1.00 96.20           N  
ATOM    578  CA  TYR A  73      -5.037  -3.063  -2.196  1.00 96.25           C  
ATOM    579  C   TYR A  73      -4.963  -3.833  -3.509  1.00 96.09           C  
ATOM    580  CB  TYR A  73      -4.294  -3.831  -1.098  1.00 96.10           C  
ATOM    581  O   TYR A  73      -4.245  -3.435  -4.429  1.00 95.72           O  
ATOM    582  CG  TYR A  73      -2.840  -4.088  -1.415  1.00 95.68           C  
ATOM    583  CD1 TYR A  73      -1.858  -3.160  -1.077  1.00 94.74           C  
ATOM    584  CD2 TYR A  73      -2.447  -5.259  -2.053  1.00 94.43           C  
ATOM    585  CE1 TYR A  73      -0.518  -3.392  -1.369  1.00 93.66           C  
ATOM    586  CE2 TYR A  73      -1.109  -5.502  -2.350  1.00 93.80           C  
ATOM    587  OH  TYR A  73       1.171  -4.799  -2.296  1.00 91.45           O  
ATOM    588  CZ  TYR A  73      -0.154  -4.564  -2.004  1.00 93.13           C  
ATOM    589  N   ILE A  74      -5.730  -4.935  -3.631  1.00 95.58           N  
ATOM    590  CA  ILE A  74      -5.730  -5.790  -4.813  1.00 95.58           C  
ATOM    591  C   ILE A  74      -6.187  -4.988  -6.030  1.00 95.41           C  
ATOM    592  CB  ILE A  74      -6.633  -7.028  -4.617  1.00 95.15           C  
ATOM    593  O   ILE A  74      -5.571  -5.059  -7.096  1.00 94.95           O  
ATOM    594  CG1 ILE A  74      -6.044  -7.954  -3.547  1.00 93.55           C  
ATOM    595  CG2 ILE A  74      -6.824  -7.773  -5.941  1.00 93.22           C  
ATOM    596  CD1 ILE A  74      -7.020  -9.003  -3.030  1.00 90.41           C  
ATOM    597  N   ASP A  75      -7.218  -4.183  -5.855  1.00 95.53           N  
ATOM    598  CA  ASP A  75      -7.736  -3.364  -6.947  1.00 95.58           C  
ATOM    599  C   ASP A  75      -6.693  -2.353  -7.418  1.00 95.73           C  
ATOM    600  CB  ASP A  75      -9.013  -2.640  -6.515  1.00 94.98           C  
ATOM    601  O   ASP A  75      -6.537  -2.128  -8.620  1.00 95.50           O  
ATOM    602  CG  ASP A  75     -10.201  -3.573  -6.364  1.00 91.07           C  
ATOM    603  OD1 ASP A  75     -10.142  -4.721  -6.855  1.00 85.51           O  
ATOM    604  OD2 ASP A  75     -11.208  -3.155  -5.751  1.00 88.11           O  
ATOM    605  N   LYS A  76      -6.049  -1.728  -6.491  1.00 96.11           N  
ATOM    606  CA  LYS A  76      -5.040  -0.732  -6.839  1.00 96.15           C  
ATOM    607  C   LYS A  76      -3.851  -1.378  -7.546  1.00 96.12           C  
ATOM    608  CB  LYS A  76      -4.566   0.011  -5.589  1.00 95.89           C  
ATOM    609  O   LYS A  76      -3.311  -0.817  -8.501  1.00 95.84           O  
ATOM    610  CG  LYS A  76      -3.564   1.121  -5.872  1.00 95.08           C  
ATOM    611  CD  LYS A  76      -4.173   2.218  -6.735  1.00 93.55           C  
ATOM    612  CE  LYS A  76      -5.076   3.135  -5.920  1.00 91.56           C  
ATOM    613  NZ  LYS A  76      -5.522   4.320  -6.712  1.00 87.33           N  
ATOM    614  N   VAL A  77      -3.416  -2.545  -7.063  1.00 95.75           N  
ATOM    615  CA  VAL A  77      -2.290  -3.216  -7.702  1.00 95.72           C  
ATOM    616  C   VAL A  77      -2.660  -3.598  -9.134  1.00 95.45           C  
ATOM    617  CB  VAL A  77      -1.854  -4.471  -6.912  1.00 95.33           C  
ATOM    618  O   VAL A  77      -1.836  -3.491 -10.044  1.00 94.79           O  
ATOM    619  CG1 VAL A  77      -0.845  -5.290  -7.714  1.00 93.44           C  
ATOM    620  CG2 VAL A  77      -1.268  -4.071  -5.559  1.00 93.04           C  
ATOM    621  N   GLU A  78      -3.893  -4.007  -9.336  1.00 95.29           N  
ATOM    622  CA  GLU A  78      -4.341  -4.307 -10.692  1.00 95.24           C  
ATOM    623  C   GLU A  78      -4.295  -3.063 -11.576  1.00 95.34           C  
ATOM    624  CB  GLU A  78      -5.758  -4.887 -10.675  1.00 94.13           C  
ATOM    625  O   GLU A  78      -3.878  -3.134 -12.734  1.00 94.93           O  
ATOM    626  CG  GLU A  78      -5.839  -6.295 -10.104  1.00 84.34           C  
ATOM    627  CD  GLU A  78      -4.931  -7.284 -10.817  1.00 77.82           C  
ATOM    628  OE1 GLU A  78      -4.846  -7.239 -12.066  1.00 74.99           O  
ATOM    629  OE2 GLU A  78      -4.300  -8.112 -10.122  1.00 72.31           O  
ATOM    630  N   GLU A  79      -4.694  -1.951 -11.031  1.00 95.58           N  
ATOM    631  CA  GLU A  79      -4.619  -0.682 -11.749  1.00 95.50           C  
ATOM    632  C   GLU A  79      -3.176  -0.327 -12.093  1.00 95.52           C  
ATOM    633  CB  GLU A  79      -5.255   0.441 -10.926  1.00 94.63           C  
ATOM    634  O   GLU A  79      -2.879   0.061 -13.225  1.00 95.04           O  
ATOM    635  CG  GLU A  79      -5.263   1.790 -11.629  1.00 86.59           C  
ATOM    636  CD  GLU A  79      -5.526   2.955 -10.688  1.00 79.96           C  
ATOM    637  OE1 GLU A  79      -6.406   2.836  -9.805  1.00 78.32           O  
ATOM    638  OE2 GLU A  79      -4.848   3.996 -10.836  1.00 75.45           O  
ATOM    639  N   LEU A  80      -2.293  -0.485 -11.206  1.00 96.14           N  
ATOM    640  CA  LEU A  80      -0.895  -0.114 -11.400  1.00 96.09           C  
ATOM    641  C   LEU A  80      -0.222  -1.039 -12.408  1.00 95.78           C  
ATOM    642  CB  LEU A  80      -0.140  -0.156 -10.068  1.00 95.74           C  
ATOM    643  O   LEU A  80       0.665  -0.614 -13.152  1.00 95.06           O  
ATOM    644  CG  LEU A  80      -0.540   0.892  -9.029  1.00 94.26           C  
ATOM    645  CD1 LEU A  80       0.278   0.713  -7.754  1.00 91.11           C  
ATOM    646  CD2 LEU A  80      -0.362   2.298  -9.592  1.00 90.66           C  
ATOM    647  N   LYS A  81      -0.594  -2.290 -12.451  1.00 95.66           N  
ATOM    648  CA  LYS A  81      -0.051  -3.206 -13.451  1.00 95.55           C  
ATOM    649  C   LYS A  81      -0.411  -2.753 -14.864  1.00 95.20           C  
ATOM    650  CB  LYS A  81      -0.562  -4.627 -13.211  1.00 94.70           C  
ATOM    651  O   LYS A  81       0.408  -2.850 -15.780  1.00 94.41           O  
ATOM    652  CG  LYS A  81       0.025  -5.295 -11.976  1.00 89.14           C  
ATOM    653  CD  LYS A  81      -0.721  -6.576 -11.625  1.00 84.73           C  
ATOM    654  CE  LYS A  81      -0.593  -7.618 -12.728  1.00 79.42           C  
ATOM    655  NZ  LYS A  81      -1.379  -8.850 -12.421  1.00 73.19           N  
ATOM    656  N   LYS A  82      -1.625  -2.269 -14.972  1.00 95.49           N  
ATOM    657  CA  LYS A  82      -2.063  -1.771 -16.272  1.00 95.41           C  
ATOM    658  C   LYS A  82      -1.340  -0.478 -16.638  1.00 95.48           C  
ATOM    659  CB  LYS A  82      -3.576  -1.546 -16.279  1.00 94.28           C  
ATOM    660  O   LYS A  82      -0.960  -0.279 -17.794  1.00 95.06           O  
ATOM    661  CG  LYS A  82      -4.393  -2.826 -16.186  1.00 85.52           C  
ATOM    662  CD  LYS A  82      -5.887  -2.533 -16.133  1.00 80.18           C  
ATOM    663  CE  LYS A  82      -6.698  -3.800 -15.894  1.00 73.48           C  
ATOM    664  NZ  LYS A  82      -8.157  -3.508 -15.769  1.00 68.10           N  
ATOM    665  N   LYS A  83      -1.119   0.256 -15.669  1.00 95.60           N  
ATOM    666  CA  LYS A  83      -0.526   1.573 -15.885  1.00 95.48           C  
ATOM    667  C   LYS A  83       0.981   1.468 -16.105  1.00 95.32           C  
ATOM    668  CB  LYS A  83      -0.820   2.495 -14.701  1.00 94.98           C  
ATOM    669  O   LYS A  83       1.529   2.115 -17.000  1.00 94.64           O  
ATOM    670  CG  LYS A  83      -0.284   3.909 -14.870  1.00 92.21           C  
ATOM    671  CD  LYS A  83      -0.693   4.805 -13.708  1.00 88.86           C  
ATOM    672  CE  LYS A  83      -0.164   6.222 -13.879  1.00 85.48           C  
ATOM    673  NZ  LYS A  83      -0.583   7.110 -12.754  1.00 80.55           N  
ATOM    674  N   TYR A  84       1.641   0.678 -15.376  1.00 94.57           N  
ATOM    675  CA  TYR A  84       3.099   0.713 -15.350  1.00 94.53           C  
ATOM    676  C   TYR A  84       3.686  -0.567 -15.932  1.00 93.08           C  
ATOM    677  CB  TYR A  84       3.608   0.918 -13.920  1.00 94.34           C  
ATOM    678  O   TYR A  84       4.889  -0.644 -16.194  1.00 90.79           O  
ATOM    679  CG  TYR A  84       3.292   2.281 -13.353  1.00 94.49           C  
ATOM    680  CD1 TYR A  84       3.882   3.429 -13.879  1.00 93.57           C  
ATOM    681  CD2 TYR A  84       2.406   2.424 -12.291  1.00 93.35           C  
ATOM    682  CE1 TYR A  84       3.596   4.687 -13.358  1.00 92.76           C  
ATOM    683  CE2 TYR A  84       2.113   3.677 -11.763  1.00 92.60           C  
ATOM    684  OH  TYR A  84       2.424   6.043 -11.783  1.00 90.60           O  
ATOM    685  CZ  TYR A  84       2.711   4.800 -12.302  1.00 92.05           C  
ATOM    686  N   GLY A  85       2.900  -1.563 -16.059  1.00 94.73           N  
ATOM    687  CA  GLY A  85       3.390  -2.844 -16.545  1.00 94.34           C  
ATOM    688  C   GLY A  85       4.182  -3.613 -15.505  1.00 93.31           C  
ATOM    689  O   GLY A  85       4.649  -3.036 -14.520  1.00 91.86           O  
ATOM    690  N   ILE A  86       4.357  -5.022 -15.644  1.00 89.79           N  
ATOM    691  CA  ILE A  86       5.219  -5.857 -14.814  1.00 89.20           C  
ATOM    692  C   ILE A  86       6.177  -6.649 -15.700  1.00 84.59           C  
ATOM    693  CB  ILE A  86       4.392  -6.814 -13.927  1.00 85.59           C  
ATOM    694  O   ILE A  86       5.900  -6.874 -16.880  1.00 79.53           O  
ATOM    695  CG1 ILE A  86       3.607  -7.803 -14.795  1.00 80.16           C  
ATOM    696  CG2 ILE A  86       3.454  -6.026 -13.009  1.00 80.13           C  
ATOM    697  CD1 ILE A  86       2.939  -8.923 -14.009  1.00 77.61           C  
TER     698      ILE A  86
END
