# Supplementary material for: Semantical and geometrical protein encoding toward enhanced bioactivity and thermostability
Source: eLife. 2025 May 2;13:RP98033. doi: 10.7554/eLife.98033 (PMC12048155; doi:10.7554/eLife.98033)
Supplement: Source code 1. [file elife-98033-code1.zip › ProtSSN-master/data/DDG/DATASET/2ABD-5.3-5.0/2ABD-5.3-5.0.exp.pdb]

HEADER    ACYL-COENZYME A BINDING PROTEIN         05-MAR-93   2ABD              
TITLE     THE THREE-DIMENSIONAL STRUCTURE OF ACYL-COENZYME A BINDING PROTEIN    
TITLE    2 FROM BOVINE LIVER. STRUCTURAL REFINEMENT USING HETERONUCLEAR         
TITLE    3 MULTIDIMENSIONAL NMR SPECTROSCOPY                                    
COMPND    MOL_ID: 1;                                                            
COMPND   2 MOLECULE: ACYL-COENZYME A BINDING PROTEIN;                           
COMPND   3 CHAIN: A;                                                            
COMPND   4 ENGINEERED: YES                                                      
SOURCE    MOL_ID: 1;                                                            
SOURCE   2 ORGANISM_SCIENTIFIC: BOS TAURUS;                                     
SOURCE   3 ORGANISM_COMMON: CATTLE;                                             
SOURCE   4 ORGANISM_TAXID: 9913;                                                
SOURCE   5 ORGAN: LIVER;                                                        
SOURCE   6 EXPRESSION_SYSTEM: ESCHERICHIA COLI;                                 
SOURCE   7 EXPRESSION_SYSTEM_TAXID: 562                                         
KEYWDS    ACYL-COENZYME A BINDING PROTEIN                                       
EXPDTA    SOLUTION NMR                                                          
NUMMDL    29                                                                    
AUTHOR    K.V.ANDERSEN,F.M.POULSEN                                              
REVDAT   3   29-NOV-17 2ABD    1       REMARK HELIX                             
REVDAT   2   24-FEB-09 2ABD    1       VERSN                                    
REVDAT   1   15-JUL-93 2ABD    0                                                
JRNL        AUTH   K.V.ANDERSEN,F.M.POULSEN                                     
JRNL        TITL   THE THREE-DIMENSIONAL STRUCTURE OF ACYL-COENZYME A BINDING   
JRNL        TITL 2 PROTEIN FROM BOVINE LIVER: STRUCTURAL REFINEMENT USING       
JRNL        TITL 3 HETERONUCLEAR MULTIDIMENSIONAL NMR SPECTROSCOPY.             
JRNL        REF    J.BIOMOL.NMR                  V.   3   271 1993              
JRNL        REFN                   ISSN 0925-2738                               
JRNL        PMID   8358232                                                      
JRNL        DOI    10.1007/BF00212514                                           
REMARK   1                                                                      
REMARK   1 REFERENCE 1                                                          
REMARK   1  AUTH   K.V.ANDERSEN,F.M.POULSEN                                     
REMARK   1  TITL   THREE-DIMENSIONAL STRUCTURE IN SOLUTION OF ACYL-COENZYME A   
REMARK   1  TITL 2 BINDING PROTEIN FROM BOVINE LIVER                            
REMARK   1  REF    J.MOL.BIOL.                   V. 226  1131 1992              
REMARK   1  REFN                   ISSN 0022-2836                               
REMARK   1 REFERENCE 2                                                          
REMARK   1  AUTH   K.V.ANDERSEN,S.LUDVIGSEN,S.MANDRUP,J.KNUDSEN,F.M.POULSEN     
REMARK   1  TITL   THE SECONDARY STRUCTURE IN SOLUTION OF ACYL-COENZYME A       
REMARK   1  TITL 2 BINDING PROTEIN FROM BOVINE LIVER USING 1H NUCLEAR MAGNETIC  
REMARK   1  TITL 3 RESONANCE SPECTROSCOPY                                       
REMARK   1  REF    BIOCHEMISTRY                  V.  30 10654 1991              
REMARK   1  REFN                   ISSN 0006-2960                               
REMARK   1 REFERENCE 3                                                          
REMARK   1  AUTH   J.MIKKELSEN,P.HOJRUP,P.R.NIELSEN,P.ROEPSTORFF,J.KNUDSEN      
REMARK   1  TITL   AMINO ACID SEQUENCE OF ACYL-COA-BINDING PROTEIN FROM COW     
REMARK   1  TITL 2 LIVER                                                        
REMARK   1  REF    BIOCHEM.J.                    V. 245   857 1987              
REMARK   1  REFN                   ISSN 0264-6021                               
REMARK   2                                                                      
REMARK   2 RESOLUTION. NOT APPLICABLE.                                          
REMARK   3                                                                      
REMARK   3 REFINEMENT.                                                          
REMARK   3   PROGRAM     : X-PLOR                                               
REMARK   3   AUTHORS     : GUNTERT,BRAUN,WUTHRICH (DIANA), BRUNGER (X-PLOR)     
REMARK   3                                                                      
REMARK   3  OTHER REFINEMENT REMARKS: NULL                                      
REMARK   4                                                                      
REMARK   4 2ABD COMPLIES WITH FORMAT V. 3.15, 01-DEC-08                         
REMARK 100                                                                      
REMARK 100 THIS ENTRY HAS BEEN PROCESSED BY BNL.                                
REMARK 100 THE DEPOSITION ID IS D_1000177727.                                   
REMARK 210                                                                      
REMARK 210 EXPERIMENTAL DETAILS                                                 
REMARK 210  EXPERIMENT TYPE                : NMR                                
REMARK 210  TEMPERATURE           (KELVIN) : 298                                
REMARK 210  PH                             : 7.0                                
REMARK 210  IONIC STRENGTH                 : NULL                               
REMARK 210  PRESSURE                       : NULL                               
REMARK 210  SAMPLE CONTENTS                : NULL                               
REMARK 210                                                                      
REMARK 210  NMR EXPERIMENTS CONDUCTED      : NULL                               
REMARK 210  SPECTROMETER FIELD STRENGTH    : NULL                               
REMARK 210  SPECTROMETER MODEL             : NULL                               
REMARK 210  SPECTROMETER MANUFACTURER      : NULL                               
REMARK 210                                                                      
REMARK 210  STRUCTURE DETERMINATION.                                            
REMARK 210   SOFTWARE USED                 : NULL                               
REMARK 210   METHOD USED                   : NULL                               
REMARK 210                                                                      
REMARK 210 CONFORMERS, NUMBER CALCULATED   : NULL                               
REMARK 210 CONFORMERS, NUMBER SUBMITTED    : 29                                 
REMARK 210 CONFORMERS, SELECTION CRITERIA  : NULL                               
REMARK 210                                                                      
REMARK 210 BEST REPRESENTATIVE CONFORMER IN THIS ENSEMBLE : NULL                
REMARK 210                                                                      
REMARK 210 REMARK: NULL                                                         
REMARK 215                                                                      
REMARK 215 NMR STUDY                                                            
REMARK 215 THE COORDINATES IN THIS ENTRY WERE GENERATED FROM SOLUTION           
REMARK 215 NMR DATA.  PROTEIN DATA BANK CONVENTIONS REQUIRE THAT                
REMARK 215 CRYST1 AND SCALE RECORDS BE INCLUDED, BUT THE VALUES ON              
REMARK 215 THESE RECORDS ARE MEANINGLESS.                                       
REMARK 300                                                                      
REMARK 300 BIOMOLECULE: 1                                                       
REMARK 300 SEE REMARK 350 FOR THE AUTHOR PROVIDED AND/OR PROGRAM                
REMARK 300 GENERATED ASSEMBLY INFORMATION FOR THE STRUCTURE IN                  
REMARK 300 THIS ENTRY. THE REMARK MAY ALSO PROVIDE INFORMATION ON               
REMARK 300 BURIED SURFACE AREA.                                                 
REMARK 350                                                                      
REMARK 350 COORDINATES FOR A COMPLETE MULTIMER REPRESENTING THE KNOWN           
REMARK 350 BIOLOGICALLY SIGNIFICANT OLIGOMERIZATION STATE OF THE                
REMARK 350 MOLECULE CAN BE GENERATED BY APPLYING BIOMT TRANSFORMATIONS          
REMARK 350 GIVEN BELOW.  BOTH NON-CRYSTALLOGRAPHIC AND                          
REMARK 350 CRYSTALLOGRAPHIC OPERATIONS ARE GIVEN.                               
REMARK 350                                                                      
REMARK 350 BIOMOLECULE: 1                                                       
REMARK 350 AUTHOR DETERMINED BIOLOGICAL UNIT: MONOMERIC                         
REMARK 350 APPLY THE FOLLOWING TO CHAINS: A                                     
REMARK 350   BIOMT1   1  1.000000  0.000000  0.000000        0.00000            
REMARK 350   BIOMT2   1  0.000000  1.000000  0.000000        0.00000            
REMARK 350   BIOMT3   1  0.000000  0.000000  1.000000        0.00000            
REMARK 500                                                                      
REMARK 500 GEOMETRY AND STEREOCHEMISTRY                                         
REMARK 500 SUBTOPIC: COVALENT BOND LENGTHS                                      
REMARK 500                                                                      
REMARK 500 THE STEREOCHEMICAL PARAMETERS OF THE FOLLOWING RESIDUES              
REMARK 500 HAVE VALUES WHICH DEVIATE FROM EXPECTED VALUES BY MORE               
REMARK 500 THAN 6*RMSD (M=MODEL NUMBER; RES=RESIDUE NAME; C=CHAIN               
REMARK 500 IDENTIFIER; SSEQ=SEQUENCE NUMBER; I=INSERTION CODE).                 
REMARK 500                                                                      
REMARK 500 STANDARD TABLE:                                                      
REMARK 500 FORMAT: (10X,I3,1X,2(A3,1X,A1,I4,A1,1X,A4,3X),1X,F6.3)               
REMARK 500                                                                      
REMARK 500 EXPECTED VALUES PROTEIN: ENGH AND HUBER, 1999                        
REMARK 500 EXPECTED VALUES NUCLEIC ACID: CLOWNEY ET AL 1996                     
REMARK 500                                                                      
REMARK 500  M RES CSSEQI ATM1   RES CSSEQI ATM2   DEVIATION                     
REMARK 500  5 TRP A  55   NE1   TRP A  55   CE2    -0.081                       
REMARK 500 10 TRP A  55   NE1   TRP A  55   CE2    -0.082                       
REMARK 500 12 HIS A  14   CG    HIS A  14   ND1    -0.105                       
REMARK 500 14 TRP A  55   CG    TRP A  55   CD2    -0.117                       
REMARK 500 16 HIS A  14   CG    HIS A  14   ND1    -0.090                       
REMARK 500 17 ARG A  43   CZ    ARG A  43   NH2    -0.083                       
REMARK 500 21 TRP A  55   NE1   TRP A  55   CE2    -0.080                       
REMARK 500 22 HIS A  14   CG    HIS A  14   ND1    -0.091                       
REMARK 500 23 HIS A  14   CG    HIS A  14   ND1    -0.092                       
REMARK 500 27 GLU A   4   CB    GLU A   4   CG      0.127                       
REMARK 500 27 TRP A  55   NE1   TRP A  55   CE2    -0.080                       
REMARK 500                                                                      
REMARK 500 REMARK: NULL                                                         
REMARK 500                                                                      
REMARK 500 GEOMETRY AND STEREOCHEMISTRY                                         
REMARK 500 SUBTOPIC: COVALENT BOND ANGLES                                       
REMARK 500                                                                      
REMARK 500 THE STEREOCHEMICAL PARAMETERS OF THE FOLLOWING RESIDUES              
REMARK 500 HAVE VALUES WHICH DEVIATE FROM EXPECTED VALUES BY MORE               
REMARK 500 THAN 6*RMSD (M=MODEL NUMBER; RES=RESIDUE NAME; C=CHAIN               
REMARK 500 IDENTIFIER; SSEQ=SEQUENCE NUMBER; I=INSERTION CODE).                 
REMARK 500                                                                      
REMARK 500 STANDARD TABLE:                                                      
REMARK 500 FORMAT: (10X,I3,1X,A3,1X,A1,I4,A1,3(1X,A4,2X),12X,F5.1)              
REMARK 500                                                                      
REMARK 500 EXPECTED VALUES PROTEIN: ENGH AND HUBER, 1999                        
REMARK 500 EXPECTED VALUES NUCLEIC ACID: CLOWNEY ET AL 1996                     
REMARK 500                                                                      
REMARK 500  M RES CSSEQI ATM1   ATM2   ATM3                                     
REMARK 500  1 HIS A  14   CB  -  CA  -  C   ANGL. DEV. = -13.3 DEGREES          
REMARK 500  1 TRP A  55   CA  -  CB  -  CG  ANGL. DEV. = -11.7 DEGREES          
REMARK 500  1 TRP A  55   CG  -  CD1 -  NE1 ANGL. DEV. =  -7.2 DEGREES          
REMARK 500  1 TRP A  55   CD1 -  NE1 -  CE2 ANGL. DEV. =   8.1 DEGREES          
REMARK 500  1 TRP A  58   CG  -  CD1 -  NE1 ANGL. DEV. =  -8.9 DEGREES          
REMARK 500  1 TRP A  58   CD1 -  NE1 -  CE2 ANGL. DEV. =   9.2 DEGREES          
REMARK 500  1 TRP A  58   NE1 -  CE2 -  CZ2 ANGL. DEV. =   7.3 DEGREES          
REMARK 500  1 TRP A  58   NE1 -  CE2 -  CD2 ANGL. DEV. =  -6.1 DEGREES          
REMARK 500  1 LYS A  82   N   -  CA  -  CB  ANGL. DEV. = -14.0 DEGREES          
REMARK 500  2 TYR A  28   CB  -  CG  -  CD1 ANGL. DEV. =  -4.1 DEGREES          
REMARK 500  2 ALA A  53   N   -  CA  -  CB  ANGL. DEV. = -10.2 DEGREES          
REMARK 500  2 TRP A  55   CA  -  CB  -  CG  ANGL. DEV. = -12.0 DEGREES          
REMARK 500  2 TRP A  55   CG  -  CD1 -  NE1 ANGL. DEV. =  -7.9 DEGREES          
REMARK 500  2 TRP A  55   CD1 -  NE1 -  CE2 ANGL. DEV. =   8.8 DEGREES          
REMARK 500  2 TRP A  58   CG  -  CD1 -  NE1 ANGL. DEV. =  -8.3 DEGREES          
REMARK 500  2 TRP A  58   CD1 -  NE1 -  CE2 ANGL. DEV. =   8.1 DEGREES          
REMARK 500  2 GLU A  67   OE1 -  CD  -  OE2 ANGL. DEV. =   9.5 DEGREES          
REMARK 500  2 ASP A  68   CB  -  CG  -  OD2 ANGL. DEV. =  -6.7 DEGREES          
REMARK 500  2 ILE A  74   CB  -  CA  -  C   ANGL. DEV. = -12.9 DEGREES          
REMARK 500  3 GLN A  33   N   -  CA  -  CB  ANGL. DEV. = -12.1 DEGREES          
REMARK 500  3 ARG A  43   NE  -  CZ  -  NH2 ANGL. DEV. =  -6.1 DEGREES          
REMARK 500  3 ASP A  48   CB  -  CG  -  OD2 ANGL. DEV. =  -8.9 DEGREES          
REMARK 500  3 TRP A  55   CA  -  CB  -  CG  ANGL. DEV. = -12.4 DEGREES          
REMARK 500  3 TRP A  55   CG  -  CD1 -  NE1 ANGL. DEV. =  -6.8 DEGREES          
REMARK 500  3 TRP A  55   CD1 -  NE1 -  CE2 ANGL. DEV. =   7.4 DEGREES          
REMARK 500  3 TRP A  58   CG  -  CD1 -  NE1 ANGL. DEV. =  -8.5 DEGREES          
REMARK 500  3 TRP A  58   CD1 -  NE1 -  CE2 ANGL. DEV. =   9.2 DEGREES          
REMARK 500  3 TRP A  58   NE1 -  CE2 -  CZ2 ANGL. DEV. =   8.1 DEGREES          
REMARK 500  3 TRP A  58   NE1 -  CE2 -  CD2 ANGL. DEV. =  -6.5 DEGREES          
REMARK 500  3 TRP A  58   CG  -  CD2 -  CE3 ANGL. DEV. =  -5.8 DEGREES          
REMARK 500  3 ASP A  68   CB  -  CG  -  OD2 ANGL. DEV. =  -7.4 DEGREES          
REMARK 500  4 ALA A   3   N   -  CA  -  CB  ANGL. DEV. =  -9.3 DEGREES          
REMARK 500  4 ASP A  38   CB  -  CG  -  OD2 ANGL. DEV. =  -5.7 DEGREES          
REMARK 500  4 ALA A  53   N   -  CA  -  CB  ANGL. DEV. = -11.8 DEGREES          
REMARK 500  4 TRP A  55   CA  -  CB  -  CG  ANGL. DEV. = -12.6 DEGREES          
REMARK 500  4 TRP A  55   CG  -  CD1 -  NE1 ANGL. DEV. =  -8.1 DEGREES          
REMARK 500  4 TRP A  55   CD1 -  NE1 -  CE2 ANGL. DEV. =   7.9 DEGREES          
REMARK 500  4 TRP A  58   CG  -  CD1 -  NE1 ANGL. DEV. =  -9.2 DEGREES          
REMARK 500  4 TRP A  58   CD1 -  NE1 -  CE2 ANGL. DEV. =   9.2 DEGREES          
REMARK 500  4 TRP A  58   NE1 -  CE2 -  CZ2 ANGL. DEV. =   7.5 DEGREES          
REMARK 500  4 TRP A  58   NE1 -  CE2 -  CD2 ANGL. DEV. =  -6.1 DEGREES          
REMARK 500  4 LEU A  61   CB  -  CG  -  CD1 ANGL. DEV. = -10.3 DEGREES          
REMARK 500  5 ASP A   6   CB  -  CA  -  C   ANGL. DEV. =  14.8 DEGREES          
REMARK 500  5 ASP A  38   CB  -  CG  -  OD2 ANGL. DEV. =  -6.2 DEGREES          
REMARK 500  5 ARG A  43   NE  -  CZ  -  NH2 ANGL. DEV. =  -4.3 DEGREES          
REMARK 500  5 TRP A  55   CA  -  CB  -  CG  ANGL. DEV. = -13.7 DEGREES          
REMARK 500  5 TRP A  55   CG  -  CD1 -  NE1 ANGL. DEV. =  -8.1 DEGREES          
REMARK 500  5 TRP A  55   CD1 -  NE1 -  CE2 ANGL. DEV. =   8.8 DEGREES          
REMARK 500  5 TRP A  58   CG  -  CD1 -  NE1 ANGL. DEV. =  -8.3 DEGREES          
REMARK 500  5 TRP A  58   CD1 -  NE1 -  CE2 ANGL. DEV. =   8.4 DEGREES          
REMARK 500                                                                      
REMARK 500 THIS ENTRY HAS     338 ANGLE DEVIATIONS.                             
REMARK 500                                                                      
REMARK 500 REMARK: NULL                                                         
REMARK 500                                                                      
REMARK 500 GEOMETRY AND STEREOCHEMISTRY                                         
REMARK 500 SUBTOPIC: TORSION ANGLES                                             
REMARK 500                                                                      
REMARK 500 TORSION ANGLES OUTSIDE THE EXPECTED RAMACHANDRAN REGIONS:            
REMARK 500 (M=MODEL NUMBER; RES=RESIDUE NAME; C=CHAIN IDENTIFIER;               
REMARK 500 SSEQ=SEQUENCE NUMBER; I=INSERTION CODE).                             
REMARK 500                                                                      
REMARK 500 STANDARD TABLE:                                                      
REMARK 500 FORMAT:(10X,I3,1X,A3,1X,A1,I4,A1,4X,F7.2,3X,F7.2)                    
REMARK 500                                                                      
REMARK 500 EXPECTED VALUES: GJ KLEYWEGT AND TA JONES (1996). PHI/PSI-           
REMARK 500 CHOLOGY: RAMACHANDRAN REVISITED. STRUCTURE 4, 1395 - 1400            
REMARK 500                                                                      
REMARK 500  M RES CSSEQI        PSI       PHI                                   
REMARK 500  1 ALA A   3     -133.60    -98.25                                   
REMARK 500  1 LEU A  15      131.31     -9.93                                   
REMARK 500  1 PRO A  19      155.57    -47.42                                   
REMARK 500  1 THR A  35      -61.95    -98.47                                   
REMARK 500  1 ASP A  38       96.50    -65.07                                   
REMARK 500  1 ILE A  39       92.32    -12.28                                   
REMARK 500  1 GLU A  42      157.09     97.58                                   
REMARK 500  1 PRO A  44      167.51    -30.48                                   
REMARK 500  1 MET A  46      -77.97    -97.46                                   
REMARK 500  1 LEU A  47       37.92    -98.53                                   
REMARK 500  1 ASP A  48      -41.00    -21.16                                   
REMARK 500  1 PHE A  49      -70.19    -18.13                                   
REMARK 500  1 LYS A  52      -69.46    -24.84                                   
REMARK 500  1 LYS A  62       82.78    -15.72                                   
REMARK 500  1 SER A  65       97.32    -50.53                                   
REMARK 500  1 LYS A  66      -40.21    -29.02                                   
REMARK 500  1 ASP A  75      -33.27    -35.79                                   
REMARK 500  2 ALA A   3     -156.32    -91.25                                   
REMARK 500  2 LEU A  15      127.09    -14.51                                   
REMARK 500  2 ASP A  21      -78.93    -31.69                                   
REMARK 500  2 ILE A  39       85.01    -24.91                                   
REMARK 500  2 ASN A  40       30.94    -97.81                                   
REMARK 500  2 PRO A  44      134.08    -24.84                                   
REMARK 500  2 LEU A  47       48.91    -81.30                                   
REMARK 500  2 ASP A  48       44.19    -96.45                                   
REMARK 500  2 LYS A  50       32.81    -99.49                                   
REMARK 500  2 LYS A  52      -57.73    -20.13                                   
REMARK 500  2 GLU A  60      -37.25    -38.75                                   
REMARK 500  2 LYS A  62       79.23    -20.12                                   
REMARK 500  2 LYS A  66      -33.53    -36.76                                   
REMARK 500  3 ALA A   3     -156.24    -99.31                                   
REMARK 500  3 PHE A   5      -51.76    -29.05                                   
REMARK 500  3 LYS A  13       -0.51    -54.91                                   
REMARK 500  3 LEU A  15       88.47    -15.57                                   
REMARK 500  3 LYS A  16      -18.02    -29.98                                   
REMARK 500  3 LYS A  18       69.07   -101.13                                   
REMARK 500  3 PRO A  19      129.59    -35.82                                   
REMARK 500  3 ILE A  39       97.20    -13.19                                   
REMARK 500  3 THR A  41      -79.26   -112.96                                   
REMARK 500  3 GLU A  42      159.15    133.68                                   
REMARK 500  3 PRO A  44     -177.43    -39.98                                   
REMARK 500  3 ASP A  48       52.14     -2.57                                   
REMARK 500  3 LYS A  50      -18.76    -39.36                                   
REMARK 500  3 LYS A  62       91.53    -15.96                                   
REMARK 500  3 LYS A  66      -32.80    -38.57                                   
REMARK 500  4 ALA A   3     -143.91    -99.00                                   
REMARK 500  4 LEU A  15      127.48    -16.16                                   
REMARK 500  4 LYS A  16      -41.21    -27.35                                   
REMARK 500  4 ILE A  39       90.11    -17.61                                   
REMARK 500  4 PRO A  44      163.28    -31.14                                   
REMARK 500                                                                      
REMARK 500 THIS ENTRY HAS     420 RAMACHANDRAN OUTLIERS.                        
REMARK 500                                                                      
REMARK 500 REMARK: NULL                                                         
REMARK 500                                                                      
REMARK 500 GEOMETRY AND STEREOCHEMISTRY                                         
REMARK 500 SUBTOPIC: PLANAR GROUPS                                              
REMARK 500                                                                      
REMARK 500 PLANAR GROUPS IN THE FOLLOWING RESIDUES HAVE A TOTAL                 
REMARK 500 RMS DISTANCE OF ALL ATOMS FROM THE BEST-FIT PLANE                    
REMARK 500 BY MORE THAN AN EXPECTED VALUE OF 6*RMSD, WITH AN                    
REMARK 500 RMSD 0.02 ANGSTROMS, OR AT LEAST ONE ATOM HAS                        
REMARK 500 AN RMSD GREATER THAN THIS VALUE                                      
REMARK 500 (M=MODEL NUMBER; RES=RESIDUE NAME; C=CHAIN IDENTIFIER;               
REMARK 500 SSEQ=SEQUENCE NUMBER; I=INSERTION CODE).                             
REMARK 500                                                                      
REMARK 500  M RES CSSEQI        RMS     TYPE                                    
REMARK 500  1 ARG A  43         0.31    SIDE CHAIN                              
REMARK 500  2 ARG A  43         0.13    SIDE CHAIN                              
REMARK 500  3 ARG A  43         0.16    SIDE CHAIN                              
REMARK 500  4 ARG A  43         0.27    SIDE CHAIN                              
REMARK 500  5 ARG A  43         0.28    SIDE CHAIN                              
REMARK 500  6 ARG A  43         0.18    SIDE CHAIN                              
REMARK 500  7 ARG A  43         0.24    SIDE CHAIN                              
REMARK 500  8 ARG A  43         0.24    SIDE CHAIN                              
REMARK 500  9 ARG A  43         0.15    SIDE CHAIN                              
REMARK 500 10 ARG A  43         0.26    SIDE CHAIN                              
REMARK 500 11 ARG A  43         0.31    SIDE CHAIN                              
REMARK 500 12 ARG A  43         0.27    SIDE CHAIN                              
REMARK 500 13 ARG A  43         0.22    SIDE CHAIN                              
REMARK 500 14 ARG A  43         0.18    SIDE CHAIN                              
REMARK 500 15 ARG A  43         0.18    SIDE CHAIN                              
REMARK 500 16 ARG A  43         0.28    SIDE CHAIN                              
REMARK 500 17 ARG A  43         0.24    SIDE CHAIN                              
REMARK 500 18 ARG A  43         0.22    SIDE CHAIN                              
REMARK 500 19 ARG A  43         0.27    SIDE CHAIN                              
REMARK 500 20 ARG A  43         0.25    SIDE CHAIN                              
REMARK 500 21 ARG A  43         0.10    SIDE CHAIN                              
REMARK 500 23 ARG A  43         0.24    SIDE CHAIN                              
REMARK 500 24 ARG A  43         0.21    SIDE CHAIN                              
REMARK 500 25 ARG A  43         0.15    SIDE CHAIN                              
REMARK 500 26 ARG A  43         0.21    SIDE CHAIN                              
REMARK 500 28 ARG A  43         0.18    SIDE CHAIN                              
REMARK 500 29 ARG A  43         0.30    SIDE CHAIN                              
REMARK 500                                                                      
REMARK 500 REMARK: NULL                                                         
DBREF  2ABD A    1    86  UNP    P07107   ACBP_BOVIN       1     86             
SEQRES   1 A   86  SER GLN ALA GLU PHE ASP LYS ALA ALA GLU GLU VAL LYS          
SEQRES   2 A   86  HIS LEU LYS THR LYS PRO ALA ASP GLU GLU MET LEU PHE          
SEQRES   3 A   86  ILE TYR SER HIS TYR LYS GLN ALA THR VAL GLY ASP ILE          
SEQRES   4 A   86  ASN THR GLU ARG PRO GLY MET LEU ASP PHE LYS GLY LYS          
SEQRES   5 A   86  ALA LYS TRP ASP ALA TRP ASN GLU LEU LYS GLY THR SER          
SEQRES   6 A   86  LYS GLU ASP ALA MET LYS ALA TYR ILE ASP LYS VAL GLU          
SEQRES   7 A   86  GLU LEU LYS LYS LYS TYR GLY ILE                              
HELIX    1  A1 GLU A    4  LEU A   15  1IRREGULAR                         12    
HELIX    2  A2 ALA A   20  THR A   35  1                                  16    
HELIX    3  A3 GLY A   51  LEU A   61  1IRREGULAR                         11    
HELIX    4  A4 SER A   65  TYR A   84  1IRREGULAR                         20    
CRYST1    1.000    1.000    1.000  90.00  90.00  90.00 P 1           1          
ORIGX1      1.000000  0.000000  0.000000        0.00000                         
ORIGX2      0.000000  1.000000  0.000000        0.00000                         
ORIGX3      0.000000  0.000000  1.000000        0.00000                         
SCALE1      1.000000  0.000000  0.000000        0.00000                         
SCALE2      0.000000  1.000000  0.000000        0.00000                         
SCALE3      0.000000  0.000000  1.000000        0.00000                         
MODEL        1                                                                  
ATOM      1  N   SER A   1       2.904   1.254  -4.499  1.00  3.25           N  
ATOM      2  CA  SER A   1       2.119   2.444  -4.954  1.00  3.18           C  
ATOM      3  C   SER A   1       3.118   3.581  -5.138  1.00  2.51           C  
ATOM      4  O   SER A   1       3.464   3.917  -6.248  1.00  2.35           O  
ATOM      5  CB  SER A   1       1.088   2.790  -3.837  1.00  4.30           C  
ATOM      6  OG  SER A   1       1.869   2.577  -2.656  1.00  4.26           O  
ATOM      7  H1  SER A   1       3.911   1.502  -4.404  1.00  2.84           H  
ATOM      8  H2  SER A   1       2.549   1.008  -3.549  1.00  4.08           H  
ATOM      9  H3  SER A   1       2.799   0.459  -5.157  1.00  3.24           H  
ATOM     10  HA  SER A   1       1.642   2.248  -5.905  1.00  3.12           H  
ATOM     11  HB2 SER A   1       0.760   3.822  -3.899  1.00  4.76           H  
ATOM     12  HB3 SER A   1       0.229   2.131  -3.849  1.00  4.98           H  
ATOM     13  HG  SER A   1       1.319   2.591  -1.851  1.00  5.05           H  
ATOM     14  N   GLN A   2       3.540   4.106  -4.022  1.00  2.33           N  
ATOM     15  CA  GLN A   2       4.529   5.229  -3.964  1.00  1.74           C  
ATOM     16  C   GLN A   2       5.671   4.807  -3.002  1.00  1.43           C  
ATOM     17  O   GLN A   2       5.579   3.772  -2.368  1.00  1.69           O  
ATOM     18  CB  GLN A   2       3.795   6.487  -3.403  1.00  1.89           C  
ATOM     19  CG  GLN A   2       4.477   7.793  -3.932  1.00  0.88           C  
ATOM     20  CD  GLN A   2       4.153   8.041  -5.409  1.00  0.57           C  
ATOM     21  OE1 GLN A   2       4.230   7.172  -6.254  1.00  1.11           O  
ATOM     22  NE2 GLN A   2       3.782   9.234  -5.739  1.00  0.94           N  
ATOM     23  H   GLN A   2       3.174   3.727  -3.192  1.00  2.70           H  
ATOM     24  HA  GLN A   2       4.950   5.395  -4.945  1.00  1.57           H  
ATOM     25  HB2 GLN A   2       2.762   6.477  -3.724  1.00  2.50           H  
ATOM     26  HB3 GLN A   2       3.806   6.483  -2.319  1.00  2.43           H  
ATOM     27  HG2 GLN A   2       4.120   8.651  -3.375  1.00  1.58           H  
ATOM     28  HG3 GLN A   2       5.550   7.763  -3.844  1.00  0.54           H  
ATOM     29 HE21 GLN A   2       3.741   9.912  -5.023  1.00  0.66           H  
ATOM     30 HE22 GLN A   2       3.562   9.440  -6.668  1.00  1.62           H  
ATOM     31  N   ALA A   3       6.697   5.612  -2.915  1.00  0.99           N  
ATOM     32  CA  ALA A   3       7.871   5.323  -2.019  1.00  0.78           C  
ATOM     33  C   ALA A   3       7.726   6.108  -0.691  1.00  0.75           C  
ATOM     34  O   ALA A   3       6.673   6.103  -0.068  1.00  1.11           O  
ATOM     35  CB  ALA A   3       9.119   5.780  -2.805  1.00  0.61           C  
ATOM     36  H   ALA A   3       6.708   6.431  -3.450  1.00  0.88           H  
ATOM     37  HA  ALA A   3       7.921   4.265  -1.793  1.00  0.96           H  
ATOM     38  HB1 ALA A   3       9.173   5.239  -3.736  1.00  1.55           H  
ATOM     39  HB2 ALA A   3       9.070   6.838  -3.026  1.00  0.53           H  
ATOM     40  HB3 ALA A   3      10.031   5.580  -2.253  1.00  1.21           H  
ATOM     41  N   GLU A   4       8.766   6.763  -0.227  1.00  0.44           N  
ATOM     42  CA  GLU A   4       8.623   7.526   1.042  1.00  0.53           C  
ATOM     43  C   GLU A   4       8.518   8.987   0.616  1.00  0.44           C  
ATOM     44  O   GLU A   4       8.395   9.878   1.415  1.00  0.45           O  
ATOM     45  CB  GLU A   4       9.724   7.237   2.038  1.00  0.58           C  
ATOM     46  CG  GLU A   4      11.086   7.729   1.580  1.00  0.58           C  
ATOM     47  CD  GLU A   4      11.804   6.815   0.575  1.00  1.47           C  
ATOM     48  OE1 GLU A   4      11.514   6.901  -0.611  1.00  2.69           O  
ATOM     49  OE2 GLU A   4      12.620   6.065   1.078  1.00  1.73           O  
ATOM     50  H   GLU A   4       9.652   6.815  -0.675  1.00  0.24           H  
ATOM     51  HA  GLU A   4       7.694   7.282   1.531  1.00  0.69           H  
ATOM     52  HB2 GLU A   4       9.482   7.747   2.956  1.00  0.75           H  
ATOM     53  HB3 GLU A   4       9.778   6.175   2.232  1.00  0.80           H  
ATOM     54  HG2 GLU A   4      10.995   8.703   1.129  1.00  1.25           H  
ATOM     55  HG3 GLU A   4      11.733   7.823   2.441  1.00  1.21           H  
ATOM     56  N   PHE A   5       8.583   9.212  -0.656  1.00  0.40           N  
ATOM     57  CA  PHE A   5       8.493  10.573  -1.217  1.00  0.40           C  
ATOM     58  C   PHE A   5       7.365  11.474  -0.757  1.00  0.36           C  
ATOM     59  O   PHE A   5       7.626  12.526  -0.212  1.00  0.36           O  
ATOM     60  CB  PHE A   5       8.458  10.341  -2.713  1.00  0.38           C  
ATOM     61  CG  PHE A   5       8.265  11.655  -3.463  1.00  0.35           C  
ATOM     62  CD1 PHE A   5       9.310  12.474  -3.826  1.00  0.94           C  
ATOM     63  CD2 PHE A   5       6.986  12.038  -3.769  1.00  0.98           C  
ATOM     64  CE1 PHE A   5       9.082  13.648  -4.477  1.00  0.96           C  
ATOM     65  CE2 PHE A   5       6.741  13.207  -4.425  1.00  0.96           C  
ATOM     66  CZ  PHE A   5       7.790  14.018  -4.781  1.00  0.32           C  
ATOM     67  H   PHE A   5       8.709   8.458  -1.259  1.00  0.39           H  
ATOM     68  HA  PHE A   5       9.340  11.076  -0.830  1.00  0.43           H  
ATOM     69  HB2 PHE A   5       9.355   9.837  -3.055  1.00  0.44           H  
ATOM     70  HB3 PHE A   5       7.604   9.709  -2.861  1.00  0.36           H  
ATOM     71  HD1 PHE A   5      10.342  12.236  -3.642  1.00  1.63           H  
ATOM     72  HD2 PHE A   5       6.150  11.422  -3.498  1.00  1.68           H  
ATOM     73  HE1 PHE A   5       9.956  14.244  -4.706  1.00  1.68           H  
ATOM     74  HE2 PHE A   5       5.714  13.458  -4.647  1.00  1.65           H  
ATOM     75  HZ  PHE A   5       7.583  14.936  -5.301  1.00  0.32           H  
ATOM     76  N   ASP A   6       6.150  11.070  -0.967  1.00  0.30           N  
ATOM     77  CA  ASP A   6       5.050  11.946  -0.519  1.00  0.22           C  
ATOM     78  C   ASP A   6       5.181  12.170   0.986  1.00  0.13           C  
ATOM     79  O   ASP A   6       4.709  13.128   1.554  1.00  0.13           O  
ATOM     80  CB  ASP A   6       3.822  11.386  -1.125  1.00  0.24           C  
ATOM     81  CG  ASP A   6       3.741  11.924  -2.552  1.00  0.24           C  
ATOM     82  OD1 ASP A   6       3.611  13.137  -2.660  1.00  0.66           O  
ATOM     83  OD2 ASP A   6       3.829  11.101  -3.446  1.00  1.07           O  
ATOM     84  H   ASP A   6       5.932  10.225  -1.403  1.00  0.31           H  
ATOM     85  HA  ASP A   6       5.192  12.902  -0.964  1.00  0.21           H  
ATOM     86  HB2 ASP A   6       3.941  10.334  -1.179  1.00  0.30           H  
ATOM     87  HB3 ASP A   6       2.934  11.622  -0.585  1.00  0.20           H  
ATOM     88  N   LYS A   7       5.885  11.232   1.563  1.00  0.17           N  
ATOM     89  CA  LYS A   7       6.145  11.263   3.014  1.00  0.25           C  
ATOM     90  C   LYS A   7       7.152  12.397   3.189  1.00  0.25           C  
ATOM     91  O   LYS A   7       6.915  13.316   3.948  1.00  0.27           O  
ATOM     92  CB  LYS A   7       6.646   9.890   3.434  1.00  0.22           C  
ATOM     93  CG  LYS A   7       5.753   9.184   4.481  1.00  0.83           C  
ATOM     94  CD  LYS A   7       5.910   7.642   4.254  1.00  2.32           C  
ATOM     95  CE  LYS A   7       5.123   7.249   2.982  1.00  4.11           C  
ATOM     96  NZ  LYS A   7       5.554   5.891   2.512  1.00  5.67           N  
ATOM     97  H   LYS A   7       6.249  10.514   1.016  1.00  0.21           H  
ATOM     98  HA  LYS A   7       5.247  11.522   3.475  1.00  0.31           H  
ATOM     99  HB2 LYS A   7       6.640   9.317   2.539  1.00  0.72           H  
ATOM    100  HB3 LYS A   7       7.667   9.942   3.790  1.00  0.54           H  
ATOM    101  HG2 LYS A   7       6.086   9.459   5.475  1.00  0.54           H  
ATOM    102  HG3 LYS A   7       4.716   9.486   4.382  1.00  1.52           H  
ATOM    103  HD2 LYS A   7       6.957   7.395   4.155  1.00  2.35           H  
ATOM    104  HD3 LYS A   7       5.510   7.123   5.114  1.00  2.64           H  
ATOM    105  HE2 LYS A   7       4.069   7.240   3.238  1.00  4.27           H  
ATOM    106  HE3 LYS A   7       5.247   7.972   2.185  1.00  4.48           H  
ATOM    107  HZ1 LYS A   7       6.281   5.474   3.136  1.00  5.69           H  
ATOM    108  HZ2 LYS A   7       4.749   5.234   2.441  1.00  6.36           H  
ATOM    109  HZ3 LYS A   7       5.956   5.969   1.542  1.00  6.46           H  
ATOM    110  N   ALA A   8       8.242  12.314   2.466  1.00  0.28           N  
ATOM    111  CA  ALA A   8       9.283  13.368   2.560  1.00  0.25           C  
ATOM    112  C   ALA A   8       8.576  14.714   2.458  1.00  0.24           C  
ATOM    113  O   ALA A   8       8.707  15.560   3.316  1.00  0.29           O  
ATOM    114  CB  ALA A   8      10.262  13.136   1.410  1.00  0.23           C  
ATOM    115  H   ALA A   8       8.351  11.552   1.851  1.00  0.35           H  
ATOM    116  HA  ALA A   8       9.744  13.325   3.525  1.00  0.32           H  
ATOM    117  HB1 ALA A   8      10.687  12.149   1.507  1.00  0.87           H  
ATOM    118  HB2 ALA A   8       9.759  13.214   0.456  1.00  0.96           H  
ATOM    119  HB3 ALA A   8      11.069  13.846   1.422  1.00  1.04           H  
ATOM    120  N   ALA A   9       7.835  14.815   1.404  1.00  0.19           N  
ATOM    121  CA  ALA A   9       7.045  16.043   1.085  1.00  0.19           C  
ATOM    122  C   ALA A   9       6.168  16.476   2.239  1.00  0.20           C  
ATOM    123  O   ALA A   9       6.278  17.575   2.744  1.00  0.23           O  
ATOM    124  CB  ALA A   9       6.125  15.722  -0.109  1.00  0.15           C  
ATOM    125  H   ALA A   9       7.817  14.020   0.831  1.00  0.18           H  
ATOM    126  HA  ALA A   9       7.725  16.851   0.885  1.00  0.19           H  
ATOM    127  HB1 ALA A   9       5.478  14.886   0.113  1.00  1.22           H  
ATOM    128  HB2 ALA A   9       5.503  16.572  -0.357  1.00  1.14           H  
ATOM    129  HB3 ALA A   9       6.715  15.475  -0.971  1.00  1.37           H  
ATOM    130  N   GLU A  10       5.328  15.553   2.601  1.00  0.21           N  
ATOM    131  CA  GLU A  10       4.362  15.727   3.698  1.00  0.25           C  
ATOM    132  C   GLU A  10       5.058  16.316   4.909  1.00  0.30           C  
ATOM    133  O   GLU A  10       4.562  17.281   5.467  1.00  0.43           O  
ATOM    134  CB  GLU A  10       3.791  14.343   3.961  1.00  0.23           C  
ATOM    135  CG  GLU A  10       2.808  14.353   5.143  1.00  0.54           C  
ATOM    136  CD  GLU A  10       2.295  12.931   5.313  1.00  0.52           C  
ATOM    137  OE1 GLU A  10       1.350  12.581   4.626  1.00  1.04           O  
ATOM    138  OE2 GLU A  10       2.913  12.279   6.135  1.00  1.48           O  
ATOM    139  H   GLU A  10       5.342  14.692   2.140  1.00  0.21           H  
ATOM    140  HA  GLU A  10       3.580  16.399   3.375  1.00  0.33           H  
ATOM    141  HB2 GLU A  10       3.272  13.993   3.078  1.00  0.59           H  
ATOM    142  HB3 GLU A  10       4.592  13.649   4.176  1.00  0.69           H  
ATOM    143  HG2 GLU A  10       3.283  14.648   6.069  1.00  1.17           H  
ATOM    144  HG3 GLU A  10       1.962  14.990   4.947  1.00  0.91           H  
ATOM    145  N   GLU A  11       6.179  15.725   5.241  1.00  0.25           N  
ATOM    146  CA  GLU A  11       6.996  16.152   6.394  1.00  0.32           C  
ATOM    147  C   GLU A  11       7.636  17.488   6.213  1.00  0.38           C  
ATOM    148  O   GLU A  11       7.452  18.406   6.992  1.00  0.50           O  
ATOM    149  CB  GLU A  11       8.038  15.088   6.662  1.00  0.29           C  
ATOM    150  CG  GLU A  11       7.545  14.106   7.760  1.00  0.65           C  
ATOM    151  CD  GLU A  11       8.712  13.418   8.450  1.00  1.07           C  
ATOM    152  OE1 GLU A  11       9.616  14.098   8.913  1.00  2.25           O  
ATOM    153  OE2 GLU A  11       8.667  12.204   8.497  1.00  0.49           O  
ATOM    154  H   GLU A  11       6.512  14.972   4.705  1.00  0.18           H  
ATOM    155  HA  GLU A  11       6.384  16.204   7.241  1.00  0.35           H  
ATOM    156  HB2 GLU A  11       8.104  14.536   5.750  1.00  0.14           H  
ATOM    157  HB3 GLU A  11       9.012  15.498   6.872  1.00  0.48           H  
ATOM    158  HG2 GLU A  11       6.949  14.597   8.508  1.00  0.91           H  
ATOM    159  HG3 GLU A  11       6.937  13.346   7.291  1.00  0.52           H  
ATOM    160  N   VAL A  12       8.381  17.586   5.170  1.00  0.32           N  
ATOM    161  CA  VAL A  12       9.074  18.842   4.878  1.00  0.37           C  
ATOM    162  C   VAL A  12       8.130  20.057   4.902  1.00  0.47           C  
ATOM    163  O   VAL A  12       8.399  21.060   5.534  1.00  0.49           O  
ATOM    164  CB  VAL A  12       9.839  18.570   3.568  1.00  0.28           C  
ATOM    165  CG1 VAL A  12       9.147  19.088   2.351  1.00  0.32           C  
ATOM    166  CG2 VAL A  12      11.297  18.962   3.658  1.00  0.26           C  
ATOM    167  H   VAL A  12       8.494  16.831   4.563  1.00  0.26           H  
ATOM    168  HA  VAL A  12       9.695  18.935   5.734  1.00  0.41           H  
ATOM    169  HB  VAL A  12       9.815  17.506   3.431  1.00  0.24           H  
ATOM    170 HG11 VAL A  12       8.190  18.598   2.326  1.00  0.89           H  
ATOM    171 HG12 VAL A  12       9.025  20.159   2.366  1.00  1.04           H  
ATOM    172 HG13 VAL A  12       9.703  18.803   1.470  1.00  1.30           H  
ATOM    173 HG21 VAL A  12      11.410  20.006   3.900  1.00  1.10           H  
ATOM    174 HG22 VAL A  12      11.698  18.346   4.448  1.00  0.75           H  
ATOM    175 HG23 VAL A  12      11.819  18.731   2.738  1.00  1.14           H  
ATOM    176  N   LYS A  13       7.027  19.952   4.214  1.00  0.56           N  
ATOM    177  CA  LYS A  13       6.057  21.089   4.197  1.00  0.65           C  
ATOM    178  C   LYS A  13       5.448  21.426   5.589  1.00  0.70           C  
ATOM    179  O   LYS A  13       4.659  22.340   5.703  1.00  0.78           O  
ATOM    180  CB  LYS A  13       4.982  20.906   3.076  1.00  1.00           C  
ATOM    181  CG  LYS A  13       4.262  19.545   3.167  1.00  1.01           C  
ATOM    182  CD  LYS A  13       2.734  19.684   3.402  1.00  1.82           C  
ATOM    183  CE  LYS A  13       2.398  20.368   4.724  1.00  3.26           C  
ATOM    184  NZ  LYS A  13       3.042  19.574   5.807  1.00  4.29           N  
ATOM    185  H   LYS A  13       6.851  19.133   3.706  1.00  0.57           H  
ATOM    186  HA  LYS A  13       6.645  21.936   3.906  1.00  0.55           H  
ATOM    187  HB2 LYS A  13       4.278  21.725   3.114  1.00  2.15           H  
ATOM    188  HB3 LYS A  13       5.477  20.960   2.117  1.00  2.16           H  
ATOM    189  HG2 LYS A  13       4.407  19.038   2.221  1.00  1.80           H  
ATOM    190  HG3 LYS A  13       4.716  18.934   3.928  1.00  1.51           H  
ATOM    191  HD2 LYS A  13       2.297  20.251   2.592  1.00  1.40           H  
ATOM    192  HD3 LYS A  13       2.301  18.691   3.388  1.00  2.85           H  
ATOM    193  HE2 LYS A  13       2.769  21.386   4.729  1.00  3.56           H  
ATOM    194  HE3 LYS A  13       1.324  20.397   4.870  1.00  3.98           H  
ATOM    195  HZ1 LYS A  13       3.556  18.735   5.442  1.00  3.95           H  
ATOM    196  HZ2 LYS A  13       3.729  20.138   6.347  1.00  4.91           H  
ATOM    197  HZ3 LYS A  13       2.366  19.165   6.489  1.00  5.15           H  
ATOM    198  N   HIS A  14       5.786  20.691   6.622  1.00  0.66           N  
ATOM    199  CA  HIS A  14       5.245  20.966   8.004  1.00  0.80           C  
ATOM    200  C   HIS A  14       6.286  21.499   8.991  1.00  0.87           C  
ATOM    201  O   HIS A  14       5.986  22.365   9.794  1.00  1.08           O  
ATOM    202  CB  HIS A  14       4.923  19.620   8.766  1.00  0.62           C  
ATOM    203  CG  HIS A  14       3.622  18.922   8.400  1.00  1.16           C  
ATOM    204  ND1 HIS A  14       3.559  17.854   7.688  1.00  1.23           N  
ATOM    205  CD2 HIS A  14       2.299  19.194   8.704  1.00  1.77           C  
ATOM    206  CE1 HIS A  14       2.327  17.470   7.547  1.00  1.83           C  
ATOM    207  NE2 HIS A  14       1.508  18.282   8.168  1.00  2.17           N  
ATOM    208  H   HIS A  14       6.401  19.929   6.505  1.00  0.53           H  
ATOM    209  HA  HIS A  14       4.412  21.653   7.983  1.00  0.90           H  
ATOM    210  HB2 HIS A  14       5.738  18.922   8.607  1.00  0.58           H  
ATOM    211  HB3 HIS A  14       4.907  19.794   9.839  1.00  0.69           H  
ATOM    212  HD1 HIS A  14       4.352  17.402   7.301  1.00  0.89           H  
ATOM    213  HD2 HIS A  14       1.957  20.029   9.298  1.00  1.94           H  
ATOM    214  HE1 HIS A  14       2.013  16.589   6.996  1.00  2.06           H  
ATOM    215  N   LEU A  15       7.470  20.964   8.831  1.00  0.75           N  
ATOM    216  CA  LEU A  15       8.630  21.273   9.684  1.00  0.78           C  
ATOM    217  C   LEU A  15       8.612  22.408  10.692  1.00  0.76           C  
ATOM    218  O   LEU A  15       8.236  23.539  10.443  1.00  0.90           O  
ATOM    219  CB  LEU A  15       9.775  21.550   8.766  1.00  0.82           C  
ATOM    220  CG  LEU A  15      10.070  20.365   7.868  1.00  0.79           C  
ATOM    221  CD1 LEU A  15      11.104  20.833   6.931  1.00  0.97           C  
ATOM    222  CD2 LEU A  15      10.552  19.146   8.598  1.00  0.74           C  
ATOM    223  H   LEU A  15       7.649  20.321   8.100  1.00  0.63           H  
ATOM    224  HA  LEU A  15       8.823  20.367  10.222  1.00  0.77           H  
ATOM    225  HB2 LEU A  15       9.536  22.428   8.177  1.00  0.86           H  
ATOM    226  HB3 LEU A  15      10.649  21.767   9.359  1.00  0.85           H  
ATOM    227  HG  LEU A  15       9.201  20.087   7.313  1.00  0.71           H  
ATOM    228 HD11 LEU A  15      11.963  21.214   7.455  1.00  1.20           H  
ATOM    229 HD12 LEU A  15      11.364  20.035   6.268  1.00  0.79           H  
ATOM    230 HD13 LEU A  15      10.606  21.611   6.375  1.00  1.88           H  
ATOM    231 HD21 LEU A  15      11.438  19.386   9.153  1.00  1.22           H  
ATOM    232 HD22 LEU A  15       9.795  18.784   9.277  1.00  1.06           H  
ATOM    233 HD23 LEU A  15      10.774  18.355   7.899  1.00  1.23           H  
ATOM    234  N   LYS A  16       9.047  21.979  11.844  1.00  0.59           N  
ATOM    235  CA  LYS A  16       9.166  22.850  13.059  1.00  0.53           C  
ATOM    236  C   LYS A  16       9.663  24.224  12.684  1.00  0.63           C  
ATOM    237  O   LYS A  16       9.142  25.242  13.081  1.00  0.79           O  
ATOM    238  CB  LYS A  16      10.198  22.249  14.020  1.00  0.62           C  
ATOM    239  CG  LYS A  16       9.657  21.002  14.711  1.00  1.10           C  
ATOM    240  CD  LYS A  16      10.820  20.529  15.638  1.00  1.09           C  
ATOM    241  CE  LYS A  16      10.377  19.401  16.554  1.00  1.29           C  
ATOM    242  NZ  LYS A  16       9.915  18.300  15.677  1.00  1.59           N  
ATOM    243  H   LYS A  16       9.302  21.030  11.870  1.00  0.54           H  
ATOM    244  HA  LYS A  16       8.202  22.965  13.517  1.00  0.44           H  
ATOM    245  HB2 LYS A  16      11.108  22.004  13.485  1.00  1.53           H  
ATOM    246  HB3 LYS A  16      10.450  22.984  14.771  1.00  1.32           H  
ATOM    247  HG2 LYS A  16       8.771  21.232  15.287  1.00  1.76           H  
ATOM    248  HG3 LYS A  16       9.398  20.269  13.960  1.00  2.21           H  
ATOM    249  HD2 LYS A  16      11.648  20.202  15.021  1.00  2.24           H  
ATOM    250  HD3 LYS A  16      11.159  21.358  16.247  1.00  0.90           H  
ATOM    251  HE2 LYS A  16      11.205  19.073  17.175  1.00  1.63           H  
ATOM    252  HE3 LYS A  16       9.568  19.733  17.198  1.00  1.41           H  
ATOM    253  HZ1 LYS A  16       9.952  18.612  14.678  1.00  1.42           H  
ATOM    254  HZ2 LYS A  16      10.420  17.396  15.744  1.00  2.06           H  
ATOM    255  HZ3 LYS A  16       8.901  18.034  15.811  1.00  2.30           H  
ATOM    256  N   THR A  17      10.682  24.159  11.900  1.00  0.54           N  
ATOM    257  CA  THR A  17      11.352  25.368  11.395  1.00  0.62           C  
ATOM    258  C   THR A  17      11.027  25.359   9.902  1.00  0.58           C  
ATOM    259  O   THR A  17      10.715  24.338   9.314  1.00  0.50           O  
ATOM    260  CB  THR A  17      12.865  25.150  11.547  1.00  0.54           C  
ATOM    261  OG1 THR A  17      13.079  24.479  12.794  1.00  0.47           O  
ATOM    262  CG2 THR A  17      13.620  26.445  11.752  1.00  0.59           C  
ATOM    263  H   THR A  17      10.993  23.272  11.647  1.00  0.42           H  
ATOM    264  HA  THR A  17      10.978  26.258  11.877  1.00  0.82           H  
ATOM    265  HB  THR A  17      13.243  24.614  10.691  1.00  0.66           H  
ATOM    266  HG1 THR A  17      13.788  24.920  13.272  1.00  1.34           H  
ATOM    267 HG21 THR A  17      13.463  27.111  10.916  1.00  1.53           H  
ATOM    268 HG22 THR A  17      13.304  26.941  12.656  1.00  1.53           H  
ATOM    269 HG23 THR A  17      14.677  26.235  11.816  1.00  0.62           H  
ATOM    270  N   LYS A  18      11.106  26.505   9.313  1.00  0.81           N  
ATOM    271  CA  LYS A  18      10.815  26.615   7.855  1.00  0.90           C  
ATOM    272  C   LYS A  18      12.222  26.643   7.201  1.00  0.55           C  
ATOM    273  O   LYS A  18      12.953  27.598   7.386  1.00  0.51           O  
ATOM    274  CB  LYS A  18       9.850  27.798   7.643  1.00  1.47           C  
ATOM    275  CG  LYS A  18       8.453  27.457   8.333  1.00  2.08           C  
ATOM    276  CD  LYS A  18       7.846  26.085   7.803  1.00  3.65           C  
ATOM    277  CE  LYS A  18       6.410  25.786   8.316  1.00  4.80           C  
ATOM    278  NZ  LYS A  18       6.423  25.168   9.691  1.00  5.30           N  
ATOM    279  H   LYS A  18      11.366  27.289   9.832  1.00  1.00           H  
ATOM    280  HA  LYS A  18      10.306  25.735   7.516  1.00  0.93           H  
ATOM    281  HB2 LYS A  18      10.280  28.674   8.109  1.00  1.07           H  
ATOM    282  HB3 LYS A  18       9.719  27.994   6.587  1.00  2.45           H  
ATOM    283  HG2 LYS A  18       8.584  27.429   9.407  1.00  2.24           H  
ATOM    284  HG3 LYS A  18       7.765  28.259   8.102  1.00  2.20           H  
ATOM    285  HD2 LYS A  18       7.826  26.102   6.723  1.00  3.86           H  
ATOM    286  HD3 LYS A  18       8.461  25.253   8.118  1.00  4.23           H  
ATOM    287  HE2 LYS A  18       5.848  26.716   8.334  1.00  4.76           H  
ATOM    288  HE3 LYS A  18       5.919  25.117   7.618  1.00  5.60           H  
ATOM    289  HZ1 LYS A  18       7.410  25.039  10.023  1.00  4.81           H  
ATOM    290  HZ2 LYS A  18       5.903  25.736  10.390  1.00  5.60           H  
ATOM    291  HZ3 LYS A  18       6.055  24.180   9.705  1.00  6.18           H  
ATOM    292  N   PRO A  19      12.569  25.596   6.471  1.00  0.47           N  
ATOM    293  CA  PRO A  19      13.902  25.507   5.803  1.00  0.37           C  
ATOM    294  C   PRO A  19      14.326  26.773   5.025  1.00  0.35           C  
ATOM    295  O   PRO A  19      13.504  27.561   4.586  1.00  0.35           O  
ATOM    296  CB  PRO A  19      13.727  24.299   4.874  1.00  0.61           C  
ATOM    297  CG  PRO A  19      12.712  23.405   5.614  1.00  0.63           C  
ATOM    298  CD  PRO A  19      11.715  24.390   6.203  1.00  0.68           C  
ATOM    299  HA  PRO A  19      14.661  25.260   6.529  1.00  0.34           H  
ATOM    300  HB2 PRO A  19      13.361  24.604   3.906  1.00  0.80           H  
ATOM    301  HB3 PRO A  19      14.666  23.780   4.756  1.00  0.63           H  
ATOM    302  HG2 PRO A  19      12.234  22.738   4.910  1.00  0.89           H  
ATOM    303  HG3 PRO A  19      13.160  22.827   6.402  1.00  0.46           H  
ATOM    304  HD2 PRO A  19      10.922  24.636   5.511  1.00  0.92           H  
ATOM    305  HD3 PRO A  19      11.304  23.989   7.124  1.00  0.69           H  
ATOM    306  N   ALA A  20      15.612  26.926   4.868  1.00  0.36           N  
ATOM    307  CA  ALA A  20      16.174  28.094   4.138  1.00  0.39           C  
ATOM    308  C   ALA A  20      15.699  28.002   2.689  1.00  0.40           C  
ATOM    309  O   ALA A  20      15.331  26.938   2.216  1.00  0.34           O  
ATOM    310  CB  ALA A  20      17.715  27.947   4.142  1.00  0.36           C  
ATOM    311  H   ALA A  20      16.229  26.262   5.231  1.00  0.35           H  
ATOM    312  HA  ALA A  20      15.830  29.020   4.580  1.00  0.43           H  
ATOM    313  HB1 ALA A  20      17.995  27.012   3.671  1.00  0.96           H  
ATOM    314  HB2 ALA A  20      18.174  28.752   3.581  1.00  1.11           H  
ATOM    315  HB3 ALA A  20      18.092  27.940   5.155  1.00  0.93           H  
ATOM    316  N   ASP A  21      15.718  29.124   2.018  1.00  0.50           N  
ATOM    317  CA  ASP A  21      15.275  29.129   0.602  1.00  0.51           C  
ATOM    318  C   ASP A  21      15.860  27.905  -0.149  1.00  0.38           C  
ATOM    319  O   ASP A  21      15.076  27.093  -0.589  1.00  0.33           O  
ATOM    320  CB  ASP A  21      15.631  30.500   0.029  1.00  0.62           C  
ATOM    321  CG  ASP A  21      14.852  30.747  -1.245  1.00  1.30           C  
ATOM    322  OD1 ASP A  21      15.140  30.070  -2.214  1.00  2.37           O  
ATOM    323  OD2 ASP A  21      13.994  31.613  -1.184  1.00  1.23           O  
ATOM    324  H   ASP A  21      16.015  29.958   2.432  1.00  0.57           H  
ATOM    325  HA  ASP A  21      14.201  29.013   0.594  1.00  0.53           H  
ATOM    326  HB2 ASP A  21      15.377  31.279   0.730  1.00  0.59           H  
ATOM    327  HB3 ASP A  21      16.681  30.574  -0.208  1.00  1.30           H  
ATOM    328  N   GLU A  22      17.165  27.783  -0.264  1.00  0.37           N  
ATOM    329  CA  GLU A  22      17.772  26.602  -0.985  1.00  0.30           C  
ATOM    330  C   GLU A  22      17.178  25.232  -0.463  1.00  0.14           C  
ATOM    331  O   GLU A  22      16.720  24.435  -1.261  1.00  0.12           O  
ATOM    332  CB  GLU A  22      19.320  26.601  -0.774  1.00  0.46           C  
ATOM    333  CG  GLU A  22      19.967  27.907  -1.320  1.00  0.56           C  
ATOM    334  CD  GLU A  22      21.500  27.854  -1.217  1.00  1.53           C  
ATOM    335  OE1 GLU A  22      22.047  26.957  -1.838  1.00  2.45           O  
ATOM    336  OE2 GLU A  22      22.041  28.708  -0.532  1.00  1.91           O  
ATOM    337  H   GLU A  22      17.754  28.463   0.127  1.00  0.47           H  
ATOM    338  HA  GLU A  22      17.543  26.737  -2.061  1.00  0.34           H  
ATOM    339  HB2 GLU A  22      19.572  26.504   0.272  1.00  0.69           H  
ATOM    340  HB3 GLU A  22      19.771  25.765  -1.296  1.00  0.49           H  
ATOM    341  HG2 GLU A  22      19.698  28.044  -2.356  1.00  0.35           H  
ATOM    342  HG3 GLU A  22      19.626  28.760  -0.758  1.00  0.91           H  
ATOM    343  N   GLU A  23      17.189  24.945   0.827  1.00  0.20           N  
ATOM    344  CA  GLU A  23      16.622  23.662   1.339  1.00  0.12           C  
ATOM    345  C   GLU A  23      15.204  23.513   0.701  1.00  0.12           C  
ATOM    346  O   GLU A  23      14.916  22.534   0.028  1.00  0.12           O  
ATOM    347  CB  GLU A  23      16.639  23.821   2.887  1.00  0.20           C  
ATOM    348  CG  GLU A  23      18.116  23.744   3.480  1.00  0.34           C  
ATOM    349  CD  GLU A  23      18.197  24.076   4.986  1.00  1.03           C  
ATOM    350  OE1 GLU A  23      17.461  24.942   5.413  1.00  2.10           O  
ATOM    351  OE2 GLU A  23      18.997  23.458   5.668  1.00  1.34           O  
ATOM    352  H   GLU A  23      17.547  25.525   1.524  1.00  0.35           H  
ATOM    353  HA  GLU A  23      17.236  22.836   1.010  1.00  0.22           H  
ATOM    354  HB2 GLU A  23      16.189  24.765   3.159  1.00  0.23           H  
ATOM    355  HB3 GLU A  23      16.051  23.038   3.309  1.00  0.26           H  
ATOM    356  HG2 GLU A  23      18.502  22.744   3.363  1.00  0.47           H  
ATOM    357  HG3 GLU A  23      18.782  24.423   2.974  1.00  0.43           H  
ATOM    358  N   MET A  24      14.381  24.512   0.942  1.00  0.21           N  
ATOM    359  CA  MET A  24      12.979  24.524   0.377  1.00  0.32           C  
ATOM    360  C   MET A  24      13.036  24.298  -1.151  1.00  0.23           C  
ATOM    361  O   MET A  24      12.279  23.529  -1.694  1.00  0.23           O  
ATOM    362  CB  MET A  24      12.300  25.893   0.632  1.00  0.51           C  
ATOM    363  CG  MET A  24      11.914  26.090   2.106  1.00  0.36           C  
ATOM    364  SD  MET A  24      10.720  27.416   2.429  1.00  0.99           S  
ATOM    365  CE  MET A  24      11.850  28.827   2.314  1.00  2.26           C  
ATOM    366  H   MET A  24      14.715  25.251   1.502  1.00  0.24           H  
ATOM    367  HA  MET A  24      12.403  23.719   0.810  1.00  0.40           H  
ATOM    368  HB2 MET A  24      13.022  26.658   0.395  1.00  0.83           H  
ATOM    369  HB3 MET A  24      11.428  26.030   0.005  1.00  0.79           H  
ATOM    370  HG2 MET A  24      11.497  25.175   2.507  1.00  0.63           H  
ATOM    371  HG3 MET A  24      12.807  26.305   2.675  1.00  0.65           H  
ATOM    372  HE1 MET A  24      12.866  28.468   2.398  1.00  2.86           H  
ATOM    373  HE2 MET A  24      11.719  29.341   1.378  1.00  2.95           H  
ATOM    374  HE3 MET A  24      11.662  29.491   3.147  1.00  2.56           H  
ATOM    375  N   LEU A  25      13.929  24.983  -1.798  1.00  0.19           N  
ATOM    376  CA  LEU A  25      14.149  24.909  -3.255  1.00  0.16           C  
ATOM    377  C   LEU A  25      14.391  23.536  -3.811  1.00  0.18           C  
ATOM    378  O   LEU A  25      13.697  23.098  -4.704  1.00  0.14           O  
ATOM    379  CB  LEU A  25      15.314  25.766  -3.505  1.00  0.18           C  
ATOM    380  CG  LEU A  25      14.954  27.243  -3.437  1.00  0.24           C  
ATOM    381  CD1 LEU A  25      15.366  27.727  -4.703  1.00  0.28           C  
ATOM    382  CD2 LEU A  25      13.513  27.624  -3.187  1.00  0.22           C  
ATOM    383  H   LEU A  25      14.507  25.605  -1.317  1.00  0.22           H  
ATOM    384  HA  LEU A  25      13.346  25.347  -3.786  1.00  0.16           H  
ATOM    385  HB2 LEU A  25      16.066  25.631  -2.774  1.00  0.18           H  
ATOM    386  HB3 LEU A  25      15.772  25.479  -4.432  1.00  0.23           H  
ATOM    387  HG  LEU A  25      15.526  27.729  -2.684  1.00  0.29           H  
ATOM    388 HD11 LEU A  25      14.785  27.147  -5.420  1.00  1.06           H  
ATOM    389 HD12 LEU A  25      15.155  28.768  -4.785  1.00  0.79           H  
ATOM    390 HD13 LEU A  25      16.439  27.525  -4.688  1.00  1.16           H  
ATOM    391 HD21 LEU A  25      12.867  27.209  -3.932  1.00  0.95           H  
ATOM    392 HD22 LEU A  25      13.203  27.311  -2.201  1.00  0.81           H  
ATOM    393 HD23 LEU A  25      13.484  28.697  -3.249  1.00  0.99           H  
ATOM    394  N   PHE A  26      15.393  22.921  -3.250  1.00  0.25           N  
ATOM    395  CA  PHE A  26      15.783  21.549  -3.663  1.00  0.28           C  
ATOM    396  C   PHE A  26      14.502  20.733  -3.635  1.00  0.27           C  
ATOM    397  O   PHE A  26      14.029  20.234  -4.637  1.00  0.24           O  
ATOM    398  CB  PHE A  26      16.771  20.980  -2.642  1.00  0.32           C  
ATOM    399  CG  PHE A  26      16.911  19.509  -3.034  1.00  0.09           C  
ATOM    400  CD1 PHE A  26      17.538  19.116  -4.196  1.00  1.28           C  
ATOM    401  CD2 PHE A  26      16.339  18.569  -2.222  1.00  1.31           C  
ATOM    402  CE1 PHE A  26      17.582  17.780  -4.540  1.00  1.09           C  
ATOM    403  CE2 PHE A  26      16.375  17.242  -2.559  1.00  1.53           C  
ATOM    404  CZ  PHE A  26      16.996  16.842  -3.720  1.00  0.41           C  
ATOM    405  H   PHE A  26      15.857  23.419  -2.542  1.00  0.28           H  
ATOM    406  HA  PHE A  26      16.178  21.562  -4.669  1.00  0.25           H  
ATOM    407  HB2 PHE A  26      17.700  21.504  -2.682  1.00  0.44           H  
ATOM    408  HB3 PHE A  26      16.390  21.056  -1.634  1.00  0.42           H  
ATOM    409  HD1 PHE A  26      17.995  19.848  -4.844  1.00  2.38           H  
ATOM    410  HD2 PHE A  26      15.870  18.890  -1.306  1.00  2.24           H  
ATOM    411  HE1 PHE A  26      18.073  17.470  -5.452  1.00  2.02           H  
ATOM    412  HE2 PHE A  26      15.910  16.520  -1.905  1.00  2.64           H  
ATOM    413  HZ  PHE A  26      17.027  15.798  -3.986  1.00  0.59           H  
ATOM    414  N   ILE A  27      14.003  20.663  -2.434  1.00  0.34           N  
ATOM    415  CA  ILE A  27      12.746  19.929  -2.132  1.00  0.36           C  
ATOM    416  C   ILE A  27      11.718  20.294  -3.190  1.00  0.31           C  
ATOM    417  O   ILE A  27      11.366  19.501  -4.030  1.00  0.34           O  
ATOM    418  CB  ILE A  27      12.393  20.441  -0.710  1.00  0.45           C  
ATOM    419  CG1 ILE A  27      12.736  19.416   0.389  1.00  0.43           C  
ATOM    420  CG2 ILE A  27      10.896  20.831  -0.429  1.00  0.55           C  
ATOM    421  CD1 ILE A  27      14.105  18.740   0.283  1.00  0.37           C  
ATOM    422  H   ILE A  27      14.469  21.126  -1.699  1.00  0.37           H  
ATOM    423  HA  ILE A  27      12.922  18.866  -2.163  1.00  0.37           H  
ATOM    424  HB  ILE A  27      13.008  21.335  -0.627  1.00  0.48           H  
ATOM    425 HG12 ILE A  27      12.707  19.949   1.327  1.00  0.47           H  
ATOM    426 HG13 ILE A  27      11.974  18.648   0.420  1.00  0.41           H  
ATOM    427 HG21 ILE A  27      10.232  19.993  -0.596  1.00  0.65           H  
ATOM    428 HG22 ILE A  27      10.811  21.122   0.607  1.00  1.51           H  
ATOM    429 HG23 ILE A  27      10.551  21.673  -1.005  1.00  1.44           H  
ATOM    430 HD11 ILE A  27      14.884  19.486   0.275  1.00  1.38           H  
ATOM    431 HD12 ILE A  27      14.214  18.150   1.181  1.00  1.02           H  
ATOM    432 HD13 ILE A  27      14.200  18.077  -0.571  1.00  0.97           H  
ATOM    433  N   TYR A  28      11.283  21.505  -3.117  1.00  0.26           N  
ATOM    434  CA  TYR A  28      10.281  22.074  -4.036  1.00  0.26           C  
ATOM    435  C   TYR A  28      10.431  21.663  -5.499  1.00  0.18           C  
ATOM    436  O   TYR A  28       9.604  20.981  -6.062  1.00  0.27           O  
ATOM    437  CB  TYR A  28      10.455  23.596  -3.930  1.00  0.27           C  
ATOM    438  CG  TYR A  28       9.497  24.196  -4.925  1.00  0.23           C  
ATOM    439  CD1 TYR A  28       8.149  24.051  -4.680  1.00  1.45           C  
ATOM    440  CD2 TYR A  28       9.952  24.850  -6.057  1.00  1.23           C  
ATOM    441  CE1 TYR A  28       7.230  24.553  -5.552  1.00  1.61           C  
ATOM    442  CE2 TYR A  28       9.004  25.353  -6.931  1.00  1.04           C  
ATOM    443  CZ  TYR A  28       7.651  25.200  -6.677  1.00  0.44           C  
ATOM    444  OH  TYR A  28       6.691  25.655  -7.546  1.00  0.65           O  
ATOM    445  H   TYR A  28      11.648  22.085  -2.423  1.00  0.25           H  
ATOM    446  HA  TYR A  28       9.299  21.778  -3.702  1.00  0.33           H  
ATOM    447  HB2 TYR A  28      10.214  23.949  -2.939  1.00  0.40           H  
ATOM    448  HB3 TYR A  28      11.463  23.888  -4.176  1.00  0.23           H  
ATOM    449  HD1 TYR A  28       7.825  23.517  -3.802  1.00  2.41           H  
ATOM    450  HD2 TYR A  28      11.027  24.958  -6.260  1.00  2.32           H  
ATOM    451  HE1 TYR A  28       6.175  24.450  -5.359  1.00  2.70           H  
ATOM    452  HE2 TYR A  28       9.327  25.869  -7.820  1.00  1.98           H  
ATOM    453  HH  TYR A  28       6.941  26.551  -7.781  1.00  0.44           H  
ATOM    454  N   SER A  29      11.522  22.111  -6.036  1.00  0.09           N  
ATOM    455  CA  SER A  29      11.892  21.867  -7.443  1.00  0.09           C  
ATOM    456  C   SER A  29      11.715  20.373  -7.802  1.00  0.13           C  
ATOM    457  O   SER A  29      10.985  19.978  -8.695  1.00  0.20           O  
ATOM    458  CB  SER A  29      13.367  22.327  -7.531  1.00  0.09           C  
ATOM    459  OG  SER A  29      14.090  21.375  -6.773  1.00  0.10           O  
ATOM    460  H   SER A  29      12.163  22.623  -5.502  1.00  0.11           H  
ATOM    461  HA  SER A  29      11.259  22.499  -8.056  1.00  0.14           H  
ATOM    462  HB2 SER A  29      13.761  22.340  -8.515  1.00  0.13           H  
ATOM    463  HB3 SER A  29      13.486  23.311  -7.100  1.00  0.06           H  
ATOM    464  HG  SER A  29      14.036  21.677  -5.859  1.00  0.08           H  
ATOM    465  N   HIS A  30      12.412  19.569  -7.042  1.00  0.12           N  
ATOM    466  CA  HIS A  30      12.384  18.116  -7.227  1.00  0.18           C  
ATOM    467  C   HIS A  30      10.981  17.584  -7.027  1.00  0.22           C  
ATOM    468  O   HIS A  30      10.499  16.900  -7.896  1.00  0.22           O  
ATOM    469  CB  HIS A  30      13.397  17.568  -6.222  1.00  0.20           C  
ATOM    470  CG  HIS A  30      14.796  17.855  -6.748  1.00  0.24           C  
ATOM    471  ND1 HIS A  30      15.340  19.021  -6.844  1.00  1.03           N  
ATOM    472  CD2 HIS A  30      15.753  16.985  -7.228  1.00  0.50           C  
ATOM    473  CE1 HIS A  30      16.535  18.902  -7.341  1.00  0.85           C  
ATOM    474  NE2 HIS A  30      16.830  17.651  -7.594  1.00  0.10           N  
ATOM    475  H   HIS A  30      12.980  19.908  -6.315  1.00  0.10           H  
ATOM    476  HA  HIS A  30      12.657  17.923  -8.259  1.00  0.17           H  
ATOM    477  HB2 HIS A  30      13.297  18.049  -5.260  1.00  0.21           H  
ATOM    478  HB3 HIS A  30      13.287  16.515  -6.089  1.00  0.23           H  
ATOM    479  HD1 HIS A  30      14.902  19.869  -6.580  1.00  1.68           H  
ATOM    480  HD2 HIS A  30      15.628  15.914  -7.291  1.00  1.28           H  
ATOM    481  HE1 HIS A  30      17.213  19.726  -7.534  1.00  1.40           H  
ATOM    482  N   TYR A  31      10.345  17.891  -5.924  1.00  0.26           N  
ATOM    483  CA  TYR A  31       8.952  17.392  -5.682  1.00  0.28           C  
ATOM    484  C   TYR A  31       8.152  17.744  -6.908  1.00  0.27           C  
ATOM    485  O   TYR A  31       7.716  16.875  -7.632  1.00  0.24           O  
ATOM    486  CB  TYR A  31       8.233  18.170  -4.536  1.00  0.34           C  
ATOM    487  CG  TYR A  31       6.804  17.608  -4.291  1.00  0.24           C  
ATOM    488  CD1 TYR A  31       6.674  16.476  -3.510  1.00  1.02           C  
ATOM    489  CD2 TYR A  31       5.644  18.191  -4.803  1.00  0.65           C  
ATOM    490  CE1 TYR A  31       5.445  15.920  -3.227  1.00  1.01           C  
ATOM    491  CE2 TYR A  31       4.400  17.617  -4.508  1.00  0.66           C  
ATOM    492  CZ  TYR A  31       4.302  16.477  -3.716  1.00  0.22           C  
ATOM    493  OH  TYR A  31       3.096  15.877  -3.406  1.00  0.22           O  
ATOM    494  H   TYR A  31      10.793  18.459  -5.273  1.00  0.26           H  
ATOM    495  HA  TYR A  31       8.976  16.316  -5.530  1.00  0.27           H  
ATOM    496  HB2 TYR A  31       8.776  18.083  -3.635  1.00  0.45           H  
ATOM    497  HB3 TYR A  31       8.164  19.229  -4.739  1.00  0.42           H  
ATOM    498  HD1 TYR A  31       7.557  15.997  -3.119  1.00  1.67           H  
ATOM    499  HD2 TYR A  31       5.706  19.077  -5.444  1.00  1.31           H  
ATOM    500  HE1 TYR A  31       5.373  15.030  -2.615  1.00  1.64           H  
ATOM    501  HE2 TYR A  31       3.489  18.044  -4.889  1.00  1.30           H  
ATOM    502  HH  TYR A  31       3.263  14.973  -3.070  1.00  0.24           H  
ATOM    503  N   LYS A  32       8.004  19.025  -7.099  1.00  0.32           N  
ATOM    504  CA  LYS A  32       7.239  19.533  -8.249  1.00  0.34           C  
ATOM    505  C   LYS A  32       7.556  18.747  -9.519  1.00  0.30           C  
ATOM    506  O   LYS A  32       6.639  18.393 -10.227  1.00  0.32           O  
ATOM    507  CB  LYS A  32       7.470  20.994  -8.246  1.00  0.35           C  
ATOM    508  CG  LYS A  32       6.971  21.675  -6.949  1.00  0.38           C  
ATOM    509  CD  LYS A  32       5.473  21.490  -6.631  1.00  0.51           C  
ATOM    510  CE  LYS A  32       4.705  22.541  -7.321  1.00  0.43           C  
ATOM    511  NZ  LYS A  32       3.340  22.554  -6.712  1.00  0.98           N  
ATOM    512  H   LYS A  32       8.427  19.679  -6.480  1.00  0.35           H  
ATOM    513  HA  LYS A  32       6.196  19.341  -8.088  1.00  0.37           H  
ATOM    514  HB2 LYS A  32       8.528  21.168  -8.342  1.00  0.28           H  
ATOM    515  HB3 LYS A  32       6.977  21.416  -9.079  1.00  0.38           H  
ATOM    516  HG2 LYS A  32       7.526  21.386  -6.089  1.00  0.36           H  
ATOM    517  HG3 LYS A  32       7.211  22.712  -7.104  1.00  0.32           H  
ATOM    518  HD2 LYS A  32       5.116  20.528  -6.961  1.00  0.57           H  
ATOM    519  HD3 LYS A  32       5.315  21.567  -5.568  1.00  0.65           H  
ATOM    520  HE2 LYS A  32       5.197  23.498  -7.224  1.00  0.55           H  
ATOM    521  HE3 LYS A  32       4.663  22.248  -8.358  1.00  0.29           H  
ATOM    522  HZ1 LYS A  32       3.228  21.744  -6.065  1.00  1.87           H  
ATOM    523  HZ2 LYS A  32       3.214  23.433  -6.170  1.00  1.46           H  
ATOM    524  HZ3 LYS A  32       2.597  22.518  -7.440  1.00  0.69           H  
ATOM    525  N   GLN A  33       8.810  18.493  -9.786  1.00  0.28           N  
ATOM    526  CA  GLN A  33       9.157  17.700 -11.022  1.00  0.25           C  
ATOM    527  C   GLN A  33       8.718  16.236 -10.915  1.00  0.21           C  
ATOM    528  O   GLN A  33       8.115  15.706 -11.824  1.00  0.19           O  
ATOM    529  CB  GLN A  33      10.659  17.771 -11.183  1.00  0.23           C  
ATOM    530  CG  GLN A  33      10.952  18.988 -12.018  1.00  0.71           C  
ATOM    531  CD  GLN A  33      11.098  18.607 -13.480  1.00  0.42           C  
ATOM    532  OE1 GLN A  33      12.087  18.086 -13.929  1.00  0.28           O  
ATOM    533  NE2 GLN A  33      10.119  18.826 -14.287  1.00  0.63           N  
ATOM    534  H   GLN A  33       9.514  18.833  -9.185  1.00  0.30           H  
ATOM    535  HA  GLN A  33       8.626  18.108 -11.869  1.00  0.36           H  
ATOM    536  HB2 GLN A  33      11.122  17.899 -10.215  1.00  0.30           H  
ATOM    537  HB3 GLN A  33      11.062  16.874 -11.636  1.00  0.14           H  
ATOM    538  HG2 GLN A  33      10.140  19.675 -11.942  1.00  1.08           H  
ATOM    539  HG3 GLN A  33      11.841  19.443 -11.661  1.00  1.14           H  
ATOM    540 HE21 GLN A  33       9.327  19.280 -13.955  1.00  1.41           H  
ATOM    541 HE22 GLN A  33      10.153  18.532 -15.225  1.00  0.83           H  
ATOM    542  N   ALA A  34       9.044  15.637  -9.811  1.00  0.21           N  
ATOM    543  CA  ALA A  34       8.700  14.214  -9.511  1.00  0.20           C  
ATOM    544  C   ALA A  34       7.182  13.958  -9.586  1.00  0.21           C  
ATOM    545  O   ALA A  34       6.726  12.912  -9.999  1.00  0.22           O  
ATOM    546  CB  ALA A  34       9.091  14.016  -8.031  1.00  0.23           C  
ATOM    547  H   ALA A  34       9.535  16.162  -9.144  1.00  0.23           H  
ATOM    548  HA  ALA A  34       9.218  13.530 -10.168  1.00  0.19           H  
ATOM    549  HB1 ALA A  34      10.140  14.199  -7.865  1.00  1.05           H  
ATOM    550  HB2 ALA A  34       8.528  14.703  -7.419  1.00  0.93           H  
ATOM    551  HB3 ALA A  34       8.847  13.016  -7.716  1.00  1.06           H  
ATOM    552  N   THR A  35       6.461  14.961  -9.171  1.00  0.21           N  
ATOM    553  CA  THR A  35       4.954  14.945  -9.132  1.00  0.22           C  
ATOM    554  C   THR A  35       4.139  15.588 -10.245  1.00  0.23           C  
ATOM    555  O   THR A  35       3.395  14.919 -10.931  1.00  0.20           O  
ATOM    556  CB  THR A  35       4.571  15.726  -7.849  1.00  0.27           C  
ATOM    557  OG1 THR A  35       5.193  17.004  -7.965  1.00  0.29           O  
ATOM    558  CG2 THR A  35       5.280  15.148  -6.662  1.00  0.28           C  
ATOM    559  H   THR A  35       6.941  15.756  -8.859  1.00  0.21           H  
ATOM    560  HA  THR A  35       4.614  13.939  -9.024  1.00  0.20           H  
ATOM    561  HB  THR A  35       3.501  15.821  -7.693  1.00  0.28           H  
ATOM    562  HG1 THR A  35       5.972  16.972  -7.399  1.00  0.33           H  
ATOM    563 HG21 THR A  35       6.344  15.137  -6.814  1.00  0.96           H  
ATOM    564 HG22 THR A  35       5.089  15.749  -5.797  1.00  0.94           H  
ATOM    565 HG23 THR A  35       4.940  14.139  -6.485  1.00  1.02           H  
ATOM    566  N   VAL A  36       4.316  16.863 -10.386  1.00  0.32           N  
ATOM    567  CA  VAL A  36       3.599  17.704 -11.418  1.00  0.39           C  
ATOM    568  C   VAL A  36       4.260  17.529 -12.776  1.00  0.38           C  
ATOM    569  O   VAL A  36       3.671  17.208 -13.790  1.00  0.37           O  
ATOM    570  CB  VAL A  36       3.805  19.206 -10.986  1.00  0.47           C  
ATOM    571  CG1 VAL A  36       3.132  20.193 -11.946  1.00  0.56           C  
ATOM    572  CG2 VAL A  36       3.328  19.422  -9.574  1.00  0.50           C  
ATOM    573  H   VAL A  36       4.972  17.235  -9.751  1.00  0.36           H  
ATOM    574  HA  VAL A  36       2.560  17.416 -11.486  1.00  0.41           H  
ATOM    575  HB  VAL A  36       4.857  19.445 -10.980  1.00  0.46           H  
ATOM    576 HG11 VAL A  36       2.073  20.002 -12.009  1.00  1.53           H  
ATOM    577 HG12 VAL A  36       3.302  21.209 -11.622  1.00  1.32           H  
ATOM    578 HG13 VAL A  36       3.572  20.085 -12.929  1.00  0.57           H  
ATOM    579 HG21 VAL A  36       2.286  19.156  -9.458  1.00  1.23           H  
ATOM    580 HG22 VAL A  36       3.945  18.792  -8.947  1.00  1.18           H  
ATOM    581 HG23 VAL A  36       3.479  20.453  -9.304  1.00  0.98           H  
ATOM    582  N   GLY A  37       5.531  17.766 -12.682  1.00  0.36           N  
ATOM    583  CA  GLY A  37       6.473  17.685 -13.831  1.00  0.36           C  
ATOM    584  C   GLY A  37       7.202  19.001 -14.095  1.00  0.37           C  
ATOM    585  O   GLY A  37       7.655  19.718 -13.221  1.00  0.33           O  
ATOM    586  H   GLY A  37       5.841  18.011 -11.781  1.00  0.36           H  
ATOM    587  HA2 GLY A  37       7.218  16.933 -13.614  1.00  0.34           H  
ATOM    588  HA3 GLY A  37       5.931  17.396 -14.719  1.00  0.38           H  
ATOM    589  N   ASP A  38       7.285  19.246 -15.366  1.00  0.42           N  
ATOM    590  CA  ASP A  38       7.929  20.440 -15.974  1.00  0.43           C  
ATOM    591  C   ASP A  38       7.311  21.825 -15.710  1.00  0.39           C  
ATOM    592  O   ASP A  38       6.412  22.241 -16.418  1.00  0.68           O  
ATOM    593  CB  ASP A  38       7.865  20.075 -17.471  1.00  0.51           C  
ATOM    594  CG  ASP A  38       8.970  19.096 -17.822  1.00  0.40           C  
ATOM    595  OD1 ASP A  38       9.320  18.282 -16.980  1.00  1.01           O  
ATOM    596  OD2 ASP A  38       9.389  19.241 -18.949  1.00  0.86           O  
ATOM    597  H   ASP A  38       6.907  18.599 -15.994  1.00  0.48           H  
ATOM    598  HA  ASP A  38       8.953  20.476 -15.637  1.00  0.40           H  
ATOM    599  HB2 ASP A  38       6.930  19.591 -17.703  1.00  0.56           H  
ATOM    600  HB3 ASP A  38       7.954  20.937 -18.103  1.00  0.67           H  
ATOM    601  N   ILE A  39       7.870  22.500 -14.728  1.00  0.55           N  
ATOM    602  CA  ILE A  39       7.418  23.869 -14.291  1.00  0.50           C  
ATOM    603  C   ILE A  39       6.448  24.524 -15.284  1.00  0.37           C  
ATOM    604  O   ILE A  39       6.770  25.186 -16.250  1.00  0.28           O  
ATOM    605  CB  ILE A  39       8.600  24.671 -13.875  1.00  0.46           C  
ATOM    606  CG1 ILE A  39       8.032  25.783 -12.962  1.00  0.44           C  
ATOM    607  CG2 ILE A  39       9.430  25.162 -15.077  1.00  0.43           C  
ATOM    608  CD1 ILE A  39       9.189  26.361 -12.224  1.00  0.36           C  
ATOM    609  H   ILE A  39       8.628  22.101 -14.259  1.00  0.85           H  
ATOM    610  HA  ILE A  39       6.916  23.823 -13.337  1.00  0.55           H  
ATOM    611  HB  ILE A  39       9.224  24.023 -13.274  1.00  0.47           H  
ATOM    612 HG12 ILE A  39       7.441  26.492 -13.506  1.00  0.46           H  
ATOM    613 HG13 ILE A  39       7.344  25.375 -12.237  1.00  0.47           H  
ATOM    614 HG21 ILE A  39       8.854  25.754 -15.769  1.00  1.20           H  
ATOM    615 HG22 ILE A  39      10.231  25.802 -14.744  1.00  0.92           H  
ATOM    616 HG23 ILE A  39       9.863  24.293 -15.574  1.00  0.93           H  
ATOM    617 HD11 ILE A  39       9.669  25.517 -11.746  1.00  0.96           H  
ATOM    618 HD12 ILE A  39       9.868  26.866 -12.901  1.00  0.78           H  
ATOM    619 HD13 ILE A  39       8.860  27.050 -11.466  1.00  1.26           H  
ATOM    620  N   ASN A  40       5.242  24.234 -14.922  1.00  0.40           N  
ATOM    621  CA  ASN A  40       3.990  24.661 -15.623  1.00  0.41           C  
ATOM    622  C   ASN A  40       3.112  25.555 -14.724  1.00  0.62           C  
ATOM    623  O   ASN A  40       1.904  25.452 -14.669  1.00  0.78           O  
ATOM    624  CB  ASN A  40       3.269  23.312 -15.877  1.00  0.27           C  
ATOM    625  CG  ASN A  40       3.060  22.639 -14.520  1.00  1.27           C  
ATOM    626  OD1 ASN A  40       3.989  22.214 -13.871  1.00  1.94           O  
ATOM    627  ND2 ASN A  40       1.869  22.522 -14.038  1.00  2.21           N  
ATOM    628  H   ASN A  40       5.179  23.685 -14.111  1.00  0.41           H  
ATOM    629  HA  ASN A  40       4.217  25.187 -16.542  1.00  0.45           H  
ATOM    630  HB2 ASN A  40       2.309  23.466 -16.348  1.00  1.01           H  
ATOM    631  HB3 ASN A  40       3.884  22.660 -16.482  1.00  0.81           H  
ATOM    632 HD21 ASN A  40       1.177  23.156 -14.324  1.00  2.92           H  
ATOM    633 HD22 ASN A  40       1.680  21.812 -13.393  1.00  2.56           H  
ATOM    634  N   THR A  41       3.809  26.398 -14.033  1.00  0.68           N  
ATOM    635  CA  THR A  41       3.197  27.383 -13.081  1.00  0.90           C  
ATOM    636  C   THR A  41       3.490  28.801 -13.551  1.00  1.16           C  
ATOM    637  O   THR A  41       2.612  29.628 -13.649  1.00  2.24           O  
ATOM    638  CB  THR A  41       3.891  27.180 -11.719  1.00  0.84           C  
ATOM    639  OG1 THR A  41       5.285  27.279 -12.014  1.00  0.57           O  
ATOM    640  CG2 THR A  41       3.855  25.749 -11.301  1.00  0.82           C  
ATOM    641  H   THR A  41       4.783  26.371 -14.132  1.00  0.62           H  
ATOM    642  HA  THR A  41       2.129  27.246 -13.021  1.00  1.07           H  
ATOM    643  HB  THR A  41       3.580  27.875 -10.945  1.00  1.08           H  
ATOM    644  HG1 THR A  41       5.669  27.957 -11.444  1.00  1.28           H  
ATOM    645 HG21 THR A  41       2.845  25.371 -11.270  1.00  1.78           H  
ATOM    646 HG22 THR A  41       4.444  25.182 -12.007  1.00  1.29           H  
ATOM    647 HG23 THR A  41       4.296  25.693 -10.326  1.00  1.11           H  
ATOM    648  N   GLU A  42       4.763  28.937 -13.789  1.00  0.59           N  
ATOM    649  CA  GLU A  42       5.508  30.129 -14.268  1.00  0.48           C  
ATOM    650  C   GLU A  42       6.203  30.982 -13.236  1.00  0.59           C  
ATOM    651  O   GLU A  42       5.897  31.014 -12.060  1.00  0.75           O  
ATOM    652  CB  GLU A  42       4.721  30.989 -15.160  1.00  0.83           C  
ATOM    653  CG  GLU A  42       4.637  30.224 -16.525  1.00  2.53           C  
ATOM    654  CD  GLU A  42       3.837  30.907 -17.644  1.00  3.22           C  
ATOM    655  OE1 GLU A  42       3.280  31.963 -17.404  1.00  2.81           O  
ATOM    656  OE2 GLU A  42       3.849  30.295 -18.700  1.00  4.28           O  
ATOM    657  H   GLU A  42       5.257  28.119 -13.613  1.00  1.11           H  
ATOM    658  HA  GLU A  42       6.303  29.731 -14.883  1.00  0.39           H  
ATOM    659  HB2 GLU A  42       3.793  31.183 -14.656  1.00  1.41           H  
ATOM    660  HB3 GLU A  42       5.276  31.910 -15.214  1.00  0.89           H  
ATOM    661  HG2 GLU A  42       5.646  30.110 -16.891  1.00  3.05           H  
ATOM    662  HG3 GLU A  42       4.225  29.241 -16.353  1.00  3.20           H  
ATOM    663  N   ARG A  43       7.159  31.649 -13.793  1.00  0.55           N  
ATOM    664  CA  ARG A  43       8.003  32.558 -12.996  1.00  0.79           C  
ATOM    665  C   ARG A  43       7.316  33.824 -12.412  1.00  1.10           C  
ATOM    666  O   ARG A  43       6.651  34.513 -13.157  1.00  1.48           O  
ATOM    667  CB  ARG A  43       9.040  33.011 -13.990  1.00  0.95           C  
ATOM    668  CG  ARG A  43      10.187  33.613 -13.192  1.00  1.16           C  
ATOM    669  CD  ARG A  43      10.939  34.554 -14.083  1.00  1.95           C  
ATOM    670  NE  ARG A  43      12.197  34.897 -13.354  1.00  1.99           N  
ATOM    671  CZ  ARG A  43      13.297  34.464 -13.824  1.00  0.95           C  
ATOM    672  NH1 ARG A  43      13.753  35.037 -14.852  1.00  1.29           N  
ATOM    673  NH2 ARG A  43      13.852  33.493 -13.234  1.00  0.92           N  
ATOM    674  H   ARG A  43       7.316  31.528 -14.757  1.00  0.37           H  
ATOM    675  HA  ARG A  43       8.471  31.999 -12.214  1.00  0.68           H  
ATOM    676  HB2 ARG A  43       9.397  32.152 -14.549  1.00  0.81           H  
ATOM    677  HB3 ARG A  43       8.582  33.698 -14.686  1.00  1.11           H  
ATOM    678  HG2 ARG A  43       9.862  34.138 -12.304  1.00  1.38           H  
ATOM    679  HG3 ARG A  43      10.789  32.760 -12.899  1.00  0.71           H  
ATOM    680  HD2 ARG A  43      11.149  34.087 -15.038  1.00  2.15           H  
ATOM    681  HD3 ARG A  43      10.348  35.452 -14.244  1.00  2.44           H  
ATOM    682  HE  ARG A  43      12.192  35.436 -12.535  1.00  2.92           H  
ATOM    683 HH11 ARG A  43      13.199  35.794 -15.184  1.00  2.14           H  
ATOM    684 HH12 ARG A  43      14.599  34.737 -15.284  1.00  1.31           H  
ATOM    685 HH21 ARG A  43      13.395  33.150 -12.414  1.00  2.00           H  
ATOM    686 HH22 ARG A  43      14.693  33.009 -13.482  1.00  0.94           H  
ATOM    687  N   PRO A  44       7.480  34.077 -11.119  1.00  0.96           N  
ATOM    688  CA  PRO A  44       6.903  35.265 -10.390  1.00  1.24           C  
ATOM    689  C   PRO A  44       6.651  36.650 -11.077  1.00  1.75           C  
ATOM    690  O   PRO A  44       7.114  36.935 -12.165  1.00  1.99           O  
ATOM    691  CB  PRO A  44       7.991  35.478  -9.345  1.00  0.75           C  
ATOM    692  CG  PRO A  44       8.319  34.061  -8.882  1.00  0.58           C  
ATOM    693  CD  PRO A  44       8.260  33.211 -10.166  1.00  0.57           C  
ATOM    694  HA  PRO A  44       5.981  34.953  -9.926  1.00  1.48           H  
ATOM    695  HB2 PRO A  44       8.850  35.944  -9.804  1.00  0.72           H  
ATOM    696  HB3 PRO A  44       7.632  36.105  -8.543  1.00  0.77           H  
ATOM    697  HG2 PRO A  44       9.283  34.031  -8.417  1.00  0.53           H  
ATOM    698  HG3 PRO A  44       7.580  33.732  -8.165  1.00  0.85           H  
ATOM    699  HD2 PRO A  44       9.192  32.865 -10.596  1.00  0.42           H  
ATOM    700  HD3 PRO A  44       7.687  32.353  -9.870  1.00  0.69           H  
ATOM    701  N   GLY A  45       5.911  37.470 -10.359  1.00  2.05           N  
ATOM    702  CA  GLY A  45       5.532  38.861 -10.832  1.00  2.58           C  
ATOM    703  C   GLY A  45       5.478  40.037  -9.815  1.00  3.04           C  
ATOM    704  O   GLY A  45       5.931  41.123 -10.119  1.00  3.10           O  
ATOM    705  H   GLY A  45       5.624  37.142  -9.484  1.00  1.98           H  
ATOM    706  HA2 GLY A  45       6.240  39.159 -11.594  1.00  2.42           H  
ATOM    707  HA3 GLY A  45       4.563  38.809 -11.300  1.00  2.82           H  
ATOM    708  N   MET A  46       4.925  39.816  -8.645  1.00  3.53           N  
ATOM    709  CA  MET A  46       4.834  40.918  -7.623  1.00  3.94           C  
ATOM    710  C   MET A  46       5.909  40.989  -6.507  1.00  3.75           C  
ATOM    711  O   MET A  46       6.808  41.800  -6.602  1.00  3.70           O  
ATOM    712  CB  MET A  46       3.424  40.803  -6.967  1.00  4.52           C  
ATOM    713  CG  MET A  46       2.311  40.976  -8.023  1.00  4.81           C  
ATOM    714  SD  MET A  46       2.098  39.666  -9.256  1.00  4.85           S  
ATOM    715  CE  MET A  46       0.927  38.619  -8.353  1.00  6.38           C  
ATOM    716  H   MET A  46       4.571  38.928  -8.456  1.00  3.71           H  
ATOM    717  HA  MET A  46       4.883  41.866  -8.144  1.00  4.12           H  
ATOM    718  HB2 MET A  46       3.314  39.829  -6.509  1.00  4.60           H  
ATOM    719  HB3 MET A  46       3.305  41.558  -6.202  1.00  4.75           H  
ATOM    720  HG2 MET A  46       1.370  41.104  -7.507  1.00  5.84           H  
ATOM    721  HG3 MET A  46       2.497  41.895  -8.562  1.00  4.33           H  
ATOM    722  HE1 MET A  46       0.894  38.921  -7.317  1.00  6.74           H  
ATOM    723  HE2 MET A  46      -0.063  38.702  -8.780  1.00  6.90           H  
ATOM    724  HE3 MET A  46       1.278  37.599  -8.388  1.00  6.59           H  
ATOM    725  N   LEU A  47       5.838  40.173  -5.479  1.00  3.82           N  
ATOM    726  CA  LEU A  47       6.888  40.256  -4.389  1.00  3.58           C  
ATOM    727  C   LEU A  47       7.990  39.205  -4.539  1.00  2.73           C  
ATOM    728  O   LEU A  47       8.511  38.621  -3.605  1.00  2.99           O  
ATOM    729  CB  LEU A  47       6.218  40.198  -2.997  1.00  4.18           C  
ATOM    730  CG  LEU A  47       5.241  41.383  -2.799  1.00  4.98           C  
ATOM    731  CD1 LEU A  47       4.567  41.203  -1.428  1.00  5.99           C  
ATOM    732  CD2 LEU A  47       5.990  42.736  -2.752  1.00  4.52           C  
ATOM    733  H   LEU A  47       5.107  39.526  -5.429  1.00  4.13           H  
ATOM    734  HA  LEU A  47       7.398  41.205  -4.465  1.00  3.60           H  
ATOM    735  HB2 LEU A  47       5.692  39.264  -2.861  1.00  4.66           H  
ATOM    736  HB3 LEU A  47       6.988  40.261  -2.238  1.00  3.79           H  
ATOM    737  HG  LEU A  47       4.504  41.390  -3.591  1.00  5.37           H  
ATOM    738 HD11 LEU A  47       5.311  41.195  -0.647  1.00  6.16           H  
ATOM    739 HD12 LEU A  47       3.883  42.017  -1.236  1.00  6.32           H  
ATOM    740 HD13 LEU A  47       4.015  40.275  -1.387  1.00  6.47           H  
ATOM    741 HD21 LEU A  47       6.531  42.928  -3.667  1.00  3.40           H  
ATOM    742 HD22 LEU A  47       5.277  43.536  -2.613  1.00  5.42           H  
ATOM    743 HD23 LEU A  47       6.691  42.765  -1.932  1.00  4.75           H  
ATOM    744  N   ASP A  48       8.291  39.026  -5.791  1.00  1.84           N  
ATOM    745  CA  ASP A  48       9.320  38.095  -6.313  1.00  0.87           C  
ATOM    746  C   ASP A  48      10.419  37.640  -5.370  1.00  0.99           C  
ATOM    747  O   ASP A  48      10.815  36.490  -5.382  1.00  1.19           O  
ATOM    748  CB  ASP A  48       9.885  38.918  -7.489  1.00  1.16           C  
ATOM    749  CG  ASP A  48       9.134  38.509  -8.729  1.00  1.48           C  
ATOM    750  OD1 ASP A  48       7.925  38.612  -8.642  1.00  2.04           O  
ATOM    751  OD2 ASP A  48       9.827  38.122  -9.650  1.00  1.86           O  
ATOM    752  H   ASP A  48       7.803  39.544  -6.470  1.00  1.98           H  
ATOM    753  HA  ASP A  48       8.816  37.204  -6.666  1.00  1.41           H  
ATOM    754  HB2 ASP A  48       9.665  39.966  -7.349  1.00  2.00           H  
ATOM    755  HB3 ASP A  48      10.933  38.850  -7.671  1.00  1.64           H  
ATOM    756  N   PHE A  49      10.865  38.604  -4.613  1.00  1.37           N  
ATOM    757  CA  PHE A  49      11.940  38.474  -3.594  1.00  1.81           C  
ATOM    758  C   PHE A  49      12.254  37.047  -3.133  1.00  1.49           C  
ATOM    759  O   PHE A  49      13.321  36.546  -3.434  1.00  1.68           O  
ATOM    760  CB  PHE A  49      11.567  39.358  -2.349  1.00  2.59           C  
ATOM    761  CG  PHE A  49      10.990  40.758  -2.678  1.00  2.75           C  
ATOM    762  CD1 PHE A  49      11.247  41.447  -3.849  1.00  2.21           C  
ATOM    763  CD2 PHE A  49      10.161  41.344  -1.741  1.00  3.63           C  
ATOM    764  CE1 PHE A  49      10.682  42.692  -4.073  1.00  2.57           C  
ATOM    765  CE2 PHE A  49       9.595  42.584  -1.957  1.00  3.89           C  
ATOM    766  CZ  PHE A  49       9.853  43.261  -3.126  1.00  3.35           C  
ATOM    767  H   PHE A  49      10.431  39.475  -4.729  1.00  1.61           H  
ATOM    768  HA  PHE A  49      12.830  38.799  -4.087  1.00  1.95           H  
ATOM    769  HB2 PHE A  49      10.831  38.850  -1.743  1.00  2.96           H  
ATOM    770  HB3 PHE A  49      12.449  39.507  -1.743  1.00  2.89           H  
ATOM    771  HD1 PHE A  49      11.897  41.021  -4.594  1.00  1.63           H  
ATOM    772  HD2 PHE A  49       9.953  40.822  -0.817  1.00  4.17           H  
ATOM    773  HE1 PHE A  49      10.889  43.219  -4.995  1.00  2.37           H  
ATOM    774  HE2 PHE A  49       8.948  43.025  -1.210  1.00  4.57           H  
ATOM    775  HZ  PHE A  49       9.401  44.231  -3.289  1.00  3.64           H  
ATOM    776  N   LYS A  50      11.348  36.455  -2.400  1.00  1.41           N  
ATOM    777  CA  LYS A  50      11.502  35.053  -1.869  1.00  1.28           C  
ATOM    778  C   LYS A  50      10.636  34.034  -2.636  1.00  0.94           C  
ATOM    779  O   LYS A  50      10.135  33.094  -2.044  1.00  0.96           O  
ATOM    780  CB  LYS A  50      11.148  35.069  -0.349  1.00  1.89           C  
ATOM    781  CG  LYS A  50      12.196  35.828   0.514  1.00  2.22           C  
ATOM    782  CD  LYS A  50      13.458  34.941   0.878  1.00  2.66           C  
ATOM    783  CE  LYS A  50      14.407  34.658  -0.300  1.00  2.68           C  
ATOM    784  NZ  LYS A  50      14.793  35.969  -0.908  1.00  2.53           N  
ATOM    785  H   LYS A  50      10.533  36.965  -2.200  1.00  1.67           H  
ATOM    786  HA  LYS A  50      12.515  34.738  -2.027  1.00  1.09           H  
ATOM    787  HB2 LYS A  50      10.179  35.537  -0.223  1.00  2.08           H  
ATOM    788  HB3 LYS A  50      11.060  34.054   0.019  1.00  2.40           H  
ATOM    789  HG2 LYS A  50      12.485  36.737   0.011  1.00  1.94           H  
ATOM    790  HG3 LYS A  50      11.717  36.125   1.440  1.00  3.37           H  
ATOM    791  HD2 LYS A  50      14.017  35.408   1.677  1.00  3.61           H  
ATOM    792  HD3 LYS A  50      13.108  33.990   1.257  1.00  3.07           H  
ATOM    793  HE2 LYS A  50      15.291  34.160   0.088  1.00  3.65           H  
ATOM    794  HE3 LYS A  50      13.970  33.989  -1.028  1.00  2.96           H  
ATOM    795  HZ1 LYS A  50      14.384  36.719  -0.311  1.00  2.19           H  
ATOM    796  HZ2 LYS A  50      15.830  36.075  -0.892  1.00  3.37           H  
ATOM    797  HZ3 LYS A  50      14.414  36.045  -1.886  1.00  2.74           H  
ATOM    798  N   GLY A  51      10.480  34.220  -3.919  1.00  0.69           N  
ATOM    799  CA  GLY A  51       9.640  33.275  -4.737  1.00  0.41           C  
ATOM    800  C   GLY A  51      10.456  32.814  -5.914  1.00  0.29           C  
ATOM    801  O   GLY A  51      10.669  31.638  -6.124  1.00  0.22           O  
ATOM    802  H   GLY A  51      10.919  34.979  -4.376  1.00  0.71           H  
ATOM    803  HA2 GLY A  51       9.340  32.415  -4.158  1.00  0.40           H  
ATOM    804  HA3 GLY A  51       8.761  33.790  -5.092  1.00  0.43           H  
ATOM    805  N   LYS A  52      10.893  33.786  -6.669  1.00  0.40           N  
ATOM    806  CA  LYS A  52      11.736  33.519  -7.895  1.00  0.46           C  
ATOM    807  C   LYS A  52      12.503  32.192  -7.832  1.00  0.21           C  
ATOM    808  O   LYS A  52      12.232  31.249  -8.534  1.00  0.34           O  
ATOM    809  CB  LYS A  52      12.766  34.637  -7.881  1.00  0.71           C  
ATOM    810  CG  LYS A  52      12.423  35.765  -8.872  1.00  1.06           C  
ATOM    811  CD  LYS A  52      12.476  37.083  -8.129  1.00  1.79           C  
ATOM    812  CE  LYS A  52      13.814  37.375  -7.483  1.00  1.86           C  
ATOM    813  NZ  LYS A  52      13.548  38.390  -6.416  1.00  3.01           N  
ATOM    814  H   LYS A  52      10.681  34.718  -6.421  1.00  0.50           H  
ATOM    815  HA  LYS A  52      11.139  33.510  -8.792  1.00  0.68           H  
ATOM    816  HB2 LYS A  52      12.779  34.983  -6.848  1.00  1.65           H  
ATOM    817  HB3 LYS A  52      13.739  34.236  -8.143  1.00  1.01           H  
ATOM    818  HG2 LYS A  52      13.122  35.762  -9.699  1.00  1.35           H  
ATOM    819  HG3 LYS A  52      11.425  35.644  -9.275  1.00  1.44           H  
ATOM    820  HD2 LYS A  52      12.241  37.874  -8.830  1.00  2.39           H  
ATOM    821  HD3 LYS A  52      11.702  37.040  -7.384  1.00  2.29           H  
ATOM    822  HE2 LYS A  52      14.258  36.491  -7.049  1.00  1.79           H  
ATOM    823  HE3 LYS A  52      14.497  37.775  -8.225  1.00  2.00           H  
ATOM    824  HZ1 LYS A  52      12.535  38.640  -6.441  1.00  3.10           H  
ATOM    825  HZ2 LYS A  52      13.764  37.953  -5.494  1.00  3.39           H  
ATOM    826  HZ3 LYS A  52      14.107  39.257  -6.564  1.00  3.83           H  
ATOM    827  N   ALA A  53      13.456  32.215  -6.946  1.00  0.36           N  
ATOM    828  CA  ALA A  53      14.353  31.057  -6.684  1.00  0.43           C  
ATOM    829  C   ALA A  53      13.607  29.716  -6.760  1.00  0.28           C  
ATOM    830  O   ALA A  53      14.015  28.830  -7.464  1.00  0.19           O  
ATOM    831  CB  ALA A  53      14.921  31.287  -5.310  1.00  0.67           C  
ATOM    832  H   ALA A  53      13.562  33.046  -6.446  1.00  0.56           H  
ATOM    833  HA  ALA A  53      15.137  31.045  -7.430  1.00  0.53           H  
ATOM    834  HB1 ALA A  53      15.380  32.258  -5.292  1.00  1.62           H  
ATOM    835  HB2 ALA A  53      14.150  31.215  -4.558  1.00  0.45           H  
ATOM    836  HB3 ALA A  53      15.684  30.561  -5.100  1.00  1.69           H  
ATOM    837  N   LYS A  54      12.524  29.599  -6.039  1.00  0.29           N  
ATOM    838  CA  LYS A  54      11.731  28.330  -6.049  1.00  0.24           C  
ATOM    839  C   LYS A  54      11.401  28.016  -7.506  1.00  0.16           C  
ATOM    840  O   LYS A  54      11.596  26.923  -8.003  1.00  0.18           O  
ATOM    841  CB  LYS A  54      10.375  28.475  -5.253  1.00  0.35           C  
ATOM    842  CG  LYS A  54      10.515  28.733  -3.721  1.00  0.67           C  
ATOM    843  CD  LYS A  54      11.238  30.079  -3.488  1.00  1.88           C  
ATOM    844  CE  LYS A  54      11.390  30.452  -2.037  1.00  2.25           C  
ATOM    845  NZ  LYS A  54      10.031  30.527  -1.429  1.00  1.32           N  
ATOM    846  H   LYS A  54      12.245  30.370  -5.510  1.00  0.39           H  
ATOM    847  HA  LYS A  54      12.345  27.534  -5.680  1.00  0.32           H  
ATOM    848  HB2 LYS A  54       9.803  29.280  -5.694  1.00  0.09           H  
ATOM    849  HB3 LYS A  54       9.803  27.562  -5.369  1.00  0.59           H  
ATOM    850  HG2 LYS A  54       9.519  28.745  -3.301  1.00  0.61           H  
ATOM    851  HG3 LYS A  54      11.053  27.924  -3.249  1.00  1.10           H  
ATOM    852  HD2 LYS A  54      12.243  30.015  -3.861  1.00  2.52           H  
ATOM    853  HD3 LYS A  54      10.737  30.883  -3.991  1.00  2.29           H  
ATOM    854  HE2 LYS A  54      12.032  29.753  -1.512  1.00  2.63           H  
ATOM    855  HE3 LYS A  54      11.855  31.429  -1.995  1.00  3.60           H  
ATOM    856  HZ1 LYS A  54       9.348  30.291  -2.170  1.00  1.47           H  
ATOM    857  HZ2 LYS A  54       9.936  29.882  -0.618  1.00  0.93           H  
ATOM    858  HZ3 LYS A  54       9.859  31.525  -1.149  1.00  2.26           H  
ATOM    859  N   TRP A  55      10.907  29.027  -8.168  1.00  0.20           N  
ATOM    860  CA  TRP A  55      10.525  28.906  -9.582  1.00  0.23           C  
ATOM    861  C   TRP A  55      11.689  28.367 -10.368  1.00  0.21           C  
ATOM    862  O   TRP A  55      11.649  27.298 -10.941  1.00  0.22           O  
ATOM    863  CB  TRP A  55      10.123  30.291 -10.162  1.00  0.25           C  
ATOM    864  CG  TRP A  55       9.579  29.915 -11.524  1.00  0.27           C  
ATOM    865  CD1 TRP A  55       8.299  29.577 -11.721  1.00  0.29           C  
ATOM    866  CD2 TRP A  55      10.262  29.780 -12.681  1.00  0.26           C  
ATOM    867  NE1 TRP A  55       8.277  29.241 -12.981  1.00  0.28           N  
ATOM    868  CE2 TRP A  55       9.400  29.329 -13.638  1.00  0.26           C  
ATOM    869  CE3 TRP A  55      11.565  29.999 -13.040  1.00  0.25           C  
ATOM    870  CZ2 TRP A  55       9.780  29.090 -14.914  1.00  0.25           C  
ATOM    871  CZ3 TRP A  55      11.977  29.764 -14.324  1.00  0.24           C  
ATOM    872  CH2 TRP A  55      11.089  29.306 -15.281  1.00  0.24           C  
ATOM    873  H   TRP A  55      10.800  29.889  -7.734  1.00  0.26           H  
ATOM    874  HA  TRP A  55       9.736  28.195  -9.651  1.00  0.27           H  
ATOM    875  HB2 TRP A  55       9.359  30.736  -9.548  1.00  0.25           H  
ATOM    876  HB3 TRP A  55      10.941  30.981 -10.295  1.00  0.24           H  
ATOM    877  HD1 TRP A  55       7.486  29.626 -11.037  1.00  0.31           H  
ATOM    878  HE1 TRP A  55       7.469  28.931 -13.400  1.00  0.28           H  
ATOM    879  HE3 TRP A  55      12.263  30.366 -12.311  1.00  0.26           H  
ATOM    880  HZ2 TRP A  55       9.026  28.731 -15.586  1.00  0.24           H  
ATOM    881  HZ3 TRP A  55      13.013  29.928 -14.559  1.00  0.23           H  
ATOM    882  HH2 TRP A  55      11.413  29.120 -16.299  1.00  0.23           H  
ATOM    883  N   ASP A  56      12.699  29.167 -10.338  1.00  0.21           N  
ATOM    884  CA  ASP A  56      13.955  28.835 -11.053  1.00  0.24           C  
ATOM    885  C   ASP A  56      14.507  27.443 -10.690  1.00  0.25           C  
ATOM    886  O   ASP A  56      14.771  26.654 -11.572  1.00  0.30           O  
ATOM    887  CB  ASP A  56      14.858  29.971 -10.773  1.00  0.23           C  
ATOM    888  CG  ASP A  56      14.449  31.189 -11.556  1.00  0.44           C  
ATOM    889  OD1 ASP A  56      13.582  31.903 -11.076  1.00  1.58           O  
ATOM    890  OD2 ASP A  56      15.029  31.351 -12.614  1.00  0.69           O  
ATOM    891  H   ASP A  56      12.587  29.996  -9.811  1.00  0.24           H  
ATOM    892  HA  ASP A  56      13.760  28.819 -12.113  1.00  0.28           H  
ATOM    893  HB2 ASP A  56      14.767  30.192  -9.750  1.00  0.06           H  
ATOM    894  HB3 ASP A  56      15.864  29.735 -10.979  1.00  0.42           H  
ATOM    895  N   ALA A  57      14.676  27.154  -9.430  1.00  0.22           N  
ATOM    896  CA  ALA A  57      15.192  25.840  -8.993  1.00  0.27           C  
ATOM    897  C   ALA A  57      14.317  24.735  -9.603  1.00  0.21           C  
ATOM    898  O   ALA A  57      14.821  23.776 -10.145  1.00  0.30           O  
ATOM    899  CB  ALA A  57      15.115  25.862  -7.493  1.00  0.29           C  
ATOM    900  H   ALA A  57      14.471  27.797  -8.732  1.00  0.18           H  
ATOM    901  HA  ALA A  57      16.208  25.742  -9.344  1.00  0.38           H  
ATOM    902  HB1 ALA A  57      15.712  26.702  -7.167  1.00  1.22           H  
ATOM    903  HB2 ALA A  57      14.097  25.987  -7.149  1.00  0.88           H  
ATOM    904  HB3 ALA A  57      15.524  24.955  -7.074  1.00  1.12           H  
ATOM    905  N   TRP A  58      13.020  24.858  -9.508  1.00  0.15           N  
ATOM    906  CA  TRP A  58      12.157  23.793 -10.107  1.00  0.21           C  
ATOM    907  C   TRP A  58      12.402  23.837 -11.599  1.00  0.25           C  
ATOM    908  O   TRP A  58      12.723  22.840 -12.210  1.00  0.26           O  
ATOM    909  CB  TRP A  58      10.697  24.063  -9.772  1.00  0.25           C  
ATOM    910  CG  TRP A  58       9.776  23.057 -10.513  1.00  0.30           C  
ATOM    911  CD1 TRP A  58      10.107  21.958 -11.276  1.00  0.30           C  
ATOM    912  CD2 TRP A  58       8.443  23.189 -10.516  1.00  0.34           C  
ATOM    913  NE1 TRP A  58       8.905  21.547 -11.671  1.00  0.35           N  
ATOM    914  CE2 TRP A  58       7.859  22.219 -11.267  1.00  0.37           C  
ATOM    915  CE3 TRP A  58       7.674  24.111  -9.875  1.00  0.35           C  
ATOM    916  CZ2 TRP A  58       6.496  22.154 -11.407  1.00  0.42           C  
ATOM    917  CZ3 TRP A  58       6.317  24.063  -9.992  1.00  0.41           C  
ATOM    918  CH2 TRP A  58       5.720  23.092 -10.761  1.00  0.44           C  
ATOM    919  H   TRP A  58      12.618  25.630  -9.052  1.00  0.14           H  
ATOM    920  HA  TRP A  58      12.459  22.812  -9.801  1.00  0.18           H  
ATOM    921  HB2 TRP A  58      10.478  24.037  -8.722  1.00  0.23           H  
ATOM    922  HB3 TRP A  58      10.467  25.066 -10.091  1.00  0.25           H  
ATOM    923  HD1 TRP A  58      11.094  21.523 -11.480  1.00  0.29           H  
ATOM    924  HE1 TRP A  58       8.673  20.781 -12.238  1.00  0.39           H  
ATOM    925  HE3 TRP A  58       8.146  24.876  -9.287  1.00  0.32           H  
ATOM    926  HZ2 TRP A  58       6.053  21.374 -12.021  1.00  0.43           H  
ATOM    927  HZ3 TRP A  58       5.738  24.784  -9.445  1.00  0.44           H  
ATOM    928  HH2 TRP A  58       4.651  23.084 -10.870  1.00  0.48           H  
ATOM    929  N   ASN A  59      12.248  24.980 -12.184  1.00  0.29           N  
ATOM    930  CA  ASN A  59      12.464  25.140 -13.634  1.00  0.35           C  
ATOM    931  C   ASN A  59      13.716  24.390 -14.117  1.00  0.38           C  
ATOM    932  O   ASN A  59      13.642  23.657 -15.078  1.00  0.47           O  
ATOM    933  CB  ASN A  59      12.505  26.633 -13.738  1.00  0.35           C  
ATOM    934  CG  ASN A  59      13.026  27.117 -15.024  1.00  0.53           C  
ATOM    935  OD1 ASN A  59      12.567  26.789 -16.099  1.00  0.79           O  
ATOM    936  ND2 ASN A  59      14.010  27.926 -14.880  1.00  0.42           N  
ATOM    937  H   ASN A  59      11.998  25.783 -11.684  1.00  0.28           H  
ATOM    938  HA  ASN A  59      11.637  24.694 -14.152  1.00  0.39           H  
ATOM    939  HB2 ASN A  59      11.560  27.112 -13.588  1.00  0.43           H  
ATOM    940  HB3 ASN A  59      13.155  27.002 -12.972  1.00  0.18           H  
ATOM    941 HD21 ASN A  59      14.106  28.357 -13.991  1.00  1.06           H  
ATOM    942 HD22 ASN A  59      14.606  28.079 -15.630  1.00  1.12           H  
ATOM    943  N   GLU A  60      14.788  24.605 -13.412  1.00  0.33           N  
ATOM    944  CA  GLU A  60      16.128  23.996 -13.667  1.00  0.37           C  
ATOM    945  C   GLU A  60      16.076  22.485 -13.975  1.00  0.32           C  
ATOM    946  O   GLU A  60      16.917  21.906 -14.628  1.00  0.24           O  
ATOM    947  CB  GLU A  60      16.937  24.302 -12.386  1.00  0.36           C  
ATOM    948  CG  GLU A  60      18.446  24.094 -12.637  1.00  0.44           C  
ATOM    949  CD  GLU A  60      19.291  24.977 -11.711  1.00  0.45           C  
ATOM    950  OE1 GLU A  60      19.195  24.788 -10.511  1.00  1.00           O  
ATOM    951  OE2 GLU A  60      19.992  25.800 -12.269  1.00  1.48           O  
ATOM    952  H   GLU A  60      14.713  25.209 -12.649  1.00  0.27           H  
ATOM    953  HA  GLU A  60      16.554  24.487 -14.515  1.00  0.46           H  
ATOM    954  HB2 GLU A  60      16.754  25.309 -12.034  1.00  0.44           H  
ATOM    955  HB3 GLU A  60      16.629  23.613 -11.605  1.00  0.29           H  
ATOM    956  HG2 GLU A  60      18.722  23.070 -12.442  1.00  0.56           H  
ATOM    957  HG3 GLU A  60      18.706  24.325 -13.659  1.00  1.01           H  
ATOM    958  N   LEU A  61      15.042  21.895 -13.466  1.00  0.35           N  
ATOM    959  CA  LEU A  61      14.760  20.452 -13.612  1.00  0.31           C  
ATOM    960  C   LEU A  61      13.992  20.029 -14.854  1.00  0.32           C  
ATOM    961  O   LEU A  61      14.282  19.014 -15.459  1.00  0.29           O  
ATOM    962  CB  LEU A  61      13.901  20.167 -12.478  1.00  0.27           C  
ATOM    963  CG  LEU A  61      14.551  20.627 -11.179  1.00  0.22           C  
ATOM    964  CD1 LEU A  61      13.688  20.120 -10.153  1.00  0.19           C  
ATOM    965  CD2 LEU A  61      15.935  20.083 -11.008  1.00  0.24           C  
ATOM    966  H   LEU A  61      14.401  22.421 -12.944  1.00  0.43           H  
ATOM    967  HA  LEU A  61      15.564  19.812 -13.355  1.00  0.29           H  
ATOM    968  HB2 LEU A  61      12.955  20.659 -12.619  1.00  0.26           H  
ATOM    969  HB3 LEU A  61      13.755  19.095 -12.451  1.00  0.35           H  
ATOM    970  HG  LEU A  61      14.589  21.707 -11.118  1.00  0.20           H  
ATOM    971 HD11 LEU A  61      13.586  19.060 -10.352  1.00  0.77           H  
ATOM    972 HD12 LEU A  61      14.105  20.332  -9.184  1.00  0.78           H  
ATOM    973 HD13 LEU A  61      12.768  20.653 -10.323  1.00  1.03           H  
ATOM    974 HD21 LEU A  61      15.905  19.007 -11.121  1.00  1.18           H  
ATOM    975 HD22 LEU A  61      16.569  20.544 -11.755  1.00  1.21           H  
ATOM    976 HD23 LEU A  61      16.289  20.371 -10.027  1.00  0.94           H  
ATOM    977  N   LYS A  62      13.041  20.888 -15.123  1.00  0.34           N  
ATOM    978  CA  LYS A  62      12.071  20.817 -16.244  1.00  0.38           C  
ATOM    979  C   LYS A  62      12.499  19.813 -17.344  1.00  0.48           C  
ATOM    980  O   LYS A  62      13.064  20.074 -18.390  1.00  0.52           O  
ATOM    981  CB  LYS A  62      11.693  22.234 -16.630  1.00  0.33           C  
ATOM    982  CG  LYS A  62      10.492  22.097 -17.537  1.00  0.62           C  
ATOM    983  CD  LYS A  62      10.324  23.394 -18.384  1.00  1.62           C  
ATOM    984  CE  LYS A  62       8.932  23.455 -19.030  1.00  2.88           C  
ATOM    985  NZ  LYS A  62       7.920  23.898 -18.005  1.00  4.64           N  
ATOM    986  H   LYS A  62      12.983  21.662 -14.530  1.00  0.35           H  
ATOM    987  HA  LYS A  62      11.165  20.413 -15.817  1.00  0.39           H  
ATOM    988  HB2 LYS A  62      11.403  22.751 -15.726  1.00  0.17           H  
ATOM    989  HB3 LYS A  62      12.522  22.786 -17.027  1.00  0.39           H  
ATOM    990  HG2 LYS A  62      10.638  21.180 -18.110  1.00  0.42           H  
ATOM    991  HG3 LYS A  62       9.643  21.922 -16.909  1.00  0.94           H  
ATOM    992  HD2 LYS A  62      10.502  24.275 -17.787  1.00  2.23           H  
ATOM    993  HD3 LYS A  62      11.078  23.376 -19.161  1.00  1.10           H  
ATOM    994  HE2 LYS A  62       8.958  24.152 -19.860  1.00  2.77           H  
ATOM    995  HE3 LYS A  62       8.671  22.475 -19.420  1.00  3.07           H  
ATOM    996  HZ1 LYS A  62       8.312  24.193 -17.087  1.00  4.93           H  
ATOM    997  HZ2 LYS A  62       7.343  24.724 -18.270  1.00  5.63           H  
ATOM    998  HZ3 LYS A  62       7.257  23.124 -17.779  1.00  5.03           H  
ATOM    999  N   GLY A  63      12.122  18.643 -16.942  1.00  0.55           N  
ATOM   1000  CA  GLY A  63      12.344  17.368 -17.675  1.00  0.68           C  
ATOM   1001  C   GLY A  63      13.212  16.342 -16.906  1.00  0.61           C  
ATOM   1002  O   GLY A  63      13.661  15.413 -17.549  1.00  0.66           O  
ATOM   1003  H   GLY A  63      11.640  18.688 -16.102  1.00  0.52           H  
ATOM   1004  HA2 GLY A  63      11.391  16.914 -17.903  1.00  0.75           H  
ATOM   1005  HA3 GLY A  63      12.856  17.589 -18.601  1.00  0.76           H  
ATOM   1006  N   THR A  64      13.467  16.436 -15.609  1.00  0.50           N  
ATOM   1007  CA  THR A  64      14.317  15.383 -14.986  1.00  0.46           C  
ATOM   1008  C   THR A  64      13.512  14.104 -14.801  1.00  0.41           C  
ATOM   1009  O   THR A  64      12.314  14.136 -14.581  1.00  0.45           O  
ATOM   1010  CB  THR A  64      14.703  15.900 -13.559  1.00  0.33           C  
ATOM   1011  OG1 THR A  64      16.115  16.023 -13.580  1.00  0.44           O  
ATOM   1012  CG2 THR A  64      14.429  14.880 -12.420  1.00  0.31           C  
ATOM   1013  H   THR A  64      13.152  17.145 -14.988  1.00  0.45           H  
ATOM   1014  HA  THR A  64      15.190  15.194 -15.591  1.00  0.55           H  
ATOM   1015  HB  THR A  64      14.248  16.863 -13.347  1.00  0.26           H  
ATOM   1016  HG1 THR A  64      16.339  16.961 -13.610  1.00  1.23           H  
ATOM   1017 HG21 THR A  64      14.924  13.920 -12.546  1.00  1.24           H  
ATOM   1018 HG22 THR A  64      14.725  15.275 -11.464  1.00  0.74           H  
ATOM   1019 HG23 THR A  64      13.365  14.701 -12.408  1.00  1.16           H  
ATOM   1020  N   SER A  65      14.191  12.995 -14.883  1.00  0.42           N  
ATOM   1021  CA  SER A  65      13.534  11.659 -14.704  1.00  0.32           C  
ATOM   1022  C   SER A  65      12.713  11.718 -13.386  1.00  0.24           C  
ATOM   1023  O   SER A  65      13.261  11.564 -12.316  1.00  0.39           O  
ATOM   1024  CB  SER A  65      14.667  10.606 -14.567  1.00  0.10           C  
ATOM   1025  OG  SER A  65      15.555  10.955 -15.627  1.00  1.74           O  
ATOM   1026  H   SER A  65      15.155  12.991 -15.072  1.00  0.57           H  
ATOM   1027  HA  SER A  65      12.889  11.449 -15.541  1.00  0.43           H  
ATOM   1028  HB2 SER A  65      15.188  10.693 -13.629  1.00  1.19           H  
ATOM   1029  HB3 SER A  65      14.300   9.597 -14.683  1.00  1.16           H  
ATOM   1030  HG  SER A  65      15.820  10.186 -16.151  1.00  2.18           H  
ATOM   1031  N   LYS A  66      11.432  11.971 -13.447  1.00  0.17           N  
ATOM   1032  CA  LYS A  66      10.568  12.041 -12.211  1.00  0.23           C  
ATOM   1033  C   LYS A  66      10.960  11.195 -10.972  1.00  0.18           C  
ATOM   1034  O   LYS A  66      10.880  11.620  -9.836  1.00  0.29           O  
ATOM   1035  CB  LYS A  66       9.173  11.582 -12.626  1.00  0.54           C  
ATOM   1036  CG  LYS A  66       8.490  12.647 -13.478  1.00  0.86           C  
ATOM   1037  CD  LYS A  66       6.977  12.288 -13.564  1.00  0.95           C  
ATOM   1038  CE  LYS A  66       6.277  13.210 -14.557  1.00  2.09           C  
ATOM   1039  NZ  LYS A  66       6.900  12.906 -15.893  1.00  3.08           N  
ATOM   1040  H   LYS A  66      11.019  12.124 -14.319  1.00  0.38           H  
ATOM   1041  HA  LYS A  66      10.541  13.071 -11.894  1.00  0.34           H  
ATOM   1042  HB2 LYS A  66       9.338  10.686 -13.214  1.00  0.61           H  
ATOM   1043  HB3 LYS A  66       8.564  11.324 -11.768  1.00  1.24           H  
ATOM   1044  HG2 LYS A  66       8.578  13.599 -12.968  1.00  1.39           H  
ATOM   1045  HG3 LYS A  66       8.975  12.733 -14.440  1.00  1.32           H  
ATOM   1046  HD2 LYS A  66       6.841  11.249 -13.833  1.00  0.63           H  
ATOM   1047  HD3 LYS A  66       6.541  12.431 -12.581  1.00  1.59           H  
ATOM   1048  HE2 LYS A  66       5.207  13.035 -14.577  1.00  2.27           H  
ATOM   1049  HE3 LYS A  66       6.443  14.247 -14.278  1.00  2.72           H  
ATOM   1050  HZ1 LYS A  66       7.623  12.174 -15.706  1.00  2.77           H  
ATOM   1051  HZ2 LYS A  66       6.197  12.524 -16.567  1.00  3.93           H  
ATOM   1052  HZ3 LYS A  66       7.371  13.754 -16.281  1.00  3.83           H  
ATOM   1053  N   GLU A  67      11.386  10.011 -11.274  1.00  0.29           N  
ATOM   1054  CA  GLU A  67      11.809   8.996 -10.294  1.00  0.40           C  
ATOM   1055  C   GLU A  67      13.016   9.559  -9.579  1.00  0.42           C  
ATOM   1056  O   GLU A  67      13.107   9.522  -8.369  1.00  0.45           O  
ATOM   1057  CB  GLU A  67      12.097   7.753 -11.156  1.00  0.49           C  
ATOM   1058  CG  GLU A  67      10.771   7.178 -11.823  1.00  1.09           C  
ATOM   1059  CD  GLU A  67      10.179   8.130 -12.867  1.00  2.73           C  
ATOM   1060  OE1 GLU A  67      10.971   8.620 -13.665  1.00  3.44           O  
ATOM   1061  OE2 GLU A  67       8.976   8.318 -12.809  1.00  3.56           O  
ATOM   1062  H   GLU A  67      11.460   9.762 -12.210  1.00  0.43           H  
ATOM   1063  HA  GLU A  67      11.016   8.844  -9.577  1.00  0.43           H  
ATOM   1064  HB2 GLU A  67      12.759   8.051 -11.958  1.00  0.11           H  
ATOM   1065  HB3 GLU A  67      12.582   6.992 -10.588  1.00  0.91           H  
ATOM   1066  HG2 GLU A  67      10.952   6.236 -12.313  1.00  1.42           H  
ATOM   1067  HG3 GLU A  67      10.020   7.021 -11.063  1.00  1.23           H  
ATOM   1068  N   ASP A  68      13.924  10.078 -10.355  1.00  0.41           N  
ATOM   1069  CA  ASP A  68      15.135  10.666  -9.792  1.00  0.43           C  
ATOM   1070  C   ASP A  68      14.725  11.780  -8.882  1.00  0.34           C  
ATOM   1071  O   ASP A  68      15.202  11.874  -7.771  1.00  0.32           O  
ATOM   1072  CB  ASP A  68      16.034  10.981 -10.941  1.00  0.59           C  
ATOM   1073  CG  ASP A  68      16.713   9.664 -11.254  1.00  0.85           C  
ATOM   1074  OD1 ASP A  68      17.620   9.348 -10.505  1.00  1.65           O  
ATOM   1075  OD2 ASP A  68      16.286   8.998 -12.179  1.00  1.28           O  
ATOM   1076  H   ASP A  68      13.838  10.110 -11.331  1.00  0.41           H  
ATOM   1077  HA  ASP A  68      15.568   9.948  -9.172  1.00  0.47           H  
ATOM   1078  HB2 ASP A  68      15.497  11.340 -11.800  1.00  0.77           H  
ATOM   1079  HB3 ASP A  68      16.771  11.703 -10.671  1.00  0.51           H  
ATOM   1080  N   ALA A  69      13.837  12.578  -9.398  1.00  0.29           N  
ATOM   1081  CA  ALA A  69      13.307  13.742  -8.614  1.00  0.20           C  
ATOM   1082  C   ALA A  69      12.855  13.198  -7.233  1.00  0.17           C  
ATOM   1083  O   ALA A  69      13.224  13.769  -6.232  1.00  0.15           O  
ATOM   1084  CB  ALA A  69      12.196  14.405  -9.396  1.00  0.04           C  
ATOM   1085  H   ALA A  69      13.547  12.363 -10.313  1.00  0.32           H  
ATOM   1086  HA  ALA A  69      14.107  14.449  -8.441  1.00  0.27           H  
ATOM   1087  HB1 ALA A  69      12.566  14.690 -10.366  1.00  0.57           H  
ATOM   1088  HB2 ALA A  69      11.368  13.737  -9.535  1.00  0.59           H  
ATOM   1089  HB3 ALA A  69      11.846  15.287  -8.879  1.00  0.63           H  
ATOM   1090  N   MET A  70      12.087  12.132  -7.199  1.00  0.19           N  
ATOM   1091  CA  MET A  70      11.631  11.545  -5.935  1.00  0.17           C  
ATOM   1092  C   MET A  70      12.826  11.081  -5.102  1.00  0.20           C  
ATOM   1093  O   MET A  70      13.039  11.557  -4.009  1.00  0.29           O  
ATOM   1094  CB  MET A  70      10.829  10.296  -6.320  1.00  0.27           C  
ATOM   1095  CG  MET A  70       9.502  10.634  -6.975  1.00  0.35           C  
ATOM   1096  SD  MET A  70       8.355   9.247  -7.156  1.00  0.57           S  
ATOM   1097  CE  MET A  70       7.088   9.906  -6.053  1.00  1.35           C  
ATOM   1098  H   MET A  70      11.765  11.670  -7.991  1.00  0.22           H  
ATOM   1099  HA  MET A  70      11.079  12.289  -5.403  1.00  0.17           H  
ATOM   1100  HB2 MET A  70      11.370   9.727  -7.056  1.00  0.35           H  
ATOM   1101  HB3 MET A  70      10.734   9.652  -5.476  1.00  0.26           H  
ATOM   1102  HG2 MET A  70       9.021  11.420  -6.416  1.00  0.30           H  
ATOM   1103  HG3 MET A  70       9.689  11.002  -7.972  1.00  0.38           H  
ATOM   1104  HE1 MET A  70       7.009  10.973  -6.214  1.00  1.04           H  
ATOM   1105  HE2 MET A  70       6.148   9.458  -6.324  1.00  1.63           H  
ATOM   1106  HE3 MET A  70       7.335   9.666  -5.033  1.00  2.56           H  
ATOM   1107  N   LYS A  71      13.563  10.151  -5.647  1.00  0.19           N  
ATOM   1108  CA  LYS A  71      14.765   9.598  -4.957  1.00  0.22           C  
ATOM   1109  C   LYS A  71      15.500  10.768  -4.304  1.00  0.24           C  
ATOM   1110  O   LYS A  71      15.563  10.887  -3.101  1.00  0.28           O  
ATOM   1111  CB  LYS A  71      15.689   8.990  -6.020  1.00  0.25           C  
ATOM   1112  CG  LYS A  71      15.105   7.765  -6.730  1.00  0.39           C  
ATOM   1113  CD  LYS A  71      16.089   7.511  -7.909  1.00  0.94           C  
ATOM   1114  CE  LYS A  71      15.371   6.844  -9.063  1.00  1.95           C  
ATOM   1115  NZ  LYS A  71      16.193   7.073 -10.296  1.00  2.56           N  
ATOM   1116  H   LYS A  71      13.310   9.832  -6.531  1.00  0.22           H  
ATOM   1117  HA  LYS A  71      14.456   8.902  -4.197  1.00  0.30           H  
ATOM   1118  HB2 LYS A  71      15.808   9.752  -6.773  1.00  0.55           H  
ATOM   1119  HB3 LYS A  71      16.657   8.751  -5.596  1.00  0.61           H  
ATOM   1120  HG2 LYS A  71      15.098   6.926  -6.042  1.00  0.89           H  
ATOM   1121  HG3 LYS A  71      14.091   7.947  -7.053  1.00  0.85           H  
ATOM   1122  HD2 LYS A  71      16.552   8.428  -8.243  1.00  1.74           H  
ATOM   1123  HD3 LYS A  71      16.878   6.869  -7.556  1.00  1.11           H  
ATOM   1124  HE2 LYS A  71      15.266   5.782  -8.873  1.00  2.35           H  
ATOM   1125  HE3 LYS A  71      14.382   7.273  -9.182  1.00  2.75           H  
ATOM   1126  HZ1 LYS A  71      17.042   7.651 -10.079  1.00  2.41           H  
ATOM   1127  HZ2 LYS A  71      16.511   6.197 -10.747  1.00  3.10           H  
ATOM   1128  HZ3 LYS A  71      15.698   7.650 -11.024  1.00  3.22           H  
ATOM   1129  N   ALA A  72      16.000  11.617  -5.159  1.00  0.23           N  
ATOM   1130  CA  ALA A  72      16.746  12.811  -4.734  1.00  0.28           C  
ATOM   1131  C   ALA A  72      15.996  13.524  -3.597  1.00  0.32           C  
ATOM   1132  O   ALA A  72      16.500  13.666  -2.501  1.00  0.40           O  
ATOM   1133  CB  ALA A  72      16.855  13.645  -6.017  1.00  0.31           C  
ATOM   1134  H   ALA A  72      15.868  11.485  -6.120  1.00  0.20           H  
ATOM   1135  HA  ALA A  72      17.714  12.494  -4.380  1.00  0.31           H  
ATOM   1136  HB1 ALA A  72      17.342  13.049  -6.776  1.00  1.06           H  
ATOM   1137  HB2 ALA A  72      15.871  13.909  -6.381  1.00  0.73           H  
ATOM   1138  HB3 ALA A  72      17.434  14.542  -5.868  1.00  0.73           H  
ATOM   1139  N   TYR A  73      14.796  13.946  -3.897  1.00  0.28           N  
ATOM   1140  CA  TYR A  73      13.945  14.658  -2.905  1.00  0.36           C  
ATOM   1141  C   TYR A  73      14.067  14.047  -1.510  1.00  0.42           C  
ATOM   1142  O   TYR A  73      14.431  14.721  -0.566  1.00  0.55           O  
ATOM   1143  CB  TYR A  73      12.517  14.484  -3.435  1.00  0.34           C  
ATOM   1144  CG  TYR A  73      11.419  15.308  -2.772  1.00  0.30           C  
ATOM   1145  CD1 TYR A  73      11.392  16.668  -2.883  1.00  1.77           C  
ATOM   1146  CD2 TYR A  73      10.422  14.689  -2.060  1.00  1.29           C  
ATOM   1147  CE1 TYR A  73      10.384  17.391  -2.293  1.00  1.70           C  
ATOM   1148  CE2 TYR A  73       9.413  15.413  -1.462  1.00  1.37           C  
ATOM   1149  CZ  TYR A  73       9.395  16.780  -1.583  1.00  0.17           C  
ATOM   1150  OH  TYR A  73       8.410  17.573  -1.032  1.00  0.12           O  
ATOM   1151  H   TYR A  73      14.417  13.784  -4.790  1.00  0.20           H  
ATOM   1152  HA  TYR A  73      14.225  15.701  -2.859  1.00  0.43           H  
ATOM   1153  HB2 TYR A  73      12.553  14.764  -4.458  1.00  0.43           H  
ATOM   1154  HB3 TYR A  73      12.226  13.457  -3.412  1.00  0.39           H  
ATOM   1155  HD1 TYR A  73      12.167  17.172  -3.437  1.00  3.02           H  
ATOM   1156  HD2 TYR A  73      10.419  13.620  -1.997  1.00  2.45           H  
ATOM   1157  HE1 TYR A  73      10.340  18.465  -2.406  1.00  2.88           H  
ATOM   1158  HE2 TYR A  73       8.642  14.908  -0.905  1.00  2.60           H  
ATOM   1159  HH  TYR A  73       7.979  18.011  -1.775  1.00  0.13           H  
ATOM   1160  N   ILE A  74      13.792  12.769  -1.452  1.00  0.35           N  
ATOM   1161  CA  ILE A  74      13.853  12.055  -0.128  1.00  0.39           C  
ATOM   1162  C   ILE A  74      15.303  12.045   0.326  1.00  0.42           C  
ATOM   1163  O   ILE A  74      15.647  12.630   1.339  1.00  0.47           O  
ATOM   1164  CB  ILE A  74      13.457  10.535  -0.175  1.00  0.31           C  
ATOM   1165  CG1 ILE A  74      12.290  10.159  -1.130  1.00  0.31           C  
ATOM   1166  CG2 ILE A  74      13.210  10.106   1.283  1.00  0.39           C  
ATOM   1167  CD1 ILE A  74      11.442  11.316  -1.510  1.00  2.63           C  
ATOM   1168  H   ILE A  74      13.575  12.315  -2.302  1.00  0.28           H  
ATOM   1169  HA  ILE A  74      13.208  12.565   0.591  1.00  0.39           H  
ATOM   1170  HB  ILE A  74      14.290   9.937  -0.528  1.00  0.35           H  
ATOM   1171 HG12 ILE A  74      12.864   9.917  -2.018  1.00  1.73           H  
ATOM   1172 HG13 ILE A  74      11.589   9.342  -0.833  1.00  1.42           H  
ATOM   1173 HG21 ILE A  74      14.097  10.304   1.870  1.00  1.33           H  
ATOM   1174 HG22 ILE A  74      12.374  10.619   1.732  1.00  0.84           H  
ATOM   1175 HG23 ILE A  74      13.058   9.042   1.300  1.00  0.90           H  
ATOM   1176 HD11 ILE A  74      11.052  11.787  -0.628  1.00  3.59           H  
ATOM   1177 HD12 ILE A  74      11.932  12.043  -2.103  1.00  3.36           H  
ATOM   1178 HD13 ILE A  74      10.680  10.926  -2.142  1.00  3.10           H  
ATOM   1179  N   ASP A  75      16.093  11.368  -0.472  1.00  0.39           N  
ATOM   1180  CA  ASP A  75      17.545  11.204  -0.252  1.00  0.42           C  
ATOM   1181  C   ASP A  75      18.207  12.440   0.351  1.00  0.41           C  
ATOM   1182  O   ASP A  75      19.146  12.356   1.121  1.00  0.39           O  
ATOM   1183  CB  ASP A  75      18.144  10.775  -1.623  1.00  0.48           C  
ATOM   1184  CG  ASP A  75      17.654   9.413  -2.150  1.00  0.58           C  
ATOM   1185  OD1 ASP A  75      16.955   8.753  -1.399  1.00  0.49           O  
ATOM   1186  OD2 ASP A  75      18.030   9.129  -3.281  1.00  1.71           O  
ATOM   1187  H   ASP A  75      15.748  10.933  -1.289  1.00  0.37           H  
ATOM   1188  HA  ASP A  75      17.669  10.419   0.466  1.00  0.45           H  
ATOM   1189  HB2 ASP A  75      17.920  11.512  -2.373  1.00  0.53           H  
ATOM   1190  HB3 ASP A  75      19.193  10.707  -1.517  1.00  0.46           H  
ATOM   1191  N   LYS A  76      17.671  13.564  -0.035  1.00  0.43           N  
ATOM   1192  CA  LYS A  76      18.212  14.849   0.466  1.00  0.46           C  
ATOM   1193  C   LYS A  76      17.391  15.385   1.655  1.00  0.48           C  
ATOM   1194  O   LYS A  76      17.974  15.887   2.593  1.00  0.54           O  
ATOM   1195  CB  LYS A  76      18.128  15.832  -0.719  1.00  0.48           C  
ATOM   1196  CG  LYS A  76      19.484  16.393  -1.276  1.00  0.74           C  
ATOM   1197  CD  LYS A  76      20.752  16.033  -0.443  1.00  1.09           C  
ATOM   1198  CE  LYS A  76      20.794  16.725   0.928  1.00  1.49           C  
ATOM   1199  NZ  LYS A  76      22.029  16.227   1.606  1.00  2.20           N  
ATOM   1200  H   LYS A  76      16.910  13.537  -0.663  1.00  0.44           H  
ATOM   1201  HA  LYS A  76      19.209  14.673   0.829  1.00  0.46           H  
ATOM   1202  HB2 LYS A  76      17.586  15.323  -1.507  1.00  0.22           H  
ATOM   1203  HB3 LYS A  76      17.540  16.687  -0.416  1.00  0.71           H  
ATOM   1204  HG2 LYS A  76      19.617  15.995  -2.273  1.00  1.22           H  
ATOM   1205  HG3 LYS A  76      19.401  17.466  -1.383  1.00  0.87           H  
ATOM   1206  HD2 LYS A  76      20.841  14.960  -0.349  1.00  1.89           H  
ATOM   1207  HD3 LYS A  76      21.613  16.376  -1.003  1.00  1.81           H  
ATOM   1208  HE2 LYS A  76      20.833  17.800   0.796  1.00  1.64           H  
ATOM   1209  HE3 LYS A  76      19.928  16.501   1.536  1.00  2.66           H  
ATOM   1210  HZ1 LYS A  76      22.520  15.501   1.046  1.00  2.51           H  
ATOM   1211  HZ2 LYS A  76      22.684  17.029   1.783  1.00  2.21           H  
ATOM   1212  HZ3 LYS A  76      21.804  15.880   2.563  1.00  2.99           H  
ATOM   1213  N   VAL A  77      16.084  15.279   1.610  1.00  0.49           N  
ATOM   1214  CA  VAL A  77      15.164  15.752   2.681  1.00  0.47           C  
ATOM   1215  C   VAL A  77      15.722  15.403   4.036  1.00  0.40           C  
ATOM   1216  O   VAL A  77      15.627  16.192   4.948  1.00  0.35           O  
ATOM   1217  CB  VAL A  77      13.811  15.059   2.398  1.00  0.48           C  
ATOM   1218  CG1 VAL A  77      13.211  14.411   3.594  1.00  0.48           C  
ATOM   1219  CG2 VAL A  77      12.819  16.061   1.840  1.00  0.39           C  
ATOM   1220  H   VAL A  77      15.627  14.853   0.861  1.00  0.54           H  
ATOM   1221  HA  VAL A  77      15.072  16.835   2.647  1.00  0.46           H  
ATOM   1222  HB  VAL A  77      14.007  14.252   1.708  1.00  0.56           H  
ATOM   1223 HG11 VAL A  77      13.101  15.103   4.414  1.00  0.88           H  
ATOM   1224 HG12 VAL A  77      12.258  13.978   3.337  1.00  0.97           H  
ATOM   1225 HG13 VAL A  77      13.907  13.627   3.843  1.00  1.32           H  
ATOM   1226 HG21 VAL A  77      12.741  16.894   2.529  1.00  1.03           H  
ATOM   1227 HG22 VAL A  77      13.171  16.395   0.875  1.00  1.26           H  
ATOM   1228 HG23 VAL A  77      11.848  15.617   1.706  1.00  0.64           H  
ATOM   1229  N   GLU A  78      16.244  14.215   4.142  1.00  0.38           N  
ATOM   1230  CA  GLU A  78      16.850  13.756   5.449  1.00  0.31           C  
ATOM   1231  C   GLU A  78      17.446  14.953   6.253  1.00  0.23           C  
ATOM   1232  O   GLU A  78      17.197  15.164   7.426  1.00  0.33           O  
ATOM   1233  CB  GLU A  78      17.920  12.714   5.150  1.00  0.63           C  
ATOM   1234  CG  GLU A  78      18.358  12.089   6.516  1.00  1.00           C  
ATOM   1235  CD  GLU A  78      17.168  11.538   7.339  1.00  0.19           C  
ATOM   1236  OE1 GLU A  78      16.271  10.995   6.714  1.00  1.09           O  
ATOM   1237  OE2 GLU A  78      17.205  11.690   8.548  1.00  0.73           O  
ATOM   1238  H   GLU A  78      16.197  13.654   3.327  1.00  0.41           H  
ATOM   1239  HA  GLU A  78      16.058  13.334   6.047  1.00  0.30           H  
ATOM   1240  HB2 GLU A  78      17.514  11.943   4.509  1.00  0.42           H  
ATOM   1241  HB3 GLU A  78      18.755  13.171   4.632  1.00  0.96           H  
ATOM   1242  HG2 GLU A  78      19.041  11.274   6.341  1.00  1.59           H  
ATOM   1243  HG3 GLU A  78      18.861  12.828   7.121  1.00  1.74           H  
ATOM   1244  N   GLU A  79      18.226  15.723   5.541  1.00  0.35           N  
ATOM   1245  CA  GLU A  79      18.863  16.918   6.164  1.00  0.47           C  
ATOM   1246  C   GLU A  79      17.765  17.710   6.888  1.00  0.42           C  
ATOM   1247  O   GLU A  79      17.835  18.010   8.061  1.00  0.55           O  
ATOM   1248  CB  GLU A  79      19.466  17.773   5.055  1.00  0.68           C  
ATOM   1249  CG  GLU A  79      20.895  17.219   4.695  1.00  1.07           C  
ATOM   1250  CD  GLU A  79      21.826  18.310   4.139  1.00  1.51           C  
ATOM   1251  OE1 GLU A  79      21.623  19.445   4.549  1.00  2.46           O  
ATOM   1252  OE2 GLU A  79      22.686  17.937   3.354  1.00  1.13           O  
ATOM   1253  H   GLU A  79      18.372  15.503   4.595  1.00  0.44           H  
ATOM   1254  HA  GLU A  79      19.600  16.599   6.886  1.00  0.50           H  
ATOM   1255  HB2 GLU A  79      18.824  17.725   4.183  1.00  0.44           H  
ATOM   1256  HB3 GLU A  79      19.498  18.804   5.377  1.00  0.90           H  
ATOM   1257  HG2 GLU A  79      21.386  16.821   5.566  1.00  1.39           H  
ATOM   1258  HG3 GLU A  79      20.786  16.434   3.970  1.00  0.84           H  
ATOM   1259  N   LEU A  80      16.738  18.030   6.156  1.00  0.30           N  
ATOM   1260  CA  LEU A  80      15.594  18.793   6.721  1.00  0.34           C  
ATOM   1261  C   LEU A  80      14.991  18.040   7.864  1.00  0.38           C  
ATOM   1262  O   LEU A  80      14.633  18.576   8.890  1.00  0.60           O  
ATOM   1263  CB  LEU A  80      14.664  19.001   5.604  1.00  0.23           C  
ATOM   1264  CG  LEU A  80      15.515  19.628   4.451  1.00  0.30           C  
ATOM   1265  CD1 LEU A  80      14.514  20.194   3.608  1.00  0.26           C  
ATOM   1266  CD2 LEU A  80      16.446  20.772   4.921  1.00  0.50           C  
ATOM   1267  H   LEU A  80      16.673  17.769   5.205  1.00  0.27           H  
ATOM   1268  HA  LEU A  80      15.889  19.756   7.070  1.00  0.50           H  
ATOM   1269  HB2 LEU A  80      14.228  18.066   5.270  1.00  0.11           H  
ATOM   1270  HB3 LEU A  80      13.864  19.650   5.936  1.00  0.30           H  
ATOM   1271  HG  LEU A  80      16.061  18.879   3.889  1.00  0.30           H  
ATOM   1272 HD11 LEU A  80      14.029  20.901   4.297  1.00  1.68           H  
ATOM   1273 HD12 LEU A  80      14.983  20.673   2.764  1.00  1.28           H  
ATOM   1274 HD13 LEU A  80      13.928  19.335   3.301  1.00  1.29           H  
ATOM   1275 HD21 LEU A  80      17.134  20.375   5.669  1.00  1.35           H  
ATOM   1276 HD22 LEU A  80      16.997  21.202   4.090  1.00  0.52           H  
ATOM   1277 HD23 LEU A  80      15.861  21.573   5.344  1.00  1.41           H  
ATOM   1278  N   LYS A  81      14.898  16.780   7.645  1.00  0.26           N  
ATOM   1279  CA  LYS A  81      14.321  15.930   8.708  1.00  0.36           C  
ATOM   1280  C   LYS A  81      15.228  15.911   9.960  1.00  0.48           C  
ATOM   1281  O   LYS A  81      14.764  15.643  11.048  1.00  0.60           O  
ATOM   1282  CB  LYS A  81      14.283  14.556   8.112  1.00  0.36           C  
ATOM   1283  CG  LYS A  81      13.357  13.677   8.963  1.00  0.43           C  
ATOM   1284  CD  LYS A  81      13.197  12.314   8.245  1.00  0.68           C  
ATOM   1285  CE  LYS A  81      12.366  11.328   9.082  1.00  0.95           C  
ATOM   1286  NZ  LYS A  81      11.049  11.948   9.426  1.00  1.66           N  
ATOM   1287  H   LYS A  81      15.218  16.452   6.774  1.00  0.20           H  
ATOM   1288  HA  LYS A  81      13.346  16.297   8.986  1.00  0.39           H  
ATOM   1289  HB2 LYS A  81      13.941  14.638   7.093  1.00  0.46           H  
ATOM   1290  HB3 LYS A  81      15.311  14.204   8.129  1.00  0.37           H  
ATOM   1291  HG2 LYS A  81      13.783  13.556   9.952  1.00  0.35           H  
ATOM   1292  HG3 LYS A  81      12.404  14.185   9.054  1.00  0.51           H  
ATOM   1293  HD2 LYS A  81      12.725  12.456   7.284  1.00  1.21           H  
ATOM   1294  HD3 LYS A  81      14.179  11.889   8.067  1.00  0.97           H  
ATOM   1295  HE2 LYS A  81      12.217  10.417   8.516  1.00  1.65           H  
ATOM   1296  HE3 LYS A  81      12.903  11.077   9.989  1.00  1.57           H  
ATOM   1297  HZ1 LYS A  81      10.962  12.929   9.071  1.00  2.09           H  
ATOM   1298  HZ2 LYS A  81      10.238  11.449   8.988  1.00  1.98           H  
ATOM   1299  HZ3 LYS A  81      10.883  12.007  10.447  1.00  2.49           H  
ATOM   1300  N   LYS A  82      16.485  16.206   9.775  1.00  0.46           N  
ATOM   1301  CA  LYS A  82      17.466  16.204  10.887  1.00  0.61           C  
ATOM   1302  C   LYS A  82      17.708  17.589  11.506  1.00  0.78           C  
ATOM   1303  O   LYS A  82      18.130  17.740  12.639  1.00  1.02           O  
ATOM   1304  CB  LYS A  82      18.667  15.720  10.062  1.00  0.47           C  
ATOM   1305  CG  LYS A  82      19.960  16.214  10.565  1.00  1.36           C  
ATOM   1306  CD  LYS A  82      20.283  15.547  11.951  1.00  2.00           C  
ATOM   1307  CE  LYS A  82      21.404  16.259  12.718  1.00  3.84           C  
ATOM   1308  NZ  LYS A  82      20.828  17.503  13.328  1.00  5.55           N  
ATOM   1309  H   LYS A  82      16.853  16.449   8.876  1.00  0.36           H  
ATOM   1310  HA  LYS A  82      17.176  15.496  11.653  1.00  0.78           H  
ATOM   1311  HB2 LYS A  82      18.651  14.647   9.931  1.00  1.59           H  
ATOM   1312  HB3 LYS A  82      18.563  16.190   9.096  1.00  1.50           H  
ATOM   1313  HG2 LYS A  82      20.656  15.948   9.788  1.00  2.06           H  
ATOM   1314  HG3 LYS A  82      19.777  17.274  10.509  1.00  2.33           H  
ATOM   1315  HD2 LYS A  82      19.396  15.515  12.568  1.00  2.64           H  
ATOM   1316  HD3 LYS A  82      20.584  14.526  11.769  1.00  1.39           H  
ATOM   1317  HE2 LYS A  82      21.794  15.606  13.490  1.00  4.28           H  
ATOM   1318  HE3 LYS A  82      22.218  16.515  12.044  1.00  3.84           H  
ATOM   1319  HZ1 LYS A  82      19.809  17.572  13.087  1.00  5.52           H  
ATOM   1320  HZ2 LYS A  82      20.885  17.466  14.367  1.00  6.35           H  
ATOM   1321  HZ3 LYS A  82      21.310  18.361  12.997  1.00  6.30           H  
ATOM   1322  N   LYS A  83      17.462  18.545  10.673  1.00  0.93           N  
ATOM   1323  CA  LYS A  83      17.596  19.988  10.979  1.00  1.11           C  
ATOM   1324  C   LYS A  83      16.293  20.692  11.451  1.00  1.13           C  
ATOM   1325  O   LYS A  83      16.271  21.479  12.375  1.00  1.28           O  
ATOM   1326  CB  LYS A  83      18.078  20.525   9.624  1.00  1.01           C  
ATOM   1327  CG  LYS A  83      18.901  21.806   9.709  1.00  1.08           C  
ATOM   1328  CD  LYS A  83      19.414  22.114   8.266  1.00  0.79           C  
ATOM   1329  CE  LYS A  83      20.481  21.095   7.788  1.00  2.24           C  
ATOM   1330  NZ  LYS A  83      20.829  21.426   6.377  1.00  2.50           N  
ATOM   1331  H   LYS A  83      17.211  18.264   9.779  1.00  1.05           H  
ATOM   1332  HA  LYS A  83      18.329  20.069  11.730  1.00  1.30           H  
ATOM   1333  HB2 LYS A  83      18.649  19.749   9.152  1.00  1.09           H  
ATOM   1334  HB3 LYS A  83      17.215  20.715   9.002  1.00  0.84           H  
ATOM   1335  HG2 LYS A  83      18.256  22.607  10.043  1.00  1.58           H  
ATOM   1336  HG3 LYS A  83      19.724  21.712  10.407  1.00  1.44           H  
ATOM   1337  HD2 LYS A  83      18.581  22.061   7.579  1.00  1.73           H  
ATOM   1338  HD3 LYS A  83      19.811  23.121   8.223  1.00  0.62           H  
ATOM   1339  HE2 LYS A  83      21.366  21.166   8.409  1.00  2.50           H  
ATOM   1340  HE3 LYS A  83      20.113  20.077   7.830  1.00  3.19           H  
ATOM   1341  HZ1 LYS A  83      20.214  22.211   6.044  1.00  1.95           H  
ATOM   1342  HZ2 LYS A  83      21.818  21.728   6.308  1.00  2.71           H  
ATOM   1343  HZ3 LYS A  83      20.775  20.606   5.721  1.00  3.47           H  
ATOM   1344  N   TYR A  84      15.248  20.366  10.765  1.00  0.99           N  
ATOM   1345  CA  TYR A  84      13.881  20.915  11.032  1.00  0.99           C  
ATOM   1346  C   TYR A  84      12.856  19.887  11.573  1.00  1.19           C  
ATOM   1347  O   TYR A  84      12.263  20.141  12.598  1.00  1.41           O  
ATOM   1348  CB  TYR A  84      13.465  21.534   9.665  1.00  0.61           C  
ATOM   1349  CG  TYR A  84      14.625  22.427   9.180  1.00  0.64           C  
ATOM   1350  CD1 TYR A  84      15.220  23.310  10.068  1.00  1.67           C  
ATOM   1351  CD2 TYR A  84      15.108  22.361   7.881  1.00  0.95           C  
ATOM   1352  CE1 TYR A  84      16.266  24.107   9.682  1.00  1.89           C  
ATOM   1353  CE2 TYR A  84      16.163  23.175   7.520  1.00  0.89           C  
ATOM   1354  CZ  TYR A  84      16.752  24.054   8.410  1.00  1.07           C  
ATOM   1355  OH  TYR A  84      17.817  24.865   8.063  1.00  1.38           O  
ATOM   1356  H   TYR A  84      15.424  19.742  10.040  1.00  0.90           H  
ATOM   1357  HA  TYR A  84      13.944  21.691  11.783  1.00  1.18           H  
ATOM   1358  HB2 TYR A  84      13.328  20.740   8.947  1.00  0.54           H  
ATOM   1359  HB3 TYR A  84      12.576  22.137   9.740  1.00  0.49           H  
ATOM   1360  HD1 TYR A  84      14.870  23.378  11.088  1.00  2.49           H  
ATOM   1361  HD2 TYR A  84      14.679  21.690   7.129  1.00  1.83           H  
ATOM   1362  HE1 TYR A  84      16.717  24.785  10.383  1.00  2.83           H  
ATOM   1363  HE2 TYR A  84      16.531  23.112   6.518  1.00  1.57           H  
ATOM   1364  HH  TYR A  84      18.095  24.623   7.163  1.00  1.04           H  
ATOM   1365  N   GLY A  85      12.688  18.776  10.901  1.00  1.19           N  
ATOM   1366  CA  GLY A  85      11.710  17.699  11.329  1.00  1.53           C  
ATOM   1367  C   GLY A  85      10.297  18.190  11.723  1.00  1.47           C  
ATOM   1368  O   GLY A  85       9.990  19.361  11.714  1.00  1.09           O  
ATOM   1369  H   GLY A  85      13.232  18.642  10.090  1.00  0.99           H  
ATOM   1370  HA2 GLY A  85      11.609  16.986  10.525  1.00  1.77           H  
ATOM   1371  HA3 GLY A  85      12.126  17.185  12.183  1.00  1.74           H  
ATOM   1372  N   ILE A  86       9.431  17.289  12.079  1.00  1.91           N  
ATOM   1373  CA  ILE A  86       8.056  17.632  12.472  1.00  2.00           C  
ATOM   1374  C   ILE A  86       8.018  17.473  14.014  1.00  2.00           C  
ATOM   1375  O   ILE A  86       8.583  16.512  14.510  1.00  2.08           O  
ATOM   1376  CB  ILE A  86       7.155  16.731  11.615  1.00  2.89           C  
ATOM   1377  CG1 ILE A  86       6.042  16.339  12.466  1.00  2.48           C  
ATOM   1378  CG2 ILE A  86       7.839  15.444  11.067  1.00  3.48           C  
ATOM   1379  CD1 ILE A  86       4.847  16.148  11.564  1.00  2.80           C  
ATOM   1380  OXT ILE A  86       7.443  18.326  14.660  1.00  2.78           O  
ATOM   1381  H   ILE A  86       9.569  16.321  12.139  1.00  2.25           H  
ATOM   1382  HA  ILE A  86       7.702  18.612  12.206  1.00  1.72           H  
ATOM   1383  HB  ILE A  86       6.809  17.314  10.772  1.00  3.81           H  
ATOM   1384 HG12 ILE A  86       6.455  15.490  12.998  1.00  2.38           H  
ATOM   1385 HG13 ILE A  86       5.865  17.147  13.156  1.00  2.78           H  
ATOM   1386 HG21 ILE A  86       8.234  14.850  11.876  1.00  2.79           H  
ATOM   1387 HG22 ILE A  86       7.126  14.842  10.528  1.00  4.53           H  
ATOM   1388 HG23 ILE A  86       8.637  15.712  10.389  1.00  4.03           H  
ATOM   1389 HD11 ILE A  86       5.039  15.441  10.771  1.00  2.99           H  
ATOM   1390 HD12 ILE A  86       3.976  15.847  12.122  1.00  2.98           H  
ATOM   1391 HD13 ILE A  86       4.704  17.131  11.135  1.00  3.18           H  
TER    1392      ILE A  86                                                      
ENDMDL                                                                          
MODEL        2                                                                  
ATOM      1  N   SER A   1       2.349   1.707  -7.092  1.00  3.14           N  
ATOM      2  CA  SER A   1       3.174   1.838  -5.844  1.00  2.23           C  
ATOM      3  C   SER A   1       3.791   3.246  -5.831  1.00  1.87           C  
ATOM      4  O   SER A   1       3.645   3.930  -6.824  1.00  2.22           O  
ATOM      5  CB  SER A   1       4.320   0.808  -5.936  1.00  1.94           C  
ATOM      6  OG  SER A   1       3.632  -0.309  -6.501  1.00  3.11           O  
ATOM      7  H1  SER A   1       2.456   2.565  -7.674  1.00  3.18           H  
ATOM      8  H2  SER A   1       2.712   0.871  -7.604  1.00  3.09           H  
ATOM      9  H3  SER A   1       1.350   1.546  -6.857  1.00  4.27           H  
ATOM     10  HA  SER A   1       2.567   1.692  -4.963  1.00  2.75           H  
ATOM     11  HB2 SER A   1       5.121   1.129  -6.595  1.00  1.80           H  
ATOM     12  HB3 SER A   1       4.722   0.563  -4.961  1.00  2.00           H  
ATOM     13  HG  SER A   1       3.916  -1.151  -6.106  1.00  3.56           H  
ATOM     14  N   GLN A   2       4.431   3.634  -4.751  1.00  1.48           N  
ATOM     15  CA  GLN A   2       5.090   4.992  -4.608  1.00  1.06           C  
ATOM     16  C   GLN A   2       6.282   4.862  -3.618  1.00  0.72           C  
ATOM     17  O   GLN A   2       6.345   3.883  -2.901  1.00  0.97           O  
ATOM     18  CB  GLN A   2       4.008   5.992  -4.056  1.00  1.32           C  
ATOM     19  CG  GLN A   2       4.602   7.392  -3.587  1.00  0.97           C  
ATOM     20  CD  GLN A   2       5.354   8.135  -4.699  1.00  0.87           C  
ATOM     21  OE1 GLN A   2       6.173   7.563  -5.383  1.00  1.85           O  
ATOM     22  NE2 GLN A   2       5.149   9.387  -4.946  1.00  0.77           N  
ATOM     23  H   GLN A   2       4.507   3.029  -3.982  1.00  1.69           H  
ATOM     24  HA  GLN A   2       5.472   5.317  -5.566  1.00  0.96           H  
ATOM     25  HB2 GLN A   2       3.274   6.154  -4.833  1.00  1.51           H  
ATOM     26  HB3 GLN A   2       3.506   5.517  -3.225  1.00  1.87           H  
ATOM     27  HG2 GLN A   2       3.808   8.036  -3.242  1.00  1.38           H  
ATOM     28  HG3 GLN A   2       5.289   7.254  -2.766  1.00  1.44           H  
ATOM     29 HE21 GLN A   2       4.521   9.940  -4.426  1.00  0.90           H  
ATOM     30 HE22 GLN A   2       5.650   9.784  -5.684  1.00  1.62           H  
ATOM     31  N   ALA A   3       7.179   5.805  -3.597  1.00  0.31           N  
ATOM     32  CA  ALA A   3       8.350   5.746  -2.655  1.00  0.38           C  
ATOM     33  C   ALA A   3       7.931   6.481  -1.358  1.00  0.28           C  
ATOM     34  O   ALA A   3       6.750   6.584  -1.092  1.00  0.28           O  
ATOM     35  CB  ALA A   3       9.500   6.477  -3.363  1.00  0.64           C  
ATOM     36  H   ALA A   3       7.086   6.556  -4.217  1.00  0.31           H  
ATOM     37  HA  ALA A   3       8.594   4.718  -2.419  1.00  0.58           H  
ATOM     38  HB1 ALA A   3       9.694   5.990  -4.308  1.00  1.61           H  
ATOM     39  HB2 ALA A   3       9.254   7.511  -3.564  1.00  1.30           H  
ATOM     40  HB3 ALA A   3      10.404   6.433  -2.769  1.00  0.99           H  
ATOM     41  N   GLU A   4       8.823   6.996  -0.554  1.00  0.20           N  
ATOM     42  CA  GLU A   4       8.330   7.690   0.676  1.00  0.13           C  
ATOM     43  C   GLU A   4       8.337   9.163   0.342  1.00  0.12           C  
ATOM     44  O   GLU A   4       8.078  10.005   1.160  1.00  0.16           O  
ATOM     45  CB  GLU A   4       9.189   7.396   1.915  1.00  0.16           C  
ATOM     46  CG  GLU A   4      10.678   7.684   1.694  1.00  0.28           C  
ATOM     47  CD  GLU A   4      11.430   6.438   1.215  1.00  0.87           C  
ATOM     48  OE1 GLU A   4      11.166   6.016   0.102  1.00  2.04           O  
ATOM     49  OE2 GLU A   4      12.231   5.978   2.004  1.00  1.23           O  
ATOM     50  H   GLU A   4       9.794   6.974  -0.724  1.00  0.22           H  
ATOM     51  HA  GLU A   4       7.309   7.407   0.887  1.00  0.21           H  
ATOM     52  HB2 GLU A   4       8.846   8.055   2.697  1.00  0.39           H  
ATOM     53  HB3 GLU A   4       9.052   6.369   2.233  1.00  0.26           H  
ATOM     54  HG2 GLU A   4      10.815   8.449   0.949  1.00  0.96           H  
ATOM     55  HG3 GLU A   4      11.133   8.008   2.620  1.00  1.05           H  
ATOM     56  N   PHE A   5       8.649   9.453  -0.879  1.00  0.13           N  
ATOM     57  CA  PHE A   5       8.701  10.839  -1.389  1.00  0.12           C  
ATOM     58  C   PHE A   5       7.590  11.738  -0.811  1.00  0.17           C  
ATOM     59  O   PHE A   5       7.857  12.782  -0.269  1.00  0.21           O  
ATOM     60  CB  PHE A   5       8.482  10.635  -2.842  1.00  0.07           C  
ATOM     61  CG  PHE A   5       8.265  11.959  -3.554  1.00  0.06           C  
ATOM     62  CD1 PHE A   5       9.296  12.794  -3.893  1.00  0.92           C  
ATOM     63  CD2 PHE A   5       6.987  12.320  -3.858  1.00  0.87           C  
ATOM     64  CE1 PHE A   5       9.066  13.986  -4.537  1.00  0.95           C  
ATOM     65  CE2 PHE A   5       6.721  13.491  -4.489  1.00  0.88           C  
ATOM     66  CZ  PHE A   5       7.756  14.330  -4.836  1.00  0.10           C  
ATOM     67  H   PHE A   5       8.847   8.707  -1.476  1.00  0.18           H  
ATOM     68  HA  PHE A   5       9.663  11.251  -1.132  1.00  0.19           H  
ATOM     69  HB2 PHE A   5       9.306  10.099  -3.291  1.00  0.17           H  
ATOM     70  HB3 PHE A   5       7.579  10.048  -2.883  1.00  0.18           H  
ATOM     71  HD1 PHE A   5      10.302  12.526  -3.652  1.00  1.62           H  
ATOM     72  HD2 PHE A   5       6.172  11.674  -3.604  1.00  1.58           H  
ATOM     73  HE1 PHE A   5       9.923  14.618  -4.790  1.00  1.68           H  
ATOM     74  HE2 PHE A   5       5.682  13.728  -4.678  1.00  1.61           H  
ATOM     75  HZ  PHE A   5       7.518  15.245  -5.347  1.00  0.12           H  
ATOM     76  N   ASP A   6       6.364  11.305  -0.942  1.00  0.18           N  
ATOM     77  CA  ASP A   6       5.231  12.082  -0.425  1.00  0.23           C  
ATOM     78  C   ASP A   6       5.301  12.177   1.083  1.00  0.24           C  
ATOM     79  O   ASP A   6       4.865  13.140   1.671  1.00  0.22           O  
ATOM     80  CB  ASP A   6       4.008  11.537  -1.073  1.00  0.21           C  
ATOM     81  CG  ASP A   6       3.874  12.190  -2.448  1.00  0.20           C  
ATOM     82  OD1 ASP A   6       3.785  13.414  -2.497  1.00  1.45           O  
ATOM     83  OD2 ASP A   6       3.888  11.388  -3.364  1.00  1.27           O  
ATOM     84  H   ASP A   6       6.158  10.466  -1.381  1.00  0.15           H  
ATOM     85  HA  ASP A   6       5.344  13.069  -0.780  1.00  0.25           H  
ATOM     86  HB2 ASP A   6       4.160  10.496  -1.203  1.00  0.20           H  
ATOM     87  HB3 ASP A   6       3.118  11.707  -0.509  1.00  0.23           H  
ATOM     88  N   LYS A   7       5.877  11.172   1.673  1.00  0.25           N  
ATOM     89  CA  LYS A   7       5.992  11.203   3.155  1.00  0.24           C  
ATOM     90  C   LYS A   7       6.973  12.329   3.422  1.00  0.21           C  
ATOM     91  O   LYS A   7       6.773  13.215   4.225  1.00  0.15           O  
ATOM     92  CB  LYS A   7       6.655   9.937   3.745  1.00  0.38           C  
ATOM     93  CG  LYS A   7       6.811  10.096   5.315  1.00  0.84           C  
ATOM     94  CD  LYS A   7       7.653   8.896   5.889  1.00  1.64           C  
ATOM     95  CE  LYS A   7       8.038   9.062   7.391  1.00  2.46           C  
ATOM     96  NZ  LYS A   7       6.795   9.253   8.200  1.00  2.13           N  
ATOM     97  H   LYS A   7       6.224  10.438   1.134  1.00  0.28           H  
ATOM     98  HA  LYS A   7       5.026  11.435   3.532  1.00  0.23           H  
ATOM     99  HB2 LYS A   7       6.101   9.076   3.435  1.00  0.59           H  
ATOM    100  HB3 LYS A   7       7.648   9.818   3.342  1.00  0.19           H  
ATOM    101  HG2 LYS A   7       7.321  11.025   5.548  1.00  1.69           H  
ATOM    102  HG3 LYS A   7       5.821  10.139   5.747  1.00  0.74           H  
ATOM    103  HD2 LYS A   7       7.126   7.966   5.728  1.00  1.65           H  
ATOM    104  HD3 LYS A   7       8.575   8.852   5.326  1.00  2.43           H  
ATOM    105  HE2 LYS A   7       8.568   8.178   7.726  1.00  3.48           H  
ATOM    106  HE3 LYS A   7       8.705   9.906   7.514  1.00  2.91           H  
ATOM    107  HZ1 LYS A   7       5.980   9.257   7.556  1.00  1.43           H  
ATOM    108  HZ2 LYS A   7       6.674   8.532   8.938  1.00  3.04           H  
ATOM    109  HZ3 LYS A   7       6.836  10.207   8.632  1.00  2.36           H  
ATOM    110  N   ALA A   8       8.037  12.234   2.683  1.00  0.24           N  
ATOM    111  CA  ALA A   8       9.128  13.228   2.788  1.00  0.22           C  
ATOM    112  C   ALA A   8       8.492  14.602   2.667  1.00  0.22           C  
ATOM    113  O   ALA A   8       8.614  15.425   3.540  1.00  0.23           O  
ATOM    114  CB  ALA A   8      10.171  12.884   1.727  1.00  0.28           C  
ATOM    115  H   ALA A   8       8.052  11.483   2.049  1.00  0.28           H  
ATOM    116  HA  ALA A   8       9.524  13.172   3.778  1.00  0.21           H  
ATOM    117  HB1 ALA A   8      10.530  11.882   1.901  1.00  1.33           H  
ATOM    118  HB2 ALA A   8       9.757  12.919   0.739  1.00  0.84           H  
ATOM    119  HB3 ALA A   8      11.020  13.540   1.746  1.00  1.04           H  
ATOM    120  N   ALA A   9       7.818  14.784   1.590  1.00  0.22           N  
ATOM    121  CA  ALA A   9       7.123  16.067   1.308  1.00  0.26           C  
ATOM    122  C   ALA A   9       6.187  16.474   2.443  1.00  0.16           C  
ATOM    123  O   ALA A   9       6.294  17.536   3.026  1.00  0.23           O  
ATOM    124  CB  ALA A   9       6.272  15.805   0.058  1.00  0.27           C  
ATOM    125  H   ALA A   9       7.788  14.032   0.961  1.00  0.20           H  
ATOM    126  HA  ALA A   9       7.854  16.850   1.179  1.00  0.32           H  
ATOM    127  HB1 ALA A   9       6.922  15.454  -0.722  1.00  1.11           H  
ATOM    128  HB2 ALA A   9       5.524  15.049   0.242  1.00  0.86           H  
ATOM    129  HB3 ALA A   9       5.787  16.703  -0.286  1.00  0.85           H  
ATOM    130  N   GLU A  10       5.285  15.584   2.714  1.00  0.10           N  
ATOM    131  CA  GLU A  10       4.267  15.769   3.768  1.00  0.20           C  
ATOM    132  C   GLU A  10       4.953  16.298   5.013  1.00  0.24           C  
ATOM    133  O   GLU A  10       4.530  17.284   5.578  1.00  0.35           O  
ATOM    134  CB  GLU A  10       3.573  14.411   3.931  1.00  0.31           C  
ATOM    135  CG  GLU A  10       2.455  14.508   4.999  1.00  0.49           C  
ATOM    136  CD  GLU A  10       1.245  13.672   4.593  1.00  1.14           C  
ATOM    137  OE1 GLU A  10       1.354  12.458   4.610  1.00  1.10           O  
ATOM    138  OE2 GLU A  10       0.274  14.346   4.283  1.00  2.41           O  
ATOM    139  H   GLU A  10       5.280  14.740   2.231  1.00  0.12           H  
ATOM    140  HA  GLU A  10       3.538  16.496   3.452  1.00  0.27           H  
ATOM    141  HB2 GLU A  10       3.160  14.097   2.979  1.00  0.76           H  
ATOM    142  HB3 GLU A  10       4.294  13.667   4.244  1.00  0.50           H  
ATOM    143  HG2 GLU A  10       2.801  14.126   5.947  1.00  0.98           H  
ATOM    144  HG3 GLU A  10       2.122  15.525   5.141  1.00  1.44           H  
ATOM    145  N   GLU A  11       6.016  15.633   5.369  1.00  0.19           N  
ATOM    146  CA  GLU A  11       6.845  15.947   6.546  1.00  0.20           C  
ATOM    147  C   GLU A  11       7.604  17.245   6.439  1.00  0.13           C  
ATOM    148  O   GLU A  11       7.606  18.067   7.332  1.00  0.05           O  
ATOM    149  CB  GLU A  11       7.786  14.776   6.759  1.00  0.25           C  
ATOM    150  CG  GLU A  11       7.073  13.460   7.234  1.00  0.47           C  
ATOM    151  CD  GLU A  11       8.068  12.412   7.769  1.00  0.46           C  
ATOM    152  OE1 GLU A  11       9.157  12.249   7.232  1.00  0.56           O  
ATOM    153  OE2 GLU A  11       7.679  11.779   8.734  1.00  1.37           O  
ATOM    154  H   GLU A  11       6.330  14.874   4.841  1.00  0.17           H  
ATOM    155  HA  GLU A  11       6.243  16.013   7.391  1.00  0.23           H  
ATOM    156  HB2 GLU A  11       8.191  14.610   5.791  1.00  0.08           H  
ATOM    157  HB3 GLU A  11       8.587  15.046   7.406  1.00  0.42           H  
ATOM    158  HG2 GLU A  11       6.379  13.686   8.029  1.00  0.68           H  
ATOM    159  HG3 GLU A  11       6.512  13.008   6.432  1.00  0.57           H  
ATOM    160  N   VAL A  12       8.251  17.426   5.338  1.00  0.18           N  
ATOM    161  CA  VAL A  12       9.024  18.657   5.129  1.00  0.14           C  
ATOM    162  C   VAL A  12       8.103  19.855   5.418  1.00  0.20           C  
ATOM    163  O   VAL A  12       8.483  20.830   6.036  1.00  0.19           O  
ATOM    164  CB  VAL A  12       9.633  18.528   3.733  1.00  0.22           C  
ATOM    165  CG1 VAL A  12       8.908  19.283   2.679  1.00  0.30           C  
ATOM    166  CG2 VAL A  12      11.092  18.840   3.764  1.00  0.18           C  
ATOM    167  H   VAL A  12       8.238  16.758   4.636  1.00  0.25           H  
ATOM    168  HA  VAL A  12       9.754  18.606   5.910  1.00  0.11           H  
ATOM    169  HB  VAL A  12       9.545  17.493   3.449  1.00  0.29           H  
ATOM    170 HG11 VAL A  12       7.915  18.875   2.681  1.00  1.00           H  
ATOM    171 HG12 VAL A  12       8.904  20.348   2.877  1.00  1.28           H  
ATOM    172 HG13 VAL A  12       9.390  19.080   1.732  1.00  0.82           H  
ATOM    173 HG21 VAL A  12      11.275  19.836   4.128  1.00  0.88           H  
ATOM    174 HG22 VAL A  12      11.514  18.103   4.430  1.00  0.72           H  
ATOM    175 HG23 VAL A  12      11.526  18.717   2.783  1.00  0.81           H  
ATOM    176  N   LYS A  13       6.892  19.714   4.944  1.00  0.29           N  
ATOM    177  CA  LYS A  13       5.841  20.754   5.133  1.00  0.43           C  
ATOM    178  C   LYS A  13       5.311  20.863   6.599  1.00  0.59           C  
ATOM    179  O   LYS A  13       4.356  21.566   6.858  1.00  0.95           O  
ATOM    180  CB  LYS A  13       4.685  20.396   4.166  1.00  0.30           C  
ATOM    181  CG  LYS A  13       5.089  20.816   2.729  1.00  0.60           C  
ATOM    182  CD  LYS A  13       4.061  20.275   1.693  1.00  0.64           C  
ATOM    183  CE  LYS A  13       4.278  18.777   1.506  1.00  1.19           C  
ATOM    184  NZ  LYS A  13       3.294  18.260   0.500  1.00  1.68           N  
ATOM    185  H   LYS A  13       6.678  18.913   4.433  1.00  0.27           H  
ATOM    186  HA  LYS A  13       6.292  21.685   4.865  1.00  0.55           H  
ATOM    187  HB2 LYS A  13       4.490  19.335   4.246  1.00  0.53           H  
ATOM    188  HB3 LYS A  13       3.790  20.922   4.474  1.00  0.75           H  
ATOM    189  HG2 LYS A  13       5.099  21.897   2.678  1.00  1.37           H  
ATOM    190  HG3 LYS A  13       6.087  20.464   2.511  1.00  1.15           H  
ATOM    191  HD2 LYS A  13       3.057  20.448   2.058  1.00  0.79           H  
ATOM    192  HD3 LYS A  13       4.189  20.801   0.758  1.00  1.34           H  
ATOM    193  HE2 LYS A  13       5.292  18.611   1.164  1.00  1.96           H  
ATOM    194  HE3 LYS A  13       4.147  18.258   2.448  1.00  1.74           H  
ATOM    195  HZ1 LYS A  13       2.691  19.037   0.154  1.00  1.61           H  
ATOM    196  HZ2 LYS A  13       3.779  17.810  -0.312  1.00  2.48           H  
ATOM    197  HZ3 LYS A  13       2.684  17.534   0.939  1.00  2.10           H  
ATOM    198  N   HIS A  14       5.944  20.164   7.501  1.00  0.42           N  
ATOM    199  CA  HIS A  14       5.591  20.141   8.967  1.00  0.61           C  
ATOM    200  C   HIS A  14       6.747  20.527   9.866  1.00  0.61           C  
ATOM    201  O   HIS A  14       6.528  21.125  10.900  1.00  0.77           O  
ATOM    202  CB  HIS A  14       5.333  18.696   9.497  1.00  0.68           C  
ATOM    203  CG  HIS A  14       3.936  18.222   9.131  1.00  0.75           C  
ATOM    204  ND1 HIS A  14       3.575  17.831   7.964  1.00  1.05           N  
ATOM    205  CD2 HIS A  14       2.789  18.103   9.894  1.00  1.16           C  
ATOM    206  CE1 HIS A  14       2.323  17.494   7.970  1.00  1.58           C  
ATOM    207  NE2 HIS A  14       1.794  17.648   9.158  1.00  1.53           N  
ATOM    208  H   HIS A  14       6.689  19.621   7.188  1.00  0.29           H  
ATOM    209  HA  HIS A  14       4.760  20.800   9.174  1.00  0.77           H  
ATOM    210  HB2 HIS A  14       6.060  18.009   9.088  1.00  1.02           H  
ATOM    211  HB3 HIS A  14       5.453  18.668  10.579  1.00  0.94           H  
ATOM    212  HD1 HIS A  14       4.156  17.784   7.175  1.00  1.08           H  
ATOM    213  HD2 HIS A  14       2.719  18.345  10.942  1.00  1.40           H  
ATOM    214  HE1 HIS A  14       1.781  17.127   7.107  1.00  2.10           H  
ATOM    215  N   LEU A  15       7.922  20.142   9.431  1.00  0.45           N  
ATOM    216  CA  LEU A  15       9.167  20.411  10.180  1.00  0.42           C  
ATOM    217  C   LEU A  15       9.137  21.427  11.304  1.00  0.60           C  
ATOM    218  O   LEU A  15       8.717  22.557  11.187  1.00  0.73           O  
ATOM    219  CB  LEU A  15      10.242  20.797   9.209  1.00  0.24           C  
ATOM    220  CG  LEU A  15      10.498  19.656   8.237  1.00  0.13           C  
ATOM    221  CD1 LEU A  15      11.398  20.195   7.217  1.00  0.23           C  
ATOM    222  CD2 LEU A  15      11.138  18.442   8.866  1.00  0.41           C  
ATOM    223  H   LEU A  15       8.006  19.666   8.572  1.00  0.33           H  
ATOM    224  HA  LEU A  15       9.441  19.469  10.627  1.00  0.46           H  
ATOM    225  HB2 LEU A  15       9.941  21.697   8.688  1.00  0.30           H  
ATOM    226  HB3 LEU A  15      11.145  21.003   9.765  1.00  0.19           H  
ATOM    227  HG  LEU A  15       9.577  19.357   7.768  1.00  0.28           H  
ATOM    228 HD11 LEU A  15      12.250  20.650   7.686  1.00  1.10           H  
ATOM    229 HD12 LEU A  15      11.687  19.412   6.541  1.00  1.16           H  
ATOM    230 HD13 LEU A  15      10.789  20.926   6.712  1.00  1.52           H  
ATOM    231 HD21 LEU A  15      12.069  18.709   9.345  1.00  1.08           H  
ATOM    232 HD22 LEU A  15      10.471  17.996   9.590  1.00  0.53           H  
ATOM    233 HD23 LEU A  15      11.304  17.710   8.088  1.00  1.24           H  
ATOM    234  N   LYS A  16       9.608  20.932  12.398  1.00  0.72           N  
ATOM    235  CA  LYS A  16       9.697  21.746  13.666  1.00  0.84           C  
ATOM    236  C   LYS A  16      10.167  23.191  13.406  1.00  0.73           C  
ATOM    237  O   LYS A  16       9.728  24.149  14.014  1.00  0.78           O  
ATOM    238  CB  LYS A  16      10.639  21.013  14.623  1.00  0.90           C  
ATOM    239  CG  LYS A  16       9.973  19.686  15.062  1.00  2.10           C  
ATOM    240  CD  LYS A  16       8.830  19.999  16.090  1.00  2.22           C  
ATOM    241  CE  LYS A  16       7.940  18.783  16.383  1.00  3.43           C  
ATOM    242  NZ  LYS A  16       8.804  17.640  16.779  1.00  2.92           N  
ATOM    243  H   LYS A  16       9.899  19.992  12.317  1.00  0.78           H  
ATOM    244  HA  LYS A  16       8.708  21.838  14.067  1.00  0.91           H  
ATOM    245  HB2 LYS A  16      11.575  20.813  14.118  1.00  1.47           H  
ATOM    246  HB3 LYS A  16      10.845  21.637  15.483  1.00  1.13           H  
ATOM    247  HG2 LYS A  16       9.582  19.154  14.202  1.00  3.21           H  
ATOM    248  HG3 LYS A  16      10.746  19.070  15.500  1.00  2.77           H  
ATOM    249  HD2 LYS A  16       9.268  20.347  17.014  1.00  2.14           H  
ATOM    250  HD3 LYS A  16       8.192  20.790  15.723  1.00  2.30           H  
ATOM    251  HE2 LYS A  16       7.237  19.016  17.176  1.00  4.50           H  
ATOM    252  HE3 LYS A  16       7.375  18.526  15.493  1.00  4.19           H  
ATOM    253  HZ1 LYS A  16       9.793  17.878  16.553  1.00  1.95           H  
ATOM    254  HZ2 LYS A  16       8.700  17.309  17.752  1.00  3.61           H  
ATOM    255  HZ3 LYS A  16       8.662  16.837  16.115  1.00  3.22           H  
ATOM    256  N   THR A  17      11.069  23.271  12.479  1.00  0.60           N  
ATOM    257  CA  THR A  17      11.660  24.596  12.069  1.00  0.49           C  
ATOM    258  C   THR A  17      11.088  25.008  10.710  1.00  0.46           C  
ATOM    259  O   THR A  17      10.414  24.250  10.047  1.00  0.57           O  
ATOM    260  CB  THR A  17      13.159  24.417  11.929  1.00  0.36           C  
ATOM    261  OG1 THR A  17      13.589  24.029  13.217  1.00  0.35           O  
ATOM    262  CG2 THR A  17      13.987  25.683  11.718  1.00  0.29           C  
ATOM    263  H   THR A  17      11.329  22.421  12.067  1.00  0.59           H  
ATOM    264  HA  THR A  17      11.433  25.353  12.801  1.00  0.58           H  
ATOM    265  HB  THR A  17      13.351  23.664  11.192  1.00  0.43           H  
ATOM    266  HG1 THR A  17      13.729  23.075  13.165  1.00  0.75           H  
ATOM    267 HG21 THR A  17      13.823  26.372  12.532  1.00  0.82           H  
ATOM    268 HG22 THR A  17      15.032  25.405  11.728  1.00  1.21           H  
ATOM    269 HG23 THR A  17      13.782  26.166  10.775  1.00  1.06           H  
ATOM    270  N   LYS A  18      11.406  26.205  10.327  1.00  0.43           N  
ATOM    271  CA  LYS A  18      10.923  26.771   9.029  1.00  0.53           C  
ATOM    272  C   LYS A  18      12.020  26.570   7.961  1.00  0.51           C  
ATOM    273  O   LYS A  18      12.980  27.320   7.957  1.00  0.43           O  
ATOM    274  CB  LYS A  18      10.704  28.270   9.370  1.00  0.71           C  
ATOM    275  CG  LYS A  18       9.986  29.069   8.254  1.00  0.57           C  
ATOM    276  CD  LYS A  18       9.696  30.473   8.878  1.00  1.61           C  
ATOM    277  CE  LYS A  18       8.949  31.401   7.922  1.00  2.34           C  
ATOM    278  NZ  LYS A  18       8.681  32.668   8.677  1.00  3.88           N  
ATOM    279  H   LYS A  18      11.988  26.726  10.914  1.00  0.43           H  
ATOM    280  HA  LYS A  18      10.008  26.293   8.718  1.00  0.65           H  
ATOM    281  HB2 LYS A  18      10.143  28.341  10.290  1.00  1.31           H  
ATOM    282  HB3 LYS A  18      11.677  28.719   9.536  1.00  1.17           H  
ATOM    283  HG2 LYS A  18      10.625  29.148   7.381  1.00  1.23           H  
ATOM    284  HG3 LYS A  18       9.068  28.568   7.978  1.00  0.91           H  
ATOM    285  HD2 LYS A  18       9.104  30.338   9.772  1.00  2.27           H  
ATOM    286  HD3 LYS A  18      10.637  30.924   9.158  1.00  2.04           H  
ATOM    287  HE2 LYS A  18       9.561  31.600   7.048  1.00  2.39           H  
ATOM    288  HE3 LYS A  18       8.016  30.950   7.597  1.00  2.42           H  
ATOM    289  HZ1 LYS A  18       9.054  32.582   9.644  1.00  3.96           H  
ATOM    290  HZ2 LYS A  18       9.152  33.473   8.215  1.00  4.51           H  
ATOM    291  HZ3 LYS A  18       7.658  32.863   8.733  1.00  4.62           H  
ATOM    292  N   PRO A  19      11.900  25.581   7.090  1.00  0.64           N  
ATOM    293  CA  PRO A  19      12.944  25.359   6.045  1.00  0.71           C  
ATOM    294  C   PRO A  19      13.317  26.606   5.218  1.00  0.78           C  
ATOM    295  O   PRO A  19      12.460  27.349   4.773  1.00  0.84           O  
ATOM    296  CB  PRO A  19      12.394  24.256   5.192  1.00  0.79           C  
ATOM    297  CG  PRO A  19      11.526  23.457   6.198  1.00  0.75           C  
ATOM    298  CD  PRO A  19      10.808  24.563   6.980  1.00  0.75           C  
ATOM    299  HA  PRO A  19      13.815  24.943   6.504  1.00  0.65           H  
ATOM    300  HB2 PRO A  19      11.803  24.660   4.392  1.00  0.88           H  
ATOM    301  HB3 PRO A  19      13.260  23.718   4.810  1.00  0.77           H  
ATOM    302  HG2 PRO A  19      10.804  22.823   5.702  1.00  0.81           H  
ATOM    303  HG3 PRO A  19      12.142  22.872   6.866  1.00  0.68           H  
ATOM    304  HD2 PRO A  19       9.956  24.962   6.449  1.00  0.74           H  
ATOM    305  HD3 PRO A  19      10.513  24.179   7.939  1.00  0.83           H  
ATOM    306  N   ALA A  20      14.598  26.778   5.025  1.00  0.76           N  
ATOM    307  CA  ALA A  20      15.127  27.948   4.249  1.00  0.73           C  
ATOM    308  C   ALA A  20      15.062  27.815   2.744  1.00  0.33           C  
ATOM    309  O   ALA A  20      14.845  26.755   2.193  1.00  0.31           O  
ATOM    310  CB  ALA A  20      16.657  28.056   4.491  1.00  0.79           C  
ATOM    311  H   ALA A  20      15.230  26.127   5.399  1.00  0.75           H  
ATOM    312  HA  ALA A  20      14.613  28.848   4.555  1.00  0.87           H  
ATOM    313  HB1 ALA A  20      17.132  27.125   4.208  1.00  0.88           H  
ATOM    314  HB2 ALA A  20      17.084  28.812   3.831  1.00  1.18           H  
ATOM    315  HB3 ALA A  20      16.885  28.275   5.523  1.00  1.54           H  
ATOM    316  N   ASP A  21      15.263  28.950   2.139  1.00  0.06           N  
ATOM    317  CA  ASP A  21      15.260  29.086   0.676  1.00  0.46           C  
ATOM    318  C   ASP A  21      15.751  27.871  -0.099  1.00  0.26           C  
ATOM    319  O   ASP A  21      14.945  27.113  -0.589  1.00  0.28           O  
ATOM    320  CB  ASP A  21      16.190  30.261   0.435  1.00  1.13           C  
ATOM    321  CG  ASP A  21      15.485  31.508   0.874  1.00  1.58           C  
ATOM    322  OD1 ASP A  21      15.274  31.708   2.062  1.00  2.69           O  
ATOM    323  OD2 ASP A  21      15.168  32.242  -0.033  1.00  1.46           O  
ATOM    324  H   ASP A  21      15.428  29.769   2.656  1.00  0.12           H  
ATOM    325  HA  ASP A  21      14.254  29.313   0.344  1.00  0.87           H  
ATOM    326  HB2 ASP A  21      17.093  30.174   1.019  1.00  1.84           H  
ATOM    327  HB3 ASP A  21      16.453  30.362  -0.609  1.00  1.06           H  
ATOM    328  N   GLU A  22      17.041  27.711  -0.164  1.00  0.25           N  
ATOM    329  CA  GLU A  22      17.632  26.549  -0.923  1.00  0.23           C  
ATOM    330  C   GLU A  22      17.033  25.187  -0.494  1.00  0.14           C  
ATOM    331  O   GLU A  22      16.593  24.406  -1.318  1.00  0.23           O  
ATOM    332  CB  GLU A  22      19.180  26.546  -0.723  1.00  0.43           C  
ATOM    333  CG  GLU A  22      19.887  27.471  -1.769  1.00  0.81           C  
ATOM    334  CD  GLU A  22      21.379  27.603  -1.433  1.00  1.52           C  
ATOM    335  OE1 GLU A  22      22.073  26.638  -1.720  1.00  2.54           O  
ATOM    336  OE2 GLU A  22      21.725  28.654  -0.915  1.00  1.54           O  
ATOM    337  H   GLU A  22      17.587  28.369   0.324  1.00  0.34           H  
ATOM    338  HA  GLU A  22      17.378  26.718  -1.984  1.00  0.20           H  
ATOM    339  HB2 GLU A  22      19.408  26.914   0.269  1.00  0.26           H  
ATOM    340  HB3 GLU A  22      19.594  25.548  -0.807  1.00  0.59           H  
ATOM    341  HG2 GLU A  22      19.821  27.057  -2.762  1.00  1.41           H  
ATOM    342  HG3 GLU A  22      19.456  28.460  -1.771  1.00  0.29           H  
ATOM    343  N   GLU A  23      17.014  24.903   0.782  1.00  0.10           N  
ATOM    344  CA  GLU A  23      16.454  23.611   1.267  1.00  0.13           C  
ATOM    345  C   GLU A  23      15.027  23.455   0.643  1.00  0.14           C  
ATOM    346  O   GLU A  23      14.729  22.454   0.006  1.00  0.18           O  
ATOM    347  CB  GLU A  23      16.643  23.679   2.801  1.00  0.07           C  
ATOM    348  CG  GLU A  23      18.219  23.593   3.112  1.00  0.09           C  
ATOM    349  CD  GLU A  23      18.619  23.708   4.602  1.00  0.46           C  
ATOM    350  OE1 GLU A  23      18.343  22.781   5.340  1.00  1.65           O  
ATOM    351  OE2 GLU A  23      19.188  24.739   4.933  1.00  1.18           O  
ATOM    352  H   GLU A  23      17.352  25.522   1.457  1.00  0.17           H  
ATOM    353  HA  GLU A  23      17.058  22.805   0.867  1.00  0.21           H  
ATOM    354  HB2 GLU A  23      16.221  24.596   3.188  1.00  0.08           H  
ATOM    355  HB3 GLU A  23      16.131  22.853   3.227  1.00  0.10           H  
ATOM    356  HG2 GLU A  23      18.622  22.660   2.749  1.00  0.51           H  
ATOM    357  HG3 GLU A  23      18.735  24.387   2.595  1.00  0.44           H  
ATOM    358  N   MET A  24      14.185  24.445   0.837  1.00  0.16           N  
ATOM    359  CA  MET A  24      12.805  24.399   0.260  1.00  0.24           C  
ATOM    360  C   MET A  24      12.967  24.218  -1.257  1.00  0.17           C  
ATOM    361  O   MET A  24      12.355  23.343  -1.822  1.00  0.14           O  
ATOM    362  CB  MET A  24      12.077  25.733   0.475  1.00  0.41           C  
ATOM    363  CG  MET A  24      11.729  25.973   1.940  1.00  0.30           C  
ATOM    364  SD  MET A  24      10.213  26.919   2.233  1.00  0.72           S  
ATOM    365  CE  MET A  24       9.151  25.494   2.580  1.00  2.08           C  
ATOM    366  H   MET A  24      14.463  25.216   1.374  1.00  0.14           H  
ATOM    367  HA  MET A  24      12.263  23.553   0.659  1.00  0.31           H  
ATOM    368  HB2 MET A  24      12.749  26.524   0.174  1.00  0.63           H  
ATOM    369  HB3 MET A  24      11.186  25.752  -0.134  1.00  0.75           H  
ATOM    370  HG2 MET A  24      11.662  25.016   2.429  1.00  0.50           H  
ATOM    371  HG3 MET A  24      12.536  26.514   2.414  1.00  0.44           H  
ATOM    372  HE1 MET A  24       9.719  24.775   3.152  1.00  2.43           H  
ATOM    373  HE2 MET A  24       8.316  25.809   3.191  1.00  2.71           H  
ATOM    374  HE3 MET A  24       8.804  25.046   1.660  1.00  2.84           H  
ATOM    375  N   LEU A  25      13.767  25.048  -1.869  1.00  0.20           N  
ATOM    376  CA  LEU A  25      14.025  24.989  -3.313  1.00  0.14           C  
ATOM    377  C   LEU A  25      14.196  23.571  -3.824  1.00  0.08           C  
ATOM    378  O   LEU A  25      13.498  23.166  -4.722  1.00  0.10           O  
ATOM    379  CB  LEU A  25      15.197  25.827  -3.557  1.00  0.13           C  
ATOM    380  CG  LEU A  25      14.892  27.345  -3.397  1.00  0.19           C  
ATOM    381  CD1 LEU A  25      15.365  27.881  -4.627  1.00  0.22           C  
ATOM    382  CD2 LEU A  25      13.452  27.765  -3.174  1.00  0.23           C  
ATOM    383  H   LEU A  25      14.241  25.751  -1.391  1.00  0.28           H  
ATOM    384  HA  LEU A  25      13.258  25.475  -3.857  1.00  0.18           H  
ATOM    385  HB2 LEU A  25      16.001  25.586  -2.906  1.00  0.17           H  
ATOM    386  HB3 LEU A  25      15.557  25.586  -4.533  1.00  0.12           H  
ATOM    387  HG  LEU A  25      15.456  27.798  -2.626  1.00  0.23           H  
ATOM    388 HD11 LEU A  25      16.417  27.590  -4.616  1.00  1.24           H  
ATOM    389 HD12 LEU A  25      14.736  27.381  -5.366  1.00  1.01           H  
ATOM    390 HD13 LEU A  25      15.258  28.935  -4.677  1.00  1.06           H  
ATOM    391 HD21 LEU A  25      12.849  27.434  -3.995  1.00  0.99           H  
ATOM    392 HD22 LEU A  25      13.082  27.342  -2.255  1.00  0.85           H  
ATOM    393 HD23 LEU A  25      13.405  28.844  -3.104  1.00  1.20           H  
ATOM    394  N   PHE A  26      15.123  22.900  -3.204  1.00  0.07           N  
ATOM    395  CA  PHE A  26      15.456  21.488  -3.543  1.00  0.09           C  
ATOM    396  C   PHE A  26      14.188  20.632  -3.523  1.00  0.10           C  
ATOM    397  O   PHE A  26      13.770  20.080  -4.522  1.00  0.12           O  
ATOM    398  CB  PHE A  26      16.403  20.973  -2.466  1.00  0.11           C  
ATOM    399  CG  PHE A  26      16.844  19.618  -3.000  1.00  0.10           C  
ATOM    400  CD1 PHE A  26      17.870  19.496  -3.921  1.00  1.43           C  
ATOM    401  CD2 PHE A  26      16.158  18.505  -2.576  1.00  1.22           C  
ATOM    402  CE1 PHE A  26      18.203  18.252  -4.419  1.00  1.53           C  
ATOM    403  CE2 PHE A  26      16.488  17.271  -3.077  1.00  1.12           C  
ATOM    404  CZ  PHE A  26      17.506  17.145  -3.995  1.00  0.27           C  
ATOM    405  H   PHE A  26      15.590  23.384  -2.491  1.00  0.07           H  
ATOM    406  HA  PHE A  26      15.892  21.443  -4.534  1.00  0.09           H  
ATOM    407  HB2 PHE A  26      17.221  21.648  -2.332  1.00  0.18           H  
ATOM    408  HB3 PHE A  26      15.918  20.847  -1.510  1.00  0.12           H  
ATOM    409  HD1 PHE A  26      18.407  20.376  -4.251  1.00  2.42           H  
ATOM    410  HD2 PHE A  26      15.366  18.616  -1.843  1.00  2.30           H  
ATOM    411  HE1 PHE A  26      18.996  18.139  -5.146  1.00  2.60           H  
ATOM    412  HE2 PHE A  26      15.945  16.396  -2.755  1.00  2.11           H  
ATOM    413  HZ  PHE A  26      17.760  16.168  -4.376  1.00  0.35           H  
ATOM    414  N   ILE A  27      13.624  20.562  -2.350  1.00  0.12           N  
ATOM    415  CA  ILE A  27      12.373  19.783  -2.131  1.00  0.10           C  
ATOM    416  C   ILE A  27      11.395  20.187  -3.226  1.00  0.07           C  
ATOM    417  O   ILE A  27      11.000  19.412  -4.059  1.00  0.07           O  
ATOM    418  CB  ILE A  27      11.911  20.255  -0.731  1.00  0.13           C  
ATOM    419  CG1 ILE A  27      12.301  19.274   0.390  1.00  0.12           C  
ATOM    420  CG2 ILE A  27      10.364  20.484  -0.581  1.00  0.14           C  
ATOM    421  CD1 ILE A  27      13.706  18.644   0.269  1.00  0.10           C  
ATOM    422  H   ILE A  27      14.032  21.047  -1.596  1.00  0.16           H  
ATOM    423  HA  ILE A  27      12.566  18.723  -2.198  1.00  0.10           H  
ATOM    424  HB  ILE A  27      12.438  21.195  -0.602  1.00  0.16           H  
ATOM    425 HG12 ILE A  27      12.275  19.853   1.302  1.00  0.14           H  
ATOM    426 HG13 ILE A  27      11.562  18.483   0.466  1.00  0.17           H  
ATOM    427 HG21 ILE A  27       9.825  19.570  -0.791  1.00  0.87           H  
ATOM    428 HG22 ILE A  27      10.146  20.780   0.433  1.00  0.81           H  
ATOM    429 HG23 ILE A  27       9.991  21.265  -1.222  1.00  0.81           H  
ATOM    430 HD11 ILE A  27      14.474  19.404   0.208  1.00  0.90           H  
ATOM    431 HD12 ILE A  27      13.839  18.049   1.162  1.00  0.89           H  
ATOM    432 HD13 ILE A  27      13.773  17.992  -0.590  1.00  0.85           H  
ATOM    433  N   TYR A  28      11.047  21.432  -3.188  1.00  0.06           N  
ATOM    434  CA  TYR A  28      10.105  22.060  -4.143  1.00  0.08           C  
ATOM    435  C   TYR A  28      10.278  21.683  -5.611  1.00  0.10           C  
ATOM    436  O   TYR A  28       9.421  21.119  -6.244  1.00  0.16           O  
ATOM    437  CB  TYR A  28      10.332  23.588  -4.010  1.00  0.14           C  
ATOM    438  CG  TYR A  28       9.462  24.272  -5.057  1.00  0.12           C  
ATOM    439  CD1 TYR A  28       8.101  24.162  -4.902  1.00  1.08           C  
ATOM    440  CD2 TYR A  28       9.988  24.962  -6.137  1.00  1.09           C  
ATOM    441  CE1 TYR A  28       7.241  24.727  -5.804  1.00  1.16           C  
ATOM    442  CE2 TYR A  28       9.097  25.528  -7.053  1.00  0.99           C  
ATOM    443  CZ  TYR A  28       7.724  25.408  -6.884  1.00  0.17           C  
ATOM    444  OH  TYR A  28       6.796  25.921  -7.770  1.00  0.33           O  
ATOM    445  H   TYR A  28      11.447  21.991  -2.495  1.00  0.05           H  
ATOM    446  HA  TYR A  28       9.099  21.802  -3.853  1.00  0.16           H  
ATOM    447  HB2 TYR A  28      10.037  23.921  -3.028  1.00  0.20           H  
ATOM    448  HB3 TYR A  28      11.362  23.861  -4.171  1.00  0.12           H  
ATOM    449  HD1 TYR A  28       7.721  23.598  -4.064  1.00  1.89           H  
ATOM    450  HD2 TYR A  28      11.077  25.063  -6.264  1.00  1.97           H  
ATOM    451  HE1 TYR A  28       6.179  24.652  -5.657  1.00  2.04           H  
ATOM    452  HE2 TYR A  28       9.482  26.060  -7.907  1.00  1.79           H  
ATOM    453  HH  TYR A  28       7.190  26.698  -8.190  1.00  0.22           H  
ATOM    454  N   SER A  29      11.425  22.046  -6.080  1.00  0.08           N  
ATOM    455  CA  SER A  29      11.876  21.832  -7.463  1.00  0.10           C  
ATOM    456  C   SER A  29      11.700  20.352  -7.883  1.00  0.09           C  
ATOM    457  O   SER A  29      10.954  19.997  -8.779  1.00  0.16           O  
ATOM    458  CB  SER A  29      13.366  22.251  -7.446  1.00  0.10           C  
ATOM    459  OG  SER A  29      14.016  21.298  -6.629  1.00  0.17           O  
ATOM    460  H   SER A  29      12.064  22.487  -5.496  1.00  0.06           H  
ATOM    461  HA  SER A  29      11.306  22.530  -8.072  1.00  0.09           H  
ATOM    462  HB2 SER A  29      13.824  22.211  -8.403  1.00  0.12           H  
ATOM    463  HB3 SER A  29      13.492  23.243  -7.039  1.00  0.07           H  
ATOM    464  HG  SER A  29      13.955  21.587  -5.712  1.00  0.17           H  
ATOM    465  N   HIS A  30      12.415  19.501  -7.194  1.00  0.07           N  
ATOM    466  CA  HIS A  30      12.353  18.064  -7.481  1.00  0.09           C  
ATOM    467  C   HIS A  30      10.937  17.595  -7.255  1.00  0.03           C  
ATOM    468  O   HIS A  30      10.410  16.897  -8.087  1.00  0.07           O  
ATOM    469  CB  HIS A  30      13.372  17.432  -6.575  1.00  0.19           C  
ATOM    470  CG  HIS A  30      14.755  17.753  -7.127  1.00  0.24           C  
ATOM    471  ND1 HIS A  30      15.175  17.486  -8.322  1.00  1.24           N  
ATOM    472  CD2 HIS A  30      15.821  18.363  -6.516  1.00  1.07           C  
ATOM    473  CE1 HIS A  30      16.399  17.891  -8.444  1.00  0.86           C  
ATOM    474  NE2 HIS A  30      16.841  18.443  -7.343  1.00  0.74           N  
ATOM    475  H   HIS A  30      13.015  19.787  -6.466  1.00  0.11           H  
ATOM    476  HA  HIS A  30      12.590  17.907  -8.523  1.00  0.13           H  
ATOM    477  HB2 HIS A  30      13.304  17.859  -5.580  1.00  0.19           H  
ATOM    478  HB3 HIS A  30      13.256  16.374  -6.502  1.00  0.28           H  
ATOM    479  HD1 HIS A  30      14.650  17.054  -9.026  1.00  2.22           H  
ATOM    480  HD2 HIS A  30      15.812  18.724  -5.499  1.00  2.13           H  
ATOM    481  HE1 HIS A  30      17.006  17.794  -9.336  1.00  1.52           H  
ATOM    482  N   TYR A  31      10.339  17.987  -6.159  1.00  0.05           N  
ATOM    483  CA  TYR A  31       8.935  17.566  -5.868  1.00  0.08           C  
ATOM    484  C   TYR A  31       8.173  17.850  -7.139  1.00  0.08           C  
ATOM    485  O   TYR A  31       7.738  16.967  -7.839  1.00  0.12           O  
ATOM    486  CB  TYR A  31       8.246  18.448  -4.769  1.00  0.11           C  
ATOM    487  CG  TYR A  31       6.929  17.800  -4.356  1.00  0.18           C  
ATOM    488  CD1 TYR A  31       6.870  16.722  -3.477  1.00  0.97           C  
ATOM    489  CD2 TYR A  31       5.768  18.310  -4.892  1.00  0.72           C  
ATOM    490  CE1 TYR A  31       5.648  16.172  -3.153  1.00  0.98           C  
ATOM    491  CE2 TYR A  31       4.549  17.754  -4.553  1.00  0.72           C  
ATOM    492  CZ  TYR A  31       4.488  16.680  -3.681  1.00  0.24           C  
ATOM    493  OH  TYR A  31       3.283  16.107  -3.339  1.00  0.26           O  
ATOM    494  H   TYR A  31      10.822  18.566  -5.541  1.00  0.08           H  
ATOM    495  HA  TYR A  31       8.931  16.505  -5.664  1.00  0.08           H  
ATOM    496  HB2 TYR A  31       8.815  18.625  -3.910  1.00  0.22           H  
ATOM    497  HB3 TYR A  31       8.022  19.441  -5.123  1.00  0.06           H  
ATOM    498  HD1 TYR A  31       7.766  16.293  -3.027  1.00  1.62           H  
ATOM    499  HD2 TYR A  31       5.835  19.138  -5.594  1.00  1.37           H  
ATOM    500  HE1 TYR A  31       5.598  15.314  -2.496  1.00  1.61           H  
ATOM    501  HE2 TYR A  31       3.641  18.152  -4.975  1.00  1.35           H  
ATOM    502  HH  TYR A  31       3.453  15.202  -3.016  1.00  0.27           H  
ATOM    503  N   LYS A  32       8.048  19.114  -7.412  1.00  0.05           N  
ATOM    504  CA  LYS A  32       7.332  19.558  -8.614  1.00  0.08           C  
ATOM    505  C   LYS A  32       7.686  18.750  -9.856  1.00  0.07           C  
ATOM    506  O   LYS A  32       6.779  18.395 -10.570  1.00  0.12           O  
ATOM    507  CB  LYS A  32       7.606  20.995  -8.703  1.00  0.16           C  
ATOM    508  CG  LYS A  32       6.936  21.785  -7.609  1.00  0.30           C  
ATOM    509  CD  LYS A  32       5.420  21.608  -7.781  1.00  0.65           C  
ATOM    510  CE  LYS A  32       4.718  22.776  -7.185  1.00  0.63           C  
ATOM    511  NZ  LYS A  32       4.917  23.883  -8.143  1.00  1.97           N  
ATOM    512  H   LYS A  32       8.444  19.796  -6.816  1.00  0.04           H  
ATOM    513  HA  LYS A  32       6.276  19.402  -8.471  1.00  0.07           H  
ATOM    514  HB2 LYS A  32       8.651  21.174  -8.635  1.00  0.09           H  
ATOM    515  HB3 LYS A  32       7.271  21.324  -9.648  1.00  0.31           H  
ATOM    516  HG2 LYS A  32       7.267  21.442  -6.637  1.00  0.27           H  
ATOM    517  HG3 LYS A  32       7.273  22.802  -7.708  1.00  0.29           H  
ATOM    518  HD2 LYS A  32       5.192  21.515  -8.831  1.00  1.56           H  
ATOM    519  HD3 LYS A  32       5.087  20.712  -7.278  1.00  1.37           H  
ATOM    520  HE2 LYS A  32       3.669  22.538  -7.079  1.00  1.46           H  
ATOM    521  HE3 LYS A  32       5.193  23.031  -6.254  1.00  2.29           H  
ATOM    522  HZ1 LYS A  32       5.479  23.440  -8.894  1.00  2.78           H  
ATOM    523  HZ2 LYS A  32       4.018  24.237  -8.524  1.00  2.03           H  
ATOM    524  HZ3 LYS A  32       5.509  24.672  -7.776  1.00  3.13           H  
ATOM    525  N   GLN A  33       8.951  18.495 -10.073  1.00  0.05           N  
ATOM    526  CA  GLN A  33       9.351  17.687 -11.285  1.00  0.08           C  
ATOM    527  C   GLN A  33       8.884  16.239 -11.214  1.00  0.18           C  
ATOM    528  O   GLN A  33       8.533  15.631 -12.202  1.00  0.49           O  
ATOM    529  CB  GLN A  33      10.855  17.589 -11.317  1.00  0.08           C  
ATOM    530  CG  GLN A  33      11.407  18.740 -12.090  1.00  0.31           C  
ATOM    531  CD  GLN A  33      11.241  18.649 -13.610  1.00  0.45           C  
ATOM    532  OE1 GLN A  33      11.633  19.504 -14.365  1.00  1.63           O  
ATOM    533  NE2 GLN A  33      10.663  17.636 -14.156  1.00  0.72           N  
ATOM    534  H   GLN A  33       9.625  18.846  -9.441  1.00  0.06           H  
ATOM    535  HA  GLN A  33       8.934  18.147 -12.169  1.00  0.08           H  
ATOM    536  HB2 GLN A  33      11.222  17.656 -10.303  1.00  0.24           H  
ATOM    537  HB3 GLN A  33      11.210  16.652 -11.730  1.00  0.30           H  
ATOM    538  HG2 GLN A  33      10.967  19.654 -11.749  1.00  0.45           H  
ATOM    539  HG3 GLN A  33      12.438  18.728 -11.874  1.00  0.44           H  
ATOM    540 HE21 GLN A  33      10.351  16.882 -13.621  1.00  1.64           H  
ATOM    541 HE22 GLN A  33      10.546  17.654 -15.131  1.00  0.98           H  
ATOM    542  N   ALA A  34       8.931  15.740 -10.024  1.00  0.12           N  
ATOM    543  CA  ALA A  34       8.518  14.344  -9.719  1.00  0.12           C  
ATOM    544  C   ALA A  34       6.995  14.131  -9.746  1.00  0.15           C  
ATOM    545  O   ALA A  34       6.522  13.080 -10.130  1.00  0.18           O  
ATOM    546  CB  ALA A  34       8.956  14.117  -8.258  1.00  0.06           C  
ATOM    547  H   ALA A  34       9.267  16.331  -9.311  1.00  0.32           H  
ATOM    548  HA  ALA A  34       8.979  13.660 -10.418  1.00  0.19           H  
ATOM    549  HB1 ALA A  34       8.464  14.819  -7.604  1.00  0.94           H  
ATOM    550  HB2 ALA A  34       8.664  13.134  -7.947  1.00  0.95           H  
ATOM    551  HB3 ALA A  34      10.020  14.231  -8.142  1.00  0.95           H  
ATOM    552  N   THR A  35       6.320  15.162  -9.321  1.00  0.16           N  
ATOM    553  CA  THR A  35       4.819  15.244  -9.217  1.00  0.25           C  
ATOM    554  C   THR A  35       4.005  15.897 -10.319  1.00  0.31           C  
ATOM    555  O   THR A  35       3.098  15.304 -10.868  1.00  0.42           O  
ATOM    556  CB  THR A  35       4.548  16.113  -7.980  1.00  0.33           C  
ATOM    557  OG1 THR A  35       5.275  17.325  -8.182  1.00  0.32           O  
ATOM    558  CG2 THR A  35       5.237  15.487  -6.804  1.00  0.23           C  
ATOM    559  H   THR A  35       6.850  15.937  -9.040  1.00  0.13           H  
ATOM    560  HA  THR A  35       4.420  14.269  -9.029  1.00  0.31           H  
ATOM    561  HB  THR A  35       3.496  16.313  -7.805  1.00  0.46           H  
ATOM    562  HG1 THR A  35       6.012  17.305  -7.559  1.00  0.32           H  
ATOM    563 HG21 THR A  35       6.299  15.420  -6.960  1.00  1.11           H  
ATOM    564 HG22 THR A  35       5.076  16.067  -5.928  1.00  1.17           H  
ATOM    565 HG23 THR A  35       4.849  14.491  -6.648  1.00  0.86           H  
ATOM    566  N   VAL A  36       4.357  17.112 -10.594  1.00  0.25           N  
ATOM    567  CA  VAL A  36       3.678  17.945 -11.655  1.00  0.28           C  
ATOM    568  C   VAL A  36       4.318  17.668 -13.021  1.00  0.24           C  
ATOM    569  O   VAL A  36       3.663  17.324 -13.987  1.00  0.30           O  
ATOM    570  CB  VAL A  36       3.939  19.448 -11.273  1.00  0.29           C  
ATOM    571  CG1 VAL A  36       3.321  20.410 -12.266  1.00  0.31           C  
ATOM    572  CG2 VAL A  36       3.461  19.752  -9.862  1.00  0.31           C  
ATOM    573  H   VAL A  36       5.102  17.438 -10.035  1.00  0.20           H  
ATOM    574  HA  VAL A  36       2.625  17.701 -11.711  1.00  0.31           H  
ATOM    575  HB  VAL A  36       5.004  19.629 -11.278  1.00  0.25           H  
ATOM    576 HG11 VAL A  36       2.257  20.245 -12.364  1.00  1.17           H  
ATOM    577 HG12 VAL A  36       3.500  21.417 -11.921  1.00  1.39           H  
ATOM    578 HG13 VAL A  36       3.806  20.301 -13.230  1.00  0.88           H  
ATOM    579 HG21 VAL A  36       2.420  19.499  -9.721  1.00  0.95           H  
ATOM    580 HG22 VAL A  36       4.083  19.143  -9.217  1.00  0.96           H  
ATOM    581 HG23 VAL A  36       3.607  20.802  -9.644  1.00  1.26           H  
ATOM    582  N   GLY A  37       5.605  17.846 -12.956  1.00  0.19           N  
ATOM    583  CA  GLY A  37       6.575  17.669 -14.089  1.00  0.15           C  
ATOM    584  C   GLY A  37       7.488  18.891 -14.308  1.00  0.05           C  
ATOM    585  O   GLY A  37       7.869  19.625 -13.409  1.00  0.06           O  
ATOM    586  H   GLY A  37       5.909  18.122 -12.063  1.00  0.19           H  
ATOM    587  HA2 GLY A  37       7.206  16.818 -13.884  1.00  0.19           H  
ATOM    588  HA3 GLY A  37       6.020  17.480 -14.999  1.00  0.22           H  
ATOM    589  N   ASP A  38       7.837  19.055 -15.555  1.00  0.22           N  
ATOM    590  CA  ASP A  38       8.699  20.172 -16.003  1.00  0.40           C  
ATOM    591  C   ASP A  38       8.073  21.531 -15.683  1.00  0.44           C  
ATOM    592  O   ASP A  38       6.933  21.799 -16.016  1.00  0.41           O  
ATOM    593  CB  ASP A  38       8.783  19.966 -17.538  1.00  0.44           C  
ATOM    594  CG  ASP A  38       9.871  18.969 -17.901  1.00  0.53           C  
ATOM    595  OD1 ASP A  38      10.079  18.079 -17.091  1.00  0.99           O  
ATOM    596  OD2 ASP A  38      10.426  19.174 -18.971  1.00  1.10           O  
ATOM    597  H   ASP A  38       7.565  18.451 -16.269  1.00  0.27           H  
ATOM    598  HA  ASP A  38       9.659  20.088 -15.514  1.00  0.43           H  
ATOM    599  HB2 ASP A  38       7.851  19.597 -17.936  1.00  0.47           H  
ATOM    600  HB3 ASP A  38       9.011  20.896 -18.018  1.00  0.40           H  
ATOM    601  N   ILE A  39       8.852  22.342 -15.025  1.00  0.52           N  
ATOM    602  CA  ILE A  39       8.406  23.711 -14.633  1.00  0.57           C  
ATOM    603  C   ILE A  39       7.302  24.353 -15.481  1.00  0.52           C  
ATOM    604  O   ILE A  39       7.513  25.121 -16.392  1.00  0.48           O  
ATOM    605  CB  ILE A  39       9.570  24.589 -14.226  1.00  0.58           C  
ATOM    606  CG1 ILE A  39       8.881  25.677 -13.388  1.00  0.52           C  
ATOM    607  CG2 ILE A  39      10.333  25.124 -15.449  1.00  0.55           C  
ATOM    608  CD1 ILE A  39       9.830  26.352 -12.509  1.00  0.35           C  
ATOM    609  H   ILE A  39       9.751  22.046 -14.785  1.00  0.56           H  
ATOM    610  HA  ILE A  39       7.929  23.639 -13.680  1.00  0.54           H  
ATOM    611  HB  ILE A  39      10.243  24.008 -13.607  1.00  0.61           H  
ATOM    612 HG12 ILE A  39       8.222  26.313 -13.950  1.00  0.46           H  
ATOM    613 HG13 ILE A  39       8.227  25.202 -12.692  1.00  0.55           H  
ATOM    614 HG21 ILE A  39       9.676  25.688 -16.091  1.00  0.69           H  
ATOM    615 HG22 ILE A  39      11.149  25.771 -15.172  1.00  1.18           H  
ATOM    616 HG23 ILE A  39      10.741  24.279 -15.993  1.00  1.26           H  
ATOM    617 HD11 ILE A  39      10.284  25.573 -11.910  1.00  1.09           H  
ATOM    618 HD12 ILE A  39      10.572  26.908 -13.062  1.00  1.37           H  
ATOM    619 HD13 ILE A  39       9.237  26.989 -11.869  1.00  0.93           H  
ATOM    620  N   ASN A  40       6.098  24.008 -15.108  1.00  0.51           N  
ATOM    621  CA  ASN A  40       4.893  24.530 -15.813  1.00  0.53           C  
ATOM    622  C   ASN A  40       4.325  25.730 -15.024  1.00  0.64           C  
ATOM    623  O   ASN A  40       3.147  26.025 -14.984  1.00  0.62           O  
ATOM    624  CB  ASN A  40       3.929  23.352 -15.971  1.00  0.43           C  
ATOM    625  CG  ASN A  40       3.406  22.938 -14.616  1.00  1.16           C  
ATOM    626  OD1 ASN A  40       4.140  22.699 -13.686  1.00  2.12           O  
ATOM    627  ND2 ASN A  40       2.131  22.842 -14.456  1.00  1.93           N  
ATOM    628  H   ASN A  40       6.000  23.387 -14.354  1.00  0.50           H  
ATOM    629  HA  ASN A  40       5.177  24.896 -16.790  1.00  0.59           H  
ATOM    630  HB2 ASN A  40       3.098  23.612 -16.607  1.00  0.99           H  
ATOM    631  HB3 ASN A  40       4.456  22.505 -16.390  1.00  1.33           H  
ATOM    632 HD21 ASN A  40       1.515  23.326 -15.042  1.00  2.60           H  
ATOM    633 HD22 ASN A  40       1.815  22.270 -13.734  1.00  2.43           H  
ATOM    634  N   THR A  41       5.282  26.370 -14.412  1.00  0.84           N  
ATOM    635  CA  THR A  41       5.106  27.593 -13.579  1.00  1.09           C  
ATOM    636  C   THR A  41       6.083  28.510 -14.228  1.00  1.54           C  
ATOM    637  O   THR A  41       7.033  28.073 -14.860  1.00  2.66           O  
ATOM    638  CB  THR A  41       5.553  27.508 -12.131  1.00  0.95           C  
ATOM    639  OG1 THR A  41       6.594  26.569 -12.011  1.00  1.04           O  
ATOM    640  CG2 THR A  41       4.500  26.960 -11.321  1.00  0.58           C  
ATOM    641  H   THR A  41       6.196  26.030 -14.496  1.00  0.88           H  
ATOM    642  HA  THR A  41       4.110  27.994 -13.700  1.00  1.16           H  
ATOM    643  HB  THR A  41       5.877  28.467 -11.741  1.00  1.48           H  
ATOM    644  HG1 THR A  41       6.190  25.700 -12.063  1.00  1.15           H  
ATOM    645 HG21 THR A  41       4.229  25.998 -11.723  1.00  0.51           H  
ATOM    646 HG22 THR A  41       4.906  26.887 -10.327  1.00  1.44           H  
ATOM    647 HG23 THR A  41       3.697  27.680 -11.391  1.00  1.55           H  
ATOM    648  N   GLU A  42       5.863  29.768 -14.030  1.00  0.94           N  
ATOM    649  CA  GLU A  42       6.807  30.722 -14.678  1.00  1.18           C  
ATOM    650  C   GLU A  42       7.771  31.422 -13.786  1.00  1.18           C  
ATOM    651  O   GLU A  42       7.569  31.539 -12.594  1.00  1.12           O  
ATOM    652  CB  GLU A  42       5.997  31.744 -15.395  1.00  1.41           C  
ATOM    653  CG  GLU A  42       5.758  33.082 -14.596  1.00  1.94           C  
ATOM    654  CD  GLU A  42       4.873  34.032 -15.388  1.00  2.27           C  
ATOM    655  OE1 GLU A  42       5.382  34.568 -16.359  1.00  3.05           O  
ATOM    656  OE2 GLU A  42       3.736  34.146 -14.962  1.00  1.81           O  
ATOM    657  H   GLU A  42       5.109  30.051 -13.468  1.00  1.08           H  
ATOM    658  HA  GLU A  42       7.385  30.203 -15.430  1.00  1.25           H  
ATOM    659  HB2 GLU A  42       6.552  31.928 -16.292  1.00  2.26           H  
ATOM    660  HB3 GLU A  42       5.067  31.248 -15.599  1.00  0.98           H  
ATOM    661  HG2 GLU A  42       5.294  32.903 -13.639  1.00  1.83           H  
ATOM    662  HG3 GLU A  42       6.697  33.591 -14.441  1.00  2.74           H  
ATOM    663  N   ARG A  43       8.794  31.857 -14.450  1.00  1.24           N  
ATOM    664  CA  ARG A  43       9.856  32.578 -13.740  1.00  1.21           C  
ATOM    665  C   ARG A  43       9.455  34.044 -13.523  1.00  1.32           C  
ATOM    666  O   ARG A  43       9.489  34.813 -14.462  1.00  1.67           O  
ATOM    667  CB  ARG A  43      11.073  32.475 -14.606  1.00  1.31           C  
ATOM    668  CG  ARG A  43      12.254  32.891 -13.735  1.00  1.22           C  
ATOM    669  CD  ARG A  43      13.519  32.947 -14.568  1.00  1.42           C  
ATOM    670  NE  ARG A  43      14.673  33.091 -13.608  1.00  1.41           N  
ATOM    671  CZ  ARG A  43      15.508  34.049 -13.563  1.00  1.44           C  
ATOM    672  NH1 ARG A  43      15.783  34.679 -14.621  1.00  1.76           N  
ATOM    673  NH2 ARG A  43      16.036  34.315 -12.438  1.00  2.20           N  
ATOM    674  H   ARG A  43       8.846  31.685 -15.416  1.00  1.32           H  
ATOM    675  HA  ARG A  43      10.038  32.092 -12.806  1.00  1.01           H  
ATOM    676  HB2 ARG A  43      11.175  31.444 -14.887  1.00  1.27           H  
ATOM    677  HB3 ARG A  43      10.926  33.042 -15.505  1.00  1.52           H  
ATOM    678  HG2 ARG A  43      12.085  33.842 -13.251  1.00  1.17           H  
ATOM    679  HG3 ARG A  43      12.272  32.110 -12.989  1.00  1.01           H  
ATOM    680  HD2 ARG A  43      13.642  32.037 -15.149  1.00  1.47           H  
ATOM    681  HD3 ARG A  43      13.417  33.793 -15.235  1.00  1.52           H  
ATOM    682  HE  ARG A  43      14.829  32.389 -12.927  1.00  1.47           H  
ATOM    683 HH11 ARG A  43      15.332  34.351 -15.442  1.00  2.03           H  
ATOM    684 HH12 ARG A  43      16.409  35.446 -14.611  1.00  2.39           H  
ATOM    685 HH21 ARG A  43      15.734  33.726 -11.685  1.00  2.83           H  
ATOM    686 HH22 ARG A  43      16.693  35.049 -12.320  1.00  2.70           H  
ATOM    687  N   PRO A  44       9.076  34.379 -12.312  1.00  1.07           N  
ATOM    688  CA  PRO A  44       8.665  35.762 -11.967  1.00  1.22           C  
ATOM    689  C   PRO A  44       9.175  36.984 -12.792  1.00  1.43           C  
ATOM    690  O   PRO A  44      10.340  37.142 -13.116  1.00  1.47           O  
ATOM    691  CB  PRO A  44       9.186  35.860 -10.547  1.00  1.07           C  
ATOM    692  CG  PRO A  44       8.830  34.468  -9.933  1.00  0.79           C  
ATOM    693  CD  PRO A  44       9.018  33.468 -11.109  1.00  0.72           C  
ATOM    694  HA  PRO A  44       7.584  35.780 -11.974  1.00  1.27           H  
ATOM    695  HB2 PRO A  44      10.247  36.056 -10.547  1.00  1.05           H  
ATOM    696  HB3 PRO A  44       8.677  36.682 -10.076  1.00  1.28           H  
ATOM    697  HG2 PRO A  44       9.455  34.200  -9.095  1.00  0.64           H  
ATOM    698  HG3 PRO A  44       7.796  34.449  -9.606  1.00  0.91           H  
ATOM    699  HD2 PRO A  44       9.861  32.790 -11.071  1.00  0.49           H  
ATOM    700  HD3 PRO A  44       8.145  32.849 -11.114  1.00  0.76           H  
ATOM    701  N   GLY A  45       8.198  37.805 -13.075  1.00  1.74           N  
ATOM    702  CA  GLY A  45       8.350  39.102 -13.856  1.00  1.94           C  
ATOM    703  C   GLY A  45       7.800  40.310 -13.061  1.00  1.90           C  
ATOM    704  O   GLY A  45       8.030  41.465 -13.362  1.00  2.59           O  
ATOM    705  H   GLY A  45       7.328  37.510 -12.743  1.00  1.94           H  
ATOM    706  HA2 GLY A  45       9.394  39.283 -14.066  1.00  1.79           H  
ATOM    707  HA3 GLY A  45       7.812  39.031 -14.789  1.00  2.49           H  
ATOM    708  N   MET A  46       7.063  39.958 -12.046  1.00  1.45           N  
ATOM    709  CA  MET A  46       6.404  40.906 -11.101  1.00  1.87           C  
ATOM    710  C   MET A  46       7.321  40.985  -9.838  1.00  1.74           C  
ATOM    711  O   MET A  46       8.412  40.440  -9.802  1.00  1.69           O  
ATOM    712  CB  MET A  46       5.007  40.274 -10.724  1.00  2.40           C  
ATOM    713  CG  MET A  46       4.288  39.660 -11.969  1.00  3.18           C  
ATOM    714  SD  MET A  46       3.712  40.769 -13.281  1.00  3.33           S  
ATOM    715  CE  MET A  46       2.058  40.065 -13.513  1.00  4.55           C  
ATOM    716  H   MET A  46       6.937  39.010 -11.882  1.00  1.24           H  
ATOM    717  HA  MET A  46       6.315  41.885 -11.553  1.00  2.15           H  
ATOM    718  HB2 MET A  46       5.140  39.507  -9.972  1.00  2.12           H  
ATOM    719  HB3 MET A  46       4.361  41.040 -10.314  1.00  2.85           H  
ATOM    720  HG2 MET A  46       4.944  38.943 -12.434  1.00  3.49           H  
ATOM    721  HG3 MET A  46       3.442  39.089 -11.614  1.00  3.91           H  
ATOM    722  HE1 MET A  46       1.492  40.142 -12.596  1.00  4.70           H  
ATOM    723  HE2 MET A  46       1.547  40.627 -14.279  1.00  4.97           H  
ATOM    724  HE3 MET A  46       2.126  39.037 -13.841  1.00  4.96           H  
ATOM    725  N   LEU A  47       6.884  41.638  -8.796  1.00  1.93           N  
ATOM    726  CA  LEU A  47       7.757  41.730  -7.579  1.00  1.88           C  
ATOM    727  C   LEU A  47       7.662  40.453  -6.712  1.00  2.14           C  
ATOM    728  O   LEU A  47       7.508  40.476  -5.508  1.00  2.59           O  
ATOM    729  CB  LEU A  47       7.331  43.003  -6.810  1.00  2.26           C  
ATOM    730  CG  LEU A  47       7.316  44.235  -7.756  1.00  3.11           C  
ATOM    731  CD1 LEU A  47       6.938  45.469  -6.939  1.00  3.70           C  
ATOM    732  CD2 LEU A  47       8.700  44.476  -8.374  1.00  3.41           C  
ATOM    733  H   LEU A  47       6.005  42.062  -8.802  1.00  2.20           H  
ATOM    734  HA  LEU A  47       8.790  41.823  -7.877  1.00  1.61           H  
ATOM    735  HB2 LEU A  47       6.350  42.861  -6.381  1.00  2.35           H  
ATOM    736  HB3 LEU A  47       8.030  43.171  -6.002  1.00  2.19           H  
ATOM    737  HG  LEU A  47       6.589  44.093  -8.546  1.00  3.48           H  
ATOM    738 HD11 LEU A  47       7.654  45.635  -6.148  1.00  3.20           H  
ATOM    739 HD12 LEU A  47       6.918  46.339  -7.577  1.00  4.79           H  
ATOM    740 HD13 LEU A  47       5.958  45.345  -6.499  1.00  3.95           H  
ATOM    741 HD21 LEU A  47       9.429  44.646  -7.597  1.00  2.95           H  
ATOM    742 HD22 LEU A  47       9.013  43.635  -8.974  1.00  3.44           H  
ATOM    743 HD23 LEU A  47       8.668  45.349  -9.011  1.00  4.49           H  
ATOM    744  N   ASP A  48       7.799  39.333  -7.373  1.00  2.12           N  
ATOM    745  CA  ASP A  48       7.732  38.001  -6.695  1.00  2.46           C  
ATOM    746  C   ASP A  48       9.202  37.573  -6.411  1.00  2.07           C  
ATOM    747  O   ASP A  48       9.698  36.465  -6.584  1.00  2.08           O  
ATOM    748  CB  ASP A  48       6.969  37.114  -7.705  1.00  3.19           C  
ATOM    749  CG  ASP A  48       6.362  35.917  -6.992  1.00  3.87           C  
ATOM    750  OD1 ASP A  48       5.492  36.192  -6.183  1.00  4.67           O  
ATOM    751  OD2 ASP A  48       6.794  34.818  -7.295  1.00  3.98           O  
ATOM    752  H   ASP A  48       7.949  39.372  -8.341  1.00  2.07           H  
ATOM    753  HA  ASP A  48       7.201  38.083  -5.755  1.00  2.51           H  
ATOM    754  HB2 ASP A  48       6.164  37.665  -8.165  1.00  3.95           H  
ATOM    755  HB3 ASP A  48       7.628  36.738  -8.458  1.00  2.85           H  
ATOM    756  N   PHE A  49       9.856  38.602  -5.938  1.00  1.96           N  
ATOM    757  CA  PHE A  49      11.283  38.602  -5.546  1.00  1.76           C  
ATOM    758  C   PHE A  49      11.664  37.406  -4.691  1.00  1.25           C  
ATOM    759  O   PHE A  49      12.679  36.792  -4.932  1.00  1.14           O  
ATOM    760  CB  PHE A  49      11.563  39.955  -4.868  1.00  2.18           C  
ATOM    761  CG  PHE A  49      11.568  41.127  -5.883  1.00  2.53           C  
ATOM    762  CD1 PHE A  49      11.290  40.977  -7.237  1.00  2.95           C  
ATOM    763  CD2 PHE A  49      11.887  42.386  -5.417  1.00  2.93           C  
ATOM    764  CE1 PHE A  49      11.339  42.061  -8.090  1.00  3.57           C  
ATOM    765  CE2 PHE A  49      11.934  43.470  -6.271  1.00  3.48           C  
ATOM    766  CZ  PHE A  49      11.661  43.308  -7.608  1.00  3.75           C  
ATOM    767  H   PHE A  49       9.353  39.437  -5.833  1.00  2.25           H  
ATOM    768  HA  PHE A  49      11.879  38.528  -6.441  1.00  1.82           H  
ATOM    769  HB2 PHE A  49      10.814  40.153  -4.115  1.00  2.82           H  
ATOM    770  HB3 PHE A  49      12.529  39.918  -4.389  1.00  1.81           H  
ATOM    771  HD1 PHE A  49      11.025  40.015  -7.648  1.00  3.11           H  
ATOM    772  HD2 PHE A  49      12.101  42.527  -4.370  1.00  3.10           H  
ATOM    773  HE1 PHE A  49      11.123  41.928  -9.141  1.00  4.14           H  
ATOM    774  HE2 PHE A  49      12.186  44.450  -5.888  1.00  3.94           H  
ATOM    775  HZ  PHE A  49      11.699  44.155  -8.281  1.00  4.33           H  
ATOM    776  N   LYS A  50      10.889  37.059  -3.706  1.00  1.18           N  
ATOM    777  CA  LYS A  50      11.298  35.864  -2.885  1.00  0.63           C  
ATOM    778  C   LYS A  50      10.497  34.636  -3.363  1.00  0.39           C  
ATOM    779  O   LYS A  50      10.187  33.745  -2.587  1.00  0.33           O  
ATOM    780  CB  LYS A  50      11.133  36.157  -1.359  1.00  0.82           C  
ATOM    781  CG  LYS A  50      12.179  35.262  -0.584  1.00  1.35           C  
ATOM    782  CD  LYS A  50      12.109  35.544   0.956  1.00  2.03           C  
ATOM    783  CE  LYS A  50      13.441  35.184   1.676  1.00  2.69           C  
ATOM    784  NZ  LYS A  50      13.747  33.722   1.605  1.00  3.45           N  
ATOM    785  H   LYS A  50      10.073  37.573  -3.530  1.00  1.58           H  
ATOM    786  HA  LYS A  50      12.336  35.635  -3.068  1.00  0.55           H  
ATOM    787  HB2 LYS A  50      11.309  37.207  -1.169  1.00  1.07           H  
ATOM    788  HB3 LYS A  50      10.121  35.920  -1.053  1.00  1.29           H  
ATOM    789  HG2 LYS A  50      11.967  34.216  -0.781  1.00  1.96           H  
ATOM    790  HG3 LYS A  50      13.168  35.482  -0.966  1.00  1.51           H  
ATOM    791  HD2 LYS A  50      11.911  36.597   1.112  1.00  2.22           H  
ATOM    792  HD3 LYS A  50      11.293  34.988   1.392  1.00  2.43           H  
ATOM    793  HE2 LYS A  50      14.258  35.748   1.240  1.00  2.50           H  
ATOM    794  HE3 LYS A  50      13.366  35.477   2.718  1.00  3.34           H  
ATOM    795  HZ1 LYS A  50      13.027  33.121   1.160  1.00  3.25           H  
ATOM    796  HZ2 LYS A  50      14.581  33.578   0.994  1.00  3.74           H  
ATOM    797  HZ3 LYS A  50      14.064  33.255   2.489  1.00  4.46           H  
ATOM    798  N   GLY A  51      10.199  34.608  -4.641  1.00  0.36           N  
ATOM    799  CA  GLY A  51       9.420  33.448  -5.182  1.00  0.17           C  
ATOM    800  C   GLY A  51      10.358  32.758  -6.132  1.00  0.05           C  
ATOM    801  O   GLY A  51      10.686  31.592  -5.980  1.00  0.33           O  
ATOM    802  H   GLY A  51      10.473  35.325  -5.273  1.00  0.54           H  
ATOM    803  HA2 GLY A  51       9.124  32.761  -4.403  1.00  0.17           H  
ATOM    804  HA3 GLY A  51       8.545  33.800  -5.719  1.00  0.29           H  
ATOM    805  N   LYS A  52      10.746  33.580  -7.076  1.00  0.14           N  
ATOM    806  CA  LYS A  52      11.679  33.195  -8.175  1.00  0.09           C  
ATOM    807  C   LYS A  52      12.506  31.964  -7.856  1.00  0.04           C  
ATOM    808  O   LYS A  52      12.475  31.007  -8.576  1.00  0.11           O  
ATOM    809  CB  LYS A  52      12.483  34.439  -8.543  1.00  0.17           C  
ATOM    810  CG  LYS A  52      13.997  34.405  -8.187  1.00  1.46           C  
ATOM    811  CD  LYS A  52      14.207  34.964  -6.745  1.00  2.00           C  
ATOM    812  CE  LYS A  52      14.431  36.491  -6.751  1.00  2.12           C  
ATOM    813  NZ  LYS A  52      15.561  36.809  -7.660  1.00  2.36           N  
ATOM    814  H   LYS A  52      10.398  34.501  -7.030  1.00  0.33           H  
ATOM    815  HA  LYS A  52      11.075  32.923  -9.026  1.00  0.13           H  
ATOM    816  HB2 LYS A  52      12.373  34.562  -9.611  1.00  1.24           H  
ATOM    817  HB3 LYS A  52      11.987  35.238  -7.994  1.00  1.08           H  
ATOM    818  HG2 LYS A  52      14.412  33.409  -8.273  1.00  2.03           H  
ATOM    819  HG3 LYS A  52      14.513  35.005  -8.921  1.00  1.85           H  
ATOM    820  HD2 LYS A  52      13.297  34.780  -6.178  1.00  2.19           H  
ATOM    821  HD3 LYS A  52      15.026  34.462  -6.248  1.00  2.62           H  
ATOM    822  HE2 LYS A  52      13.534  37.012  -7.069  1.00  1.97           H  
ATOM    823  HE3 LYS A  52      14.695  36.809  -5.748  1.00  3.23           H  
ATOM    824  HZ1 LYS A  52      15.941  35.927  -8.057  1.00  2.51           H  
ATOM    825  HZ2 LYS A  52      15.242  37.419  -8.443  1.00  2.43           H  
ATOM    826  HZ3 LYS A  52      16.318  37.292  -7.130  1.00  3.22           H  
ATOM    827  N   ALA A  53      13.228  32.056  -6.785  1.00  0.05           N  
ATOM    828  CA  ALA A  53      14.100  30.951  -6.301  1.00  0.05           C  
ATOM    829  C   ALA A  53      13.412  29.578  -6.545  1.00  0.06           C  
ATOM    830  O   ALA A  53      13.940  28.740  -7.237  1.00  0.12           O  
ATOM    831  CB  ALA A  53      14.235  31.339  -4.881  1.00  0.14           C  
ATOM    832  H   ALA A  53      13.169  32.907  -6.309  1.00  0.13           H  
ATOM    833  HA  ALA A  53      15.044  30.968  -6.826  1.00  0.12           H  
ATOM    834  HB1 ALA A  53      14.651  32.329  -4.843  1.00  0.84           H  
ATOM    835  HB2 ALA A  53      13.242  31.367  -4.465  1.00  1.05           H  
ATOM    836  HB3 ALA A  53      14.855  30.701  -4.289  1.00  0.76           H  
ATOM    837  N   LYS A  54      12.250  29.405  -5.978  1.00  0.11           N  
ATOM    838  CA  LYS A  54      11.473  28.131  -6.147  1.00  0.13           C  
ATOM    839  C   LYS A  54      11.338  27.900  -7.648  1.00  0.13           C  
ATOM    840  O   LYS A  54      11.615  26.822  -8.144  1.00  0.17           O  
ATOM    841  CB  LYS A  54      10.079  28.347  -5.491  1.00  0.05           C  
ATOM    842  CG  LYS A  54      10.353  28.826  -4.072  1.00  0.60           C  
ATOM    843  CD  LYS A  54       9.851  27.891  -2.989  1.00  0.80           C  
ATOM    844  CE  LYS A  54      10.261  28.549  -1.659  1.00  0.36           C  
ATOM    845  NZ  LYS A  54       9.601  27.841  -0.520  1.00  1.76           N  
ATOM    846  H   LYS A  54      11.883  30.140  -5.440  1.00  0.17           H  
ATOM    847  HA  LYS A  54      11.988  27.289  -5.712  1.00  0.15           H  
ATOM    848  HB2 LYS A  54       9.515  29.094  -6.035  1.00  0.41           H  
ATOM    849  HB3 LYS A  54       9.498  27.442  -5.463  1.00  0.43           H  
ATOM    850  HG2 LYS A  54      11.417  28.790  -3.961  1.00  1.65           H  
ATOM    851  HG3 LYS A  54      10.001  29.841  -3.956  1.00  1.79           H  
ATOM    852  HD2 LYS A  54       8.785  27.750  -3.072  1.00  1.83           H  
ATOM    853  HD3 LYS A  54      10.361  26.946  -3.131  1.00  1.76           H  
ATOM    854  HE2 LYS A  54      11.339  28.495  -1.557  1.00  1.70           H  
ATOM    855  HE3 LYS A  54       9.976  29.597  -1.658  1.00  1.35           H  
ATOM    856  HZ1 LYS A  54       8.993  27.071  -0.866  1.00  2.70           H  
ATOM    857  HZ2 LYS A  54      10.315  27.483   0.153  1.00  2.13           H  
ATOM    858  HZ3 LYS A  54       8.987  28.520  -0.025  1.00  2.19           H  
ATOM    859  N   TRP A  55      10.913  28.930  -8.344  1.00  0.16           N  
ATOM    860  CA  TRP A  55      10.754  28.790  -9.798  1.00  0.21           C  
ATOM    861  C   TRP A  55      12.009  28.229 -10.426  1.00  0.18           C  
ATOM    862  O   TRP A  55      12.007  27.178 -11.021  1.00  0.18           O  
ATOM    863  CB  TRP A  55      10.507  30.157 -10.448  1.00  0.35           C  
ATOM    864  CG  TRP A  55      10.209  29.767 -11.875  1.00  0.54           C  
ATOM    865  CD1 TRP A  55       8.976  29.441 -12.266  1.00  0.67           C  
ATOM    866  CD2 TRP A  55      11.071  29.628 -12.912  1.00  0.64           C  
ATOM    867  NE1 TRP A  55       9.159  29.117 -13.509  1.00  0.81           N  
ATOM    868  CE2 TRP A  55      10.360  29.197 -13.984  1.00  0.80           C  
ATOM    869  CE3 TRP A  55      12.406  29.823 -13.098  1.00  0.64           C  
ATOM    870  CZ2 TRP A  55      10.881  28.953 -15.202  1.00  0.91           C  
ATOM    871  CZ3 TRP A  55      12.981  29.591 -14.323  1.00  0.80           C  
ATOM    872  CH2 TRP A  55      12.227  29.151 -15.401  1.00  0.93           C  
ATOM    873  H   TRP A  55      10.709  29.808  -7.951  1.00  0.21           H  
ATOM    874  HA  TRP A  55       9.960  28.101  -9.982  1.00  0.24           H  
ATOM    875  HB2 TRP A  55       9.651  30.639 -10.009  1.00  0.43           H  
ATOM    876  HB3 TRP A  55      11.346  30.833 -10.440  1.00  0.31           H  
ATOM    877  HD1 TRP A  55       8.055  29.489 -11.725  1.00  0.72           H  
ATOM    878  HE1 TRP A  55       8.431  28.825 -14.063  1.00  0.94           H  
ATOM    879  HE3 TRP A  55      13.004  30.173 -12.277  1.00  0.55           H  
ATOM    880  HZ2 TRP A  55      10.192  28.601 -15.945  1.00  0.99           H  
ATOM    881  HZ3 TRP A  55      14.037  29.746 -14.417  1.00  0.84           H  
ATOM    882  HH2 TRP A  55      12.689  28.976 -16.365  1.00  1.06           H  
ATOM    883  N   ASP A  56      13.032  28.993 -10.241  1.00  0.20           N  
ATOM    884  CA  ASP A  56      14.373  28.659 -10.773  1.00  0.30           C  
ATOM    885  C   ASP A  56      14.822  27.251 -10.368  1.00  0.25           C  
ATOM    886  O   ASP A  56      15.084  26.444 -11.235  1.00  0.21           O  
ATOM    887  CB  ASP A  56      15.278  29.806 -10.355  1.00  0.39           C  
ATOM    888  CG  ASP A  56      15.300  30.946 -11.350  1.00  0.54           C  
ATOM    889  OD1 ASP A  56      15.360  30.660 -12.528  1.00  1.08           O  
ATOM    890  OD2 ASP A  56      15.266  32.086 -10.923  1.00  1.36           O  
ATOM    891  H   ASP A  56      12.850  29.799  -9.707  1.00  0.17           H  
ATOM    892  HA  ASP A  56      14.317  28.636 -11.849  1.00  0.40           H  
ATOM    893  HB2 ASP A  56      14.855  30.195  -9.468  1.00  0.27           H  
ATOM    894  HB3 ASP A  56      16.265  29.484 -10.138  1.00  0.55           H  
ATOM    895  N   ALA A  57      14.899  26.986  -9.097  1.00  0.24           N  
ATOM    896  CA  ALA A  57      15.317  25.653  -8.603  1.00  0.22           C  
ATOM    897  C   ALA A  57      14.510  24.554  -9.308  1.00  0.19           C  
ATOM    898  O   ALA A  57      15.057  23.558  -9.715  1.00  0.27           O  
ATOM    899  CB  ALA A  57      15.092  25.676  -7.122  1.00  0.22           C  
ATOM    900  H   ALA A  57      14.674  27.667  -8.440  1.00  0.25           H  
ATOM    901  HA  ALA A  57      16.363  25.527  -8.840  1.00  0.25           H  
ATOM    902  HB1 ALA A  57      14.051  25.900  -6.910  1.00  0.90           H  
ATOM    903  HB2 ALA A  57      15.358  24.727  -6.678  1.00  1.21           H  
ATOM    904  HB3 ALA A  57      15.735  26.446  -6.726  1.00  1.00           H  
ATOM    905  N   TRP A  58      13.221  24.737  -9.421  1.00  0.13           N  
ATOM    906  CA  TRP A  58      12.384  23.707 -10.111  1.00  0.11           C  
ATOM    907  C   TRP A  58      12.768  23.748 -11.583  1.00  0.17           C  
ATOM    908  O   TRP A  58      13.102  22.735 -12.148  1.00  0.20           O  
ATOM    909  CB  TRP A  58      10.903  24.035  -9.903  1.00  0.09           C  
ATOM    910  CG  TRP A  58       9.986  23.090 -10.722  1.00  0.10           C  
ATOM    911  CD1 TRP A  58      10.325  22.003 -11.510  1.00  0.11           C  
ATOM    912  CD2 TRP A  58       8.655  23.271 -10.784  1.00  0.15           C  
ATOM    913  NE1 TRP A  58       9.138  21.629 -11.983  1.00  0.16           N  
ATOM    914  CE2 TRP A  58       8.102  22.328 -11.607  1.00  0.18           C  
ATOM    915  CE3 TRP A  58       7.843  24.209 -10.186  1.00  0.15           C  
ATOM    916  CZ2 TRP A  58       6.760  22.301 -11.857  1.00  0.22           C  
ATOM    917  CZ3 TRP A  58       6.504  24.193 -10.430  1.00  0.18           C  
ATOM    918  CH2 TRP A  58       5.967  23.244 -11.262  1.00  0.23           C  
ATOM    919  H   TRP A  58      12.804  25.541  -9.046  1.00  0.12           H  
ATOM    920  HA  TRP A  58      12.615  22.715  -9.779  1.00  0.09           H  
ATOM    921  HB2 TRP A  58      10.600  24.016  -8.874  1.00  0.08           H  
ATOM    922  HB3 TRP A  58      10.749  25.050 -10.219  1.00  0.13           H  
ATOM    923  HD1 TRP A  58      11.312  21.568 -11.691  1.00  0.10           H  
ATOM    924  HE1 TRP A  58       8.926  20.873 -12.581  1.00  0.18           H  
ATOM    925  HE3 TRP A  58       8.239  24.941  -9.503  1.00  0.15           H  
ATOM    926  HZ2 TRP A  58       6.336  21.548 -12.510  1.00  0.26           H  
ATOM    927  HZ3 TRP A  58       5.882  24.943  -9.970  1.00  0.22           H  
ATOM    928  HH2 TRP A  58       4.921  23.234 -11.461  1.00  0.26           H  
ATOM    929  N   ASN A  59      12.716  24.890 -12.192  1.00  0.21           N  
ATOM    930  CA  ASN A  59      13.071  25.041 -13.620  1.00  0.29           C  
ATOM    931  C   ASN A  59      14.367  24.306 -13.950  1.00  0.32           C  
ATOM    932  O   ASN A  59      14.406  23.594 -14.929  1.00  0.33           O  
ATOM    933  CB  ASN A  59      13.103  26.534 -13.826  1.00  0.28           C  
ATOM    934  CG  ASN A  59      14.052  26.910 -14.905  1.00  0.54           C  
ATOM    935  OD1 ASN A  59      13.970  26.535 -16.054  1.00  0.65           O  
ATOM    936  ND2 ASN A  59      14.996  27.684 -14.512  1.00  0.68           N  
ATOM    937  H   ASN A  59      12.449  25.694 -11.711  1.00  0.20           H  
ATOM    938  HA  ASN A  59      12.311  24.552 -14.198  1.00  0.34           H  
ATOM    939  HB2 ASN A  59      12.160  26.967 -14.082  1.00  0.36           H  
ATOM    940  HB3 ASN A  59      13.424  27.008 -12.919  1.00  0.14           H  
ATOM    941 HD21 ASN A  59      14.945  28.043 -13.591  1.00  1.26           H  
ATOM    942 HD22 ASN A  59      15.722  27.890 -15.121  1.00  1.23           H  
ATOM    943  N   GLU A  60      15.355  24.507 -13.132  1.00  0.32           N  
ATOM    944  CA  GLU A  60      16.704  23.880 -13.260  1.00  0.35           C  
ATOM    945  C   GLU A  60      16.562  22.419 -13.731  1.00  0.24           C  
ATOM    946  O   GLU A  60      17.310  21.874 -14.513  1.00  0.18           O  
ATOM    947  CB  GLU A  60      17.269  23.945 -11.820  1.00  0.41           C  
ATOM    948  CG  GLU A  60      18.716  23.404 -11.693  1.00  0.87           C  
ATOM    949  CD  GLU A  60      19.093  23.363 -10.207  1.00  1.92           C  
ATOM    950  OE1 GLU A  60      19.547  24.387  -9.723  1.00  1.77           O  
ATOM    951  OE2 GLU A  60      18.881  22.296  -9.655  1.00  3.12           O  
ATOM    952  H   GLU A  60      15.197  25.106 -12.382  1.00  0.30           H  
ATOM    953  HA  GLU A  60      17.286  24.424 -13.971  1.00  0.46           H  
ATOM    954  HB2 GLU A  60      17.233  24.959 -11.444  1.00  0.41           H  
ATOM    955  HB3 GLU A  60      16.645  23.335 -11.187  1.00  0.40           H  
ATOM    956  HG2 GLU A  60      18.796  22.397 -12.077  1.00  1.14           H  
ATOM    957  HG3 GLU A  60      19.423  24.042 -12.199  1.00  0.67           H  
ATOM    958  N   LEU A  61      15.529  21.843 -13.203  1.00  0.21           N  
ATOM    959  CA  LEU A  61      15.140  20.445 -13.455  1.00  0.11           C  
ATOM    960  C   LEU A  61      14.424  20.093 -14.746  1.00  0.17           C  
ATOM    961  O   LEU A  61      14.543  18.981 -15.224  1.00  0.13           O  
ATOM    962  CB  LEU A  61      14.190  20.134 -12.403  1.00  0.06           C  
ATOM    963  CG  LEU A  61      14.729  20.546 -11.040  1.00  0.05           C  
ATOM    964  CD1 LEU A  61      13.779  20.020 -10.096  1.00  0.06           C  
ATOM    965  CD2 LEU A  61      16.073  19.947 -10.783  1.00  0.15           C  
ATOM    966  H   LEU A  61      14.969  22.370 -12.592  1.00  0.25           H  
ATOM    967  HA  LEU A  61      15.879  19.743 -13.168  1.00  0.11           H  
ATOM    968  HB2 LEU A  61      13.211  20.546 -12.613  1.00  0.12           H  
ATOM    969  HB3 LEU A  61      14.148  19.056 -12.431  1.00  0.09           H  
ATOM    970  HG  LEU A  61      14.785  21.619 -10.923  1.00  0.09           H  
ATOM    971 HD11 LEU A  61      13.710  18.960 -10.291  1.00  1.11           H  
ATOM    972 HD12 LEU A  61      14.099  20.230  -9.090  1.00  1.11           H  
ATOM    973 HD13 LEU A  61      12.857  20.525 -10.335  1.00  1.18           H  
ATOM    974 HD21 LEU A  61      15.998  18.881 -10.927  1.00  0.95           H  
ATOM    975 HD22 LEU A  61      16.797  20.376 -11.459  1.00  0.64           H  
ATOM    976 HD23 LEU A  61      16.356  20.190  -9.766  1.00  0.86           H  
ATOM    977  N   LYS A  62      13.698  21.062 -15.247  1.00  0.41           N  
ATOM    978  CA  LYS A  62      12.894  20.952 -16.495  1.00  0.55           C  
ATOM    979  C   LYS A  62      13.320  19.811 -17.438  1.00  0.39           C  
ATOM    980  O   LYS A  62      13.994  19.921 -18.450  1.00  0.55           O  
ATOM    981  CB  LYS A  62      12.595  22.323 -17.061  1.00  0.72           C  
ATOM    982  CG  LYS A  62      11.461  22.101 -18.103  1.00  0.53           C  
ATOM    983  CD  LYS A  62      11.828  22.553 -19.555  1.00  0.57           C  
ATOM    984  CE  LYS A  62      12.939  21.750 -20.294  1.00  1.68           C  
ATOM    985  NZ  LYS A  62      12.547  20.314 -20.504  1.00  1.97           N  
ATOM    986  H   LYS A  62      13.695  21.918 -14.778  1.00  0.53           H  
ATOM    987  HA  LYS A  62      11.912  20.655 -16.161  1.00  0.58           H  
ATOM    988  HB2 LYS A  62      12.222  22.915 -16.236  1.00  0.84           H  
ATOM    989  HB3 LYS A  62      13.477  22.831 -17.390  1.00  0.80           H  
ATOM    990  HG2 LYS A  62      11.199  21.052 -18.060  1.00  0.35           H  
ATOM    991  HG3 LYS A  62      10.584  22.651 -17.784  1.00  0.56           H  
ATOM    992  HD2 LYS A  62      10.930  22.525 -20.157  1.00  1.19           H  
ATOM    993  HD3 LYS A  62      12.145  23.584 -19.495  1.00  0.91           H  
ATOM    994  HE2 LYS A  62      13.122  22.220 -21.253  1.00  2.19           H  
ATOM    995  HE3 LYS A  62      13.865  21.804 -19.730  1.00  2.39           H  
ATOM    996  HZ1 LYS A  62      11.648  20.080 -20.014  1.00  1.74           H  
ATOM    997  HZ2 LYS A  62      12.482  20.034 -21.501  1.00  2.61           H  
ATOM    998  HZ3 LYS A  62      13.267  19.729 -20.023  1.00  2.49           H  
ATOM    999  N   GLY A  63      12.841  18.699 -16.994  1.00  0.19           N  
ATOM   1000  CA  GLY A  63      13.060  17.377 -17.642  1.00  0.08           C  
ATOM   1001  C   GLY A  63      13.930  16.416 -16.813  1.00  0.13           C  
ATOM   1002  O   GLY A  63      14.604  15.611 -17.425  1.00  0.32           O  
ATOM   1003  H   GLY A  63      12.294  18.809 -16.189  1.00  0.24           H  
ATOM   1004  HA2 GLY A  63      12.104  16.903 -17.813  1.00  0.21           H  
ATOM   1005  HA3 GLY A  63      13.556  17.519 -18.588  1.00  0.19           H  
ATOM   1006  N   THR A  64      13.949  16.465 -15.493  1.00  0.08           N  
ATOM   1007  CA  THR A  64      14.815  15.481 -14.746  1.00  0.12           C  
ATOM   1008  C   THR A  64      13.979  14.190 -14.563  1.00  0.20           C  
ATOM   1009  O   THR A  64      12.766  14.272 -14.498  1.00  0.26           O  
ATOM   1010  CB  THR A  64      15.104  16.130 -13.368  1.00  0.19           C  
ATOM   1011  OG1 THR A  64      16.502  16.385 -13.367  1.00  0.31           O  
ATOM   1012  CG2 THR A  64      14.863  15.167 -12.202  1.00  0.32           C  
ATOM   1013  H   THR A  64      13.456  17.113 -14.931  1.00  0.20           H  
ATOM   1014  HA  THR A  64      15.724  15.265 -15.288  1.00  0.09           H  
ATOM   1015  HB  THR A  64      14.560  17.055 -13.243  1.00  0.12           H  
ATOM   1016  HG1 THR A  64      16.660  17.336 -13.430  1.00  1.43           H  
ATOM   1017 HG21 THR A  64      15.469  14.274 -12.270  1.00  1.20           H  
ATOM   1018 HG22 THR A  64      15.065  15.654 -11.268  1.00  1.26           H  
ATOM   1019 HG23 THR A  64      13.822  14.862 -12.226  1.00  0.66           H  
ATOM   1020  N   SER A  65      14.553  13.011 -14.463  1.00  0.20           N  
ATOM   1021  CA  SER A  65      13.621  11.831 -14.290  1.00  0.27           C  
ATOM   1022  C   SER A  65      12.633  11.979 -13.130  1.00  0.27           C  
ATOM   1023  O   SER A  65      12.994  12.239 -11.993  1.00  0.47           O  
ATOM   1024  CB  SER A  65      14.338  10.452 -14.230  1.00  0.45           C  
ATOM   1025  OG  SER A  65      13.639   9.645 -13.263  1.00  1.58           O  
ATOM   1026  H   SER A  65      15.525  12.890 -14.495  1.00  0.22           H  
ATOM   1027  HA  SER A  65      13.029  11.792 -15.193  1.00  0.21           H  
ATOM   1028  HB2 SER A  65      14.272   9.967 -15.194  1.00  0.88           H  
ATOM   1029  HB3 SER A  65      15.381  10.557 -13.987  1.00  0.52           H  
ATOM   1030  HG  SER A  65      14.357   9.155 -12.815  1.00  1.64           H  
ATOM   1031  N   LYS A  66      11.390  11.814 -13.508  1.00  0.22           N  
ATOM   1032  CA  LYS A  66      10.223  11.886 -12.577  1.00  0.37           C  
ATOM   1033  C   LYS A  66      10.584  11.277 -11.210  1.00  0.38           C  
ATOM   1034  O   LYS A  66      10.153  11.705 -10.157  1.00  0.54           O  
ATOM   1035  CB  LYS A  66       9.155  10.971 -13.248  1.00  0.41           C  
ATOM   1036  CG  LYS A  66       7.832  10.851 -12.415  1.00  1.36           C  
ATOM   1037  CD  LYS A  66       7.535   9.348 -12.085  1.00  2.48           C  
ATOM   1038  CE  LYS A  66       8.642   8.786 -11.183  1.00  3.98           C  
ATOM   1039  NZ  LYS A  66       8.444   7.317 -10.946  1.00  5.31           N  
ATOM   1040  H   LYS A  66      11.238  11.644 -14.461  1.00  0.28           H  
ATOM   1041  HA  LYS A  66       9.894  12.908 -12.454  1.00  0.55           H  
ATOM   1042  HB2 LYS A  66       8.912  11.377 -14.218  1.00  0.84           H  
ATOM   1043  HB3 LYS A  66       9.625  10.007 -13.403  1.00  1.11           H  
ATOM   1044  HG2 LYS A  66       7.866  11.460 -11.516  1.00  1.65           H  
ATOM   1045  HG3 LYS A  66       7.016  11.226 -13.018  1.00  1.57           H  
ATOM   1046  HD2 LYS A  66       6.583   9.275 -11.578  1.00  2.85           H  
ATOM   1047  HD3 LYS A  66       7.476   8.781 -13.001  1.00  2.51           H  
ATOM   1048  HE2 LYS A  66       9.602   8.928 -11.654  1.00  4.45           H  
ATOM   1049  HE3 LYS A  66       8.641   9.316 -10.239  1.00  4.25           H  
ATOM   1050  HZ1 LYS A  66       7.593   6.937 -11.408  1.00  5.19           H  
ATOM   1051  HZ2 LYS A  66       9.274   6.760 -11.272  1.00  6.07           H  
ATOM   1052  HZ3 LYS A  66       8.424   7.088  -9.929  1.00  6.05           H  
ATOM   1053  N   GLU A  67      11.423  10.279 -11.302  1.00  0.26           N  
ATOM   1054  CA  GLU A  67      11.881   9.536 -10.096  1.00  0.42           C  
ATOM   1055  C   GLU A  67      13.142  10.046  -9.515  1.00  0.21           C  
ATOM   1056  O   GLU A  67      13.218  10.104  -8.310  1.00  0.21           O  
ATOM   1057  CB  GLU A  67      12.016   8.057 -10.386  1.00  0.79           C  
ATOM   1058  CG  GLU A  67      11.141   7.339  -9.327  1.00  1.71           C  
ATOM   1059  CD  GLU A  67      11.147   5.849  -9.562  1.00  1.57           C  
ATOM   1060  OE1 GLU A  67      12.064   5.260  -8.995  1.00  2.29           O  
ATOM   1061  OE2 GLU A  67      10.239   5.470 -10.290  1.00  1.90           O  
ATOM   1062  H   GLU A  67      11.794  10.041 -12.181  1.00  0.17           H  
ATOM   1063  HA  GLU A  67      11.132   9.683  -9.332  1.00  0.65           H  
ATOM   1064  HB2 GLU A  67      11.714   7.861 -11.403  1.00  1.17           H  
ATOM   1065  HB3 GLU A  67      13.044   7.731 -10.291  1.00  0.46           H  
ATOM   1066  HG2 GLU A  67      11.569   7.510  -8.347  1.00  2.83           H  
ATOM   1067  HG3 GLU A  67      10.131   7.695  -9.288  1.00  2.35           H  
ATOM   1068  N   ASP A  68      14.097  10.385 -10.328  1.00  0.09           N  
ATOM   1069  CA  ASP A  68      15.363  10.918  -9.788  1.00  0.13           C  
ATOM   1070  C   ASP A  68      14.934  11.990  -8.793  1.00  0.12           C  
ATOM   1071  O   ASP A  68      15.392  12.066  -7.672  1.00  0.15           O  
ATOM   1072  CB  ASP A  68      16.086  11.402 -10.991  1.00  0.21           C  
ATOM   1073  CG  ASP A  68      16.490  10.250 -11.898  1.00  0.51           C  
ATOM   1074  OD1 ASP A  68      15.946   9.158 -11.823  1.00  1.31           O  
ATOM   1075  OD2 ASP A  68      17.360  10.578 -12.673  1.00  1.07           O  
ATOM   1076  H   ASP A  68      14.014  10.301 -11.302  1.00  0.16           H  
ATOM   1077  HA  ASP A  68      15.884  10.149  -9.268  1.00  0.19           H  
ATOM   1078  HB2 ASP A  68      15.467  12.057 -11.580  1.00  0.12           H  
ATOM   1079  HB3 ASP A  68      16.963  11.929 -10.711  1.00  0.30           H  
ATOM   1080  N   ALA A  69      14.017  12.767  -9.307  1.00  0.09           N  
ATOM   1081  CA  ALA A  69      13.398  13.891  -8.550  1.00  0.10           C  
ATOM   1082  C   ALA A  69      12.921  13.350  -7.180  1.00  0.10           C  
ATOM   1083  O   ALA A  69      13.296  13.908  -6.175  1.00  0.11           O  
ATOM   1084  CB  ALA A  69      12.247  14.391  -9.400  1.00  0.08           C  
ATOM   1085  H   ALA A  69      13.747  12.571 -10.235  1.00  0.07           H  
ATOM   1086  HA  ALA A  69      14.140  14.659  -8.371  1.00  0.12           H  
ATOM   1087  HB1 ALA A  69      11.543  13.593  -9.591  1.00  0.60           H  
ATOM   1088  HB2 ALA A  69      11.737  15.212  -8.920  1.00  0.54           H  
ATOM   1089  HB3 ALA A  69      12.629  14.728 -10.349  1.00  0.60           H  
ATOM   1090  N   MET A  70      12.128  12.302  -7.158  1.00  0.10           N  
ATOM   1091  CA  MET A  70      11.621  11.695  -5.921  1.00  0.12           C  
ATOM   1092  C   MET A  70      12.765  11.128  -5.086  1.00  0.13           C  
ATOM   1093  O   MET A  70      12.967  11.535  -3.965  1.00  0.21           O  
ATOM   1094  CB  MET A  70      10.720  10.513  -6.347  1.00  0.13           C  
ATOM   1095  CG  MET A  70       9.391  11.004  -6.943  1.00  0.13           C  
ATOM   1096  SD  MET A  70       8.053   9.808  -7.174  1.00  0.15           S  
ATOM   1097  CE  MET A  70       6.742  11.035  -7.405  1.00  0.48           C  
ATOM   1098  H   MET A  70      11.824  11.867  -7.959  1.00  0.10           H  
ATOM   1099  HA  MET A  70      11.116  12.465  -5.375  1.00  0.18           H  
ATOM   1100  HB2 MET A  70      11.212   9.950  -7.124  1.00  0.13           H  
ATOM   1101  HB3 MET A  70      10.623   9.847  -5.518  1.00  0.17           H  
ATOM   1102  HG2 MET A  70       9.003  11.817  -6.343  1.00  0.14           H  
ATOM   1103  HG3 MET A  70       9.620  11.390  -7.925  1.00  0.11           H  
ATOM   1104  HE1 MET A  70       6.967  11.639  -8.273  1.00  1.55           H  
ATOM   1105  HE2 MET A  70       5.807  10.526  -7.591  1.00  0.92           H  
ATOM   1106  HE3 MET A  70       6.649  11.651  -6.519  1.00  0.92           H  
ATOM   1107  N   LYS A  71      13.477  10.194  -5.643  1.00  0.10           N  
ATOM   1108  CA  LYS A  71      14.626   9.562  -4.931  1.00  0.11           C  
ATOM   1109  C   LYS A  71      15.384  10.695  -4.212  1.00  0.13           C  
ATOM   1110  O   LYS A  71      15.475  10.726  -3.002  1.00  0.21           O  
ATOM   1111  CB  LYS A  71      15.502   8.893  -5.985  1.00  0.09           C  
ATOM   1112  CG  LYS A  71      14.783   7.714  -6.673  1.00  0.59           C  
ATOM   1113  CD  LYS A  71      15.861   7.093  -7.605  1.00  0.71           C  
ATOM   1114  CE  LYS A  71      15.313   6.018  -8.535  1.00  1.91           C  
ATOM   1115  NZ  LYS A  71      14.615   4.989  -7.710  1.00  2.91           N  
ATOM   1116  H   LYS A  71      13.233   9.935  -6.548  1.00  0.10           H  
ATOM   1117  HA  LYS A  71      14.244   8.875  -4.195  1.00  0.13           H  
ATOM   1118  HB2 LYS A  71      15.697   9.633  -6.746  1.00  0.40           H  
ATOM   1119  HB3 LYS A  71      16.441   8.571  -5.555  1.00  0.49           H  
ATOM   1120  HG2 LYS A  71      14.449   7.036  -5.900  1.00  0.94           H  
ATOM   1121  HG3 LYS A  71      13.929   8.052  -7.249  1.00  1.02           H  
ATOM   1122  HD2 LYS A  71      16.282   7.873  -8.226  1.00  1.41           H  
ATOM   1123  HD3 LYS A  71      16.663   6.691  -7.002  1.00  0.86           H  
ATOM   1124  HE2 LYS A  71      14.619   6.463  -9.240  1.00  2.78           H  
ATOM   1125  HE3 LYS A  71      16.128   5.565  -9.094  1.00  2.13           H  
ATOM   1126  HZ1 LYS A  71      14.619   5.285  -6.708  1.00  3.02           H  
ATOM   1127  HZ2 LYS A  71      13.630   4.895  -8.079  1.00  3.68           H  
ATOM   1128  HZ3 LYS A  71      15.080   4.063  -7.799  1.00  3.45           H  
ATOM   1129  N   ALA A  72      15.875  11.594  -5.030  1.00  0.07           N  
ATOM   1130  CA  ALA A  72      16.632  12.774  -4.544  1.00  0.08           C  
ATOM   1131  C   ALA A  72      15.803  13.412  -3.405  1.00  0.07           C  
ATOM   1132  O   ALA A  72      16.227  13.494  -2.271  1.00  0.07           O  
ATOM   1133  CB  ALA A  72      16.764  13.683  -5.786  1.00  0.07           C  
ATOM   1134  H   ALA A  72      15.746  11.509  -5.998  1.00  0.04           H  
ATOM   1135  HA  ALA A  72      17.584  12.444  -4.166  1.00  0.08           H  
ATOM   1136  HB1 ALA A  72      17.276  13.139  -6.567  1.00  0.85           H  
ATOM   1137  HB2 ALA A  72      15.789  13.960  -6.167  1.00  0.77           H  
ATOM   1138  HB3 ALA A  72      17.326  14.576  -5.584  1.00  0.74           H  
ATOM   1139  N   TYR A  73      14.624  13.840  -3.762  1.00  0.08           N  
ATOM   1140  CA  TYR A  73      13.682  14.472  -2.800  1.00  0.08           C  
ATOM   1141  C   TYR A  73      13.682  13.830  -1.411  1.00  0.09           C  
ATOM   1142  O   TYR A  73      13.857  14.505  -0.424  1.00  0.10           O  
ATOM   1143  CB  TYR A  73      12.308  14.252  -3.394  1.00  0.09           C  
ATOM   1144  CG  TYR A  73      11.267  15.049  -2.687  1.00  0.10           C  
ATOM   1145  CD1 TYR A  73      11.057  16.327  -3.093  1.00  0.76           C  
ATOM   1146  CD2 TYR A  73      10.547  14.525  -1.649  1.00  0.90           C  
ATOM   1147  CE1 TYR A  73      10.129  17.094  -2.456  1.00  0.72           C  
ATOM   1148  CE2 TYR A  73       9.618  15.308  -1.027  1.00  0.94           C  
ATOM   1149  CZ  TYR A  73       9.403  16.602  -1.424  1.00  0.23           C  
ATOM   1150  OH  TYR A  73       8.480  17.433  -0.831  1.00  0.29           O  
ATOM   1151  H   TYR A  73      14.324  13.747  -4.692  1.00  0.08           H  
ATOM   1152  HA  TYR A  73      13.905  15.524  -2.700  1.00  0.08           H  
ATOM   1153  HB2 TYR A  73      12.291  14.482  -4.428  1.00  0.07           H  
ATOM   1154  HB3 TYR A  73      12.028  13.234  -3.265  1.00  0.12           H  
ATOM   1155  HD1 TYR A  73      11.614  16.703  -3.935  1.00  1.42           H  
ATOM   1156  HD2 TYR A  73      10.696  13.508  -1.319  1.00  1.54           H  
ATOM   1157  HE1 TYR A  73       9.963  18.100  -2.761  1.00  1.34           H  
ATOM   1158  HE2 TYR A  73       9.043  14.878  -0.241  1.00  1.60           H  
ATOM   1159  HH  TYR A  73       8.123  17.993  -1.530  1.00  0.18           H  
ATOM   1160  N   ILE A  74      13.488  12.540  -1.378  1.00  0.11           N  
ATOM   1161  CA  ILE A  74      13.466  11.841  -0.043  1.00  0.11           C  
ATOM   1162  C   ILE A  74      14.863  11.913   0.531  1.00  0.09           C  
ATOM   1163  O   ILE A  74      15.087  12.508   1.566  1.00  0.16           O  
ATOM   1164  CB  ILE A  74      13.307  10.262  -0.091  1.00  0.12           C  
ATOM   1165  CG1 ILE A  74      12.313   9.745  -1.110  1.00  0.13           C  
ATOM   1166  CG2 ILE A  74      12.970   9.807   1.345  1.00  0.17           C  
ATOM   1167  CD1 ILE A  74      12.724   8.304  -1.454  1.00  0.65           C  
ATOM   1168  H   ILE A  74      13.375  12.108  -2.254  1.00  0.11           H  
ATOM   1169  HA  ILE A  74      12.776  12.364   0.623  1.00  0.14           H  
ATOM   1170  HB  ILE A  74      14.236   9.765  -0.343  1.00  0.14           H  
ATOM   1171 HG12 ILE A  74      11.271   9.735  -0.799  1.00  0.29           H  
ATOM   1172 HG13 ILE A  74      12.502  10.369  -1.967  1.00  0.39           H  
ATOM   1173 HG21 ILE A  74      13.739  10.123   2.039  1.00  1.06           H  
ATOM   1174 HG22 ILE A  74      12.021  10.196   1.670  1.00  0.90           H  
ATOM   1175 HG23 ILE A  74      12.938   8.729   1.365  1.00  1.22           H  
ATOM   1176 HD11 ILE A  74      12.717   7.685  -0.572  1.00  1.55           H  
ATOM   1177 HD12 ILE A  74      12.052   7.882  -2.186  1.00  1.33           H  
ATOM   1178 HD13 ILE A  74      13.727   8.290  -1.864  1.00  1.27           H  
ATOM   1179  N   ASP A  75      15.764  11.301  -0.185  1.00  0.07           N  
ATOM   1180  CA  ASP A  75      17.190  11.239   0.200  1.00  0.21           C  
ATOM   1181  C   ASP A  75      17.790  12.568   0.665  1.00  0.19           C  
ATOM   1182  O   ASP A  75      18.736  12.612   1.429  1.00  0.25           O  
ATOM   1183  CB  ASP A  75      17.856  10.546  -0.964  1.00  0.37           C  
ATOM   1184  CG  ASP A  75      17.515   9.054  -0.913  1.00  0.79           C  
ATOM   1185  OD1 ASP A  75      16.361   8.717  -1.144  1.00  1.11           O  
ATOM   1186  OD2 ASP A  75      18.468   8.352  -0.638  1.00  1.83           O  
ATOM   1187  H   ASP A  75      15.501  10.862  -1.036  1.00  0.08           H  
ATOM   1188  HA  ASP A  75      17.249  10.601   1.068  1.00  0.37           H  
ATOM   1189  HB2 ASP A  75      17.513  10.946  -1.901  1.00  0.38           H  
ATOM   1190  HB3 ASP A  75      18.909  10.668  -0.902  1.00  0.36           H  
ATOM   1191  N   LYS A  76      17.209  13.620   0.172  1.00  0.14           N  
ATOM   1192  CA  LYS A  76      17.657  14.996   0.527  1.00  0.19           C  
ATOM   1193  C   LYS A  76      16.705  15.487   1.637  1.00  0.28           C  
ATOM   1194  O   LYS A  76      17.147  16.229   2.491  1.00  0.43           O  
ATOM   1195  CB  LYS A  76      17.643  15.868  -0.738  1.00  0.16           C  
ATOM   1196  CG  LYS A  76      19.059  16.470  -1.071  1.00  0.29           C  
ATOM   1197  CD  LYS A  76      19.485  17.614  -0.083  1.00  1.22           C  
ATOM   1198  CE  LYS A  76      20.870  18.155  -0.519  1.00  0.99           C  
ATOM   1199  NZ  LYS A  76      21.378  19.146   0.484  1.00  1.73           N  
ATOM   1200  H   LYS A  76      16.467  13.481  -0.455  1.00  0.09           H  
ATOM   1201  HA  LYS A  76      18.652  14.945   0.949  1.00  0.22           H  
ATOM   1202  HB2 LYS A  76      17.310  15.239  -1.551  1.00  0.14           H  
ATOM   1203  HB3 LYS A  76      16.921  16.666  -0.633  1.00  0.28           H  
ATOM   1204  HG2 LYS A  76      19.791  15.672  -1.051  1.00  1.18           H  
ATOM   1205  HG3 LYS A  76      19.037  16.859  -2.080  1.00  1.37           H  
ATOM   1206  HD2 LYS A  76      18.753  18.408  -0.106  1.00  2.23           H  
ATOM   1207  HD3 LYS A  76      19.550  17.241   0.933  1.00  1.91           H  
ATOM   1208  HE2 LYS A  76      21.565  17.324  -0.587  1.00  0.39           H  
ATOM   1209  HE3 LYS A  76      20.795  18.621  -1.494  1.00  1.34           H  
ATOM   1210  HZ1 LYS A  76      20.718  19.243   1.289  1.00  2.00           H  
ATOM   1211  HZ2 LYS A  76      22.171  18.673   0.989  1.00  1.68           H  
ATOM   1212  HZ3 LYS A  76      21.647  20.096   0.148  1.00  2.58           H  
ATOM   1213  N   VAL A  77      15.446  15.096   1.657  1.00  0.23           N  
ATOM   1214  CA  VAL A  77      14.517  15.553   2.726  1.00  0.28           C  
ATOM   1215  C   VAL A  77      15.161  15.222   4.055  1.00  0.27           C  
ATOM   1216  O   VAL A  77      15.097  16.005   4.981  1.00  0.29           O  
ATOM   1217  CB  VAL A  77      13.184  14.864   2.504  1.00  0.27           C  
ATOM   1218  CG1 VAL A  77      12.650  14.270   3.785  1.00  0.25           C  
ATOM   1219  CG2 VAL A  77      12.243  15.895   1.888  1.00  0.29           C  
ATOM   1220  H   VAL A  77      15.061  14.483   0.994  1.00  0.21           H  
ATOM   1221  HA  VAL A  77      14.412  16.626   2.680  1.00  0.31           H  
ATOM   1222  HB  VAL A  77      13.365  14.035   1.841  1.00  0.26           H  
ATOM   1223 HG11 VAL A  77      12.609  15.011   4.567  1.00  0.81           H  
ATOM   1224 HG12 VAL A  77      11.682  13.827   3.651  1.00  1.18           H  
ATOM   1225 HG13 VAL A  77      13.363  13.490   4.015  1.00  0.94           H  
ATOM   1226 HG21 VAL A  77      12.212  16.766   2.535  1.00  0.99           H  
ATOM   1227 HG22 VAL A  77      12.645  16.171   0.922  1.00  1.10           H  
ATOM   1228 HG23 VAL A  77      11.256  15.491   1.748  1.00  1.34           H  
ATOM   1229  N   GLU A  78      15.737  14.046   4.104  1.00  0.24           N  
ATOM   1230  CA  GLU A  78      16.419  13.663   5.389  1.00  0.23           C  
ATOM   1231  C   GLU A  78      17.237  14.883   5.869  1.00  0.34           C  
ATOM   1232  O   GLU A  78      17.103  15.273   7.016  1.00  0.54           O  
ATOM   1233  CB  GLU A  78      17.190  12.327   5.295  1.00  0.24           C  
ATOM   1234  CG  GLU A  78      16.226  11.170   5.761  1.00  1.48           C  
ATOM   1235  CD  GLU A  78      15.656  11.456   7.166  1.00  1.59           C  
ATOM   1236  OE1 GLU A  78      16.412  11.425   8.123  1.00  0.95           O  
ATOM   1237  OE2 GLU A  78      14.460  11.707   7.171  1.00  2.86           O  
ATOM   1238  H   GLU A  78      15.673  13.474   3.299  1.00  0.22           H  
ATOM   1239  HA  GLU A  78      15.624  13.563   6.112  1.00  0.29           H  
ATOM   1240  HB2 GLU A  78      17.495  12.168   4.268  1.00  0.61           H  
ATOM   1241  HB3 GLU A  78      18.072  12.326   5.922  1.00  1.01           H  
ATOM   1242  HG2 GLU A  78      15.406  11.042   5.064  1.00  2.27           H  
ATOM   1243  HG3 GLU A  78      16.767  10.236   5.814  1.00  1.92           H  
ATOM   1244  N   GLU A  79      18.038  15.470   5.004  1.00  0.32           N  
ATOM   1245  CA  GLU A  79      18.831  16.672   5.435  1.00  0.35           C  
ATOM   1246  C   GLU A  79      17.864  17.631   6.183  1.00  0.34           C  
ATOM   1247  O   GLU A  79      18.194  18.120   7.235  1.00  0.41           O  
ATOM   1248  CB  GLU A  79      19.512  17.400   4.241  1.00  0.31           C  
ATOM   1249  CG  GLU A  79      20.704  16.564   3.611  1.00  0.36           C  
ATOM   1250  CD  GLU A  79      21.592  17.440   2.710  1.00  0.76           C  
ATOM   1251  OE1 GLU A  79      21.673  18.644   2.891  1.00  1.59           O  
ATOM   1252  OE2 GLU A  79      22.200  16.885   1.815  1.00  1.55           O  
ATOM   1253  H   GLU A  79      18.120  15.135   4.084  1.00  0.36           H  
ATOM   1254  HA  GLU A  79      19.585  16.356   6.138  1.00  0.34           H  
ATOM   1255  HB2 GLU A  79      18.774  17.604   3.475  1.00  0.34           H  
ATOM   1256  HB3 GLU A  79      19.900  18.351   4.587  1.00  0.23           H  
ATOM   1257  HG2 GLU A  79      21.339  16.165   4.385  1.00  0.26           H  
ATOM   1258  HG3 GLU A  79      20.332  15.747   3.007  1.00  0.47           H  
ATOM   1259  N   LEU A  80      16.697  17.886   5.659  1.00  0.28           N  
ATOM   1260  CA  LEU A  80      15.695  18.789   6.299  1.00  0.24           C  
ATOM   1261  C   LEU A  80      15.227  18.256   7.621  1.00  0.13           C  
ATOM   1262  O   LEU A  80      15.254  18.950   8.615  1.00  0.20           O  
ATOM   1263  CB  LEU A  80      14.639  18.999   5.296  1.00  0.24           C  
ATOM   1264  CG  LEU A  80      15.387  19.439   4.011  1.00  0.27           C  
ATOM   1265  CD1 LEU A  80      14.346  19.999   3.195  1.00  0.27           C  
ATOM   1266  CD2 LEU A  80      16.475  20.517   4.252  1.00  0.28           C  
ATOM   1267  H   LEU A  80      16.434  17.482   4.802  1.00  0.32           H  
ATOM   1268  HA  LEU A  80      16.092  19.758   6.473  1.00  0.28           H  
ATOM   1269  HB2 LEU A  80      14.092  18.086   5.110  1.00  0.26           H  
ATOM   1270  HB3 LEU A  80      13.946  19.757   5.644  1.00  0.21           H  
ATOM   1271  HG  LEU A  80      15.818  18.596   3.491  1.00  0.29           H  
ATOM   1272 HD11 LEU A  80      13.971  20.813   3.827  1.00  0.68           H  
ATOM   1273 HD12 LEU A  80      14.762  20.341   2.258  1.00  0.91           H  
ATOM   1274 HD13 LEU A  80      13.644  19.187   3.046  1.00  0.91           H  
ATOM   1275 HD21 LEU A  80      17.251  20.170   4.925  1.00  0.80           H  
ATOM   1276 HD22 LEU A  80      16.940  20.784   3.317  1.00  1.09           H  
ATOM   1277 HD23 LEU A  80      16.036  21.409   4.659  1.00  0.82           H  
ATOM   1278  N   LYS A  81      14.801  17.034   7.611  1.00  0.15           N  
ATOM   1279  CA  LYS A  81      14.328  16.421   8.904  1.00  0.21           C  
ATOM   1280  C   LYS A  81      15.419  16.592   9.988  1.00  0.23           C  
ATOM   1281  O   LYS A  81      15.156  16.565  11.171  1.00  0.43           O  
ATOM   1282  CB  LYS A  81      14.081  14.949   8.658  1.00  0.46           C  
ATOM   1283  CG  LYS A  81      13.653  14.272  10.001  1.00  0.86           C  
ATOM   1284  CD  LYS A  81      12.893  12.919   9.814  1.00  1.27           C  
ATOM   1285  CE  LYS A  81      11.580  13.124   9.041  1.00  1.58           C  
ATOM   1286  NZ  LYS A  81      11.783  12.617   7.650  1.00  1.32           N  
ATOM   1287  H   LYS A  81      14.827  16.597   6.729  1.00  0.30           H  
ATOM   1288  HA  LYS A  81      13.436  16.917   9.253  1.00  0.32           H  
ATOM   1289  HB2 LYS A  81      13.324  14.907   7.903  1.00  0.72           H  
ATOM   1290  HB3 LYS A  81      15.016  14.552   8.279  1.00  0.34           H  
ATOM   1291  HG2 LYS A  81      14.545  14.057  10.578  1.00  0.83           H  
ATOM   1292  HG3 LYS A  81      13.055  14.959  10.585  1.00  1.40           H  
ATOM   1293  HD2 LYS A  81      13.542  12.210   9.322  1.00  1.32           H  
ATOM   1294  HD3 LYS A  81      12.653  12.521  10.788  1.00  2.28           H  
ATOM   1295  HE2 LYS A  81      10.776  12.573   9.514  1.00  2.07           H  
ATOM   1296  HE3 LYS A  81      11.294  14.169   9.024  1.00  2.48           H  
ATOM   1297  HZ1 LYS A  81      12.738  12.180   7.547  1.00  0.91           H  
ATOM   1298  HZ2 LYS A  81      11.003  11.976   7.358  1.00  1.64           H  
ATOM   1299  HZ3 LYS A  81      11.751  13.423   6.996  1.00  2.32           H  
ATOM   1300  N   LYS A  82      16.613  16.766   9.507  1.00  0.22           N  
ATOM   1301  CA  LYS A  82      17.813  16.944  10.372  1.00  0.47           C  
ATOM   1302  C   LYS A  82      18.148  18.430  10.608  1.00  0.63           C  
ATOM   1303  O   LYS A  82      18.477  18.791  11.715  1.00  0.87           O  
ATOM   1304  CB  LYS A  82      18.917  16.167   9.630  1.00  0.55           C  
ATOM   1305  CG  LYS A  82      18.427  14.659   9.559  1.00  1.06           C  
ATOM   1306  CD  LYS A  82      19.157  13.755   8.522  1.00  2.06           C  
ATOM   1307  CE  LYS A  82      20.558  13.428   8.946  1.00  1.10           C  
ATOM   1308  NZ  LYS A  82      21.356  14.674   8.751  1.00  1.86           N  
ATOM   1309  H   LYS A  82      16.705  16.771   8.527  1.00  0.22           H  
ATOM   1310  HA  LYS A  82      17.620  16.502  11.341  1.00  0.52           H  
ATOM   1311  HB2 LYS A  82      18.989  16.626   8.654  1.00  1.04           H  
ATOM   1312  HB3 LYS A  82      19.847  16.282  10.165  1.00  0.52           H  
ATOM   1313  HG2 LYS A  82      18.505  14.219  10.547  1.00  1.04           H  
ATOM   1314  HG3 LYS A  82      17.383  14.614   9.289  1.00  1.75           H  
ATOM   1315  HD2 LYS A  82      18.585  12.841   8.411  1.00  3.18           H  
ATOM   1316  HD3 LYS A  82      19.175  14.233   7.552  1.00  3.08           H  
ATOM   1317  HE2 LYS A  82      20.564  13.127   9.988  1.00  0.61           H  
ATOM   1318  HE3 LYS A  82      20.952  12.615   8.343  1.00  2.15           H  
ATOM   1319  HZ1 LYS A  82      20.705  15.353   8.303  1.00  2.28           H  
ATOM   1320  HZ2 LYS A  82      21.667  15.053   9.668  1.00  2.46           H  
ATOM   1321  HZ3 LYS A  82      22.165  14.535   8.106  1.00  2.47           H  
ATOM   1322  N   LYS A  83      18.087  19.254   9.603  1.00  0.56           N  
ATOM   1323  CA  LYS A  83      18.384  20.705   9.765  1.00  0.54           C  
ATOM   1324  C   LYS A  83      17.242  21.406  10.506  1.00  0.43           C  
ATOM   1325  O   LYS A  83      17.421  22.198  11.406  1.00  0.42           O  
ATOM   1326  CB  LYS A  83      18.489  21.370   8.371  1.00  0.59           C  
ATOM   1327  CG  LYS A  83      18.934  22.868   8.507  1.00  0.60           C  
ATOM   1328  CD  LYS A  83      20.404  23.040   9.000  1.00  0.94           C  
ATOM   1329  CE  LYS A  83      21.396  22.889   7.842  1.00  0.94           C  
ATOM   1330  NZ  LYS A  83      22.771  23.160   8.390  1.00  2.63           N  
ATOM   1331  H   LYS A  83      17.867  18.896   8.735  1.00  0.60           H  
ATOM   1332  HA  LYS A  83      19.275  20.753  10.330  1.00  0.56           H  
ATOM   1333  HB2 LYS A  83      19.123  20.777   7.745  1.00  0.75           H  
ATOM   1334  HB3 LYS A  83      17.515  21.376   7.897  1.00  0.55           H  
ATOM   1335  HG2 LYS A  83      18.821  23.362   7.552  1.00  1.11           H  
ATOM   1336  HG3 LYS A  83      18.271  23.376   9.194  1.00  1.24           H  
ATOM   1337  HD2 LYS A  83      20.505  24.023   9.438  1.00  1.91           H  
ATOM   1338  HD3 LYS A  83      20.631  22.313   9.763  1.00  1.89           H  
ATOM   1339  HE2 LYS A  83      21.340  21.890   7.422  1.00  1.96           H  
ATOM   1340  HE3 LYS A  83      21.151  23.601   7.058  1.00  0.90           H  
ATOM   1341  HZ1 LYS A  83      22.697  23.371   9.405  1.00  3.38           H  
ATOM   1342  HZ2 LYS A  83      23.384  22.328   8.247  1.00  3.39           H  
ATOM   1343  HZ3 LYS A  83      23.172  23.982   7.894  1.00  2.97           H  
ATOM   1344  N   TYR A  84      16.093  21.057  10.034  1.00  0.37           N  
ATOM   1345  CA  TYR A  84      14.815  21.585  10.568  1.00  0.28           C  
ATOM   1346  C   TYR A  84      14.190  20.743  11.688  1.00  0.40           C  
ATOM   1347  O   TYR A  84      13.824  21.350  12.674  1.00  0.57           O  
ATOM   1348  CB  TYR A  84      13.933  21.790   9.317  1.00  0.14           C  
ATOM   1349  CG  TYR A  84      14.688  22.783   8.414  1.00  0.35           C  
ATOM   1350  CD1 TYR A  84      15.137  23.970   8.962  1.00  0.95           C  
ATOM   1351  CD2 TYR A  84      14.955  22.530   7.081  1.00  1.46           C  
ATOM   1352  CE1 TYR A  84      15.830  24.880   8.224  1.00  0.94           C  
ATOM   1353  CE2 TYR A  84      15.657  23.459   6.349  1.00  1.59           C  
ATOM   1354  CZ  TYR A  84      16.095  24.630   6.916  1.00  0.74           C  
ATOM   1355  OH  TYR A  84      16.784  25.558   6.180  1.00  0.94           O  
ATOM   1356  H   TYR A  84      16.122  20.433   9.280  1.00  0.40           H  
ATOM   1357  HA  TYR A  84      15.043  22.528  11.038  1.00  0.43           H  
ATOM   1358  HB2 TYR A  84      13.845  20.845   8.806  1.00  0.10           H  
ATOM   1359  HB3 TYR A  84      12.957  22.185   9.538  1.00  0.14           H  
ATOM   1360  HD1 TYR A  84      14.943  24.195   9.991  1.00  1.85           H  
ATOM   1361  HD2 TYR A  84      14.623  21.618   6.594  1.00  2.31           H  
ATOM   1362  HE1 TYR A  84      16.169  25.794   8.683  1.00  1.75           H  
ATOM   1363  HE2 TYR A  84      15.862  23.270   5.315  1.00  2.51           H  
ATOM   1364  HH  TYR A  84      17.515  25.073   5.764  1.00  0.60           H  
ATOM   1365  N   GLY A  85      14.070  19.448  11.533  1.00  0.50           N  
ATOM   1366  CA  GLY A  85      13.464  18.609  12.640  1.00  0.87           C  
ATOM   1367  C   GLY A  85      12.044  18.102  12.403  1.00  0.58           C  
ATOM   1368  O   GLY A  85      11.260  18.711  11.708  1.00  0.89           O  
ATOM   1369  H   GLY A  85      14.378  19.041  10.691  1.00  0.42           H  
ATOM   1370  HA2 GLY A  85      14.102  17.754  12.803  1.00  1.71           H  
ATOM   1371  HA3 GLY A  85      13.452  19.183  13.555  1.00  1.24           H  
ATOM   1372  N   ILE A  86      11.730  17.001  13.018  1.00  0.78           N  
ATOM   1373  CA  ILE A  86      10.444  16.333  12.934  1.00  1.36           C  
ATOM   1374  C   ILE A  86       9.752  16.575  14.297  1.00  1.37           C  
ATOM   1375  O   ILE A  86       8.546  16.763  14.291  1.00  1.99           O  
ATOM   1376  CB  ILE A  86      10.837  14.864  12.650  1.00  1.91           C  
ATOM   1377  CG1 ILE A  86       9.757  14.046  13.213  1.00  2.24           C  
ATOM   1378  CG2 ILE A  86      12.205  14.405  13.303  1.00  2.73           C  
ATOM   1379  CD1 ILE A  86       9.477  12.880  12.296  1.00  3.79           C  
ATOM   1380  OXT ILE A  86      10.467  16.559  15.289  1.00  1.31           O  
ATOM   1381  H   ILE A  86      12.284  16.473  13.624  1.00  0.89           H  
ATOM   1382  HA  ILE A  86       9.810  16.662  12.124  1.00  1.70           H  
ATOM   1383  HB  ILE A  86      10.896  14.735  11.580  1.00  1.86           H  
ATOM   1384 HG12 ILE A  86      10.127  13.857  14.209  1.00  2.74           H  
ATOM   1385 HG13 ILE A  86       8.878  14.658  13.286  1.00  1.21           H  
ATOM   1386 HG21 ILE A  86      12.175  14.563  14.372  1.00  2.57           H  
ATOM   1387 HG22 ILE A  86      12.367  13.354  13.118  1.00  3.19           H  
ATOM   1388 HG23 ILE A  86      13.047  14.943  12.888  1.00  3.45           H  
ATOM   1389 HD11 ILE A  86      10.356  12.269  12.176  1.00  4.97           H  
ATOM   1390 HD12 ILE A  86       8.663  12.284  12.678  1.00  3.96           H  
ATOM   1391 HD13 ILE A  86       9.194  13.325  11.349  1.00  3.83           H  
TER    1392      ILE A  86                                                      
ENDMDL                                                                          
MODEL        3                                                                  
ATOM      1  N   SER A   1       6.777   1.815  -9.400  1.00  3.56           N  
ATOM      2  CA  SER A   1       5.752   2.201  -8.376  1.00  2.57           C  
ATOM      3  C   SER A   1       6.168   3.561  -7.782  1.00  2.10           C  
ATOM      4  O   SER A   1       7.069   4.175  -8.316  1.00  2.37           O  
ATOM      5  CB  SER A   1       5.597   1.150  -7.246  1.00  2.22           C  
ATOM      6  OG  SER A   1       4.397   1.598  -6.619  1.00  1.35           O  
ATOM      7  H1  SER A   1       7.481   2.583  -9.467  1.00  3.62           H  
ATOM      8  H2  SER A   1       7.257   0.930  -9.139  1.00  3.97           H  
ATOM      9  H3  SER A   1       6.324   1.708 -10.329  1.00  4.14           H  
ATOM     10  HA  SER A   1       4.794   2.341  -8.858  1.00  2.68           H  
ATOM     11  HB2 SER A   1       5.475   0.144  -7.625  1.00  3.22           H  
ATOM     12  HB3 SER A   1       6.413   1.188  -6.532  1.00  2.21           H  
ATOM     13  HG  SER A   1       3.829   0.856  -6.371  1.00  1.90           H  
ATOM     14  N   GLN A   2       5.525   3.965  -6.718  1.00  1.64           N  
ATOM     15  CA  GLN A   2       5.824   5.278  -6.042  1.00  1.14           C  
ATOM     16  C   GLN A   2       6.846   5.087  -4.887  1.00  1.17           C  
ATOM     17  O   GLN A   2       6.983   4.001  -4.358  1.00  1.45           O  
ATOM     18  CB  GLN A   2       4.457   5.736  -5.451  1.00  1.03           C  
ATOM     19  CG  GLN A   2       4.508   7.225  -4.953  1.00  0.67           C  
ATOM     20  CD  GLN A   2       4.467   8.213  -6.123  1.00  1.07           C  
ATOM     21  OE1 GLN A   2       4.709   7.889  -7.269  1.00  1.75           O  
ATOM     22  NE2 GLN A   2       4.167   9.449  -5.879  1.00  0.90           N  
ATOM     23  H   GLN A   2       4.830   3.362  -6.367  1.00  1.83           H  
ATOM     24  HA  GLN A   2       6.217   5.987  -6.759  1.00  1.15           H  
ATOM     25  HB2 GLN A   2       3.706   5.646  -6.224  1.00  1.53           H  
ATOM     26  HB3 GLN A   2       4.172   5.085  -4.636  1.00  1.13           H  
ATOM     27  HG2 GLN A   2       3.647   7.428  -4.334  1.00  1.02           H  
ATOM     28  HG3 GLN A   2       5.388   7.429  -4.364  1.00  0.23           H  
ATOM     29 HE21 GLN A   2       3.993   9.819  -4.978  1.00  0.46           H  
ATOM     30 HE22 GLN A   2       4.115  10.039  -6.653  1.00  1.92           H  
ATOM     31  N   ALA A   3       7.539   6.128  -4.517  1.00  1.03           N  
ATOM     32  CA  ALA A   3       8.554   6.026  -3.407  1.00  1.09           C  
ATOM     33  C   ALA A   3       7.942   6.554  -2.088  1.00  0.92           C  
ATOM     34  O   ALA A   3       6.730   6.556  -1.975  1.00  1.07           O  
ATOM     35  CB  ALA A   3       9.714   6.894  -3.873  1.00  1.29           C  
ATOM     36  H   ALA A   3       7.388   6.984  -4.967  1.00  1.02           H  
ATOM     37  HA  ALA A   3       8.853   4.994  -3.268  1.00  1.27           H  
ATOM     38  HB1 ALA A   3      10.071   6.539  -4.831  1.00  2.11           H  
ATOM     39  HB2 ALA A   3       9.404   7.925  -3.978  1.00  1.86           H  
ATOM     40  HB3 ALA A   3      10.521   6.834  -3.165  1.00  1.14           H  
ATOM     41  N   GLU A   4       8.715   7.003  -1.116  1.00  0.65           N  
ATOM     42  CA  GLU A   4       8.024   7.501   0.121  1.00  0.73           C  
ATOM     43  C   GLU A   4       7.972   9.019  -0.045  1.00  0.60           C  
ATOM     44  O   GLU A   4       7.516   9.764   0.781  1.00  0.82           O  
ATOM     45  CB  GLU A   4       8.764   7.138   1.397  1.00  0.74           C  
ATOM     46  CG  GLU A   4      10.072   7.929   1.613  1.00  0.63           C  
ATOM     47  CD  GLU A   4       9.944   8.801   2.867  1.00  2.44           C  
ATOM     48  OE1 GLU A   4       9.925   8.226   3.941  1.00  2.87           O  
ATOM     49  OE2 GLU A   4       9.860  10.002   2.692  1.00  3.57           O  
ATOM     50  H   GLU A   4       9.698   7.052  -1.164  1.00  0.49           H  
ATOM     51  HA  GLU A   4       7.008   7.137   0.181  1.00  0.99           H  
ATOM     52  HB2 GLU A   4       8.088   7.495   2.154  1.00  1.25           H  
ATOM     53  HB3 GLU A   4       8.907   6.070   1.511  1.00  0.94           H  
ATOM     54  HG2 GLU A   4      10.893   7.249   1.778  1.00  0.87           H  
ATOM     55  HG3 GLU A   4      10.312   8.580   0.789  1.00  1.14           H  
ATOM     56  N   PHE A   5       8.470   9.439  -1.158  1.00  0.32           N  
ATOM     57  CA  PHE A   5       8.532  10.851  -1.546  1.00  0.16           C  
ATOM     58  C   PHE A   5       7.427  11.749  -0.969  1.00  0.07           C  
ATOM     59  O   PHE A   5       7.707  12.773  -0.398  1.00  0.08           O  
ATOM     60  CB  PHE A   5       8.407  10.716  -3.030  1.00  0.19           C  
ATOM     61  CG  PHE A   5       8.191  12.048  -3.702  1.00  0.14           C  
ATOM     62  CD1 PHE A   5       9.231  12.862  -4.044  1.00  0.88           C  
ATOM     63  CD2 PHE A   5       6.914  12.424  -3.976  1.00  0.93           C  
ATOM     64  CE1 PHE A   5       9.029  14.066  -4.671  1.00  0.93           C  
ATOM     65  CE2 PHE A   5       6.665  13.600  -4.591  1.00  0.92           C  
ATOM     66  CZ  PHE A   5       7.711  14.425  -4.944  1.00  0.13           C  
ATOM     67  H   PHE A   5       8.813   8.770  -1.775  1.00  0.36           H  
ATOM     68  HA  PHE A   5       9.471  11.192  -1.152  1.00  0.19           H  
ATOM     69  HB2 PHE A   5       9.280  10.240  -3.458  1.00  0.25           H  
ATOM     70  HB3 PHE A   5       7.535  10.099  -3.194  1.00  0.24           H  
ATOM     71  HD1 PHE A   5      10.225  12.548  -3.810  1.00  1.56           H  
ATOM     72  HD2 PHE A   5       6.088  11.797  -3.707  1.00  1.65           H  
ATOM     73  HE1 PHE A   5       9.909  14.676  -4.918  1.00  1.68           H  
ATOM     74  HE2 PHE A   5       5.630  13.850  -4.773  1.00  1.64           H  
ATOM     75  HZ  PHE A   5       7.453  15.340  -5.438  1.00  0.14           H  
ATOM     76  N   ASP A   6       6.200  11.342  -1.138  1.00  0.07           N  
ATOM     77  CA  ASP A   6       5.071  12.130  -0.620  1.00  0.04           C  
ATOM     78  C   ASP A   6       5.183  12.177   0.879  1.00  0.08           C  
ATOM     79  O   ASP A   6       4.946  13.175   1.517  1.00  0.18           O  
ATOM     80  CB  ASP A   6       3.847  11.569  -1.231  1.00  0.06           C  
ATOM     81  CG  ASP A   6       3.760  12.090  -2.661  1.00  0.08           C  
ATOM     82  OD1 ASP A   6       3.683  13.311  -2.767  1.00  0.76           O  
ATOM     83  OD2 ASP A   6       3.794  11.230  -3.530  1.00  0.97           O  
ATOM     84  H   ASP A   6       5.999  10.514  -1.602  1.00  0.13           H  
ATOM     85  HA  ASP A   6       5.177  13.117  -0.960  1.00  0.07           H  
ATOM     86  HB2 ASP A   6       3.976  10.520  -1.253  1.00  0.13           H  
ATOM     87  HB3 ASP A   6       2.962  11.820  -0.698  1.00  0.11           H  
ATOM     88  N   LYS A   7       5.573  11.074   1.427  1.00  0.26           N  
ATOM     89  CA  LYS A   7       5.722  11.048   2.900  1.00  0.28           C  
ATOM     90  C   LYS A   7       6.757  12.131   3.211  1.00  0.28           C  
ATOM     91  O   LYS A   7       6.597  12.935   4.105  1.00  0.29           O  
ATOM     92  CB  LYS A   7       6.224   9.691   3.351  1.00  0.33           C  
ATOM     93  CG  LYS A   7       6.234   9.511   4.910  1.00  0.27           C  
ATOM     94  CD  LYS A   7       4.872   9.848   5.637  1.00  1.36           C  
ATOM     95  CE  LYS A   7       4.789  11.364   5.980  1.00  2.07           C  
ATOM     96  NZ  LYS A   7       4.332  11.523   7.405  1.00  2.51           N  
ATOM     97  H   LYS A   7       5.763  10.312   0.842  1.00  0.37           H  
ATOM     98  HA  LYS A   7       4.778  11.331   3.287  1.00  0.28           H  
ATOM     99  HB2 LYS A   7       5.672   8.942   2.821  1.00  0.41           H  
ATOM    100  HB3 LYS A   7       7.256   9.576   3.042  1.00  0.44           H  
ATOM    101  HG2 LYS A   7       6.475   8.474   5.101  1.00  1.44           H  
ATOM    102  HG3 LYS A   7       7.047  10.097   5.325  1.00  1.13           H  
ATOM    103  HD2 LYS A   7       4.051   9.588   4.984  1.00  2.24           H  
ATOM    104  HD3 LYS A   7       4.791   9.238   6.525  1.00  1.72           H  
ATOM    105  HE2 LYS A   7       5.745  11.842   5.855  1.00  2.26           H  
ATOM    106  HE3 LYS A   7       4.081  11.836   5.313  1.00  3.15           H  
ATOM    107  HZ1 LYS A   7       4.093  10.599   7.816  1.00  2.47           H  
ATOM    108  HZ2 LYS A   7       5.125  11.928   7.970  1.00  2.58           H  
ATOM    109  HZ3 LYS A   7       3.524  12.172   7.511  1.00  3.41           H  
ATOM    110  N   ALA A   8       7.799  12.092   2.424  1.00  0.30           N  
ATOM    111  CA  ALA A   8       8.900  13.096   2.602  1.00  0.29           C  
ATOM    112  C   ALA A   8       8.271  14.483   2.537  1.00  0.23           C  
ATOM    113  O   ALA A   8       8.413  15.293   3.422  1.00  0.23           O  
ATOM    114  CB  ALA A   8      10.019  12.894   1.576  1.00  0.20           C  
ATOM    115  H   ALA A   8       7.788  11.378   1.735  1.00  0.33           H  
ATOM    116  HA  ALA A   8       9.289  12.985   3.589  1.00  0.33           H  
ATOM    117  HB1 ALA A   8       9.654  12.978   0.571  1.00  1.03           H  
ATOM    118  HB2 ALA A   8      10.798  13.622   1.706  1.00  0.93           H  
ATOM    119  HB3 ALA A   8      10.471  11.926   1.680  1.00  1.20           H  
ATOM    120  N   ALA A   9       7.584  14.713   1.474  1.00  0.17           N  
ATOM    121  CA  ALA A   9       6.885  16.013   1.243  1.00  0.11           C  
ATOM    122  C   ALA A   9       6.091  16.382   2.504  1.00  0.17           C  
ATOM    123  O   ALA A   9       6.164  17.482   3.001  1.00  0.16           O  
ATOM    124  CB  ALA A   9       5.993  15.814   0.023  1.00  0.06           C  
ATOM    125  H   ALA A   9       7.552  13.982   0.833  1.00  0.18           H  
ATOM    126  HA  ALA A   9       7.626  16.784   1.099  1.00  0.16           H  
ATOM    127  HB1 ALA A   9       6.613  15.506  -0.804  1.00  0.86           H  
ATOM    128  HB2 ALA A   9       5.249  15.052   0.201  1.00  0.94           H  
ATOM    129  HB3 ALA A   9       5.489  16.732  -0.241  1.00  0.98           H  
ATOM    130  N   GLU A  10       5.348  15.443   3.004  1.00  0.24           N  
ATOM    131  CA  GLU A  10       4.534  15.682   4.238  1.00  0.35           C  
ATOM    132  C   GLU A  10       5.446  15.955   5.460  1.00  0.52           C  
ATOM    133  O   GLU A  10       5.186  16.843   6.245  1.00  0.72           O  
ATOM    134  CB  GLU A  10       3.689  14.433   4.462  1.00  0.30           C  
ATOM    135  CG  GLU A  10       2.608  14.294   3.325  1.00  1.33           C  
ATOM    136  CD  GLU A  10       1.628  15.465   3.352  1.00  2.76           C  
ATOM    137  OE1 GLU A  10       0.937  15.578   4.353  1.00  2.94           O  
ATOM    138  OE2 GLU A  10       1.601  16.211   2.392  1.00  4.25           O  
ATOM    139  H   GLU A  10       5.345  14.581   2.537  1.00  0.23           H  
ATOM    140  HA  GLU A  10       3.902  16.544   4.088  1.00  0.51           H  
ATOM    141  HB2 GLU A  10       4.389  13.613   4.429  1.00  1.20           H  
ATOM    142  HB3 GLU A  10       3.215  14.463   5.435  1.00  1.35           H  
ATOM    143  HG2 GLU A  10       3.076  14.273   2.352  1.00  2.81           H  
ATOM    144  HG3 GLU A  10       2.043  13.385   3.460  1.00  1.29           H  
ATOM    145  N   GLU A  11       6.496  15.188   5.595  1.00  0.53           N  
ATOM    146  CA  GLU A  11       7.476  15.306   6.697  1.00  0.76           C  
ATOM    147  C   GLU A  11       8.051  16.689   6.693  1.00  0.67           C  
ATOM    148  O   GLU A  11       7.996  17.441   7.647  1.00  0.80           O  
ATOM    149  CB  GLU A  11       8.595  14.286   6.469  1.00  0.81           C  
ATOM    150  CG  GLU A  11       8.294  12.857   6.990  1.00  1.14           C  
ATOM    151  CD  GLU A  11       7.850  12.882   8.445  1.00  0.96           C  
ATOM    152  OE1 GLU A  11       8.733  13.103   9.263  1.00  1.73           O  
ATOM    153  OE2 GLU A  11       6.656  12.689   8.613  1.00  2.18           O  
ATOM    154  H   GLU A  11       6.683  14.496   4.949  1.00  0.44           H  
ATOM    155  HA  GLU A  11       7.017  15.114   7.616  1.00  1.01           H  
ATOM    156  HB2 GLU A  11       8.636  14.231   5.412  1.00  0.61           H  
ATOM    157  HB3 GLU A  11       9.535  14.652   6.815  1.00  0.86           H  
ATOM    158  HG2 GLU A  11       7.536  12.385   6.396  1.00  2.31           H  
ATOM    159  HG3 GLU A  11       9.179  12.242   6.923  1.00  2.43           H  
ATOM    160  N   VAL A  12       8.593  16.988   5.564  1.00  0.46           N  
ATOM    161  CA  VAL A  12       9.213  18.283   5.360  1.00  0.39           C  
ATOM    162  C   VAL A  12       8.181  19.423   5.484  1.00  0.44           C  
ATOM    163  O   VAL A  12       8.430  20.372   6.191  1.00  0.54           O  
ATOM    164  CB  VAL A  12       9.905  18.162   4.007  1.00  0.34           C  
ATOM    165  CG1 VAL A  12       9.167  18.856   2.887  1.00  0.31           C  
ATOM    166  CG2 VAL A  12      11.349  18.595   4.131  1.00  0.37           C  
ATOM    167  H   VAL A  12       8.590  16.350   4.828  1.00  0.36           H  
ATOM    168  HA  VAL A  12       9.895  18.331   6.188  1.00  0.38           H  
ATOM    169  HB  VAL A  12       9.878  17.116   3.754  1.00  0.30           H  
ATOM    170 HG11 VAL A  12       8.197  18.388   2.852  1.00  1.12           H  
ATOM    171 HG12 VAL A  12       9.069  19.921   3.042  1.00  1.04           H  
ATOM    172 HG13 VAL A  12       9.655  18.682   1.942  1.00  1.03           H  
ATOM    173 HG21 VAL A  12      11.411  19.607   4.502  1.00  1.15           H  
ATOM    174 HG22 VAL A  12      11.809  17.903   4.820  1.00  1.33           H  
ATOM    175 HG23 VAL A  12      11.832  18.543   3.165  1.00  0.70           H  
ATOM    176  N   LYS A  13       7.052  19.337   4.826  1.00  0.39           N  
ATOM    177  CA  LYS A  13       6.009  20.415   4.913  1.00  0.43           C  
ATOM    178  C   LYS A  13       5.573  20.735   6.373  1.00  0.48           C  
ATOM    179  O   LYS A  13       4.731  21.588   6.577  1.00  0.62           O  
ATOM    180  CB  LYS A  13       4.773  20.087   3.982  1.00  0.37           C  
ATOM    181  CG  LYS A  13       3.604  19.422   4.763  1.00  2.43           C  
ATOM    182  CD  LYS A  13       2.464  19.048   3.772  1.00  2.49           C  
ATOM    183  CE  LYS A  13       1.191  18.621   4.528  1.00  3.95           C  
ATOM    184  NZ  LYS A  13       0.223  18.071   3.533  1.00  4.24           N  
ATOM    185  H   LYS A  13       6.865  18.564   4.261  1.00  0.34           H  
ATOM    186  HA  LYS A  13       6.474  21.303   4.528  1.00  0.40           H  
ATOM    187  HB2 LYS A  13       4.420  21.015   3.558  1.00  1.31           H  
ATOM    188  HB3 LYS A  13       5.078  19.454   3.165  1.00  1.80           H  
ATOM    189  HG2 LYS A  13       3.996  18.544   5.259  1.00  3.52           H  
ATOM    190  HG3 LYS A  13       3.229  20.104   5.515  1.00  3.35           H  
ATOM    191  HD2 LYS A  13       2.246  19.892   3.135  1.00  1.64           H  
ATOM    192  HD3 LYS A  13       2.805  18.235   3.150  1.00  2.84           H  
ATOM    193  HE2 LYS A  13       1.436  17.854   5.257  1.00  4.62           H  
ATOM    194  HE3 LYS A  13       0.759  19.468   5.047  1.00  4.46           H  
ATOM    195  HZ1 LYS A  13       0.723  17.942   2.621  1.00  3.34           H  
ATOM    196  HZ2 LYS A  13       0.031  17.071   3.790  1.00  5.08           H  
ATOM    197  HZ3 LYS A  13      -0.654  18.609   3.436  1.00  4.70           H  
ATOM    198  N   HIS A  14       6.140  20.042   7.329  1.00  0.42           N  
ATOM    199  CA  HIS A  14       5.831  20.242   8.777  1.00  0.46           C  
ATOM    200  C   HIS A  14       6.964  20.817   9.608  1.00  0.28           C  
ATOM    201  O   HIS A  14       6.711  21.743  10.353  1.00  0.15           O  
ATOM    202  CB  HIS A  14       5.322  18.920   9.377  1.00  0.43           C  
ATOM    203  CG  HIS A  14       6.205  18.286  10.435  1.00  2.22           C  
ATOM    204  ND1 HIS A  14       7.125  17.420  10.192  1.00  3.22           N  
ATOM    205  CD2 HIS A  14       6.230  18.465  11.798  1.00  3.32           C  
ATOM    206  CE1 HIS A  14       7.688  17.071  11.310  1.00  4.82           C  
ATOM    207  NE2 HIS A  14       7.159  17.703  12.329  1.00  4.94           N  
ATOM    208  H   HIS A  14       6.794  19.353   7.094  1.00  0.41           H  
ATOM    209  HA  HIS A  14       5.026  20.961   8.842  1.00  0.46           H  
ATOM    210  HB2 HIS A  14       4.459  19.211   9.945  1.00  1.36           H  
ATOM    211  HB3 HIS A  14       5.079  18.190   8.626  1.00  1.55           H  
ATOM    212  HD1 HIS A  14       7.338  17.097   9.278  1.00  2.80           H  
ATOM    213  HD2 HIS A  14       5.587  19.134  12.347  1.00  2.93           H  
ATOM    214  HE1 HIS A  14       8.493  16.358  11.417  1.00  5.94           H  
ATOM    215  N   LEU A  15       8.140  20.261   9.462  1.00  0.42           N  
ATOM    216  CA  LEU A  15       9.338  20.718  10.218  1.00  0.29           C  
ATOM    217  C   LEU A  15       9.229  22.044  10.870  1.00  0.19           C  
ATOM    218  O   LEU A  15       9.550  23.077  10.322  1.00  0.70           O  
ATOM    219  CB  LEU A  15      10.510  20.703   9.342  1.00  0.45           C  
ATOM    220  CG  LEU A  15      10.481  19.394   8.609  1.00  0.54           C  
ATOM    221  CD1 LEU A  15      11.801  19.279   8.093  1.00  1.12           C  
ATOM    222  CD2 LEU A  15      10.231  18.197   9.513  1.00  0.83           C  
ATOM    223  H   LEU A  15       8.288  19.511   8.835  1.00  0.65           H  
ATOM    224  HA  LEU A  15       9.512  20.005  11.020  1.00  0.49           H  
ATOM    225  HB2 LEU A  15      10.454  21.532   8.649  1.00  0.51           H  
ATOM    226  HB3 LEU A  15      11.389  20.806   9.967  1.00  0.52           H  
ATOM    227  HG  LEU A  15       9.777  19.446   7.795  1.00  0.28           H  
ATOM    228 HD11 LEU A  15      12.424  19.314   8.972  1.00  2.25           H  
ATOM    229 HD12 LEU A  15      11.877  18.354   7.559  1.00  2.04           H  
ATOM    230 HD13 LEU A  15      11.939  20.134   7.461  1.00  0.23           H  
ATOM    231 HD21 LEU A  15       9.322  18.334  10.078  1.00  1.68           H  
ATOM    232 HD22 LEU A  15      10.134  17.342   8.858  1.00  1.37           H  
ATOM    233 HD23 LEU A  15      11.032  18.074  10.219  1.00  0.85           H  
ATOM    234  N   LYS A  16       8.734  21.870  12.046  1.00  0.67           N  
ATOM    235  CA  LYS A  16       8.482  23.001  13.019  1.00  1.09           C  
ATOM    236  C   LYS A  16       9.435  24.239  12.917  1.00  0.68           C  
ATOM    237  O   LYS A  16       9.135  25.310  13.406  1.00  0.69           O  
ATOM    238  CB  LYS A  16       8.409  22.390  14.468  1.00  1.88           C  
ATOM    239  CG  LYS A  16       9.472  22.953  15.461  1.00  1.38           C  
ATOM    240  CD  LYS A  16      10.906  22.544  14.981  1.00  1.76           C  
ATOM    241  CE  LYS A  16      11.981  22.907  15.984  1.00  2.63           C  
ATOM    242  NZ  LYS A  16      11.675  22.125  17.213  1.00  2.96           N  
ATOM    243  H   LYS A  16       8.543  20.903  12.195  1.00  0.94           H  
ATOM    244  HA  LYS A  16       7.505  23.389  12.781  1.00  1.48           H  
ATOM    245  HB2 LYS A  16       7.425  22.585  14.874  1.00  3.14           H  
ATOM    246  HB3 LYS A  16       8.529  21.316  14.423  1.00  2.29           H  
ATOM    247  HG2 LYS A  16       9.380  24.029  15.528  1.00  2.10           H  
ATOM    248  HG3 LYS A  16       9.249  22.547  16.439  1.00  1.32           H  
ATOM    249  HD2 LYS A  16      10.959  21.495  14.736  1.00  1.81           H  
ATOM    250  HD3 LYS A  16      11.168  23.065  14.092  1.00  3.00           H  
ATOM    251  HE2 LYS A  16      12.957  22.633  15.599  1.00  2.78           H  
ATOM    252  HE3 LYS A  16      11.970  23.972  16.187  1.00  3.67           H  
ATOM    253  HZ1 LYS A  16      10.842  21.544  16.974  1.00  2.45           H  
ATOM    254  HZ2 LYS A  16      12.383  21.370  17.372  1.00  3.09           H  
ATOM    255  HZ3 LYS A  16      11.483  22.679  18.066  1.00  4.12           H  
ATOM    256  N   THR A  17      10.559  24.052  12.280  1.00  0.43           N  
ATOM    257  CA  THR A  17      11.582  25.155  12.112  1.00  0.30           C  
ATOM    258  C   THR A  17      11.376  26.003  10.832  1.00  0.80           C  
ATOM    259  O   THR A  17      10.393  25.870  10.138  1.00  1.41           O  
ATOM    260  CB  THR A  17      12.965  24.445  12.120  1.00  0.42           C  
ATOM    261  OG1 THR A  17      13.112  23.927  13.437  1.00  0.51           O  
ATOM    262  CG2 THR A  17      14.229  25.319  11.949  1.00  0.71           C  
ATOM    263  H   THR A  17      10.704  23.151  11.895  1.00  0.47           H  
ATOM    264  HA  THR A  17      11.529  25.808  12.968  1.00  0.53           H  
ATOM    265  HB  THR A  17      12.952  23.645  11.397  1.00  0.63           H  
ATOM    266  HG1 THR A  17      13.191  22.966  13.298  1.00  0.73           H  
ATOM    267 HG21 THR A  17      14.249  26.112  12.678  1.00  0.75           H  
ATOM    268 HG22 THR A  17      15.093  24.697  12.132  1.00  1.74           H  
ATOM    269 HG23 THR A  17      14.360  25.730  10.951  1.00  1.02           H  
ATOM    270  N   LYS A  18      12.294  26.885  10.537  1.00  1.04           N  
ATOM    271  CA  LYS A  18      12.215  27.772   9.318  1.00  1.53           C  
ATOM    272  C   LYS A  18      13.087  27.369   8.062  1.00  1.04           C  
ATOM    273  O   LYS A  18      14.036  28.068   7.746  1.00  0.96           O  
ATOM    274  CB  LYS A  18      12.468  29.230   9.857  1.00  2.27           C  
ATOM    275  CG  LYS A  18      12.754  30.293   8.754  1.00  3.10           C  
ATOM    276  CD  LYS A  18      11.693  30.258   7.612  1.00  2.21           C  
ATOM    277  CE  LYS A  18      12.312  30.794   6.316  1.00  3.51           C  
ATOM    278  NZ  LYS A  18      12.778  32.202   6.545  1.00  4.69           N  
ATOM    279  H   LYS A  18      13.051  26.960  11.145  1.00  1.23           H  
ATOM    280  HA  LYS A  18      11.192  27.752   8.971  1.00  1.81           H  
ATOM    281  HB2 LYS A  18      11.609  29.529  10.442  1.00  1.89           H  
ATOM    282  HB3 LYS A  18      13.323  29.207  10.518  1.00  3.05           H  
ATOM    283  HG2 LYS A  18      12.714  31.255   9.244  1.00  3.82           H  
ATOM    284  HG3 LYS A  18      13.760  30.175   8.373  1.00  4.15           H  
ATOM    285  HD2 LYS A  18      11.364  29.248   7.417  1.00  1.61           H  
ATOM    286  HD3 LYS A  18      10.827  30.845   7.883  1.00  1.90           H  
ATOM    287  HE2 LYS A  18      13.153  30.158   6.053  1.00  4.07           H  
ATOM    288  HE3 LYS A  18      11.593  30.758   5.506  1.00  3.56           H  
ATOM    289  HZ1 LYS A  18      12.599  32.482   7.533  1.00  4.48           H  
ATOM    290  HZ2 LYS A  18      13.802  32.245   6.354  1.00  5.54           H  
ATOM    291  HZ3 LYS A  18      12.299  32.854   5.896  1.00  5.32           H  
ATOM    292  N   PRO A  19      12.776  26.282   7.366  1.00  0.85           N  
ATOM    293  CA  PRO A  19      13.565  25.860   6.169  1.00  0.51           C  
ATOM    294  C   PRO A  19      14.100  27.019   5.309  1.00  0.42           C  
ATOM    295  O   PRO A  19      13.367  27.914   4.929  1.00  0.52           O  
ATOM    296  CB  PRO A  19      12.701  24.901   5.424  1.00  0.83           C  
ATOM    297  CG  PRO A  19      11.941  24.196   6.585  1.00  0.96           C  
ATOM    298  CD  PRO A  19      11.652  25.334   7.614  1.00  1.12           C  
ATOM    299  HA  PRO A  19      14.355  25.200   6.445  1.00  0.28           H  
ATOM    300  HB2 PRO A  19      12.040  25.410   4.741  1.00  1.05           H  
ATOM    301  HB3 PRO A  19      13.445  24.277   4.909  1.00  0.80           H  
ATOM    302  HG2 PRO A  19      11.012  23.761   6.241  1.00  1.27           H  
ATOM    303  HG3 PRO A  19      12.542  23.418   7.030  1.00  0.73           H  
ATOM    304  HD2 PRO A  19      10.703  25.829   7.446  1.00  1.45           H  
ATOM    305  HD3 PRO A  19      11.710  24.937   8.612  1.00  1.20           H  
ATOM    306  N   ALA A  20      15.365  26.972   5.019  1.00  0.25           N  
ATOM    307  CA  ALA A  20      16.008  28.034   4.195  1.00  0.21           C  
ATOM    308  C   ALA A  20      15.543  27.953   2.746  1.00  0.24           C  
ATOM    309  O   ALA A  20      15.100  26.923   2.264  1.00  0.23           O  
ATOM    310  CB  ALA A  20      17.542  27.834   4.236  1.00  0.17           C  
ATOM    311  H   ALA A  20      15.896  26.228   5.358  1.00  0.20           H  
ATOM    312  HA  ALA A  20      15.737  29.003   4.591  1.00  0.34           H  
ATOM    313  HB1 ALA A  20      17.813  26.847   3.883  1.00  0.99           H  
ATOM    314  HB2 ALA A  20      18.034  28.563   3.604  1.00  0.91           H  
ATOM    315  HB3 ALA A  20      17.896  27.944   5.250  1.00  0.98           H  
ATOM    316  N   ASP A  21      15.673  29.079   2.098  1.00  0.43           N  
ATOM    317  CA  ASP A  21      15.258  29.145   0.681  1.00  0.49           C  
ATOM    318  C   ASP A  21      15.839  27.935  -0.080  1.00  0.36           C  
ATOM    319  O   ASP A  21      15.062  27.118  -0.526  1.00  0.32           O  
ATOM    320  CB  ASP A  21      15.676  30.525   0.144  1.00  0.65           C  
ATOM    321  CG  ASP A  21      14.676  30.983  -0.889  1.00  0.91           C  
ATOM    322  OD1 ASP A  21      14.619  30.413  -1.964  1.00  1.86           O  
ATOM    323  OD2 ASP A  21      13.953  31.905  -0.559  1.00  0.86           O  
ATOM    324  H   ASP A  21      16.046  29.862   2.548  1.00  0.56           H  
ATOM    325  HA  ASP A  21      14.183  29.037   0.659  1.00  0.52           H  
ATOM    326  HB2 ASP A  21      15.700  31.253   0.938  1.00  0.73           H  
ATOM    327  HB3 ASP A  21      16.648  30.488  -0.323  1.00  1.24           H  
ATOM    328  N   GLU A  22      17.143  27.820  -0.193  1.00  0.34           N  
ATOM    329  CA  GLU A  22      17.727  26.647  -0.936  1.00  0.23           C  
ATOM    330  C   GLU A  22      17.125  25.305  -0.365  1.00  0.12           C  
ATOM    331  O   GLU A  22      16.472  24.603  -1.112  1.00  0.39           O  
ATOM    332  CB  GLU A  22      19.304  26.696  -0.879  1.00  0.41           C  
ATOM    333  CG  GLU A  22      19.892  27.960  -1.667  1.00  0.45           C  
ATOM    334  CD  GLU A  22      21.429  27.959  -1.875  1.00  1.45           C  
ATOM    335  OE1 GLU A  22      22.065  27.010  -1.441  1.00  2.26           O  
ATOM    336  OE2 GLU A  22      21.899  28.922  -2.469  1.00  1.97           O  
ATOM    337  H   GLU A  22      17.738  28.481   0.216  1.00  0.44           H  
ATOM    338  HA  GLU A  22      17.409  26.756  -1.988  1.00  0.20           H  
ATOM    339  HB2 GLU A  22      19.640  26.737   0.149  1.00  0.56           H  
ATOM    340  HB3 GLU A  22      19.726  25.803  -1.320  1.00  0.47           H  
ATOM    341  HG2 GLU A  22      19.451  28.024  -2.649  1.00  0.61           H  
ATOM    342  HG3 GLU A  22      19.660  28.870  -1.141  1.00  0.62           H  
ATOM    343  N   GLU A  23      17.317  24.924   0.886  1.00  0.34           N  
ATOM    344  CA  GLU A  23      16.714  23.644   1.389  1.00  0.22           C  
ATOM    345  C   GLU A  23      15.265  23.436   0.814  1.00  0.19           C  
ATOM    346  O   GLU A  23      14.936  22.389   0.279  1.00  0.26           O  
ATOM    347  CB  GLU A  23      16.767  23.689   2.926  1.00  0.19           C  
ATOM    348  CG  GLU A  23      18.151  23.162   3.545  1.00  0.61           C  
ATOM    349  CD  GLU A  23      19.145  24.279   3.866  1.00  0.71           C  
ATOM    350  OE1 GLU A  23      19.326  25.081   2.975  1.00  2.22           O  
ATOM    351  OE2 GLU A  23      19.653  24.247   4.987  1.00  0.89           O  
ATOM    352  H   GLU A  23      17.844  25.433   1.540  1.00  0.66           H  
ATOM    353  HA  GLU A  23      17.311  22.817   1.026  1.00  0.26           H  
ATOM    354  HB2 GLU A  23      16.607  24.719   3.226  1.00  0.39           H  
ATOM    355  HB3 GLU A  23      15.935  23.126   3.267  1.00  0.36           H  
ATOM    356  HG2 GLU A  23      17.970  22.625   4.459  1.00  1.59           H  
ATOM    357  HG3 GLU A  23      18.650  22.506   2.846  1.00  1.58           H  
ATOM    358  N   MET A  24      14.428  24.443   0.935  1.00  0.19           N  
ATOM    359  CA  MET A  24      13.025  24.333   0.397  1.00  0.18           C  
ATOM    360  C   MET A  24      13.102  24.168  -1.133  1.00  0.17           C  
ATOM    361  O   MET A  24      12.482  23.281  -1.675  1.00  0.22           O  
ATOM    362  CB  MET A  24      12.213  25.597   0.751  1.00  0.20           C  
ATOM    363  CG  MET A  24      11.929  25.643   2.255  1.00  0.35           C  
ATOM    364  SD  MET A  24      10.535  26.678   2.770  1.00  0.52           S  
ATOM    365  CE  MET A  24      11.381  28.277   2.795  1.00  1.52           C  
ATOM    366  H   MET A  24      14.726  25.268   1.380  1.00  0.25           H  
ATOM    367  HA  MET A  24      12.543  23.444   0.792  1.00  0.16           H  
ATOM    368  HB2 MET A  24      12.803  26.469   0.501  1.00  0.54           H  
ATOM    369  HB3 MET A  24      11.280  25.636   0.204  1.00  0.38           H  
ATOM    370  HG2 MET A  24      11.742  24.639   2.610  1.00  0.73           H  
ATOM    371  HG3 MET A  24      12.815  26.004   2.764  1.00  0.73           H  
ATOM    372  HE1 MET A  24      12.382  28.161   2.403  1.00  2.06           H  
ATOM    373  HE2 MET A  24      10.846  28.974   2.171  1.00  1.85           H  
ATOM    374  HE3 MET A  24      11.447  28.631   3.814  1.00  2.11           H  
ATOM    375  N   LEU A  25      13.838  25.016  -1.800  1.00  0.16           N  
ATOM    376  CA  LEU A  25      14.016  24.977  -3.269  1.00  0.10           C  
ATOM    377  C   LEU A  25      14.170  23.578  -3.806  1.00  0.09           C  
ATOM    378  O   LEU A  25      13.512  23.180  -4.742  1.00  0.10           O  
ATOM    379  CB  LEU A  25      15.211  25.780  -3.538  1.00  0.11           C  
ATOM    380  CG  LEU A  25      14.929  27.272  -3.348  1.00  0.17           C  
ATOM    381  CD1 LEU A  25      15.357  27.838  -4.588  1.00  0.18           C  
ATOM    382  CD2 LEU A  25      13.492  27.693  -3.093  1.00  0.18           C  
ATOM    383  H   LEU A  25      14.323  25.729  -1.342  1.00  0.23           H  
ATOM    384  HA  LEU A  25      13.240  25.480  -3.791  1.00  0.15           H  
ATOM    385  HB2 LEU A  25      16.034  25.520  -2.912  1.00  0.19           H  
ATOM    386  HB3 LEU A  25      15.527  25.550  -4.532  1.00  0.12           H  
ATOM    387  HG  LEU A  25      15.529  27.701  -2.581  1.00  0.22           H  
ATOM    388 HD11 LEU A  25      14.755  27.351  -5.356  1.00  1.01           H  
ATOM    389 HD12 LEU A  25      15.202  28.891  -4.574  1.00  1.00           H  
ATOM    390 HD13 LEU A  25      16.417  27.593  -4.624  1.00  1.23           H  
ATOM    391 HD21 LEU A  25      12.863  27.411  -3.911  1.00  0.92           H  
ATOM    392 HD22 LEU A  25      13.116  27.291  -2.166  1.00  0.96           H  
ATOM    393 HD23 LEU A  25      13.497  28.763  -3.023  1.00  1.15           H  
ATOM    394  N   PHE A  26      15.071  22.908  -3.151  1.00  0.11           N  
ATOM    395  CA  PHE A  26      15.386  21.502  -3.508  1.00  0.17           C  
ATOM    396  C   PHE A  26      14.058  20.737  -3.557  1.00  0.23           C  
ATOM    397  O   PHE A  26      13.615  20.303  -4.605  1.00  0.26           O  
ATOM    398  CB  PHE A  26      16.322  20.981  -2.429  1.00  0.20           C  
ATOM    399  CG  PHE A  26      16.750  19.610  -2.913  1.00  0.14           C  
ATOM    400  CD1 PHE A  26      17.845  19.459  -3.740  1.00  1.04           C  
ATOM    401  CD2 PHE A  26      16.004  18.518  -2.548  1.00  1.10           C  
ATOM    402  CE1 PHE A  26      18.191  18.212  -4.206  1.00  1.14           C  
ATOM    403  CE2 PHE A  26      16.346  17.273  -3.015  1.00  1.00           C  
ATOM    404  CZ  PHE A  26      17.436  17.121  -3.840  1.00  0.15           C  
ATOM    405  H   PHE A  26      15.515  23.392  -2.415  1.00  0.12           H  
ATOM    406  HA  PHE A  26      15.838  21.477  -4.490  1.00  0.15           H  
ATOM    407  HB2 PHE A  26      17.154  21.645  -2.321  1.00  0.24           H  
ATOM    408  HB3 PHE A  26      15.835  20.894  -1.468  1.00  0.21           H  
ATOM    409  HD1 PHE A  26      18.430  20.320  -4.027  1.00  1.83           H  
ATOM    410  HD2 PHE A  26      15.160  18.656  -1.883  1.00  1.96           H  
ATOM    411  HE1 PHE A  26      19.043  18.085  -4.862  1.00  2.00           H  
ATOM    412  HE2 PHE A  26      15.756  16.414  -2.737  1.00  1.80           H  
ATOM    413  HZ  PHE A  26      17.703  16.144  -4.194  1.00  0.21           H  
ATOM    414  N   ILE A  27      13.481  20.617  -2.401  1.00  0.25           N  
ATOM    415  CA  ILE A  27      12.176  19.923  -2.223  1.00  0.31           C  
ATOM    416  C   ILE A  27      11.163  20.428  -3.284  1.00  0.37           C  
ATOM    417  O   ILE A  27      10.599  19.667  -4.033  1.00  0.52           O  
ATOM    418  CB  ILE A  27      11.800  20.335  -0.790  1.00  0.25           C  
ATOM    419  CG1 ILE A  27      12.169  19.283   0.305  1.00  0.22           C  
ATOM    420  CG2 ILE A  27      10.303  20.651  -0.627  1.00  0.26           C  
ATOM    421  CD1 ILE A  27      13.573  18.620   0.179  1.00  0.21           C  
ATOM    422  H   ILE A  27      13.918  21.009  -1.613  1.00  0.23           H  
ATOM    423  HA  ILE A  27      12.294  18.857  -2.339  1.00  0.36           H  
ATOM    424  HB  ILE A  27      12.366  21.251  -0.640  1.00  0.25           H  
ATOM    425 HG12 ILE A  27      12.129  19.795   1.258  1.00  0.19           H  
ATOM    426 HG13 ILE A  27      11.420  18.500   0.320  1.00  0.25           H  
ATOM    427 HG21 ILE A  27       9.709  19.792  -0.926  1.00  1.03           H  
ATOM    428 HG22 ILE A  27      10.102  20.895   0.405  1.00  1.12           H  
ATOM    429 HG23 ILE A  27      10.026  21.507  -1.223  1.00  1.27           H  
ATOM    430 HD11 ILE A  27      14.361  19.361   0.157  1.00  1.03           H  
ATOM    431 HD12 ILE A  27      13.708  17.998   1.056  1.00  1.09           H  
ATOM    432 HD13 ILE A  27      13.635  17.994  -0.699  1.00  1.19           H  
ATOM    433  N   TYR A  28      10.945  21.711  -3.331  1.00  0.33           N  
ATOM    434  CA  TYR A  28       9.984  22.310  -4.318  1.00  0.35           C  
ATOM    435  C   TYR A  28      10.236  21.882  -5.760  1.00  0.27           C  
ATOM    436  O   TYR A  28       9.396  21.312  -6.421  1.00  0.32           O  
ATOM    437  CB  TYR A  28      10.190  23.839  -4.301  1.00  0.41           C  
ATOM    438  CG  TYR A  28       9.433  24.556  -5.441  1.00  0.48           C  
ATOM    439  CD1 TYR A  28       8.055  24.646  -5.425  1.00  1.09           C  
ATOM    440  CD2 TYR A  28      10.132  25.143  -6.483  1.00  1.68           C  
ATOM    441  CE1 TYR A  28       7.374  25.324  -6.433  1.00  0.98           C  
ATOM    442  CE2 TYR A  28       9.431  25.817  -7.483  1.00  1.81           C  
ATOM    443  CZ  TYR A  28       8.067  25.915  -7.467  1.00  0.71           C  
ATOM    444  OH  TYR A  28       7.438  26.609  -8.486  1.00  0.88           O  
ATOM    445  H   TYR A  28      11.436  22.280  -2.701  1.00  0.33           H  
ATOM    446  HA  TYR A  28       8.971  22.047  -4.051  1.00  0.41           H  
ATOM    447  HB2 TYR A  28       9.845  24.239  -3.360  1.00  0.50           H  
ATOM    448  HB3 TYR A  28      11.239  24.072  -4.391  1.00  0.34           H  
ATOM    449  HD1 TYR A  28       7.514  24.156  -4.628  1.00  2.14           H  
ATOM    450  HD2 TYR A  28      11.220  25.064  -6.528  1.00  2.64           H  
ATOM    451  HE1 TYR A  28       6.299  25.397  -6.415  1.00  1.89           H  
ATOM    452  HE2 TYR A  28       9.949  26.275  -8.308  1.00  2.85           H  
ATOM    453  HH  TYR A  28       7.586  27.541  -8.298  1.00  0.86           H  
ATOM    454  N   SER A  29      11.424  22.184  -6.179  1.00  0.16           N  
ATOM    455  CA  SER A  29      11.892  21.888  -7.544  1.00  0.10           C  
ATOM    456  C   SER A  29      11.661  20.413  -7.894  1.00  0.12           C  
ATOM    457  O   SER A  29      10.884  20.059  -8.763  1.00  0.21           O  
ATOM    458  CB  SER A  29      13.373  22.328  -7.571  1.00  0.12           C  
ATOM    459  OG  SER A  29      14.102  21.350  -6.852  1.00  0.17           O  
ATOM    460  H   SER A  29      12.064  22.609  -5.576  1.00  0.12           H  
ATOM    461  HA  SER A  29      11.318  22.521  -8.198  1.00  0.10           H  
ATOM    462  HB2 SER A  29      13.770  22.396  -8.553  1.00  0.17           H  
ATOM    463  HB3 SER A  29      13.484  23.291  -7.095  1.00  0.06           H  
ATOM    464  HG  SER A  29      13.967  21.542  -5.911  1.00  0.21           H  
ATOM    465  N   HIS A  30      12.352  19.577  -7.178  1.00  0.08           N  
ATOM    466  CA  HIS A  30      12.236  18.133  -7.395  1.00  0.13           C  
ATOM    467  C   HIS A  30      10.820  17.669  -7.144  1.00  0.16           C  
ATOM    468  O   HIS A  30      10.331  16.903  -7.931  1.00  0.22           O  
ATOM    469  CB  HIS A  30      13.266  17.493  -6.500  1.00  0.11           C  
ATOM    470  CG  HIS A  30      14.568  17.482  -7.282  1.00  0.47           C  
ATOM    471  ND1 HIS A  30      14.762  16.825  -8.382  1.00  1.77           N  
ATOM    472  CD2 HIS A  30      15.762  18.119  -7.029  1.00  0.66           C  
ATOM    473  CE1 HIS A  30      15.978  17.034  -8.786  1.00  1.66           C  
ATOM    474  NE2 HIS A  30      16.633  17.831  -7.977  1.00  0.49           N  
ATOM    475  H   HIS A  30      12.964  19.893  -6.475  1.00  0.08           H  
ATOM    476  HA  HIS A  30      12.460  17.924  -8.432  1.00  0.21           H  
ATOM    477  HB2 HIS A  30      13.413  18.067  -5.594  1.00  0.23           H  
ATOM    478  HB3 HIS A  30      13.009  16.494  -6.225  1.00  0.14           H  
ATOM    479  HD1 HIS A  30      14.095  16.267  -8.838  1.00  2.72           H  
ATOM    480  HD2 HIS A  30      15.949  18.760  -6.180  1.00  1.81           H  
ATOM    481  HE1 HIS A  30      16.423  16.610  -9.677  1.00  2.58           H  
ATOM    482  N   TYR A  31      10.172  18.119  -6.109  1.00  0.20           N  
ATOM    483  CA  TYR A  31       8.775  17.663  -5.852  1.00  0.18           C  
ATOM    484  C   TYR A  31       7.955  17.983  -7.079  1.00  0.23           C  
ATOM    485  O   TYR A  31       7.481  17.124  -7.796  1.00  0.23           O  
ATOM    486  CB  TYR A  31       8.070  18.477  -4.717  1.00  0.17           C  
ATOM    487  CG  TYR A  31       6.720  17.843  -4.398  1.00  0.15           C  
ATOM    488  CD1 TYR A  31       6.661  16.769  -3.522  1.00  1.55           C  
ATOM    489  CD2 TYR A  31       5.556  18.326  -4.982  1.00  1.60           C  
ATOM    490  CE1 TYR A  31       5.445  16.187  -3.240  1.00  1.55           C  
ATOM    491  CE2 TYR A  31       4.344  17.730  -4.678  1.00  1.57           C  
ATOM    492  CZ  TYR A  31       4.293  16.661  -3.810  1.00  0.08           C  
ATOM    493  OH  TYR A  31       3.093  16.052  -3.518  1.00  0.05           O  
ATOM    494  H   TYR A  31      10.602  18.759  -5.516  1.00  0.27           H  
ATOM    495  HA  TYR A  31       8.802  16.599  -5.685  1.00  0.16           H  
ATOM    496  HB2 TYR A  31       8.619  18.487  -3.827  1.00  0.16           H  
ATOM    497  HB3 TYR A  31       7.927  19.518  -4.959  1.00  0.21           H  
ATOM    498  HD1 TYR A  31       7.562  16.375  -3.045  1.00  2.79           H  
ATOM    499  HD2 TYR A  31       5.591  19.154  -5.686  1.00  2.86           H  
ATOM    500  HE1 TYR A  31       5.391  15.337  -2.574  1.00  2.77           H  
ATOM    501  HE2 TYR A  31       3.423  18.083  -5.114  1.00  2.78           H  
ATOM    502  HH  TYR A  31       3.291  15.136  -3.238  1.00  0.01           H  
ATOM    503  N   LYS A  32       7.818  19.262  -7.281  1.00  0.28           N  
ATOM    504  CA  LYS A  32       7.047  19.776  -8.424  1.00  0.34           C  
ATOM    505  C   LYS A  32       7.359  18.985  -9.679  1.00  0.40           C  
ATOM    506  O   LYS A  32       6.459  18.601 -10.392  1.00  0.44           O  
ATOM    507  CB  LYS A  32       7.322  21.230  -8.409  1.00  0.33           C  
ATOM    508  CG  LYS A  32       6.825  21.906  -7.074  1.00  0.33           C  
ATOM    509  CD  LYS A  32       5.306  21.796  -6.846  1.00  0.41           C  
ATOM    510  CE  LYS A  32       4.620  22.588  -7.872  1.00  0.16           C  
ATOM    511  NZ  LYS A  32       3.153  22.528  -7.609  1.00  0.38           N  
ATOM    512  H   LYS A  32       8.245  19.924  -6.675  1.00  0.29           H  
ATOM    513  HA  LYS A  32       5.999  19.625  -8.292  1.00  0.36           H  
ATOM    514  HB2 LYS A  32       8.387  21.361  -8.493  1.00  0.28           H  
ATOM    515  HB3 LYS A  32       6.864  21.676  -9.252  1.00  0.37           H  
ATOM    516  HG2 LYS A  32       7.283  21.487  -6.203  1.00  0.29           H  
ATOM    517  HG3 LYS A  32       7.155  22.928  -7.133  1.00  0.35           H  
ATOM    518  HD2 LYS A  32       4.970  20.779  -6.934  1.00  0.59           H  
ATOM    519  HD3 LYS A  32       5.033  22.169  -5.870  1.00  0.71           H  
ATOM    520  HE2 LYS A  32       4.998  23.601  -7.874  1.00  0.48           H  
ATOM    521  HE3 LYS A  32       4.847  22.085  -8.798  1.00  0.46           H  
ATOM    522  HZ1 LYS A  32       2.963  21.835  -6.854  1.00  1.14           H  
ATOM    523  HZ2 LYS A  32       2.797  23.464  -7.321  1.00  0.79           H  
ATOM    524  HZ3 LYS A  32       2.671  22.229  -8.484  1.00  0.96           H  
ATOM    525  N   GLN A  33       8.606  18.728  -9.944  1.00  0.38           N  
ATOM    526  CA  GLN A  33       8.963  17.967 -11.130  1.00  0.44           C  
ATOM    527  C   GLN A  33       8.585  16.457 -11.027  1.00  0.27           C  
ATOM    528  O   GLN A  33       7.995  15.894 -11.926  1.00  0.20           O  
ATOM    529  CB  GLN A  33      10.423  18.319 -11.190  1.00  0.80           C  
ATOM    530  CG  GLN A  33      11.150  17.325 -11.931  1.00  1.14           C  
ATOM    531  CD  GLN A  33      10.517  17.111 -13.321  1.00  1.34           C  
ATOM    532  OE1 GLN A  33       9.971  16.079 -13.643  1.00  2.67           O  
ATOM    533  NE2 GLN A  33      10.556  18.101 -14.161  1.00  0.25           N  
ATOM    534  H   GLN A  33       9.382  19.009  -9.410  1.00  0.25           H  
ATOM    535  HA  GLN A  33       8.475  18.379 -11.979  1.00  0.50           H  
ATOM    536  HB2 GLN A  33      10.544  19.293 -11.636  1.00  1.99           H  
ATOM    537  HB3 GLN A  33      10.827  18.318 -10.188  1.00  2.03           H  
ATOM    538  HG2 GLN A  33      12.173  17.641 -11.979  1.00  1.92           H  
ATOM    539  HG3 GLN A  33      11.001  16.512 -11.244  1.00  2.28           H  
ATOM    540 HE21 GLN A  33      10.989  18.926 -13.870  1.00  1.20           H  
ATOM    541 HE22 GLN A  33      10.154  18.035 -15.062  1.00  0.69           H  
ATOM    542  N   ALA A  34       8.923  15.849  -9.934  1.00  0.23           N  
ATOM    543  CA  ALA A  34       8.647  14.410  -9.654  1.00  0.14           C  
ATOM    544  C   ALA A  34       7.164  14.064  -9.730  1.00  0.09           C  
ATOM    545  O   ALA A  34       6.790  12.965 -10.083  1.00  0.17           O  
ATOM    546  CB  ALA A  34       9.030  14.206  -8.186  1.00  0.12           C  
ATOM    547  H   ALA A  34       9.371  16.370  -9.247  1.00  0.29           H  
ATOM    548  HA  ALA A  34       9.203  13.771 -10.324  1.00  0.22           H  
ATOM    549  HB1 ALA A  34       8.437  14.852  -7.558  1.00  1.15           H  
ATOM    550  HB2 ALA A  34       8.841  13.193  -7.883  1.00  0.98           H  
ATOM    551  HB3 ALA A  34      10.061  14.430  -8.000  1.00  1.16           H  
ATOM    552  N   THR A  35       6.391  15.055  -9.379  1.00  0.04           N  
ATOM    553  CA  THR A  35       4.883  14.944  -9.360  1.00  0.09           C  
ATOM    554  C   THR A  35       4.149  15.465 -10.583  1.00  0.23           C  
ATOM    555  O   THR A  35       3.398  14.762 -11.221  1.00  0.30           O  
ATOM    556  CB  THR A  35       4.396  15.766  -8.152  1.00  0.11           C  
ATOM    557  OG1 THR A  35       4.849  17.091  -8.370  1.00  0.27           O  
ATOM    558  CG2 THR A  35       5.167  15.368  -6.920  1.00  0.09           C  
ATOM    559  H   THR A  35       6.840  15.895  -9.112  1.00  0.11           H  
ATOM    560  HA  THR A  35       4.604  13.924  -9.209  1.00  0.13           H  
ATOM    561  HB  THR A  35       3.321  15.744  -8.005  1.00  0.18           H  
ATOM    562  HG1 THR A  35       5.741  17.116  -8.007  1.00  0.34           H  
ATOM    563 HG21 THR A  35       6.231  15.401  -7.073  1.00  0.97           H  
ATOM    564 HG22 THR A  35       4.946  16.044  -6.115  1.00  1.00           H  
ATOM    565 HG23 THR A  35       4.890  14.364  -6.634  1.00  0.83           H  
ATOM    566  N   VAL A  36       4.398  16.701 -10.860  1.00  0.25           N  
ATOM    567  CA  VAL A  36       3.785  17.420 -12.027  1.00  0.38           C  
ATOM    568  C   VAL A  36       4.720  17.211 -13.221  1.00  0.40           C  
ATOM    569  O   VAL A  36       4.425  16.582 -14.221  1.00  0.79           O  
ATOM    570  CB  VAL A  36       3.779  18.957 -11.639  1.00  0.42           C  
ATOM    571  CG1 VAL A  36       3.222  19.869 -12.715  1.00  0.47           C  
ATOM    572  CG2 VAL A  36       3.080  19.211 -10.320  1.00  0.59           C  
ATOM    573  H   VAL A  36       5.018  17.136 -10.232  1.00  0.19           H  
ATOM    574  HA  VAL A  36       2.805  17.024 -12.259  1.00  0.59           H  
ATOM    575  HB  VAL A  36       4.781  19.316 -11.490  1.00  0.32           H  
ATOM    576 HG11 VAL A  36       2.213  19.599 -12.987  1.00  1.37           H  
ATOM    577 HG12 VAL A  36       3.255  20.877 -12.318  1.00  0.60           H  
ATOM    578 HG13 VAL A  36       3.865  19.845 -13.587  1.00  1.28           H  
ATOM    579 HG21 VAL A  36       2.048  18.887 -10.344  1.00  1.77           H  
ATOM    580 HG22 VAL A  36       3.630  18.669  -9.564  1.00  1.09           H  
ATOM    581 HG23 VAL A  36       3.133  20.269 -10.110  1.00  0.94           H  
ATOM    582  N   GLY A  37       5.880  17.759 -13.028  1.00  0.17           N  
ATOM    583  CA  GLY A  37       6.964  17.692 -14.065  1.00  0.30           C  
ATOM    584  C   GLY A  37       7.657  18.987 -14.449  1.00  0.26           C  
ATOM    585  O   GLY A  37       8.445  19.546 -13.709  1.00  0.64           O  
ATOM    586  H   GLY A  37       5.992  18.201 -12.154  1.00  0.25           H  
ATOM    587  HA2 GLY A  37       7.749  17.043 -13.739  1.00  0.44           H  
ATOM    588  HA3 GLY A  37       6.557  17.271 -14.972  1.00  0.39           H  
ATOM    589  N   ASP A  38       7.326  19.454 -15.612  1.00  0.44           N  
ATOM    590  CA  ASP A  38       7.934  20.684 -16.121  1.00  0.54           C  
ATOM    591  C   ASP A  38       7.231  22.021 -15.773  1.00  0.58           C  
ATOM    592  O   ASP A  38       6.213  22.395 -16.318  1.00  0.78           O  
ATOM    593  CB  ASP A  38       8.056  20.327 -17.620  1.00  0.39           C  
ATOM    594  CG  ASP A  38       9.101  19.204 -17.864  1.00  0.31           C  
ATOM    595  OD1 ASP A  38       9.500  18.530 -16.921  1.00  1.39           O  
ATOM    596  OD2 ASP A  38       9.442  19.104 -19.023  1.00  1.30           O  
ATOM    597  H   ASP A  38       6.678  19.020 -16.198  1.00  0.80           H  
ATOM    598  HA  ASP A  38       8.935  20.738 -15.720  1.00  0.57           H  
ATOM    599  HB2 ASP A  38       7.116  19.981 -18.017  1.00  0.38           H  
ATOM    600  HB3 ASP A  38       8.353  21.181 -18.178  1.00  0.36           H  
ATOM    601  N   ILE A  39       7.866  22.683 -14.831  1.00  0.55           N  
ATOM    602  CA  ILE A  39       7.440  24.013 -14.272  1.00  0.53           C  
ATOM    603  C   ILE A  39       6.361  24.765 -15.065  1.00  0.64           C  
ATOM    604  O   ILE A  39       6.583  25.457 -16.034  1.00  0.63           O  
ATOM    605  CB  ILE A  39       8.679  24.776 -13.912  1.00  0.40           C  
ATOM    606  CG1 ILE A  39       8.209  25.883 -12.972  1.00  0.34           C  
ATOM    607  CG2 ILE A  39       9.492  25.305 -15.115  1.00  0.39           C  
ATOM    608  CD1 ILE A  39       9.440  26.394 -12.339  1.00  0.14           C  
ATOM    609  H   ILE A  39       8.672  22.279 -14.460  1.00  0.68           H  
ATOM    610  HA  ILE A  39       7.046  23.894 -13.280  1.00  0.50           H  
ATOM    611  HB  ILE A  39       9.312  24.097 -13.357  1.00  0.37           H  
ATOM    612 HG12 ILE A  39       7.571  26.592 -13.466  1.00  0.42           H  
ATOM    613 HG13 ILE A  39       7.599  25.491 -12.187  1.00  0.40           H  
ATOM    614 HG21 ILE A  39       8.903  25.975 -15.721  1.00  1.41           H  
ATOM    615 HG22 ILE A  39      10.375  25.838 -14.781  1.00  1.09           H  
ATOM    616 HG23 ILE A  39       9.820  24.465 -15.706  1.00  0.95           H  
ATOM    617 HD11 ILE A  39       9.911  25.506 -11.941  1.00  0.93           H  
ATOM    618 HD12 ILE A  39      10.100  26.890 -13.041  1.00  1.03           H  
ATOM    619 HD13 ILE A  39       9.167  27.051 -11.537  1.00  1.08           H  
ATOM    620  N   ASN A  40       5.182  24.558 -14.554  1.00  0.74           N  
ATOM    621  CA  ASN A  40       3.915  25.125 -15.087  1.00  0.90           C  
ATOM    622  C   ASN A  40       3.208  26.090 -14.109  1.00  0.98           C  
ATOM    623  O   ASN A  40       2.009  26.050 -13.913  1.00  1.11           O  
ATOM    624  CB  ASN A  40       3.049  23.887 -15.370  1.00  0.82           C  
ATOM    625  CG  ASN A  40       2.878  23.138 -14.067  1.00  1.85           C  
ATOM    626  OD1 ASN A  40       3.805  22.606 -13.500  1.00  2.26           O  
ATOM    627  ND2 ASN A  40       1.706  23.072 -13.532  1.00  2.87           N  
ATOM    628  H   ASN A  40       5.129  23.992 -13.763  1.00  0.74           H  
ATOM    629  HA  ASN A  40       4.109  25.653 -16.013  1.00  0.99           H  
ATOM    630  HB2 ASN A  40       2.079  24.156 -15.755  1.00  1.28           H  
ATOM    631  HB3 ASN A  40       3.555  23.235 -16.063  1.00  0.31           H  
ATOM    632 HD21 ASN A  40       1.062  23.792 -13.701  1.00  3.63           H  
ATOM    633 HD22 ASN A  40       1.494  22.303 -12.972  1.00  3.20           H  
ATOM    634  N   THR A  41       4.043  26.896 -13.524  1.00  0.93           N  
ATOM    635  CA  THR A  41       3.611  27.956 -12.539  1.00  1.00           C  
ATOM    636  C   THR A  41       3.955  29.206 -13.355  1.00  0.99           C  
ATOM    637  O   THR A  41       3.103  29.819 -13.958  1.00  1.79           O  
ATOM    638  CB  THR A  41       4.410  27.901 -11.173  1.00  0.95           C  
ATOM    639  OG1 THR A  41       5.807  27.765 -11.425  1.00  0.86           O  
ATOM    640  CG2 THR A  41       4.207  26.602 -10.496  1.00  0.91           C  
ATOM    641  H   THR A  41       4.987  26.768 -13.755  1.00  0.85           H  
ATOM    642  HA  THR A  41       2.542  27.932 -12.392  1.00  1.13           H  
ATOM    643  HB  THR A  41       4.212  28.757 -10.540  1.00  1.05           H  
ATOM    644  HG1 THR A  41       6.237  27.401 -10.641  1.00  1.21           H  
ATOM    645 HG21 THR A  41       3.164  26.432 -10.290  1.00  1.74           H  
ATOM    646 HG22 THR A  41       4.582  25.848 -11.171  1.00  0.55           H  
ATOM    647 HG23 THR A  41       4.782  26.594  -9.583  1.00  1.91           H  
ATOM    648  N   GLU A  42       5.224  29.476 -13.310  1.00  0.33           N  
ATOM    649  CA  GLU A  42       5.986  30.576 -13.965  1.00  0.24           C  
ATOM    650  C   GLU A  42       6.957  31.277 -13.023  1.00  0.31           C  
ATOM    651  O   GLU A  42       6.831  31.258 -11.814  1.00  0.38           O  
ATOM    652  CB  GLU A  42       5.118  31.643 -14.477  1.00  0.33           C  
ATOM    653  CG  GLU A  42       4.561  32.396 -13.278  1.00  1.38           C  
ATOM    654  CD  GLU A  42       3.398  33.317 -13.628  1.00  1.54           C  
ATOM    655  OE1 GLU A  42       3.665  34.256 -14.358  1.00  1.88           O  
ATOM    656  OE2 GLU A  42       2.323  33.019 -13.140  1.00  1.74           O  
ATOM    657  H   GLU A  42       5.695  28.859 -12.736  1.00  0.70           H  
ATOM    658  HA  GLU A  42       6.543  30.155 -14.788  1.00  0.27           H  
ATOM    659  HB2 GLU A  42       5.806  32.279 -14.993  1.00  1.01           H  
ATOM    660  HB3 GLU A  42       4.380  31.234 -15.132  1.00  0.60           H  
ATOM    661  HG2 GLU A  42       4.291  31.674 -12.515  1.00  1.80           H  
ATOM    662  HG3 GLU A  42       5.386  33.008 -12.944  1.00  2.01           H  
ATOM    663  N   ARG A  43       7.873  31.890 -13.698  1.00  0.33           N  
ATOM    664  CA  ARG A  43       8.978  32.658 -13.076  1.00  0.37           C  
ATOM    665  C   ARG A  43       8.722  34.092 -12.509  1.00  0.58           C  
ATOM    666  O   ARG A  43       8.619  35.015 -13.291  1.00  0.78           O  
ATOM    667  CB  ARG A  43       9.996  32.730 -14.212  1.00  0.31           C  
ATOM    668  CG  ARG A  43      11.333  33.084 -13.584  1.00  0.31           C  
ATOM    669  CD  ARG A  43      12.384  33.141 -14.661  1.00  0.29           C  
ATOM    670  NE  ARG A  43      13.677  33.039 -13.913  1.00  0.47           N  
ATOM    671  CZ  ARG A  43      14.689  33.803 -14.037  1.00  0.64           C  
ATOM    672  NH1 ARG A  43      14.549  35.047 -14.247  1.00  0.68           N  
ATOM    673  NH2 ARG A  43      15.805  33.210 -13.921  1.00  1.61           N  
ATOM    674  H   ARG A  43       7.809  31.813 -14.668  1.00  0.34           H  
ATOM    675  HA  ARG A  43       9.406  32.063 -12.296  1.00  0.37           H  
ATOM    676  HB2 ARG A  43      10.075  31.770 -14.700  1.00  0.26           H  
ATOM    677  HB3 ARG A  43       9.667  33.453 -14.941  1.00  0.38           H  
ATOM    678  HG2 ARG A  43      11.278  34.026 -13.057  1.00  0.39           H  
ATOM    679  HG3 ARG A  43      11.560  32.301 -12.877  1.00  0.30           H  
ATOM    680  HD2 ARG A  43      12.292  32.313 -15.355  1.00  0.23           H  
ATOM    681  HD3 ARG A  43      12.286  34.073 -15.203  1.00  0.44           H  
ATOM    682  HE  ARG A  43      13.818  32.326 -13.252  1.00  0.68           H  
ATOM    683 HH11 ARG A  43      13.622  35.408 -14.274  1.00  1.37           H  
ATOM    684 HH12 ARG A  43      15.345  35.626 -14.376  1.00  1.25           H  
ATOM    685 HH21 ARG A  43      15.785  32.235 -13.660  1.00  2.13           H  
ATOM    686 HH22 ARG A  43      16.676  33.661 -14.063  1.00  2.15           H  
ATOM    687  N   PRO A  44       8.624  34.214 -11.190  1.00  0.55           N  
ATOM    688  CA  PRO A  44       8.391  35.504 -10.442  1.00  0.76           C  
ATOM    689  C   PRO A  44       9.096  36.822 -10.882  1.00  1.17           C  
ATOM    690  O   PRO A  44       9.833  36.900 -11.847  1.00  0.96           O  
ATOM    691  CB  PRO A  44       8.826  35.129  -9.010  1.00  0.85           C  
ATOM    692  CG  PRO A  44       8.328  33.686  -8.896  1.00  0.62           C  
ATOM    693  CD  PRO A  44       8.717  33.068 -10.236  1.00  0.38           C  
ATOM    694  HA  PRO A  44       7.327  35.698 -10.460  1.00  0.64           H  
ATOM    695  HB2 PRO A  44       9.893  35.205  -8.890  1.00  1.16           H  
ATOM    696  HB3 PRO A  44       8.336  35.753  -8.276  1.00  0.93           H  
ATOM    697  HG2 PRO A  44       8.763  33.142  -8.080  1.00  1.02           H  
ATOM    698  HG3 PRO A  44       7.251  33.675  -8.779  1.00  0.50           H  
ATOM    699  HD2 PRO A  44       9.653  32.548 -10.346  1.00  0.46           H  
ATOM    700  HD3 PRO A  44       7.944  32.368 -10.410  1.00  0.12           H  
ATOM    701  N   GLY A  45       8.855  37.864 -10.122  1.00  1.79           N  
ATOM    702  CA  GLY A  45       9.453  39.215 -10.427  1.00  2.27           C  
ATOM    703  C   GLY A  45      10.963  39.217 -10.683  1.00  2.94           C  
ATOM    704  O   GLY A  45      11.689  38.412 -10.131  1.00  3.66           O  
ATOM    705  H   GLY A  45       8.287  37.753  -9.324  1.00  1.97           H  
ATOM    706  HA2 GLY A  45       8.959  39.614 -11.300  1.00  1.55           H  
ATOM    707  HA3 GLY A  45       9.254  39.871  -9.594  1.00  3.58           H  
ATOM    708  N   MET A  46      11.390  40.128 -11.527  1.00  3.74           N  
ATOM    709  CA  MET A  46      12.850  40.265 -11.881  1.00  5.31           C  
ATOM    710  C   MET A  46      13.846  39.888 -10.757  1.00  5.50           C  
ATOM    711  O   MET A  46      14.705  39.046 -10.931  1.00  5.81           O  
ATOM    712  CB  MET A  46      13.089  41.704 -12.382  1.00  6.72           C  
ATOM    713  CG  MET A  46      12.355  41.887 -13.727  1.00  6.81           C  
ATOM    714  SD  MET A  46      12.765  40.700 -15.032  1.00  7.96           S  
ATOM    715  CE  MET A  46      11.298  39.643 -14.923  1.00  7.30           C  
ATOM    716  H   MET A  46      10.736  40.731 -11.935  1.00  3.78           H  
ATOM    717  HA  MET A  46      13.057  39.583 -12.695  1.00  5.68           H  
ATOM    718  HB2 MET A  46      12.732  42.433 -11.667  1.00  6.69           H  
ATOM    719  HB3 MET A  46      14.147  41.866 -12.535  1.00  7.95           H  
ATOM    720  HG2 MET A  46      11.287  41.870 -13.572  1.00  5.84           H  
ATOM    721  HG3 MET A  46      12.602  42.867 -14.110  1.00  7.31           H  
ATOM    722  HE1 MET A  46      11.165  39.263 -13.921  1.00  6.84           H  
ATOM    723  HE2 MET A  46      10.428  40.190 -15.254  1.00  6.83           H  
ATOM    724  HE3 MET A  46      11.444  38.797 -15.579  1.00  8.13           H  
ATOM    725  N   LEU A  47      13.704  40.517  -9.627  1.00  5.42           N  
ATOM    726  CA  LEU A  47      14.618  40.224  -8.473  1.00  5.56           C  
ATOM    727  C   LEU A  47      13.977  39.132  -7.593  1.00  4.46           C  
ATOM    728  O   LEU A  47      14.597  38.126  -7.328  1.00  5.10           O  
ATOM    729  CB  LEU A  47      14.825  41.538  -7.667  1.00  6.26           C  
ATOM    730  CG  LEU A  47      15.694  42.551  -8.445  1.00  7.17           C  
ATOM    731  CD1 LEU A  47      15.577  43.906  -7.738  1.00  7.28           C  
ATOM    732  CD2 LEU A  47      17.185  42.147  -8.363  1.00  8.21           C  
ATOM    733  H   LEU A  47      12.992  41.181  -9.554  1.00  5.35           H  
ATOM    734  HA  LEU A  47      15.563  39.850  -8.841  1.00  6.05           H  
ATOM    735  HB2 LEU A  47      13.861  41.982  -7.459  1.00  5.84           H  
ATOM    736  HB3 LEU A  47      15.297  41.328  -6.720  1.00  6.61           H  
ATOM    737  HG  LEU A  47      15.381  42.626  -9.480  1.00  7.15           H  
ATOM    738 HD11 LEU A  47      15.926  43.838  -6.717  1.00  7.47           H  
ATOM    739 HD12 LEU A  47      16.171  44.645  -8.254  1.00  8.31           H  
ATOM    740 HD13 LEU A  47      14.549  44.241  -7.727  1.00  6.30           H  
ATOM    741 HD21 LEU A  47      17.521  42.118  -7.336  1.00  8.02           H  
ATOM    742 HD22 LEU A  47      17.351  41.178  -8.808  1.00  8.52           H  
ATOM    743 HD23 LEU A  47      17.788  42.867  -8.897  1.00  9.06           H  
ATOM    744  N   ASP A  48      12.765  39.388  -7.191  1.00  2.97           N  
ATOM    745  CA  ASP A  48      11.887  38.531  -6.336  1.00  1.75           C  
ATOM    746  C   ASP A  48      12.415  37.132  -5.890  1.00  1.41           C  
ATOM    747  O   ASP A  48      11.797  36.090  -6.051  1.00  1.25           O  
ATOM    748  CB  ASP A  48      10.649  38.430  -7.224  1.00  0.87           C  
ATOM    749  CG  ASP A  48       9.377  38.136  -6.449  1.00  1.41           C  
ATOM    750  OD1 ASP A  48       9.383  38.084  -5.223  1.00  2.81           O  
ATOM    751  OD2 ASP A  48       8.448  37.997  -7.231  1.00  1.31           O  
ATOM    752  H   ASP A  48      12.380  40.232  -7.483  1.00  2.83           H  
ATOM    753  HA  ASP A  48      11.637  39.079  -5.438  1.00  2.25           H  
ATOM    754  HB2 ASP A  48      10.482  39.345  -7.767  1.00  1.49           H  
ATOM    755  HB3 ASP A  48      10.778  37.630  -7.939  1.00  0.78           H  
ATOM    756  N   PHE A  49      13.597  37.182  -5.329  1.00  2.11           N  
ATOM    757  CA  PHE A  49      14.350  35.998  -4.799  1.00  2.40           C  
ATOM    758  C   PHE A  49      13.405  34.915  -4.246  1.00  1.86           C  
ATOM    759  O   PHE A  49      13.279  33.821  -4.759  1.00  1.91           O  
ATOM    760  CB  PHE A  49      15.346  36.521  -3.715  1.00  3.07           C  
ATOM    761  CG  PHE A  49      16.372  37.523  -4.300  1.00  4.10           C  
ATOM    762  CD1 PHE A  49      16.043  38.851  -4.525  1.00  3.60           C  
ATOM    763  CD2 PHE A  49      17.654  37.100  -4.609  1.00  5.80           C  
ATOM    764  CE1 PHE A  49      16.973  39.730  -5.047  1.00  4.84           C  
ATOM    765  CE2 PHE A  49      18.586  37.983  -5.133  1.00  6.89           C  
ATOM    766  CZ  PHE A  49      18.245  39.300  -5.352  1.00  6.42           C  
ATOM    767  H   PHE A  49      13.997  38.070  -5.275  1.00  2.65           H  
ATOM    768  HA  PHE A  49      14.919  35.553  -5.594  1.00  2.72           H  
ATOM    769  HB2 PHE A  49      14.807  37.019  -2.923  1.00  2.41           H  
ATOM    770  HB3 PHE A  49      15.889  35.703  -3.265  1.00  3.72           H  
ATOM    771  HD1 PHE A  49      15.055  39.218  -4.292  1.00  2.40           H  
ATOM    772  HD2 PHE A  49      17.931  36.070  -4.439  1.00  6.37           H  
ATOM    773  HE1 PHE A  49      16.704  40.763  -5.213  1.00  4.70           H  
ATOM    774  HE2 PHE A  49      19.588  37.647  -5.369  1.00  8.20           H  
ATOM    775  HZ  PHE A  49      18.971  39.992  -5.758  1.00  7.37           H  
ATOM    776  N   LYS A  50      12.772  35.326  -3.188  1.00  1.54           N  
ATOM    777  CA  LYS A  50      11.791  34.507  -2.435  1.00  1.13           C  
ATOM    778  C   LYS A  50      10.839  33.626  -3.284  1.00  0.78           C  
ATOM    779  O   LYS A  50      10.285  32.705  -2.707  1.00  0.89           O  
ATOM    780  CB  LYS A  50      11.005  35.508  -1.557  1.00  0.76           C  
ATOM    781  CG  LYS A  50      10.320  34.767  -0.394  1.00  2.44           C  
ATOM    782  CD  LYS A  50       9.535  35.817   0.413  1.00  2.79           C  
ATOM    783  CE  LYS A  50       8.895  35.205   1.651  1.00  4.11           C  
ATOM    784  NZ  LYS A  50       8.060  36.282   2.250  1.00  5.03           N  
ATOM    785  H   LYS A  50      12.950  36.232  -2.867  1.00  1.78           H  
ATOM    786  HA  LYS A  50      12.356  33.837  -1.800  1.00  1.77           H  
ATOM    787  HB2 LYS A  50      11.685  36.254  -1.172  1.00  0.69           H  
ATOM    788  HB3 LYS A  50      10.271  36.012  -2.175  1.00  1.01           H  
ATOM    789  HG2 LYS A  50       9.663  33.997  -0.780  1.00  3.28           H  
ATOM    790  HG3 LYS A  50      11.075  34.303   0.230  1.00  3.04           H  
ATOM    791  HD2 LYS A  50      10.211  36.608   0.715  1.00  2.39           H  
ATOM    792  HD3 LYS A  50       8.775  36.248  -0.224  1.00  3.13           H  
ATOM    793  HE2 LYS A  50       8.287  34.343   1.400  1.00  4.93           H  
ATOM    794  HE3 LYS A  50       9.661  34.894   2.354  1.00  4.00           H  
ATOM    795  HZ1 LYS A  50       8.134  37.140   1.658  1.00  4.60           H  
ATOM    796  HZ2 LYS A  50       7.055  36.006   2.296  1.00  6.04           H  
ATOM    797  HZ3 LYS A  50       8.397  36.501   3.212  1.00  5.57           H  
ATOM    798  N   GLY A  51      10.665  33.896  -4.570  1.00  0.53           N  
ATOM    799  CA  GLY A  51       9.741  33.057  -5.417  1.00  0.51           C  
ATOM    800  C   GLY A  51      10.520  32.550  -6.621  1.00  0.52           C  
ATOM    801  O   GLY A  51      10.562  31.383  -6.970  1.00  0.77           O  
ATOM    802  H   GLY A  51      11.138  34.645  -5.040  1.00  0.48           H  
ATOM    803  HA2 GLY A  51       9.354  32.209  -4.872  1.00  0.73           H  
ATOM    804  HA3 GLY A  51       8.923  33.675  -5.765  1.00  0.38           H  
ATOM    805  N   LYS A  52      11.137  33.499  -7.241  1.00  0.41           N  
ATOM    806  CA  LYS A  52      11.946  33.197  -8.432  1.00  0.44           C  
ATOM    807  C   LYS A  52      12.946  32.128  -8.100  1.00  0.54           C  
ATOM    808  O   LYS A  52      13.282  31.357  -8.951  1.00  0.88           O  
ATOM    809  CB  LYS A  52      12.533  34.510  -8.828  1.00  0.46           C  
ATOM    810  CG  LYS A  52      14.007  34.484  -9.267  1.00  1.26           C  
ATOM    811  CD  LYS A  52      14.836  34.215  -8.001  1.00  2.20           C  
ATOM    812  CE  LYS A  52      16.228  34.761  -8.124  1.00  2.94           C  
ATOM    813  NZ  LYS A  52      16.143  36.248  -8.117  1.00  2.73           N  
ATOM    814  H   LYS A  52      11.104  34.428  -6.941  1.00  0.45           H  
ATOM    815  HA  LYS A  52      11.299  32.816  -9.203  1.00  0.40           H  
ATOM    816  HB2 LYS A  52      11.936  34.819  -9.665  1.00  1.33           H  
ATOM    817  HB3 LYS A  52      12.371  35.141  -7.956  1.00  0.77           H  
ATOM    818  HG2 LYS A  52      14.167  33.700  -9.999  1.00  1.41           H  
ATOM    819  HG3 LYS A  52      14.243  35.434  -9.728  1.00  1.60           H  
ATOM    820  HD2 LYS A  52      14.249  34.520  -7.136  1.00  2.16           H  
ATOM    821  HD3 LYS A  52      15.017  33.161  -7.933  1.00  2.87           H  
ATOM    822  HE2 LYS A  52      16.832  34.408  -7.295  1.00  3.65           H  
ATOM    823  HE3 LYS A  52      16.681  34.413  -9.048  1.00  3.33           H  
ATOM    824  HZ1 LYS A  52      15.179  36.606  -7.912  1.00  1.77           H  
ATOM    825  HZ2 LYS A  52      16.753  36.666  -7.382  1.00  3.82           H  
ATOM    826  HZ3 LYS A  52      16.401  36.621  -9.054  1.00  2.94           H  
ATOM    827  N   ALA A  53      13.409  32.104  -6.881  1.00  0.25           N  
ATOM    828  CA  ALA A  53      14.400  31.067  -6.494  1.00  0.34           C  
ATOM    829  C   ALA A  53      13.684  29.733  -6.666  1.00  0.30           C  
ATOM    830  O   ALA A  53      14.163  28.902  -7.398  1.00  0.29           O  
ATOM    831  CB  ALA A  53      14.776  31.380  -5.094  1.00  0.45           C  
ATOM    832  H   ALA A  53      13.113  32.775  -6.226  1.00  0.05           H  
ATOM    833  HA  ALA A  53      15.252  31.091  -7.166  1.00  0.36           H  
ATOM    834  HB1 ALA A  53      15.146  32.390  -5.089  1.00  1.29           H  
ATOM    835  HB2 ALA A  53      13.914  31.308  -4.455  1.00  0.58           H  
ATOM    836  HB3 ALA A  53      15.559  30.739  -4.732  1.00  1.40           H  
ATOM    837  N   LYS A  54      12.566  29.553  -6.009  1.00  0.29           N  
ATOM    838  CA  LYS A  54      11.799  28.276  -6.141  1.00  0.29           C  
ATOM    839  C   LYS A  54      11.638  27.974  -7.619  1.00  0.29           C  
ATOM    840  O   LYS A  54      12.021  26.928  -8.101  1.00  0.33           O  
ATOM    841  CB  LYS A  54      10.334  28.472  -5.566  1.00  0.26           C  
ATOM    842  CG  LYS A  54      10.258  28.487  -4.034  1.00  0.27           C  
ATOM    843  CD  LYS A  54      10.986  29.717  -3.507  1.00  1.44           C  
ATOM    844  CE  LYS A  54      10.941  29.743  -2.013  1.00  1.41           C  
ATOM    845  NZ  LYS A  54      12.054  30.641  -1.610  1.00  2.25           N  
ATOM    846  H   LYS A  54      12.235  30.266  -5.435  1.00  0.29           H  
ATOM    847  HA  LYS A  54      12.343  27.449  -5.716  1.00  0.29           H  
ATOM    848  HB2 LYS A  54       9.926  29.400  -5.943  1.00  0.27           H  
ATOM    849  HB3 LYS A  54       9.677  27.687  -5.909  1.00  0.24           H  
ATOM    850  HG2 LYS A  54       9.222  28.503  -3.713  1.00  0.62           H  
ATOM    851  HG3 LYS A  54      10.715  27.584  -3.652  1.00  0.83           H  
ATOM    852  HD2 LYS A  54      12.014  29.707  -3.806  1.00  2.14           H  
ATOM    853  HD3 LYS A  54      10.516  30.611  -3.888  1.00  2.00           H  
ATOM    854  HE2 LYS A  54       9.990  30.131  -1.669  1.00  1.53           H  
ATOM    855  HE3 LYS A  54      11.090  28.749  -1.604  1.00  1.03           H  
ATOM    856  HZ1 LYS A  54      12.650  30.980  -2.399  1.00  3.18           H  
ATOM    857  HZ2 LYS A  54      11.764  31.489  -1.081  1.00  2.54           H  
ATOM    858  HZ3 LYS A  54      12.772  30.161  -1.027  1.00  2.53           H  
ATOM    859  N   TRP A  55      11.080  28.942  -8.290  1.00  0.25           N  
ATOM    860  CA  TRP A  55      10.829  28.828  -9.721  1.00  0.24           C  
ATOM    861  C   TRP A  55      12.025  28.343 -10.467  1.00  0.24           C  
ATOM    862  O   TRP A  55      11.999  27.322 -11.107  1.00  0.24           O  
ATOM    863  CB  TRP A  55      10.461  30.179 -10.260  1.00  0.23           C  
ATOM    864  CG  TRP A  55       9.958  29.822 -11.634  1.00  0.22           C  
ATOM    865  CD1 TRP A  55       8.682  29.503 -11.843  1.00  0.22           C  
ATOM    866  CD2 TRP A  55      10.640  29.723 -12.791  1.00  0.22           C  
ATOM    867  NE1 TRP A  55       8.649  29.221 -13.109  1.00  0.21           N  
ATOM    868  CE2 TRP A  55       9.768  29.327 -13.751  1.00  0.21           C  
ATOM    869  CE3 TRP A  55      11.931  29.927 -13.167  1.00  0.22           C  
ATOM    870  CZ2 TRP A  55      10.093  29.128 -15.032  1.00  0.19           C  
ATOM    871  CZ3 TRP A  55      12.307  29.734 -14.473  1.00  0.20           C  
ATOM    872  CH2 TRP A  55      11.393  29.332 -15.431  1.00  0.19           C  
ATOM    873  H   TRP A  55      10.850  29.772  -7.841  1.00  0.22           H  
ATOM    874  HA  TRP A  55      10.052  28.110  -9.862  1.00  0.24           H  
ATOM    875  HB2 TRP A  55       9.667  30.600  -9.665  1.00  0.21           H  
ATOM    876  HB3 TRP A  55      11.280  30.880 -10.330  1.00  0.23           H  
ATOM    877  HD1 TRP A  55       7.866  29.521 -11.158  1.00  0.21           H  
ATOM    878  HE1 TRP A  55       7.830  28.954 -13.544  1.00  0.22           H  
ATOM    879  HE3 TRP A  55      12.647  30.243 -12.432  1.00  0.23           H  
ATOM    880  HZ2 TRP A  55       9.283  28.818 -15.660  1.00  0.18           H  
ATOM    881  HZ3 TRP A  55      13.338  29.894 -14.722  1.00  0.21           H  
ATOM    882  HH2 TRP A  55      11.692  29.187 -16.458  1.00  0.20           H  
ATOM    883  N   ASP A  56      13.034  29.128 -10.340  1.00  0.25           N  
ATOM    884  CA  ASP A  56      14.306  28.779 -11.031  1.00  0.24           C  
ATOM    885  C   ASP A  56      14.758  27.371 -10.624  1.00  0.19           C  
ATOM    886  O   ASP A  56      15.059  26.570 -11.490  1.00  0.20           O  
ATOM    887  CB  ASP A  56      15.291  29.896 -10.787  1.00  0.32           C  
ATOM    888  CG  ASP A  56      15.462  30.864 -11.939  1.00  0.72           C  
ATOM    889  OD1 ASP A  56      14.796  30.773 -12.951  1.00  1.16           O  
ATOM    890  OD2 ASP A  56      16.294  31.730 -11.794  1.00  1.57           O  
ATOM    891  H   ASP A  56      12.899  29.931  -9.770  1.00  0.26           H  
ATOM    892  HA  ASP A  56      14.099  28.714 -12.087  1.00  0.21           H  
ATOM    893  HB2 ASP A  56      14.892  30.479 -10.013  1.00  0.40           H  
ATOM    894  HB3 ASP A  56      16.235  29.536 -10.458  1.00  0.29           H  
ATOM    895  N   ALA A  57      14.805  27.068  -9.350  1.00  0.16           N  
ATOM    896  CA  ALA A  57      15.229  25.710  -8.957  1.00  0.24           C  
ATOM    897  C   ALA A  57      14.328  24.675  -9.676  1.00  0.25           C  
ATOM    898  O   ALA A  57      14.806  23.783 -10.337  1.00  0.46           O  
ATOM    899  CB  ALA A  57      15.126  25.663  -7.454  1.00  0.30           C  
ATOM    900  H   ALA A  57      14.578  27.696  -8.634  1.00  0.14           H  
ATOM    901  HA  ALA A  57      16.249  25.577  -9.275  1.00  0.33           H  
ATOM    902  HB1 ALA A  57      14.114  25.861  -7.130  1.00  0.88           H  
ATOM    903  HB2 ALA A  57      15.436  24.698  -7.080  1.00  1.27           H  
ATOM    904  HB3 ALA A  57      15.778  26.423  -7.049  1.00  1.02           H  
ATOM    905  N   TRP A  58      13.034  24.767  -9.584  1.00  0.13           N  
ATOM    906  CA  TRP A  58      12.189  23.761 -10.288  1.00  0.17           C  
ATOM    907  C   TRP A  58      12.480  23.824 -11.781  1.00  0.19           C  
ATOM    908  O   TRP A  58      12.756  22.814 -12.397  1.00  0.24           O  
ATOM    909  CB  TRP A  58      10.729  24.034  -9.988  1.00  0.14           C  
ATOM    910  CG  TRP A  58       9.824  23.023 -10.737  1.00  0.14           C  
ATOM    911  CD1 TRP A  58      10.172  21.922 -11.484  1.00  0.14           C  
ATOM    912  CD2 TRP A  58       8.490  23.136 -10.762  1.00  0.14           C  
ATOM    913  NE1 TRP A  58       8.984  21.488 -11.889  1.00  0.16           N  
ATOM    914  CE2 TRP A  58       7.921  22.149 -11.507  1.00  0.17           C  
ATOM    915  CE3 TRP A  58       7.714  24.069 -10.147  1.00  0.13           C  
ATOM    916  CZ2 TRP A  58       6.558  22.083 -11.660  1.00  0.19           C  
ATOM    917  CZ3 TRP A  58       6.349  24.020 -10.280  1.00  0.16           C  
ATOM    918  CH2 TRP A  58       5.764  23.025 -11.044  1.00  0.20           C  
ATOM    919  H   TRP A  58      12.646  25.494  -9.074  1.00  0.07           H  
ATOM    920  HA  TRP A  58      12.452  22.768  -9.971  1.00  0.18           H  
ATOM    921  HB2 TRP A  58      10.493  23.983  -8.944  1.00  0.10           H  
ATOM    922  HB3 TRP A  58      10.504  25.045 -10.275  1.00  0.15           H  
ATOM    923  HD1 TRP A  58      11.161  21.506 -11.675  1.00  0.15           H  
ATOM    924  HE1 TRP A  58       8.818  20.710 -12.454  1.00  0.14           H  
ATOM    925  HE3 TRP A  58       8.196  24.835  -9.566  1.00  0.10           H  
ATOM    926  HZ2 TRP A  58       6.113  21.298 -12.258  1.00  0.22           H  
ATOM    927  HZ3 TRP A  58       5.760  24.757  -9.764  1.00  0.16           H  
ATOM    928  HH2 TRP A  58       4.696  22.973 -11.184  1.00  0.22           H  
ATOM    929  N   ASN A  59      12.419  24.989 -12.352  1.00  0.15           N  
ATOM    930  CA  ASN A  59      12.686  25.149 -13.806  1.00  0.16           C  
ATOM    931  C   ASN A  59      13.984  24.417 -14.196  1.00  0.16           C  
ATOM    932  O   ASN A  59      14.046  23.815 -15.250  1.00  0.26           O  
ATOM    933  CB  ASN A  59      12.680  26.630 -14.029  1.00  0.23           C  
ATOM    934  CG  ASN A  59      13.463  27.009 -15.233  1.00  0.21           C  
ATOM    935  OD1 ASN A  59      13.320  26.521 -16.337  1.00  0.22           O  
ATOM    936  ND2 ASN A  59      14.326  27.919 -14.979  1.00  0.22           N  
ATOM    937  H   ASN A  59      12.217  25.785 -11.818  1.00  0.10           H  
ATOM    938  HA  ASN A  59      11.878  24.689 -14.351  1.00  0.15           H  
ATOM    939  HB2 ASN A  59      11.707  27.068 -14.133  1.00  0.30           H  
ATOM    940  HB3 ASN A  59      13.141  27.097 -13.177  1.00  0.26           H  
ATOM    941 HD21 ASN A  59      14.295  28.319 -14.074  1.00  0.62           H  
ATOM    942 HD22 ASN A  59      14.963  28.182 -15.659  1.00  0.87           H  
ATOM    943  N   GLU A  60      14.946  24.531 -13.326  1.00  0.17           N  
ATOM    944  CA  GLU A  60      16.285  23.895 -13.490  1.00  0.18           C  
ATOM    945  C   GLU A  60      16.102  22.407 -13.792  1.00  0.27           C  
ATOM    946  O   GLU A  60      16.781  21.818 -14.607  1.00  0.38           O  
ATOM    947  CB  GLU A  60      17.057  24.085 -12.182  1.00  0.16           C  
ATOM    948  CG  GLU A  60      18.498  23.553 -12.285  1.00  0.54           C  
ATOM    949  CD  GLU A  60      19.151  23.551 -10.899  1.00  1.29           C  
ATOM    950  OE1 GLU A  60      18.667  22.788 -10.077  1.00  2.53           O  
ATOM    951  OE2 GLU A  60      20.087  24.311 -10.756  1.00  1.26           O  
ATOM    952  H   GLU A  60      14.783  25.072 -12.530  1.00  0.21           H  
ATOM    953  HA  GLU A  60      16.770  24.351 -14.315  1.00  0.22           H  
ATOM    954  HB2 GLU A  60      17.049  25.124 -11.880  1.00  0.19           H  
ATOM    955  HB3 GLU A  60      16.593  23.499 -11.408  1.00  0.28           H  
ATOM    956  HG2 GLU A  60      18.513  22.534 -12.637  1.00  1.14           H  
ATOM    957  HG3 GLU A  60      19.097  24.163 -12.944  1.00  0.26           H  
ATOM    958  N   LEU A  61      15.153  21.851 -13.101  1.00  0.27           N  
ATOM    959  CA  LEU A  61      14.807  20.409 -13.244  1.00  0.32           C  
ATOM    960  C   LEU A  61      13.977  20.123 -14.459  1.00  0.37           C  
ATOM    961  O   LEU A  61      14.326  19.246 -15.221  1.00  0.23           O  
ATOM    962  CB  LEU A  61      13.956  20.039 -12.120  1.00  0.32           C  
ATOM    963  CG  LEU A  61      14.587  20.528 -10.865  1.00  0.24           C  
ATOM    964  CD1 LEU A  61      13.747  19.939  -9.896  1.00  0.24           C  
ATOM    965  CD2 LEU A  61      16.007  20.048 -10.703  1.00  0.17           C  
ATOM    966  H   LEU A  61      14.671  22.415 -12.455  1.00  0.27           H  
ATOM    967  HA  LEU A  61      15.636  19.742 -13.129  1.00  0.24           H  
ATOM    968  HB2 LEU A  61      12.954  20.430 -12.209  1.00  0.38           H  
ATOM    969  HB3 LEU A  61      13.897  18.960 -12.101  1.00  0.34           H  
ATOM    970  HG  LEU A  61      14.541  21.603 -10.780  1.00  0.27           H  
ATOM    971 HD11 LEU A  61      13.771  18.872 -10.090  1.00  1.14           H  
ATOM    972 HD12 LEU A  61      14.115  20.209  -8.925  1.00  1.25           H  
ATOM    973 HD13 LEU A  61      12.785  20.389 -10.112  1.00  1.10           H  
ATOM    974 HD21 LEU A  61      16.037  18.972 -10.743  1.00  1.18           H  
ATOM    975 HD22 LEU A  61      16.616  20.470 -11.486  1.00  0.94           H  
ATOM    976 HD23 LEU A  61      16.391  20.402  -9.761  1.00  1.17           H  
ATOM    977  N   LYS A  62      12.911  20.885 -14.549  1.00  0.67           N  
ATOM    978  CA  LYS A  62      11.908  20.807 -15.669  1.00  0.75           C  
ATOM    979  C   LYS A  62      12.533  20.021 -16.831  1.00  0.64           C  
ATOM    980  O   LYS A  62      13.191  20.553 -17.708  1.00  0.75           O  
ATOM    981  CB  LYS A  62      11.390  22.209 -15.967  1.00  0.92           C  
ATOM    982  CG  LYS A  62      10.509  22.162 -17.220  1.00  0.80           C  
ATOM    983  CD  LYS A  62      11.184  22.621 -18.542  1.00  0.63           C  
ATOM    984  CE  LYS A  62      12.090  23.830 -18.333  1.00  1.97           C  
ATOM    985  NZ  LYS A  62      13.421  23.294 -17.915  1.00  2.77           N  
ATOM    986  H   LYS A  62      12.807  21.539 -13.824  1.00  0.85           H  
ATOM    987  HA  LYS A  62      11.053  20.249 -15.315  1.00  0.72           H  
ATOM    988  HB2 LYS A  62      10.783  22.514 -15.128  1.00  1.03           H  
ATOM    989  HB3 LYS A  62      12.202  22.899 -16.025  1.00  1.08           H  
ATOM    990  HG2 LYS A  62      10.327  21.097 -17.339  1.00  0.81           H  
ATOM    991  HG3 LYS A  62       9.565  22.669 -17.072  1.00  0.78           H  
ATOM    992  HD2 LYS A  62      11.727  21.801 -18.994  1.00  1.17           H  
ATOM    993  HD3 LYS A  62      10.399  22.894 -19.232  1.00  1.57           H  
ATOM    994  HE2 LYS A  62      12.181  24.394 -19.254  1.00  2.05           H  
ATOM    995  HE3 LYS A  62      11.691  24.486 -17.563  1.00  2.88           H  
ATOM    996  HZ1 LYS A  62      13.379  22.246 -17.929  1.00  2.20           H  
ATOM    997  HZ2 LYS A  62      14.166  23.608 -18.566  1.00  3.30           H  
ATOM    998  HZ3 LYS A  62      13.670  23.580 -16.934  1.00  3.75           H  
ATOM    999  N   GLY A  63      12.225  18.770 -16.682  1.00  0.52           N  
ATOM   1000  CA  GLY A  63      12.647  17.642 -17.559  1.00  0.44           C  
ATOM   1001  C   GLY A  63      13.395  16.565 -16.722  1.00  0.47           C  
ATOM   1002  O   GLY A  63      13.695  15.517 -17.252  1.00  0.65           O  
ATOM   1003  H   GLY A  63      11.629  18.622 -15.930  1.00  0.56           H  
ATOM   1004  HA2 GLY A  63      11.778  17.174 -18.002  1.00  0.41           H  
ATOM   1005  HA3 GLY A  63      13.308  17.997 -18.336  1.00  0.46           H  
ATOM   1006  N   THR A  64      13.703  16.787 -15.451  1.00  0.38           N  
ATOM   1007  CA  THR A  64      14.419  15.742 -14.646  1.00  0.42           C  
ATOM   1008  C   THR A  64      13.658  14.451 -14.637  1.00  0.33           C  
ATOM   1009  O   THR A  64      12.442  14.411 -14.669  1.00  0.29           O  
ATOM   1010  CB  THR A  64      14.623  16.237 -13.179  1.00  0.40           C  
ATOM   1011  OG1 THR A  64      15.993  16.101 -12.865  1.00  0.48           O  
ATOM   1012  CG2 THR A  64      13.996  15.424 -12.099  1.00  0.66           C  
ATOM   1013  H   THR A  64      13.477  17.617 -14.977  1.00  0.40           H  
ATOM   1014  HA  THR A  64      15.385  15.566 -15.096  1.00  0.43           H  
ATOM   1015  HB  THR A  64      14.370  17.280 -13.106  1.00  0.33           H  
ATOM   1016  HG1 THR A  64      16.104  15.261 -12.396  1.00  0.98           H  
ATOM   1017 HG21 THR A  64      12.935  15.415 -12.293  1.00  1.65           H  
ATOM   1018 HG22 THR A  64      14.379  14.412 -12.100  1.00  0.57           H  
ATOM   1019 HG23 THR A  64      14.211  15.895 -11.157  1.00  1.29           H  
ATOM   1020  N   SER A  65      14.377  13.378 -14.555  1.00  0.29           N  
ATOM   1021  CA  SER A  65      13.656  12.086 -14.548  1.00  0.22           C  
ATOM   1022  C   SER A  65      12.972  12.079 -13.182  1.00  0.25           C  
ATOM   1023  O   SER A  65      13.564  12.198 -12.126  1.00  0.39           O  
ATOM   1024  CB  SER A  65      14.620  10.940 -14.841  1.00  0.43           C  
ATOM   1025  OG  SER A  65      15.077  11.280 -16.146  1.00  2.09           O  
ATOM   1026  H   SER A  65      15.358  13.395 -14.463  1.00  0.36           H  
ATOM   1027  HA  SER A  65      12.898  12.106 -15.320  1.00  0.37           H  
ATOM   1028  HB2 SER A  65      15.458  10.900 -14.168  1.00  0.96           H  
ATOM   1029  HB3 SER A  65      14.128   9.977 -14.867  1.00  1.14           H  
ATOM   1030  HG  SER A  65      14.899  12.213 -16.331  1.00  3.20           H  
ATOM   1031  N   LYS A  66      11.681  11.976 -13.266  1.00  0.26           N  
ATOM   1032  CA  LYS A  66      10.793  11.948 -12.066  1.00  0.43           C  
ATOM   1033  C   LYS A  66      11.398  11.147 -10.903  1.00  0.51           C  
ATOM   1034  O   LYS A  66      11.216  11.436  -9.740  1.00  0.65           O  
ATOM   1035  CB  LYS A  66       9.495  11.336 -12.558  1.00  0.50           C  
ATOM   1036  CG  LYS A  66       8.961  12.194 -13.767  1.00  0.90           C  
ATOM   1037  CD  LYS A  66       7.413  12.056 -13.901  1.00  0.83           C  
ATOM   1038  CE  LYS A  66       6.727  13.263 -13.256  1.00  1.50           C  
ATOM   1039  NZ  LYS A  66       7.075  14.454 -14.086  1.00  2.67           N  
ATOM   1040  H   LYS A  66      11.266  11.913 -14.149  1.00  0.27           H  
ATOM   1041  HA  LYS A  66      10.644  12.959 -11.726  1.00  0.53           H  
ATOM   1042  HB2 LYS A  66       9.801  10.348 -12.888  1.00  1.11           H  
ATOM   1043  HB3 LYS A  66       8.770  11.257 -11.758  1.00  1.13           H  
ATOM   1044  HG2 LYS A  66       9.270  13.228 -13.637  1.00  1.51           H  
ATOM   1045  HG3 LYS A  66       9.402  11.834 -14.689  1.00  1.66           H  
ATOM   1046  HD2 LYS A  66       7.135  11.985 -14.943  1.00  1.69           H  
ATOM   1047  HD3 LYS A  66       7.066  11.153 -13.413  1.00  0.44           H  
ATOM   1048  HE2 LYS A  66       5.653  13.142 -13.197  1.00  1.68           H  
ATOM   1049  HE3 LYS A  66       7.110  13.397 -12.256  1.00  1.91           H  
ATOM   1050  HZ1 LYS A  66       7.739  14.176 -14.842  1.00  2.90           H  
ATOM   1051  HZ2 LYS A  66       6.213  14.909 -14.475  1.00  3.55           H  
ATOM   1052  HZ3 LYS A  66       7.587  15.125 -13.463  1.00  3.07           H  
ATOM   1053  N   GLU A  67      12.126  10.147 -11.298  1.00  0.50           N  
ATOM   1054  CA  GLU A  67      12.801   9.236 -10.345  1.00  0.69           C  
ATOM   1055  C   GLU A  67      13.866  10.050  -9.656  1.00  0.63           C  
ATOM   1056  O   GLU A  67      13.864  10.068  -8.444  1.00  0.60           O  
ATOM   1057  CB  GLU A  67      13.405   8.047 -11.141  1.00  0.92           C  
ATOM   1058  CG  GLU A  67      12.742   6.711 -10.676  1.00  1.37           C  
ATOM   1059  CD  GLU A  67      13.257   6.231  -9.313  1.00  2.49           C  
ATOM   1060  OE1 GLU A  67      14.422   5.875  -9.270  1.00  3.60           O  
ATOM   1061  OE2 GLU A  67      12.506   6.212  -8.351  1.00  2.61           O  
ATOM   1062  H   GLU A  67      12.234  10.028 -12.253  1.00  0.40           H  
ATOM   1063  HA  GLU A  67      12.095   8.928  -9.587  1.00  0.78           H  
ATOM   1064  HB2 GLU A  67      13.240   8.187 -12.200  1.00  0.59           H  
ATOM   1065  HB3 GLU A  67      14.474   7.975 -10.982  1.00  1.30           H  
ATOM   1066  HG2 GLU A  67      11.672   6.824 -10.613  1.00  0.76           H  
ATOM   1067  HG3 GLU A  67      12.961   5.935 -11.390  1.00  1.93           H  
ATOM   1068  N   ASP A  68      14.729  10.697 -10.398  1.00  0.62           N  
ATOM   1069  CA  ASP A  68      15.774  11.499  -9.760  1.00  0.63           C  
ATOM   1070  C   ASP A  68      15.175  12.356  -8.686  1.00  0.43           C  
ATOM   1071  O   ASP A  68      15.592  12.396  -7.547  1.00  0.40           O  
ATOM   1072  CB  ASP A  68      16.337  12.491 -10.759  1.00  0.96           C  
ATOM   1073  CG  ASP A  68      16.533  11.954 -12.129  1.00  1.62           C  
ATOM   1074  OD1 ASP A  68      16.764  10.772 -12.282  1.00  0.81           O  
ATOM   1075  OD2 ASP A  68      16.431  12.835 -12.958  1.00  3.14           O  
ATOM   1076  H   ASP A  68      14.740  10.697 -11.378  1.00  0.67           H  
ATOM   1077  HA  ASP A  68      16.463  10.807  -9.357  1.00  0.79           H  
ATOM   1078  HB2 ASP A  68      15.717  13.369 -10.846  1.00  1.49           H  
ATOM   1079  HB3 ASP A  68      17.296  12.778 -10.424  1.00  0.73           H  
ATOM   1080  N   ALA A  69      14.164  13.016  -9.177  1.00  0.31           N  
ATOM   1081  CA  ALA A  69      13.393  13.941  -8.339  1.00  0.23           C  
ATOM   1082  C   ALA A  69      12.895  13.200  -7.119  1.00  0.20           C  
ATOM   1083  O   ALA A  69      13.329  13.562  -6.059  1.00  0.40           O  
ATOM   1084  CB  ALA A  69      12.273  14.530  -9.170  1.00  0.27           C  
ATOM   1085  H   ALA A  69      13.959  12.839 -10.124  1.00  0.34           H  
ATOM   1086  HA  ALA A  69      14.065  14.695  -7.964  1.00  0.39           H  
ATOM   1087  HB1 ALA A  69      12.662  15.029 -10.036  1.00  0.54           H  
ATOM   1088  HB2 ALA A  69      11.608  13.743  -9.496  1.00  0.47           H  
ATOM   1089  HB3 ALA A  69      11.722  15.249  -8.589  1.00  0.82           H  
ATOM   1090  N   MET A  70      12.051  12.214  -7.232  1.00  0.10           N  
ATOM   1091  CA  MET A  70      11.555  11.487  -6.058  1.00  0.20           C  
ATOM   1092  C   MET A  70      12.694  10.991  -5.197  1.00  0.19           C  
ATOM   1093  O   MET A  70      12.799  11.355  -4.043  1.00  0.18           O  
ATOM   1094  CB  MET A  70      10.731  10.336  -6.592  1.00  0.19           C  
ATOM   1095  CG  MET A  70       9.398  10.869  -7.138  1.00  0.12           C  
ATOM   1096  SD  MET A  70       8.028   9.701  -7.321  1.00  0.04           S  
ATOM   1097  CE  MET A  70       6.656  10.836  -6.973  1.00  0.14           C  
ATOM   1098  H   MET A  70      11.722  11.898  -8.083  1.00  0.07           H  
ATOM   1099  HA  MET A  70      10.970  12.173  -5.490  1.00  0.24           H  
ATOM   1100  HB2 MET A  70      11.263   9.915  -7.426  1.00  0.19           H  
ATOM   1101  HB3 MET A  70      10.646   9.562  -5.864  1.00  0.29           H  
ATOM   1102  HG2 MET A  70       9.065  11.668  -6.495  1.00  0.14           H  
ATOM   1103  HG3 MET A  70       9.600  11.294  -8.112  1.00  0.12           H  
ATOM   1104  HE1 MET A  70       6.994  11.862  -7.027  1.00  1.15           H  
ATOM   1105  HE2 MET A  70       5.891  10.699  -7.724  1.00  1.00           H  
ATOM   1106  HE3 MET A  70       6.260  10.651  -5.986  1.00  1.11           H  
ATOM   1107  N   LYS A  71      13.493  10.168  -5.801  1.00  0.19           N  
ATOM   1108  CA  LYS A  71      14.679   9.579  -5.108  1.00  0.23           C  
ATOM   1109  C   LYS A  71      15.357  10.684  -4.266  1.00  0.13           C  
ATOM   1110  O   LYS A  71      15.322  10.686  -3.049  1.00  0.16           O  
ATOM   1111  CB  LYS A  71      15.639   9.024  -6.204  1.00  0.31           C  
ATOM   1112  CG  LYS A  71      15.158   7.662  -6.784  1.00  0.49           C  
ATOM   1113  CD  LYS A  71      15.299   6.588  -5.656  1.00  1.70           C  
ATOM   1114  CE  LYS A  71      15.516   5.172  -6.219  1.00  2.48           C  
ATOM   1115  NZ  LYS A  71      14.298   4.739  -6.967  1.00  3.39           N  
ATOM   1116  H   LYS A  71      13.281   9.963  -6.734  1.00  0.17           H  
ATOM   1117  HA  LYS A  71      14.326   8.812  -4.446  1.00  0.33           H  
ATOM   1118  HB2 LYS A  71      15.701   9.739  -7.009  1.00  0.64           H  
ATOM   1119  HB3 LYS A  71      16.634   8.903  -5.803  1.00  0.55           H  
ATOM   1120  HG2 LYS A  71      14.131   7.745  -7.118  1.00  1.13           H  
ATOM   1121  HG3 LYS A  71      15.757   7.407  -7.648  1.00  1.45           H  
ATOM   1122  HD2 LYS A  71      16.134   6.841  -5.015  1.00  1.97           H  
ATOM   1123  HD3 LYS A  71      14.412   6.581  -5.041  1.00  2.58           H  
ATOM   1124  HE2 LYS A  71      16.372   5.189  -6.886  1.00  1.94           H  
ATOM   1125  HE3 LYS A  71      15.727   4.481  -5.409  1.00  3.31           H  
ATOM   1126  HZ1 LYS A  71      13.641   5.557  -7.022  1.00  3.43           H  
ATOM   1127  HZ2 LYS A  71      14.507   4.576  -7.983  1.00  3.23           H  
ATOM   1128  HZ3 LYS A  71      13.801   3.916  -6.572  1.00  4.50           H  
ATOM   1129  N   ALA A  72      15.944  11.603  -4.990  1.00  0.13           N  
ATOM   1130  CA  ALA A  72      16.652  12.762  -4.392  1.00  0.16           C  
ATOM   1131  C   ALA A  72      15.766  13.365  -3.278  1.00  0.15           C  
ATOM   1132  O   ALA A  72      16.137  13.399  -2.125  1.00  0.22           O  
ATOM   1133  CB  ALA A  72      16.907  13.743  -5.564  1.00  0.24           C  
ATOM   1134  H   ALA A  72      15.912  11.535  -5.965  1.00  0.18           H  
ATOM   1135  HA  ALA A  72      17.570  12.411  -3.957  1.00  0.20           H  
ATOM   1136  HB1 ALA A  72      17.459  13.232  -6.338  1.00  0.77           H  
ATOM   1137  HB2 ALA A  72      15.982  14.095  -6.007  1.00  0.62           H  
ATOM   1138  HB3 ALA A  72      17.489  14.587  -5.255  1.00  1.04           H  
ATOM   1139  N   TYR A  73      14.604  13.817  -3.666  1.00  0.10           N  
ATOM   1140  CA  TYR A  73      13.619  14.426  -2.733  1.00  0.11           C  
ATOM   1141  C   TYR A  73      13.598  13.781  -1.354  1.00  0.16           C  
ATOM   1142  O   TYR A  73      13.782  14.445  -0.360  1.00  0.20           O  
ATOM   1143  CB  TYR A  73      12.252  14.209  -3.386  1.00  0.10           C  
ATOM   1144  CG  TYR A  73      11.174  15.015  -2.712  1.00  0.11           C  
ATOM   1145  CD1 TYR A  73      11.003  16.315  -3.088  1.00  0.73           C  
ATOM   1146  CD2 TYR A  73      10.386  14.482  -1.723  1.00  0.92           C  
ATOM   1147  CE1 TYR A  73      10.059  17.089  -2.466  1.00  0.70           C  
ATOM   1148  CE2 TYR A  73       9.443  15.267  -1.116  1.00  0.94           C  
ATOM   1149  CZ  TYR A  73       9.280  16.573  -1.480  1.00  0.15           C  
ATOM   1150  OH  TYR A  73       8.360  17.391  -0.866  1.00  0.22           O  
ATOM   1151  H   TYR A  73      14.327  13.760  -4.606  1.00  0.08           H  
ATOM   1152  HA  TYR A  73      13.824  15.477  -2.614  1.00  0.13           H  
ATOM   1153  HB2 TYR A  73      12.294  14.461  -4.416  1.00  0.06           H  
ATOM   1154  HB3 TYR A  73      11.985  13.177  -3.302  1.00  0.17           H  
ATOM   1155  HD1 TYR A  73      11.607  16.694  -3.895  1.00  1.39           H  
ATOM   1156  HD2 TYR A  73      10.495  13.452  -1.423  1.00  1.56           H  
ATOM   1157  HE1 TYR A  73       9.913  18.116  -2.735  1.00  1.32           H  
ATOM   1158  HE2 TYR A  73       8.807  14.843  -0.369  1.00  1.58           H  
ATOM   1159  HH  TYR A  73       8.080  18.035  -1.524  1.00  0.17           H  
ATOM   1160  N   ILE A  74      13.396  12.496  -1.346  1.00  0.17           N  
ATOM   1161  CA  ILE A  74      13.343  11.791  -0.011  1.00  0.22           C  
ATOM   1162  C   ILE A  74      14.710  11.892   0.624  1.00  0.26           C  
ATOM   1163  O   ILE A  74      14.897  12.531   1.643  1.00  0.37           O  
ATOM   1164  CB  ILE A  74      13.162  10.214  -0.077  1.00  0.18           C  
ATOM   1165  CG1 ILE A  74      12.215   9.706  -1.146  1.00  0.18           C  
ATOM   1166  CG2 ILE A  74      12.803   9.732   1.349  1.00  0.23           C  
ATOM   1167  CD1 ILE A  74      12.496   8.214  -1.355  1.00  0.72           C  
ATOM   1168  H   ILE A  74      13.308  12.080  -2.232  1.00  0.13           H  
ATOM   1169  HA  ILE A  74      12.619  12.310   0.627  1.00  0.28           H  
ATOM   1170  HB  ILE A  74      14.094   9.720  -0.311  1.00  0.14           H  
ATOM   1171 HG12 ILE A  74      11.157   9.814  -0.943  1.00  0.37           H  
ATOM   1172 HG13 ILE A  74      12.528  10.249  -2.024  1.00  0.44           H  
ATOM   1173 HG21 ILE A  74      11.912  10.215   1.703  1.00  0.98           H  
ATOM   1174 HG22 ILE A  74      12.656   8.666   1.377  1.00  1.26           H  
ATOM   1175 HG23 ILE A  74      13.607   9.958   2.036  1.00  0.91           H  
ATOM   1176 HD11 ILE A  74      13.522   8.075  -1.673  1.00  1.02           H  
ATOM   1177 HD12 ILE A  74      12.325   7.663  -0.443  1.00  1.37           H  
ATOM   1178 HD13 ILE A  74      11.855   7.838  -2.128  1.00  1.01           H  
ATOM   1179  N   ASP A  75      15.635  11.250  -0.035  1.00  0.26           N  
ATOM   1180  CA  ASP A  75      17.046  11.198   0.406  1.00  0.44           C  
ATOM   1181  C   ASP A  75      17.607  12.538   0.874  1.00  0.42           C  
ATOM   1182  O   ASP A  75      18.518  12.624   1.676  1.00  0.51           O  
ATOM   1183  CB  ASP A  75      17.748  10.519  -0.745  1.00  0.59           C  
ATOM   1184  CG  ASP A  75      17.360   9.044  -0.737  1.00  0.95           C  
ATOM   1185  OD1 ASP A  75      16.227   8.763  -1.098  1.00  1.25           O  
ATOM   1186  OD2 ASP A  75      18.228   8.287  -0.359  1.00  1.90           O  
ATOM   1187  H   ASP A  75      15.413  10.784  -0.885  1.00  0.23           H  
ATOM   1188  HA  ASP A  75      17.088  10.565   1.277  1.00  0.59           H  
ATOM   1189  HB2 ASP A  75      17.443  10.939  -1.690  1.00  0.54           H  
ATOM   1190  HB3 ASP A  75      18.806  10.593  -0.650  1.00  0.60           H  
ATOM   1191  N   LYS A  76      17.013  13.563   0.343  1.00  0.34           N  
ATOM   1192  CA  LYS A  76      17.431  14.935   0.695  1.00  0.36           C  
ATOM   1193  C   LYS A  76      16.550  15.404   1.847  1.00  0.38           C  
ATOM   1194  O   LYS A  76      17.029  16.047   2.763  1.00  0.44           O  
ATOM   1195  CB  LYS A  76      17.188  15.829  -0.494  1.00  0.50           C  
ATOM   1196  CG  LYS A  76      18.132  17.069  -0.331  1.00  1.06           C  
ATOM   1197  CD  LYS A  76      19.585  16.700  -0.770  1.00  0.41           C  
ATOM   1198  CE  LYS A  76      20.582  17.852  -0.494  1.00  0.71           C  
ATOM   1199  NZ  LYS A  76      20.650  18.051   0.980  1.00  1.19           N  
ATOM   1200  H   LYS A  76      16.289  13.402  -0.300  1.00  0.30           H  
ATOM   1201  HA  LYS A  76      18.457  14.926   1.031  1.00  0.37           H  
ATOM   1202  HB2 LYS A  76      17.292  15.233  -1.396  1.00  0.15           H  
ATOM   1203  HB3 LYS A  76      16.164  16.179  -0.485  1.00  0.76           H  
ATOM   1204  HG2 LYS A  76      17.767  17.902  -0.909  1.00  1.93           H  
ATOM   1205  HG3 LYS A  76      18.119  17.371   0.709  1.00  1.69           H  
ATOM   1206  HD2 LYS A  76      19.941  15.823  -0.248  1.00  0.65           H  
ATOM   1207  HD3 LYS A  76      19.587  16.471  -1.829  1.00  1.33           H  
ATOM   1208  HE2 LYS A  76      21.563  17.582  -0.873  1.00  0.64           H  
ATOM   1209  HE3 LYS A  76      20.257  18.761  -0.985  1.00  1.40           H  
ATOM   1210  HZ1 LYS A  76      20.029  17.351   1.447  1.00  1.67           H  
ATOM   1211  HZ2 LYS A  76      21.588  17.791   1.383  1.00  1.19           H  
ATOM   1212  HZ3 LYS A  76      20.437  19.006   1.314  1.00  2.13           H  
ATOM   1213  N   VAL A  77      15.276  15.098   1.841  1.00  0.37           N  
ATOM   1214  CA  VAL A  77      14.393  15.524   2.927  1.00  0.38           C  
ATOM   1215  C   VAL A  77      14.998  15.077   4.231  1.00  0.43           C  
ATOM   1216  O   VAL A  77      14.987  15.805   5.198  1.00  0.45           O  
ATOM   1217  CB  VAL A  77      13.036  14.888   2.622  1.00  0.38           C  
ATOM   1218  CG1 VAL A  77      12.323  14.556   3.882  1.00  0.54           C  
ATOM   1219  CG2 VAL A  77      12.269  15.910   1.853  1.00  0.28           C  
ATOM   1220  H   VAL A  77      14.819  14.569   1.158  1.00  0.38           H  
ATOM   1221  HA  VAL A  77      14.347  16.603   2.940  1.00  0.36           H  
ATOM   1222  HB  VAL A  77      13.159  13.981   2.042  1.00  0.42           H  
ATOM   1223 HG11 VAL A  77      12.276  15.423   4.515  1.00  1.26           H  
ATOM   1224 HG12 VAL A  77      11.336  14.172   3.688  1.00  1.40           H  
ATOM   1225 HG13 VAL A  77      12.936  13.782   4.310  1.00  0.48           H  
ATOM   1226 HG21 VAL A  77      12.278  16.825   2.441  1.00  0.80           H  
ATOM   1227 HG22 VAL A  77      12.765  16.068   0.910  1.00  1.01           H  
ATOM   1228 HG23 VAL A  77      11.259  15.586   1.659  1.00  1.12           H  
ATOM   1229  N   GLU A  78      15.501  13.877   4.232  1.00  0.46           N  
ATOM   1230  CA  GLU A  78      16.126  13.374   5.501  1.00  0.52           C  
ATOM   1231  C   GLU A  78      17.120  14.389   6.132  1.00  0.47           C  
ATOM   1232  O   GLU A  78      17.387  14.301   7.318  1.00  0.64           O  
ATOM   1233  CB  GLU A  78      16.625  11.931   5.304  1.00  0.90           C  
ATOM   1234  CG  GLU A  78      15.954  10.997   6.379  1.00  1.77           C  
ATOM   1235  CD  GLU A  78      16.676  11.069   7.717  1.00  0.81           C  
ATOM   1236  OE1 GLU A  78      17.750  10.501   7.751  1.00  1.03           O  
ATOM   1237  OE2 GLU A  78      16.180  11.670   8.654  1.00  1.33           O  
ATOM   1238  H   GLU A  78      15.441  13.355   3.393  1.00  0.43           H  
ATOM   1239  HA  GLU A  78      15.315  13.371   6.217  1.00  0.51           H  
ATOM   1240  HB2 GLU A  78      16.352  11.577   4.320  1.00  0.88           H  
ATOM   1241  HB3 GLU A  78      17.704  11.880   5.385  1.00  0.88           H  
ATOM   1242  HG2 GLU A  78      14.916  11.240   6.536  1.00  2.72           H  
ATOM   1243  HG3 GLU A  78      16.013   9.972   6.042  1.00  2.62           H  
ATOM   1244  N   GLU A  79      17.633  15.315   5.349  1.00  0.48           N  
ATOM   1245  CA  GLU A  79      18.589  16.366   5.834  1.00  0.43           C  
ATOM   1246  C   GLU A  79      17.670  17.454   6.445  1.00  0.31           C  
ATOM   1247  O   GLU A  79      17.907  17.931   7.539  1.00  0.28           O  
ATOM   1248  CB  GLU A  79      19.412  16.950   4.648  1.00  0.43           C  
ATOM   1249  CG  GLU A  79      20.595  16.001   4.230  1.00  0.56           C  
ATOM   1250  CD  GLU A  79      21.437  16.611   3.108  1.00  0.52           C  
ATOM   1251  OE1 GLU A  79      21.927  17.714   3.271  1.00  0.50           O  
ATOM   1252  OE2 GLU A  79      21.561  15.976   2.080  1.00  1.61           O  
ATOM   1253  H   GLU A  79      17.385  15.319   4.401  1.00  0.65           H  
ATOM   1254  HA  GLU A  79      19.224  15.963   6.611  1.00  0.57           H  
ATOM   1255  HB2 GLU A  79      18.758  17.083   3.800  1.00  0.43           H  
ATOM   1256  HB3 GLU A  79      19.816  17.915   4.919  1.00  0.40           H  
ATOM   1257  HG2 GLU A  79      21.254  15.818   5.062  1.00  0.61           H  
ATOM   1258  HG3 GLU A  79      20.213  15.052   3.881  1.00  0.98           H  
ATOM   1259  N   LEU A  80      16.627  17.867   5.765  1.00  0.27           N  
ATOM   1260  CA  LEU A  80      15.693  18.903   6.316  1.00  0.23           C  
ATOM   1261  C   LEU A  80      15.206  18.407   7.652  1.00  0.17           C  
ATOM   1262  O   LEU A  80      15.151  19.099   8.653  1.00  0.22           O  
ATOM   1263  CB  LEU A  80      14.646  19.075   5.310  1.00  0.23           C  
ATOM   1264  CG  LEU A  80      15.393  19.500   4.022  1.00  0.25           C  
ATOM   1265  CD1 LEU A  80      14.351  20.075   3.216  1.00  0.25           C  
ATOM   1266  CD2 LEU A  80      16.489  20.562   4.243  1.00  0.26           C  
ATOM   1267  H   LEU A  80      16.416  17.515   4.869  1.00  0.29           H  
ATOM   1268  HA  LEU A  80      16.151  19.850   6.452  1.00  0.27           H  
ATOM   1269  HB2 LEU A  80      14.123  18.143   5.137  1.00  0.22           H  
ATOM   1270  HB3 LEU A  80      13.933  19.816   5.650  1.00  0.23           H  
ATOM   1271  HG  LEU A  80      15.822  18.652   3.505  1.00  0.27           H  
ATOM   1272 HD11 LEU A  80      13.983  20.911   3.831  1.00  0.77           H  
ATOM   1273 HD12 LEU A  80      14.752  20.406   2.270  1.00  0.89           H  
ATOM   1274 HD13 LEU A  80      13.655  19.258   3.075  1.00  0.86           H  
ATOM   1275 HD21 LEU A  80      16.071  21.447   4.683  1.00  1.10           H  
ATOM   1276 HD22 LEU A  80      17.280  20.184   4.880  1.00  1.06           H  
ATOM   1277 HD23 LEU A  80      16.916  20.824   3.287  1.00  1.40           H  
ATOM   1278  N   LYS A  81      14.861  17.165   7.588  1.00  0.17           N  
ATOM   1279  CA  LYS A  81      14.373  16.464   8.793  1.00  0.19           C  
ATOM   1280  C   LYS A  81      15.344  16.691   9.974  1.00  0.31           C  
ATOM   1281  O   LYS A  81      14.949  16.590  11.112  1.00  0.37           O  
ATOM   1282  CB  LYS A  81      14.331  15.058   8.335  1.00  0.19           C  
ATOM   1283  CG  LYS A  81      13.971  14.088   9.453  1.00  0.48           C  
ATOM   1284  CD  LYS A  81      13.476  12.795   8.765  1.00  0.09           C  
ATOM   1285  CE  LYS A  81      12.088  12.989   8.216  1.00  1.22           C  
ATOM   1286  NZ  LYS A  81      11.244  13.237   9.411  1.00  2.10           N  
ATOM   1287  H   LYS A  81      14.931  16.704   6.714  1.00  0.21           H  
ATOM   1288  HA  LYS A  81      13.398  16.833   9.066  1.00  0.16           H  
ATOM   1289  HB2 LYS A  81      13.649  15.055   7.504  1.00  0.21           H  
ATOM   1290  HB3 LYS A  81      15.319  14.826   7.970  1.00  0.28           H  
ATOM   1291  HG2 LYS A  81      14.869  13.847  10.011  1.00  0.87           H  
ATOM   1292  HG3 LYS A  81      13.255  14.527  10.142  1.00  0.92           H  
ATOM   1293  HD2 LYS A  81      14.120  12.565   7.933  1.00  0.64           H  
ATOM   1294  HD3 LYS A  81      13.513  11.955   9.447  1.00  0.79           H  
ATOM   1295  HE2 LYS A  81      12.041  13.824   7.529  1.00  2.39           H  
ATOM   1296  HE3 LYS A  81      11.771  12.090   7.697  1.00  1.44           H  
ATOM   1297  HZ1 LYS A  81      11.825  13.208  10.275  1.00  2.64           H  
ATOM   1298  HZ2 LYS A  81      10.664  14.105   9.362  1.00  3.08           H  
ATOM   1299  HZ3 LYS A  81      10.506  12.495   9.430  1.00  2.05           H  
ATOM   1300  N   LYS A  82      16.576  16.987   9.657  1.00  0.34           N  
ATOM   1301  CA  LYS A  82      17.640  17.239  10.695  1.00  0.46           C  
ATOM   1302  C   LYS A  82      17.923  18.724  10.954  1.00  0.51           C  
ATOM   1303  O   LYS A  82      18.063  19.149  12.082  1.00  0.61           O  
ATOM   1304  CB  LYS A  82      18.909  16.551  10.220  1.00  0.42           C  
ATOM   1305  CG  LYS A  82      18.653  15.056  10.257  1.00  0.51           C  
ATOM   1306  CD  LYS A  82      19.914  14.368   9.726  1.00  0.54           C  
ATOM   1307  CE  LYS A  82      19.746  12.876   9.837  1.00  1.16           C  
ATOM   1308  NZ  LYS A  82      18.574  12.491   9.017  1.00  1.87           N  
ATOM   1309  H   LYS A  82      16.779  17.039   8.694  1.00  0.27           H  
ATOM   1310  HA  LYS A  82      17.315  16.821  11.639  1.00  0.55           H  
ATOM   1311  HB2 LYS A  82      19.146  16.855   9.211  1.00  0.80           H  
ATOM   1312  HB3 LYS A  82      19.740  16.806  10.868  1.00  0.80           H  
ATOM   1313  HG2 LYS A  82      18.452  14.750  11.275  1.00  1.18           H  
ATOM   1314  HG3 LYS A  82      17.786  14.825   9.654  1.00  1.23           H  
ATOM   1315  HD2 LYS A  82      20.081  14.634   8.691  1.00  1.57           H  
ATOM   1316  HD3 LYS A  82      20.778  14.677  10.299  1.00  0.85           H  
ATOM   1317  HE2 LYS A  82      20.633  12.360   9.481  1.00  1.40           H  
ATOM   1318  HE3 LYS A  82      19.584  12.596  10.873  1.00  1.66           H  
ATOM   1319  HZ1 LYS A  82      18.056  13.283   8.580  1.00  1.96           H  
ATOM   1320  HZ2 LYS A  82      18.847  11.875   8.220  1.00  2.30           H  
ATOM   1321  HZ3 LYS A  82      17.844  11.913   9.499  1.00  2.51           H  
ATOM   1322  N   LYS A  83      18.028  19.458   9.886  1.00  0.48           N  
ATOM   1323  CA  LYS A  83      18.293  20.922   9.918  1.00  0.54           C  
ATOM   1324  C   LYS A  83      17.121  21.672  10.575  1.00  0.53           C  
ATOM   1325  O   LYS A  83      17.260  22.558  11.395  1.00  0.62           O  
ATOM   1326  CB  LYS A  83      18.392  21.327   8.429  1.00  0.53           C  
ATOM   1327  CG  LYS A  83      18.862  22.792   8.216  1.00  0.75           C  
ATOM   1328  CD  LYS A  83      20.354  23.024   8.601  1.00  0.63           C  
ATOM   1329  CE  LYS A  83      21.297  22.093   7.829  1.00  1.44           C  
ATOM   1330  NZ  LYS A  83      21.130  22.323   6.353  1.00  1.79           N  
ATOM   1331  H   LYS A  83      17.945  19.020   9.018  1.00  0.46           H  
ATOM   1332  HA  LYS A  83      19.189  21.072  10.470  1.00  0.60           H  
ATOM   1333  HB2 LYS A  83      19.025  20.618   7.924  1.00  0.52           H  
ATOM   1334  HB3 LYS A  83      17.416  21.227   7.974  1.00  0.42           H  
ATOM   1335  HG2 LYS A  83      18.685  23.083   7.190  1.00  1.37           H  
ATOM   1336  HG3 LYS A  83      18.254  23.436   8.838  1.00  1.39           H  
ATOM   1337  HD2 LYS A  83      20.606  24.049   8.370  1.00  1.65           H  
ATOM   1338  HD3 LYS A  83      20.488  22.886   9.664  1.00  1.75           H  
ATOM   1339  HE2 LYS A  83      22.319  22.311   8.120  1.00  1.97           H  
ATOM   1340  HE3 LYS A  83      21.097  21.059   8.082  1.00  2.19           H  
ATOM   1341  HZ1 LYS A  83      20.490  23.131   6.149  1.00  1.17           H  
ATOM   1342  HZ2 LYS A  83      22.028  22.571   5.888  1.00  2.39           H  
ATOM   1343  HZ3 LYS A  83      20.722  21.481   5.892  1.00  2.63           H  
ATOM   1344  N   TYR A  84      15.991  21.232  10.120  1.00  0.41           N  
ATOM   1345  CA  TYR A  84      14.663  21.751  10.550  1.00  0.37           C  
ATOM   1346  C   TYR A  84      13.879  20.848  11.507  1.00  0.37           C  
ATOM   1347  O   TYR A  84      13.452  21.364  12.521  1.00  0.46           O  
ATOM   1348  CB  TYR A  84      13.921  22.005   9.204  1.00  0.32           C  
ATOM   1349  CG  TYR A  84      14.820  22.930   8.366  1.00  0.38           C  
ATOM   1350  CD1 TYR A  84      15.421  24.007   8.971  1.00  1.06           C  
ATOM   1351  CD2 TYR A  84      15.063  22.712   7.029  1.00  1.48           C  
ATOM   1352  CE1 TYR A  84      16.242  24.853   8.293  1.00  0.99           C  
ATOM   1353  CE2 TYR A  84      15.890  23.567   6.341  1.00  1.57           C  
ATOM   1354  CZ  TYR A  84      16.494  24.642   6.955  1.00  0.53           C  
ATOM   1355  OH  TYR A  84      17.326  25.458   6.221  1.00  0.64           O  
ATOM   1356  H   TYR A  84      16.048  20.531   9.441  1.00  0.34           H  
ATOM   1357  HA  TYR A  84      14.821  22.661  11.102  1.00  0.43           H  
ATOM   1358  HB2 TYR A  84      13.779  21.084   8.659  1.00  0.27           H  
ATOM   1359  HB3 TYR A  84      12.966  22.487   9.352  1.00  0.33           H  
ATOM   1360  HD1 TYR A  84      15.254  24.205  10.008  1.00  2.04           H  
ATOM   1361  HD2 TYR A  84      14.613  21.880   6.504  1.00  2.41           H  
ATOM   1362  HE1 TYR A  84      16.650  25.671   8.862  1.00  1.91           H  
ATOM   1363  HE2 TYR A  84      16.032  23.397   5.299  1.00  2.55           H  
ATOM   1364  HH  TYR A  84      17.969  24.893   5.757  1.00  0.59           H  
ATOM   1365  N   GLY A  85      13.724  19.588  11.179  1.00  0.30           N  
ATOM   1366  CA  GLY A  85      12.956  18.633  12.080  1.00  0.35           C  
ATOM   1367  C   GLY A  85      11.735  19.152  12.907  1.00  0.88           C  
ATOM   1368  O   GLY A  85      11.080  20.123  12.581  1.00  0.82           O  
ATOM   1369  H   GLY A  85      14.117  19.260  10.332  1.00  0.23           H  
ATOM   1370  HA2 GLY A  85      12.624  17.798  11.486  1.00  0.50           H  
ATOM   1371  HA3 GLY A  85      13.665  18.247  12.797  1.00  0.29           H  
ATOM   1372  N   ILE A  86      11.456  18.445  13.969  1.00  1.44           N  
ATOM   1373  CA  ILE A  86      10.350  18.742  14.905  1.00  2.05           C  
ATOM   1374  C   ILE A  86      10.726  19.604  16.135  1.00  2.39           C  
ATOM   1375  O   ILE A  86       9.794  20.136  16.715  1.00  2.49           O  
ATOM   1376  CB  ILE A  86       9.918  17.325  15.383  1.00  2.55           C  
ATOM   1377  CG1 ILE A  86       8.531  17.101  14.923  1.00  2.27           C  
ATOM   1378  CG2 ILE A  86      10.047  17.028  16.909  1.00  3.44           C  
ATOM   1379  CD1 ILE A  86       7.501  18.145  15.476  1.00  3.39           C  
ATOM   1380  OXT ILE A  86      11.894  19.716  16.474  1.00  2.85           O  
ATOM   1381  H   ILE A  86      11.952  17.656  14.187  1.00  1.48           H  
ATOM   1382  HA  ILE A  86       9.579  19.212  14.322  1.00  1.90           H  
ATOM   1383  HB  ILE A  86      10.515  16.614  14.848  1.00  2.49           H  
ATOM   1384 HG12 ILE A  86       8.739  17.209  13.867  1.00  1.65           H  
ATOM   1385 HG13 ILE A  86       8.235  16.083  15.119  1.00  2.07           H  
ATOM   1386 HG21 ILE A  86       9.454  17.730  17.474  1.00  4.24           H  
ATOM   1387 HG22 ILE A  86       9.718  16.024  17.134  1.00  3.02           H  
ATOM   1388 HG23 ILE A  86      11.080  17.135  17.208  1.00  4.02           H  
ATOM   1389 HD11 ILE A  86       7.751  19.153  15.183  1.00  3.99           H  
ATOM   1390 HD12 ILE A  86       6.510  17.916  15.111  1.00  3.10           H  
ATOM   1391 HD13 ILE A  86       7.480  18.113  16.558  1.00  4.16           H  
TER    1392      ILE A  86                                                      
ENDMDL                                                                          
MODEL        4                                                                  
ATOM      1  N   SER A   1      10.962   3.006  -8.954  1.00  6.32           N  
ATOM      2  CA  SER A   1       9.549   2.887  -8.446  1.00  5.11           C  
ATOM      3  C   SER A   1       9.299   4.064  -7.489  1.00  4.15           C  
ATOM      4  O   SER A   1      10.197   4.866  -7.318  1.00  4.56           O  
ATOM      5  CB  SER A   1       9.299   1.542  -7.723  1.00  4.90           C  
ATOM      6  OG  SER A   1       7.924   1.627  -7.357  1.00  3.56           O  
ATOM      7  H1  SER A   1      11.372   3.908  -8.604  1.00  6.72           H  
ATOM      8  H2  SER A   1      11.559   2.206  -8.679  1.00  6.77           H  
ATOM      9  H3  SER A   1      10.952   3.099  -9.993  1.00  6.55           H  
ATOM     10  HA  SER A   1       8.864   2.989  -9.277  1.00  5.18           H  
ATOM     11  HB2 SER A   1       9.442   0.699  -8.387  1.00  5.55           H  
ATOM     12  HB3 SER A   1       9.918   1.426  -6.842  1.00  5.29           H  
ATOM     13  HG  SER A   1       7.809   1.390  -6.427  1.00  3.27           H  
ATOM     14  N   GLN A   2       8.142   4.155  -6.888  1.00  3.16           N  
ATOM     15  CA  GLN A   2       7.883   5.301  -5.954  1.00  2.22           C  
ATOM     16  C   GLN A   2       8.219   4.844  -4.521  1.00  1.77           C  
ATOM     17  O   GLN A   2       7.895   3.761  -4.075  1.00  1.80           O  
ATOM     18  CB  GLN A   2       6.415   5.737  -6.084  1.00  1.96           C  
ATOM     19  CG  GLN A   2       6.294   7.281  -5.777  1.00  1.86           C  
ATOM     20  CD  GLN A   2       4.884   7.751  -6.121  1.00  1.21           C  
ATOM     21  OE1 GLN A   2       4.244   7.217  -7.001  1.00  1.66           O  
ATOM     22  NE2 GLN A   2       4.309   8.739  -5.506  1.00  0.73           N  
ATOM     23  H   GLN A   2       7.477   3.452  -7.063  1.00  3.26           H  
ATOM     24  HA  GLN A   2       8.536   6.123  -6.216  1.00  2.33           H  
ATOM     25  HB2 GLN A   2       6.068   5.525  -7.086  1.00  2.41           H  
ATOM     26  HB3 GLN A   2       5.796   5.175  -5.396  1.00  1.62           H  
ATOM     27  HG2 GLN A   2       6.475   7.498  -4.735  1.00  1.95           H  
ATOM     28  HG3 GLN A   2       6.973   7.849  -6.392  1.00  2.69           H  
ATOM     29 HE21 GLN A   2       4.683   9.292  -4.780  1.00  0.54           H  
ATOM     30 HE22 GLN A   2       3.404   8.942  -5.812  1.00  1.30           H  
ATOM     31  N   ALA A   3       8.876   5.742  -3.857  1.00  1.57           N  
ATOM     32  CA  ALA A   3       9.336   5.564  -2.463  1.00  1.22           C  
ATOM     33  C   ALA A   3       8.376   6.246  -1.494  1.00  0.77           C  
ATOM     34  O   ALA A   3       7.177   6.274  -1.702  1.00  1.05           O  
ATOM     35  CB  ALA A   3      10.636   6.348  -2.491  1.00  1.43           C  
ATOM     36  H   ALA A   3       9.072   6.585  -4.303  1.00  1.74           H  
ATOM     37  HA  ALA A   3       9.457   4.519  -2.202  1.00  1.37           H  
ATOM     38  HB1 ALA A   3      11.271   5.982  -3.284  1.00  1.87           H  
ATOM     39  HB2 ALA A   3      10.400   7.399  -2.662  1.00  1.38           H  
ATOM     40  HB3 ALA A   3      11.176   6.249  -1.559  1.00  2.09           H  
ATOM     41  N   GLU A   4       8.963   6.793  -0.461  1.00  0.43           N  
ATOM     42  CA  GLU A   4       8.189   7.500   0.571  1.00  0.38           C  
ATOM     43  C   GLU A   4       8.359   8.968   0.220  1.00  0.33           C  
ATOM     44  O   GLU A   4       8.201   9.834   1.033  1.00  0.30           O  
ATOM     45  CB  GLU A   4       8.809   7.211   1.933  1.00  0.55           C  
ATOM     46  CG  GLU A   4      10.251   7.754   2.102  1.00  0.70           C  
ATOM     47  CD  GLU A   4      10.798   7.360   3.482  1.00  1.69           C  
ATOM     48  OE1 GLU A   4      10.091   7.542   4.466  1.00  2.88           O  
ATOM     49  OE2 GLU A   4      11.915   6.891   3.463  1.00  1.59           O  
ATOM     50  H   GLU A   4       9.935   6.756  -0.363  1.00  0.55           H  
ATOM     51  HA  GLU A   4       7.140   7.239   0.524  1.00  0.62           H  
ATOM     52  HB2 GLU A   4       8.234   7.802   2.610  1.00  0.97           H  
ATOM     53  HB3 GLU A   4       8.734   6.168   2.209  1.00  0.60           H  
ATOM     54  HG2 GLU A   4      10.924   7.361   1.353  1.00  0.46           H  
ATOM     55  HG3 GLU A   4      10.273   8.832   2.058  1.00  1.12           H  
ATOM     56  N   PHE A   5       8.700   9.235  -1.000  1.00  0.37           N  
ATOM     57  CA  PHE A   5       8.895  10.631  -1.470  1.00  0.41           C  
ATOM     58  C   PHE A   5       7.806  11.566  -0.959  1.00  0.42           C  
ATOM     59  O   PHE A   5       8.057  12.600  -0.387  1.00  0.44           O  
ATOM     60  CB  PHE A   5       8.774  10.500  -2.974  1.00  0.33           C  
ATOM     61  CG  PHE A   5       8.404  11.806  -3.683  1.00  0.23           C  
ATOM     62  CD1 PHE A   5       9.342  12.730  -4.000  1.00  0.96           C  
ATOM     63  CD2 PHE A   5       7.106  12.054  -4.029  1.00  0.85           C  
ATOM     64  CE1 PHE A   5       9.037  13.893  -4.656  1.00  0.90           C  
ATOM     65  CE2 PHE A   5       6.751  13.206  -4.684  1.00  0.94           C  
ATOM     66  CZ  PHE A   5       7.723  14.130  -5.002  1.00  0.18           C  
ATOM     67  H   PHE A   5       8.819   8.483  -1.610  1.00  0.39           H  
ATOM     68  HA  PHE A   5       9.844  10.961  -1.081  1.00  0.52           H  
ATOM     69  HB2 PHE A   5       9.705  10.135  -3.384  1.00  0.33           H  
ATOM     70  HB3 PHE A   5       7.996   9.778  -3.154  1.00  0.41           H  
ATOM     71  HD1 PHE A   5      10.356  12.540  -3.734  1.00  1.68           H  
ATOM     72  HD2 PHE A   5       6.359  11.332  -3.783  1.00  1.51           H  
ATOM     73  HE1 PHE A   5       9.852  14.581  -4.890  1.00  1.60           H  
ATOM     74  HE2 PHE A   5       5.706  13.373  -4.929  1.00  1.68           H  
ATOM     75  HZ  PHE A   5       7.441  15.028  -5.527  1.00  0.19           H  
ATOM     76  N   ASP A   6       6.606  11.127  -1.188  1.00  0.42           N  
ATOM     77  CA  ASP A   6       5.404  11.889  -0.778  1.00  0.41           C  
ATOM     78  C   ASP A   6       5.313  12.011   0.730  1.00  0.32           C  
ATOM     79  O   ASP A   6       4.706  12.894   1.295  1.00  0.38           O  
ATOM     80  CB  ASP A   6       4.256  11.191  -1.409  1.00  0.54           C  
ATOM     81  CG  ASP A   6       4.046  11.720  -2.813  1.00  0.56           C  
ATOM     82  OD1 ASP A   6       3.798  12.915  -2.886  1.00  0.83           O  
ATOM     83  OD2 ASP A   6       4.170  10.896  -3.703  1.00  1.89           O  
ATOM     84  H   ASP A   6       6.490  10.264  -1.630  1.00  0.47           H  
ATOM     85  HA  ASP A   6       5.459  12.863  -1.194  1.00  0.39           H  
ATOM     86  HB2 ASP A   6       4.523  10.167  -1.475  1.00  0.62           H  
ATOM     87  HB3 ASP A   6       3.351  11.287  -0.851  1.00  0.57           H  
ATOM     88  N   LYS A   7       5.976  11.074   1.331  1.00  0.32           N  
ATOM     89  CA  LYS A   7       6.027  11.001   2.807  1.00  0.32           C  
ATOM     90  C   LYS A   7       7.127  11.968   3.260  1.00  0.46           C  
ATOM     91  O   LYS A   7       7.058  12.631   4.274  1.00  0.68           O  
ATOM     92  CB  LYS A   7       6.439   9.619   3.167  1.00  0.41           C  
ATOM     93  CG  LYS A   7       6.084   9.307   4.614  1.00  0.54           C  
ATOM     94  CD  LYS A   7       7.148   8.301   5.020  1.00  1.66           C  
ATOM     95  CE  LYS A   7       6.955   7.701   6.357  1.00  2.22           C  
ATOM     96  NZ  LYS A   7       8.204   6.902   6.516  1.00  3.80           N  
ATOM     97  H   LYS A   7       6.446  10.408   0.789  1.00  0.42           H  
ATOM     98  HA  LYS A   7       5.073  11.286   3.171  1.00  0.31           H  
ATOM     99  HB2 LYS A   7       5.995   8.935   2.465  1.00  0.46           H  
ATOM    100  HB3 LYS A   7       7.511   9.560   3.065  1.00  0.39           H  
ATOM    101  HG2 LYS A   7       6.135  10.200   5.226  1.00  0.34           H  
ATOM    102  HG3 LYS A   7       5.084   8.896   4.675  1.00  1.32           H  
ATOM    103  HD2 LYS A   7       7.187   7.491   4.306  1.00  2.28           H  
ATOM    104  HD3 LYS A   7       8.093   8.828   5.015  1.00  2.08           H  
ATOM    105  HE2 LYS A   7       6.876   8.463   7.129  1.00  1.82           H  
ATOM    106  HE3 LYS A   7       6.073   7.067   6.383  1.00  2.54           H  
ATOM    107  HZ1 LYS A   7       8.866   7.150   5.735  1.00  4.12           H  
ATOM    108  HZ2 LYS A   7       8.698   7.163   7.387  1.00  4.07           H  
ATOM    109  HZ3 LYS A   7       8.018   5.879   6.502  1.00  4.76           H  
ATOM    110  N   ALA A   8       8.149  12.008   2.458  1.00  0.37           N  
ATOM    111  CA  ALA A   8       9.291  12.904   2.752  1.00  0.52           C  
ATOM    112  C   ALA A   8       8.596  14.269   2.689  1.00  0.52           C  
ATOM    113  O   ALA A   8       8.659  15.065   3.604  1.00  0.54           O  
ATOM    114  CB  ALA A   8      10.360  12.621   1.716  1.00  0.56           C  
ATOM    115  H   ALA A   8       8.112  11.422   1.672  1.00  0.26           H  
ATOM    116  HA  ALA A   8       9.612  12.755   3.757  1.00  0.57           H  
ATOM    117  HB1 ALA A   8      10.576  11.563   1.735  1.00  1.56           H  
ATOM    118  HB2 ALA A   8      10.029  12.889   0.730  1.00  0.70           H  
ATOM    119  HB3 ALA A   8      11.266  13.156   1.954  1.00  1.13           H  
ATOM    120  N   ALA A   9       7.935  14.475   1.585  1.00  0.49           N  
ATOM    121  CA  ALA A   9       7.169  15.709   1.303  1.00  0.50           C  
ATOM    122  C   ALA A   9       6.240  15.989   2.492  1.00  0.55           C  
ATOM    123  O   ALA A   9       6.277  17.077   3.027  1.00  0.55           O  
ATOM    124  CB  ALA A   9       6.310  15.409   0.054  1.00  0.49           C  
ATOM    125  H   ALA A   9       7.965  13.772   0.910  1.00  0.47           H  
ATOM    126  HA  ALA A   9       7.861  16.524   1.177  1.00  0.50           H  
ATOM    127  HB1 ALA A   9       6.931  15.107  -0.771  1.00  1.20           H  
ATOM    128  HB2 ALA A   9       5.626  14.605   0.256  1.00  1.26           H  
ATOM    129  HB3 ALA A   9       5.721  16.253  -0.261  1.00  0.47           H  
ATOM    130  N   GLU A  10       5.466  14.994   2.834  1.00  0.59           N  
ATOM    131  CA  GLU A  10       4.483  15.030   3.954  1.00  0.70           C  
ATOM    132  C   GLU A  10       5.111  15.617   5.206  1.00  0.59           C  
ATOM    133  O   GLU A  10       4.575  16.516   5.826  1.00  0.60           O  
ATOM    134  CB  GLU A  10       4.085  13.552   4.162  1.00  0.87           C  
ATOM    135  CG  GLU A  10       3.205  13.272   5.396  1.00  1.33           C  
ATOM    136  CD  GLU A  10       2.976  11.751   5.499  1.00  1.81           C  
ATOM    137  OE1 GLU A  10       3.865  11.075   5.994  1.00  2.73           O  
ATOM    138  OE2 GLU A  10       1.910  11.358   5.064  1.00  1.67           O  
ATOM    139  H   GLU A  10       5.529  14.154   2.340  1.00  0.59           H  
ATOM    140  HA  GLU A  10       3.629  15.628   3.672  1.00  0.79           H  
ATOM    141  HB2 GLU A  10       3.556  13.203   3.286  1.00  0.71           H  
ATOM    142  HB3 GLU A  10       4.964  12.957   4.293  1.00  1.28           H  
ATOM    143  HG2 GLU A  10       3.681  13.595   6.310  1.00  1.89           H  
ATOM    144  HG3 GLU A  10       2.246  13.755   5.308  1.00  1.15           H  
ATOM    145  N   GLU A  11       6.252  15.086   5.524  1.00  0.51           N  
ATOM    146  CA  GLU A  11       7.005  15.523   6.719  1.00  0.41           C  
ATOM    147  C   GLU A  11       7.619  16.884   6.645  1.00  0.40           C  
ATOM    148  O   GLU A  11       7.421  17.759   7.465  1.00  0.42           O  
ATOM    149  CB  GLU A  11       8.176  14.576   6.853  1.00  0.30           C  
ATOM    150  CG  GLU A  11       8.003  13.453   7.888  1.00  0.71           C  
ATOM    151  CD  GLU A  11       9.396  12.917   8.235  1.00  1.09           C  
ATOM    152  OE1 GLU A  11      10.255  13.748   8.471  1.00  2.10           O  
ATOM    153  OE2 GLU A  11       9.589  11.718   8.273  1.00  1.08           O  
ATOM    154  H   GLU A  11       6.626  14.381   4.952  1.00  0.53           H  
ATOM    155  HA  GLU A  11       6.357  15.508   7.547  1.00  0.45           H  
ATOM    156  HB2 GLU A  11       8.218  14.090   5.908  1.00  0.49           H  
ATOM    157  HB3 GLU A  11       9.116  15.091   6.996  1.00  0.26           H  
ATOM    158  HG2 GLU A  11       7.515  13.793   8.784  1.00  0.77           H  
ATOM    159  HG3 GLU A  11       7.416  12.669   7.428  1.00  0.90           H  
ATOM    160  N   VAL A  12       8.375  17.043   5.614  1.00  0.39           N  
ATOM    161  CA  VAL A  12       9.072  18.311   5.393  1.00  0.39           C  
ATOM    162  C   VAL A  12       8.167  19.549   5.563  1.00  0.39           C  
ATOM    163  O   VAL A  12       8.564  20.527   6.160  1.00  0.38           O  
ATOM    164  CB  VAL A  12       9.759  18.146   4.027  1.00  0.35           C  
ATOM    165  CG1 VAL A  12       9.035  18.849   2.941  1.00  0.34           C  
ATOM    166  CG2 VAL A  12      11.246  18.458   4.069  1.00  0.40           C  
ATOM    167  H   VAL A  12       8.484  16.320   4.966  1.00  0.41           H  
ATOM    168  HA  VAL A  12       9.739  18.308   6.233  1.00  0.44           H  
ATOM    169  HB  VAL A  12       9.651  17.107   3.781  1.00  0.32           H  
ATOM    170 HG11 VAL A  12       8.058  18.397   2.985  1.00  1.26           H  
ATOM    171 HG12 VAL A  12       9.003  19.910   3.136  1.00  1.08           H  
ATOM    172 HG13 VAL A  12       9.495  18.660   1.983  1.00  0.90           H  
ATOM    173 HG21 VAL A  12      11.412  19.452   4.449  1.00  1.15           H  
ATOM    174 HG22 VAL A  12      11.682  17.725   4.734  1.00  1.73           H  
ATOM    175 HG23 VAL A  12      11.697  18.366   3.086  1.00  1.21           H  
ATOM    176  N   LYS A  13       6.974  19.484   5.024  1.00  0.40           N  
ATOM    177  CA  LYS A  13       6.019  20.640   5.147  1.00  0.40           C  
ATOM    178  C   LYS A  13       5.520  20.953   6.606  1.00  0.47           C  
ATOM    179  O   LYS A  13       4.795  21.907   6.810  1.00  0.50           O  
ATOM    180  CB  LYS A  13       4.736  20.416   4.270  1.00  0.35           C  
ATOM    181  CG  LYS A  13       4.989  19.896   2.824  1.00  0.38           C  
ATOM    182  CD  LYS A  13       6.196  20.590   2.112  1.00  2.17           C  
ATOM    183  CE  LYS A  13       6.364  20.091   0.651  1.00  2.81           C  
ATOM    184  NZ  LYS A  13       6.419  18.585   0.635  1.00  3.01           N  
ATOM    185  H   LYS A  13       6.731  18.682   4.525  1.00  0.39           H  
ATOM    186  HA  LYS A  13       6.544  21.494   4.785  1.00  0.44           H  
ATOM    187  HB2 LYS A  13       4.110  19.699   4.787  1.00  0.81           H  
ATOM    188  HB3 LYS A  13       4.182  21.346   4.230  1.00  0.56           H  
ATOM    189  HG2 LYS A  13       5.082  18.831   2.899  1.00  1.74           H  
ATOM    190  HG3 LYS A  13       4.092  20.083   2.246  1.00  1.25           H  
ATOM    191  HD2 LYS A  13       6.013  21.656   2.083  1.00  2.68           H  
ATOM    192  HD3 LYS A  13       7.100  20.439   2.675  1.00  3.18           H  
ATOM    193  HE2 LYS A  13       5.524  20.445   0.062  1.00  2.52           H  
ATOM    194  HE3 LYS A  13       7.269  20.510   0.224  1.00  3.87           H  
ATOM    195  HZ1 LYS A  13       6.351  18.244   1.629  1.00  3.04           H  
ATOM    196  HZ2 LYS A  13       5.607  18.205   0.109  1.00  2.72           H  
ATOM    197  HZ3 LYS A  13       7.281  18.188   0.182  1.00  3.82           H  
ATOM    198  N   HIS A  14       5.908  20.143   7.557  1.00  0.48           N  
ATOM    199  CA  HIS A  14       5.503  20.330   8.989  1.00  0.51           C  
ATOM    200  C   HIS A  14       6.616  20.675   9.948  1.00  0.59           C  
ATOM    201  O   HIS A  14       6.369  21.324  10.945  1.00  0.69           O  
ATOM    202  CB  HIS A  14       5.068  18.957   9.549  1.00  0.50           C  
ATOM    203  CG  HIS A  14       3.731  18.570   8.933  1.00  0.77           C  
ATOM    204  ND1 HIS A  14       3.568  17.833   7.888  1.00  1.10           N  
ATOM    205  CD2 HIS A  14       2.449  18.907   9.320  1.00  1.25           C  
ATOM    206  CE1 HIS A  14       2.300  17.715   7.636  1.00  1.77           C  
ATOM    207  NE2 HIS A  14       1.568  18.366   8.503  1.00  1.89           N  
ATOM    208  H   HIS A  14       6.482  19.383   7.329  1.00  0.49           H  
ATOM    209  HA  HIS A  14       4.714  21.064   9.080  1.00  0.54           H  
ATOM    210  HB2 HIS A  14       5.818  18.216   9.305  1.00  0.74           H  
ATOM    211  HB3 HIS A  14       5.004  18.996  10.633  1.00  0.85           H  
ATOM    212  HD1 HIS A  14       4.281  17.401   7.343  1.00  0.92           H  
ATOM    213  HD2 HIS A  14       2.197  19.523  10.171  1.00  1.16           H  
ATOM    214  HE1 HIS A  14       1.885  17.145   6.814  1.00  2.20           H  
ATOM    215  N   LEU A  15       7.784  20.209   9.600  1.00  0.54           N  
ATOM    216  CA  LEU A  15       8.980  20.428  10.425  1.00  0.58           C  
ATOM    217  C   LEU A  15       8.950  21.509  11.503  1.00  0.70           C  
ATOM    218  O   LEU A  15       8.607  22.652  11.293  1.00  0.80           O  
ATOM    219  CB  LEU A  15      10.148  20.588   9.500  1.00  0.59           C  
ATOM    220  CG  LEU A  15      10.284  19.327   8.628  1.00  0.63           C  
ATOM    221  CD1 LEU A  15      11.385  19.604   7.697  1.00  0.60           C  
ATOM    222  CD2 LEU A  15      10.629  18.072   9.413  1.00  0.66           C  
ATOM    223  H   LEU A  15       7.901  19.701   8.762  1.00  0.46           H  
ATOM    224  HA  LEU A  15       9.124  19.504  10.955  1.00  0.59           H  
ATOM    225  HB2 LEU A  15       9.985  21.465   8.888  1.00  0.57           H  
ATOM    226  HB3 LEU A  15      11.046  20.723  10.084  1.00  0.62           H  
ATOM    227  HG  LEU A  15       9.397  19.137   8.048  1.00  0.65           H  
ATOM    228 HD11 LEU A  15      12.252  19.850   8.280  1.00  1.30           H  
ATOM    229 HD12 LEU A  15      11.573  18.748   7.072  1.00  1.34           H  
ATOM    230 HD13 LEU A  15      11.030  20.431   7.105  1.00  0.69           H  
ATOM    231 HD21 LEU A  15      11.585  18.160   9.908  1.00  0.94           H  
ATOM    232 HD22 LEU A  15       9.860  17.820  10.125  1.00  1.39           H  
ATOM    233 HD23 LEU A  15      10.683  17.274   8.684  1.00  1.14           H  
ATOM    234  N   LYS A  16       9.316  21.025  12.657  1.00  0.73           N  
ATOM    235  CA  LYS A  16       9.415  21.818  13.936  1.00  0.86           C  
ATOM    236  C   LYS A  16       9.701  23.298  13.638  1.00  0.79           C  
ATOM    237  O   LYS A  16       9.170  24.217  14.230  1.00  0.92           O  
ATOM    238  CB  LYS A  16      10.581  21.196  14.760  1.00  0.79           C  
ATOM    239  CG  LYS A  16      10.191  19.851  15.432  1.00  1.92           C  
ATOM    240  CD  LYS A  16       9.199  20.128  16.614  1.00  1.88           C  
ATOM    241  CE  LYS A  16       9.189  18.981  17.658  1.00  2.57           C  
ATOM    242  NZ  LYS A  16       8.792  17.717  16.984  1.00  2.95           N  
ATOM    243  H   LYS A  16       9.531  20.066  12.633  1.00  0.72           H  
ATOM    244  HA  LYS A  16       8.475  21.773  14.454  1.00  1.14           H  
ATOM    245  HB2 LYS A  16      11.411  21.006  14.092  1.00  1.28           H  
ATOM    246  HB3 LYS A  16      10.925  21.897  15.508  1.00  1.17           H  
ATOM    247  HG2 LYS A  16       9.724  19.221  14.684  1.00  3.02           H  
ATOM    248  HG3 LYS A  16      11.082  19.338  15.771  1.00  2.66           H  
ATOM    249  HD2 LYS A  16       9.469  21.047  17.116  1.00  1.66           H  
ATOM    250  HD3 LYS A  16       8.201  20.251  16.216  1.00  2.40           H  
ATOM    251  HE2 LYS A  16      10.176  18.871  18.097  1.00  2.54           H  
ATOM    252  HE3 LYS A  16       8.487  19.211  18.454  1.00  2.94           H  
ATOM    253  HZ1 LYS A  16       8.706  17.899  15.955  1.00  2.49           H  
ATOM    254  HZ2 LYS A  16       9.557  17.000  16.970  1.00  2.92           H  
ATOM    255  HZ3 LYS A  16       7.919  17.268  17.316  1.00  3.74           H  
ATOM    256  N   THR A  17      10.571  23.426  12.685  1.00  0.66           N  
ATOM    257  CA  THR A  17      11.026  24.758  12.193  1.00  0.72           C  
ATOM    258  C   THR A  17      10.551  24.856  10.742  1.00  0.91           C  
ATOM    259  O   THR A  17      10.444  23.865  10.047  1.00  0.83           O  
ATOM    260  CB  THR A  17      12.526  24.735  12.014  1.00  0.56           C  
ATOM    261  OG1 THR A  17      13.054  24.167  13.204  1.00  0.30           O  
ATOM    262  CG2 THR A  17      13.173  26.117  11.994  1.00  0.80           C  
ATOM    263  H   THR A  17      10.903  22.592  12.294  1.00  0.59           H  
ATOM    264  HA  THR A  17      10.656  25.568  12.800  1.00  0.78           H  
ATOM    265  HB  THR A  17      12.754  24.186  11.125  1.00  0.53           H  
ATOM    266  HG1 THR A  17      13.186  23.212  13.082  1.00  0.49           H  
ATOM    267 HG21 THR A  17      12.766  26.721  11.198  1.00  1.67           H  
ATOM    268 HG22 THR A  17      13.021  26.612  12.941  1.00  1.61           H  
ATOM    269 HG23 THR A  17      14.235  26.011  11.817  1.00  0.27           H  
ATOM    270  N   LYS A  18      10.319  26.047  10.300  1.00  1.32           N  
ATOM    271  CA  LYS A  18       9.850  26.215   8.888  1.00  1.55           C  
ATOM    272  C   LYS A  18      11.106  26.142   8.006  1.00  1.47           C  
ATOM    273  O   LYS A  18      11.922  27.037   8.113  1.00  1.50           O  
ATOM    274  CB  LYS A  18       9.172  27.621   8.734  1.00  1.75           C  
ATOM    275  CG  LYS A  18       9.032  27.980   7.216  1.00  1.74           C  
ATOM    276  CD  LYS A  18       8.427  29.396   7.057  1.00  1.95           C  
ATOM    277  CE  LYS A  18       8.549  29.853   5.589  1.00  2.91           C  
ATOM    278  NZ  LYS A  18       7.838  31.172   5.468  1.00  4.00           N  
ATOM    279  H   LYS A  18      10.477  26.784  10.912  1.00  1.53           H  
ATOM    280  HA  LYS A  18       9.162  25.425   8.625  1.00  1.59           H  
ATOM    281  HB2 LYS A  18       8.197  27.585   9.201  1.00  2.65           H  
ATOM    282  HB3 LYS A  18       9.766  28.376   9.234  1.00  1.53           H  
ATOM    283  HG2 LYS A  18      10.006  27.955   6.743  1.00  1.70           H  
ATOM    284  HG3 LYS A  18       8.408  27.241   6.729  1.00  2.52           H  
ATOM    285  HD2 LYS A  18       7.387  29.364   7.351  1.00  2.63           H  
ATOM    286  HD3 LYS A  18       8.944  30.084   7.711  1.00  1.46           H  
ATOM    287  HE2 LYS A  18       9.599  29.970   5.346  1.00  2.83           H  
ATOM    288  HE3 LYS A  18       8.123  29.121   4.910  1.00  3.54           H  
ATOM    289  HZ1 LYS A  18       7.474  31.461   6.401  1.00  3.81           H  
ATOM    290  HZ2 LYS A  18       8.476  31.921   5.119  1.00  4.50           H  
ATOM    291  HZ3 LYS A  18       7.025  31.092   4.822  1.00  5.00           H  
ATOM    292  N   PRO A  19      11.277  25.138   7.170  1.00  1.34           N  
ATOM    293  CA  PRO A  19      12.492  25.083   6.316  1.00  1.23           C  
ATOM    294  C   PRO A  19      12.765  26.399   5.575  1.00  1.39           C  
ATOM    295  O   PRO A  19      11.854  27.087   5.141  1.00  1.51           O  
ATOM    296  CB  PRO A  19      12.203  23.964   5.340  1.00  1.05           C  
ATOM    297  CG  PRO A  19      11.366  23.000   6.223  1.00  1.03           C  
ATOM    298  CD  PRO A  19      10.390  23.961   6.949  1.00  1.29           C  
ATOM    299  HA  PRO A  19      13.333  24.802   6.916  1.00  1.18           H  
ATOM    300  HB2 PRO A  19      11.651  24.327   4.485  1.00  1.10           H  
ATOM    301  HB3 PRO A  19      13.160  23.565   5.014  1.00  0.91           H  
ATOM    302  HG2 PRO A  19      10.829  22.266   5.639  1.00  1.00           H  
ATOM    303  HG3 PRO A  19      11.993  22.498   6.945  1.00  0.90           H  
ATOM    304  HD2 PRO A  19       9.542  24.236   6.336  1.00  1.30           H  
ATOM    305  HD3 PRO A  19      10.065  23.539   7.892  1.00  1.40           H  
ATOM    306  N   ALA A  20      14.025  26.715   5.432  1.00  1.40           N  
ATOM    307  CA  ALA A  20      14.397  27.974   4.724  1.00  1.54           C  
ATOM    308  C   ALA A  20      14.096  27.804   3.243  1.00  1.36           C  
ATOM    309  O   ALA A  20      13.975  26.706   2.733  1.00  1.21           O  
ATOM    310  CB  ALA A  20      15.923  28.216   4.880  1.00  1.63           C  
ATOM    311  H   ALA A  20      14.745  26.155   5.778  1.00  1.31           H  
ATOM    312  HA  ALA A  20      13.817  28.800   5.118  1.00  1.72           H  
ATOM    313  HB1 ALA A  20      16.483  27.379   4.486  1.00  1.33           H  
ATOM    314  HB2 ALA A  20      16.218  29.094   4.317  1.00  1.97           H  
ATOM    315  HB3 ALA A  20      16.177  28.348   5.921  1.00  2.31           H  
ATOM    316  N   ASP A  21      13.988  28.924   2.596  1.00  1.38           N  
ATOM    317  CA  ASP A  21      13.698  28.925   1.146  1.00  1.22           C  
ATOM    318  C   ASP A  21      14.681  28.001   0.398  1.00  0.97           C  
ATOM    319  O   ASP A  21      14.242  27.027  -0.173  1.00  0.69           O  
ATOM    320  CB  ASP A  21      13.679  30.391   0.765  1.00  1.53           C  
ATOM    321  CG  ASP A  21      13.169  30.572  -0.644  1.00  1.38           C  
ATOM    322  OD1 ASP A  21      13.910  30.257  -1.560  1.00  1.49           O  
ATOM    323  OD2 ASP A  21      12.045  31.037  -0.696  1.00  2.17           O  
ATOM    324  H   ASP A  21      14.101  29.770   3.067  1.00  1.49           H  
ATOM    325  HA  ASP A  21      12.721  28.503   0.998  1.00  1.14           H  
ATOM    326  HB2 ASP A  21      13.032  30.929   1.439  1.00  2.56           H  
ATOM    327  HB3 ASP A  21      14.676  30.793   0.842  1.00  1.51           H  
ATOM    328  N   GLU A  22      15.955  28.281   0.396  1.00  1.12           N  
ATOM    329  CA  GLU A  22      16.926  27.389  -0.319  1.00  1.05           C  
ATOM    330  C   GLU A  22      16.680  25.900   0.050  1.00  0.87           C  
ATOM    331  O   GLU A  22      16.816  25.037  -0.793  1.00  0.73           O  
ATOM    332  CB  GLU A  22      18.396  27.844  -0.015  1.00  1.29           C  
ATOM    333  CG  GLU A  22      18.731  29.272  -0.626  1.00  1.64           C  
ATOM    334  CD  GLU A  22      18.327  30.462   0.261  1.00  3.21           C  
ATOM    335  OE1 GLU A  22      17.134  30.673   0.393  1.00  4.17           O  
ATOM    336  OE2 GLU A  22      19.224  31.112   0.763  1.00  3.64           O  
ATOM    337  H   GLU A  22      16.292  29.075   0.857  1.00  1.29           H  
ATOM    338  HA  GLU A  22      16.694  27.458  -1.385  1.00  0.99           H  
ATOM    339  HB2 GLU A  22      18.539  27.872   1.058  1.00  1.28           H  
ATOM    340  HB3 GLU A  22      19.101  27.125  -0.415  1.00  1.27           H  
ATOM    341  HG2 GLU A  22      19.790  29.355  -0.817  1.00  1.70           H  
ATOM    342  HG3 GLU A  22      18.194  29.389  -1.553  1.00  1.35           H  
ATOM    343  N   GLU A  23      16.323  25.575   1.266  1.00  1.00           N  
ATOM    344  CA  GLU A  23      16.083  24.143   1.600  1.00  0.78           C  
ATOM    345  C   GLU A  23      14.759  23.722   0.883  1.00  0.55           C  
ATOM    346  O   GLU A  23      14.716  22.696   0.216  1.00  0.39           O  
ATOM    347  CB  GLU A  23      16.090  24.025   3.144  1.00  0.79           C  
ATOM    348  CG  GLU A  23      17.568  23.781   3.710  1.00  0.82           C  
ATOM    349  CD  GLU A  23      18.338  25.068   4.064  1.00  1.35           C  
ATOM    350  OE1 GLU A  23      18.548  25.893   3.201  1.00  2.29           O  
ATOM    351  OE2 GLU A  23      18.689  25.148   5.234  1.00  1.64           O  
ATOM    352  H   GLU A  23      16.207  26.237   1.976  1.00  1.28           H  
ATOM    353  HA  GLU A  23      16.877  23.547   1.169  1.00  0.79           H  
ATOM    354  HB2 GLU A  23      15.716  24.956   3.547  1.00  0.80           H  
ATOM    355  HB3 GLU A  23      15.399  23.259   3.420  1.00  0.91           H  
ATOM    356  HG2 GLU A  23      17.549  23.167   4.594  1.00  1.83           H  
ATOM    357  HG3 GLU A  23      18.163  23.274   2.965  1.00  0.90           H  
ATOM    358  N   MET A  24      13.724  24.513   1.045  1.00  0.60           N  
ATOM    359  CA  MET A  24      12.388  24.256   0.405  1.00  0.51           C  
ATOM    360  C   MET A  24      12.642  24.041  -1.095  1.00  0.33           C  
ATOM    361  O   MET A  24      12.114  23.115  -1.671  1.00  0.25           O  
ATOM    362  CB  MET A  24      11.449  25.474   0.610  1.00  0.67           C  
ATOM    363  CG  MET A  24      10.956  25.559   2.069  1.00  1.02           C  
ATOM    364  SD  MET A  24       9.548  26.654   2.386  1.00  1.20           S  
ATOM    365  CE  MET A  24      10.421  28.213   2.103  1.00  1.37           C  
ATOM    366  H   MET A  24      13.839  25.300   1.616  1.00  0.76           H  
ATOM    367  HA  MET A  24      11.956  23.353   0.810  1.00  0.49           H  
ATOM    368  HB2 MET A  24      12.012  26.374   0.391  1.00  0.51           H  
ATOM    369  HB3 MET A  24      10.599  25.430  -0.058  1.00  0.96           H  
ATOM    370  HG2 MET A  24      10.675  24.568   2.397  1.00  1.58           H  
ATOM    371  HG3 MET A  24      11.768  25.881   2.709  1.00  0.95           H  
ATOM    372  HE1 MET A  24      11.290  28.259   2.746  1.00  1.46           H  
ATOM    373  HE2 MET A  24      10.705  28.278   1.062  1.00  2.19           H  
ATOM    374  HE3 MET A  24       9.759  29.033   2.340  1.00  2.02           H  
ATOM    375  N   LEU A  25      13.431  24.909  -1.668  1.00  0.37           N  
ATOM    376  CA  LEU A  25      13.820  24.884  -3.090  1.00  0.22           C  
ATOM    377  C   LEU A  25      14.122  23.486  -3.606  1.00  0.20           C  
ATOM    378  O   LEU A  25      13.527  23.024  -4.556  1.00  0.17           O  
ATOM    379  CB  LEU A  25      14.960  25.821  -3.157  1.00  0.35           C  
ATOM    380  CG  LEU A  25      14.512  27.311  -3.122  1.00  0.32           C  
ATOM    381  CD1 LEU A  25      15.116  27.858  -4.307  1.00  0.22           C  
ATOM    382  CD2 LEU A  25      13.026  27.601  -3.205  1.00  0.34           C  
ATOM    383  H   LEU A  25      13.817  25.639  -1.144  1.00  0.54           H  
ATOM    384  HA  LEU A  25      13.088  25.318  -3.711  1.00  0.11           H  
ATOM    385  HB2 LEU A  25      15.583  25.678  -2.310  1.00  0.58           H  
ATOM    386  HB3 LEU A  25      15.568  25.598  -4.011  1.00  0.41           H  
ATOM    387  HG  LEU A  25      14.869  27.834  -2.265  1.00  0.54           H  
ATOM    388 HD11 LEU A  25      16.184  27.712  -4.200  1.00  1.14           H  
ATOM    389 HD12 LEU A  25      14.663  27.274  -5.107  1.00  0.99           H  
ATOM    390 HD13 LEU A  25      14.887  28.891  -4.391  1.00  1.14           H  
ATOM    391 HD21 LEU A  25      12.634  27.147  -4.090  1.00  1.16           H  
ATOM    392 HD22 LEU A  25      12.505  27.229  -2.338  1.00  0.89           H  
ATOM    393 HD23 LEU A  25      12.881  28.671  -3.269  1.00  0.86           H  
ATOM    394  N   PHE A  26      15.053  22.855  -2.952  1.00  0.25           N  
ATOM    395  CA  PHE A  26      15.449  21.460  -3.348  1.00  0.24           C  
ATOM    396  C   PHE A  26      14.212  20.559  -3.433  1.00  0.18           C  
ATOM    397  O   PHE A  26      13.858  20.037  -4.473  1.00  0.18           O  
ATOM    398  CB  PHE A  26      16.393  20.858  -2.302  1.00  0.24           C  
ATOM    399  CG  PHE A  26      16.718  19.459  -2.854  1.00  0.19           C  
ATOM    400  CD1 PHE A  26      17.680  19.248  -3.826  1.00  0.89           C  
ATOM    401  CD2 PHE A  26      15.972  18.395  -2.400  1.00  1.25           C  
ATOM    402  CE1 PHE A  26      17.886  17.982  -4.338  1.00  0.92           C  
ATOM    403  CE2 PHE A  26      16.173  17.133  -2.909  1.00  1.24           C  
ATOM    404  CZ  PHE A  26      17.130  16.925  -3.877  1.00  0.25           C  
ATOM    405  H   PHE A  26      15.459  23.350  -2.210  1.00  0.29           H  
ATOM    406  HA  PHE A  26      15.918  21.486  -4.322  1.00  0.25           H  
ATOM    407  HB2 PHE A  26      17.257  21.468  -2.182  1.00  0.27           H  
ATOM    408  HB3 PHE A  26      15.922  20.763  -1.335  1.00  0.25           H  
ATOM    409  HD1 PHE A  26      18.269  20.076  -4.192  1.00  1.72           H  
ATOM    410  HD2 PHE A  26      15.234  18.570  -1.628  1.00  2.09           H  
ATOM    411  HE1 PHE A  26      18.633  17.812  -5.102  1.00  1.76           H  
ATOM    412  HE2 PHE A  26      15.579  16.307  -2.548  1.00  2.07           H  
ATOM    413  HZ  PHE A  26      17.290  15.933  -4.271  1.00  0.30           H
[truncated: 2,902,393 more chars]
