# Supplementary material for: Semantical and geometrical protein encoding toward enhanced bioactivity and thermostability
Source: eLife. 2025 May 2;13:RP98033. doi: 10.7554/eLife.98033 (PMC12048155; doi:10.7554/eLife.98033)
Supplement: Source code 1. [file elife-98033-code1.zip › ProtSSN-master/data/DDG/DATASET/2ABD-5.3-5.0/2ABD-5.3-5.0.pdb]

MODEL     1                                                                     
ATOM      1  N   SER A   1      -0.655  10.973  11.132  1.00 92.71           N  
ATOM      2  CA  SER A   1       0.676  11.055  11.724  1.00 92.71           C  
ATOM      3  C   SER A   1       1.453   9.759  11.516  1.00 92.71           C  
ATOM      4  CB  SER A   1       0.580  11.367  13.218  1.00 92.71           C  
ATOM      5  O   SER A   1       0.870   8.725  11.185  1.00 92.71           O  
ATOM      6  OG  SER A   1       0.102  10.243  13.937  1.00 92.71           O  
ATOM      7  N   GLN A   2       2.765   9.875  11.603  1.00 96.06           N  
ATOM      8  CA  GLN A   2       3.602   8.683  11.514  1.00 96.06           C  
ATOM      9  C   GLN A   2       3.163   7.625  12.522  1.00 96.06           C  
ATOM     10  CB  GLN A   2       5.073   9.041  11.735  1.00 96.06           C  
ATOM     11  O   GLN A   2       3.131   6.434  12.206  1.00 96.06           O  
ATOM     12  CG  GLN A   2       6.029   7.875  11.520  1.00 96.06           C  
ATOM     13  CD  GLN A   2       6.011   7.357  10.095  1.00 96.06           C  
ATOM     14  NE2 GLN A   2       5.690   6.077   9.933  1.00 96.06           N  
ATOM     15  OE1 GLN A   2       6.282   8.100   9.146  1.00 96.06           O  
ATOM     16  N   ALA A   3       2.796   8.006  13.688  1.00 97.87           N  
ATOM     17  CA  ALA A   3       2.316   7.085  14.715  1.00 97.87           C  
ATOM     18  C   ALA A   3       1.051   6.364  14.258  1.00 97.87           C  
ATOM     19  CB  ALA A   3       2.055   7.833  16.021  1.00 97.87           C  
ATOM     20  O   ALA A   3       0.920   5.151  14.439  1.00 97.87           O  
ATOM     21  N   GLU A   4       0.132   7.096  13.694  1.00 98.09           N  
ATOM     22  CA  GLU A   4      -1.094   6.487  13.187  1.00 98.09           C  
ATOM     23  C   GLU A   4      -0.799   5.524  12.041  1.00 98.09           C  
ATOM     24  CB  GLU A   4      -2.079   7.565  12.727  1.00 98.09           C  
ATOM     25  O   GLU A   4      -1.411   4.458  11.946  1.00 98.09           O  
ATOM     26  CG  GLU A   4      -2.678   8.377  13.867  1.00 98.09           C  
ATOM     27  CD  GLU A   4      -3.550   9.528  13.390  1.00 98.09           C  
ATOM     28  OE1 GLU A   4      -4.539   9.866  14.080  1.00 98.09           O  
ATOM     29  OE2 GLU A   4      -3.242  10.095  12.318  1.00 98.09           O  
ATOM     30  N   PHE A   5       0.080   5.948  11.231  1.00 98.57           N  
ATOM     31  CA  PHE A   5       0.482   5.090  10.122  1.00 98.57           C  
ATOM     32  C   PHE A   5       1.107   3.799  10.635  1.00 98.57           C  
ATOM     33  CB  PHE A   5       1.466   5.822   9.204  1.00 98.57           C  
ATOM     34  O   PHE A   5       0.758   2.709  10.177  1.00 98.57           O  
ATOM     35  CG  PHE A   5       2.036   4.956   8.113  1.00 98.57           C  
ATOM     36  CD1 PHE A   5       3.333   4.464   8.203  1.00 98.57           C  
ATOM     37  CD2 PHE A   5       1.276   4.636   6.996  1.00 98.57           C  
ATOM     38  CE1 PHE A   5       3.863   3.663   7.195  1.00 98.57           C  
ATOM     39  CE2 PHE A   5       1.799   3.836   5.984  1.00 98.57           C  
ATOM     40  CZ  PHE A   5       3.093   3.351   6.085  1.00 98.57           C  
ATOM     41  N   ASP A   6       2.011   3.864  11.581  1.00 98.51           N  
ATOM     42  CA  ASP A   6       2.649   2.683  12.155  1.00 98.51           C  
ATOM     43  C   ASP A   6       1.619   1.762  12.804  1.00 98.51           C  
ATOM     44  CB  ASP A   6       3.709   3.091  13.181  1.00 98.51           C  
ATOM     45  O   ASP A   6       1.688   0.540  12.651  1.00 98.51           O  
ATOM     46  CG  ASP A   6       4.917   3.761  12.551  1.00 98.51           C  
ATOM     47  OD1 ASP A   6       5.098   3.658  11.319  1.00 98.51           O  
ATOM     48  OD2 ASP A   6       5.697   4.396  13.295  1.00 98.51           O  
ATOM     49  N   LYS A   7       0.767   2.395  13.474  1.00 98.41           N  
ATOM     50  CA  LYS A   7      -0.306   1.616  14.085  1.00 98.41           C  
ATOM     51  C   LYS A   7      -1.140   0.903  13.025  1.00 98.41           C  
ATOM     52  CB  LYS A   7      -1.201   2.513  14.941  1.00 98.41           C  
ATOM     53  O   LYS A   7      -1.418  -0.292  13.145  1.00 98.41           O  
ATOM     54  CG  LYS A   7      -2.319   1.770  15.657  1.00 98.41           C  
ATOM     55  CD  LYS A   7      -3.155   2.711  16.515  1.00 98.41           C  
ATOM     56  CE  LYS A   7      -4.313   1.980  17.182  1.00 98.41           C  
ATOM     57  NZ  LYS A   7      -5.155   2.904  17.999  1.00 98.41           N  
ATOM     58  N   ALA A   8      -1.569   1.625  12.044  1.00 98.39           N  
ATOM     59  CA  ALA A   8      -2.344   1.043  10.951  1.00 98.39           C  
ATOM     60  C   ALA A   8      -1.579  -0.095  10.282  1.00 98.39           C  
ATOM     61  CB  ALA A   8      -2.704   2.114   9.925  1.00 98.39           C  
ATOM     62  O   ALA A   8      -2.159  -1.132   9.951  1.00 98.39           O  
ATOM     63  N   ALA A   9      -0.286   0.061  10.040  1.00 98.38           N  
ATOM     64  CA  ALA A   9       0.544  -0.966   9.415  1.00 98.38           C  
ATOM     65  C   ALA A   9       0.568  -2.239  10.256  1.00 98.38           C  
ATOM     66  CB  ALA A   9       1.963  -0.445   9.202  1.00 98.38           C  
ATOM     67  O   ALA A   9       0.550  -3.347   9.716  1.00 98.38           O  
ATOM     68  N   GLU A  10       0.563  -1.970  11.544  1.00 98.14           N  
ATOM     69  CA  GLU A  10       0.524  -3.121  12.442  1.00 98.14           C  
ATOM     70  C   GLU A  10      -0.855  -3.774  12.442  1.00 98.14           C  
ATOM     71  CB  GLU A  10       0.911  -2.707  13.864  1.00 98.14           C  
ATOM     72  O   GLU A  10      -0.967  -5.000  12.384  1.00 98.14           O  
ATOM     73  CG  GLU A  10       0.927  -3.860  14.857  1.00 98.14           C  
ATOM     74  CD  GLU A  10       1.896  -4.968  14.474  1.00 98.14           C  
ATOM     75  OE1 GLU A  10       1.758  -6.100  14.990  1.00 98.14           O  
ATOM     76  OE2 GLU A  10       2.801  -4.701  13.652  1.00 98.14           O  
ATOM     77  N   GLU A  11      -1.841  -3.113  12.484  1.00 98.10           N  
ATOM     78  CA  GLU A  11      -3.209  -3.609  12.598  1.00 98.10           C  
ATOM     79  C   GLU A  11      -3.623  -4.380  11.348  1.00 98.10           C  
ATOM     80  CB  GLU A  11      -4.181  -2.453  12.849  1.00 98.10           C  
ATOM     81  O   GLU A  11      -4.346  -5.375  11.437  1.00 98.10           O  
ATOM     82  CG  GLU A  11      -4.099  -1.874  14.254  1.00 98.10           C  
ATOM     83  CD  GLU A  11      -4.976  -0.648  14.450  1.00 98.10           C  
ATOM     84  OE1 GLU A  11      -5.322  -0.328  15.610  1.00 98.10           O  
ATOM     85  OE2 GLU A  11      -5.321  -0.002  13.435  1.00 98.10           O  
ATOM     86  N   VAL A  12      -3.199  -3.880  10.162  1.00 97.75           N  
ATOM     87  CA  VAL A  12      -3.609  -4.517   8.915  1.00 97.75           C  
ATOM     88  C   VAL A  12      -3.130  -5.967   8.893  1.00 97.75           C  
ATOM     89  CB  VAL A  12      -3.065  -3.758   7.684  1.00 97.75           C  
ATOM     90  O   VAL A  12      -3.718  -6.812   8.213  1.00 97.75           O  
ATOM     91  CG1 VAL A  12      -1.556  -3.960   7.548  1.00 97.75           C  
ATOM     92  CG2 VAL A  12      -3.784  -4.214   6.416  1.00 97.75           C  
ATOM     93  N   LYS A  13      -2.098  -6.321   9.632  1.00 96.71           N  
ATOM     94  CA  LYS A  13      -1.566  -7.679   9.705  1.00 96.71           C  
ATOM     95  C   LYS A  13      -2.508  -8.598  10.478  1.00 96.71           C  
ATOM     96  CB  LYS A  13      -0.182  -7.680  10.356  1.00 96.71           C  
ATOM     97  O   LYS A  13      -2.399  -9.823  10.391  1.00 96.71           O  
ATOM     98  CG  LYS A  13       0.868  -6.900   9.578  1.00 96.71           C  
ATOM     99  CD  LYS A  13       2.207  -6.887  10.304  1.00 96.71           C  
ATOM    100  CE  LYS A  13       3.232  -6.032   9.573  1.00 96.71           C  
ATOM    101  NZ  LYS A  13       4.536  -5.986  10.301  1.00 96.71           N  
ATOM    102  N   HIS A  14      -3.401  -8.011  11.245  1.00 97.42           N  
ATOM    103  CA  HIS A  14      -4.219  -8.801  12.158  1.00 97.42           C  
ATOM    104  C   HIS A  14      -5.663  -8.884  11.673  1.00 97.42           C  
ATOM    105  CB  HIS A  14      -4.173  -8.209  13.568  1.00 97.42           C  
ATOM    106  O   HIS A  14      -6.570  -9.172  12.457  1.00 97.42           O  
ATOM    107  CG  HIS A  14      -2.801  -8.186  14.164  1.00 97.42           C  
ATOM    108  CD2 HIS A  14      -1.953  -7.159  14.404  1.00 97.42           C  
ATOM    109  ND1 HIS A  14      -2.155  -9.327  14.588  1.00 97.42           N  
ATOM    110  CE1 HIS A  14      -0.966  -9.001  15.065  1.00 97.42           C  
ATOM    111  NE2 HIS A  14      -0.818  -7.691  14.964  1.00 97.42           N  
ATOM    112  N   LEU A  15      -5.931  -8.535  10.412  1.00 97.84           N  
ATOM    113  CA  LEU A  15      -7.275  -8.693   9.868  1.00 97.84           C  
ATOM    114  C   LEU A  15      -7.700 -10.158   9.885  1.00 97.84           C  
ATOM    115  CB  LEU A  15      -7.342  -8.147   8.439  1.00 97.84           C  
ATOM    116  O   LEU A  15      -6.870 -11.051   9.703  1.00 97.84           O  
ATOM    117  CG  LEU A  15      -7.159  -6.636   8.281  1.00 97.84           C  
ATOM    118  CD1 LEU A  15      -7.050  -6.267   6.806  1.00 97.84           C  
ATOM    119  CD2 LEU A  15      -8.312  -5.887   8.941  1.00 97.84           C  
ATOM    120  N   LYS A  16      -8.877 -10.512  10.232  1.00 97.50           N  
ATOM    121  CA  LYS A  16      -9.414 -11.860  10.397  1.00 97.50           C  
ATOM    122  C   LYS A  16      -9.517 -12.579   9.054  1.00 97.50           C  
ATOM    123  CB  LYS A  16     -10.786 -11.813  11.072  1.00 97.50           C  
ATOM    124  O   LYS A  16      -9.535 -13.810   9.004  1.00 97.50           O  
ATOM    125  CG  LYS A  16     -10.736 -11.455  12.550  1.00 97.50           C  
ATOM    126  CD  LYS A  16     -12.113 -11.551  13.194  1.00 97.50           C  
ATOM    127  CE  LYS A  16     -12.054 -11.258  14.688  1.00 97.50           C  
ATOM    128  NZ  LYS A  16     -13.410 -11.291  15.313  1.00 97.50           N  
ATOM    129  N   THR A  17      -9.640 -11.700   7.993  1.00 97.12           N  
ATOM    130  CA  THR A  17      -9.761 -12.252   6.648  1.00 97.12           C  
ATOM    131  C   THR A  17      -8.761 -11.595   5.701  1.00 97.12           C  
ATOM    132  CB  THR A  17     -11.188 -12.073   6.097  1.00 97.12           C  
ATOM    133  O   THR A  17      -8.507 -10.392   5.797  1.00 97.12           O  
ATOM    134  CG2 THR A  17     -11.329 -12.708   4.717  1.00 97.12           C  
ATOM    135  OG1 THR A  17     -12.121 -12.690   6.992  1.00 97.12           O  
ATOM    136  N   LYS A  18      -8.226 -12.466   4.865  1.00 94.98           N  
ATOM    137  CA  LYS A  18      -7.379 -11.934   3.802  1.00 94.98           C  
ATOM    138  C   LYS A  18      -8.164 -10.995   2.890  1.00 94.98           C  
ATOM    139  CB  LYS A  18      -6.769 -13.072   2.982  1.00 94.98           C  
ATOM    140  O   LYS A  18      -9.195 -11.380   2.334  1.00 94.98           O  
ATOM    141  CG  LYS A  18      -5.819 -12.606   1.888  1.00 94.98           C  
ATOM    142  CD  LYS A  18      -5.244 -13.782   1.109  1.00 94.98           C  
ATOM    143  CE  LYS A  18      -4.397 -13.314  -0.067  1.00 94.98           C  
ATOM    144  NZ  LYS A  18      -3.765 -14.461  -0.785  1.00 94.98           N  
ATOM    145  N   PRO A  19      -7.636  -9.800   2.694  1.00 97.23           N  
ATOM    146  CA  PRO A  19      -8.308  -8.849   1.804  1.00 97.23           C  
ATOM    147  C   PRO A  19      -8.257  -9.276   0.339  1.00 97.23           C  
ATOM    148  CB  PRO A  19      -7.527  -7.551   2.022  1.00 97.23           C  
ATOM    149  O   PRO A  19      -7.442 -10.123  -0.034  1.00 97.23           O  
ATOM    150  CG  PRO A  19      -6.925  -7.691   3.383  1.00 97.23           C  
ATOM    151  CD  PRO A  19      -6.546  -9.129   3.591  1.00 97.23           C  
ATOM    152  N   ALA A  20      -9.185  -8.705  -0.397  1.00 97.62           N  
ATOM    153  CA  ALA A  20      -9.199  -8.942  -1.838  1.00 97.62           C  
ATOM    154  C   ALA A  20      -7.907  -8.455  -2.487  1.00 97.62           C  
ATOM    155  CB  ALA A  20     -10.404  -8.257  -2.478  1.00 97.62           C  
ATOM    156  O   ALA A  20      -7.211  -7.600  -1.933  1.00 97.62           O  
ATOM    157  N   ASP A  21      -7.585  -9.007  -3.627  1.00 96.99           N  
ATOM    158  CA  ASP A  21      -6.333  -8.714  -4.318  1.00 96.99           C  
ATOM    159  C   ASP A  21      -6.153  -7.211  -4.516  1.00 96.99           C  
ATOM    160  CB  ASP A  21      -6.285  -9.432  -5.669  1.00 96.99           C  
ATOM    161  O   ASP A  21      -5.077  -6.670  -4.256  1.00 96.99           O  
ATOM    162  CG  ASP A  21      -6.056 -10.927  -5.538  1.00 96.99           C  
ATOM    163  OD1 ASP A  21      -5.717 -11.398  -4.431  1.00 96.99           O  
ATOM    164  OD2 ASP A  21      -6.214 -11.642  -6.552  1.00 96.99           O  
ATOM    165  N   GLU A  22      -7.171  -6.549  -4.899  1.00 97.80           N  
ATOM    166  CA  GLU A  22      -7.089  -5.111  -5.139  1.00 97.80           C  
ATOM    167  C   GLU A  22      -6.802  -4.352  -3.847  1.00 97.80           C  
ATOM    168  CB  GLU A  22      -8.384  -4.598  -5.774  1.00 97.80           C  
ATOM    169  O   GLU A  22      -6.063  -3.365  -3.852  1.00 97.80           O  
ATOM    170  CG  GLU A  22      -8.567  -5.021  -7.225  1.00 97.80           C  
ATOM    171  CD  GLU A  22      -9.859  -4.507  -7.841  1.00 97.80           C  
ATOM    172  OE1 GLU A  22     -10.149  -4.845  -9.011  1.00 97.80           O  
ATOM    173  OE2 GLU A  22     -10.586  -3.761  -7.148  1.00 97.80           O  
ATOM    174  N   GLU A  23      -7.398  -4.792  -2.786  1.00 98.35           N  
ATOM    175  CA  GLU A  23      -7.155  -4.178  -1.484  1.00 98.35           C  
ATOM    176  C   GLU A  23      -5.717  -4.405  -1.026  1.00 98.35           C  
ATOM    177  CB  GLU A  23      -8.132  -4.725  -0.440  1.00 98.35           C  
ATOM    178  O   GLU A  23      -5.079  -3.495  -0.492  1.00 98.35           O  
ATOM    179  CG  GLU A  23      -9.579  -4.323  -0.682  1.00 98.35           C  
ATOM    180  CD  GLU A  23     -10.572  -5.131   0.139  1.00 98.35           C  
ATOM    181  OE1 GLU A  23     -11.659  -4.604   0.467  1.00 98.35           O  
ATOM    182  OE2 GLU A  23     -10.259  -6.299   0.458  1.00 98.35           O  
ATOM    183  N   MET A  24      -5.245  -5.550  -1.306  1.00 98.01           N  
ATOM    184  CA  MET A  24      -3.856  -5.846  -0.966  1.00 98.01           C  
ATOM    185  C   MET A  24      -2.900  -4.977  -1.777  1.00 98.01           C  
ATOM    186  CB  MET A  24      -3.547  -7.325  -1.203  1.00 98.01           C  
ATOM    187  O   MET A  24      -1.906  -4.478  -1.246  1.00 98.01           O  
ATOM    188  CG  MET A  24      -4.202  -8.257  -0.196  1.00 98.01           C  
ATOM    189  SD  MET A  24      -3.555  -8.021   1.504  1.00 98.01           S  
ATOM    190  CE  MET A  24      -1.874  -8.673   1.301  1.00 98.01           C  
ATOM    191  N   LEU A  25      -3.197  -4.872  -3.026  1.00 98.53           N  
ATOM    192  CA  LEU A  25      -2.353  -4.035  -3.872  1.00 98.53           C  
ATOM    193  C   LEU A  25      -2.367  -2.588  -3.391  1.00 98.53           C  
ATOM    194  CB  LEU A  25      -2.817  -4.105  -5.329  1.00 98.53           C  
ATOM    195  O   LEU A  25      -1.332  -1.918  -3.394  1.00 98.53           O  
ATOM    196  CG  LEU A  25      -2.500  -5.400  -6.080  1.00 98.53           C  
ATOM    197  CD1 LEU A  25      -3.197  -5.410  -7.436  1.00 98.53           C  
ATOM    198  CD2 LEU A  25      -0.994  -5.568  -6.245  1.00 98.53           C  
ATOM    199  N   PHE A  26      -3.535  -2.138  -2.966  1.00 98.71           N  
ATOM    200  CA  PHE A  26      -3.645  -0.793  -2.414  1.00 98.71           C  
ATOM    201  C   PHE A  26      -2.769  -0.643  -1.176  1.00 98.71           C  
ATOM    202  CB  PHE A  26      -5.102  -0.468  -2.070  1.00 98.71           C  
ATOM    203  O   PHE A  26      -2.009   0.321  -1.059  1.00 98.71           O  
ATOM    204  CG  PHE A  26      -5.317   0.951  -1.619  1.00 98.71           C  
ATOM    205  CD1 PHE A  26      -4.989   1.342  -0.326  1.00 98.71           C  
ATOM    206  CD2 PHE A  26      -5.848   1.895  -2.488  1.00 98.71           C  
ATOM    207  CE1 PHE A  26      -5.187   2.655   0.094  1.00 98.71           C  
ATOM    208  CE2 PHE A  26      -6.049   3.209  -2.075  1.00 98.71           C  
ATOM    209  CZ  PHE A  26      -5.719   3.587  -0.783  1.00 98.71           C  
ATOM    210  N   ILE A  27      -2.898  -1.623  -0.261  1.00 98.55           N  
ATOM    211  CA  ILE A  27      -2.115  -1.574   0.969  1.00 98.55           C  
ATOM    212  C   ILE A  27      -0.626  -1.579   0.634  1.00 98.55           C  
ATOM    213  CB  ILE A  27      -2.459  -2.754   1.905  1.00 98.55           C  
ATOM    214  O   ILE A  27       0.131  -0.740   1.128  1.00 98.55           O  
ATOM    215  CG1 ILE A  27      -3.892  -2.618   2.432  1.00 98.55           C  
ATOM    216  CG2 ILE A  27      -1.456  -2.836   3.060  1.00 98.55           C  
ATOM    217  CD1 ILE A  27      -4.134  -1.357   3.251  1.00 98.55           C  
ATOM    218  N   TYR A  28      -0.269  -2.410  -0.231  1.00 98.55           N  
ATOM    219  CA  TYR A  28       1.138  -2.546  -0.592  1.00 98.55           C  
ATOM    220  C   TYR A  28       1.660  -1.269  -1.240  1.00 98.55           C  
ATOM    221  CB  TYR A  28       1.338  -3.732  -1.541  1.00 98.55           C  
ATOM    222  O   TYR A  28       2.681  -0.723  -0.815  1.00 98.55           O  
ATOM    223  CG  TYR A  28       2.730  -3.819  -2.119  1.00 98.55           C  
ATOM    224  CD1 TYR A  28       3.013  -3.310  -3.384  1.00 98.55           C  
ATOM    225  CD2 TYR A  28       3.763  -4.412  -1.402  1.00 98.55           C  
ATOM    226  CE1 TYR A  28       4.293  -3.389  -3.922  1.00 98.55           C  
ATOM    227  CE2 TYR A  28       5.048  -4.497  -1.930  1.00 98.55           C  
ATOM    228  OH  TYR A  28       6.572  -4.066  -3.715  1.00 98.55           O  
ATOM    229  CZ  TYR A  28       5.302  -3.984  -3.188  1.00 98.55           C  
ATOM    230  N   SER A  29       1.069  -0.800  -2.300  1.00 98.76           N  
ATOM    231  CA  SER A  29       1.561   0.343  -3.062  1.00 98.76           C  
ATOM    232  C   SER A  29       1.635   1.595  -2.195  1.00 98.76           C  
ATOM    233  CB  SER A  29       0.667   0.604  -4.275  1.00 98.76           C  
ATOM    234  O   SER A  29       2.621   2.332  -2.242  1.00 98.76           O  
ATOM    235  OG  SER A  29      -0.667   0.857  -3.871  1.00 98.76           O  
ATOM    236  N   HIS A  30       0.682   1.825  -1.353  1.00 98.74           N  
ATOM    237  CA  HIS A  30       0.670   3.025  -0.523  1.00 98.74           C  
ATOM    238  C   HIS A  30       1.667   2.911   0.625  1.00 98.74           C  
ATOM    239  CB  HIS A  30      -0.734   3.283   0.025  1.00 98.74           C  
ATOM    240  O   HIS A  30       2.257   3.911   1.042  1.00 98.74           O  
ATOM    241  CG  HIS A  30      -1.674   3.866  -0.983  1.00 98.74           C  
ATOM    242  CD2 HIS A  30      -2.177   5.116  -1.110  1.00 98.74           C  
ATOM    243  ND1 HIS A  30      -2.206   3.128  -2.018  1.00 98.74           N  
ATOM    244  CE1 HIS A  30      -2.998   3.902  -2.740  1.00 98.74           C  
ATOM    245  NE2 HIS A  30      -2.998   5.113  -2.211  1.00 98.74           N  
ATOM    246  N   TYR A  31       1.789   1.679   1.112  1.00 98.80           N  
ATOM    247  CA  TYR A  31       2.826   1.486   2.119  1.00 98.80           C  
ATOM    248  C   TYR A  31       4.202   1.819   1.556  1.00 98.80           C  
ATOM    249  CB  TYR A  31       2.809   0.045   2.639  1.00 98.80           C  
ATOM    250  O   TYR A  31       4.974   2.552   2.178  1.00 98.80           O  
ATOM    251  CG  TYR A  31       3.840  -0.227   3.707  1.00 98.80           C  
ATOM    252  CD1 TYR A  31       5.069  -0.799   3.387  1.00 98.80           C  
ATOM    253  CD2 TYR A  31       3.588   0.087   5.039  1.00 98.80           C  
ATOM    254  CE1 TYR A  31       6.022  -1.053   4.368  1.00 98.80           C  
ATOM    255  CE2 TYR A  31       4.533  -0.163   6.028  1.00 98.80           C  
ATOM    256  OH  TYR A  31       6.685  -0.981   6.659  1.00 98.80           O  
ATOM    257  CZ  TYR A  31       5.745  -0.732   5.684  1.00 98.80           C  
ATOM    258  N   LYS A  32       4.515   1.297   0.311  1.00 98.72           N  
ATOM    259  CA  LYS A  32       5.803   1.578  -0.318  1.00 98.72           C  
ATOM    260  C   LYS A  32       5.973   3.071  -0.581  1.00 98.72           C  
ATOM    261  CB  LYS A  32       5.943   0.796  -1.625  1.00 98.72           C  
ATOM    262  O   LYS A  32       7.040   3.634  -0.327  1.00 98.72           O  
ATOM    263  CG  LYS A  32       6.080  -0.707  -1.436  1.00 98.72           C  
ATOM    264  CD  LYS A  32       7.335  -1.059  -0.648  1.00 98.72           C  
ATOM    265  CE  LYS A  32       8.597  -0.810  -1.464  1.00 98.72           C  
ATOM    266  NZ  LYS A  32       9.831  -1.146  -0.692  1.00 98.72           N  
ATOM    267  N   GLN A  33       4.910   3.639  -1.086  1.00 98.82           N  
ATOM    268  CA  GLN A  33       4.991   5.066  -1.383  1.00 98.82           C  
ATOM    269  C   GLN A  33       5.188   5.883  -0.110  1.00 98.82           C  
ATOM    270  CB  GLN A  33       3.734   5.533  -2.119  1.00 98.82           C  
ATOM    271  O   GLN A  33       5.983   6.824  -0.087  1.00 98.82           O  
ATOM    272  CG  GLN A  33       3.793   6.985  -2.574  1.00 98.82           C  
ATOM    273  CD  GLN A  33       4.859   7.228  -3.626  1.00 98.82           C  
ATOM    274  NE2 GLN A  33       5.259   8.485  -3.786  1.00 98.82           N  
ATOM    275  OE1 GLN A  33       5.321   6.293  -4.289  1.00 98.82           O  
ATOM    276  N   ALA A  34       4.553   5.548   0.925  1.00 98.64           N  
ATOM    277  CA  ALA A  34       4.629   6.274   2.190  1.00 98.64           C  
ATOM    278  C   ALA A  34       6.004   6.113   2.833  1.00 98.64           C  
ATOM    279  CB  ALA A  34       3.539   5.796   3.145  1.00 98.64           C  
ATOM    280  O   ALA A  34       6.500   7.030   3.491  1.00 98.64           O  
ATOM    281  N   THR A  35       6.693   4.974   2.611  1.00 98.32           N  
ATOM    282  CA  THR A  35       7.932   4.693   3.327  1.00 98.32           C  
ATOM    283  C   THR A  35       9.142   4.937   2.430  1.00 98.32           C  
ATOM    284  CB  THR A  35       7.960   3.245   3.849  1.00 98.32           C  
ATOM    285  O   THR A  35      10.198   5.362   2.903  1.00 98.32           O  
ATOM    286  CG2 THR A  35       6.871   3.015   4.891  1.00 98.32           C  
ATOM    287  OG1 THR A  35       7.757   2.344   2.754  1.00 98.32           O  
ATOM    288  N   VAL A  36       8.923   4.702   1.223  1.00 98.43           N  
ATOM    289  CA  VAL A  36      10.063   4.769   0.315  1.00 98.43           C  
ATOM    290  C   VAL A  36       9.939   6.002  -0.579  1.00 98.43           C  
ATOM    291  CB  VAL A  36      10.177   3.494  -0.550  1.00 98.43           C  
ATOM    292  O   VAL A  36      10.928   6.695  -0.831  1.00 98.43           O  
ATOM    293  CG1 VAL A  36      11.375   3.586  -1.493  1.00 98.43           C  
ATOM    294  CG2 VAL A  36      10.286   2.256   0.339  1.00 98.43           C  
ATOM    295  N   GLY A  37       8.744   6.331  -1.028  1.00 98.34           N  
ATOM    296  CA  GLY A  37       8.500   7.336  -2.050  1.00 98.34           C  
ATOM    297  C   GLY A  37       8.319   6.745  -3.436  1.00 98.34           C  
ATOM    298  O   GLY A  37       7.766   5.654  -3.584  1.00 98.34           O  
ATOM    299  N   ASP A  38       8.691   7.472  -4.368  1.00 98.67           N  
ATOM    300  CA  ASP A  38       8.491   7.037  -5.747  1.00 98.67           C  
ATOM    301  C   ASP A  38       9.244   5.739  -6.028  1.00 98.67           C  
ATOM    302  CB  ASP A  38       8.939   8.127  -6.724  1.00 98.67           C  
ATOM    303  O   ASP A  38      10.340   5.525  -5.505  1.00 98.67           O  
ATOM    304  CG  ASP A  38       8.016   9.333  -6.731  1.00 98.67           C  
ATOM    305  OD1 ASP A  38       6.921   9.266  -6.132  1.00 98.67           O  
ATOM    306  OD2 ASP A  38       8.386  10.358  -7.342  1.00 98.67           O  
ATOM    307  N   ILE A  39       8.638   4.888  -6.840  1.00 97.90           N  
ATOM    308  CA  ILE A  39       9.177   3.597  -7.252  1.00 97.90           C  
ATOM    309  C   ILE A  39      10.607   3.772  -7.758  1.00 97.90           C  
ATOM    310  CB  ILE A  39       8.300   2.941  -8.342  1.00 97.90           C  
ATOM    311  O   ILE A  39      10.893   4.696  -8.523  1.00 97.90           O  
ATOM    312  CG1 ILE A  39       8.683   1.467  -8.521  1.00 97.90           C  
ATOM    313  CG2 ILE A  39       8.422   3.703  -9.665  1.00 97.90           C  
ATOM    314  CD1 ILE A  39       8.101   0.543  -7.460  1.00 97.90           C  
ATOM    315  N   ASN A  40      11.476   2.905  -7.271  1.00 97.38           N  
ATOM    316  CA  ASN A  40      12.890   3.054  -7.601  1.00 97.38           C  
ATOM    317  C   ASN A  40      13.515   1.722  -8.005  1.00 97.38           C  
ATOM    318  CB  ASN A  40      13.654   3.664  -6.425  1.00 97.38           C  
ATOM    319  O   ASN A  40      14.724   1.531  -7.865  1.00 97.38           O  
ATOM    320  CG  ASN A  40      13.561   2.822  -5.168  1.00 97.38           C  
ATOM    321  ND2 ASN A  40      14.152   3.308  -4.083  1.00 97.38           N  
ATOM    322  OD1 ASN A  40      12.964   1.742  -5.172  1.00 97.38           O  
ATOM    323  N   THR A  41      12.658   0.779  -8.355  1.00 97.14           N  
ATOM    324  CA  THR A  41      13.146  -0.525  -8.790  1.00 97.14           C  
ATOM    325  C   THR A  41      12.697  -0.823 -10.217  1.00 97.14           C  
ATOM    326  CB  THR A  41      12.660  -1.645  -7.852  1.00 97.14           C  
ATOM    327  O   THR A  41      11.810  -0.150 -10.747  1.00 97.14           O  
ATOM    328  CG2 THR A  41      13.014  -1.339  -6.400  1.00 97.14           C  
ATOM    329  OG1 THR A  41      11.237  -1.773  -7.968  1.00 97.14           O  
ATOM    330  N   GLU A  42      13.307  -1.870 -10.762  1.00 96.92           N  
ATOM    331  CA  GLU A  42      12.930  -2.301 -12.106  1.00 96.92           C  
ATOM    332  C   GLU A  42      11.627  -3.095 -12.085  1.00 96.92           C  
ATOM    333  CB  GLU A  42      14.046  -3.138 -12.735  1.00 96.92           C  
ATOM    334  O   GLU A  42      11.351  -3.821 -11.128  1.00 96.92           O  
ATOM    335  CG  GLU A  42      15.325  -2.357 -13.001  1.00 96.92           C  
ATOM    336  CD  GLU A  42      16.411  -3.191 -13.663  1.00 96.92           C  
ATOM    337  OE1 GLU A  42      17.463  -2.628 -14.042  1.00 96.92           O  
ATOM    338  OE2 GLU A  42      16.207  -4.418 -13.804  1.00 96.92           O  
ATOM    339  N   ARG A  43      10.967  -2.880 -13.136  1.00 97.13           N  
ATOM    340  CA  ARG A  43       9.728  -3.638 -13.270  1.00 97.13           C  
ATOM    341  C   ARG A  43      10.014  -5.123 -13.468  1.00 97.13           C  
ATOM    342  CB  ARG A  43       8.895  -3.105 -14.438  1.00 97.13           C  
ATOM    343  O   ARG A  43      10.821  -5.497 -14.321  1.00 97.13           O  
ATOM    344  CG  ARG A  43       7.488  -3.678 -14.504  1.00 97.13           C  
ATOM    345  CD  ARG A  43       6.653  -3.000 -15.581  1.00 97.13           C  
ATOM    346  NE  ARG A  43       5.284  -3.509 -15.601  1.00 97.13           N  
ATOM    347  NH1 ARG A  43       5.424  -4.391 -17.731  1.00 97.13           N  
ATOM    348  NH2 ARG A  43       3.478  -4.577 -16.534  1.00 97.13           N  
ATOM    349  CZ  ARG A  43       4.732  -4.158 -16.622  1.00 97.13           C  
ATOM    350  N   PRO A  44       9.397  -6.025 -12.571  1.00 96.47           N  
ATOM    351  CA  PRO A  44       9.628  -7.466 -12.694  1.00 96.47           C  
ATOM    352  C   PRO A  44       9.274  -8.004 -14.079  1.00 96.47           C  
ATOM    353  CB  PRO A  44       8.709  -8.063 -11.625  1.00 96.47           C  
ATOM    354  O   PRO A  44       8.549  -7.350 -14.833  1.00 96.47           O  
ATOM    355  CG  PRO A  44       8.422  -6.931 -10.693  1.00 96.47           C  
ATOM    356  CD  PRO A  44       8.446  -5.650 -11.476  1.00 96.47           C  
ATOM    357  N   GLY A  45       9.909  -9.227 -14.393  1.00 94.45           N  
ATOM    358  CA  GLY A  45       9.715  -9.863 -15.687  1.00 94.45           C  
ATOM    359  C   GLY A  45       8.291 -10.335 -15.913  1.00 94.45           C  
ATOM    360  O   GLY A  45       7.489 -10.373 -14.978  1.00 94.45           O  
ATOM    361  N   MET A  46       7.919 -10.831 -17.140  1.00 89.04           N  
ATOM    362  CA  MET A  46       6.572 -11.111 -17.629  1.00 89.04           C  
ATOM    363  C   MET A  46       5.957 -12.292 -16.885  1.00 89.04           C  
ATOM    364  CB  MET A  46       6.593 -11.393 -19.132  1.00 89.04           C  
ATOM    365  O   MET A  46       4.734 -12.396 -16.780  1.00 89.04           O  
ATOM    366  CG  MET A  46       5.219 -11.359 -19.781  1.00 89.04           C  
ATOM    367  SD  MET A  46       4.509  -9.668 -19.836  1.00 89.04           S  
ATOM    368  CE  MET A  46       3.329  -9.860 -21.201  1.00 89.04           C  
ATOM    369  N   LEU A  47       6.741 -13.176 -16.285  1.00 95.07           N  
ATOM    370  CA  LEU A  47       6.186 -14.382 -15.679  1.00 95.07           C  
ATOM    371  C   LEU A  47       5.931 -14.174 -14.190  1.00 95.07           C  
ATOM    372  CB  LEU A  47       7.130 -15.569 -15.886  1.00 95.07           C  
ATOM    373  O   LEU A  47       5.282 -15.001 -13.545  1.00 95.07           O  
ATOM    374  CG  LEU A  47       7.338 -16.026 -17.331  1.00 95.07           C  
ATOM    375  CD1 LEU A  47       8.326 -17.186 -17.384  1.00 95.07           C  
ATOM    376  CD2 LEU A  47       6.008 -16.420 -17.965  1.00 95.07           C  
ATOM    377  N   ASP A  48       6.393 -12.998 -13.615  1.00 96.41           N  
ATOM    378  CA  ASP A  48       6.104 -12.643 -12.229  1.00 96.41           C  
ATOM    379  C   ASP A  48       4.872 -11.745 -12.137  1.00 96.41           C  
ATOM    380  CB  ASP A  48       7.308 -11.949 -11.589  1.00 96.41           C  
ATOM    381  O   ASP A  48       4.994 -10.528 -11.983  1.00 96.41           O  
ATOM    382  CG  ASP A  48       7.119 -11.679 -10.107  1.00 96.41           C  
ATOM    383  OD1 ASP A  48       6.087 -12.096  -9.538  1.00 96.41           O  
ATOM    384  OD2 ASP A  48       8.009 -11.041  -9.503  1.00 96.41           O  
ATOM    385  N   PHE A  49       3.718 -12.329 -12.198  1.00 94.81           N  
ATOM    386  CA  PHE A  49       2.468 -11.591 -12.335  1.00 94.81           C  
ATOM    387  C   PHE A  49       2.169 -10.793 -11.071  1.00 94.81           C  
ATOM    388  CB  PHE A  49       1.309 -12.544 -12.641  1.00 94.81           C  
ATOM    389  O   PHE A  49       1.779  -9.626 -11.145  1.00 94.81           O  
ATOM    390  CG  PHE A  49       1.418 -13.223 -13.980  1.00 94.81           C  
ATOM    391  CD1 PHE A  49       1.332 -12.488 -15.156  1.00 94.81           C  
ATOM    392  CD2 PHE A  49       1.606 -14.596 -14.062  1.00 94.81           C  
ATOM    393  CE1 PHE A  49       1.433 -13.113 -16.396  1.00 94.81           C  
ATOM    394  CE2 PHE A  49       1.708 -15.228 -15.298  1.00 94.81           C  
ATOM    395  CZ  PHE A  49       1.620 -14.485 -16.464  1.00 94.81           C  
ATOM    396  N   LYS A  50       2.431 -11.393  -9.951  1.00 94.59           N  
ATOM    397  CA  LYS A  50       2.165 -10.710  -8.689  1.00 94.59           C  
ATOM    398  C   LYS A  50       3.126  -9.542  -8.483  1.00 94.59           C  
ATOM    399  CB  LYS A  50       2.269 -11.687  -7.517  1.00 94.59           C  
ATOM    400  O   LYS A  50       2.707  -8.446  -8.104  1.00 94.59           O  
ATOM    401  CG  LYS A  50       1.120 -12.681  -7.437  1.00 94.59           C  
ATOM    402  CD  LYS A  50       1.249 -13.588  -6.220  1.00 94.59           C  
ATOM    403  CE  LYS A  50       0.178 -14.670  -6.211  1.00 94.59           C  
ATOM    404  NZ  LYS A  50       0.303 -15.564  -5.021  1.00 94.59           N  
ATOM    405  N   GLY A  51       4.375  -9.853  -8.706  1.00 97.18           N  
ATOM    406  CA  GLY A  51       5.354  -8.783  -8.593  1.00 97.18           C  
ATOM    407  C   GLY A  51       5.084  -7.625  -9.536  1.00 97.18           C  
ATOM    408  O   GLY A  51       5.211  -6.462  -9.150  1.00 97.18           O  
ATOM    409  N   LYS A  52       4.664  -7.945 -10.688  1.00 97.48           N  
ATOM    410  CA  LYS A  52       4.342  -6.920 -11.677  1.00 97.48           C  
ATOM    411  C   LYS A  52       3.151  -6.078 -11.228  1.00 97.48           C  
ATOM    412  CB  LYS A  52       4.051  -7.557 -13.036  1.00 97.48           C  
ATOM    413  O   LYS A  52       3.164  -4.853 -11.365  1.00 97.48           O  
ATOM    414  CG  LYS A  52       3.879  -6.553 -14.166  1.00 97.48           C  
ATOM    415  CD  LYS A  52       3.646  -7.249 -15.501  1.00 97.48           C  
ATOM    416  CE  LYS A  52       3.392  -6.246 -16.619  1.00 97.48           C  
ATOM    417  NZ  LYS A  52       3.104  -6.924 -17.917  1.00 97.48           N  
ATOM    418  N   ALA A  53       2.219  -6.750 -10.648  1.00 97.78           N  
ATOM    419  CA  ALA A  53       1.040  -6.026 -10.181  1.00 97.78           C  
ATOM    420  C   ALA A  53       1.397  -5.067  -9.049  1.00 97.78           C  
ATOM    421  CB  ALA A  53      -0.039  -7.005  -9.724  1.00 97.78           C  
ATOM    422  O   ALA A  53       0.945  -3.920  -9.033  1.00 97.78           O  
ATOM    423  N   LYS A  54       2.208  -5.540  -8.155  1.00 98.29           N  
ATOM    424  CA  LYS A  54       2.648  -4.674  -7.065  1.00 98.29           C  
ATOM    425  C   LYS A  54       3.449  -3.488  -7.594  1.00 98.29           C  
ATOM    426  CB  LYS A  54       3.484  -5.464  -6.057  1.00 98.29           C  
ATOM    427  O   LYS A  54       3.231  -2.349  -7.175  1.00 98.29           O  
ATOM    428  CG  LYS A  54       2.680  -6.448  -5.220  1.00 98.29           C  
ATOM    429  CD  LYS A  54       3.567  -7.205  -4.240  1.00 98.29           C  
ATOM    430  CE  LYS A  54       2.749  -8.107  -3.326  1.00 98.29           C  
ATOM    431  NZ  LYS A  54       3.619  -8.900  -2.407  1.00 98.29           N  
ATOM    432  N   TRP A  55       4.353  -3.829  -8.472  1.00 98.49           N  
ATOM    433  CA  TRP A  55       5.175  -2.785  -9.074  1.00 98.49           C  
ATOM    434  C   TRP A  55       4.307  -1.744  -9.773  1.00 98.49           C  
ATOM    435  CB  TRP A  55       6.169  -3.390 -10.070  1.00 98.49           C  
ATOM    436  O   TRP A  55       4.487  -0.541  -9.572  1.00 98.49           O  
ATOM    437  CG  TRP A  55       7.208  -2.425 -10.556  1.00 98.49           C  
ATOM    438  CD1 TRP A  55       8.482  -2.277 -10.080  1.00 98.49           C  
ATOM    439  CD2 TRP A  55       7.060  -1.469 -11.610  1.00 98.49           C  
ATOM    440  CE2 TRP A  55       8.285  -0.775 -11.720  1.00 98.49           C  
ATOM    441  CE3 TRP A  55       6.009  -1.133 -12.474  1.00 98.49           C  
ATOM    442  NE1 TRP A  55       9.135  -1.287 -10.777  1.00 98.49           N  
ATOM    443  CH2 TRP A  55       7.444   0.547 -13.494  1.00 98.49           C  
ATOM    444  CZ2 TRP A  55       8.488   0.237 -12.662  1.00 98.49           C  
ATOM    445  CZ3 TRP A  55       6.213  -0.125 -13.410  1.00 98.49           C  
ATOM    446  N   ASP A  56       3.362  -2.222 -10.587  1.00 98.17           N  
ATOM    447  CA  ASP A  56       2.490  -1.322 -11.336  1.00 98.17           C  
ATOM    448  C   ASP A  56       1.667  -0.445 -10.395  1.00 98.17           C  
ATOM    449  CB  ASP A  56       1.565  -2.117 -12.259  1.00 98.17           C  
ATOM    450  O   ASP A  56       1.523   0.758 -10.626  1.00 98.17           O  
ATOM    451  CG  ASP A  56       2.294  -2.742 -13.435  1.00 98.17           C  
ATOM    452  OD1 ASP A  56       3.435  -2.329 -13.735  1.00 98.17           O  
ATOM    453  OD2 ASP A  56       1.721  -3.655 -14.069  1.00 98.17           O  
ATOM    454  N   ALA A  57       1.137  -1.078  -9.405  1.00 98.52           N  
ATOM    455  CA  ALA A  57       0.350  -0.321  -8.434  1.00 98.52           C  
ATOM    456  C   ALA A  57       1.202   0.744  -7.749  1.00 98.52           C  
ATOM    457  CB  ALA A  57      -0.260  -1.260  -7.396  1.00 98.52           C  
ATOM    458  O   ALA A  57       0.752   1.875  -7.552  1.00 98.52           O  
ATOM    459  N   TRP A  58       2.389   0.444  -7.326  1.00 98.76           N  
ATOM    460  CA  TRP A  58       3.305   1.390  -6.697  1.00 98.76           C  
ATOM    461  C   TRP A  58       3.707   2.490  -7.673  1.00 98.76           C  
ATOM    462  CB  TRP A  58       4.552   0.668  -6.179  1.00 98.76           C  
ATOM    463  O   TRP A  58       3.646   3.676  -7.341  1.00 98.76           O  
ATOM    464  CG  TRP A  58       5.476   1.542  -5.385  1.00 98.76           C  
ATOM    465  CD1 TRP A  58       5.236   2.817  -4.954  1.00 98.76           C  
ATOM    466  CD2 TRP A  58       6.791   1.205  -4.931  1.00 98.76           C  
ATOM    467  CE2 TRP A  58       7.290   2.325  -4.230  1.00 98.76           C  
ATOM    468  CE3 TRP A  58       7.595   0.064  -5.049  1.00 98.76           C  
ATOM    469  NE1 TRP A  58       6.323   3.293  -4.258  1.00 98.76           N  
ATOM    470  CH2 TRP A  58       9.327   1.206  -3.778  1.00 98.76           C  
ATOM    471  CZ2 TRP A  58       8.560   2.336  -3.648  1.00 98.76           C  
ATOM    472  CZ3 TRP A  58       8.859   0.077  -4.469  1.00 98.76           C  
ATOM    473  N   ASN A  59       4.003   2.087  -8.911  1.00 98.54           N  
ATOM    474  CA  ASN A  59       4.390   3.040  -9.945  1.00 98.54           C  
ATOM    475  C   ASN A  59       3.272   4.038 -10.234  1.00 98.54           C  
ATOM    476  CB  ASN A  59       4.792   2.308 -11.227  1.00 98.54           C  
ATOM    477  O   ASN A  59       3.537   5.201 -10.544  1.00 98.54           O  
ATOM    478  CG  ASN A  59       5.406   3.232 -12.260  1.00 98.54           C  
ATOM    479  ND2 ASN A  59       4.822   3.261 -13.452  1.00 98.54           N  
ATOM    480  OD1 ASN A  59       6.397   3.915 -11.989  1.00 98.54           O  
ATOM    481  N   GLU A  60       2.066   3.648 -10.095  1.00 98.45           N  
ATOM    482  CA  GLU A  60       0.922   4.522 -10.335  1.00 98.45           C  
ATOM    483  C   GLU A  60       0.882   5.669  -9.328  1.00 98.45           C  
ATOM    484  CB  GLU A  60      -0.385   3.727 -10.278  1.00 98.45           C  
ATOM    485  O   GLU A  60       0.231   6.688  -9.566  1.00 98.45           O  
ATOM    486  CG  GLU A  60      -0.617   2.839 -11.492  1.00 98.45           C  
ATOM    487  CD  GLU A  60      -1.905   2.034 -11.409  1.00 98.45           C  
ATOM    488  OE1 GLU A  60      -2.223   1.297 -12.370  1.00 98.45           O  
ATOM    489  OE2 GLU A  60      -2.601   2.142 -10.375  1.00 98.45           O  
ATOM    490  N   LEU A  61       1.501   5.536  -8.269  1.00 98.57           N  
ATOM    491  CA  LEU A  61       1.478   6.540  -7.210  1.00 98.57           C  
ATOM    492  C   LEU A  61       2.635   7.520  -7.366  1.00 98.57           C  
ATOM    493  CB  LEU A  61       1.542   5.870  -5.835  1.00 98.57           C  
ATOM    494  O   LEU A  61       2.834   8.392  -6.517  1.00 98.57           O  
ATOM    495  CG  LEU A  61       0.352   4.989  -5.454  1.00 98.57           C  
ATOM    496  CD1 LEU A  61       0.515   4.465  -4.031  1.00 98.57           C  
ATOM    497  CD2 LEU A  61      -0.954   5.762  -5.598  1.00 98.57           C  
ATOM    498  N   LYS A  62       3.443   7.369  -8.327  1.00 98.46           N  
ATOM    499  CA  LYS A  62       4.570   8.273  -8.536  1.00 98.46           C  
ATOM    500  C   LYS A  62       4.123   9.731  -8.473  1.00 98.46           C  
ATOM    501  CB  LYS A  62       5.244   7.990  -9.879  1.00 98.46           C  
ATOM    502  O   LYS A  62       3.132  10.110  -9.100  1.00 98.46           O  
ATOM    503  CG  LYS A  62       6.551   8.740 -10.086  1.00 98.46           C  
ATOM    504  CD  LYS A  62       7.228   8.335 -11.390  1.00 98.46           C  
ATOM    505  CE  LYS A  62       8.558   9.051 -11.576  1.00 98.46           C  
ATOM    506  NZ  LYS A  62       9.257   8.608 -12.820  1.00 98.46           N  
ATOM    507  N   GLY A  63       4.838  10.456  -7.657  1.00 98.42           N  
ATOM    508  CA  GLY A  63       4.518  11.868  -7.522  1.00 98.42           C  
ATOM    509  C   GLY A  63       3.648  12.170  -6.317  1.00 98.42           C  
ATOM    510  O   GLY A  63       3.494  13.331  -5.932  1.00 98.42           O  
ATOM    511  N   THR A  64       3.021  11.161  -5.829  1.00 98.53           N  
ATOM    512  CA  THR A  64       2.241  11.324  -4.608  1.00 98.53           C  
ATOM    513  C   THR A  64       3.157  11.532  -3.405  1.00 98.53           C  
ATOM    514  CB  THR A  64       1.331  10.107  -4.359  1.00 98.53           C  
ATOM    515  O   THR A  64       4.148  10.818  -3.242  1.00 98.53           O  
ATOM    516  CG2 THR A  64       0.476  10.306  -3.112  1.00 98.53           C  
ATOM    517  OG1 THR A  64       0.471   9.922  -5.490  1.00 98.53           O  
ATOM    518  N   SER A  65       2.892  12.484  -2.592  1.00 98.43           N  
ATOM    519  CA  SER A  65       3.716  12.729  -1.412  1.00 98.43           C  
ATOM    520  C   SER A  65       3.589  11.592  -0.404  1.00 98.43           C  
ATOM    521  CB  SER A  65       3.328  14.052  -0.752  1.00 98.43           C  
ATOM    522  O   SER A  65       2.568  10.902  -0.363  1.00 98.43           O  
ATOM    523  OG  SER A  65       2.063  13.948  -0.120  1.00 98.43           O  
ATOM    524  N   LYS A  66       4.539  11.466   0.423  1.00 98.52           N  
ATOM    525  CA  LYS A  66       4.519  10.455   1.476  1.00 98.52           C  
ATOM    526  C   LYS A  66       3.372  10.701   2.452  1.00 98.52           C  
ATOM    527  CB  LYS A  66       5.851  10.434   2.227  1.00 98.52           C  
ATOM    528  O   LYS A  66       2.709   9.758   2.890  1.00 98.52           O  
ATOM    529  CG  LYS A  66       7.007   9.860   1.421  1.00 98.52           C  
ATOM    530  CD  LYS A  66       8.250   9.673   2.281  1.00 98.52           C  
ATOM    531  CE  LYS A  66       9.358   8.962   1.516  1.00 98.52           C  
ATOM    532  NZ  LYS A  66      10.550   8.706   2.379  1.00 98.52           N  
ATOM    533  N   GLU A  67       3.139  11.889   2.703  1.00 98.22           N  
ATOM    534  CA  GLU A  67       2.064  12.244   3.625  1.00 98.22           C  
ATOM    535  C   GLU A  67       0.703  11.834   3.071  1.00 98.22           C  
ATOM    536  CB  GLU A  67       2.081  13.747   3.917  1.00 98.22           C  
ATOM    537  O   GLU A  67      -0.115  11.252   3.787  1.00 98.22           O  
ATOM    538  CG  GLU A  67       1.066  14.182   4.964  1.00 98.22           C  
ATOM    539  CD  GLU A  67       1.107  15.673   5.257  1.00 98.22           C  
ATOM    540  OE1 GLU A  67       0.270  16.159   6.052  1.00 98.22           O  
ATOM    541  OE2 GLU A  67       1.983  16.361   4.688  1.00 98.22           O  
ATOM    542  N   ASP A  68       0.475  12.136   1.818  1.00 98.58           N  
ATOM    543  CA  ASP A  68      -0.789  11.762   1.190  1.00 98.58           C  
ATOM    544  C   ASP A  68      -0.941  10.245   1.123  1.00 98.58           C  
ATOM    545  CB  ASP A  68      -0.890  12.364  -0.213  1.00 98.58           C  
ATOM    546  O   ASP A  68      -2.033   9.715   1.341  1.00 98.58           O  
ATOM    547  CG  ASP A  68      -1.143  13.861  -0.199  1.00 98.58           C  
ATOM    548  OD1 ASP A  68      -1.519  14.407   0.861  1.00 98.58           O  
ATOM    549  OD2 ASP A  68      -0.967  14.501  -1.259  1.00 98.58           O  
ATOM    550  N   ALA A  69       0.150   9.582   0.844  1.00 98.67           N  
ATOM    551  CA  ALA A  69       0.122   8.122   0.794  1.00 98.67           C  
ATOM    552  C   ALA A  69      -0.188   7.533   2.167  1.00 98.67           C  
ATOM    553  CB  ALA A  69       1.451   7.582   0.274  1.00 98.67           C  
ATOM    554  O   ALA A  69      -0.959   6.577   2.279  1.00 98.67           O  
ATOM    555  N   MET A  70       0.357   8.091   3.202  1.00 98.71           N  
ATOM    556  CA  MET A  70       0.092   7.645   4.567  1.00 98.71           C  
ATOM    557  C   MET A  70      -1.380   7.825   4.922  1.00 98.71           C  
ATOM    558  CB  MET A  70       0.967   8.408   5.562  1.00 98.71           C  
ATOM    559  O   MET A  70      -2.009   6.914   5.462  1.00 98.71           O  
ATOM    560  CG  MET A  70       2.429   7.994   5.535  1.00 98.71           C  
ATOM    561  SD  MET A  70       3.433   8.877   6.792  1.00 98.71           S  
ATOM    562  CE  MET A  70       4.815   9.440   5.759  1.00 98.71           C  
ATOM    563  N   LYS A  71      -1.845   8.981   4.565  1.00 98.64           N  
ATOM    564  CA  LYS A  71      -3.244   9.262   4.873  1.00 98.64           C  
ATOM    565  C   LYS A  71      -4.171   8.271   4.175  1.00 98.64           C  
ATOM    566  CB  LYS A  71      -3.607  10.692   4.469  1.00 98.64           C  
ATOM    567  O   LYS A  71      -5.082   7.720   4.797  1.00 98.64           O  
ATOM    568  CG  LYS A  71      -5.018  11.106   4.858  1.00 98.64           C  
ATOM    569  CD  LYS A  71      -5.296  12.558   4.490  1.00 98.64           C  
ATOM    570  CE  LYS A  71      -6.724  12.959   4.833  1.00 98.64           C  
ATOM    571  NZ  LYS A  71      -6.996  14.388   4.491  1.00 98.64           N  
ATOM    572  N   ALA A  72      -3.927   8.019   2.948  1.00 98.76           N  
ATOM    573  CA  ALA A  72      -4.731   7.065   2.190  1.00 98.76           C  
ATOM    574  C   ALA A  72      -4.608   5.659   2.772  1.00 98.76           C  
ATOM    575  CB  ALA A  72      -4.315   7.067   0.721  1.00 98.76           C  
ATOM    576  O   ALA A  72      -5.596   4.926   2.854  1.00 98.76           O  
ATOM    577  N   TYR A  73      -3.427   5.288   3.098  1.00 98.77           N  
ATOM    578  CA  TYR A  73      -3.165   3.987   3.703  1.00 98.77           C  
ATOM    579  C   TYR A  73      -3.954   3.817   4.996  1.00 98.77           C  
ATOM    580  CB  TYR A  73      -1.668   3.814   3.978  1.00 98.77           C  
ATOM    581  O   TYR A  73      -4.641   2.810   5.183  1.00 98.77           O  
ATOM    582  CG  TYR A  73      -1.298   2.439   4.480  1.00 98.77           C  
ATOM    583  CD1 TYR A  73      -1.445   2.104   5.824  1.00 98.77           C  
ATOM    584  CD2 TYR A  73      -0.800   1.473   3.612  1.00 98.77           C  
ATOM    585  CE1 TYR A  73      -1.103   0.839   6.291  1.00 98.77           C  
ATOM    586  CE2 TYR A  73      -0.455   0.205   4.068  1.00 98.77           C  
ATOM    587  OH  TYR A  73      -0.271  -1.356   5.864  1.00 98.77           O  
ATOM    588  CZ  TYR A  73      -0.610  -0.102   5.407  1.00 98.77           C  
ATOM    589  N   ILE A  74      -3.919   4.758   5.861  1.00 98.77           N  
ATOM    590  CA  ILE A  74      -4.626   4.721   7.136  1.00 98.77           C  
ATOM    591  C   ILE A  74      -6.127   4.579   6.890  1.00 98.77           C  
ATOM    592  CB  ILE A  74      -4.338   5.983   7.980  1.00 98.77           C  
ATOM    593  O   ILE A  74      -6.787   3.741   7.508  1.00 98.77           O  
ATOM    594  CG1 ILE A  74      -2.875   5.997   8.437  1.00 98.77           C  
ATOM    595  CG2 ILE A  74      -5.287   6.059   9.180  1.00 98.77           C  
ATOM    596  CD1 ILE A  74      -2.398   7.350   8.945  1.00 98.77           C  
ATOM    597  N   ASP A  75      -6.650   5.372   5.986  1.00 98.65           N  
ATOM    598  CA  ASP A  75      -8.075   5.323   5.674  1.00 98.65           C  
ATOM    599  C   ASP A  75      -8.479   3.942   5.165  1.00 98.65           C  
ATOM    600  CB  ASP A  75      -8.435   6.391   4.640  1.00 98.65           C  
ATOM    601  O   ASP A  75      -9.509   3.400   5.573  1.00 98.65           O  
ATOM    602  CG  ASP A  75      -8.390   7.801   5.202  1.00 98.65           C  
ATOM    603  OD1 ASP A  75      -8.337   7.962   6.441  1.00 98.65           O  
ATOM    604  OD2 ASP A  75      -8.411   8.760   4.400  1.00 98.65           O  
ATOM    605  N   LYS A  76      -7.638   3.454   4.332  1.00 98.65           N  
ATOM    606  CA  LYS A  76      -7.933   2.142   3.765  1.00 98.65           C  
ATOM    607  C   LYS A  76      -7.908   1.060   4.841  1.00 98.65           C  
ATOM    608  CB  LYS A  76      -6.938   1.800   2.655  1.00 98.65           C  
ATOM    609  O   LYS A  76      -8.781   0.190   4.875  1.00 98.65           O  
ATOM    610  CG  LYS A  76      -7.203   0.464   1.976  1.00 98.65           C  
ATOM    611  CD  LYS A  76      -8.573   0.437   1.311  1.00 98.65           C  
ATOM    612  CE  LYS A  76      -8.512   0.960  -0.118  1.00 98.65           C  
ATOM    613  NZ  LYS A  76      -9.847   0.904  -0.786  1.00 98.65           N  
ATOM    614  N   VAL A  77      -7.000   1.068   5.748  1.00 98.47           N  
ATOM    615  CA  VAL A  77      -6.897   0.080   6.817  1.00 98.47           C  
ATOM    616  C   VAL A  77      -8.122   0.170   7.724  1.00 98.47           C  
ATOM    617  CB  VAL A  77      -5.606   0.274   7.645  1.00 98.47           C  
ATOM    618  O   VAL A  77      -8.675  -0.854   8.133  1.00 98.47           O  
ATOM    619  CG1 VAL A  77      -5.639  -0.589   8.906  1.00 98.47           C  
ATOM    620  CG2 VAL A  77      -4.377  -0.056   6.800  1.00 98.47           C  
ATOM    621  N   GLU A  78      -8.584   1.364   8.012  1.00 98.46           N  
ATOM    622  CA  GLU A  78      -9.792   1.521   8.816  1.00 98.46           C  
ATOM    623  C   GLU A  78     -11.002   0.902   8.122  1.00 98.46           C  
ATOM    624  CB  GLU A  78     -10.055   3.001   9.109  1.00 98.46           C  
ATOM    625  O   GLU A  78     -11.824   0.245   8.765  1.00 98.46           O  
ATOM    626  CG  GLU A  78      -9.088   3.610  10.115  1.00 98.46           C  
ATOM    627  CD  GLU A  78      -9.068   2.878  11.447  1.00 98.46           C  
ATOM    628  OE1 GLU A  78      -7.966   2.626  11.985  1.00 98.46           O  
ATOM    629  OE2 GLU A  78     -10.164   2.553  11.957  1.00 98.46           O  
ATOM    630  N   GLU A  79     -11.039   1.135   6.902  1.00 98.60           N  
ATOM    631  CA  GLU A  79     -12.104   0.534   6.105  1.00 98.60           C  
ATOM    632  C   GLU A  79     -12.041  -0.990   6.160  1.00 98.60           C  
ATOM    633  CB  GLU A  79     -12.025   1.012   4.653  1.00 98.60           C  
ATOM    634  O   GLU A  79     -13.062  -1.652   6.356  1.00 98.60           O  
ATOM    635  CG  GLU A  79     -13.078   0.395   3.744  1.00 98.60           C  
ATOM    636  CD  GLU A  79     -12.838   0.678   2.270  1.00 98.60           C  
ATOM    637  OE1 GLU A  79     -13.259  -0.138   1.419  1.00 98.60           O  
ATOM    638  OE2 GLU A  79     -12.224   1.724   1.963  1.00 98.60           O  
ATOM    639  N   LEU A  80     -10.886  -1.508   6.032  1.00 98.59           N  
ATOM    640  CA  LEU A  80     -10.704  -2.955   5.994  1.00 98.59           C  
ATOM    641  C   LEU A  80     -10.991  -3.575   7.357  1.00 98.59           C  
ATOM    642  CB  LEU A  80      -9.281  -3.305   5.550  1.00 98.59           C  
ATOM    643  O   LEU A  80     -11.518  -4.687   7.439  1.00 98.59           O  
ATOM    644  CG  LEU A  80      -8.911  -2.943   4.111  1.00 98.59           C  
ATOM    645  CD1 LEU A  80      -7.478  -3.370   3.810  1.00 98.59           C  
ATOM    646  CD2 LEU A  80      -9.883  -3.589   3.130  1.00 98.59           C  
ATOM    647  N   LYS A  81     -10.681  -2.858   8.363  1.00 97.96           N  
ATOM    648  CA  LYS A  81     -11.017  -3.318   9.708  1.00 97.96           C  
ATOM    649  C   LYS A  81     -12.525  -3.485   9.871  1.00 97.96           C  
ATOM    650  CB  LYS A  81     -10.481  -2.342  10.757  1.00 97.96           C  
ATOM    651  O   LYS A  81     -12.986  -4.469  10.452  1.00 97.96           O  
ATOM    652  CG  LYS A  81      -8.966  -2.355  10.898  1.00 97.96           C  
ATOM    653  CD  LYS A  81      -8.478  -1.215  11.783  1.00 97.96           C  
ATOM    654  CE  LYS A  81      -9.068  -1.302  13.184  1.00 97.96           C  
ATOM    655  NZ  LYS A  81      -8.723  -0.102  14.005  1.00 97.96           N  
ATOM    656  N   LYS A  82     -13.229  -2.540   9.426  1.00 98.02           N  
ATOM    657  CA  LYS A  82     -14.686  -2.587   9.510  1.00 98.02           C  
ATOM    658  C   LYS A  82     -15.249  -3.723   8.662  1.00 98.02           C  
ATOM    659  CB  LYS A  82     -15.292  -1.254   9.070  1.00 98.02           C  
ATOM    660  O   LYS A  82     -16.191  -4.404   9.072  1.00 98.02           O  
ATOM    661  CG  LYS A  82     -15.021  -0.104  10.028  1.00 98.02           C  
ATOM    662  CD  LYS A  82     -15.611   1.203   9.515  1.00 98.02           C  
ATOM    663  CE  LYS A  82     -15.238   2.377  10.411  1.00 98.02           C  
ATOM    664  NZ  LYS A  82     -15.717   3.676   9.850  1.00 98.02           N  
ATOM    665  N   LYS A  83     -14.582  -3.920   7.601  1.00 98.30           N  
ATOM    666  CA  LYS A  83     -15.067  -4.909   6.643  1.00 98.30           C  
ATOM    667  C   LYS A  83     -14.704  -6.324   7.083  1.00 98.30           C  
ATOM    668  CB  LYS A  83     -14.501  -4.631   5.250  1.00 98.30           C  
ATOM    669  O   LYS A  83     -15.539  -7.230   7.033  1.00 98.30           O  
ATOM    670  CG  LYS A  83     -15.016  -5.574   4.173  1.00 98.30           C  
ATOM    671  CD  LYS A  83     -14.549  -5.148   2.787  1.00 98.30           C  
ATOM    672  CE  LYS A  83     -15.066  -6.089   1.708  1.00 98.30           C  
ATOM    673  NZ  LYS A  83     -14.680  -5.630   0.340  1.00 98.30           N  
ATOM    674  N   TYR A  84     -13.517  -6.505   7.610  1.00 97.67           N  
ATOM    675  CA  TYR A  84     -13.029  -7.864   7.818  1.00 97.67           C  
ATOM    676  C   TYR A  84     -12.858  -8.161   9.302  1.00 97.67           C  
ATOM    677  CB  TYR A  84     -11.700  -8.076   7.086  1.00 97.67           C  
ATOM    678  O   TYR A  84     -12.657  -9.314   9.692  1.00 97.67           O  
ATOM    679  CG  TYR A  84     -11.805  -7.945   5.586  1.00 97.67           C  
ATOM    680  CD1 TYR A  84     -12.663  -8.763   4.854  1.00 97.67           C  
ATOM    681  CD2 TYR A  84     -11.048  -7.004   4.898  1.00 97.67           C  
ATOM    682  CE1 TYR A  84     -12.762  -8.647   3.471  1.00 97.67           C  
ATOM    683  CE2 TYR A  84     -11.138  -6.879   3.515  1.00 97.67           C  
ATOM    684  OH  TYR A  84     -12.091  -7.584   1.443  1.00 97.67           O  
ATOM    685  CZ  TYR A  84     -11.997  -7.703   2.812  1.00 97.67           C  
ATOM    686  N   GLY A  85     -12.891  -7.146  10.079  1.00 94.98           N  
ATOM    687  CA  GLY A  85     -12.680  -7.330  11.506  1.00 94.98           C  
ATOM    688  C   GLY A  85     -11.219  -7.496  11.877  1.00 94.98           C  
ATOM    689  O   GLY A  85     -10.387  -7.807  11.021  1.00 94.98           O  
ATOM    690  N   ILE A  86     -10.839  -7.143  13.087  1.00 87.97           N  
ATOM    691  CA  ILE A  86      -9.536  -7.430  13.677  1.00 87.97           C  
ATOM    692  C   ILE A  86      -9.718  -8.237  14.961  1.00 87.97           C  
ATOM    693  CB  ILE A  86      -8.749  -6.132  13.967  1.00 87.97           C  
ATOM    694  O   ILE A  86     -10.722  -8.085  15.661  1.00 87.97           O  
ATOM    695  CG1 ILE A  86      -7.250  -6.432  14.086  1.00 87.97           C  
ATOM    696  CG2 ILE A  86      -9.274  -5.454  15.236  1.00 87.97           C  
ATOM    697  CD1 ILE A  86      -6.367  -5.192  14.061  1.00 87.97           C  
TER     698      ILE A  86                                                      
ENDMDL                                                                          
END                                                                             
