# Supplementary material for: Semantical and geometrical protein encoding toward enhanced bioactivity and thermostability
Source: eLife. 2025 May 2;13:RP98033. doi: 10.7554/eLife.98033 (PMC12048155; doi:10.7554/eLife.98033)
Supplement: Source code 1. [file elife-98033-code1.zip › ProtSSN-master/data/DDG/DATASET/2ABD-5.3-5.0/2ABD-5.3-5.0.tsv]

mutant	score
A69G	-2.28
D21H	-0.56
F26A	-1.79
I39A	-1.05
I74A	-1.7
K32R	-1.83
P19A	-1.07
P44A	-1.4
A34G	-1.57
A9G	-1.81
D21A	0.42
E67A	-0.36
F5A	-2.52
K32A	-1.02
K32E	-1.68
K52M	0.18
K54A	-0.86
K54M	0.27
L15A	-3.1
L25A	-1.02
L80A	-3.7
Q33A	-3.66
T35A	-1.09
V12A	-1.69
V77A	-1.14
Y28A	-2.47
Y28F	-1.06
Y28N	-2.23
Y31N	-1.52
Y73A	-4.83
Y73F	0.27
