# Supplementary material for: Semantical and geometrical protein encoding toward enhanced bioactivity and thermostability
Source: eLife. 2025 May 2;13:RP98033. doi: 10.7554/eLife.98033 (PMC12048155; doi:10.7554/eLife.98033)
Supplement: Source code 1. [file elife-98033-code1.zip › ProtSSN-master/data/DDG/DATASET/2JHO-4.2-11.0/2JHO-4.2-11.0.detail.json]

{"mutant": ["F33A", "F46A", "I111A", "I28A", "L115A", "L135A", "L69A", "L76A", "M131A", "M55A", "V10A", "V17A"], "score": [-0.74, 0.22, -0.85, -0.07, -0.96, -0.93, 0.26, -0.1, -0.82, 0.24, -0.48, -0.28]}
