# Supplementary material for: Semantical and geometrical protein encoding toward enhanced bioactivity and thermostability
Source: eLife. 2025 May 2;13:RP98033. doi: 10.7554/eLife.98033 (PMC12048155; doi:10.7554/eLife.98033)
Supplement: Source code 1. [file elife-98033-code1.zip › ProtSSN-master/data/DDG/DATASET/2JHO-4.2-11.0/2JHO-4.2-11.0.ef.pdb]

PARENT N/A
ATOM      1  N   VAL A   1      -6.715 -16.929  -1.587  1.00 79.51           N  
ATOM      2  CA  VAL A   1      -5.645 -17.144  -2.555  1.00 81.40           C  
ATOM      3  C   VAL A   1      -6.043 -16.551  -3.906  1.00 85.74           C  
ATOM      4  CB  VAL A   1      -5.312 -18.644  -2.710  1.00 74.52           C  
ATOM      5  O   VAL A   1      -7.155 -16.778  -4.387  1.00 83.28           O  
ATOM      6  CG1 VAL A   1      -4.198 -18.848  -3.736  1.00 61.49           C  
ATOM      7  CG2 VAL A   1      -4.917 -19.244  -1.361  1.00 60.27           C  
ATOM      8  N   LEU A   2      -5.301 -15.766  -4.442  1.00 92.54           N  
ATOM      9  CA  LEU A   2      -5.506 -15.156  -5.751  1.00 93.26           C  
ATOM     10  C   LEU A   2      -5.159 -16.135  -6.867  1.00 93.10           C  
ATOM     11  CB  LEU A   2      -4.660 -13.886  -5.888  1.00 92.64           C  
ATOM     12  O   LEU A   2      -4.151 -16.840  -6.790  1.00 92.33           O  
ATOM     13  CG  LEU A   2      -5.054 -12.710  -4.994  1.00 91.89           C  
ATOM     14  CD1 LEU A   2      -4.318 -12.788  -3.661  1.00 89.77           C  
ATOM     15  CD2 LEU A   2      -4.764 -11.386  -5.694  1.00 89.81           C  
ATOM     16  N   SER A   3      -6.020 -16.255  -7.802  1.00 93.98           N  
ATOM     17  CA  SER A   3      -5.730 -17.049  -8.992  1.00 94.28           C  
ATOM     18  C   SER A   3      -4.658 -16.386  -9.850  1.00 94.64           C  
ATOM     19  CB  SER A   3      -6.999 -17.259  -9.819  1.00 93.46           C  
ATOM     20  O   SER A   3      -4.324 -15.217  -9.643  1.00 94.36           O  
ATOM     21  OG  SER A   3      -7.402 -16.049 -10.437  1.00 87.87           O  
ATOM     22  N   GLU A   4      -4.168 -17.114 -10.757  1.00 93.96           N  
ATOM     23  CA  GLU A   4      -3.183 -16.561 -11.681  1.00 94.15           C  
ATOM     24  C   GLU A   4      -3.756 -15.377 -12.455  1.00 94.55           C  
ATOM     25  CB  GLU A   4      -2.693 -17.637 -12.652  1.00 91.79           C  
ATOM     26  O   GLU A   4      -3.069 -14.375 -12.664  1.00 94.08           O  
ATOM     27  CG  GLU A   4      -1.559 -17.178 -13.558  1.00 77.37           C  
ATOM     28  CD  GLU A   4      -0.350 -16.665 -12.792  1.00 71.39           C  
ATOM     29  OE1 GLU A   4      -0.074 -17.174 -11.682  1.00 68.91           O  
ATOM     30  OE2 GLU A   4       0.326 -15.746 -13.306  1.00 64.92           O  
ATOM     31  N   GLY A   5      -4.962 -15.507 -12.922  1.00 95.12           N  
ATOM     32  CA  GLY A   5      -5.627 -14.403 -13.596  1.00 95.24           C  
ATOM     33  C   GLY A   5      -5.731 -13.156 -12.738  1.00 95.47           C  
ATOM     34  O   GLY A   5      -5.550 -12.041 -13.231  1.00 95.11           O  
ATOM     35  N   GLU A   6      -6.079 -13.329 -11.469  1.00 95.51           N  
ATOM     36  CA  GLU A   6      -6.161 -12.194 -10.555  1.00 95.73           C  
ATOM     37  C   GLU A   6      -4.797 -11.537 -10.367  1.00 95.73           C  
ATOM     38  CB  GLU A   6      -6.724 -12.633  -9.201  1.00 95.17           C  
ATOM     39  O   GLU A   6      -4.690 -10.309 -10.353  1.00 95.43           O  
ATOM     40  CG  GLU A   6      -8.220 -12.913  -9.218  1.00 93.11           C  
ATOM     41  CD  GLU A   6      -8.742 -13.466  -7.901  1.00 91.12           C  
ATOM     42  OE1 GLU A   6      -8.074 -14.340  -7.302  1.00 89.82           O  
ATOM     43  OE2 GLU A   6      -9.828 -13.023  -7.465  1.00 90.45           O  
ATOM     44  N   TRP A   7      -3.767 -12.333 -10.260  1.00 95.48           N  
ATOM     45  CA  TRP A   7      -2.427 -11.767 -10.146  1.00 95.75           C  
ATOM     46  C   TRP A   7      -2.048 -11.006 -11.412  1.00 95.42           C  
ATOM     47  CB  TRP A   7      -1.399 -12.867  -9.869  1.00 95.42           C  
ATOM     48  O   TRP A   7      -1.378  -9.973 -11.346  1.00 94.77           O  
ATOM     49  CG  TRP A   7      -1.309 -13.268  -8.428  1.00 94.38           C  
ATOM     50  CD1 TRP A   7      -1.522 -14.513  -7.904  1.00 91.73           C  
ATOM     51  CD2 TRP A   7      -0.985 -12.418  -7.323  1.00 91.75           C  
ATOM     52  CE2 TRP A   7      -1.021 -13.215  -6.158  1.00 91.99           C  
ATOM     53  CE3 TRP A   7      -0.668 -11.058  -7.206  1.00 91.57           C  
ATOM     54  NE1 TRP A   7      -1.351 -14.488  -6.539  1.00 91.78           N  
ATOM     55  CH2 TRP A   7      -0.442 -11.363  -4.803  1.00 89.95           C  
ATOM     56  CZ2 TRP A   7      -0.750 -12.696  -4.889  1.00 90.85           C  
ATOM     57  CZ3 TRP A   7      -0.399 -10.543  -5.943  1.00 90.33           C  
ATOM     58  N   GLN A   8      -2.499 -11.483 -12.551  1.00 96.09           N  
ATOM     59  CA  GLN A   8      -2.225 -10.781 -13.801  1.00 95.96           C  
ATOM     60  C   GLN A   8      -2.889  -9.407 -13.817  1.00 96.01           C  
ATOM     61  CB  GLN A   8      -2.701 -11.608 -14.996  1.00 94.76           C  
ATOM     62  O   GLN A   8      -2.298  -8.431 -14.284  1.00 95.59           O  
ATOM     63  CG  GLN A   8      -1.829 -12.821 -15.290  1.00 80.05           C  
ATOM     64  CD  GLN A   8      -2.390 -13.692 -16.398  1.00 72.43           C  
ATOM     65  NE2 GLN A   8      -1.628 -14.703 -16.802  1.00 59.03           N  
ATOM     66  OE1 GLN A   8      -3.501 -13.460 -16.887  1.00 68.08           O  
ATOM     67  N   LEU A   9      -4.058  -9.381 -13.283  1.00 95.56           N  
ATOM     68  CA  LEU A   9      -4.758  -8.104 -13.193  1.00 95.69           C  
ATOM     69  C   LEU A   9      -4.019  -7.143 -12.269  1.00 95.81           C  
ATOM     70  CB  LEU A   9      -6.190  -8.312 -12.692  1.00 95.24           C  
ATOM     71  O   LEU A   9      -3.836  -5.970 -12.603  1.00 95.59           O  
ATOM     72  CG  LEU A   9      -7.152  -9.006 -13.658  1.00 93.15           C  
ATOM     73  CD1 LEU A   9      -8.475  -9.307 -12.962  1.00 89.72           C  
ATOM     74  CD2 LEU A   9      -7.377  -8.148 -14.898  1.00 89.38           C  
ATOM     75  N   VAL A  10      -3.581  -7.661 -11.113  1.00 95.67           N  
ATOM     76  CA  VAL A  10      -2.862  -6.857 -10.129  1.00 95.82           C  
ATOM     77  C   VAL A  10      -1.579  -6.308 -10.749  1.00 95.77           C  
ATOM     78  CB  VAL A  10      -2.534  -7.673  -8.859  1.00 95.42           C  
ATOM     79  O   VAL A  10      -1.317  -5.105 -10.684  1.00 95.44           O  
ATOM     80  CG1 VAL A  10      -1.518  -6.935  -7.990  1.00 93.67           C  
ATOM     81  CG2 VAL A  10      -3.808  -7.964  -8.068  1.00 93.45           C  
ATOM     82  N   LEU A  11      -0.861  -7.129 -11.371  1.00 96.18           N  
ATOM     83  CA  LEU A  11       0.448  -6.733 -11.880  1.00 96.13           C  
ATOM     84  C   LEU A  11       0.305  -5.831 -13.101  1.00 95.90           C  
ATOM     85  CB  LEU A  11       1.280  -7.967 -12.236  1.00 95.67           C  
ATOM     86  O   LEU A  11       1.164  -4.983 -13.355  1.00 95.39           O  
ATOM     87  CG  LEU A  11       1.697  -8.864 -11.070  1.00 94.10           C  
ATOM     88  CD1 LEU A  11       2.447 -10.089 -11.584  1.00 90.87           C  
ATOM     89  CD2 LEU A  11       2.552  -8.086 -10.075  1.00 90.20           C  
ATOM     90  N   HIS A  12      -0.767  -6.059 -13.851  1.00 95.95           N  
ATOM     91  CA  HIS A  12      -1.040  -5.161 -14.967  1.00 95.90           C  
ATOM     92  C   HIS A  12      -1.238  -3.727 -14.486  1.00 95.84           C  
ATOM     93  CB  HIS A  12      -2.273  -5.629 -15.742  1.00 95.28           C  
ATOM     94  O   HIS A  12      -0.626  -2.799 -15.019  1.00 95.38           O  
ATOM     95  CG  HIS A  12      -2.683  -4.697 -16.837  1.00 91.63           C  
ATOM     96  CD2 HIS A  12      -3.709  -3.817 -16.918  1.00 84.98           C  
ATOM     97  ND1 HIS A  12      -2.002  -4.606 -18.032  1.00 83.74           N  
ATOM     98  CE1 HIS A  12      -2.592  -3.707 -18.801  1.00 84.05           C  
ATOM     99  NE2 HIS A  12      -3.630  -3.213 -18.149  1.00 85.97           N  
ATOM    100  N   VAL A  13      -2.080  -3.542 -13.480  1.00 95.94           N  
ATOM    101  CA  VAL A  13      -2.326  -2.206 -12.948  1.00 95.83           C  
ATOM    102  C   VAL A  13      -1.068  -1.684 -12.258  1.00 95.92           C  
ATOM    103  CB  VAL A  13      -3.517  -2.198 -11.963  1.00 94.37           C  
ATOM    104  O   VAL A  13      -0.742  -0.499 -12.361  1.00 95.40           O  
ATOM    105  CG1 VAL A  13      -3.637  -0.841 -11.272  1.00 75.33           C  
ATOM    106  CG2 VAL A  13      -4.813  -2.548 -12.692  1.00 75.80           C  
ATOM    107  N   TRP A  14      -0.371  -2.593 -11.636  1.00 96.10           N  
ATOM    108  CA  TRP A  14       0.821  -2.155 -10.916  1.00 96.24           C  
ATOM    109  C   TRP A  14       1.880  -1.636 -11.883  1.00 96.11           C  
ATOM    110  CB  TRP A  14       1.394  -3.301 -10.078  1.00 95.64           C  
ATOM    111  O   TRP A  14       2.680  -0.767 -11.528  1.00 95.41           O  
ATOM    112  CG  TRP A  14       2.350  -2.856  -9.012  1.00 92.40           C  
ATOM    113  CD1 TRP A  14       3.715  -2.935  -9.044  1.00 84.71           C  
ATOM    114  CD2 TRP A  14       2.011  -2.266  -7.753  1.00 85.04           C  
ATOM    115  CE2 TRP A  14       3.222  -2.012  -7.071  1.00 85.69           C  
ATOM    116  CE3 TRP A  14       0.800  -1.927  -7.135  1.00 81.04           C  
ATOM    117  NE1 TRP A  14       4.245  -2.429  -7.879  1.00 86.67           N  
ATOM    118  CH2 TRP A  14       2.057  -1.111  -5.218  1.00 84.36           C  
ATOM    119  CZ2 TRP A  14       3.256  -1.434  -5.800  1.00 85.97           C  
ATOM    120  CZ3 TRP A  14       0.836  -1.351  -5.870  1.00 84.07           C  
ATOM    121  N   ALA A  15       1.939  -2.178 -13.065  1.00 96.77           N  
ATOM    122  CA  ALA A  15       2.863  -1.678 -14.080  1.00 96.62           C  
ATOM    123  C   ALA A  15       2.630  -0.194 -14.351  1.00 96.52           C  
ATOM    124  CB  ALA A  15       2.720  -2.480 -15.372  1.00 95.95           C  
ATOM    125  O   ALA A  15       3.576   0.550 -14.619  1.00 96.02           O  
ATOM    126  N   LYS A  16       1.409   0.266 -14.252  1.00 95.94           N  
ATOM    127  CA  LYS A  16       1.092   1.683 -14.404  1.00 95.83           C  
ATOM    128  C   LYS A  16       1.657   2.500 -13.245  1.00 95.86           C  
ATOM    129  CB  LYS A  16      -0.421   1.888 -14.501  1.00 94.92           C  
ATOM    130  O   LYS A  16       2.110   3.630 -13.438  1.00 95.39           O  
ATOM    131  CG  LYS A  16      -1.090   1.052 -15.582  1.00 88.98           C  
ATOM    132  CD  LYS A  16      -0.713   1.536 -16.976  1.00 84.56           C  
ATOM    133  CE  LYS A  16      -1.519   0.822 -18.054  1.00 78.69           C  
ATOM    134  NZ  LYS A  16      -1.123   1.263 -19.425  1.00 74.08           N  
ATOM    135  N   VAL A  17       1.642   1.929 -12.064  1.00 96.25           N  
ATOM    136  CA  VAL A  17       2.217   2.572 -10.887  1.00 96.27           C  
ATOM    137  C   VAL A  17       3.726   2.721 -11.065  1.00 96.02           C  
ATOM    138  CB  VAL A  17       1.908   1.777  -9.599  1.00 95.78           C  
ATOM    139  O   VAL A  17       4.291   3.776 -10.768  1.00 95.39           O  
ATOM    140  CG1 VAL A  17       2.627   2.391  -8.400  1.00 92.58           C  
ATOM    141  CG2 VAL A  17       0.401   1.725  -9.353  1.00 92.49           C  
ATOM    142  N   GLU A  18       4.341   1.782 -11.616  1.00 96.16           N  
ATOM    143  CA  GLU A  18       5.793   1.778 -11.767  1.00 95.94           C  
ATOM    144  C   GLU A  18       6.248   2.842 -12.762  1.00 95.39           C  
ATOM    145  CB  GLU A  18       6.284   0.398 -12.212  1.00 94.87           C  
ATOM    146  O   GLU A  18       7.381   3.323 -12.690  1.00 94.23           O  
ATOM    147  CG  GLU A  18       6.203  -0.664 -11.124  1.00 88.99           C  
ATOM    148  CD  GLU A  18       6.699  -2.027 -11.578  1.00 85.39           C  
ATOM    149  OE1 GLU A  18       6.463  -2.400 -12.750  1.00 83.95           O  
ATOM    150  OE2 GLU A  18       7.328  -2.729 -10.755  1.00 84.55           O  
ATOM    151  N   ALA A  19       5.352   3.149 -13.696  1.00 95.80           N  
ATOM    152  CA  ALA A  19       5.666   4.168 -14.695  1.00 95.52           C  
ATOM    153  C   ALA A  19       5.732   5.555 -14.061  1.00 95.16           C  
ATOM    154  CB  ALA A  19       4.632   4.148 -15.818  1.00 94.54           C  
ATOM    155  O   ALA A  19       6.324   6.476 -14.629  1.00 94.00           O  
ATOM    156  N   ASP A  20       5.153   5.699 -12.994  1.00 94.89           N  
ATOM    157  CA  ASP A  20       5.199   6.943 -12.231  1.00 94.90           C  
ATOM    158  C   ASP A  20       5.079   6.673 -10.733  1.00 94.92           C  
ATOM    159  CB  ASP A  20       4.088   7.892 -12.685  1.00 93.82           C  
ATOM    160  O   ASP A  20       4.094   7.064 -10.103  1.00 94.01           O  
ATOM    161  CG  ASP A  20       4.115   9.226 -11.961  1.00 89.64           C  
ATOM    162  OD1 ASP A  20       5.169   9.594 -11.400  1.00 85.24           O  
ATOM    163  OD2 ASP A  20       3.071   9.914 -11.948  1.00 86.08           O  
ATOM    164  N   VAL A  21       6.131   6.080 -10.165  1.00 95.47           N  
ATOM    165  CA  VAL A  21       6.078   5.623  -8.781  1.00 95.57           C  
ATOM    166  C   VAL A  21       6.024   6.825  -7.841  1.00 95.36           C  
ATOM    167  CB  VAL A  21       7.288   4.728  -8.432  1.00 93.90           C  
ATOM    168  O   VAL A  21       5.265   6.827  -6.868  1.00 94.65           O  
ATOM    169  CG1 VAL A  21       7.319   4.421  -6.936  1.00 74.57           C  
ATOM    170  CG2 VAL A  21       7.247   3.435  -9.245  1.00 75.56           C  
ATOM    171  N   ALA A  22       6.715   7.867  -8.241  1.00 94.62           N  
ATOM    172  CA  ALA A  22       6.773   9.059  -7.399  1.00 94.63           C  
ATOM    173  C   ALA A  22       5.407   9.733  -7.309  1.00 94.52           C  
ATOM    174  CB  ALA A  22       7.812  10.040  -7.935  1.00 93.42           C  
ATOM    175  O   ALA A  22       4.964  10.110  -6.221  1.00 93.85           O  
ATOM    176  N   GLY A  23       4.750   9.932  -8.405  1.00 94.60           N  
ATOM    177  CA  GLY A  23       3.438  10.559  -8.419  1.00 94.68           C  
ATOM    178  C   GLY A  23       2.386   9.759  -7.674  1.00 94.95           C  
ATOM    179  O   GLY A  23       1.620  10.314  -6.884  1.00 94.57           O  
ATOM    180  N   HIS A  24       2.384   8.446  -7.935  1.00 95.87           N  
ATOM    181  CA  HIS A  24       1.432   7.589  -7.239  1.00 96.09           C  
ATOM    182  C   HIS A  24       1.693   7.583  -5.736  1.00 96.12           C  
ATOM    183  CB  HIS A  24       1.493   6.163  -7.788  1.00 95.66           C  
ATOM    184  O   HIS A  24       0.760   7.705  -4.939  1.00 95.88           O  
ATOM    185  CG  HIS A  24       0.862   6.011  -9.135  1.00 93.91           C  
ATOM    186  CD2 HIS A  24      -0.385   5.624  -9.494  1.00 90.08           C  
ATOM    187  ND1 HIS A  24       1.539   6.269 -10.307  1.00 90.11           N  
ATOM    188  CE1 HIS A  24       0.733   6.048 -11.332  1.00 89.85           C  
ATOM    189  NE2 HIS A  24      -0.440   5.655 -10.866  1.00 90.91           N  
ATOM    190  N   GLY A  25       2.973   7.433  -5.414  1.00 95.65           N  
ATOM    191  CA  GLY A  25       3.343   7.396  -4.008  1.00 95.69           C  
ATOM    192  C   GLY A  25       2.939   8.646  -3.251  1.00 95.62           C  
ATOM    193  O   GLY A  25       2.375   8.562  -2.158  1.00 95.17           O  
ATOM    194  N   GLN A  26       3.152   9.769  -3.844  1.00 94.99           N  
ATOM    195  CA  GLN A  26       2.781  11.027  -3.206  1.00 94.92           C  
ATOM    196  C   GLN A  26       1.268  11.132  -3.036  1.00 94.97           C  
ATOM    197  CB  GLN A  26       3.302  12.215  -4.017  1.00 93.80           C  
ATOM    198  O   GLN A  26       0.782  11.481  -1.958  1.00 94.47           O  
ATOM    199  CG  GLN A  26       3.107  13.560  -3.331  1.00 86.63           C  
ATOM    200  CD  GLN A  26       3.700  14.713  -4.120  1.00 81.95           C  
ATOM    201  NE2 GLN A  26       4.519  15.525  -3.460  1.00 75.55           N  
ATOM    202  OE1 GLN A  26       3.426  14.871  -5.314  1.00 79.07           O  
ATOM    203  N   ASP A  27       0.522  10.845  -4.041  1.00 95.22           N  
ATOM    204  CA  ASP A  27      -0.933  10.939  -3.980  1.00 95.35           C  
ATOM    205  C   ASP A  27      -1.500   9.997  -2.920  1.00 95.55           C  
ATOM    206  CB  ASP A  27      -1.549  10.627  -5.345  1.00 94.57           C  
ATOM    207  O   ASP A  27      -2.423  10.361  -2.189  1.00 95.32           O  
ATOM    208  CG  ASP A  27      -1.388  11.761  -6.342  1.00 90.29           C  
ATOM    209  OD1 ASP A  27      -0.878  12.838  -5.963  1.00 85.68           O  
ATOM    210  OD2 ASP A  27      -1.778  11.578  -7.515  1.00 87.36           O  
ATOM    211  N   ILE A  28      -0.924   8.814  -2.839  1.00 95.95           N  
ATOM    212  CA  ILE A  28      -1.410   7.806  -1.903  1.00 96.05           C  
ATOM    213  C   ILE A  28      -1.160   8.269  -0.470  1.00 95.99           C  
ATOM    214  CB  ILE A  28      -0.738   6.436  -2.149  1.00 95.72           C  
ATOM    215  O   ILE A  28      -2.053   8.194   0.378  1.00 95.66           O  
ATOM    216  CG1 ILE A  28      -1.335   5.764  -3.391  1.00 94.42           C  
ATOM    217  CG2 ILE A  28      -0.880   5.536  -0.918  1.00 94.26           C  
ATOM    218  CD1 ILE A  28      -0.489   4.627  -3.946  1.00 92.46           C  
ATOM    219  N   LEU A  29       0.014   8.776  -0.176  1.00 95.75           N  
ATOM    220  CA  LEU A  29       0.315   9.220   1.181  1.00 95.71           C  
ATOM    221  C   LEU A  29      -0.508  10.451   1.545  1.00 95.51           C  
ATOM    222  CB  LEU A  29       1.808   9.529   1.325  1.00 95.17           C  
ATOM    223  O   LEU A  29      -0.982  10.573   2.676  1.00 94.96           O  
ATOM    224  CG  LEU A  29       2.758   8.333   1.245  1.00 93.18           C  
ATOM    225  CD1 LEU A  29       4.208   8.803   1.312  1.00 88.71           C  
ATOM    226  CD2 LEU A  29       2.461   7.338   2.361  1.00 88.11           C  
ATOM    227  N   ILE A  30      -0.678  11.332   0.580  1.00 95.33           N  
ATOM    228  CA  ILE A  30      -1.486  12.520   0.836  1.00 95.40           C  
ATOM    229  C   ILE A  30      -2.929  12.112   1.119  1.00 95.27           C  
ATOM    230  CB  ILE A  30      -1.430  13.508  -0.351  1.00 95.01           C  
ATOM    231  O   ILE A  30      -3.548  12.608   2.063  1.00 94.88           O  
ATOM    232  CG1 ILE A  30      -0.045  14.158  -0.441  1.00 93.96           C  
ATOM    233  CG2 ILE A  30      -2.526  14.570  -0.221  1.00 93.79           C  
ATOM    234  CD1 ILE A  30       0.159  15.011  -1.686  1.00 91.60           C  
ATOM    235  N   ARG A  31      -3.437  11.207   0.379  1.00 95.30           N  
ATOM    236  CA  ARG A  31      -4.788  10.706   0.614  1.00 95.24           C  
ATOM    237  C   ARG A  31      -4.895  10.044   1.984  1.00 95.30           C  
ATOM    238  CB  ARG A  31      -5.192   9.715  -0.480  1.00 94.34           C  
ATOM    239  O   ARG A  31      -5.884  10.235   2.695  1.00 94.85           O  
ATOM    240  CG  ARG A  31      -6.537   9.048  -0.241  1.00 89.33           C  
ATOM    241  CD  ARG A  31      -7.675  10.060  -0.239  1.00 85.43           C  
ATOM    242  NE  ARG A  31      -8.969   9.415  -0.031  1.00 81.38           N  
ATOM    243  NH1 ARG A  31     -10.129  10.821  -1.450  1.00 68.99           N  
ATOM    244  NH2 ARG A  31     -11.225   9.134  -0.351  1.00 65.40           N  
ATOM    245  CZ  ARG A  31     -10.105   9.792  -0.611  1.00 77.32           C  
ATOM    246  N   LEU A  32      -3.927   9.261   2.297  1.00 95.45           N  
ATOM    247  CA  LEU A  32      -3.889   8.607   3.600  1.00 95.41           C  
ATOM    248  C   LEU A  32      -3.926   9.636   4.726  1.00 95.19           C  
ATOM    249  CB  LEU A  32      -2.634   7.740   3.728  1.00 94.95           C  
ATOM    250  O   LEU A  32      -4.730   9.517   5.654  1.00 94.57           O  
ATOM    251  CG  LEU A  32      -2.395   7.089   5.091  1.00 93.39           C  
ATOM    252  CD1 LEU A  32      -3.506   6.093   5.405  1.00 90.05           C  
ATOM    253  CD2 LEU A  32      -1.032   6.406   5.127  1.00 89.56           C  
ATOM    254  N   PHE A  33      -3.113  10.625   4.630  1.00 94.65           N  
ATOM    255  CA  PHE A  33      -2.989  11.606   5.701  1.00 94.63           C  
ATOM    256  C   PHE A  33      -4.243  12.469   5.791  1.00 94.06           C  
ATOM    257  CB  PHE A  33      -1.758  12.491   5.482  1.00 94.27           C  
ATOM    258  O   PHE A  33      -4.662  12.851   6.886  1.00 93.05           O  
ATOM    259  CG  PHE A  33      -0.454  11.743   5.549  1.00 93.49           C  
ATOM    260  CD1 PHE A  33      -0.330  10.602   6.332  1.00 91.33           C  
ATOM    261  CD2 PHE A  33       0.649  12.181   4.827  1.00 91.02           C  
ATOM    262  CE1 PHE A  33       0.876   9.907   6.396  1.00 90.43           C  
ATOM    263  CE2 PHE A  33       1.857  11.492   4.885  1.00 90.63           C  
ATOM    264  CZ  PHE A  33       1.969  10.356   5.671  1.00 89.77           C  
ATOM    265  N   LYS A  34      -4.864  12.790   4.706  1.00 94.00           N  
ATOM    266  CA  LYS A  34      -6.083  13.594   4.694  1.00 93.63           C  
ATOM    267  C   LYS A  34      -7.263  12.811   5.263  1.00 93.45           C  
ATOM    268  CB  LYS A  34      -6.402  14.065   3.275  1.00 92.48           C  
ATOM    269  O   LYS A  34      -8.085  13.363   5.998  1.00 92.65           O  
ATOM    270  CG  LYS A  34      -5.492  15.175   2.772  1.00 86.40           C  
ATOM    271  CD  LYS A  34      -5.889  15.634   1.375  1.00 82.95           C  
ATOM    272  CE  LYS A  34      -7.239  16.339   1.379  1.00 75.24           C  
ATOM    273  NZ  LYS A  34      -7.646  16.765   0.007  1.00 69.94           N  
ATOM    274  N   SER A  35      -7.273  11.556   4.939  1.00 94.15           N  
ATOM    275  CA  SER A  35      -8.416  10.759   5.372  1.00 94.01           C  
ATOM    276  C   SER A  35      -8.221  10.238   6.792  1.00 93.85           C  
ATOM    277  CB  SER A  35      -8.646   9.587   4.417  1.00 93.02           C  
ATOM    278  O   SER A  35      -9.194   9.999   7.510  1.00 92.98           O  
ATOM    279  OG  SER A  35      -8.881  10.051   3.098  1.00 80.01           O  
ATOM    280  N   HIS A  36      -6.970  10.005   7.180  1.00 94.01           N  
ATOM    281  CA  HIS A  36      -6.621   9.508   8.506  1.00 94.11           C  
ATOM    282  C   HIS A  36      -5.421  10.256   9.077  1.00 93.84           C  
ATOM    283  CB  HIS A  36      -6.329   8.007   8.455  1.00 93.32           C  
ATOM    284  O   HIS A  36      -4.307   9.727   9.098  1.00 92.83           O  
ATOM    285  CG  HIS A  36      -7.488   7.186   7.988  1.00 90.88           C  
ATOM    286  CD2 HIS A  36      -7.776   6.666   6.771  1.00 86.19           C  
ATOM    287  ND1 HIS A  36      -8.522   6.816   8.820  1.00 85.70           N  
ATOM    288  CE1 HIS A  36      -9.397   6.101   8.134  1.00 86.49           C  
ATOM    289  NE2 HIS A  36      -8.968   5.995   6.888  1.00 87.34           N  
ATOM    290  N   PRO A  37      -5.695  11.436   9.608  1.00 92.57           N  
ATOM    291  CA  PRO A  37      -4.599  12.286  10.077  1.00 92.77           C  
ATOM    292  C   PRO A  37      -3.807  11.652  11.218  1.00 92.40           C  
ATOM    293  CB  PRO A  37      -5.313  13.556  10.547  1.00 91.81           C  
ATOM    294  O   PRO A  37      -2.661  12.036  11.467  1.00 91.50           O  
ATOM    295  CG  PRO A  37      -6.608  13.565   9.800  1.00 90.31           C  
ATOM    296  CD  PRO A  37      -7.020  12.144   9.544  1.00 90.08           C  
ATOM    297  N   GLU A  38      -4.407  10.741  11.911  1.00 92.30           N  
ATOM    298  CA  GLU A  38      -3.701  10.063  12.994  1.00 92.28           C  
ATOM    299  C   GLU A  38      -2.505   9.276  12.466  1.00 92.37           C  
ATOM    300  CB  GLU A  38      -4.649   9.131  13.754  1.00 91.31           C  
ATOM    301  O   GLU A  38      -1.553   9.014  13.205  1.00 91.54           O  
ATOM    302  CG  GLU A  38      -5.174   7.973  12.918  1.00 88.02           C  
ATOM    303  CD  GLU A  38      -6.447   8.310  12.159  1.00 85.70           C  
ATOM    304  OE1 GLU A  38      -6.635   9.489  11.781  1.00 83.14           O  
ATOM    305  OE2 GLU A  38      -7.264   7.388  11.941  1.00 82.34           O  
ATOM    306  N   THR A  39      -2.522   8.864  11.195  1.00 93.36           N  
ATOM    307  CA  THR A  39      -1.381   8.158  10.623  1.00 93.52           C  
ATOM    308  C   THR A  39      -0.206   9.109  10.413  1.00 93.21           C  
ATOM    309  CB  THR A  39      -1.750   7.492   9.284  1.00 92.95           C  
ATOM    310  O   THR A  39       0.953   8.693  10.463  1.00 92.37           O  
ATOM    311  CG2 THR A  39      -2.950   6.565   9.445  1.00 90.52           C  
ATOM    312  OG1 THR A  39      -2.069   8.506   8.324  1.00 91.15           O  
ATOM    313  N   LEU A  40      -0.503  10.357  10.129  1.00 92.52           N  
ATOM    314  CA  LEU A  40       0.539  11.359   9.933  1.00 92.41           C  
ATOM    315  C   LEU A  40       1.365  11.539  11.202  1.00 91.81           C  
ATOM    316  CB  LEU A  40      -0.076  12.697   9.516  1.00 91.26           C  
ATOM    317  O   LEU A  40       2.568  11.801  11.132  1.00 90.45           O  
ATOM    318  CG  LEU A  40       0.905  13.838   9.241  1.00 87.20           C  
ATOM    319  CD1 LEU A  40       1.865  13.454   8.121  1.00 81.05           C  
ATOM    320  CD2 LEU A  40       0.153  15.118   8.892  1.00 80.89           C  
ATOM    321  N   GLU A  41       0.708  11.351  12.340  1.00 90.69           N  
ATOM    322  CA  GLU A  41       1.341  11.575  13.636  1.00 90.09           C  
ATOM    323  C   GLU A  41       2.439  10.549  13.899  1.00 89.84           C  
ATOM    324  CB  GLU A  41       0.300  11.530  14.758  1.00 88.46           C  
ATOM    325  O   GLU A  41       3.289  10.750  14.769  1.00 88.30           O  
ATOM    326  CG  GLU A  41      -0.697  12.679  14.718  1.00 81.85           C  
ATOM    327  CD  GLU A  41      -0.042  14.047  14.830  1.00 77.17           C  
ATOM    328  OE1 GLU A  41       0.821  14.235  15.718  1.00 73.03           O  
ATOM    329  OE2 GLU A  41      -0.395  14.937  14.025  1.00 70.46           O  
ATOM    330  N   LYS A  42       2.433   9.492  13.050  1.00 89.62           N  
ATOM    331  CA  LYS A  42       3.437   8.444  13.209  1.00 89.08           C  
ATOM    332  C   LYS A  42       4.761   8.848  12.567  1.00 88.86           C  
ATOM    333  CB  LYS A  42       2.941   7.130  12.604  1.00 88.10           C  
ATOM    334  O   LYS A  42       5.781   8.186  12.766  1.00 87.39           O  
ATOM    335  CG  LYS A  42       1.778   6.502  13.357  1.00 85.38           C  
ATOM    336  CD  LYS A  42       2.194   6.046  14.750  1.00 83.06           C  
ATOM    337  CE  LYS A  42       1.076   5.286  15.449  1.00 77.88           C  
ATOM    338  NZ  LYS A  42       1.492   4.806  16.801  1.00 74.81           N  
ATOM    339  N   PHE A  43       4.756   9.944  11.863  1.00 89.25           N  
ATOM    340  CA  PHE A  43       5.940  10.380  11.131  1.00 89.31           C  
ATOM    341  C   PHE A  43       6.522  11.647  11.747  1.00 88.11           C  
ATOM    342  CB  PHE A  43       5.603  10.620   9.656  1.00 88.66           C  
ATOM    343  O   PHE A  43       5.962  12.734  11.588  1.00 85.91           O  
ATOM    344  CG  PHE A  43       5.195   9.374   8.916  1.00 88.30           C  
ATOM    345  CD1 PHE A  43       6.144   8.593   8.268  1.00 85.91           C  
ATOM    346  CD2 PHE A  43       3.863   8.985   8.869  1.00 85.92           C  
ATOM    347  CE1 PHE A  43       5.770   7.439   7.582  1.00 86.14           C  
ATOM    348  CE2 PHE A  43       3.482   7.834   8.186  1.00 86.33           C  
ATOM    349  CZ  PHE A  43       4.436   7.063   7.542  1.00 85.06           C  
ATOM    350  N   ASP A  44       7.648  11.492  12.359  1.00 88.27           N  
ATOM    351  CA  ASP A  44       8.316  12.657  12.930  1.00 88.15           C  
ATOM    352  C   ASP A  44       8.692  13.663  11.844  1.00 88.19           C  
ATOM    353  CB  ASP A  44       9.564  12.233  13.708  1.00 86.32           C  
ATOM    354  O   ASP A  44       8.561  14.873  12.039  1.00 86.79           O  
ATOM    355  CG  ASP A  44       9.238  11.575  15.038  1.00 80.98           C  
ATOM    356  OD1 ASP A  44       8.143  11.821  15.588  1.00 77.81           O  
ATOM    357  OD2 ASP A  44      10.086  10.806  15.541  1.00 80.33           O  
ATOM    358  N   ARG A  45       8.964  13.194  10.714  1.00 89.56           N  
ATOM    359  CA  ARG A  45       9.490  14.026   9.636  1.00 88.96           C  
ATOM    360  C   ARG A  45       8.367  14.774   8.924  1.00 89.63           C  
ATOM    361  CB  ARG A  45      10.272  13.176   8.633  1.00 86.25           C  
ATOM    362  O   ARG A  45       8.611  15.782   8.258  1.00 88.11           O  
ATOM    363  CG  ARG A  45      11.592  12.647   9.171  1.00 75.94           C  
ATOM    364  CD  ARG A  45      12.341  11.831   8.126  1.00 71.52           C  
ATOM    365  NE  ARG A  45      13.533  11.202   8.687  1.00 65.31           N  
ATOM    366  NH1 ARG A  45      14.116  10.098   6.743  1.00 51.89           N  
ATOM    367  NH2 ARG A  45      15.407   9.875   8.625  1.00 46.34           N  
ATOM    368  CZ  ARG A  45      14.350  10.393   8.017  1.00 64.66           C  
ATOM    369  N   PHE A  46       7.132  14.206   9.006  1.00 91.59           N  
ATOM    370  CA  PHE A  46       6.062  14.745   8.174  1.00 91.97           C  
ATOM    371  C   PHE A  46       4.978  15.384   9.033  1.00 91.45           C  
ATOM    372  CB  PHE A  46       5.457  13.645   7.296  1.00 90.60           C  
ATOM    373  O   PHE A  46       4.070  16.035   8.512  1.00 89.56           O  
ATOM    374  CG  PHE A  46       6.466  12.926   6.442  1.00 87.97           C  
ATOM    375  CD1 PHE A  46       7.403  13.637   5.702  1.00 82.53           C  
ATOM    376  CD2 PHE A  46       6.477  11.539   6.379  1.00 82.88           C  
ATOM    377  CE1 PHE A  46       8.338  12.973   4.910  1.00 83.87           C  
ATOM    378  CE2 PHE A  46       7.408  10.869   5.591  1.00 84.10           C  
ATOM    379  CZ  PHE A  46       8.337  11.588   4.856  1.00 82.37           C  
ATOM    380  N   LYS A  47       4.960  15.116  10.293  1.00 91.22           N  
ATOM    381  CA  LYS A  47       3.826  15.488  11.134  1.00 91.24           C  
ATOM    382  C   LYS A  47       3.624  17.001  11.147  1.00 90.71           C  
ATOM    383  CB  LYS A  47       4.024  14.973  12.560  1.00 89.04           C  
ATOM    384  O   LYS A  47       2.560  17.487  11.537  1.00 89.01           O  
ATOM    385  CG  LYS A  47       5.262  15.526  13.252  1.00 82.96           C  
ATOM    386  CD  LYS A  47       5.467  14.892  14.621  1.00 81.64           C  
ATOM    387  CE  LYS A  47       6.743  15.392  15.284  1.00 76.37           C  
ATOM    388  NZ  LYS A  47       6.992  14.713  16.591  1.00 71.40           N  
ATOM    389  N   HIS A  48       4.622  17.849  10.705  1.00 92.13           N  
ATOM    390  CA  HIS A  48       4.503  19.301  10.634  1.00 92.03           C  
ATOM    391  C   HIS A  48       3.756  19.732   9.377  1.00 91.90           C  
ATOM    392  CB  HIS A  48       5.886  19.955  10.673  1.00 89.67           C  
ATOM    393  O   HIS A  48       3.401  20.904   9.232  1.00 90.49           O  
ATOM    394  CG  HIS A  48       6.767  19.563   9.530  1.00 81.05           C  
ATOM    395  CD2 HIS A  48       7.089  20.218   8.390  1.00 73.72           C  
ATOM    396  ND1 HIS A  48       7.432  18.356   9.484  1.00 71.67           N  
ATOM    397  CE1 HIS A  48       8.128  18.287   8.361  1.00 71.96           C  
ATOM    398  NE2 HIS A  48       7.937  19.404   7.680  1.00 70.74           N  
ATOM    399  N   LEU A  49       3.748  18.843   8.411  1.00 91.92           N  
ATOM    400  CA  LEU A  49       2.993  19.148   7.201  1.00 91.82           C  
ATOM    401  C   LEU A  49       1.494  19.155   7.482  1.00 90.44           C  
ATOM    402  CB  LEU A  49       3.313  18.134   6.100  1.00 91.06           C  
ATOM    403  O   LEU A  49       0.945  18.164   7.969  1.00 88.21           O  
ATOM    404  CG  LEU A  49       4.793  17.938   5.767  1.00 89.35           C  
ATOM    405  CD1 LEU A  49       4.964  16.809   4.757  1.00 86.01           C  
ATOM    406  CD2 LEU A  49       5.398  19.234   5.238  1.00 85.76           C  
ATOM    407  N   LYS A  50       0.865  20.351   7.206  1.00 90.52           N  
ATOM    408  CA  LYS A  50      -0.513  20.490   7.667  1.00 89.74           C  
ATOM    409  C   LYS A  50      -1.475  20.629   6.490  1.00 89.21           C  
ATOM    410  CB  LYS A  50      -0.649  21.695   8.599  1.00 87.40           C  
ATOM    411  O   LYS A  50      -2.659  20.308   6.609  1.00 87.17           O  
ATOM    412  CG  LYS A  50       0.211  21.609   9.852  1.00 79.33           C  
ATOM    413  CD  LYS A  50      -0.153  20.395  10.697  1.00 75.82           C  
ATOM    414  CE  LYS A  50       0.669  20.336  11.977  1.00 67.71           C  
ATOM    415  NZ  LYS A  50       0.466  19.050  12.708  1.00 63.45           N  
ATOM    416  N   THR A  51      -0.998  21.056   5.373  1.00 92.99           N  
ATOM    417  CA  THR A  51      -1.865  21.293   4.224  1.00 93.01           C  
ATOM    418  C   THR A  51      -1.467  20.401   3.052  1.00 93.38           C  
ATOM    419  CB  THR A  51      -1.822  22.769   3.787  1.00 92.05           C  
ATOM    420  O   THR A  51      -0.324  19.945   2.973  1.00 93.02           O  
ATOM    421  CG2 THR A  51      -2.121  23.699   4.959  1.00 87.81           C  
ATOM    422  OG1 THR A  51      -0.520  23.071   3.272  1.00 88.91           O  
ATOM    423  N   GLU A  52      -2.437  20.210   2.215  1.00 92.90           N  
ATOM    424  CA  GLU A  52      -2.154  19.434   1.012  1.00 92.98           C  
ATOM    425  C   GLU A  52      -1.052  20.085   0.182  1.00 92.88           C  
ATOM    426  CB  GLU A  52      -3.421  19.270   0.167  1.00 91.08           C  
ATOM    427  O   GLU A  52      -0.203  19.393  -0.385  1.00 91.99           O  
ATOM    428  CG  GLU A  52      -3.246  18.347  -1.030  1.00 83.64           C  
ATOM    429  CD  GLU A  52      -4.562  17.950  -1.679  1.00 81.38           C  
ATOM    430  OE1 GLU A  52      -5.612  17.992  -0.998  1.00 79.05           O  
ATOM    431  OE2 GLU A  52      -4.544  17.594  -2.878  1.00 79.05           O  
ATOM    432  N   ALA A  53      -1.030  21.412   0.120  1.00 93.84           N  
ATOM    433  CA  ALA A  53      -0.005  22.143  -0.620  1.00 93.87           C  
ATOM    434  C   ALA A  53       1.383  21.876  -0.045  1.00 94.06           C  
ATOM    435  CB  ALA A  53      -0.304  23.640  -0.606  1.00 92.54           C  
ATOM    436  O   ALA A  53       2.338  21.650  -0.791  1.00 93.53           O  
ATOM    437  N   GLU A  54       1.479  21.905   1.258  1.00 93.28           N  
ATOM    438  CA  GLU A  54       2.752  21.604   1.905  1.00 93.43           C  
ATOM    439  C   GLU A  54       3.193  20.172   1.616  1.00 93.59           C  
ATOM    440  CB  GLU A  54       2.654  21.828   3.416  1.00 92.61           C  
ATOM    441  O   GLU A  54       4.372  19.920   1.358  1.00 93.14           O  
ATOM    442  CG  GLU A  54       2.489  23.288   3.811  1.00 88.78           C  
ATOM    443  CD  GLU A  54       2.190  23.480   5.290  1.00 86.14           C  
ATOM    444  OE1 GLU A  54       1.877  22.483   5.980  1.00 84.32           O  
ATOM    445  OE2 GLU A  54       2.267  24.636   5.762  1.00 83.88           O  
ATOM    446  N   MET A  55       2.272  19.235   1.643  1.00 93.67           N  
ATOM    447  CA  MET A  55       2.587  17.834   1.380  1.00 93.93           C  
ATOM    448  C   MET A  55       3.035  17.638  -0.064  1.00 93.58           C  
ATOM    449  CB  MET A  55       1.379  16.945   1.678  1.00 93.22           C  
ATOM    450  O   MET A  55       4.011  16.933  -0.327  1.00 92.81           O  
ATOM    451  CG  MET A  55       1.007  16.890   3.151  1.00 90.67           C  
ATOM    452  SD  MET A  55      -0.488  15.871   3.461  1.00 91.49           S  
ATOM    453  CE  MET A  55      -0.848  16.345   5.175  1.00 85.14           C  
ATOM    454  N   LYS A  56       2.409  18.269  -0.983  1.00 93.82           N  
ATOM    455  CA  LYS A  56       2.763  18.154  -2.395  1.00 93.41           C  
ATOM    456  C   LYS A  56       4.146  18.742  -2.665  1.00 92.81           C  
ATOM    457  CB  LYS A  56       1.719  18.851  -3.269  1.00 91.79           C  
ATOM    458  O   LYS A  56       4.858  18.280  -3.558  1.00 91.30           O  
ATOM    459  CG  LYS A  56       0.443  18.046  -3.468  1.00 83.37           C  
ATOM    460  CD  LYS A  56      -0.529  18.760  -4.398  1.00 79.60           C  
ATOM    461  CE  LYS A  56      -1.790  17.938  -4.630  1.00 72.67           C  
ATOM    462  NZ  LYS A  56      -2.776  18.665  -5.484  1.00 66.49           N  
ATOM    463  N   ALA A  57       4.459  19.753  -1.876  1.00 93.69           N  
ATOM    464  CA  ALA A  57       5.724  20.451  -2.087  1.00 93.45           C  
ATOM    465  C   ALA A  57       6.874  19.724  -1.395  1.00 93.19           C  
ATOM    466  CB  ALA A  57       5.628  21.889  -1.583  1.00 92.33           C  
ATOM    467  O   ALA A  57       8.042  20.061  -1.601  1.00 92.10           O  
ATOM    468  N   SER A  58       6.564  18.785  -0.563  1.00 93.15           N  
ATOM    469  CA  SER A  58       7.564  18.101   0.252  1.00 93.30           C  
ATOM    470  C   SER A  58       8.322  17.059  -0.563  1.00 93.29           C  
ATOM    471  CB  SER A  58       6.906  17.436   1.461  1.00 92.78           C  
ATOM    472  O   SER A  58       7.747  16.053  -0.983  1.00 92.61           O  
ATOM    473  OG  SER A  58       7.830  16.606   2.143  1.00 91.40           O  
ATOM    474  N   GLU A  59       9.583  17.187  -0.756  1.00 93.46           N  
ATOM    475  CA  GLU A  59      10.444  16.231  -1.446  1.00 93.37           C  
ATOM    476  C   GLU A  59      10.636  14.963  -0.619  1.00 93.60           C  
ATOM    477  CB  GLU A  59      11.802  16.862  -1.764  1.00 91.45           C  
ATOM    478  O   GLU A  59      10.679  13.860  -1.166  1.00 92.96           O  
ATOM    479  CG  GLU A  59      11.760  17.872  -2.902  1.00 78.46           C  
ATOM    480  CD  GLU A  59      11.234  17.288  -4.203  1.00 72.59           C  
ATOM    481  OE1 GLU A  59      11.686  16.191  -4.603  1.00 67.74           O  
ATOM    482  OE2 GLU A  59      10.364  17.934  -4.830  1.00 64.70           O  
ATOM    483  N   ASP A  60      10.703  15.164   0.668  1.00 92.68           N  
ATOM    484  CA  ASP A  60      10.857  14.019   1.561  1.00 92.75           C  
ATOM    485  C   ASP A  60       9.644  13.095   1.484  1.00 93.26           C  
ATOM    486  CB  ASP A  60      11.072  14.487   3.002  1.00 91.38           C  
ATOM    487  O   ASP A  60       9.788  11.871   1.480  1.00 92.82           O  
ATOM    488  CG  ASP A  60      12.475  15.008   3.253  1.00 84.21           C  
ATOM    489  OD1 ASP A  60      13.393  14.693   2.465  1.00 78.40           O  
ATOM    490  OD2 ASP A  60      12.666  15.739   4.249  1.00 81.78           O  
ATOM    491  N   LEU A  61       8.514  13.695   1.403  1.00 93.98           N  
ATOM    492  CA  LEU A  61       7.300  12.893   1.304  1.00 94.26           C  
ATOM    493  C   LEU A  61       7.256  12.136  -0.019  1.00 94.43           C  
ATOM    494  CB  LEU A  61       6.059  13.779   1.440  1.00 93.37           C  
ATOM    495  O   LEU A  61       6.899  10.956  -0.053  1.00 94.09           O  
ATOM    496  CG  LEU A  61       4.711  13.057   1.462  1.00 89.48           C  
ATOM    497  CD1 LEU A  61       4.657  12.070   2.624  1.00 83.69           C  
ATOM    498  CD2 LEU A  61       3.568  14.063   1.555  1.00 83.36           C  
ATOM    499  N   LYS A  62       7.619  12.839  -1.019  1.00 94.05           N  
ATOM    500  CA  LYS A  62       7.689  12.213  -2.336  1.00 94.16           C  
ATOM    501  C   LYS A  62       8.659  11.035  -2.335  1.00 94.32           C  
ATOM    502  CB  LYS A  62       8.107  13.235  -3.395  1.00 92.62           C  
ATOM    503  O   LYS A  62       8.330   9.953  -2.825  1.00 93.87           O  
ATOM    504  CG  LYS A  62       7.997  12.725  -4.824  1.00 82.83           C  
ATOM    505  CD  LYS A  62       8.397  13.796  -5.832  1.00 78.87           C  
ATOM    506  CE  LYS A  62       8.203  13.317  -7.264  1.00 72.26           C  
ATOM    507  NZ  LYS A  62       8.492  14.398  -8.253  1.00 65.81           N  
ATOM    508  N   LYS A  63       9.811  11.129  -1.750  1.00 94.48           N  
ATOM    509  CA  LYS A  63      10.801  10.059  -1.663  1.00 94.45           C  
ATOM    510  C   LYS A  63      10.272   8.888  -0.839  1.00 94.49           C  
ATOM    511  CB  LYS A  63      12.104  10.581  -1.056  1.00 93.13           C  
ATOM    512  O   LYS A  63      10.504   7.727  -1.182  1.00 93.94           O  
ATOM    513  CG  LYS A  63      12.932  11.432  -2.007  1.00 82.38           C  
ATOM    514  CD  LYS A  63      14.201  11.945  -1.337  1.00 76.58           C  
ATOM    515  CE  LYS A  63      14.994  12.855  -2.264  1.00 68.62           C  
ATOM    516  NZ  LYS A  63      16.183  13.444  -1.578  1.00 60.91           N  
ATOM    517  N   HIS A  64       9.557   9.262   0.200  1.00 93.87           N  
ATOM    518  CA  HIS A  64       8.974   8.206   1.019  1.00 94.19           C  
ATOM    519  C   HIS A  64       7.919   7.425   0.242  1.00 94.44           C  
ATOM    520  CB  HIS A  64       8.361   8.792   2.293  1.00 93.48           C  
ATOM    521  O   HIS A  64       7.805   6.207   0.394  1.00 94.16           O  
ATOM    522  CG  HIS A  64       7.934   7.756   3.284  1.00 90.88           C  
ATOM    523  CD2 HIS A  64       6.702   7.374   3.695  1.00 86.28           C  
ATOM    524  ND1 HIS A  64       8.832   6.979   3.982  1.00 86.25           N  
ATOM    525  CE1 HIS A  64       8.169   6.160   4.781  1.00 86.30           C  
ATOM    526  NE2 HIS A  64       6.875   6.380   4.626  1.00 86.93           N  
ATOM    527  N   GLY A  65       7.170   8.163  -0.555  1.00 94.68           N  
ATOM    528  CA  GLY A  65       6.204   7.506  -1.421  1.00 94.99           C  
ATOM    529  C   GLY A  65       6.836   6.500  -2.365  1.00 95.13           C  
ATOM    530  O   GLY A  65       6.308   5.402  -2.555  1.00 94.81           O  
ATOM    531  N   VAL A  66       7.982   6.843  -2.877  1.00 95.60           N  
ATOM    532  CA  VAL A  66       8.720   5.946  -3.761  1.00 95.62           C  
ATOM    533  C   VAL A  66       9.153   4.701  -2.990  1.00 95.49           C  
ATOM    534  CB  VAL A  66       9.951   6.645  -4.380  1.00 94.99           C  
ATOM    535  O   VAL A  66       8.996   3.578  -3.474  1.00 95.07           O  
ATOM    536  CG1 VAL A  66      10.811   5.643  -5.147  1.00 90.92           C  
ATOM    537  CG2 VAL A  66       9.512   7.787  -5.294  1.00 90.55           C  
ATOM    538  N   THR A  67       9.614   4.916  -1.850  1.00 93.96           N  
ATOM    539  CA  THR A  67      10.072   3.815  -1.010  1.00 93.96           C  
ATOM    540  C   THR A  67       8.932   2.840  -0.728  1.00 94.05           C  
ATOM    541  CB  THR A  67      10.652   4.330   0.320  1.00 93.02           C  
ATOM    542  O   THR A  67       9.108   1.624  -0.831  1.00 93.51           O  
ATOM    543  CG2 THR A  67      11.041   3.173   1.235  1.00 85.87           C  
ATOM    544  OG1 THR A  67      11.814   5.124   0.052  1.00 86.29           O  
ATOM    545  N   VAL A  68       7.819   3.376  -0.348  1.00 93.97           N  
ATOM    546  CA  VAL A  68       6.660   2.564   0.007  1.00 94.21           C  
ATOM    547  C   VAL A  68       6.214   1.745  -1.202  1.00 94.43           C  
ATOM    548  CB  VAL A  68       5.492   3.435   0.521  1.00 93.24           C  
ATOM    549  O   VAL A  68       6.037   0.528  -1.105  1.00 94.04           O  
ATOM    550  CG1 VAL A  68       4.209   2.612   0.623  1.00 86.68           C  
ATOM    551  CG2 VAL A  68       5.844   4.052   1.874  1.00 85.71           C  
ATOM    552  N   LEU A  69       6.096   2.400  -2.361  1.00 95.62           N  
ATOM    553  CA  LEU A  69       5.518   1.708  -3.508  1.00 95.71           C  
ATOM    554  C   LEU A  69       6.521   0.733  -4.116  1.00 95.54           C  
ATOM    555  CB  LEU A  69       5.059   2.713  -4.567  1.00 95.15           C  
ATOM    556  O   LEU A  69       6.133  -0.297  -4.672  1.00 94.98           O  
ATOM    557  CG  LEU A  69       3.841   3.566  -4.209  1.00 92.69           C  
ATOM    558  CD1 LEU A  69       3.331   4.306  -5.442  1.00 86.72           C  
ATOM    559  CD2 LEU A  69       2.741   2.701  -3.605  1.00 86.38           C  
ATOM    560  N   THR A  70       7.800   1.080  -3.990  1.00 95.59           N  
ATOM    561  CA  THR A  70       8.819   0.136  -4.432  1.00 95.53           C  
ATOM    562  C   THR A  70       8.777  -1.138  -3.594  1.00 95.32           C  
ATOM    563  CB  THR A  70      10.226   0.757  -4.356  1.00 94.80           C  
ATOM    564  O   THR A  70       8.846  -2.245  -4.133  1.00 94.77           O  
ATOM    565  CG2 THR A  70      11.299  -0.265  -4.717  1.00 89.38           C  
ATOM    566  OG1 THR A  70      10.306   1.859  -5.269  1.00 89.36           O  
ATOM    567  N   ALA A  71       8.653  -0.986  -2.334  1.00 94.68           N  
ATOM    568  CA  ALA A  71       8.566  -2.142  -1.445  1.00 94.70           C  
ATOM    569  C   ALA A  71       7.309  -2.959  -1.729  1.00 94.75           C  
ATOM    570  CB  ALA A  71       8.587  -1.694   0.014  1.00 93.86           C  
ATOM    571  O   ALA A  71       7.367  -4.188  -1.819  1.00 94.29           O  
ATOM    572  N   LEU A  72       6.193  -2.282  -1.865  1.00 95.38           N  
ATOM    573  CA  LEU A  72       4.944  -2.982  -2.145  1.00 95.45           C  
ATOM    574  C   LEU A  72       5.021  -3.717  -3.479  1.00 95.41           C  
ATOM    575  CB  LEU A  72       3.770  -2.000  -2.157  1.00 94.71           C  
ATOM    576  O   LEU A  72       4.535  -4.844  -3.600  1.00 94.90           O  
ATOM    577  CG  LEU A  72       2.381  -2.606  -2.362  1.00 91.02           C  
ATOM    578  CD1 LEU A  72       2.115  -3.686  -1.319  1.00 84.49           C  
ATOM    579  CD2 LEU A  72       1.310  -1.522  -2.303  1.00 83.91           C  
ATOM    580  N   GLY A  73       5.597  -3.086  -4.450  1.00 95.71           N  
ATOM    581  CA  GLY A  73       5.784  -3.744  -5.733  1.00 95.69           C  
ATOM    582  C   GLY A  73       6.581  -5.030  -5.633  1.00 95.56           C  
ATOM    583  O   GLY A  73       6.239  -6.030  -6.269  1.00 94.98           O  
ATOM    584  N   ALA A  74       7.645  -4.953  -4.856  1.00 94.91           N  
ATOM    585  CA  ALA A  74       8.458  -6.146  -4.639  1.00 94.78           C  
ATOM    586  C   ALA A  74       7.633  -7.267  -4.014  1.00 94.50           C  
ATOM    587  CB  ALA A  74       9.660  -5.818  -3.756  1.00 93.97           C  
ATOM    588  O   ALA A  74       7.795  -8.437  -4.367  1.00 93.71           O  
ATOM    589  N   ILE A  75       6.730  -6.918  -3.165  1.00 94.29           N  
ATOM    590  CA  ILE A  75       5.882  -7.889  -2.482  1.00 94.28           C  
ATOM    591  C   ILE A  75       4.867  -8.469  -3.464  1.00 94.16           C  
ATOM    592  CB  ILE A  75       5.157  -7.254  -1.274  1.00 93.42           C  
ATOM    593  O   ILE A  75       4.697  -9.687  -3.543  1.00 93.42           O  
ATOM    594  CG1 ILE A  75       6.147  -6.998  -0.131  1.00 88.15           C  
ATOM    595  CG2 ILE A  75       4.002  -8.145  -0.808  1.00 87.49           C  
ATOM    596  CD1 ILE A  75       5.600  -6.103   0.973  1.00 83.52           C  
ATOM    597  N   LEU A  76       4.198  -7.637  -4.217  1.00 94.79           N  
ATOM    598  CA  LEU A  76       3.143  -8.060  -5.132  1.00 94.85           C  
ATOM    599  C   LEU A  76       3.699  -8.980  -6.214  1.00 94.45           C  
ATOM    600  CB  LEU A  76       2.472  -6.843  -5.775  1.00 94.34           C  
ATOM    601  O   LEU A  76       3.045  -9.949  -6.606  1.00 93.61           O  
ATOM    602  CG  LEU A  76       1.620  -5.972  -4.851  1.00 92.80           C  
ATOM    603  CD1 LEU A  76       1.125  -4.736  -5.595  1.00 89.64           C  
ATOM    604  CD2 LEU A  76       0.447  -6.771  -4.293  1.00 89.37           C  
ATOM    605  N   LYS A  77       4.910  -8.790  -6.618  1.00 94.65           N  
ATOM    606  CA  LYS A  77       5.517  -9.546  -7.709  1.00 94.52           C  
ATOM    607  C   LYS A  77       5.891 -10.956  -7.260  1.00 93.98           C  
ATOM    608  CB  LYS A  77       6.753  -8.821  -8.242  1.00 93.64           C  
ATOM    609  O   LYS A  77       6.144 -11.831  -8.090  1.00 92.77           O  
ATOM    610  CG  LYS A  77       6.435  -7.603  -9.098  1.00 90.03           C  
ATOM    611  CD  LYS A  77       7.701  -6.866  -9.514  1.00 87.05           C  
ATOM    612  CE  LYS A  77       7.381  -5.591 -10.282  1.00 82.32           C  
ATOM    613  NZ  LYS A  77       8.607  -4.781 -10.548  1.00 76.44           N  
ATOM    614  N   LYS A  78       5.913 -11.133  -6.007  1.00 94.05           N  
ATOM    615  CA  LYS A  78       6.218 -12.456  -5.471  1.00 93.77           C  
ATOM    616  C   LYS A  78       4.968 -13.331  -5.422  1.00 93.33           C  
ATOM    617  CB  LYS A  78       6.832 -12.341  -4.075  1.00 93.07           C  
ATOM    618  O   LYS A  78       5.054 -14.531  -5.153  1.00 92.07           O  
ATOM    619  CG  LYS A  78       8.186 -11.648  -4.050  1.00 90.61           C  
ATOM    620  CD  LYS A  78       9.231 -12.434  -4.831  1.00 87.52           C  
ATOM    621  CE  LYS A  78      10.608 -11.793  -4.725  1.00 83.25           C  
ATOM    622  NZ  LYS A  78      11.625 -12.529  -5.535  1.00 78.70           N  
ATOM    623  N   LYS A  79       3.819 -12.788  -5.692  1.00 93.06           N  
ATOM    624  CA  LYS A  79       2.557 -13.507  -5.836  1.00 92.89           C  
ATOM    625  C   LYS A  79       2.297 -14.408  -4.633  1.00 91.39           C  
ATOM    626  CB  LYS A  79       2.555 -14.336  -7.122  1.00 91.64           C  
ATOM    627  O   LYS A  79       2.000 -15.594  -4.791  1.00 87.73           O  
ATOM    628  CG  LYS A  79       2.728 -13.512  -8.389  1.00 89.32           C  
ATOM    629  CD  LYS A  79       2.670 -14.386  -9.636  1.00 85.89           C  
ATOM    630  CE  LYS A  79       2.954 -13.581 -10.897  1.00 83.92           C  
ATOM    631  NZ  LYS A  79       2.978 -14.448 -12.113  1.00 77.14           N  
ATOM    632  N   GLY A  80       2.513 -13.821  -3.486  1.00 91.02           N  
ATOM    633  CA  GLY A  80       2.167 -14.556  -2.280  1.00 90.55           C  
ATOM    634  C   GLY A  80       3.359 -15.235  -1.632  1.00 89.30           C  
ATOM    635  O   GLY A  80       3.283 -15.669  -0.481  1.00 86.25           O  
ATOM    636  N   HIS A  81       4.449 -15.358  -2.297  1.00 92.07           N  
ATOM    637  CA  HIS A  81       5.677 -15.935  -1.761  1.00 92.27           C  
ATOM    638  C   HIS A  81       6.675 -14.848  -1.377  1.00 91.70           C  
ATOM    639  CB  HIS A  81       6.306 -16.892  -2.776  1.00 90.36           C  
ATOM    640  O   HIS A  81       7.813 -14.850  -1.851  1.00 89.64           O  
ATOM    641  CG  HIS A  81       5.375 -17.964  -3.247  1.00 83.87           C  
ATOM    642  CD2 HIS A  81       4.783 -18.163  -4.448  1.00 76.75           C  
ATOM    643  ND1 HIS A  81       4.954 -18.994  -2.433  1.00 74.67           N  
ATOM    644  CE1 HIS A  81       4.142 -19.782  -3.117  1.00 77.09           C  
ATOM    645  NE2 HIS A  81       4.021 -19.300  -4.342  1.00 76.69           N  
ATOM    646  N   HIS A  82       6.222 -13.967  -0.564  1.00 92.39           N  
ATOM    647  CA  HIS A  82       6.960 -12.734  -0.314  1.00 92.76           C  
ATOM    648  C   HIS A  82       7.562 -12.728   1.087  1.00 91.98           C  
ATOM    649  CB  HIS A  82       6.051 -11.518  -0.500  1.00 91.33           C  
ATOM    650  O   HIS A  82       7.734 -11.665   1.689  1.00 89.18           O  
ATOM    651  CG  HIS A  82       4.726 -11.649   0.183  1.00 89.30           C  
ATOM    652  CD2 HIS A  82       4.345 -11.355   1.448  1.00 84.33           C  
ATOM    653  ND1 HIS A  82       3.607 -12.141  -0.453  1.00 82.64           N  
ATOM    654  CE1 HIS A  82       2.591 -12.142   0.394  1.00 85.16           C  
ATOM    655  NE2 HIS A  82       3.013 -11.670   1.555  1.00 87.00           N  
ATOM    656  N   GLU A  83       7.819 -13.911   1.675  1.00 92.23           N  
ATOM    657  CA  GLU A  83       8.316 -13.985   3.046  1.00 92.00           C  
ATOM    658  C   GLU A  83       9.602 -13.179   3.211  1.00 92.12           C  
ATOM    659  CB  GLU A  83       8.552 -15.441   3.455  1.00 89.12           C  
ATOM    660  O   GLU A  83       9.776 -12.476   4.208  1.00 90.78           O  
ATOM    661  CG  GLU A  83       8.899 -15.618   4.926  1.00 74.65           C  
ATOM    662  CD  GLU A  83       9.071 -17.074   5.330  1.00 69.49           C  
ATOM    663  OE1 GLU A  83       8.782 -17.971   4.507  1.00 64.51           O  
ATOM    664  OE2 GLU A  83       9.499 -17.319   6.481  1.00 62.20           O  
ATOM    665  N   ALA A  84      10.494 -13.243   2.283  1.00 92.05           N  
ATOM    666  CA  ALA A  84      11.782 -12.562   2.370  1.00 92.06           C  
ATOM    667  C   ALA A  84      11.603 -11.046   2.362  1.00 92.12           C  
ATOM    668  CB  ALA A  84      12.691 -12.993   1.222  1.00 90.48           C  
ATOM    669  O   ALA A  84      12.327 -10.326   3.054  1.00 91.20           O  
ATOM    670  N   GLU A  85      10.650 -10.599   1.634  1.00 91.63           N  
ATOM    671  CA  GLU A  85      10.391  -9.165   1.540  1.00 91.98           C  
ATOM    672  C   GLU A  85       9.600  -8.667   2.747  1.00 91.78           C  
ATOM    673  CB  GLU A  85       9.639  -8.838   0.247  1.00 91.20           C  
ATOM    674  O   GLU A  85       9.767  -7.524   3.176  1.00 90.93           O  
ATOM    675  CG  GLU A  85      10.493  -8.957  -1.007  1.00 89.33           C  
ATOM    676  CD  GLU A  85      10.703 -10.394  -1.455  1.00 88.30           C  
ATOM    677  OE1 GLU A  85       9.963 -11.290  -0.989  1.00 86.55           O  
ATOM    678  OE2 GLU A  85      11.616 -10.627  -2.279  1.00 87.90           O  
ATOM    679  N   LEU A  86       8.778  -9.506   3.225  1.00 93.02           N  
ATOM    680  CA  LEU A  86       7.849  -9.105   4.276  1.00 93.07           C  
ATOM    681  C   LEU A  86       8.554  -9.028   5.625  1.00 92.79           C  
ATOM    682  CB  LEU A  86       6.674 -10.083   4.356  1.00 91.08           C  
ATOM    683  O   LEU A  86       8.231  -8.171   6.452  1.00 91.54           O  
ATOM    684  CG  LEU A  86       5.511  -9.674   5.260  1.00 81.09           C  
ATOM    685  CD1 LEU A  86       4.843  -8.411   4.725  1.00 70.59           C  
ATOM    686  CD2 LEU A  86       4.500 -10.810   5.379  1.00 70.71           C  
ATOM    687  N   LYS A  87       9.519  -9.877   5.821  1.00 92.75           N  
ATOM    688  CA  LYS A  87      10.149 -10.002   7.132  1.00 92.72           C  
ATOM    689  C   LYS A  87      10.775  -8.681   7.570  1.00 92.83           C  
ATOM    690  CB  LYS A  87      11.208 -11.105   7.116  1.00 90.85           C  
ATOM    691  O   LYS A  87      10.495  -8.188   8.665  1.00 91.96           O  
ATOM    692  CG  LYS A  87      11.810 -11.405   8.481  1.00 80.73           C  
ATOM    693  CD  LYS A  87      12.759 -12.595   8.424  1.00 76.47           C  
ATOM    694  CE  LYS A  87      13.407 -12.860   9.777  1.00 68.09           C  
ATOM    695  NZ  LYS A  87      14.310 -14.049   9.735  1.00 60.18           N  
ATOM    696  N   PRO A  88      11.639  -8.079   6.797  1.00 92.57           N  
ATOM    697  CA  PRO A  88      12.208  -6.802   7.235  1.00 92.59           C  
ATOM    698  C   PRO A  88      11.156  -5.706   7.383  1.00 92.68           C  
ATOM    699  CB  PRO A  88      13.201  -6.459   6.121  1.00 91.43           C  
ATOM    700  O   PRO A  88      11.268  -4.853   8.267  1.00 91.99           O  
ATOM    701  CG  PRO A  88      12.726  -7.234   4.934  1.00 87.59           C  
ATOM    702  CD  PRO A  88      12.114  -8.517   5.417  1.00 86.31           C  
ATOM    703  N   LEU A  89      10.156  -5.717   6.561  1.00 92.60           N  
ATOM    704  CA  LEU A  89       9.091  -4.723   6.640  1.00 92.69           C  
ATOM    705  C   LEU A  89       8.288  -4.887   7.926  1.00 92.91           C  
ATOM    706  CB  LEU A  89       8.162  -4.835   5.427  1.00 91.31           C  
ATOM    707  O   LEU A  89       8.011  -3.905   8.619  1.00 92.25           O  
ATOM    708  CG  LEU A  89       7.135  -3.715   5.254  1.00 84.45           C  
ATOM    709  CD1 LEU A  89       7.819  -2.438   4.777  1.00 76.16           C  
ATOM    710  CD2 LEU A  89       6.041  -4.138   4.280  1.00 75.85           C  
ATOM    711  N   ALA A  90       7.971  -6.102   8.223  1.00 93.06           N  
ATOM    712  CA  ALA A  90       7.231  -6.377   9.452  1.00 93.20           C  
ATOM    713  C   ALA A  90       8.042  -5.978  10.681  1.00 92.99           C  
ATOM    714  CB  ALA A  90       6.852  -7.854   9.525  1.00 92.46           C  
ATOM    715  O   ALA A  90       7.510  -5.368  11.612  1.00 92.18           O  
ATOM    716  N   GLN A  91       9.256  -6.306  10.653  1.00 93.00           N  
ATOM    717  CA  GLN A  91      10.130  -5.987  11.776  1.00 92.97           C  
ATOM    718  C   GLN A  91      10.189  -4.481  12.016  1.00 93.11           C  
ATOM    719  CB  GLN A  91      11.537  -6.535  11.534  1.00 91.45           C  
ATOM    720  O   GLN A  91      10.048  -4.022  13.152  1.00 92.42           O  
ATOM    721  CG  GLN A  91      12.485  -6.337  12.710  1.00 81.82           C  
ATOM    722  CD  GLN A  91      13.710  -7.229  12.633  1.00 76.27           C  
ATOM    723  NE2 GLN A  91      14.485  -7.267  13.711  1.00 66.17           N  
ATOM    724  OE1 GLN A  91      13.958  -7.879  11.612  1.00 72.31           O  
ATOM    725  N   SER A  92      10.406  -3.709  10.986  1.00 92.00           N  
ATOM    726  CA  SER A  92      10.506  -2.263  11.148  1.00 91.83           C  
ATOM    727  C   SER A  92       9.170  -1.660  11.572  1.00 92.09           C  
ATOM    728  CB  SER A  92      10.981  -1.609   9.850  1.00 90.48           C  
ATOM    729  O   SER A  92       9.125  -0.784  12.438  1.00 91.34           O  
ATOM    730  OG  SER A  92      10.022  -1.781   8.821  1.00 77.56           O  
ATOM    731  N   HIS A  93       8.081  -2.139  11.042  1.00 91.86           N  
ATOM    732  CA  HIS A  93       6.776  -1.576  11.369  1.00 92.02           C  
ATOM    733  C   HIS A  93       6.357  -1.944  12.788  1.00 91.61           C  
ATOM    734  CB  HIS A  93       5.721  -2.052  10.368  1.00 91.20           C  
ATOM    735  O   HIS A  93       5.701  -1.154  13.471  1.00 90.54           O  
ATOM    736  CG  HIS A  93       5.761  -1.325   9.062  1.00 88.60           C  
ATOM    737  CD2 HIS A  93       4.944  -0.378   8.547  1.00 83.86           C  
ATOM    738  ND1 HIS A  93       6.735  -1.552   8.114  1.00 84.78           N  
ATOM    739  CE1 HIS A  93       6.515  -0.772   7.069  1.00 84.77           C  
ATOM    740  NE2 HIS A  93       5.433  -0.049   7.306  1.00 84.69           N  
ATOM    741  N   ALA A  94       6.727  -3.137  13.163  1.00 92.47           N  
ATOM    742  CA  ALA A  94       6.323  -3.598  14.488  1.00 92.45           C  
ATOM    743  C   ALA A  94       7.209  -2.993  15.573  1.00 91.99           C  
ATOM    744  CB  ALA A  94       6.369  -5.123  14.558  1.00 91.96           C  
ATOM    745  O   ALA A  94       6.718  -2.592  16.632  1.00 90.83           O  
ATOM    746  N   THR A  95       8.455  -2.909  15.348  1.00 90.90           N  
ATOM    747  CA  THR A  95       9.366  -2.615  16.449  1.00 90.45           C  
ATOM    748  C   THR A  95       9.851  -1.169  16.378  1.00 89.96           C  
ATOM    749  CB  THR A  95      10.577  -3.566  16.442  1.00 89.13           C  
ATOM    750  O   THR A  95       9.982  -0.502  17.406  1.00 88.42           O  
ATOM    751  CG2 THR A  95      10.133  -5.022  16.546  1.00 79.43           C  
ATOM    752  OG1 THR A  95      11.310  -3.388  15.224  1.00 81.60           O  
ATOM    753  N   LYS A  96      10.074  -0.620  15.190  1.00 89.66           N  
ATOM    754  CA  LYS A  96      10.612   0.730  15.057  1.00 89.11           C  
ATOM    755  C   LYS A  96       9.492   1.759  14.934  1.00 89.29           C  
ATOM    756  CB  LYS A  96      11.543   0.821  13.847  1.00 87.25           C  
ATOM    757  O   LYS A  96       9.464   2.746  15.672  1.00 87.85           O  
ATOM    758  CG  LYS A  96      12.250   2.161  13.709  1.00 78.90           C  
ATOM    759  CD  LYS A  96      13.252   2.149  12.561  1.00 74.12           C  
ATOM    760  CE  LYS A  96      13.898   3.514  12.367  1.00 64.47           C  
ATOM    761  NZ  LYS A  96      14.869   3.511  11.233  1.00 56.72           N  
ATOM    762  N   HIS A  97       8.532   1.465  14.094  1.00 88.53           N  
ATOM    763  CA  HIS A  97       7.515   2.460  13.777  1.00 88.40           C  
ATOM    764  C   HIS A  97       6.238   2.217  14.574  1.00 88.21           C  
ATOM    765  CB  HIS A  97       7.208   2.453  12.278  1.00 86.95           C  
ATOM    766  O   HIS A  97       5.417   3.123  14.732  1.00 86.67           O  
ATOM    767  CG  HIS A  97       8.390   2.778  11.422  1.00 81.63           C  
ATOM    768  CD2 HIS A  97       8.995   2.073  10.437  1.00 75.78           C  
ATOM    769  ND1 HIS A  97       9.091   3.959  11.539  1.00 72.73           N  
ATOM    770  CE1 HIS A  97      10.079   3.966  10.659  1.00 76.40           C  
ATOM    771  NE2 HIS A  97      10.043   2.833   9.978  1.00 71.69           N  
ATOM    772  N   LYS A  98       6.101   0.954  15.054  1.00 90.29           N  
ATOM    773  CA  LYS A  98       4.967   0.543  15.875  1.00 90.22           C  
ATOM    774  C   LYS A  98       3.644   0.907  15.208  1.00 90.21           C  
ATOM    775  CB  LYS A  98       5.047   1.182  17.262  1.00 88.33           C  
ATOM    776  O   LYS A  98       2.788   1.547  15.822  1.00 88.68           O  
ATOM    777  CG  LYS A  98       6.284   0.786  18.056  1.00 82.45           C  
ATOM    778  CD  LYS A  98       6.234   1.331  19.477  1.00 78.18           C  
ATOM    779  CE  LYS A  98       7.456   0.909  20.282  1.00 70.99           C  
ATOM    780  NZ  LYS A  98       7.436   1.480  21.661  1.00 62.23           N  
ATOM    781  N   ILE A  99       3.444   0.481  14.057  1.00 91.61           N  
ATOM    782  CA  ILE A  99       2.275   0.780  13.237  1.00 91.72           C  
ATOM    783  C   ILE A  99       1.172  -0.237  13.520  1.00 91.76           C  
ATOM    784  CB  ILE A  99       2.627   0.785  11.733  1.00 90.61           C  
ATOM    785  O   ILE A  99       1.366  -1.441  13.332  1.00 90.95           O  
ATOM    786  CG1 ILE A  99       3.699   1.840  11.438  1.00 84.64           C  
ATOM    787  CG2 ILE A  99       1.374   1.026  10.886  1.00 84.06           C  
ATOM    788  CD1 ILE A  99       3.283   3.261  11.793  1.00 80.67           C  
ATOM    789  N   PRO A 100       0.023   0.211  13.932  1.00 92.32           N  
ATOM    790  CA  PRO A 100      -1.079  -0.737  14.111  1.00 92.38           C  
ATOM    791  C   PRO A 100      -1.556  -1.343  12.793  1.00 92.52           C  
ATOM    792  CB  PRO A 100      -2.178   0.115  14.750  1.00 91.34           C  
ATOM    793  O   PRO A 100      -1.474  -0.696  11.746  1.00 92.00           O  
ATOM    794  CG  PRO A 100      -1.472   1.328  15.263  1.00 87.76           C  
ATOM    795  CD  PRO A 100      -0.260   1.572  14.409  1.00 86.36           C  
ATOM    796  N   ILE A 101      -2.066  -2.536  12.884  1.00 91.75           N  
ATOM    797  CA  ILE A 101      -2.569  -3.234  11.706  1.00 91.73           C  
ATOM    798  C   ILE A 101      -3.679  -2.413  11.054  1.00 91.98           C  
ATOM    799  CB  ILE A 101      -3.085  -4.646  12.063  1.00 90.31           C  
ATOM    800  O   ILE A 101      -3.819  -2.408   9.829  1.00 91.29           O  
ATOM    801  CG1 ILE A 101      -1.916  -5.563  12.438  1.00 80.88           C  
ATOM    802  CG2 ILE A 101      -3.893  -5.235  10.903  1.00 80.86           C  
ATOM    803  CD1 ILE A 101      -0.902  -5.762  11.319  1.00 76.40           C  
ATOM    804  N   LYS A 102      -4.439  -1.672  11.859  1.00 92.91           N  
ATOM    805  CA  LYS A 102      -5.525  -0.838  11.353  1.00 92.98           C  
ATOM    806  C   LYS A 102      -5.004   0.207  10.371  1.00 93.37           C  
ATOM    807  CB  LYS A 102      -6.258  -0.153  12.507  1.00 91.59           C  
ATOM    808  O   LYS A 102      -5.687   0.555   9.406  1.00 92.89           O  
ATOM    809  CG  LYS A 102      -7.462   0.670  12.073  1.00 83.03           C  
ATOM    810  CD  LYS A 102      -8.544  -0.205  11.454  1.00 77.47           C  
ATOM    811  CE  LYS A 102      -9.811   0.589  11.168  1.00 68.62           C  
ATOM    812  NZ  LYS A 102     -10.886  -0.272  10.590  1.00 60.30           N  
ATOM    813  N   TYR A 103      -3.777   0.650  10.578  1.00 93.64           N  
ATOM    814  CA  TYR A 103      -3.214   1.654   9.682  1.00 93.94           C  
ATOM    815  C   TYR A 103      -2.912   1.056   8.313  1.00 93.92           C  
ATOM    816  CB  TYR A 103      -1.940   2.256  10.282  1.00 93.34           C  
ATOM    817  O   TYR A 103      -2.906   1.767   7.306  1.00 93.39           O  
ATOM    818  CG  TYR A 103      -2.200   3.255  11.383  1.00 91.56           C  
ATOM    819  CD1 TYR A 103      -3.414   3.268  12.066  1.00 87.77           C  
ATOM    820  CD2 TYR A 103      -1.233   4.188  11.741  1.00 87.71           C  
ATOM    821  CE1 TYR A 103      -3.659   4.189  13.079  1.00 87.77           C  
ATOM    822  CE2 TYR A 103      -1.468   5.113  12.754  1.00 88.29           C  
ATOM    823  OH  TYR A 103      -2.919   6.019  14.419  1.00 81.14           O  
ATOM    824  CZ  TYR A 103      -2.681   5.105  13.416  1.00 86.75           C  
ATOM    825  N   LEU A 104      -2.655  -0.271   8.292  1.00 93.35           N  
ATOM    826  CA  LEU A 104      -2.424  -0.929   7.011  1.00 93.47           C  
ATOM    827  C   LEU A 104      -3.721  -1.042   6.216  1.00 93.41           C  
ATOM    828  CB  LEU A 104      -1.820  -2.319   7.223  1.00 92.42           C  
ATOM    829  O   LEU A 104      -3.700  -1.059   4.984  1.00 92.70           O  
ATOM    830  CG  LEU A 104      -0.457  -2.368   7.916  1.00 88.52           C  
ATOM    831  CD1 LEU A 104       0.008  -3.812   8.070  1.00 82.45           C  
ATOM    832  CD2 LEU A 104       0.568  -1.550   7.137  1.00 82.11           C  
ATOM    833  N   GLU A 105      -4.870  -1.066   6.959  1.00 93.74           N  
ATOM    834  CA  GLU A 105      -6.156  -0.989   6.271  1.00 93.82           C  
ATOM    835  C   GLU A 105      -6.363   0.384   5.639  1.00 94.15           C  
ATOM    836  CB  GLU A 105      -7.302  -1.302   7.237  1.00 92.09           C  
ATOM    837  O   GLU A 105      -6.847   0.487   4.510  1.00 93.72           O  
ATOM    838  CG  GLU A 105      -7.326  -2.747   7.715  1.00 80.16           C  
ATOM    839  CD  GLU A 105      -8.432  -3.028   8.720  1.00 74.98           C  
ATOM    840  OE1 GLU A 105      -9.248  -2.120   8.993  1.00 70.60           O  
ATOM    841  OE2 GLU A 105      -8.481  -4.166   9.238  1.00 68.21           O  
ATOM    842  N   PHE A 106      -5.989   1.414   6.378  1.00 94.79           N  
ATOM    843  CA  PHE A 106      -6.133   2.785   5.901  1.00 95.09           C  
ATOM    844  C   PHE A 106      -5.344   2.996   4.614  1.00 95.12           C  
ATOM    845  CB  PHE A 106      -5.670   3.779   6.970  1.00 94.64           C  
ATOM    846  O   PHE A 106      -5.859   3.566   3.650  1.00 94.82           O  
ATOM    847  CG  PHE A 106      -6.526   3.783   8.207  1.00 93.27           C  
ATOM    848  CD1 PHE A 106      -7.802   3.234   8.188  1.00 90.23           C  
ATOM    849  CD2 PHE A 106      -6.054   4.335   9.391  1.00 90.22           C  
ATOM    850  CE1 PHE A 106      -8.597   3.236   9.332  1.00 90.06           C  
ATOM    851  CE2 PHE A 106      -6.842   4.340  10.538  1.00 90.25           C  
ATOM    852  CZ  PHE A 106      -8.114   3.791  10.506  1.00 89.17           C  
ATOM    853  N   ILE A 107      -4.041   2.522   4.538  1.00 95.21           N  
ATOM    854  CA  ILE A 107      -3.252   2.775   3.337  1.00 95.43           C  
ATOM    855  C   ILE A 107      -3.769   1.912   2.188  1.00 95.48           C  
ATOM    856  CB  ILE A 107      -1.751   2.501   3.580  1.00 94.54           C  
ATOM    857  O   ILE A 107      -3.698   2.311   1.023  1.00 95.09           O  
ATOM    858  CG1 ILE A 107      -0.916   3.028   2.407  1.00 84.00           C  
ATOM    859  CG2 ILE A 107      -1.503   1.006   3.801  1.00 83.82           C  
ATOM    860  CD1 ILE A 107       0.568   3.173   2.719  1.00 76.44           C  
ATOM    861  N   SER A 108      -4.324   0.739   2.495  1.00 94.97           N  
ATOM    862  CA  SER A 108      -4.946  -0.070   1.452  1.00 95.02           C  
ATOM    863  C   SER A 108      -6.089   0.682   0.778  1.00 94.93           C  
ATOM    864  CB  SER A 108      -5.463  -1.387   2.031  1.00 94.30           C  
ATOM    865  O   SER A 108      -6.200   0.685  -0.450  1.00 94.42           O  
ATOM    866  OG  SER A 108      -4.392  -2.176   2.521  1.00 85.91           O  
ATOM    867  N   GLU A 109      -6.888   1.369   1.606  1.00 95.19           N  
ATOM    868  CA  GLU A 109      -7.987   2.169   1.075  1.00 95.24           C  
ATOM    869  C   GLU A 109      -7.468   3.323   0.222  1.00 95.34           C  
ATOM    870  CB  GLU A 109      -8.860   2.706   2.212  1.00 94.22           C  
ATOM    871  O   GLU A 109      -8.040   3.636  -0.824  1.00 95.00           O  
ATOM    872  CG  GLU A 109      -9.666   1.632   2.928  1.00 85.74           C  
ATOM    873  CD  GLU A 109     -10.389   2.147   4.162  1.00 80.10           C  
ATOM    874  OE1 GLU A 109     -10.308   3.363   4.450  1.00 77.34           O  
ATOM    875  OE2 GLU A 109     -11.041   1.328   4.848  1.00 75.20           O  
ATOM    876  N   ALA A 110      -6.397   3.936   0.690  1.00 95.76           N  
ATOM    877  CA  ALA A 110      -5.785   5.034  -0.054  1.00 95.89           C  
ATOM    878  C   ALA A 110      -5.253   4.554  -1.401  1.00 95.96           C  
ATOM    879  CB  ALA A 110      -4.662   5.669   0.763  1.00 95.44           C  
ATOM    880  O   ALA A 110      -5.416   5.233  -2.418  1.00 95.72           O  
ATOM    881  N   ILE A 111      -4.645   3.376  -1.425  1.00 95.96           N  
ATOM    882  CA  ILE A 111      -4.106   2.793  -2.649  1.00 96.03           C  
ATOM    883  C   ILE A 111      -5.236   2.546  -3.645  1.00 95.94           C  
ATOM    884  CB  ILE A 111      -3.347   1.478  -2.362  1.00 95.69           C  
ATOM    885  O   ILE A 111      -5.160   2.976  -4.799  1.00 95.59           O  
ATOM    886  CG1 ILE A 111      -2.018   1.771  -1.655  1.00 94.56           C  
ATOM    887  CG2 ILE A 111      -3.117   0.694  -3.657  1.00 94.39           C  
ATOM    888  CD1 ILE A 111      -1.376   0.550  -1.013  1.00 92.37           C  
ATOM    889  N   ILE A 112      -6.294   1.940  -3.179  1.00 95.67           N  
ATOM    890  CA  ILE A 112      -7.424   1.609  -4.040  1.00 95.58           C  
ATOM    891  C   ILE A 112      -8.021   2.888  -4.623  1.00 95.35           C  
ATOM    892  CB  ILE A 112      -8.506   0.815  -3.273  1.00 94.99           C  
ATOM    893  O   ILE A 112      -8.298   2.960  -5.823  1.00 94.73           O  
ATOM    894  CG1 ILE A 112      -7.981  -0.576  -2.897  1.00 91.17           C  
ATOM    895  CG2 ILE A 112      -9.789   0.711  -4.102  1.00 90.70           C  
ATOM    896  CD1 ILE A 112      -7.676  -1.466  -4.094  1.00 86.71           C  
ATOM    897  N   HIS A 113      -8.179   3.886  -3.782  1.00 95.41           N  
ATOM    898  CA  HIS A 113      -8.759   5.154  -4.210  1.00 95.42           C  
ATOM    899  C   HIS A 113      -7.917   5.806  -5.302  1.00 95.46           C  
ATOM    900  CB  HIS A 113      -8.903   6.106  -3.020  1.00 94.56           C  
ATOM    901  O   HIS A 113      -8.450   6.240  -6.326  1.00 95.04           O  
ATOM    902  CG  HIS A 113      -9.423   7.458  -3.393  1.00 88.36           C  
ATOM    903  CD2 HIS A 113      -8.778   8.579  -3.791  1.00 77.09           C  
ATOM    904  ND1 HIS A 113     -10.765   7.770  -3.375  1.00 74.61           N  
ATOM    905  CE1 HIS A 113     -10.923   9.029  -3.747  1.00 77.46           C  
ATOM    906  NE2 HIS A 113      -9.732   9.543  -4.005  1.00 77.23           N  
ATOM    907  N   VAL A 114      -6.623   5.869  -5.103  1.00 95.88           N  
ATOM    908  CA  VAL A 114      -5.740   6.565  -6.034  1.00 95.91           C  
ATOM    909  C   VAL A 114      -5.648   5.782  -7.342  1.00 95.81           C  
ATOM    910  CB  VAL A 114      -4.330   6.768  -5.434  1.00 95.51           C  
ATOM    911  O   VAL A 114      -5.626   6.372  -8.425  1.00 95.37           O  
ATOM    912  CG1 VAL A 114      -3.344   7.215  -6.512  1.00 93.59           C  
ATOM    913  CG2 VAL A 114      -4.377   7.784  -4.294  1.00 93.45           C  
ATOM    914  N   LEU A 115      -5.607   4.440  -7.269  1.00 96.32           N  
ATOM    915  CA  LEU A 115      -5.576   3.647  -8.493  1.00 96.21           C  
ATOM    916  C   LEU A 115      -6.846   3.858  -9.310  1.00 95.82           C  
ATOM    917  CB  LEU A 115      -5.408   2.161  -8.165  1.00 95.84           C  
ATOM    918  O   LEU A 115      -6.787   3.984 -10.535  1.00 95.06           O  
ATOM    919  CG  LEU A 115      -4.052   1.742  -7.595  1.00 94.34           C  
ATOM    920  CD1 LEU A 115      -4.015   0.234  -7.368  1.00 91.15           C  
ATOM    921  CD2 LEU A 115      -2.924   2.175  -8.525  1.00 90.52           C  
ATOM    922  N   HIS A 116      -7.931   3.916  -8.586  1.00 95.47           N  
ATOM    923  CA  HIS A 116      -9.189   4.169  -9.280  1.00 95.21           C  
ATOM    924  C   HIS A 116      -9.195   5.551  -9.924  1.00 94.79           C  
ATOM    925  CB  HIS A 116     -10.369   4.033  -8.317  1.00 93.83           C  
ATOM    926  O   HIS A 116      -9.610   5.703 -11.074  1.00 93.73           O  
ATOM    927  CG  HIS A 116     -11.703   4.165  -8.980  1.00 83.67           C  
ATOM    928  CD2 HIS A 116     -12.651   5.128  -8.888  1.00 71.75           C  
ATOM    929  ND1 HIS A 116     -12.193   3.225  -9.860  1.00 69.39           N  
ATOM    930  CE1 HIS A 116     -13.387   3.606 -10.283  1.00 71.29           C  
ATOM    931  NE2 HIS A 116     -13.688   4.757  -9.707  1.00 70.60           N  
ATOM    932  N   SER A 117      -8.734   6.546  -9.301  1.00 94.81           N  
ATOM    933  CA  SER A 117      -8.735   7.929  -9.767  1.00 94.51           C  
ATOM    934  C   SER A 117      -7.778   8.118 -10.939  1.00 94.31           C  
ATOM    935  CB  SER A 117      -8.357   8.879  -8.630  1.00 93.07           C  
ATOM    936  O   SER A 117      -8.108   8.797 -11.914  1.00 93.34           O  
ATOM    937  OG  SER A 117      -9.378   8.919  -7.648  1.00 72.61           O  
ATOM    938  N   ARG A 118      -6.585   7.455 -10.871  1.00 95.17           N  
ATOM    939  CA  ARG A 118      -5.550   7.676 -11.876  1.00 95.05           C  
ATOM    940  C   ARG A 118      -5.771   6.784 -13.094  1.00 94.71           C  
ATOM    941  CB  ARG A 118      -4.162   7.421 -11.285  1.00 94.36           C  
ATOM    942  O   ARG A 118      -5.331   7.112 -14.198  1.00 93.83           O  
ATOM    943  CG  ARG A 118      -3.670   8.530 -10.369  1.00 91.54           C  
ATOM    944  CD  ARG A 118      -2.199   8.357 -10.014  1.00 89.19           C  
ATOM    945  NE  ARG A 118      -1.656   9.550  -9.371  1.00 86.51           N  
ATOM    946  NH1 ARG A 118       0.249   9.638 -10.674  1.00 79.50           N  
ATOM    947  NH2 ARG A 118      -0.106  11.213  -9.048  1.00 78.45           N  
ATOM    948  CZ  ARG A 118      -0.506  10.131  -9.699  1.00 84.25           C  
ATOM    949  N   HIS A 119      -6.391   5.682 -12.835  1.00 95.13           N  
ATOM    950  CA  HIS A 119      -6.481   4.713 -13.921  1.00 95.05           C  
ATOM    951  C   HIS A 119      -7.886   4.131 -14.026  1.00 94.35           C  
ATOM    952  CB  HIS A 119      -5.461   3.590 -13.723  1.00 94.18           C  
ATOM    953  O   HIS A 119      -8.061   2.911 -13.996  1.00 92.52           O  
ATOM    954  CG  HIS A 119      -4.068   4.080 -13.485  1.00 91.80           C  
ATOM    955  CD2 HIS A 119      -3.280   4.020 -12.386  1.00 86.76           C  
ATOM    956  ND1 HIS A 119      -3.331   4.726 -14.454  1.00 86.50           N  
ATOM    957  CE1 HIS A 119      -2.146   5.042 -13.960  1.00 87.11           C  
ATOM    958  NE2 HIS A 119      -2.089   4.624 -12.706  1.00 88.74           N  
ATOM    959  N   PRO A 120      -8.883   4.978 -14.241  1.00 93.08           N  
ATOM    960  CA  PRO A 120     -10.270   4.506 -14.251  1.00 92.66           C  
ATOM    961  C   PRO A 120     -10.550   3.524 -15.386  1.00 91.14           C  
ATOM    962  CB  PRO A 120     -11.078   5.793 -14.431  1.00 91.19           C  
ATOM    963  O   PRO A 120     -11.424   2.663 -15.261  1.00 89.13           O  
ATOM    964  CG  PRO A 120     -10.122   6.762 -15.048  1.00 88.76           C  
ATOM    965  CD  PRO A 120      -8.747   6.482 -14.513  1.00 88.65           C  
ATOM    966  N   GLY A 121      -9.818   3.543 -16.467  1.00 92.01           N  
ATOM    967  CA  GLY A 121     -10.011   2.612 -17.567  1.00 91.50           C  
ATOM    968  C   GLY A 121      -9.385   1.254 -17.316  1.00 91.06           C  
ATOM    969  O   GLY A 121      -9.846   0.243 -17.850  1.00 89.22           O  
ATOM    970  N   ASP A 122      -8.378   1.152 -16.521  1.00 91.66           N  
ATOM    971  CA  ASP A 122      -7.631  -0.076 -16.266  1.00 91.50           C  
ATOM    972  C   ASP A 122      -8.048  -0.707 -14.939  1.00 91.00           C  
ATOM    973  CB  ASP A 122      -6.126   0.202 -16.266  1.00 89.59           C  
ATOM    974  O   ASP A 122      -7.883  -1.912 -14.740  1.00 89.58           O  
ATOM    975  CG  ASP A 122      -5.601   0.619 -17.629  1.00 83.46           C  
ATOM    976  OD1 ASP A 122      -5.552  -0.226 -18.549  1.00 80.67           O  
ATOM    977  OD2 ASP A 122      -5.230   1.802 -17.783  1.00 80.44           O  
ATOM    978  N   PHE A 123      -8.522   0.119 -14.079  1.00 92.93           N  
ATOM    979  CA  PHE A 123      -8.816  -0.323 -12.721  1.00 93.18           C  
ATOM    980  C   PHE A 123     -10.318  -0.469 -12.513  1.00 91.84           C  
ATOM    981  CB  PHE A 123      -8.237   0.659 -11.697  1.00 91.98           C  
ATOM    982  O   PHE A 123     -10.880   0.109 -11.580  1.00 88.44           O  
ATOM    983  CG  PHE A 123      -7.940   0.036 -10.360  1.00 91.11           C  
ATOM    984  CD1 PHE A 123      -7.200  -1.136 -10.272  1.00 87.14           C  
ATOM    985  CD2 PHE A 123      -8.400   0.625  -9.189  1.00 86.95           C  
ATOM    986  CE1 PHE A 123      -6.923  -1.715  -9.036  1.00 88.06           C  
ATOM    987  CE2 PHE A 123      -8.128   0.053  -7.950  1.00 87.78           C  
ATOM    988  CZ  PHE A 123      -7.390  -1.118  -7.875  1.00 87.12           C  
ATOM    989  N   GLY A 124     -10.965  -1.302 -13.288  1.00 93.08           N  
ATOM    990  CA  GLY A 124     -12.371  -1.655 -13.166  1.00 92.89           C  
ATOM    991  C   GLY A 124     -12.644  -2.640 -12.045  1.00 93.36           C  
ATOM    992  O   GLY A 124     -11.756  -2.936 -11.242  1.00 92.54           O  
ATOM    993  N   ALA A 125     -13.799  -3.101 -11.939  1.00 93.49           N  
ATOM    994  CA  ALA A 125     -14.294  -3.889 -10.814  1.00 93.66           C  
ATOM    995  C   ALA A 125     -13.428  -5.125 -10.587  1.00 93.97           C  
ATOM    996  CB  ALA A 125     -15.746  -4.296 -11.047  1.00 92.03           C  
ATOM    997  O   ALA A 125     -13.072  -5.441  -9.449  1.00 93.47           O  
ATOM    998  N   ASP A 126     -13.029  -5.869 -11.671  1.00 94.42           N  
ATOM    999  CA  ASP A 126     -12.230  -7.082 -11.533  1.00 94.70           C  
ATOM   1000  C   ASP A 126     -10.836  -6.764 -10.997  1.00 95.09           C  
ATOM   1001  CB  ASP A 126     -12.124  -7.811 -12.874  1.00 93.62           C  
ATOM   1002  O   ASP A 126     -10.344  -7.440 -10.091  1.00 94.82           O  
ATOM   1003  CG  ASP A 126     -13.427  -8.465 -13.299  1.00 87.98           C  
ATOM   1004  OD1 ASP A 126     -14.322  -8.651 -12.446  1.00 83.84           O  
ATOM   1005  OD2 ASP A 126     -13.558  -8.800 -14.496  1.00 86.50           O  
ATOM   1006  N   ALA A 127     -10.227  -5.736 -11.556  1.00 95.11           N  
ATOM   1007  CA  ALA A 127      -8.891  -5.349 -11.110  1.00 95.34           C  
ATOM   1008  C   ALA A 127      -8.922  -4.827  -9.676  1.00 95.48           C  
ATOM   1009  CB  ALA A 127      -8.302  -4.295 -12.044  1.00 94.66           C  
ATOM   1010  O   ALA A 127      -8.042  -5.147  -8.873  1.00 95.24           O  
ATOM   1011  N   GLN A 128      -9.923  -4.047  -9.369  1.00 95.13           N  
ATOM   1012  CA  GLN A 128     -10.077  -3.547  -8.007  1.00 95.19           C  
ATOM   1013  C   GLN A 128     -10.256  -4.695  -7.017  1.00 95.19           C  
ATOM   1014  CB  GLN A 128     -11.263  -2.586  -7.917  1.00 93.92           C  
ATOM   1015  O   GLN A 128      -9.648  -4.697  -5.944  1.00 94.71           O  
ATOM   1016  CG  GLN A 128     -11.441  -1.955  -6.543  1.00 85.05           C  
ATOM   1017  CD  GLN A 128     -12.517  -0.885  -6.523  1.00 80.07           C  
ATOM   1018  NE2 GLN A 128     -13.058  -0.611  -5.342  1.00 74.79           N  
ATOM   1019  OE1 GLN A 128     -12.858  -0.310  -7.562  1.00 78.69           O  
ATOM   1020  N   GLY A 129     -11.088  -5.640  -7.348  1.00 94.72           N  
ATOM   1021  CA  GLY A 129     -11.271  -6.804  -6.496  1.00 94.75           C  
ATOM   1022  C   GLY A 129      -9.994  -7.594  -6.281  1.00 94.89           C  
ATOM   1023  O   GLY A 129      -9.674  -7.972  -5.152  1.00 94.54           O  
ATOM   1024  N   ALA A 130      -9.281  -7.872  -7.386  1.00 95.35           N  
ATOM   1025  CA  ALA A 130      -8.012  -8.589  -7.298  1.00 95.46           C  
ATOM   1026  C   ALA A 130      -7.019  -7.840  -6.414  1.00 95.51           C  
ATOM   1027  CB  ALA A 130      -7.424  -8.803  -8.691  1.00 95.00           C  
ATOM   1028  O   ALA A 130      -6.354  -8.442  -5.568  1.00 95.20           O  
ATOM   1029  N   MET A 131      -6.951  -6.502  -6.604  1.00 95.33           N  
ATOM   1030  CA  MET A 131      -6.034  -5.692  -5.808  1.00 95.44           C  
ATOM   1031  C   MET A 131      -6.421  -5.722  -4.333  1.00 95.19           C  
ATOM   1032  CB  MET A 131      -6.014  -4.248  -6.314  1.00 95.01           C  
ATOM   1033  O   MET A 131      -5.556  -5.824  -3.462  1.00 94.63           O  
ATOM   1034  CG  MET A 131      -5.002  -3.364  -5.604  1.00 93.41           C  
ATOM   1035  SD  MET A 131      -3.280  -3.965  -5.805  1.00 92.77           S  
ATOM   1036  CE  MET A 131      -2.934  -3.386  -7.489  1.00 87.89           C  
ATOM   1037  N   ASN A 132      -7.682  -5.702  -4.041  1.00 94.90           N  
ATOM   1038  CA  ASN A 132      -8.145  -5.794  -2.660  1.00 94.86           C  
ATOM   1039  C   ASN A 132      -7.742  -7.120  -2.021  1.00 94.76           C  
ATOM   1040  CB  ASN A 132      -9.662  -5.608  -2.589  1.00 93.82           C  
ATOM   1041  O   ASN A 132      -7.316  -7.153  -0.866  1.00 94.19           O  
ATOM   1042  CG  ASN A 132     -10.065  -4.156  -2.425  1.00 85.91           C  
ATOM   1043  ND2 ASN A 132     -11.016  -3.710  -3.238  1.00 73.65           N  
ATOM   1044  OD1 ASN A 132      -9.527  -3.441  -1.577  1.00 75.67           O  
ATOM   1045  N   LYS A 133      -7.857  -8.173  -2.788  1.00 94.99           N  
ATOM   1046  CA  LYS A 133      -7.461  -9.482  -2.276  1.00 95.04           C  
ATOM   1047  C   LYS A 133      -5.963  -9.530  -1.990  1.00 95.02           C  
ATOM   1048  CB  LYS A 133      -7.840 -10.583  -3.267  1.00 94.42           C  
ATOM   1049  O   LYS A 133      -5.537 -10.085  -0.975  1.00 94.62           O  
ATOM   1050  CG  LYS A 133      -9.334 -10.866  -3.337  1.00 91.28           C  
ATOM   1051  CD  LYS A 133      -9.649 -11.961  -4.347  1.00 87.92           C  
ATOM   1052  CE  LYS A 133     -11.145 -12.234  -4.429  1.00 83.46           C  
ATOM   1053  NZ  LYS A 133     -11.463 -13.281  -5.446  1.00 75.88           N  
ATOM   1054  N   ALA A 134      -5.176  -8.964  -2.893  1.00 95.20           N  
ATOM   1055  CA  ALA A 134      -3.726  -8.946  -2.716  1.00 95.28           C  
ATOM   1056  C   ALA A 134      -3.334  -8.142  -1.480  1.00 95.21           C  
ATOM   1057  CB  ALA A 134      -3.046  -8.373  -3.957  1.00 94.86           C  
ATOM   1058  O   ALA A 134      -2.479  -8.568  -0.700  1.00 94.80           O  
ATOM   1059  N   LEU A 135      -3.969  -6.994  -1.302  1.00 94.87           N  
ATOM   1060  CA  LEU A 135      -3.664  -6.152  -0.150  1.00 94.86           C  
ATOM   1061  C   LEU A 135      -4.132  -6.810   1.143  1.00 94.45           C  
ATOM   1062  CB  LEU A 135      -4.320  -4.777  -0.303  1.00 94.56           C  
ATOM   1063  O   LEU A 135      -3.482  -6.677   2.183  1.00 93.67           O  
ATOM   1064  CG  LEU A 135      -3.811  -3.907  -1.454  1.00 94.06           C  
ATOM   1065  CD1 LEU A 135      -4.701  -2.681  -1.625  1.00 92.81           C  
ATOM   1066  CD2 LEU A 135      -2.363  -3.494  -1.213  1.00 92.46           C  
ATOM   1067  N   GLU A 136      -5.235  -7.495   1.058  1.00 94.38           N  
ATOM   1068  CA  GLU A 136      -5.711  -8.228   2.227  1.00 94.28           C  
ATOM   1069  C   GLU A 136      -4.746  -9.347   2.608  1.00 94.17           C  
ATOM   1070  CB  GLU A 136      -7.107  -8.801   1.971  1.00 93.05           C  
ATOM   1071  O   GLU A 136      -4.466  -9.557   3.790  1.00 93.48           O  
ATOM   1072  CG  GLU A 136      -7.727  -9.476   3.185  1.00 83.98           C  
ATOM   1073  CD  GLU A 136      -9.158  -9.934   2.952  1.00 77.84           C  
ATOM   1074  OE1 GLU A 136      -9.743  -9.586   1.901  1.00 73.85           O  
ATOM   1075  OE2 GLU A 136      -9.698 -10.647   3.827  1.00 71.69           O  
ATOM   1076  N   LEU A 137      -4.246 -10.085   1.604  1.00 94.14           N  
ATOM   1077  CA  LEU A 137      -3.238 -11.111   1.844  1.00 94.07           C  
ATOM   1078  C   LEU A 137      -2.006 -10.516   2.518  1.00 93.95           C  
ATOM   1079  CB  LEU A 137      -2.838 -11.788   0.530  1.00 93.34           C  
ATOM   1080  O   LEU A 137      -1.489 -11.081   3.485  1.00 93.28           O  
ATOM   1081  CG  LEU A 137      -1.678 -12.782   0.604  1.00 89.93           C  
ATOM   1082  CD1 LEU A 137      -2.049 -13.962   1.496  1.00 84.07           C  
ATOM   1083  CD2 LEU A 137      -1.292 -13.259  -0.791  1.00 83.73           C  
ATOM   1084  N   PHE A 138      -1.550  -9.371   2.018  1.00 93.37           N  
ATOM   1085  CA  PHE A 138      -0.418  -8.673   2.616  1.00 93.26           C  
ATOM   1086  C   PHE A 138      -0.704  -8.325   4.072  1.00 93.04           C  
ATOM   1087  CB  PHE A 138      -0.090  -7.402   1.826  1.00 92.18           C  
ATOM   1088  O   PHE A 138       0.118  -8.590   4.952  1.00 92.08           O  
ATOM   1089  CG  PHE A 138       0.908  -6.505   2.506  1.00 86.40           C  
ATOM   1090  CD1 PHE A 138       2.213  -6.932   2.721  1.00 77.90           C  
ATOM   1091  CD2 PHE A 138       0.542  -5.235   2.931  1.00 77.65           C  
ATOM   1092  CE1 PHE A 138       3.140  -6.104   3.351  1.00 77.35           C  
ATOM   1093  CE2 PHE A 138       1.462  -4.402   3.561  1.00 78.00           C  
ATOM   1094  CZ  PHE A 138       2.760  -4.838   3.771  1.00 75.09           C  
ATOM   1095  N   ARG A 139      -1.845  -7.784   4.416  1.00 93.30           N  
ATOM   1096  CA  ARG A 139      -2.186  -7.392   5.780  1.00 93.20           C  
ATOM   1097  C   ARG A 139      -2.227  -8.605   6.703  1.00 92.93           C  
ATOM   1098  CB  ARG A 139      -3.532  -6.665   5.810  1.00 92.24           C  
ATOM   1099  O   ARG A 139      -1.741  -8.548   7.834  1.00 92.08           O  
ATOM   1100  CG  ARG A 139      -3.482  -5.254   5.244  1.00 88.77           C  
ATOM   1101  CD  ARG A 139      -4.722  -4.453   5.617  1.00 86.50           C  
ATOM   1102  NE  ARG A 139      -5.940  -5.073   5.101  1.00 83.21           N  
ATOM   1103  NH1 ARG A 139      -5.852  -4.022   3.046  1.00 70.72           N  
ATOM   1104  NH2 ARG A 139      -7.562  -5.472   3.525  1.00 69.36           N  
ATOM   1105  CZ  ARG A 139      -6.448  -4.854   3.892  1.00 80.08           C  
ATOM   1106  N   LYS A 140      -2.770  -9.686   6.159  1.00 93.16           N  
ATOM   1107  CA  LYS A 140      -2.828 -10.906   6.960  1.00 93.05           C  
ATOM   1108  C   LYS A 140      -1.428 -11.426   7.272  1.00 93.15           C  
ATOM   1109  CB  LYS A 140      -3.639 -11.983   6.238  1.00 91.78           C  
ATOM   1110  O   LYS A 140      -1.146 -11.823   8.404  1.00 92.51           O  
ATOM   1111  CG  LYS A 140      -5.141 -11.744   6.256  1.00 83.33           C  
ATOM   1112  CD  LYS A 140      -5.894 -12.857   5.539  1.00 77.89           C  
ATOM   1113  CE  LYS A 140      -7.400 -12.637   5.588  1.00 68.95           C  
ATOM   1114  NZ  LYS A 140      -8.138 -13.684   4.820  1.00 59.65           N  
ATOM   1115  N   ASP A 141      -0.615 -11.374   6.292  1.00 93.41           N  
ATOM   1116  CA  ASP A 141       0.739 -11.891   6.461  1.00 93.50           C  
ATOM   1117  C   ASP A 141       1.552 -11.006   7.403  1.00 93.41           C  
ATOM   1118  CB  ASP A 141       1.444 -12.004   5.108  1.00 92.97           C  
ATOM   1119  O   ASP A 141       2.332 -11.507   8.216  1.00 92.81           O  
ATOM   1120  CG  ASP A 141       0.915 -13.145   4.257  1.00 91.41           C  
ATOM   1121  OD1 ASP A 141       0.201 -14.023   4.789  1.00 89.24           O  
ATOM   1122  OD2 ASP A 141       1.216 -13.169   3.044  1.00 89.04           O  
ATOM   1123  N   ILE A 142       1.356  -9.683   7.322  1.00 93.09           N  
ATOM   1124  CA  ILE A 142       2.049  -8.773   8.227  1.00 93.03           C  
ATOM   1125  C   ILE A 142       1.524  -8.960   9.648  1.00 92.88           C  
ATOM   1126  CB  ILE A 142       1.884  -7.302   7.784  1.00 91.73           C  
ATOM   1127  O   ILE A 142       2.299  -8.960  10.608  1.00 91.88           O  
ATOM   1128  CG1 ILE A 142       2.811  -6.992   6.602  1.00 75.12           C  
ATOM   1129  CG2 ILE A 142       2.153  -6.352   8.954  1.00 74.43           C  
ATOM   1130  CD1 ILE A 142       3.159  -5.517   6.459  1.00 71.32           C  
ATOM   1131  N   ALA A 143       0.262  -9.177   9.771  1.00 92.50           N  
ATOM   1132  CA  ALA A 143      -0.323  -9.409  11.090  1.00 92.41           C  
ATOM   1133  C   ALA A 143       0.245 -10.673  11.728  1.00 92.29           C  
ATOM   1134  CB  ALA A 143      -1.844  -9.505  10.988  1.00 91.60           C  
ATOM   1135  O   ALA A 143       0.530 -10.696  12.927  1.00 91.50           O  
ATOM   1136  N   ALA A 144       0.396 -11.677  10.904  1.00 92.78           N  
ATOM   1137  CA  ALA A 144       0.990 -12.920  11.390  1.00 92.73           C  
ATOM   1138  C   ALA A 144       2.420 -12.692  11.873  1.00 92.74           C  
ATOM   1139  CB  ALA A 144       0.964 -13.986  10.298  1.00 92.04           C  
ATOM   1140  O   ALA A 144       2.823 -13.222  12.911  1.00 92.12           O  
ATOM   1141  N   LYS A 145       3.128 -11.873  11.171  1.00 92.83           N  
ATOM   1142  CA  LYS A 145       4.500 -11.575  11.569  1.00 92.72           C  
ATOM   1143  C   LYS A 145       4.533 -10.714  12.828  1.00 92.91           C  
ATOM   1144  CB  LYS A 145       5.248 -10.872  10.434  1.00 91.60           C  
ATOM   1145  O   LYS A 145       5.423 -10.866  13.668  1.00 92.24           O  
ATOM   1146  CG  LYS A 145       5.556 -11.772   9.246  1.00 84.92           C  
ATOM   1147  CD  LYS A 145       6.489 -12.911   9.634  1.00 79.68           C  
ATOM   1148  CE  LYS A 145       6.649 -13.915   8.501  1.00 72.30           C  
ATOM   1149  NZ  LYS A 145       7.283 -15.183   8.969  1.00 63.91           N  
ATOM   1150  N   TYR A 146       3.611  -9.812  12.906  1.00 92.62           N  
ATOM   1151  CA  TYR A 146       3.481  -9.025  14.127  1.00 92.84           C  
ATOM   1152  C   TYR A 146       3.316  -9.929  15.343  1.00 92.49           C  
ATOM   1153  CB  TYR A 146       2.291  -8.066  14.024  1.00 92.52           C  
ATOM   1154  O   TYR A 146       3.936  -9.698  16.384  1.00 91.75           O  
ATOM   1155  CG  TYR A 146       2.604  -6.787  13.287  1.00 92.06           C  
ATOM   1156  CD1 TYR A 146       3.726  -6.689  12.467  1.00 90.32           C  
ATOM   1157  CD2 TYR A 146       1.780  -5.673  13.410  1.00 90.16           C  
ATOM   1158  CE1 TYR A 146       4.020  -5.512  11.787  1.00 89.82           C  
ATOM   1159  CE2 TYR A 146       2.064  -4.490  12.736  1.00 90.10           C  
ATOM   1160  OH  TYR A 146       3.470  -3.251  11.257  1.00 86.78           O  
ATOM   1161  CZ  TYR A 146       3.184  -4.420  11.928  1.00 89.54           C  
ATOM   1162  N   LYS A 147       2.521 -10.933  15.212  1.00 92.62           N  
ATOM   1163  CA  LYS A 147       2.297 -11.877  16.303  1.00 92.35           C  
ATOM   1164  C   LYS A 147       3.586 -12.605  16.672  1.00 92.23           C  
ATOM   1165  CB  LYS A 147       1.214 -12.888  15.924  1.00 91.14           C  
ATOM   1166  O   LYS A 147       3.900 -12.763  17.854  1.00 91.24           O  
ATOM   1167  CG  LYS A 147       0.828 -13.833  17.052  1.00 83.88           C  
ATOM   1168  CD  LYS A 147      -0.286 -14.782  16.629  1.00 78.71           C  
ATOM   1169  CE  LYS A 147      -0.631 -15.770  17.736  1.00 70.40           C  
ATOM   1170  NZ  LYS A 147      -1.707 -16.717  17.318  1.00 61.44           N  
ATOM   1171  N   GLU A 148       4.303 -12.973  15.675  1.00 91.64           N  
ATOM   1172  CA  GLU A 148       5.585 -13.629  15.914  1.00 91.43           C  
ATOM   1173  C   GLU A 148       6.544 -12.711  16.667  1.00 91.23           C  
ATOM   1174  CB  GLU A 148       6.214 -14.078  14.593  1.00 90.59           C  
ATOM   1175  O   GLU A 148       7.342 -13.174  17.484  1.00 90.22           O  
ATOM   1176  CG  GLU A 148       5.431 -15.168  13.877  1.00 87.03           C  
ATOM   1177  CD  GLU A 148       5.987 -15.503  12.502  1.00 83.69           C  
ATOM   1178  OE1 GLU A 148       7.112 -15.060  12.178  1.00 81.71           O  
ATOM   1179  OE2 GLU A 148       5.291 -16.213  11.742  1.00 80.50           O  
ATOM   1180  N   LEU A 149       6.389 -11.466  16.412  1.00 91.47           N  
ATOM   1181  CA  LEU A 149       7.307 -10.488  16.987  1.00 91.34           C  
ATOM   1182  C   LEU A 149       6.791  -9.985  18.331  1.00 90.93           C  
ATOM   1183  CB  LEU A 149       7.505  -9.310  16.030  1.00 90.79           C  
ATOM   1184  O   LEU A 149       7.442  -9.164  18.983  1.00 89.62           O  
ATOM   1185  CG  LEU A 149       8.280  -9.605  14.744  1.00 89.42           C  
ATOM   1186  CD1 LEU A 149       8.092  -8.472  13.741  1.00 86.59           C  
ATOM   1187  CD2 LEU A 149       9.759  -9.817  15.048  1.00 86.36           C  
ATOM   1188  N   GLY A 150       5.597 -10.379  18.675  1.00 91.74           N  
ATOM   1189  CA  GLY A 150       5.032  -9.978  19.954  1.00 91.69           C  
ATOM   1190  C   GLY A 150       4.425  -8.588  19.928  1.00 91.58           C  
ATOM   1191  O   GLY A 150       4.204  -7.982  20.979  1.00 90.40           O  
ATOM   1192  N   TYR A 151       4.164  -8.098  18.750  1.00 91.15           N  
ATOM   1193  CA  TYR A 151       3.531  -6.790  18.626  1.00 91.10           C  
ATOM   1194  C   TYR A 151       2.015  -6.922  18.544  1.00 89.99           C  
ATOM   1195  CB  TYR A 151       4.058  -6.052  17.391  1.00 90.49           C  
ATOM   1196  O   TYR A 151       1.496  -7.679  17.720  1.00 87.79           O  
ATOM   1197  CG  TYR A 151       3.458  -4.680  17.201  1.00 89.69           C  
ATOM   1198  CD1 TYR A 151       3.688  -3.664  18.125  1.00 87.29           C  
ATOM   1199  CD2 TYR A 151       2.659  -4.398  16.098  1.00 87.22           C  
ATOM   1200  CE1 TYR A 151       3.136  -2.399  17.955  1.00 87.39           C  
ATOM   1201  CE2 TYR A 151       2.102  -3.136  15.918  1.00 87.36           C  
ATOM   1202  OH  TYR A 151       1.796  -0.894  16.677  1.00 83.28           O  
ATOM   1203  CZ  TYR A 151       2.346  -2.145  16.850  1.00 85.69           C  
ATOM   1204  N   GLN A 152       1.288  -6.317  19.437  1.00 87.81           N  
ATOM   1205  CA  GLN A 152      -0.163  -6.437  19.533  1.00 86.49           C  
ATOM   1206  C   GLN A 152      -0.856  -5.201  18.968  1.00 83.53           C  
ATOM   1207  CB  GLN A 152      -0.588  -6.659  20.986  1.00 81.83           C  
ATOM   1208  O   GLN A 152      -2.034  -4.964  19.242  1.00 76.85           O  
ATOM   1209  CG  GLN A 152      -0.090  -7.970  21.579  1.00 71.06           C  
ATOM   1210  CD  GLN A 152      -0.721  -8.284  22.922  1.00 66.54           C  
ATOM   1211  NE2 GLN A 152      -0.405  -9.454  23.467  1.00 56.34           N  
ATOM   1212  OE1 GLN A 152      -1.486  -7.481  23.467  1.00 64.91           O  
ATOM   1213  N   GLY A 153      -0.209  -4.398  18.198  1.00 81.41           N  
ATOM   1214  CA  GLY A 153      -0.853  -3.213  17.653  1.00 80.38           C  
ATOM   1215  C   GLY A 153      -1.418  -3.427  16.262  1.00 79.17           C  
ATOM   1216  O   GLY A 153      -1.024  -4.363  15.563  1.00 72.74           O  
TER    1217      GLY A 153
END
