# Supplementary material for: Semantical and geometrical protein encoding toward enhanced bioactivity and thermostability
Source: eLife. 2025 May 2;13:RP98033. doi: 10.7554/eLife.98033 (PMC12048155; doi:10.7554/eLife.98033)
Supplement: Source code 1. [file elife-98033-code1.zip › ProtSSN-master/data/DDG/DATASET/2JHO-4.2-11.0/2JHO-4.2-11.0.exp.pdb]

HEADER    OXYGEN TRANSPORT                        23-FEB-07   2JHO              
TITLE     CYANOMET SPERM WHALE MYOGLOBIN AT 1.4A RESOLUTION                     
COMPND    MOL_ID: 1;                                                            
COMPND   2 MOLECULE: MYOGLOBIN;                                                 
COMPND   3 CHAIN: A                                                             
SOURCE    MOL_ID: 1;                                                            
SOURCE   2 ORGANISM_SCIENTIFIC: PHYSETER CATODON;                               
SOURCE   3 ORGANISM_COMMON: SPERM WHALE;                                        
SOURCE   4 ORGANISM_TAXID: 9755                                                 
KEYWDS    OXYGEN TRANSPORT, HEME, IRON, TRANSPORT, METAL-BINDING, MUSCLE        
KEYWDS   2 PROTEIN                                                              
EXPDTA    X-RAY DIFFRACTION                                                     
AUTHOR    A.ARCOVITO,M.BENFATTO,M.CIANCI,S.S.HASNAIN,K.NIENHAUS,G.U.NIENHAUS,   
AUTHOR   2 C.SAVINO,R.W.STRANGE,B.VALLONE,S.DELLA LONGA                         
REVDAT   5   05-DEC-18 2JHO    1       COMPND SOURCE JRNL   REMARK              
REVDAT   5 2                   1       DBREF                                    
REVDAT   4   24-FEB-09 2JHO    1       VERSN                                    
REVDAT   3   11-DEC-07 2JHO    1       AUTHOR JRNL                              
REVDAT   2   24-APR-07 2JHO    1       JRNL                                     
REVDAT   1   03-APR-07 2JHO    0                                                
JRNL        AUTH   A.ARCOVITO,M.BENFATTO,M.CIANCI,S.S.HASNAIN,K.NIENHAUS,       
JRNL        AUTH 2 G.U.NIENHAUS,C.SAVINO,R.W.STRANGE,B.VALLONE,S.DELLA LONGA    
JRNL        TITL   X-RAY STRUCTURE ANALYSIS OF A METALLOPROTEIN WITH ENHANCED   
JRNL        TITL 2 ACTIVE-SITE RESOLUTION USING IN SITU X-RAY ABSORPTION NEAR   
JRNL        TITL 3 EDGE STRUCTURE SPECTROSCOPY.                                 
JRNL        REF    PROC. NATL. ACAD. SCI.        V. 104  6211 2007              
JRNL        REF  2 U.S.A.                                                       
JRNL        REFN                   ISSN 0027-8424                               
JRNL        PMID   17404234                                                     
JRNL        DOI    10.1073/PNAS.0608411104                                      
REMARK   2                                                                      
REMARK   2 RESOLUTION.    1.40 ANGSTROMS.                                       
REMARK   3                                                                      
REMARK   3 REFINEMENT.                                                          
REMARK   3   PROGRAM     : REFMAC 5.2.0005                                      
REMARK   3   AUTHORS     : MURSHUDOV,SKUBAK,LEBEDEV,PANNU,STEINER,              
REMARK   3               : NICHOLLS,WINN,LONG,VAGIN                             
REMARK   3                                                                      
REMARK   3    REFINEMENT TARGET : MAXIMUM LIKELIHOOD                            
REMARK   3                                                                      
REMARK   3  DATA USED IN REFINEMENT.                                            
REMARK   3   RESOLUTION RANGE HIGH (ANGSTROMS) : 1.40                           
REMARK   3   RESOLUTION RANGE LOW  (ANGSTROMS) : 61.43                          
REMARK   3   DATA CUTOFF            (SIGMA(F)) : NULL                           
REMARK   3   COMPLETENESS FOR RANGE        (%) : 94.8                           
REMARK   3   NUMBER OF REFLECTIONS             : 22431                          
REMARK   3                                                                      
REMARK   3  FIT TO DATA USED IN REFINEMENT.                                     
REMARK   3   CROSS-VALIDATION METHOD          : THROUGHOUT                      
REMARK   3   FREE R VALUE TEST SET SELECTION  : RANDOM                          
REMARK   3   R VALUE     (WORKING + TEST SET) : 0.181                           
REMARK   3   R VALUE            (WORKING SET) : 0.180                           
REMARK   3   FREE R VALUE                     : 0.234                           
REMARK   3   FREE R VALUE TEST SET SIZE   (%) : 5.100                           
REMARK   3   FREE R VALUE TEST SET COUNT      : 1195                            
REMARK   3                                                                      
REMARK   3  FIT IN THE HIGHEST RESOLUTION BIN.                                  
REMARK   3   TOTAL NUMBER OF BINS USED           : 20                           
REMARK   3   BIN RESOLUTION RANGE HIGH       (A) : 1.40                         
REMARK   3   BIN RESOLUTION RANGE LOW        (A) : 1.44                         
REMARK   3   REFLECTION IN BIN     (WORKING SET) : 1339                         
REMARK   3   BIN COMPLETENESS (WORKING+TEST) (%) : NULL                         
REMARK   3   BIN R VALUE           (WORKING SET) : 0.3500                       
REMARK   3   BIN FREE R VALUE SET COUNT          : 68                           
REMARK   3   BIN FREE R VALUE                    : 0.4010                       
REMARK   3                                                                      
REMARK   3  NUMBER OF NON-HYDROGEN ATOMS USED IN REFINEMENT.                    
REMARK   3   PROTEIN ATOMS            : 1216                                    
REMARK   3   NUCLEIC ACID ATOMS       : 0                                       
REMARK   3   HETEROGEN ATOMS          : 52                                      
REMARK   3   SOLVENT ATOMS            : 188                                     
REMARK   3                                                                      
REMARK   3  B VALUES.                                                           
REMARK   3   FROM WILSON PLOT           (A**2) : NULL                           
REMARK   3   MEAN B VALUE      (OVERALL, A**2) : 27.34                          
REMARK   3   OVERALL ANISOTROPIC B VALUE.                                       
REMARK   3    B11 (A**2) : 0.26000                                              
REMARK   3    B22 (A**2) : 0.50000                                              
REMARK   3    B33 (A**2) : -0.68000                                             
REMARK   3    B12 (A**2) : 0.00000                                              
REMARK   3    B13 (A**2) : 0.14000                                              
REMARK   3    B23 (A**2) : 0.00000                                              
REMARK   3                                                                      
REMARK   3  ESTIMATED OVERALL COORDINATE ERROR.                                 
REMARK   3   ESU BASED ON R VALUE                            (A): 0.103         
REMARK   3   ESU BASED ON FREE R VALUE                       (A): 0.087         
REMARK   3   ESU BASED ON MAXIMUM LIKELIHOOD                 (A): 0.076         
REMARK   3   ESU FOR B VALUES BASED ON MAXIMUM LIKELIHOOD (A**2): 4.282         
REMARK   3                                                                      
REMARK   3 CORRELATION COEFFICIENTS.                                            
REMARK   3   CORRELATION COEFFICIENT FO-FC      : 0.974                         
REMARK   3   CORRELATION COEFFICIENT FO-FC FREE : 0.954                         
REMARK   3                                                                      
REMARK   3  RMS DEVIATIONS FROM IDEAL VALUES        COUNT    RMS    WEIGHT      
REMARK   3   BOND LENGTHS REFINED ATOMS        (A):  1312 ; 0.018 ; 0.022       
REMARK   3   BOND LENGTHS OTHERS               (A):  1312 ; 0.018 ; 0.022       
REMARK   3   BOND ANGLES REFINED ATOMS   (DEGREES):  1780 ; 2.176 ; 2.057       
REMARK   3   BOND ANGLES OTHERS          (DEGREES):  1780 ; 2.176 ; 2.057       
REMARK   3   TORSION ANGLES, PERIOD 1    (DEGREES):   156 ; 6.015 ; 5.000       
REMARK   3   TORSION ANGLES, PERIOD 2    (DEGREES):    56 ;34.096 ;24.464       
REMARK   3   TORSION ANGLES, PERIOD 3    (DEGREES):   239 ;15.158 ;15.000       
REMARK   3   TORSION ANGLES, PERIOD 4    (DEGREES):     4 ;20.251 ;15.000       
REMARK   3   CHIRAL-CENTER RESTRAINTS       (A**3):   184 ; 0.156 ; 0.200       
REMARK   3   GENERAL PLANES REFINED ATOMS      (A):   970 ; 0.014 ; 0.020       
REMARK   3   GENERAL PLANES OTHERS             (A):   970 ; 0.014 ; 0.020       
REMARK   3   NON-BONDED CONTACTS REFINED ATOMS (A):   770 ; 0.320 ; 0.200       
REMARK   3   NON-BONDED CONTACTS OTHERS        (A):   770 ; 0.320 ; 0.200       
REMARK   3   NON-BONDED TORSION REFINED ATOMS  (A):   890 ; 0.319 ; 0.200       
REMARK   3   NON-BONDED TORSION OTHERS         (A):   890 ; 0.319 ; 0.200       
REMARK   3   H-BOND (X...Y) REFINED ATOMS      (A):   139 ; 0.213 ; 0.200       
REMARK   3   H-BOND (X...Y) OTHERS             (A):  NULL ;  NULL ;  NULL       
REMARK   3   POTENTIAL METAL-ION REFINED ATOMS (A):  NULL ;  NULL ;  NULL       
REMARK   3   POTENTIAL METAL-ION OTHERS        (A):  NULL ;  NULL ;  NULL       
REMARK   3   SYMMETRY VDW REFINED ATOMS        (A):    70 ; 0.247 ; 0.200       
REMARK   3   SYMMETRY VDW OTHERS               (A):  NULL ;  NULL ;  NULL       
REMARK   3   SYMMETRY H-BOND REFINED ATOMS     (A):    34 ; 0.214 ; 0.200       
REMARK   3   SYMMETRY H-BOND OTHERS            (A):  NULL ;  NULL ;  NULL       
REMARK   3   SYMMETRY METAL-ION REFINED ATOMS  (A):  NULL ;  NULL ;  NULL       
REMARK   3   SYMMETRY METAL-ION OTHERS         (A):  NULL ;  NULL ;  NULL       
REMARK   3                                                                      
REMARK   3  ISOTROPIC THERMAL FACTOR RESTRAINTS.     COUNT   RMS    WEIGHT      
REMARK   3   MAIN-CHAIN BOND REFINED ATOMS  (A**2):   764 ; 2.503 ; 1.500       
REMARK   3   MAIN-CHAIN BOND OTHER ATOMS    (A**2):  NULL ;  NULL ;  NULL       
REMARK   3   MAIN-CHAIN ANGLE REFINED ATOMS (A**2):  1217 ; 3.324 ; 2.000       
REMARK   3   MAIN-CHAIN ANGLE OTHER ATOMS   (A**2):  NULL ;  NULL ;  NULL       
REMARK   3   SIDE-CHAIN BOND REFINED ATOMS  (A**2):   548 ; 4.275 ; 3.000       
REMARK   3   SIDE-CHAIN BOND OTHER ATOMS    (A**2):  NULL ;  NULL ;  NULL       
REMARK   3   SIDE-CHAIN ANGLE REFINED ATOMS (A**2):   561 ; 5.370 ; 4.500       
REMARK   3   SIDE-CHAIN ANGLE OTHER ATOMS   (A**2):  NULL ;  NULL ;  NULL       
REMARK   3   LONG RANGE B REFINED ATOMS     (A**2):  NULL ;  NULL ;  NULL       
REMARK   3   LONG RANGE B OTHER ATOMS       (A**2):  NULL ;  NULL ;  NULL       
REMARK   3                                                                      
REMARK   3 ANISOTROPIC THERMAL FACTOR RESTRAINTS.    COUNT   RMS   WEIGHT       
REMARK   3   RIGID-BOND RESTRAINTS          (A**2):  NULL ;  NULL ;  NULL       
REMARK   3   SPHERICITY; FREE ATOMS         (A**2):  NULL ;  NULL ;  NULL       
REMARK   3   SPHERICITY; BONDED ATOMS       (A**2):  NULL ;  NULL ;  NULL       
REMARK   3                                                                      
REMARK   3  NCS RESTRAINTS STATISTICS                                           
REMARK   3   NUMBER OF DIFFERENT NCS GROUPS : NULL                              
REMARK   3                                                                      
REMARK   3  TLS DETAILS                                                         
REMARK   3   NUMBER OF TLS GROUPS  : NULL                                       
REMARK   3                                                                      
REMARK   3  BULK SOLVENT MODELLING.                                             
REMARK   3   METHOD USED : MASK                                                 
REMARK   3   PARAMETERS FOR MASK CALCULATION                                    
REMARK   3   VDW PROBE RADIUS   : 1.20                                          
REMARK   3   ION PROBE RADIUS   : 0.80                                          
REMARK   3   SHRINKAGE RADIUS   : 0.80                                          
REMARK   3                                                                      
REMARK   3  OTHER REFINEMENT REMARKS: HYDROGENS HAVE BEEN ADDED IN THE RIDING   
REMARK   3  POSITIONS.                                                          
REMARK   4                                                                      
REMARK   4 2JHO COMPLIES WITH FORMAT V. 3.30, 13-JUL-11                         
REMARK 100                                                                      
REMARK 100 THIS ENTRY HAS BEEN PROCESSED BY PDBE ON 23-FEB-07.                  
REMARK 100 THE DEPOSITION ID IS D_1290031573.                                   
REMARK 200                                                                      
REMARK 200 EXPERIMENTAL DETAILS                                                 
REMARK 200  EXPERIMENT TYPE                : X-RAY DIFFRACTION                  
REMARK 200  DATE OF DATA COLLECTION        : 01-OCT-05                          
REMARK 200  TEMPERATURE           (KELVIN) : 100                                
REMARK 200  PH                             : NULL                               
REMARK 200  NUMBER OF CRYSTALS USED        : 1                                  
REMARK 200                                                                      
REMARK 200  SYNCHROTRON              (Y/N) : Y                                  
REMARK 200  RADIATION SOURCE               : SRS                                
REMARK 200  BEAMLINE                       : PX10.1                             
REMARK 200  X-RAY GENERATOR MODEL          : NULL                               
REMARK 200  MONOCHROMATIC OR LAUE    (M/L) : M                                  
REMARK 200  WAVELENGTH OR RANGE        (A) : 0.98                               
REMARK 200  MONOCHROMATOR                  : NI FILTER                          
REMARK 200  OPTICS                         : MIRRORS                            
REMARK 200                                                                      
REMARK 200  DETECTOR TYPE                  : AREA DETECTOR                      
REMARK 200  DETECTOR MANUFACTURER          : MARRESEARCH                        
REMARK 200  INTENSITY-INTEGRATION SOFTWARE : HKL-2000                           
REMARK 200  DATA SCALING SOFTWARE          : HKL-2000                           
REMARK 200                                                                      
REMARK 200  NUMBER OF UNIQUE REFLECTIONS   : 22431                              
REMARK 200  RESOLUTION RANGE HIGH      (A) : 1.380                              
REMARK 200  RESOLUTION RANGE LOW       (A) : 50.000                             
REMARK 200  REJECTION CRITERIA  (SIGMA(I)) : 2.000                              
REMARK 200                                                                      
REMARK 200 OVERALL.                                                             
REMARK 200  COMPLETENESS FOR RANGE     (%) : 93.9                               
REMARK 200  DATA REDUNDANCY                : 6.100                              
REMARK 200  R MERGE                    (I) : 0.04000                            
REMARK 200  R SYM                      (I) : NULL                               
REMARK 200  <I/SIGMA(I)> FOR THE DATA SET  : 32.0000                            
REMARK 200                                                                      
REMARK 200 IN THE HIGHEST RESOLUTION SHELL.                                     
REMARK 200  HIGHEST RESOLUTION SHELL, RANGE HIGH (A) : 1.38                     
REMARK 200  HIGHEST RESOLUTION SHELL, RANGE LOW  (A) : 1.43                     
REMARK 200  COMPLETENESS FOR SHELL     (%) : 72.0                               
REMARK 200  DATA REDUNDANCY IN SHELL       : 2.90                               
REMARK 200  R MERGE FOR SHELL          (I) : 0.18000                            
REMARK 200  R SYM FOR SHELL            (I) : NULL                               
REMARK 200  <I/SIGMA(I)> FOR SHELL         : 5.000                              
REMARK 200                                                                      
REMARK 200 DIFFRACTION PROTOCOL: SINGLE WAVELENGTH                              
REMARK 200 METHOD USED TO DETERMINE THE STRUCTURE: MOLECULAR REPLACEMENT        
REMARK 200 SOFTWARE USED: MOLREP                                                
REMARK 200 STARTING MODEL: 1EBC                                                 
REMARK 200                                                                      
REMARK 200 REMARK: NONE                                                         
REMARK 280                                                                      
REMARK 280 CRYSTAL                                                              
REMARK 280 SOLVENT CONTENT, VS   (%): 47.00                                     
REMARK 280 MATTHEWS COEFFICIENT, VM (ANGSTROMS**3/DA): 2.30                     
REMARK 280                                                                      
REMARK 280 CRYSTALLIZATION CONDITIONS: 3.2 M AMMONIUM SULPHATE AND 0.05 M       
REMARK 280  PHOSPHATE BUFFER (PH 6.5)                                           
REMARK 290                                                                      
REMARK 290 CRYSTALLOGRAPHIC SYMMETRY                                            
REMARK 290 SYMMETRY OPERATORS FOR SPACE GROUP: P 1 21 1                         
REMARK 290                                                                      
REMARK 290      SYMOP   SYMMETRY                                                
REMARK 290     NNNMMM   OPERATOR                                                
REMARK 290       1555   X,Y,Z                                                   
REMARK 290       2555   -X,Y+1/2,-Z                                             
REMARK 290                                                                      
REMARK 290     WHERE NNN -> OPERATOR NUMBER                                     
REMARK 290           MMM -> TRANSLATION VECTOR                                  
REMARK 290                                                                      
REMARK 290 CRYSTALLOGRAPHIC SYMMETRY TRANSFORMATIONS                            
REMARK 290 THE FOLLOWING TRANSFORMATIONS OPERATE ON THE ATOM/HETATM             
REMARK 290 RECORDS IN THIS ENTRY TO PRODUCE CRYSTALLOGRAPHICALLY                
REMARK 290 RELATED MOLECULES.                                                   
REMARK 290   SMTRY1   1  1.000000  0.000000  0.000000        0.00000            
REMARK 290   SMTRY2   1  0.000000  1.000000  0.000000        0.00000            
REMARK 290   SMTRY3   1  0.000000  0.000000  1.000000        0.00000            
REMARK 290   SMTRY1   2 -1.000000  0.000000  0.000000        0.00000            
REMARK 290   SMTRY2   2  0.000000  1.000000  0.000000       14.89300            
REMARK 290   SMTRY3   2  0.000000  0.000000 -1.000000        0.00000            
REMARK 290                                                                      
REMARK 290 REMARK: NULL                                                         
REMARK 300                                                                      
REMARK 300 BIOMOLECULE: 1                                                       
REMARK 300 SEE REMARK 350 FOR THE AUTHOR PROVIDED AND/OR PROGRAM                
REMARK 300 GENERATED ASSEMBLY INFORMATION FOR THE STRUCTURE IN                  
REMARK 300 THIS ENTRY. THE REMARK MAY ALSO PROVIDE INFORMATION ON               
REMARK 300 BURIED SURFACE AREA.                                                 
REMARK 350                                                                      
REMARK 350 COORDINATES FOR A COMPLETE MULTIMER REPRESENTING THE KNOWN           
REMARK 350 BIOLOGICALLY SIGNIFICANT OLIGOMERIZATION STATE OF THE                
REMARK 350 MOLECULE CAN BE GENERATED BY APPLYING BIOMT TRANSFORMATIONS          
REMARK 350 GIVEN BELOW.  BOTH NON-CRYSTALLOGRAPHIC AND                          
REMARK 350 CRYSTALLOGRAPHIC OPERATIONS ARE GIVEN.                               
REMARK 350                                                                      
REMARK 350 BIOMOLECULE: 1                                                       
REMARK 350 AUTHOR DETERMINED BIOLOGICAL UNIT: MONOMERIC                         
REMARK 350 SOFTWARE DETERMINED QUATERNARY STRUCTURE: MONOMERIC                  
REMARK 350 SOFTWARE USED: PQS                                                   
REMARK 350 APPLY THE FOLLOWING TO CHAINS: A                                     
REMARK 350   BIOMT1   1  1.000000  0.000000  0.000000        0.00000            
REMARK 350   BIOMT2   1  0.000000  1.000000  0.000000        0.00000            
REMARK 350   BIOMT3   1  0.000000  0.000000  1.000000        0.00000            
REMARK 465                                                                      
REMARK 465 MISSING RESIDUES                                                     
REMARK 465 THE FOLLOWING RESIDUES WERE NOT LOCATED IN THE                       
REMARK 465 EXPERIMENT. (M=MODEL NUMBER; RES=RESIDUE NAME; C=CHAIN               
REMARK 465 IDENTIFIER; SSSEQ=SEQUENCE NUMBER; I=INSERTION CODE.)                
REMARK 465                                                                      
REMARK 465   M RES C SSSEQI                                                     
REMARK 465     MET A     0                                                      
REMARK 500                                                                      
REMARK 500 GEOMETRY AND STEREOCHEMISTRY                                         
REMARK 500 SUBTOPIC: CLOSE CONTACTS IN SAME ASYMMETRIC UNIT                     
REMARK 500                                                                      
REMARK 500 THE FOLLOWING ATOMS ARE IN CLOSE CONTACT.                            
REMARK 500                                                                      
REMARK 500  ATM1  RES C  SSEQI   ATM2  RES C  SSEQI           DISTANCE          
REMARK 500   OE2  GLU A    59     O    HOH A  2098              1.85            
REMARK 500   O    HOH A  2020     O    HOH A  2152              1.98            
REMARK 500   NE2  GLN A   152     O    HOH A  2172              2.05            
REMARK 500                                                                      
REMARK 500 REMARK: NULL                                                         
REMARK 500                                                                      
REMARK 500 GEOMETRY AND STEREOCHEMISTRY                                         
REMARK 500 SUBTOPIC: COVALENT BOND LENGTHS                                      
REMARK 500                                                                      
REMARK 500 THE STEREOCHEMICAL PARAMETERS OF THE FOLLOWING RESIDUES              
REMARK 500 HAVE VALUES WHICH DEVIATE FROM EXPECTED VALUES BY MORE               
REMARK 500 THAN 6*RMSD (M=MODEL NUMBER; RES=RESIDUE NAME; C=CHAIN               
REMARK 500 IDENTIFIER; SSEQ=SEQUENCE NUMBER; I=INSERTION CODE).                 
REMARK 500                                                                      
REMARK 500 STANDARD TABLE:                                                      
REMARK 500 FORMAT: (10X,I3,1X,2(A3,1X,A1,I4,A1,1X,A4,3X),1X,F6.3)               
REMARK 500                                                                      
REMARK 500 EXPECTED VALUES PROTEIN: ENGH AND HUBER, 1999                        
REMARK 500 EXPECTED VALUES NUCLEIC ACID: CLOWNEY ET AL 1996                     
REMARK 500                                                                      
REMARK 500  M RES CSSEQI ATM1   RES CSSEQI ATM2   DEVIATION                     
REMARK 500    GLU A   4   CG    GLU A   4   CD      0.102                       
REMARK 500    GLU A   4   CD    GLU A   4   OE1     0.232                       
REMARK 500    GLU A   4   CD    GLU A   4   OE2     0.113                       
REMARK 500    GLU A   4   C     GLU A   4   O       0.119                       
REMARK 500                                                                      
REMARK 500 REMARK: NULL                                                         
REMARK 500                                                                      
REMARK 500 GEOMETRY AND STEREOCHEMISTRY                                         
REMARK 500 SUBTOPIC: COVALENT BOND ANGLES                                       
REMARK 500                                                                      
REMARK 500 THE STEREOCHEMICAL PARAMETERS OF THE FOLLOWING RESIDUES              
REMARK 500 HAVE VALUES WHICH DEVIATE FROM EXPECTED VALUES BY MORE               
REMARK 500 THAN 6*RMSD (M=MODEL NUMBER; RES=RESIDUE NAME; C=CHAIN               
REMARK 500 IDENTIFIER; SSEQ=SEQUENCE NUMBER; I=INSERTION CODE).                 
REMARK 500                                                                      
REMARK 500 STANDARD TABLE:                                                      
REMARK 500 FORMAT: (10X,I3,1X,A3,1X,A1,I4,A1,3(1X,A4,2X),12X,F5.1)              
REMARK 500                                                                      
REMARK 500 EXPECTED VALUES PROTEIN: ENGH AND HUBER, 1999                        
REMARK 500 EXPECTED VALUES NUCLEIC ACID: CLOWNEY ET AL 1996                     
REMARK 500                                                                      
REMARK 500  M RES CSSEQI ATM1   ATM2   ATM3                                     
REMARK 500    GLU A   4   OE1 -  CD  -  OE2 ANGL. DEV. =   7.8 DEGREES          
REMARK 500    GLU A   4   CG  -  CD  -  OE2 ANGL. DEV. = -12.1 DEGREES          
REMARK 500    LEU A  89   CA  -  CB  -  CG  ANGL. DEV. =  16.3 DEGREES          
REMARK 500                                                                      
REMARK 500 REMARK: NULL                                                         
REMARK 500                                                                      
REMARK 500 GEOMETRY AND STEREOCHEMISTRY                                         
REMARK 500 SUBTOPIC: TORSION ANGLES                                             
REMARK 500                                                                      
REMARK 500 TORSION ANGLES OUTSIDE THE EXPECTED RAMACHANDRAN REGIONS:            
REMARK 500 (M=MODEL NUMBER; RES=RESIDUE NAME; C=CHAIN IDENTIFIER;               
REMARK 500 SSEQ=SEQUENCE NUMBER; I=INSERTION CODE).                             
REMARK 500                                                                      
REMARK 500 STANDARD TABLE:                                                      
REMARK 500 FORMAT:(10X,I3,1X,A3,1X,A1,I4,A1,4X,F7.2,3X,F7.2)                    
REMARK 500                                                                      
REMARK 500 EXPECTED VALUES: GJ KLEYWEGT AND TA JONES (1996). PHI/PSI-           
REMARK 500 CHOLOGY: RAMACHANDRAN REVISITED. STRUCTURE 4, 1395 - 1400            
REMARK 500                                                                      
REMARK 500  M RES CSSEQI        PSI       PHI                                   
REMARK 500    ASP A  20       75.60   -157.16                                   
REMARK 500    HIS A 119       47.78   -143.79                                   
REMARK 500    PRO A 120       24.05    -77.01                                   
REMARK 500    ASP A 122     -151.15   -113.49                                   
REMARK 500                                                                      
REMARK 500 REMARK: NULL                                                         
REMARK 525                                                                      
REMARK 525 SOLVENT                                                              
REMARK 525                                                                      
REMARK 525 THE SOLVENT MOLECULES HAVE CHAIN IDENTIFIERS THAT                    
REMARK 525 INDICATE THE POLYMER CHAIN WITH WHICH THEY ARE MOST                  
REMARK 525 CLOSELY ASSOCIATED. THE REMARK LISTS ALL THE SOLVENT                 
REMARK 525 MOLECULES WHICH ARE MORE THAN 5A AWAY FROM THE                       
REMARK 525 NEAREST POLYMER CHAIN (M = MODEL NUMBER;                             
REMARK 525 RES=RESIDUE NAME; C=CHAIN IDENTIFIER; SSEQ=SEQUENCE                  
REMARK 525 NUMBER; I=INSERTION CODE):                                           
REMARK 525                                                                      
REMARK 525  M RES CSSEQI                                                        
REMARK 525    HOH A2011        DISTANCE =  6.06 ANGSTROMS                       
REMARK 525    HOH A2026        DISTANCE =  6.30 ANGSTROMS                       
REMARK 525    HOH A2032        DISTANCE =  7.48 ANGSTROMS                       
REMARK 620                                                                      
REMARK 620 METAL COORDINATION                                                   
REMARK 620 (M=MODEL NUMBER; RES=RESIDUE NAME; C=CHAIN IDENTIFIER;               
REMARK 620 SSEQ=SEQUENCE NUMBER; I=INSERTION CODE):                             
REMARK 620                                                                      
REMARK 620 COORDINATION ANGLES FOR:  M RES CSSEQI METAL                         
REMARK 620                             HEM A1154  FE                            
REMARK 620 N RES CSSEQI ATOM                                                    
REMARK 620 1 HIS A  93   NE2                                                    
REMARK 620 2 HEM A1154   NA   92.1                                              
REMARK 620 3 HEM A1154   NB   89.4  91.7                                        
REMARK 620 4 HEM A1154   NC   90.4 177.1  89.7                                  
REMARK 620 5 HEM A1154   ND   91.2  89.0 179.0  89.5                            
REMARK 620 6 CYN A1155   C   176.3  91.5  91.2  86.0  88.1                      
REMARK 620 N                    1     2     3     4     5                       
REMARK 620                                                                      
REMARK 620 COORDINATION ANGLES FOR:  M RES CSSEQI METAL                         
REMARK 620                              ZN A1157  ZN                            
REMARK 620 N RES CSSEQI ATOM                                                    
REMARK 620 1 HOH A2186   O                                                      
REMARK 620 2 HOH A2184   O    86.4                                              
REMARK 620 3 HOH A2185   O   122.6  68.6                                        
REMARK 620 4 HIS A  36   ND1 104.7 161.3 115.1                                  
REMARK 620 N                    1     2     3                                   
REMARK 800                                                                      
REMARK 800 SITE                                                                 
REMARK 800 SITE_IDENTIFIER: AC1                                                 
REMARK 800 EVIDENCE_CODE: SOFTWARE                                              
REMARK 800 SITE_DESCRIPTION: BINDING SITE FOR RESIDUE HEM A1154                 
REMARK 800                                                                      
REMARK 800 SITE_IDENTIFIER: AC2                                                 
REMARK 800 EVIDENCE_CODE: SOFTWARE                                              
REMARK 800 SITE_DESCRIPTION: BINDING SITE FOR RESIDUE CYN A1155                 
REMARK 800                                                                      
REMARK 800 SITE_IDENTIFIER: AC3                                                 
REMARK 800 EVIDENCE_CODE: SOFTWARE                                              
REMARK 800 SITE_DESCRIPTION: BINDING SITE FOR RESIDUE SO4 A1156                 
REMARK 800                                                                      
REMARK 800 SITE_IDENTIFIER: AC4                                                 
REMARK 800 EVIDENCE_CODE: SOFTWARE                                              
REMARK 800 SITE_DESCRIPTION: BINDING SITE FOR RESIDUE ZN A1157                  
REMARK 800                                                                      
REMARK 800 SITE_IDENTIFIER: AC5                                                 
REMARK 800 EVIDENCE_CODE: SOFTWARE                                              
REMARK 800 SITE_DESCRIPTION: BINDING SITE FOR RESIDUE ZN A1158                  
REMARK 900                                                                      
REMARK 900 RELATED ENTRIES                                                      
REMARK 900 RELATED ID: 101M   RELATED DB: PDB                                   
REMARK 900 SPERM WHALE MYOGLOBIN F46V N-BUTYL ISOCYANIDE AT PH 9.0              
REMARK 900 RELATED ID: 102M   RELATED DB: PDB                                   
REMARK 900 SPERM WHALE MYOGLOBIN H64A AQUOMET AT PH 9.0                         
REMARK 900 RELATED ID: 103M   RELATED DB: PDB                                   
REMARK 900 SPERM WHALE MYOGLOBIN H64A N-BUTYL ISOCYANIDE AT PH 9.0              
REMARK 900 RELATED ID: 104M   RELATED DB: PDB                                   
REMARK 900 SPERM WHALE MYOGLOBIN N-BUTYL ISOCYANIDE AT PH 7.0                   
REMARK 900 RELATED ID: 105M   RELATED DB: PDB                                   
REMARK 900 SPERM WHALE MYOGLOBIN N-BUTYL ISOCYANIDE AT PH 9.0                   
REMARK 900 RELATED ID: 106M   RELATED DB: PDB                                   
REMARK 900 SPERM WHALE MYOGLOBIN V68F ETHYL ISOCYANIDE AT PH 9.0                
REMARK 900 RELATED ID: 107M   RELATED DB: PDB                                   
REMARK 900 SPERM WHALE MYOGLOBIN V68F N-BUTYL ISOCYANIDE AT PH 9.0              
REMARK 900 RELATED ID: 108M   RELATED DB: PDB                                   
REMARK 900 SPERM WHALE MYOGLOBIN V68F N-BUTYL ISOCYANIDE AT PH 7.0              
REMARK 900 RELATED ID: 109M   RELATED DB: PDB                                   
REMARK 900 SPERM WHALE MYOGLOBIN D122N ETHYL ISOCYANIDE AT PH 9.0               
REMARK 900 RELATED ID: 110M   RELATED DB: PDB                                   
REMARK 900 SPERM WHALE MYOGLOBIN D122N METHYL ISOCYANIDE AT PH 9.0              
REMARK 900 RELATED ID: 111M   RELATED DB: PDB                                   
REMARK 900 SPERM WHALE MYOGLOBIN D112N N-BUTYL ISOCYANIDE AT PH 9.0             
REMARK 900 RELATED ID: 112M   RELATED DB: PDB                                   
REMARK 900 SPERM WHALE MYOGLOBIN D122N N-PROPYL ISOCYANIDE AT PH 9.0            
REMARK 900 RELATED ID: 1A6G   RELATED DB: PDB                                   
REMARK 900 CARBONMONOXY-MYOGLOBIN, ATOMIC RESOLUTION                            
REMARK 900 RELATED ID: 1A6K   RELATED DB: PDB                                   
REMARK 900 AQUOMET-MYOGLOBIN, ATOMIC RESOLUTION                                 
REMARK 900 RELATED ID: 1A6M   RELATED DB: PDB                                   
REMARK 900 OXY-MYOGLOBIN, ATOMIC RESOLUTION                                     
REMARK 900 RELATED ID: 1A6N   RELATED DB: PDB                                   
REMARK 900 DEOXY-MYOGLOBIN, ATOMIC RESOLUTION                                   
REMARK 900 RELATED ID: 1ABS   RELATED DB: PDB                                   
REMARK 900 PHOTOLYSED CARBONMONOXY-MYOGLOBIN AT 20 K                            
REMARK 900 RELATED ID: 1AJG   RELATED DB: PDB                                   
REMARK 900 CARBONMONOXY MYOGLOBIN AT 40 K                                       
REMARK 900 RELATED ID: 1AJH   RELATED DB: PDB                                   
REMARK 900 PHOTOPRODUCT OF CARBONMONOXY MYOGLOBIN AT 40 K                       
REMARK 900 RELATED ID: 1BVC   RELATED DB: PDB                                   
REMARK 900 STRUCTURE OF A BILIVERDIN APOMYOGLOBIN COMPLEX (FORM D) AT 118 K     
REMARK 900 RELATED ID: 1BVD   RELATED DB: PDB                                   
REMARK 900 STRUCTURE OF A BILIVERDIN APOMYOGLOBIN COMPLEX (FORM B) AT 98 K      
REMARK 900 RELATED ID: 1BZ6   RELATED DB: PDB                                   
REMARK 900 ATOMIC RESOLUTION CRYSTAL STRUCTURE AQUOMET- MYOGLOBIN FROM SPERM    
REMARK 900 WHALE AT ROOM TEMPERATURE                                            
REMARK 900 RELATED ID: 1BZP   RELATED DB: PDB                                   
REMARK 900 ATOMIC RESOLUTION CRYSTAL STRUCTURE ANALYSIS OF NATIVE DEOXY AND CO  
REMARK 900 MYOGLOBIN FROM SPERM WHALE AT ROOM TEMPERATURE                       
REMARK 900 RELATED ID: 1BZR   RELATED DB: PDB                                   
REMARK 900 ATOMIC RESOLUTION CRYSTAL STRUCTURE ANALYSIS OF NATIVE DEOXY AND CO  
REMARK 900 MYOGLOBIN FROM SPERM WHALE AT ROOM TEMPERATURE                       
REMARK 900 RELATED ID: 1CH1   RELATED DB: PDB                                   
REMARK 900 RECOMBINANT SPERM WHALE MYOGLOBIN L89G MUTANT (MET)                  
REMARK 900 RELATED ID: 1CH2   RELATED DB: PDB                                   
REMARK 900 RECOMBINANT SPERM WHALE MYOGLOBIN L89F MUTANT (MET)                  
REMARK 900 RELATED ID: 1CH3   RELATED DB: PDB                                   
REMARK 900 RECOMBINANT SPERM WHALE MYOGLOBIN L89W MUTANT (MET)                  
REMARK 900 RELATED ID: 1CH5   RELATED DB: PDB                                   
REMARK 900 RECOMBINANT SPERM WHALE MYOGLOBIN H97V MUTANT (MET)                  
REMARK 900 RELATED ID: 1CH7   RELATED DB: PDB                                   
REMARK 900 RECOMBINANT SPERM WHALE MYOGLOBIN H97F MUTANT (MET)                  
REMARK 900 RELATED ID: 1CH9   RELATED DB: PDB                                   
REMARK 900 RECOMBINANT SPERM WHALE MYOGLOBIN H97Q MUTANT (MET)                  
REMARK 900 RELATED ID: 1CIK   RELATED DB: PDB                                   
REMARK 900 RECOMBINANT SPERM WHALE MYOGLOBIN I99A MUTANT (MET)                  
REMARK 900 RELATED ID: 1CIO   RELATED DB: PDB                                   
REMARK 900 RECOMBINANT SPERM WHALE MYOGLOBIN I99V MUTANT (MET)                  
REMARK 900 RELATED ID: 1CO8   RELATED DB: PDB                                   
REMARK 900 RECOMBINANT SPERM WHALE MYOGLOBIN L104A MUTANT (MET)                 
REMARK 900 RELATED ID: 1CO9   RELATED DB: PDB                                   
REMARK 900 RECOMBINANT SPERM WHALE MYOGLOBIN L104V MUTANT (MET)                 
REMARK 900 RELATED ID: 1CP0   RELATED DB: PDB                                   
REMARK 900 RECOMBINANT SPERM WHALE MYOGLOBIN L104N MUTANT (MET)                 
REMARK 900 RELATED ID: 1CP5   RELATED DB: PDB                                   
REMARK 900 RECOMBINANT SPERM WHALE MYOGLOBIN L104F MUTANT (MET)                 
REMARK 900 RELATED ID: 1CPW   RELATED DB: PDB                                   
REMARK 900 RECOMBINANT SPERM WHALE MYOGLOBIN L104W MUTANT (MET)                 
REMARK 900 RELATED ID: 1CQ2   RELATED DB: PDB                                   
REMARK 900 NEUTRON STRUTURE OF FULLY DEUTERATED SPERM WHALE MYOGLOBIN AT 2.0    
REMARK 900 ANGSTROM                                                             
REMARK 900 RELATED ID: 1DO1   RELATED DB: PDB                                   
REMARK 900 CARBONMONOXY-MYOGLOBIN MUTANT L29W AT 105K                           
REMARK 900 RELATED ID: 1DO3   RELATED DB: PDB                                   
REMARK 900 CARBONMONOXY-MYOGLOBIN (MUTANT L29W) AFTER PHOTOLYSIS AT T>180K      
REMARK 900 RELATED ID: 1DO4   RELATED DB: PDB                                   
REMARK 900 CARBONMONOXY-MYOGLOBIN (MUTANT L29W) AFTER PHOTOLYSIS AT T<180K      
REMARK 900 RELATED ID: 1DO7   RELATED DB: PDB                                   
REMARK 900 CARBONMONOXY-MYOGLOBIN (MUTANT L29W) REBINDING STRUCTURE AFTER       
REMARK 900 PHOTOLYSIS AT T< 180K                                                
REMARK 900 RELATED ID: 1DTI   RELATED DB: PDB                                   
REMARK 900 RECOMBINANT SPERM WHALE MYOGLOBIN H97D, D122N MUTANT (MET)           
REMARK 900 RELATED ID: 1DTM   RELATED DB: PDB                                   
REMARK 900 CRYSTAL STRUCTURE OF THE SPERM-WHALE MYOGLOBIN MUTANT H93G           
REMARK 900 COMPLEXED WITH 4- METHYLIMIDAZOLE, METAQUO FORM                      
REMARK 900 RELATED ID: 1DUK   RELATED DB: PDB                                   
REMARK 900 WILD-TYPE RECOMBINANT SPERM WHALE METAQUOMYOGLOBIN                   
REMARK 900 RELATED ID: 1DUO   RELATED DB: PDB                                   
REMARK 900 SPERM WHALE METAQUOMYOGLOBIN PROXIMAL HISTIDINE MUTANT H93G WITH 1-  
REMARK 900 METHYLIMIDAZOLE AS PROXIMAL LIGAND.                                  
REMARK 900 RELATED ID: 1DXC   RELATED DB: PDB                                   
REMARK 900 CO COMPLEX OF MYOGLOBIN MB-YQR AT 100K                               
REMARK 900 RELATED ID: 1DXD   RELATED DB: PDB                                   
REMARK 900 PHOTOLYZED CO COMPLEX OF MYOGLOBIN MB-YQR AT 20K                     
REMARK 900 RELATED ID: 1EBC   RELATED DB: PDB                                   
REMARK 900 SPERM WHALE MET-MYOGLOBIN:CYANIDE COMPLEX                            
REMARK 900 RELATED ID: 1F63   RELATED DB: PDB                                   
REMARK 900 CRYSTAL STRUCTURE OF DEOXY SPERM WHALE MYOGLOBIN MUTANTY(B10)Q(E7)   
REMARK 900 R(E10)                                                               
REMARK 900 RELATED ID: 1F65   RELATED DB: PDB                                   
REMARK 900 CRYSTAL STRUCTURE OF OXY SPERM WHALE MYOGLOBIN MUTANT Y(B10)Q(E7)    
REMARK 900 R(E10)                                                               
REMARK 900 RELATED ID: 1F6H   RELATED DB: PDB                                   
REMARK 900 COMBINED RIETVELD AND STEREOCHEMICAL RESTRAINT REFINEMENTOF A        
REMARK 900 PROTEIN                                                              
REMARK 900 RELATED ID: 1FCS   RELATED DB: PDB                                   
REMARK 900 MYOGLOBIN MUTANT WITH HIS 64 REPLACED BY VAL AND THR 67 REPLACED BY  
REMARK 900 ARG (H64V, T67R)                                                     
REMARK 900 RELATED ID: 1H1X   RELATED DB: PDB                                   
REMARK 900 SPERM WHALE MYOGLOBIN MUTANT T67R S92D                               
REMARK 900 RELATED ID: 1HJT   RELATED DB: PDB                                   
REMARK 900 SPERM WHALE MYOGLOBIN (FERROUS, NITRIC OXIDE BOUND)                  
REMARK 900 RELATED ID: 1IOP   RELATED DB: PDB                                   
REMARK 900 INCORPORATION OF A HEMIN WITH THE SHORTEST ACID SIDE-CHAINS INTO     
REMARK 900 MYOGLOBIN                                                            
REMARK 900 RELATED ID: 1IRC   RELATED DB: PDB                                   
REMARK 900 CYSTEINE RICH INTESTINAL PROTEIN                                     
REMARK 900 RELATED ID: 1J3F   RELATED DB: PDB                                   
REMARK 900 CRYSTAL STRUCTURE OF AN ARTIFICIAL METALLOPROTEIN:CR(III)(3,3'-ME2-  
REMARK 900 SALOPHEN)/ APO-A71G MYOGLOBIN                                        
REMARK 900 RELATED ID: 1J52   RELATED DB: PDB                                   
REMARK 900 RECOMBINANT SPERM WHALE MYOGLOBIN IN THE PRESENCE OF 7ATMXENON       
REMARK 900 RELATED ID: 1JDO   RELATED DB: PDB                                   
REMARK 900 SPERM WHALE MYOGLOBIN (FERROUS, NITRIC OXIDE BOUND)                  
REMARK 900 RELATED ID: 1JP6   RELATED DB: PDB                                   
REMARK 900 SPERM WHALE MET-MYOGLOBIN (ROOM TEMPERATURE; ROOM PRESSURE)          
REMARK 900 RELATED ID: 1JP8   RELATED DB: PDB                                   
REMARK 900 SPERM WHALE MET-MYOGLOBIN (ROOM TEMPERATURE; HIGH PRESSURE)          
REMARK 900 RELATED ID: 1JP9   RELATED DB: PDB                                   
REMARK 900 SPERM WHALE MET-MYOGLOBIN (LOW TEMPERATURE; HIGH PRESSURE)           
REMARK 900 RELATED ID: 1JPB   RELATED DB: PDB                                   
REMARK 900 SPERM WHALE MET-MYOGLOBIN (LOW TEMPERATURE; HIGH PRESSURE)           
REMARK 900 RELATED ID: 1JW8   RELATED DB: PDB                                   
REMARK 900 1.3 ANGSTROM RESOLUTION CRYSTAL STRUCTURE OF P6 FORM OFMYOGLOBIN     
REMARK 900 RELATED ID: 1L2K   RELATED DB: PDB                                   
REMARK 900 NEUTRON STRUCTURE DETERMINATION OF SPERM WHALE MET-MYOGLOBIN AT      
REMARK 900 1.5A RESOLUTION.                                                     
REMARK 900 RELATED ID: 1LTW   RELATED DB: PDB                                   
REMARK 900 RECOMBINANT SPERM WHALE MYOGLOBIN 29W MUTANT (OXY)                   
REMARK 900 RELATED ID: 1LUE   RELATED DB: PDB                                   
REMARK 900 RECOMBINANT SPERM WHALE MYOGLOBIN H64D/V68A/ D122N MUTANT(MET)       
REMARK 900 RELATED ID: 1MBC   RELATED DB: PDB                                   
REMARK 900 MYOGLOBIN (FE II, CARBONMONOXY, 260 DEGREES K)                       
REMARK 900 RELATED ID: 1MBD   RELATED DB: PDB                                   
REMARK 900 MYOGLOBIN (DEOXY, PH 8.4)                                            
REMARK 900 RELATED ID: 1MBI   RELATED DB: PDB                                   
REMARK 900 MYOGLOBIN (FERRIC) COMPLEX WITH IMIDAZOLE                            
REMARK 900 RELATED ID: 1MBN   RELATED DB: PDB                                   
REMARK 900 MYOGLOBIN (FERRIC IRON - METMYOGLOBIN)                               
REMARK 900 RELATED ID: 1MBO   RELATED DB: PDB                                   
REMARK 900 MYOGLOBIN (OXY, PH 8.4)                                              
REMARK 900 RELATED ID: 1MCY   RELATED DB: PDB                                   
REMARK 900 SPERM WHALE MYOGLOBIN (MUTANT WITH INITIATOR MET AND WITH HIS 64     
REMARK 900 REPLACED BY GLN, LEU 29 REPLACED BY PHE                              
REMARK 900 RELATED ID: 1MGN   RELATED DB: PDB                                   
REMARK 900 METMYOGLOBIN MUTANT WITH INITIATOR MET, ASP 122 REPLACED BY ASN,     
REMARK 900 AND HIS 64 REPLACED BY TYR (INS(M-V1),D122N,H64Y)                    
REMARK 900 RELATED ID: 1MLF   RELATED DB: PDB                                   
REMARK 900 MYOGLOBIN (CARBONMONOXY) MUTANT WITH INITIATOR MET, VAL 68 REPLACED  
REMARK 900 BY ALA, ASP 122 REPLACED BY ASN (M0,V68A,D122N)                      
REMARK 900 RELATED ID: 1MLG   RELATED DB: PDB                                   
REMARK 900 MYOGLOBIN (DEOXY) MUTANT WITH INITIATOR MET, VAL 68 REPLACED BY ALA, 
REMARK 900 ASP 122 REPLACED BY ASN (M0,V68A,D122N)                              
REMARK 900 RELATED ID: 1MLH   RELATED DB: PDB                                   
REMARK 900 MYOGLOBIN (MET) MUTANT WITH INITIATOR MET, VAL 68 REPLACED BY ALA,   
REMARK 900 ASP 122 REPLACED BY ASN (M0,V68A,D122N)                              
REMARK 900 RELATED ID: 1MLJ   RELATED DB: PDB                                   
REMARK 900 MYOGLOBIN (CARBONMONOXY) MUTANT WITH INITIATOR MET, VAL 68 REPLACED  
REMARK 900 BY PHE, ASP 122 REPLACED BY ASN (M0,V68F,D122N)                      
REMARK 900 RELATED ID: 1MLK   RELATED DB: PDB                                   
REMARK 900 MYOGLOBIN (DEOXY) MUTANT WITH INITIATOR MET, VAL 68 REPLACED BY PHE, 
REMARK 900 ASP 122 REPLACED BY ASN (M0,V68F,D122N)                              
REMARK 900 RELATED ID: 1MLL   RELATED DB: PDB                                   
REMARK 900 MYOGLOBIN (MET) MUTANT WITH INITIATOR MET, VAL 68 REPLACED BY PHE,   
REMARK 900 ASP 122 REPLACED BY ASN (M0,V68F,D122N)                              
REMARK 900 RELATED ID: 1MLM   RELATED DB: PDB                                   
REMARK 900 MYOGLOBIN (CARBONMONOXY) MUTANT WITH INITIATOR MET, VAL 68 REPLACED  
REMARK 900 BY ILE, ASP 122 REPLACED BY ASN (M0,V68I,D122N)                      
REMARK 900 RELATED ID: 1MLN   RELATED DB: PDB                                   
REMARK 900 MYOGLOBIN (DEOXY) MUTANT WITH INITIATOR MET, VAL 68 REPLACED BY ILE, 
REMARK 900 ASP 122 REPLACED BY ASN (M0,V68I,D122N)                              
REMARK 900 RELATED ID: 1MLO   RELATED DB: PDB                                   
REMARK 900 MYOGLOBIN (MET) MUTANT WITH INITIATOR MET, VAL 68 REPLACED BY ILE,   
REMARK 900 ASP 122 REPLACED BY ASN (M0,V68I,D122N)                              
REMARK 900 RELATED ID: 1MLQ   RELATED DB: PDB                                   
REMARK 900 MYOGLOBIN (CARBONMONOXY) MUTANT WITH INITIATOR MET, VAL 68 REPLACED  
REMARK 900 BY LEU, ASP 122 REPLACED BY ASN (INS(M0),V68L,D122N)                 
REMARK 900 RELATED ID: 1MLR   RELATED DB: PDB                                   
REMARK 900 MYOGLOBIN (DEOXY) MUTANT WITH INITIATOR MET, VAL 68 REPLACED BY LEU, 
REMARK 900 ASP 122 REPLACED BY ASN (M0,V68L,D122N)                              
REMARK 900 RELATED ID: 1MLS   RELATED DB: PDB                                   
REMARK 900 MYOGLOBIN (MET) MUTANT WITH INITIATOR MET, VAL 68 REPLACED BY LEU,   
REMARK 900 ASP 122 REPLACED BY ASN (M0,V68L,D122N)                              
REMARK 900 RELATED ID: 1MLU   RELATED DB: PDB                                   
REMARK 900 MYOGLOBIN (CARBONMONOXY) MUTANT WITH INITIATOR MET, HIS 64 REPLACED  
REMARK 900 BY GLY, VAL 68 REPLACED BY ALA, ASP 122 REPLACED BY ASN (M0,H64G,    
REMARK 900 V68A,D122N)                                                          
REMARK 900 RELATED ID: 1MOA   RELATED DB: PDB                                   
REMARK 900 MYOGLOBIN (DEOXY) MUTANT WITH INITIATOR MET, LEU 29 REPLACED BY PHE, 
REMARK 900 ASP 122 REPLACED BY ASN (INS(M0),L29F,D122N)                         
REMARK 900 RELATED ID: 1MOB   RELATED DB: PDB                                   
REMARK 900 MYOGLOBIN (DEOXY) MUTANT WITH INITIATOR MET, HIS 64 REPLACED BY GLY, 
REMARK 900 ASP 122 REPLACED BY ASN (INS(M0,H64G,D122N)                          
REMARK 900 RELATED ID: 1MOC   RELATED DB: PDB                                   
REMARK 900 MYOGLOBIN (CARBONMONOXY) MUTANT WITH INITIATOR MET, HIS 64 REPLACED  
REMARK 900 BY THR, ASP 122 REPLACED BY ASN (INS(M0),H64T,D122N)                 
REMARK 900 RELATED ID: 1MOD   RELATED DB: PDB                                   
REMARK 900 MYOGLOBIN (DEOXY) MUTANT WITH INITIATOR MET, HIS 64 REPLACED BY THR, 
REMARK 900 ASP 122 REPLACED BY ASN (INS(M0),H64T,D122N)                         
REMARK 900 RELATED ID: 1MTI   RELATED DB: PDB                                   
REMARK 900 MOL_ID: 1; MOLECULE: MYOGLOBIN; CHAIN: NULL; ENGINEERED: YES;        
REMARK 900 MUTATION: INITIATOR MET, PHE 46 REPLACED BY LEU AND ASP 122          
REMARK 900 REPLACED BY ASN (INS(MET 0), F46L, D122N); OTHER_DETAILS: FERRIC     
REMARK 900 RELATED ID: 1MTJ   RELATED DB: PDB                                   
REMARK 900 MOL_ID: 1; MOLECULE: MYOGLOBIN; CHAIN: NULL; ENGINEERED: YES;        
REMARK 900 MUTATION: INITIATOR MET, PHE 46 REPLACED BY VAL AND ASP 122          
REMARK 900 REPLACED BY ASN (INS(MET 0), F46V, D122N); OTHER_DETAILS: DEOXY      
REMARK 900 RELATED ID: 1MTK   RELATED DB: PDB                                   
REMARK 900 MOL_ID: 1; MOLECULE: MYOGLOBIN; CHAIN: NULL; ENGINEERED: YES;        
REMARK 900 MUTATION: INITIATOR MET, PHE 46 REPLACED BY VAL AND ASP 122          
REMARK 900 REPLACED BY ASN (INS(MET 0), F46V, D122N); OTHER_DETAILS: FERRIC     
REMARK 900 RELATED ID: 1MYF   RELATED DB: PDB                                   
REMARK 900 MYOGLOBIN (FE II, CARBONMONOXY) (NMR, 12 STRUCTURES)                 
REMARK 900 RELATED ID: 1MYM   RELATED DB: PDB                                   
REMARK 900 MYOGLOBIN (CARBONMONOXY) MUTANT WITH INITIATOR MET, ASP 122          
REMARK 900 REPLACED BY ASN, AND PHE 46 REPLACED BY VAL (INS(M-V1),D122N,F46V)   
REMARK 900 RELATED ID: 1MYZ   RELATED DB: PDB                                   
REMARK 900 CO COMPLEX OF MYOGLOBIN MB-YQR AT RT SOLVED FROM LAUE DATA.          
REMARK 900 RELATED ID: 1MZ0   RELATED DB: PDB                                   
REMARK 900 STRUCTURE OF MYOGLOBIN MB-YQR 316 NS AFTER PHOTOLYSIS OFCARBON       
REMARK 900 MONOXIDE SOLVED FROM LAUE DATA AT RT.                                
REMARK 900 RELATED ID: 1N9F   RELATED DB: PDB                                   
REMARK 900 STRUCTURE OF EARTH-GROWN OXIDIZED MYOGLOBIN MUTANT YQR(ISS6A)        
REMARK 900 RELATED ID: 1N9H   RELATED DB: PDB                                   
REMARK 900 STRUCTURE OF MICROGRAVITY-GROWN OXIDIZED MYOGLOBIN MUTANTYQR (ISS6A) 
REMARK 900 RELATED ID: 1N9I   RELATED DB: PDB                                   
REMARK 900 STRUCTURE OF EARTH-GROWN OXIDIZED MYOGLOBIN MUTANT YQR(ISS8A)        
REMARK 900 RELATED ID: 1N9X   RELATED DB: PDB                                   
REMARK 900 STRUCTURE OF MICROGRAVITY-GROWN OXIDIZED MYOGLOBIN MUTANTYQR (ISS8A) 
REMARK 900 RELATED ID: 1NAZ   RELATED DB: PDB                                   
REMARK 900 STRUCTURE OF MICROGRAVITY-GROWN OXIDIZED MYOGLOBIN MUTANTYQR (ISS8A) 
REMARK 900 RELATED ID: 1O16   RELATED DB: PDB                                   
REMARK 900 RECOMBINANT SPERM WHALE MYOGLOBIN H64D/V68S/ D122N MUTANT(MET)       
REMARK 900 RELATED ID: 1OBM   RELATED DB: PDB                                   
REMARK 900 RECOMBINANT SPERM WHALE MYOGLOBIN 29F/64Q/ 68F/122N MUTANT (MET)     
REMARK 900 RELATED ID: 1OFJ   RELATED DB: PDB                                   
REMARK 900 RECOMBINANT SPERM WHALE MYOGLOBIN L29H/H64L/ D122N MUTANT (WITH      
REMARK 900 INITIATOR MET)                                                       
REMARK 900 RELATED ID: 1OFK   RELATED DB: PDB                                   
REMARK 900 RECOMBINANT SPERM WHALE MYOGLOBIN F43H, H64L MUTANT (MET)            
REMARK 900 RELATED ID: 1SPE   RELATED DB: PDB                                   
REMARK 900 SPERM WHALE NATIVE CO MYOGLOBIN AT PH 4. 0, TEMP 4C                  
REMARK 900 RELATED ID: 1SWM   RELATED DB: PDB                                   
REMARK 900 MYOGLOBIN (FERRIC) COMPLEXED WITH AZIDE                              
REMARK 900 RELATED ID: 1TES   RELATED DB: PDB                                   
REMARK 900 OXYGEN BINDING MUSCLE PROTEIN                                        
REMARK 900 RELATED ID: 1U7R   RELATED DB: PDB                                   
REMARK 900 CRYSTAL STRUCTURE OF NATIVE SPERM WHALE MYOGLOBIN FROM LOWIONIC      
REMARK 900 STRENGTH ENVIROMENT ( FORM2 )                                        
REMARK 900 RELATED ID: 1U7S   RELATED DB: PDB                                   
REMARK 900 CRYSTAL STRUCTURE OF NATIVE SPERM WHALE MYOGLOBIN FROM LOWIONIC      
REMARK 900 STRENGTH ENVIROMENT ( FORM 1)                                        
REMARK 900 RELATED ID: 1UFJ   RELATED DB: PDB                                   
REMARK 900 CRYSTAL STRUCTURE OF AN ARTIFICIAL METALLOPROTEIN:FE(III)(3,3'-ME2-  
REMARK 900 SALOPHEN)/ APO-A71G MYOGLOBIN                                        
REMARK 900 RELATED ID: 1UFP   RELATED DB: PDB                                   
REMARK 900 CRYSTAL STRUCTURE OF AN ARTIFICIAL METALLOPROTEIN:FE(III)(3,3'-ME2-  
REMARK 900 SALOPHEN)/ APO-WILD TYPE MYOGLOBIN                                   
REMARK 900 RELATED ID: 1VXA   RELATED DB: PDB                                   
REMARK 900 NATIVE SPERM WHALE MYOGLOBIN                                         
REMARK 900 RELATED ID: 1VXB   RELATED DB: PDB                                   
REMARK 900 NATIVE SPERM WHALE MYOGLOBIN                                         
REMARK 900 RELATED ID: 1VXC   RELATED DB: PDB                                   
REMARK 900 NATIVE SPERM WHALE MYOGLOBIN                                         
REMARK 900 RELATED ID: 1VXD   RELATED DB: PDB                                   
REMARK 900 NATIVE SPERM WHALE MYOGLOBIN                                         
REMARK 900 RELATED ID: 1VXE   RELATED DB: PDB                                   
REMARK 900 NATIVE SPERM WHALE MYOGLOBIN                                         
REMARK 900 RELATED ID: 1VXF   RELATED DB: PDB                                   
REMARK 900 NATIVE SPERM WHALE MYOGLOBIN                                         
REMARK 900 RELATED ID: 1VXG   RELATED DB: PDB                                   
REMARK 900 NATIVE SPERM WHALE MYOGLOBIN                                         
REMARK 900 RELATED ID: 1VXH   RELATED DB: PDB                                   
REMARK 900 NATIVE SPERM WHALE MYOGLOBIN                                         
REMARK 900 RELATED ID: 1WVP   RELATED DB: PDB                                   
REMARK 900 STRUCTURE OF CHEMICALLY MODIFIED MYOGLOBIN WITH DISTAL N-TETRAZOLYL- 
REMARK 900 HISTIDINE E7(64)                                                     
REMARK 900 RELATED ID: 1YOG   RELATED DB: PDB                                   
REMARK 900 COBALT MYOGLOBIN (DEOXY)                                             
REMARK 900 RELATED ID: 1YOH   RELATED DB: PDB                                   
REMARK 900 COBALT MYOGLOBIN (MET)                                               
REMARK 900 RELATED ID: 1YOI   RELATED DB: PDB                                   
REMARK 900 COBALT MYOGLOBIN (OXY)                                               
REMARK 900 RELATED ID: 2BLH   RELATED DB: PDB                                   
REMARK 900 LIGAND MIGRATION AND PROTEIN FLUCTUATIONS IN MYOGLOBIN MUTANT L29W   
REMARK 900 RELATED ID: 2BLI   RELATED DB: PDB                                   
REMARK 900 L29W MB DEOXY                                                        
REMARK 900 RELATED ID: 2BLJ   RELATED DB: PDB                                   
REMARK 900 STRUCTURE OF L29W MBCO                                               
REMARK 900 RELATED ID: 2BW9   RELATED DB: PDB                                   
REMARK 900 LAUE STRUCTURE OF L29W MBCO                                          
REMARK 900 RELATED ID: 2BWH   RELATED DB: PDB                                   
REMARK 900 LAUE STRUCTURE OF A SHORT LIVED STATE OF L29W MYOGLOBIN              
REMARK 900 RELATED ID: 2CDJ   RELATED DB: PDB                                   
REMARK 900 X-RAY STRUCTURE OF OXIDISED RECOMBINANT SPERM WHALE MYOGLOBIN UNDER  
REMARK 900 10ATM OF XENON                                                       
REMARK 900 RELATED ID: 2CDK   RELATED DB: PDB                                   
REMARK 900 X-RAY STRUCTURE OF OXIDISED YQR MUTANT OF SPERM WHALE MYOGLOBIN      
REMARK 900 UNDER 10ATM OF XENON                                                 
REMARK 900 RELATED ID: 2CDL   RELATED DB: PDB                                   
REMARK 900 X-RAY STRUCTURE OF OXIDISED YQRF MUTANT OF SPERM WHALE MYOGLOBIN     
REMARK 900 UNDER 10ATM OF XENON                                                 
REMARK 900 RELATED ID: 2CMM   RELATED DB: PDB                                   
REMARK 900 MYOGLOBIN (CYANO,MET) RECONSTITUTED WITH IRON (III) COMPLEXES OF     
REMARK 900 PORPHYRIN                                                            
REMARK 900 RELATED ID: 2D6C   RELATED DB: PDB                                   
REMARK 900 CRYSTAL STRUCTURE OF MYOGLOBIN RECONSTITUTED WITH IRONPORPHYCENE     
REMARK 900 RELATED ID: 2EVP   RELATED DB: PDB                                   
REMARK 900 THE STRUCTURES OF THIOLATE- AND CARBOXYLATE- LIGATED FERRICH93G      
REMARK 900 MYOGLOBIN: MODELS FOR CYTOCHROME P450 AND FOROXYANION-BOUND HEME     
REMARK 900 PROTEINS                                                             
REMARK 900 RELATED ID: 2G0R   RELATED DB: PDB                                   
REMARK 900 UNPHOTOLYZED CO-BOUND L29F MYOGLOBIN                                 
REMARK 900 RELATED ID: 2G0S   RELATED DB: PDB                                   
REMARK 900 UNPHOTOLYZED CO-BOUND L29F MYOGLOBIN, CRYSTAL 2                      
REMARK 900 RELATED ID: 2G0V   RELATED DB: PDB                                   
REMARK 900 PHOTOLYZED CO L29F MYOGLOBIN: 100PS                                  
REMARK 900 RELATED ID: 2G0X   RELATED DB: PDB                                   
REMARK 900 PHOTOLYZED CO L29F MYOGLOBIN: 316PS                                  
REMARK 900 RELATED ID: 2G0Z   RELATED DB: PDB                                   
REMARK 900 PHOTOLYZED CO L29F MYOGLOBIN: 1NS                                    
REMARK 900 RELATED ID: 2G10   RELATED DB: PDB                                   
REMARK 900 PHOTOLYZED CO L29F MYOGLOBIN: 3.16NS                                 
REMARK 900 RELATED ID: 2G11   RELATED DB: PDB                                   
REMARK 900 PHOTOLYZED CO L29F MYOGLOBIN: 31.6NS                                 
REMARK 900 RELATED ID: 2G12   RELATED DB: PDB                                   
REMARK 900 PHOTOLYZED CO L29F MYOGLOBIN: 316NS                                  
REMARK 900 RELATED ID: 2G14   RELATED DB: PDB                                   
REMARK 900 PHOTOLYZED CO L29F MYOGLOBIN: 3.16US                                 
REMARK 900 RELATED ID: 2MB5   RELATED DB: PDB                                   
REMARK 900 MYOGLOBIN (CARBONMONOXYMYOGLOBIN) (NEUTRON STUDY)                    
REMARK 900 RELATED ID: 2MBW   RELATED DB: PDB                                   
REMARK 900 RECOMBINANT SPERM WHALE MYOGLOBIN (MET)                              
REMARK 900 RELATED ID: 2MGA   RELATED DB: PDB                                   
REMARK 900 MYOGLOBIN (CARBONMONOXY) MUTANT WITH INITIATOR MET, HIS 64 REPLACED  
REMARK 900 BY GLY, AND ASP 122 REPLACED BY ASN (MET,H64G,D122N)                 
REMARK 900 RELATED ID: 2MGB   RELATED DB: PDB                                   
REMARK 900 MYOGLOBIN (MET) MUTANT WITH INITIATOR MET, HIS 64 REPLACED BY GLY,   
REMARK 900 AND ASP 122 REPLACED BY ASN (MET,H64G,D122N)                         
REMARK 900 RELATED ID: 2MGC   RELATED DB: PDB                                   
REMARK 900 MYOGLOBIN (CARBONMONOXY) MUTANT WITH INITIATOR MET, HIS 64 REPLACED  
REMARK 900 BY LEU, AND ASP 122 REPLACED BY ASN (MET,H64L,D122N)                 
REMARK 900 RELATED ID: 2MGD   RELATED DB: PDB                                   
REMARK 900 MYOGLOBIN (DEOXY) MUTANT WITH INITIATOR MET, ASP 122 REPLACED BY     
REMARK 900 ASN, AND HIS 64 REPLACED BY LEU (MET,D122N,H64L)                     
REMARK 900 RELATED ID: 2MGE   RELATED DB: PDB                                   
REMARK 900 MYOGLOBIN (MET) MUTANT WITH INITIATOR MET, ASP 122 REPLACED BY ASN,  
REMARK 900 AND HIS 64 REPLACED BY LEU (MET,D122N,H64L)                          
REMARK 900 RELATED ID: 2MGF   RELATED DB: PDB                                   
REMARK 900 MYOGLOBIN (CARBONMONOXY) MUTANT WITH INITIATOR MET, ASP 122          
REMARK 900 REPLACED BY ASN, AND HIS 64 REPLACED BY GLN (MET,D122N,H64Q)         
REMARK 900 RELATED ID: 2MGG   RELATED DB: PDB                                   
REMARK 900 MYOGLOBIN (DEOXY) MUTANT WITH INITIATOR MET AND WITH ASP 122         
REMARK 900 REPLACED BY ASN AND HIS 64 REPLACED BY GLN (INS(M-V1,D122N, H64Q)    
REMARK 900 RELATED ID: 2MGH   RELATED DB: PDB                                   
REMARK 900 MYOGLOBIN (MET) MUTANT WITH INITIATOR MET, HIS 64 REPLACED BY GLN,   
REMARK 900 AND ASP 122 REPLACED BY ASN (MET,H64Q,D122N)                         
REMARK 900 RELATED ID: 2MGI   RELATED DB: PDB                                   
REMARK 900 MYOGLOBIN (MET) MUTANT WITH INITIATOR MET, ASP 122 REPLACED BY ASN,  
REMARK 900 AND HIS 64 REPLACED BY THR (MET,D122N,H64T)                          
REMARK 900 RELATED ID: 2MGJ   RELATED DB: PDB                                   
REMARK 900 MYOGLOBIN (MET) MUTANT WITH INITIATOR MET, ASP 122 REPLACED BY ASN,  
REMARK 900 AND HIS 64 REPLACED BY VAL (MET,D122N,H64V)                          
REMARK 900 RELATED ID: 2MGK   RELATED DB: PDB                                   
REMARK 900 MYOGLOBIN (CARBONMONOXY) MUTANT WITH INITIATOR MET AND ASP 122       
REMARK 900 REPLACED BY ASN (MET, D122N)                                         
REMARK 900 RELATED ID: 2MGL   RELATED DB: PDB                                   
REMARK 900 MYOGLOBIN (DEOXY) MUTANT WITH INITIATOR MET AND ASP 122 REPLACED BY  
REMARK 900 ASN (MET,D122N)                                                      
REMARK 900 RELATED ID: 2MGM   RELATED DB: PDB                                   
REMARK 900 MYOGLOBIN (OXY) MUTANT WITH INITIATOR MET AND ASP 122 REPLACED BY    
REMARK 900 ASN (MET,D122N)                                                      
REMARK 900 RELATED ID: 2MYA   RELATED DB: PDB                                   
REMARK 900 MYOGLOBIN (ETHYL ISOCYANIDE, PH 7.0)                                 
REMARK 900 RELATED ID: 2MYB   RELATED DB: PDB                                   
REMARK 900 MYOGLOBIN (METHYL ISOCYANIDE, PH 7.0)                                
REMARK 900 RELATED ID: 2MYC   RELATED DB: PDB                                   
REMARK 900 MYOGLOBIN (N-BUTYL ISOCYANIDE, PH 7.0)                               
REMARK 900 RELATED ID: 2MYD   RELATED DB: PDB                                   
REMARK 900 MYOGLOBIN (N-PROPYL ISOCYANIDE, PH 7.0)                              
REMARK 900 RELATED ID: 2MYE   RELATED DB: PDB                                   
REMARK 900 MYOGLOBIN (ETHYL ISOCYANIDE, PH <<7.0)                               
REMARK 900 RELATED ID: 2SPL   RELATED DB: PDB                                   
REMARK 900 MYOGLOBIN (CARBONMONOXY) MUTANT WITH INITIATOR MET, ASP 122          
REMARK 900 REPLACED BY ASN, AND LEU 29 REPLACED BY PHE (MET,D122N,L29F)         
REMARK 900 RELATED ID: 2SPM   RELATED DB: PDB                                   
REMARK 900 MYOGLOBIN (MET) MUTANT WITH INITIATOR MET, ASP 122 REPLACED BY ASN,  
REMARK 900 AND LEU 29 REPLACED BY PHE (MET,D122N,L29F)                          
REMARK 900 RELATED ID: 2SPN   RELATED DB: PDB                                   
REMARK 900 MYOGLOBIN (OXY) MUTANT WITH INITIATOR MET, LEU 29 REPLACED BY PHE,   
REMARK 900 AND ASP 122 REPLACED BY ASN (MET,L29F,D122N)                         
REMARK 900 RELATED ID: 2SPO   RELATED DB: PDB                                   
REMARK 900 MYOGLOBIN (MET) MUTANT WITH INITIATOR MET, LEU 29 REPLACED BY VAL,   
REMARK 900 AND ASP 122 REPLACED BY ASN (MET,L29V,D122N)                         
REMARK 900 RELATED ID: 4MBN   RELATED DB: PDB                                   
REMARK 900 MYOGLOBIN (MET)                                                      
REMARK 900 RELATED ID: 5MBN   RELATED DB: PDB                                   
REMARK 900 MYOGLOBIN (DEOXY)                                                    
DBREF  2JHO A    0   153  UNP    P02185   MYG_PHYCD        1    154             
SEQRES   1 A  154  MET VAL LEU SER GLU GLY GLU TRP GLN LEU VAL LEU HIS          
SEQRES   2 A  154  VAL TRP ALA LYS VAL GLU ALA ASP VAL ALA GLY HIS GLY          
SEQRES   3 A  154  GLN ASP ILE LEU ILE ARG LEU PHE LYS SER HIS PRO GLU          
SEQRES   4 A  154  THR LEU GLU LYS PHE ASP ARG PHE LYS HIS LEU LYS THR          
SEQRES   5 A  154  GLU ALA GLU MET LYS ALA SER GLU ASP LEU LYS LYS HIS          
SEQRES   6 A  154  GLY VAL THR VAL LEU THR ALA LEU GLY ALA ILE LEU LYS          
SEQRES   7 A  154  LYS LYS GLY HIS HIS GLU ALA GLU LEU LYS PRO LEU ALA          
SEQRES   8 A  154  GLN SER HIS ALA THR LYS HIS LYS ILE PRO ILE LYS TYR          
SEQRES   9 A  154  LEU GLU PHE ILE SER GLU ALA ILE ILE HIS VAL LEU HIS          
SEQRES  10 A  154  SER ARG HIS PRO GLY ASP PHE GLY ALA ASP ALA GLN GLY          
SEQRES  11 A  154  ALA MET ASN LYS ALA LEU GLU LEU PHE ARG LYS ASP ILE          
SEQRES  12 A  154  ALA ALA LYS TYR LYS GLU LEU GLY TYR GLN GLY                  
HET    HEM  A1154      43                                                       
HET    CYN  A1155       2                                                       
HET    SO4  A1156       5                                                       
HET     ZN  A1157       1                                                       
HET     ZN  A1158       1                                                       
HETNAM     HEM PROTOPORPHYRIN IX CONTAINING FE                                  
HETNAM     CYN CYANIDE ION                                                      
HETNAM     SO4 SULFATE ION                                                      
HETNAM      ZN ZINC ION                                                         
HETSYN     HEM HEME                                                             
FORMUL   2  HEM    C34 H32 FE N4 O4                                             
FORMUL   3  CYN    C N 1-                                                       
FORMUL   4  SO4    O4 S 2-                                                      
FORMUL   5   ZN    2(ZN 2+)                                                     
FORMUL   7  HOH   *188(H2 O)                                                    
HELIX    1   1 SER A    3  GLU A   18  1                                  16    
HELIX    2   2 ASP A   20  HIS A   36  1                                  17    
HELIX    3   3 HIS A   36  LYS A   42  1                                   7    
HELIX    4   4 THR A   51  ALA A   57  1                                   7    
HELIX    5   5 SER A   58  LYS A   77  1                                  20    
HELIX    6   6 HIS A   82  LYS A   96  1                                  15    
HELIX    7   7 PRO A  100  HIS A  119  1                                  20    
HELIX    8   8 GLY A  124  LEU A  149  1                                  26    
LINK        FE   HEM A1154                 NE2 HIS A  93     1555   1555  2.08  
LINK        FE   HEM A1154                 C   CYN A1155     1555   1555  1.92  
LINK        ZN    ZN A1157                 O   HOH A2186     1555   1555  1.63  
LINK        ZN    ZN A1157                 O   HOH A2184     1555   1555  2.39  
LINK        ZN    ZN A1157                 O   HOH A2185     1555   1555  2.46  
LINK        ZN    ZN A1157                 ND1 HIS A  36     1555   1555  1.96  
LINK        ZN    ZN A1158                 NE2 HIS A  36     1555   1555  1.94  
SITE     1 AC1 22 THR A  39  LYS A  42  PHE A  43  ARG A  45                    
SITE     2 AC1 22 LEU A  89  SER A  92  HIS A  93  HIS A  97                    
SITE     3 AC1 22 ILE A  99  TYR A 103  LEU A 104  HIS A 116                    
SITE     4 AC1 22 GLN A 128  PHE A 138  CYN A1155  HOH A2173                    
SITE     5 AC1 22 HOH A2174  HOH A2175  HOH A2176  HOH A2177                    
SITE     6 AC1 22 HOH A2178  HOH A2179                                          
SITE     1 AC2  4 PHE A  43  HIS A  64  VAL A  68  HEM A1154                    
SITE     1 AC3  8 ALA A  57  SER A  58  GLU A  59  ASP A  60                    
SITE     2 AC3  8 HOH A2180  HOH A2181  HOH A2182  HOH A2183                    
SITE     1 AC4  7 GLN A   8  SER A  35  HIS A  36  GLU A  38                    
SITE     2 AC4  7 HOH A2184  HOH A2185  HOH A2186                               
SITE     1 AC5  3 HIS A  36  HOH A2187  HOH A2188                               
CRYST1   34.409   29.786   63.633  90.00 104.93  90.00 P 1 21 1      2          
ORIGX1      1.000000  0.000000  0.000000        0.00000                         
ORIGX2      0.000000  1.000000  0.000000        0.00000                         
ORIGX3      0.000000  0.000000  1.000000        0.00000                         
SCALE1      0.029062  0.000000  0.007749        0.00000                         
SCALE2      0.000000  0.033573  0.000000        0.00000                         
SCALE3      0.000000  0.000000  0.016264        0.00000                         
ATOM      1  N   VAL A   1      -5.769   5.810  31.160  1.00 24.94           N  
ANISOU    1  N   VAL A   1     2923   3288   3265     43    -97    -66       N  
ATOM      2  CA  VAL A   1      -6.560   5.248  30.026  1.00 24.54           C  
ANISOU    2  CA  VAL A   1     2816   3344   3162     11    -26     14       C  
ATOM      3  C   VAL A   1      -7.025   6.370  29.062  1.00 23.69           C  
ANISOU    3  C   VAL A   1     2533   3327   3142     42     -2    -40       C  
ATOM      4  O   VAL A   1      -7.241   7.506  29.505  1.00 25.34           O  
ANISOU    4  O   VAL A   1     2660   3470   3497     -4   -135     -6       O  
ATOM      5  CB  VAL A   1      -7.726   4.347  30.547  1.00 24.58           C  
ANISOU    5  CB  VAL A   1     2950   3328   3062     16     16    -32       C  
ATOM      6  CG1 VAL A   1      -7.486   3.852  31.985  1.00 24.47           C  
ANISOU    6  CG1 VAL A   1     2950   3276   3069     59    -50    -39       C  
ATOM      7  CG2 VAL A   1      -9.059   5.053  30.418  1.00 26.65           C  
ANISOU    7  CG2 VAL A   1     3142   3454   3529    117   -173     -1       C  
ATOM      8  N   LEU A   2      -7.152   6.067  27.761  1.00 22.20           N  
ANISOU    8  N   LEU A   2     2269   3350   2813     53    117    -13       N  
ATOM      9  CA  LEU A   2      -7.660   7.049  26.797  1.00 21.36           C  
ANISOU    9  CA  LEU A   2     2159   3221   2734    162    324    -30       C  
ATOM     10  C   LEU A   2      -9.176   7.226  26.986  1.00 23.14           C  
ANISOU   10  C   LEU A   2     2512   3366   2913    351     83    -64       C  
ATOM     11  O   LEU A   2      -9.880   6.280  27.327  1.00 22.94           O  
ANISOU   11  O   LEU A   2     2051   3517   3149    506   -202     43       O  
ATOM     12  CB  LEU A   2      -7.420   6.594  25.339  1.00 23.73           C  
ANISOU   12  CB  LEU A   2     3154   3103   2757    129    111   -109       C  
ATOM     13  CG  LEU A   2      -5.997   6.818  24.793  1.00 19.41           C  
ANISOU   13  CG  LEU A   2     2414   2762   2195    101    -37   -222       C  
ATOM     14  CD1 LEU A   2      -5.046   5.777  25.421  1.00 19.07           C  
ANISOU   14  CD1 LEU A   2     2567   2356   2321      2    141   -264       C  
ATOM     15  CD2 LEU A   2      -6.061   6.631  23.221  1.00 24.56           C  
ANISOU   15  CD2 LEU A   2     3083   3689   2560    225    107   -394       C  
ATOM     16  N   SER A   3      -9.606   8.443  26.680  1.00 24.08           N  
ANISOU   16  N   SER A   3     2635   3575   2937    404    -83     25       N  
ATOM     17  CA  SER A   3     -11.035   8.723  26.647  1.00 24.49           C  
ANISOU   17  CA  SER A   3     2608   3688   3008    243    -15     -6       C  
ATOM     18  C   SER A   3     -11.667   8.205  25.379  1.00 25.55           C  
ANISOU   18  C   SER A   3     2976   3669   3059    232    147    -43       C  
ATOM     19  O   SER A   3     -11.031   8.057  24.311  1.00 29.63           O  
ANISOU   19  O   SER A   3     4052   4222   2982    141      2    153       O  
ATOM     20  CB  SER A   3     -11.309  10.220  26.700  1.00 25.49           C  
ANISOU   20  CB  SER A   3     2952   3695   3036    171    146    119       C  
ATOM     21  OG  SER A   3     -10.876  10.850  25.508  1.00 25.80           O  
ANISOU   21  OG  SER A   3     2803   4009   2990   -130   -158    147       O  
ATOM     22  N   GLU A   4     -12.992   8.061  25.428  1.00 25.83           N  
ANISOU   22  N   GLU A   4     2816   3790   3204    153   -116    -31       N  
ATOM     23  CA  GLU A   4     -13.578   7.703  24.131  1.00 27.98           C  
ANISOU   23  CA  GLU A   4     3492   3636   3501   -358   -408     94       C  
ATOM     24  C   GLU A   4     -13.329   8.718  23.000  1.00 26.59           C  
ANISOU   24  C   GLU A   4     3031   3678   3393   -396   -320     46       C  
ATOM     25  O   GLU A   4     -13.210   8.302  21.723  1.00 28.26           O  
ANISOU   25  O   GLU A   4     3906   3467   3362   -259   -391    -28       O  
ATOM     26  CB  GLU A   4     -15.110   7.658  24.232  1.00 27.08           C  
ANISOU   26  CB  GLU A   4     3079   3719   3488   -481   -473    141       C  
ATOM     27  CG  GLU A   4     -15.698   6.430  24.916  1.00 27.81           C  
ANISOU   27  CG  GLU A   4     3752   3399   3414   -301   -453    -22       C  
ATOM     28  CD  GLU A   4     -15.520   5.184  23.901  1.00 29.62           C  
ANISOU   28  CD  GLU A   4     4157   3484   3613   -227   -897    -82       C  
ATOM     29  OE1 GLU A   4     -15.494   5.351  22.427  1.00 31.72           O  
ANISOU   29  OE1 GLU A   4     4812   3826   3413    380   -323   -110       O  
ATOM     30  OE2 GLU A   4     -15.476   4.063  24.678  1.00 33.18           O  
ANISOU   30  OE2 GLU A   4     4521   4059   4026    121   -586    177       O  
ATOM     31  N   GLY A   5     -13.267  10.012  23.394  1.00 27.69           N  
ANISOU   31  N   GLY A   5     3300   3632   3586   -259   -192    114       N  
ATOM     32  CA  GLY A   5     -13.014  11.061  22.370  1.00 26.74           C  
ANISOU   32  CA  GLY A   5     2918   3715   3525   -355   -153    110       C  
ATOM     33  C   GLY A   5     -11.631  10.820  21.785  1.00 27.66           C  
ANISOU   33  C   GLY A   5     3317   3678   3512   -434    104     52       C  
ATOM     34  O   GLY A   5     -11.450  10.865  20.560  1.00 26.49           O  
ANISOU   34  O   GLY A   5     3073   3592   3399   -412    270   -107       O  
ATOM     35  N   GLU A   6     -10.725  10.403  22.653  1.00 26.32           N  
ANISOU   35  N   GLU A   6     2978   3625   3396   -232    164     17       N  
ATOM     36  CA  GLU A   6      -9.340  10.198  22.189  1.00 26.26           C  
ANISOU   36  CA  GLU A   6     3093   3519   3363   -277     55   -145       C  
ATOM     37  C   GLU A   6      -9.256   8.936  21.341  1.00 28.78           C  
ANISOU   37  C   GLU A   6     3773   3755   3406   -137    176     -1       C  
ATOM     38  O   GLU A   6      -8.570   8.880  20.300  1.00 28.71           O  
ANISOU   38  O   GLU A   6     3407   3964   3536   -427    474    169       O  
ATOM     39  CB  GLU A   6      -8.363  10.095  23.348  1.00 27.23           C  
ANISOU   39  CB  GLU A   6     3491   3683   3169    -58    218    -33       C  
ATOM     40  CG  GLU A   6      -8.061  11.445  23.982  1.00 26.49           C  
ANISOU   40  CG  GLU A   6     3465   3507   3092    -52    163   -237       C  
ATOM     41  CD  GLU A   6      -7.428  11.369  25.378  1.00 25.71           C  
ANISOU   41  CD  GLU A   6     3418   3329   3019    195    172   -274       C  
ATOM     42  OE1 GLU A   6      -7.592  10.303  26.014  1.00 27.45           O  
ANISOU   42  OE1 GLU A   6     3071   3977   3381    150    355    -21       O  
ATOM     43  OE2 GLU A   6      -6.745  12.337  25.793  1.00 28.43           O  
ANISOU   43  OE2 GLU A   6     3519   3878   3402    137    367   -215       O  
ATOM     44  N   TRP A   7      -9.971   7.894  21.763  1.00 29.42           N  
ANISOU   44  N   TRP A   7     4025   3693   3457   -456    -17    -98       N  
ATOM     45  CA  TRP A   7     -10.048   6.699  20.850  1.00 29.75           C  
ANISOU   45  CA  TRP A   7     4235   3644   3424   -177     14    -15       C  
ATOM     46  C   TRP A   7     -10.652   7.014  19.486  1.00 30.44           C  
ANISOU   46  C   TRP A   7     4458   3580   3526   -369    -40     51       C  
ATOM     47  O   TRP A   7     -10.226   6.429  18.458  1.00 31.25           O  
ANISOU   47  O   TRP A   7     4906   3507   3457   -520   -197     83       O  
ATOM     48  CB  TRP A   7     -10.748   5.479  21.490  1.00 28.68           C  
ANISOU   48  CB  TRP A   7     3480   3954   3462   -125   -134    150       C  
ATOM     49  CG  TRP A   7      -9.996   4.756  22.549  1.00 28.74           C  
ANISOU   49  CG  TRP A   7     3970   3558   3389    -21   -488    -52       C  
ATOM     50  CD1 TRP A   7     -10.332   4.680  23.875  1.00 28.18           C  
ANISOU   50  CD1 TRP A   7     3604   4062   3038   -116   -621    103       C  
ATOM     51  CD2 TRP A   7      -8.741   4.069  22.400  1.00 26.57           C  
ANISOU   51  CD2 TRP A   7     2887   4144   3061      0   -275    107       C  
ATOM     52  NE1 TRP A   7      -9.359   3.965  24.558  1.00 28.71           N  
ANISOU   52  NE1 TRP A   7     3771   4215   2923    -15   -708     47       N  
ATOM     53  CE2 TRP A   7      -8.396   3.551  23.668  1.00 21.97           C  
ANISOU   53  CE2 TRP A   7     2358   3615   2376    378    -80   -130       C  
ATOM     54  CE3 TRP A   7      -7.938   3.780  21.294  1.00 24.11           C  
ANISOU   54  CE3 TRP A   7     3050   3799   2310   -167   -432   -259       C  
ATOM     55  CZ2 TRP A   7      -7.196   2.851  23.895  1.00 21.21           C  
ANISOU   55  CZ2 TRP A   7     2330   3427   2301     86   -723   -275       C  
ATOM     56  CZ3 TRP A   7      -6.748   3.094  21.518  1.00 24.59           C  
ANISOU   56  CZ3 TRP A   7     2680   3940   2722   -343   -364     10       C  
ATOM     57  CH2 TRP A   7      -6.432   2.574  22.797  1.00 22.63           C  
ANISOU   57  CH2 TRP A   7     2612   3684   2302   -154   -453    -89       C  
ATOM     58  N   GLN A   8     -11.764   7.785  19.485  1.00 30.59           N  
ANISOU   58  N   GLN A   8     4651   3519   3452   -563    203   -146       N  
ATOM     59  CA  GLN A   8     -12.310   8.224  18.182  1.00 33.86           C  
ANISOU   59  CA  GLN A   8     5244   3971   3649   -853    129     54       C  
ATOM     60  C   GLN A   8     -11.228   8.845  17.307  1.00 29.08           C  
ANISOU   60  C   GLN A   8     3945   3716   3388   -771   -108   -101       C  
ATOM     61  O   GLN A   8     -11.163   8.535  16.106  1.00 29.84           O  
ANISOU   61  O   GLN A   8     3858   3823   3655  -1144     58   -133       O  
ATOM     62  CB  GLN A   8     -13.511   9.194  18.308  1.00 32.31           C  
ANISOU   62  CB  GLN A   8     4980   3891   3405  -1068     42   -232       C  
ATOM     63  CG  GLN A   8     -14.802   8.664  18.959  1.00 36.68           C  
ANISOU   63  CG  GLN A   8     5532   4126   4276   -513     67    263       C  
ATOM     64  CD  GLN A   8     -16.006   9.640  18.742  1.00 38.33           C  
ANISOU   64  CD  GLN A   8     5413   4627   4521   -489   -413    253       C  
ATOM     65  OE1 GLN A   8     -15.986  10.372  17.706  1.00 38.95           O  
ANISOU   65  OE1 GLN A   8     5370   4956   4470   -732   -704    329       O  
ATOM     66  NE2 GLN A   8     -17.038   9.675  19.732  1.00 37.50           N  
ANISOU   66  NE2 GLN A   8     5689   4228   4330   -366   -428    -32       N  
ATOM     67  N   LEU A   9     -10.382   9.706  17.904  1.00 26.67           N  
ANISOU   67  N   LEU A   9     3255   3409   3466   -726    105   -243       N  
ATOM     68  CA  LEU A   9      -9.306  10.337  17.138  1.00 26.01           C  
ANISOU   68  CA  LEU A   9     2934   3502   3444   -452     -9   -115       C  
ATOM     69  C   LEU A   9      -8.305   9.352  16.580  1.00 25.40           C  
ANISOU   69  C   LEU A   9     2929   3541   3180   -510   -156   -218       C  
ATOM     70  O   LEU A   9      -7.950   9.395  15.409  1.00 25.92           O  
ANISOU   70  O   LEU A   9     3024   3665   3157  -1154   -335   -235       O  
ATOM     71  CB  LEU A   9      -8.653  11.462  17.930  1.00 25.33           C  
ANISOU   71  CB  LEU A   9     2605   3651   3368   -544   -192    -58       C  
ATOM     72  CG  LEU A   9      -9.491  12.715  18.106  1.00 24.86           C  
ANISOU   72  CG  LEU A   9     2638   3724   3084   -562     30   -182       C  
ATOM     73  CD1 LEU A   9      -8.823  13.618  19.125  1.00 24.28           C  
ANISOU   73  CD1 LEU A   9     2432   3618   3173   -264    158   -355       C  
ATOM     74  CD2 LEU A   9      -9.703  13.474  16.798  1.00 25.99           C  
ANISOU   74  CD2 LEU A   9     2524   3952   3397   -241   -110    190       C  
ATOM     75  N   VAL A  10      -7.905   8.413  17.430  1.00 26.05           N  
ANISOU   75  N   VAL A  10     3015   3518   3363   -587   -416   -192       N  
ATOM     76  CA  VAL A  10      -6.967   7.343  17.085  1.00 29.29           C  
ANISOU   76  CA  VAL A  10     4047   3672   3408   -293     -6   -129       C  
ATOM     77  C   VAL A  10      -7.483   6.558  15.892  1.00 29.08           C  
ANISOU   77  C   VAL A  10     3806   3735   3506   -194    -70   -153       C  
ATOM     78  O   VAL A  10      -6.740   6.232  14.973  1.00 28.68           O  
ANISOU   78  O   VAL A  10     3644   4021   3229   -343    314   -243       O  
ATOM     79  CB  VAL A  10      -6.668   6.409  18.300  1.00 30.06           C  
ANISOU   79  CB  VAL A  10     3941   3785   3694   -231    -76      9       C  
ATOM     80  CG1 VAL A  10      -5.904   5.152  17.891  1.00 29.43           C  
ANISOU   80  CG1 VAL A  10     4267   3644   3269    -37    232   -161       C  
ATOM     81  CG2 VAL A  10      -5.951   7.122  19.425  1.00 27.99           C  
ANISOU   81  CG2 VAL A  10     3698   3601   3334   -241    476   -165       C  
ATOM     82  N   LEU A  11      -8.733   6.147  15.984  1.00 28.39           N  
ANISOU   82  N   LEU A  11     3732   3706   3348   -510   -203   -352       N  
ATOM     83  CA  LEU A  11      -9.250   5.247  14.948  1.00 30.34           C  
ANISOU   83  CA  LEU A  11     3970   3899   3659   -379   -181   -201       C  
ATOM     84  C   LEU A  11      -9.640   5.920  13.640  1.00 29.98           C  
ANISOU   84  C   LEU A  11     3940   3913   3536   -385   -164   -191       C  
ATOM     85  O   LEU A  11      -9.597   5.271  12.607  1.00 30.05           O  
ANISOU   85  O   LEU A  11     4155   3939   3323   -607   -113   -488       O  
ATOM     86  CB  LEU A  11     -10.437   4.464  15.496  1.00 31.12           C  
ANISOU   86  CB  LEU A  11     3804   4296   3722   -459   -132     44       C  
ATOM     87  CG  LEU A  11      -9.918   3.575  16.638  1.00 30.97           C  
ANISOU   87  CG  LEU A  11     3455   4093   4219    180     34    176       C  
ATOM     88  CD1 LEU A  11     -10.984   2.664  17.194  1.00 34.77           C  
ANISOU   88  CD1 LEU A  11     4723   4053   4433    111    218    349       C  
ATOM     89  CD2 LEU A  11      -8.776   2.715  16.165  1.00 31.30           C  
ANISOU   89  CD2 LEU A  11     3549   4003   4337    337   -151    172       C  
ATOM     90  N   HIS A  12     -10.041   7.184  13.693  1.00 30.15           N  
ANISOU   90  N   HIS A  12     3821   3960   3673   -415   -273   -226       N  
ATOM     91  CA  HIS A  12     -10.196   8.047  12.507  1.00 29.78           C  
ANISOU   91  CA  HIS A  12     3945   3906   3462   -219   -345    -19       C  
ATOM     92  C   HIS A  12      -8.882   8.094  11.752  1.00 30.53           C  
ANISOU   92  C   HIS A  12     4100   4070   3427   -282   -231    -57       C  
ATOM     93  O   HIS A  12      -8.846   7.798  10.568  1.00 31.06           O  
ANISOU   93  O   HIS A  12     4139   4442   3220   -530   -561    -88       O  
ATOM     94  CB  HIS A  12     -10.571   9.485  12.889  1.00 29.06           C  
ANISOU   94  CB  HIS A  12     3767   3883   3391    -88   -237   -138       C  
ATOM     95  CG  HIS A  12     -10.834  10.382  11.713  1.00 31.53           C  
ANISOU   95  CG  HIS A  12     4310   4060   3609   -245     54   -114       C  
ATOM     96  ND1 HIS A  12     -11.930  10.229  10.885  1.00 33.68           N  
ANISOU   96  ND1 HIS A  12     4700   4153   3944   -373     62    -99       N  
ATOM     97  CD2 HIS A  12     -10.161  11.463  11.241  1.00 29.25           C  
ANISOU   97  CD2 HIS A  12     4039   3477   3598     15    259   -446       C  
ATOM     98  CE1 HIS A  12     -11.905  11.152   9.939  1.00 31.76           C  
ANISOU   98  CE1 HIS A  12     4351   3992   3724   -248    -73   -199       C  
ATOM     99  NE2 HIS A  12     -10.807  11.875  10.099  1.00 29.24           N  
ANISOU   99  NE2 HIS A  12     4210   3281   3619    -17    235   -527       N  
ATOM    100  N   VAL A  13      -7.768   8.329  12.455  1.00 28.08           N  
ANISOU  100  N   VAL A  13     3706   3704   3256     59   -405     51       N  
ATOM    101  CA  VAL A  13      -6.442   8.398  11.849  1.00 28.57           C  
ANISOU  101  CA  VAL A  13     3832   3887   3134    -36   -377    109       C  
ATOM    102  C   VAL A  13      -6.135   7.022  11.287  1.00 29.35           C  
ANISOU  102  C   VAL A  13     3965   4042   3143    -47   -195     30       C  
ATOM    103  O   VAL A  13      -5.686   6.864  10.129  1.00 31.56           O  
ANISOU  103  O   VAL A  13     4347   4320   3322    -53   -187    209       O  
ATOM    104  CB  VAL A  13      -5.387   8.918  12.878  1.00 29.70           C  
ANISOU  104  CB  VAL A  13     3958   3869   3454    -79   -154     49       C  
ATOM    105  CG1 VAL A  13      -3.988   8.670  12.424  1.00 31.13           C  
ANISOU  105  CG1 VAL A  13     4204   4096   3525    247   -225    100       C  
ATOM    106  CG2 VAL A  13      -5.543  10.445  13.049  1.00 29.53           C  
ANISOU  106  CG2 VAL A  13     4050   3584   3585     35   -105    154       C  
ATOM    107  N   TRP A  14      -6.373   5.981  12.088  1.00 29.84           N  
ANISOU  107  N   TRP A  14     3972   4194   3170   -184    -97     13       N  
ATOM    108  CA  TRP A  14      -6.065   4.627  11.689  1.00 29.46           C  
ANISOU  108  CA  TRP A  14     3816   4077   3296   -253   -230    -34       C  
ATOM    109  C   TRP A  14      -6.737   4.218  10.406  1.00 27.57           C  
ANISOU  109  C   TRP A  14     3589   3791   3092   -154   -199   -169       C  
ATOM    110  O   TRP A  14      -6.165   3.502   9.582  1.00 30.23           O  
ANISOU  110  O   TRP A  14     3926   4037   3523   -123    213   -328       O  
ATOM    111  CB  TRP A  14      -6.257   3.581  12.806  1.00 30.96           C  
ANISOU  111  CB  TRP A  14     3980   4256   3525   -225   -132     44       C  
ATOM    112  CG  TRP A  14      -5.450   2.390  12.504  1.00 33.20           C  
ANISOU  112  CG  TRP A  14     4761   4268   3583   -157   -195    109       C  
ATOM    113  CD1 TRP A  14      -5.898   1.185  12.028  1.00 36.97           C  
ANISOU  113  CD1 TRP A  14     5324   4723   3998   -322    106      7       C  
ATOM    114  CD2 TRP A  14      -4.021   2.304  12.550  1.00 32.44           C  
ANISOU  114  CD2 TRP A  14     4666   4149   3511     71    396   -161       C  
ATOM    115  NE1 TRP A  14      -4.834   0.352  11.799  1.00 34.56           N  
ANISOU  115  NE1 TRP A  14     5189   4181   3759   -225   -102    -56       N  
ATOM    116  CE2 TRP A  14      -3.667   0.996  12.119  1.00 31.16           C  
ANISOU  116  CE2 TRP A  14     4202   3978   3658    -58    -90    201       C  
ATOM    117  CE3 TRP A  14      -3.018   3.193  12.936  1.00 31.11           C  
ANISOU  117  CE3 TRP A  14     4160   4449   3210    -50    -14    188       C  
ATOM    118  CZ2 TRP A  14      -2.347   0.567  12.075  1.00 33.56           C  
ANISOU  118  CZ2 TRP A  14     4638   4431   3679    -16    124    168       C  
ATOM    119  CZ3 TRP A  14      -1.681   2.753  12.880  1.00 35.22           C  
ANISOU  119  CZ3 TRP A  14     4861   4685   3833   -278     80    361       C  
ATOM    120  CH2 TRP A  14      -1.374   1.472  12.419  1.00 31.19           C  
ANISOU  120  CH2 TRP A  14     4414   4355   3080    -59     86    601       C  
ATOM    121  N   ALA A  15      -7.983   4.638  10.221  1.00 28.01           N  
ANISOU  121  N   ALA A  15     3506   3896   3239    -56    -15   -167       N  
ATOM    122  CA  ALA A  15      -8.690   4.311   8.982  1.00 28.77           C  
ANISOU  122  CA  ALA A  15     3685   4082   3160   -205   -134    -42       C  
ATOM    123  C   ALA A  15      -7.965   4.852   7.751  1.00 27.26           C  
ANISOU  123  C   ALA A  15     3432   3922   3001   -137   -108   -164       C  
ATOM    124  O   ALA A  15      -8.094   4.304   6.647  1.00 28.83           O  
ANISOU  124  O   ALA A  15     3714   4170   3068   -112    233   -257       O  
ATOM    125  CB  ALA A  15     -10.089   4.904   9.065  1.00 27.92           C  
ANISOU  125  CB  ALA A  15     3629   3977   3000   -161    -33   -182       C  
ATOM    126  N   LYS A  16      -7.355   6.023   7.910  1.00 26.76           N  
ANISOU  126  N   LYS A  16     3675   3899   2593   -214   -185   -240       N  
ATOM    127  CA  LYS A  16      -6.423   6.621   6.961  1.00 25.63           C  
ANISOU  127  CA  LYS A  16     3534   3633   2568    -29   -178    -74       C  
ATOM    128  C   LYS A  16      -5.269   5.679   6.554  1.00 25.30           C  
ANISOU  128  C   LYS A  16     3366   3658   2588    -15   -163    -81       C  
ATOM    129  O   LYS A  16      -4.983   5.462   5.368  1.00 23.88           O  
ANISOU  129  O   LYS A  16     3624   3687   1760    -72   -222    -82       O  
ATOM    130  CB  LYS A  16      -5.922   7.962   7.478  1.00 28.14           C  
ANISOU  130  CB  LYS A  16     3805   3987   2899   -185   -178    175       C  
ATOM    131  CG  LYS A  16      -7.026   8.986   7.723  1.00 27.39           C  
ANISOU  131  CG  LYS A  16     3873   3799   2735    -87     -7   -197       C  
ATOM    132  CD  LYS A  16      -6.457  10.326   8.192  1.00 30.68           C  
ANISOU  132  CD  LYS A  16     3827   4144   3684   -111    -26    -46       C  
ATOM    133  CE  LYS A  16      -7.439  11.475   8.064  1.00 30.60           C  
ANISOU  133  CE  LYS A  16     4049   4114   3464   -198   -115    189       C  
ATOM    134  NZ  LYS A  16      -7.364  12.065   6.682  1.00 25.40           N  
ANISOU  134  NZ  LYS A  16     3079   3696   2874    131   -567    399       N  
ATOM    135  N   VAL A  17      -4.588   5.110   7.541  1.00 26.16           N  
ANISOU  135  N   VAL A  17     3560   3807   2571     -9   -129    100       N  
ATOM    136  CA  VAL A  17      -3.501   4.166   7.279  1.00 26.00           C  
ANISOU  136  CA  VAL A  17     3373   3738   2768    -87   -222    185       C  
ATOM    137  C   VAL A  17      -4.003   2.997   6.433  1.00 25.03           C  
ANISOU  137  C   VAL A  17     3335   3437   2738     40   -130    132       C  
ATOM    138  O   VAL A  17      -3.346   2.464   5.519  1.00 25.14           O  
ANISOU  138  O   VAL A  17     3242   3659   2648   -255    -12   -151       O  
ATOM    139  CB  VAL A  17      -2.976   3.613   8.632  1.00 27.55           C  
ANISOU  139  CB  VAL A  17     3827   3700   2938   -192   -206    402       C  
ATOM    140  CG1 VAL A  17      -1.930   2.510   8.388  1.00 24.97           C  
ANISOU  140  CG1 VAL A  17     3022   3765   2700   -324   -134    529       C  
ATOM    141  CG2 VAL A  17      -2.427   4.778   9.488  1.00 28.12           C  
ANISOU  141  CG2 VAL A  17     3556   4067   3062    -17   -281    318       C  
ATOM    142  N   GLU A  18      -5.202   2.556   6.764  1.00 24.89           N  
ANISOU  142  N   GLU A  18     3082   3567   2807    -73     53   -119       N  
ATOM    143  CA  GLU A  18      -5.776   1.425   6.056  1.00 27.20           C  
ANISOU  143  CA  GLU A  18     3490   3799   3045   -208     54     35       C  
ATOM    144  C   GLU A  18      -6.071   1.664   4.571  1.00 25.40           C  
ANISOU  144  C   GLU A  18     3092   3585   2971    -36    -63     80       C  
ATOM    145  O   GLU A  18      -6.198   0.697   3.815  1.00 26.40           O  
ANISOU  145  O   GLU A  18     3305   3613   3113   -110     39    130       O  
ATOM    146  CB  GLU A  18      -6.998   0.875   6.763  1.00 26.59           C  
ANISOU  146  CB  GLU A  18     2954   4155   2992    -52   -142    175       C  
ATOM    147  CG  GLU A  18      -6.661   0.384   8.179  1.00 30.66           C  
ANISOU  147  CG  GLU A  18     3438   4576   3634   -281    -81    317       C  
ATOM    148  CD  GLU A  18      -7.968  -0.080   8.804  1.00 33.98           C  
ANISOU  148  CD  GLU A  18     3866   4656   4387   -127    245    215       C  
ATOM    149  OE1 GLU A  18      -9.008   0.454   8.392  1.00 39.60           O  
ANISOU  149  OE1 GLU A  18     5030   5181   4832     60     36    481       O  
ATOM    150  OE2 GLU A  18      -7.964  -0.977   9.665  1.00 36.40           O  
ANISOU  150  OE2 GLU A  18     4258   4914   4657   -337    158    296       O  
ATOM    151  N   ALA A  19      -6.061   2.926   4.137  1.00 23.75           N  
ANISOU  151  N   ALA A  19     2729   3485   2809    111      1     73       N  
ATOM    152  CA  ALA A  19      -6.204   3.182   2.689  1.00 23.79           C  
ANISOU  152  CA  ALA A  19     2855   3379   2804      4    -23     15       C  
ATOM    153  C   ALA A  19      -4.958   2.706   1.914  1.00 23.42           C  
ANISOU  153  C   ALA A  19     2805   3410   2680     -6    -14     16       C  
ATOM    154  O   ALA A  19      -5.023   2.415   0.713  1.00 20.14           O  
ANISOU  154  O   ALA A  19     2034   3487   2131     38   -507     15       O  
ATOM    155  CB  ALA A  19      -6.498   4.645   2.411  1.00 24.35           C  
ANISOU  155  CB  ALA A  19     2798   3413   3039    -18    -88    143       C  
ATOM    156  N   ASP A  20      -3.810   2.606   2.581  1.00 23.16           N  
ANISOU  156  N   ASP A  20     2813   3442   2542    -75   -121     22       N  
ATOM    157  CA  ASP A  20      -2.595   2.188   1.930  1.00 24.90           C  
ANISOU  157  CA  ASP A  20     3403   3474   2582   -167    100    -53       C  
ATOM    158  C   ASP A  20      -1.708   1.654   3.017  1.00 24.55           C  
ANISOU  158  C   ASP A  20     3416   3617   2295   -212     93    -45       C  
ATOM    159  O   ASP A  20      -0.698   2.286   3.383  1.00 25.41           O  
ANISOU  159  O   ASP A  20     3460   3835   2359   -373    336   -111       O  
ATOM    160  CB  ASP A  20      -1.909   3.369   1.258  1.00 25.70           C  
ANISOU  160  CB  ASP A  20     3371   3445   2948   -165    200   -132       C  
ATOM    161  CG  ASP A  20      -0.683   2.951   0.458  1.00 24.34           C  
ANISOU  161  CG  ASP A  20     3081   3555   2609   -189    -56   -166       C  
ATOM    162  OD1 ASP A  20      -0.348   1.740   0.400  1.00 22.25           O  
ANISOU  162  OD1 ASP A  20     2682   3573   2199   -488   -375   -161       O  
ATOM    163  OD2 ASP A  20      -0.133   3.896  -0.155  1.00 25.30           O  
ANISOU  163  OD2 ASP A  20     3132   3606   2872   -469    142   -462       O  
ATOM    164  N   VAL A  21      -2.055   0.451   3.455  1.00 24.87           N  
ANISOU  164  N   VAL A  21     3520   3733   2196   -177     30    -52       N  
ATOM    165  CA  VAL A  21      -1.375  -0.130   4.621  1.00 26.12           C  
ANISOU  165  CA  VAL A  21     3213   4001   2710   -141    -78    206       C  
ATOM    166  C   VAL A  21       0.092  -0.400   4.165  1.00 25.38           C  
ANISOU  166  C   VAL A  21     3056   3825   2762    -92   -182     27       C  
ATOM    167  O   VAL A  21       1.040  -0.083   4.884  1.00 27.03           O  
ANISOU  167  O   VAL A  21     3322   4249   2696   -244   -339   -123       O  
ATOM    168  CB  VAL A  21      -2.010  -1.505   5.024  1.00 25.27           C  
ANISOU  168  CB  VAL A  21     3254   3548   2797   -147   -358    103       C  
ATOM    169  CG1 VAL A  21      -1.218  -2.161   6.200  1.00 29.52           C  
ANISOU  169  CG1 VAL A  21     3528   4424   3264   -554   -245    596       C  
ATOM    170  CG2 VAL A  21      -3.453  -1.339   5.458  1.00 27.60           C  
ANISOU  170  CG2 VAL A  21     3626   3531   3328    182   -151    448       C  
ATOM    171  N   ALA A  22       0.310  -0.974   2.970  1.00 26.11           N  
ANISOU  171  N   ALA A  22     3238   3820   2859    -15     46   -158       N  
ATOM    172  CA  ALA A  22       1.647  -1.342   2.583  1.00 24.78           C  
ANISOU  172  CA  ALA A  22     3218   3499   2698    -13     39   -135       C  
ATOM    173  C   ALA A  22       2.544  -0.122   2.450  1.00 23.51           C  
ANISOU  173  C   ALA A  22     2819   3458   2656     34    -95   -157       C  
ATOM    174  O   ALA A  22       3.717  -0.169   2.909  1.00 26.00           O  
ANISOU  174  O   ALA A  22     2809   3689   3378    -53   -210    -55       O  
ATOM    175  CB  ALA A  22       1.610  -2.189   1.302  1.00 26.00           C  
ANISOU  175  CB  ALA A  22     3572   3651   2653    -79     98    -81       C  
ATOM    176  N   GLY A  23       1.996   0.967   1.899  1.00 23.80           N  
ANISOU  176  N   GLY A  23     3110   3430   2501      4     27   -337       N  
ATOM    177  CA  GLY A  23       2.716   2.216   1.706  1.00 22.46           C  
ANISOU  177  CA  GLY A  23     2798   3346   2390     45    163   -406       C  
ATOM    178  C   GLY A  23       3.111   2.804   3.057  1.00 24.34           C  
ANISOU  178  C   GLY A  23     2864   3734   2650    -87   -107   -376       C  
ATOM    179  O   GLY A  23       4.252   3.291   3.254  1.00 24.86           O  
ANISOU  179  O   GLY A  23     3086   3800   2560   -121     39   -589       O  
ATOM    180  N   HIS A  24       2.178   2.764   4.011  1.00 25.03           N  
ANISOU  180  N   HIS A  24     3083   3959   2465   -218   -214   -313       N  
ATOM    181  CA  HIS A  24       2.421   3.308   5.356  1.00 24.64           C  
ANISOU  181  CA  HIS A  24     3139   3815   2406    -26   -193   -306       C  
ATOM    182  C   HIS A  24       3.476   2.479   6.033  1.00 26.00           C  
ANISOU  182  C   HIS A  24     2999   3919   2959    -70   -192   -360       C  
ATOM    183  O   HIS A  24       4.402   3.058   6.642  1.00 27.40           O  
ANISOU  183  O   HIS A  24     3077   4135   3196   -135   -294   -374       O  
ATOM    184  CB  HIS A  24       1.165   3.337   6.224  1.00 25.53           C  
ANISOU  184  CB  HIS A  24     2917   4114   2668     -4   -173   -165       C  
ATOM    185  CG  HIS A  24       0.267   4.516   5.978  1.00 23.20           C  
ANISOU  185  CG  HIS A  24     2689   4024   2099     -2   -235   -139       C  
ATOM    186  ND1 HIS A  24      -0.612   4.560   4.911  1.00 22.75           N  
ANISOU  186  ND1 HIS A  24     3109   4194   1339   -131   -241    121       N  
ATOM    187  CD2 HIS A  24       0.113   5.701   6.626  1.00 26.42           C  
ANISOU  187  CD2 HIS A  24     2812   4147   3076    133   -274   -135       C  
ATOM    188  CE1 HIS A  24      -1.278   5.705   4.930  1.00 24.76           C  
ANISOU  188  CE1 HIS A  24     2723   4140   2543   -151   -167   -493       C  
ATOM    189  NE2 HIS A  24      -0.869   6.414   5.969  1.00 24.21           N  
ANISOU  189  NE2 HIS A  24     2506   4452   2241     12     13   -427       N  
ATOM    190  N   GLY A  25       3.347   1.160   5.907  1.00 27.13           N  
ANISOU  190  N   GLY A  25     3303   4017   2988    -87   -223    -34       N  
ATOM    191  CA  GLY A  25       4.306   0.239   6.539  1.00 29.43           C  
ANISOU  191  CA  GLY A  25     3382   4148   3651      0     26    -37       C  
ATOM    192  C   GLY A  25       5.729   0.420   6.048  1.00 29.49           C  
ANISOU  192  C   GLY A  25     3551   4312   3342    -74   -173   -193       C  
ATOM    193  O   GLY A  25       6.669   0.443   6.838  1.00 30.47           O  
ANISOU  193  O   GLY A  25     3674   4459   3443     17   -224   -312       O  
ATOM    194  N   GLN A  26       5.831   0.502   4.719  1.00 28.04           N  
ANISOU  194  N   GLN A  26     3395   4211   3048    171    -63    -33       N  
ATOM    195  CA  GLN A  26       7.084   0.822   4.075  1.00 29.43           C  
ANISOU  195  CA  GLN A  26     3673   4140   3368    -68    -99    -85       C  
ATOM    196  C   GLN A  26       7.737   2.083   4.671  1.00 27.44           C  
ANISOU  196  C   GLN A  26     3352   3872   3200    130   -184   -308       C  
ATOM    197  O   GLN A  26       8.930   2.093   5.022  1.00 30.15           O  
ANISOU  197  O   GLN A  26     3804   4141   3510    298   -503   -444       O  
ATOM    198  CB  GLN A  26       6.765   1.026   2.597  1.00 30.38           C  
ANISOU  198  CB  GLN A  26     3985   4195   3360    -35   -227   -234       C  
ATOM    199  CG  GLN A  26       7.834   0.725   1.662  1.00 33.53           C  
ANISOU  199  CG  GLN A  26     4304   4157   4276      2   -264     85       C  
ATOM    200  CD  GLN A  26       7.283   0.653   0.260  1.00 28.41           C  
ANISOU  200  CD  GLN A  26     3840   3774   3179    158    231    257       C  
ATOM    201  OE1 GLN A  26       6.289   1.294  -0.110  1.00 30.72           O  
ANISOU  201  OE1 GLN A  26     4312   3813   3545    285    291    -63       O  
ATOM    202  NE2 GLN A  26       7.885  -0.199  -0.511  1.00 27.11           N  
ANISOU  202  NE2 GLN A  26     3525   3082   3691    249    -86     16       N  
ATOM    203  N   ASP A  27       6.987   3.184   4.695  1.00 26.21           N  
ANISOU  203  N   ASP A  27     3440   3870   2647    163    -17   -383       N  
ATOM    204  CA  ASP A  27       7.520   4.471   5.110  1.00 25.89           C  
ANISOU  204  CA  ASP A  27     3256   3794   2785    177   -227   -143       C  
ATOM    205  C   ASP A  27       7.910   4.385   6.594  1.00 25.65           C  
ANISOU  205  C   ASP A  27     3178   3943   2625    180   -369   -169       C  
ATOM    206  O   ASP A  27       8.924   4.995   6.992  1.00 26.59           O  
ANISOU  206  O   ASP A  27     3289   4207   2604    221   -161   -500       O  
ATOM    207  CB  ASP A  27       6.453   5.545   4.967  1.00 25.08           C  
ANISOU  207  CB  ASP A  27     3300   3694   2532    188   -130   -106       C  
ATOM    208  CG  ASP A  27       6.200   5.901   3.525  1.00 26.05           C  
ANISOU  208  CG  ASP A  27     3360   3858   2678     10   -225   -265       C  
ATOM    209  OD1 ASP A  27       6.964   5.379   2.662  1.00 26.62           O  
ANISOU  209  OD1 ASP A  27     3266   4245   2602    102   -442   -708       O  
ATOM    210  OD2 ASP A  27       5.306   6.752   3.354  1.00 27.20           O  
ANISOU  210  OD2 ASP A  27     3724   4189   2421   -145   -550   -240       O  
ATOM    211  N   ILE A  28       7.103   3.683   7.388  1.00 26.55           N  
ANISOU  211  N   ILE A  28     3302   4215   2568    339   -319   -271       N  
ATOM    212  CA  ILE A  28       7.362   3.563   8.850  1.00 27.91           C  
ANISOU  212  CA  ILE A  28     3508   4298   2795    145   -397     59       C  
ATOM    213  C   ILE A  28       8.659   2.762   9.129  1.00 27.10           C  
ANISOU  213  C   ILE A  28     3420   3826   3048    171   -463    -30       C  
ATOM    214  O   ILE A  28       9.530   3.163   9.904  1.00 28.10           O  
ANISOU  214  O   ILE A  28     3672   4017   2985    338   -691   -231       O  
ATOM    215  CB  ILE A  28       6.157   2.974   9.619  1.00 29.15           C  
ANISOU  215  CB  ILE A  28     3495   4631   2948     45   -418     51       C  
ATOM    216  CG1 ILE A  28       5.019   4.010   9.714  1.00 29.17           C  
ANISOU  216  CG1 ILE A  28     3597   4407   3080    -31   -379     30       C  
ATOM    217  CG2 ILE A  28       6.585   2.480  11.077  1.00 30.66           C  
ANISOU  217  CG2 ILE A  28     4042   4623   2984    -82   -341    348       C  
ATOM    218  CD1 ILE A  28       3.680   3.469   9.986  1.00 28.64           C  
ANISOU  218  CD1 ILE A  28     3655   4420   2806   -305   -318    297       C  
ATOM    219  N   LEU A  29       8.721   1.587   8.534  1.00 28.01           N  
ANISOU  219  N   LEU A  29     3463   3642   3537    412   -264     36       N  
ATOM    220  CA  LEU A  29       9.955   0.764   8.655  1.00 27.51           C  
ANISOU  220  CA  LEU A  29     3330   3491   3629    248   -244     67       C  
ATOM    221  C   LEU A  29      11.225   1.480   8.168  1.00 25.84           C  
ANISOU  221  C   LEU A  29     3265   3255   3297     89   -436     65       C  
ATOM    222  O   LEU A  29      12.253   1.449   8.849  1.00 28.69           O  
ANISOU  222  O   LEU A  29     3474   3670   3753    274   -589    241       O  
ATOM    223  CB  LEU A  29       9.741  -0.646   8.109  1.00 28.23           C  
ANISOU  223  CB  LEU A  29     3425   3635   3665    151   -319    205       C  
ATOM    224  CG  LEU A  29       8.748  -1.541   8.861  1.00 30.51           C  
ANISOU  224  CG  LEU A  29     3596   4009   3985    188   -229     82       C  
ATOM    225  CD1 LEU A  29       8.406  -2.865   8.183  1.00 35.17           C  
ANISOU  225  CD1 LEU A  29     4069   4585   4708     -8   -595    -17       C  
ATOM    226  CD2 LEU A  29       9.228  -1.814  10.276  1.00 33.54           C  
ANISOU  226  CD2 LEU A  29     4246   4459   4037    173   -515    192       C  
ATOM    227  N   ILE A  30      11.176   2.127   7.005  1.00 26.69           N  
ANISOU  227  N   ILE A  30     3626   3276   3239    214   -157   -170       N  
ATOM    228  CA  ILE A  30      12.326   2.886   6.507  1.00 24.67           C  
ANISOU  228  CA  ILE A  30     3276   3278   2817    218   -138   -217       C  
ATOM    229  C   ILE A  30      12.729   4.049   7.419  1.00 23.95           C  
ANISOU  229  C   ILE A  30     2959   3370   2769     33    -97   -263       C  
ATOM    230  O   ILE A  30      13.931   4.256   7.736  1.00 27.15           O  
ANISOU  230  O   ILE A  30     3492   3799   3024    320   -439   -180       O  
ATOM    231  CB  ILE A  30      12.125   3.365   5.012  1.00 26.26           C  
ANISOU  231  CB  ILE A  30     3383   3485   3107    169   -337   -220       C  
ATOM    232  CG1 ILE A  30      12.077   2.153   4.054  1.00 26.47           C  
ANISOU  232  CG1 ILE A  30     3092   3715   3250    263   -280   -517       C  
ATOM    233  CG2 ILE A  30      13.182   4.434   4.588  1.00 26.75           C  
ANISOU  233  CG2 ILE A  30     3326   3927   2911    259   -115   -237       C  
ATOM    234  CD1 ILE A  30      11.473   2.412   2.684  1.00 29.49           C  
ANISOU  234  CD1 ILE A  30     3703   3929   3572     11   -594   -601       C  
ATOM    235  N   ARG A  31      11.709   4.749   7.909  1.00 25.78           N  
ANISOU  235  N   ARG A  31     3452   3511   2830    389   -359   -308       N  
ATOM    236  CA  ARG A  31      12.012   5.863   8.827  1.00 26.24           C  
ANISOU  236  CA  ARG A  31     3553   3488   2927    283   -299   -229       C  
ATOM    237  C   ARG A  31      12.647   5.290  10.119  1.00 24.99           C  
ANISOU  237  C   ARG A  31     3340   3479   2674    124   -184    -85       C  
ATOM    238  O   ARG A  31      13.629   5.850  10.598  1.00 26.07           O  
ANISOU  238  O   ARG A  31     3812   3625   2467    -29   -313    -44       O  
ATOM    239  CB  ARG A  31      10.719   6.595   9.187  1.00 27.93           C  
ANISOU  239  CB  ARG A  31     3644   3922   3044    395   -244   -287       C  
ATOM    240  CG  ARG A  31      10.873   7.534  10.405  1.00 29.32           C  
ANISOU  240  CG  ARG A  31     3923   3995   3220    290   -432   -395       C  
ATOM    241  CD  ARG A  31      11.407   8.883  10.000  1.00 30.00           C  
ANISOU  241  CD  ARG A  31     4031   4375   2992    -38    -87   -405       C  
ATOM    242  NE  ARG A  31      11.426   9.800  11.161  1.00 33.38           N  
ANISOU  242  NE  ARG A  31     4340   4504   3839     39    -70   -605       N  
ATOM    243  CZ  ARG A  31      12.158  10.909  11.282  1.00 35.48           C  
ANISOU  243  CZ  ARG A  31     4594   4517   4368     40     65   -186       C  
ATOM    244  NH1 ARG A  31      12.981  11.311  10.321  1.00 38.70           N  
ANISOU  244  NH1 ARG A  31     5186   5000   4517    117    -17   -289       N  
ATOM    245  NH2 ARG A  31      12.089  11.639  12.392  1.00 38.75           N  
ANISOU  245  NH2 ARG A  31     4692   5420   4610    247    -54   -309       N  
ATOM    246  N   LEU A  32      12.139   4.166  10.628  1.00 26.08           N  
ANISOU  246  N   LEU A  32     3492   3532   2884    369   -165      7       N  
ATOM    247  CA  LEU A  32      12.696   3.502  11.818  1.00 26.33           C  
ANISOU  247  CA  LEU A  32     3518   3529   2958     74   -230     47       C  
ATOM    248  C   LEU A  32      14.187   3.156  11.526  1.00 25.00           C  
ANISOU  248  C   LEU A  32     3247   3372   2878    184   -312     55       C  
ATOM    249  O   LEU A  32      15.109   3.470  12.343  1.00 25.74           O  
ANISOU  249  O   LEU A  32     3259   3557   2963     76   -269    156       O  
ATOM    250  CB  LEU A  32      11.912   2.225  12.140  1.00 26.93           C  
ANISOU  250  CB  LEU A  32     3468   3529   3233    123   -277    425       C  
ATOM    251  CG  LEU A  32      12.413   1.473  13.375  1.00 28.69           C  
ANISOU  251  CG  LEU A  32     3984   3731   3185    -81   -599    297       C  
ATOM    252  CD1 LEU A  32      12.268   2.327  14.617  1.00 28.32           C  
ANISOU  252  CD1 LEU A  32     3206   3902   3652    342   -244     40       C  
ATOM    253  CD2 LEU A  32      11.738   0.141  13.464  1.00 28.97           C  
ANISOU  253  CD2 LEU A  32     3579   3821   3605   -280   -387   -126       C  
ATOM    254  N   PHE A  33      14.427   2.488  10.384  1.00 25.78           N  
ANISOU  254  N   PHE A  33     3360   3379   3056    211   -240     -8       N  
ATOM    255  CA  PHE A  33      15.762   1.924  10.128  1.00 23.03           C  
ANISOU  255  CA  PHE A  33     3052   2922   2775     -8    -74    112       C  
ATOM    256  C   PHE A  33      16.813   2.991   9.903  1.00 23.22           C  
ANISOU  256  C   PHE A  33     2759   2947   3115     27   -331    -61       C  
ATOM    257  O   PHE A  33      18.015   2.805  10.232  1.00 24.81           O  
ANISOU  257  O   PHE A  33     3154   3171   3101    282   -571    124       O  
ATOM    258  CB  PHE A  33      15.734   1.067   8.851  1.00 23.46           C  
ANISOU  258  CB  PHE A  33     3204   2750   2958    180   -416     -4       C  
ATOM    259  CG  PHE A  33      14.936  -0.227   9.023  1.00 24.71           C  
ANISOU  259  CG  PHE A  33     3312   3022   3054     -7   -496     78       C  
ATOM    260  CD1 PHE A  33      14.604  -0.725  10.296  1.00 24.54           C  
ANISOU  260  CD1 PHE A  33     2913   3194   3215   -213   -395    115       C  
ATOM    261  CD2 PHE A  33      14.462  -0.920   7.907  1.00 24.98           C  
ANISOU  261  CD2 PHE A  33     2895   3423   3171   -223  -1104    114       C  
ATOM    262  CE1 PHE A  33      13.934  -1.929  10.441  1.00 26.28           C  
ANISOU  262  CE1 PHE A  33     3547   3472   2964   -173   -494    347       C  
ATOM    263  CE2 PHE A  33      13.724  -2.118   8.041  1.00 26.73           C  
ANISOU  263  CE2 PHE A  33     3257   3534   3365   -199  -1040    353       C  
ATOM    264  CZ  PHE A  33      13.484  -2.620   9.296  1.00 27.10           C  
ANISOU  264  CZ  PHE A  33     3362   3220   3713   -340   -583    185       C  
ATOM    265  N   LYS A  34      16.394   4.066   9.261  1.00 24.66           N  
ANISOU  265  N   LYS A  34     3701   2961   2706    100   -315   -150       N  
ATOM    266  CA  LYS A  34      17.297   5.174   8.935  1.00 25.79           C  
ANISOU  266  CA  LYS A  34     3814   3097   2889    136   -226   -190       C  
ATOM    267  C   LYS A  34      17.559   6.104  10.140  1.00 25.27           C  
ANISOU  267  C   LYS A  34     3629   2979   2993    210   -162   -270       C  
ATOM    268  O   LYS A  34      18.694   6.563  10.385  1.00 24.92           O  
ANISOU  268  O   LYS A  34     3365   3240   2862    145   -142   -122       O  
ATOM    269  CB  LYS A  34      16.664   6.028   7.831  1.00 27.67           C  
ANISOU  269  CB  LYS A  34     4200   3197   3116     92   -390    -55       C  
ATOM    270  CG  LYS A  34      16.487   5.334   6.472  1.00 31.05           C  
ANISOU  270  CG  LYS A  34     4496   3921   3379     43   -419   -223       C  
ATOM    271  CD  LYS A  34      17.712   5.223   5.599  1.00 35.22           C  
ANISOU  271  CD  LYS A  34     4901   4314   4164    347   -167   -391       C  
ATOM    272  CE  LYS A  34      18.983   4.536   6.129  1.00 36.62           C  
ANISOU  272  CE  LYS A  34     4922   4573   4419    392   -222   -104       C  
ATOM    273  NZ  LYS A  34      19.925   4.218   4.966  1.00 35.06           N  
ANISOU  273  NZ  LYS A  34     5082   4322   3916   -134   -323    193       N  
ATOM    274  N   SER A  35      16.491   6.360  10.882  1.00 26.07           N  
ANISOU  274  N   SER A  35     3959   3146   2798    236   -181   -170       N  
ATOM    275  CA  SER A  35      16.580   7.213  12.055  1.00 25.73           C  
ANISOU  275  CA  SER A  35     3834   3005   2937    388    -59   -162       C  
ATOM    276  C   SER A  35      17.307   6.532  13.190  1.00 23.68           C  
ANISOU  276  C   SER A  35     3278   3081   2638    339    210   -140       C  
ATOM    277  O   SER A  35      17.944   7.203  14.003  1.00 23.91           O  
ANISOU  277  O   SER A  35     3288   2989   2807    530     81   -121       O  
ATOM    278  CB  SER A  35      15.163   7.515  12.479  1.00 26.46           C  
ANISOU  278  CB  SER A  35     3925   3146   2982    389    -71    -35       C  
ATOM    279  OG  SER A  35      14.743   8.649  11.761  1.00 29.70           O  
ANISOU  279  OG  SER A  35     4926   3519   2840    474   -126     75       O  
ATOM    280  N   HIS A  36      17.134   5.207  13.262  1.00 24.61           N  
ANISOU  280  N   HIS A  36     3475   3070   2805    371     20    -15       N  
ATOM    281  CA  HIS A  36      17.700   4.391  14.350  1.00 25.20           C  
ANISOU  281  CA  HIS A  36     3553   3009   3010    337    107    179       C  
ATOM    282  C   HIS A  36      18.306   3.103  13.811  1.00 23.06           C  
ANISOU  282  C   HIS A  36     3295   2840   2624    198     23     64       C  
ATOM    283  O   HIS A  36      17.697   2.044  13.861  1.00 24.36           O  
ANISOU  283  O   HIS A  36     3219   2705   3329     26     24    184       O  
ATOM    284  CB  HIS A  36      16.637   4.117  15.432  1.00 22.64           C  
ANISOU  284  CB  HIS A  36     3097   2839   2667    266     64     86       C  
ATOM    285  CG  HIS A  36      15.994   5.373  15.906  1.00 22.61           C  
ANISOU  285  CG  HIS A  36     2965   3151   2475    585    164    589       C  
ATOM    286  ND1 HIS A  36      16.541   6.122  16.921  1.00 20.57           N  
ANISOU  286  ND1 HIS A  36     2235   3312   2266    710   -567    376       N  
ATOM    287  CD2 HIS A  36      14.796   5.949  15.630  1.00 22.91           C  
ANISOU  287  CD2 HIS A  36     2780   3539   2385    392   -416    712       C  
ATOM    288  CE1 HIS A  36      15.802   7.189  17.169  1.00 20.79           C  
ANISOU  288  CE1 HIS A  36     2730   3296   1871    484   -213    415       C  
ATOM    289  NE2 HIS A  36      14.758   7.114  16.357  1.00 20.09           N  
ANISOU  289  NE2 HIS A  36     2145   3195   2291    916   -625    868       N  
ATOM    290  N   PRO A  37      19.517   3.178  13.272  1.00 23.08           N  
ANISOU  290  N   PRO A  37     3337   2663   2767     48    163    144       N  
ATOM    291  CA  PRO A  37      20.085   1.994  12.611  1.00 23.37           C  
ANISOU  291  CA  PRO A  37     3308   2554   3017    139    123    129       C  
ATOM    292  C   PRO A  37      20.300   0.768  13.484  1.00 21.38           C  
ANISOU  292  C   PRO A  37     2909   2593   2620     92    -80    -72       C  
ATOM    293  O   PRO A  37      20.386  -0.351  12.915  1.00 23.07           O  
ANISOU  293  O   PRO A  37     3614   2475   2675     45   -184   -161       O  
ATOM    294  CB  PRO A  37      21.408   2.516  12.032  1.00 22.19           C  
ANISOU  294  CB  PRO A  37     3105   2617   2709     41     21     -8       C  
ATOM    295  CG  PRO A  37      21.260   4.022  11.966  1.00 22.04           C  
ANISOU  295  CG  PRO A  37     3266   2648   2458    209    267    115       C  
ATOM    296  CD  PRO A  37      20.383   4.357  13.170  1.00 22.43           C  
ANISOU  296  CD  PRO A  37     3384   2684   2452    -62    105    161       C  
ATOM    297  N   GLU A  38      20.410   0.920  14.803  1.00 22.48           N  
ANISOU  297  N   GLU A  38     3212   2561   2767    169    211     92       N  
ATOM    298  CA  GLU A  38      20.490  -0.245  15.681  1.00 23.65           C  
ANISOU  298  CA  GLU A  38     3500   2695   2791    130   -128    -56       C  
ATOM    299  C   GLU A  38      19.253  -1.109  15.510  1.00 24.11           C  
ANISOU  299  C   GLU A  38     3439   2781   2938     82   -201     61       C  
ATOM    300  O   GLU A  38      19.327  -2.321  15.781  1.00 25.14           O  
ANISOU  300  O   GLU A  38     3860   2749   2943    297   -299      8       O  
ATOM    301  CB  GLU A  38      20.649   0.148  17.165  1.00 22.27           C  
ANISOU  301  CB  GLU A  38     3531   2442   2485    107   -213   -207       C  
ATOM    302  CG  GLU A  38      19.461   0.883  17.838  1.00 22.18           C  
ANISOU  302  CG  GLU A  38     3436   2347   2642   -167     27   -234       C  
ATOM    303  CD  GLU A  38      19.523   2.387  17.700  1.00 22.13           C  
ANISOU  303  CD  GLU A  38     2684   2831   2891     71    464   -119       C  
ATOM    304  OE1 GLU A  38      19.883   2.835  16.569  1.00 21.32           O  
ANISOU  304  OE1 GLU A  38     2876   2917   2305    836     14     26       O  
ATOM    305  OE2 GLU A  38      19.288   3.059  18.756  1.00 22.48           O  
ANISOU  305  OE2 GLU A  38     2796   3138   2607    -68    491     97       O  
ATOM    306  N   THR A  39      18.118  -0.534  15.079  1.00 22.36           N  
ANISOU  306  N   THR A  39     3185   2738   2572     17   -282    -10       N  
ATOM    307  CA  THR A  39      16.949  -1.373  14.935  1.00 23.07           C  
ANISOU  307  CA  THR A  39     3404   2630   2732     60   -187     70       C  
ATOM    308  C   THR A  39      17.015  -2.368  13.770  1.00 22.36           C  
ANISOU  308  C   THR A  39     3347   2761   2386   -118    -89    171       C  
ATOM    309  O   THR A  39      16.519  -3.507  13.866  1.00 24.25           O  
ANISOU  309  O   THR A  39     3575   2899   2738   -331   -314    284       O  
ATOM    310  CB  THR A  39      15.684  -0.480  14.830  1.00 22.57           C  
ANISOU  310  CB  THR A  39     2963   2979   2633    182   -129    102       C  
ATOM    311  OG1 THR A  39      15.669   0.268  13.597  1.00 24.57           O  
ANISOU  311  OG1 THR A  39     3679   3151   2504     47   -595    506       O  
ATOM    312  CG2 THR A  39      15.545   0.455  16.016  1.00 22.76           C  
ANISOU  312  CG2 THR A  39     3466   2704   2475    571   -157    107       C  
ATOM    313  N   LEU A  40      17.571  -1.912  12.649  1.00 22.91           N  
ANISOU  313  N   LEU A  40     3603   2857   2244   -218   -299    184       N  
ATOM    314  CA  LEU A  40      17.699  -2.747  11.467  1.00 22.11           C  
ANISOU  314  CA  LEU A  40     3394   2663   2341   -122   -148    282       C  
ATOM    315  C   LEU A  40      18.476  -4.014  11.799  1.00 22.07           C  
ANISOU  315  C   LEU A  40     3460   2641   2282   -224   -185    244       C  
ATOM    316  O   LEU A  40      18.194  -5.120  11.289  1.00 21.93           O  
ANISOU  316  O   LEU A  40     3631   2475   2225   -539     73    516       O  
ATOM    317  CB  LEU A  40      18.405  -1.944  10.393  1.00 22.96           C  
ANISOU  317  CB  LEU A  40     3618   2788   2315   -192   -358    296       C  
ATOM    318  CG  LEU A  40      18.645  -2.680   9.078  1.00 22.65           C  
ANISOU  318  CG  LEU A  40     3382   3089   2134   -309   -360    283       C  
ATOM    319  CD1 LEU A  40      17.270  -3.180   8.537  1.00 24.78           C  
ANISOU  319  CD1 LEU A  40     3506   3333   2574    100   -646    -98       C  
ATOM    320  CD2 LEU A  40      19.410  -1.799   8.109  1.00 25.39           C  
ANISOU  320  CD2 LEU A  40     3578   3099   2968   -243   -611    578       C  
ATOM    321  N   GLU A  41      19.523  -3.858  12.637  1.00 21.21           N  
ANISOU  321  N   GLU A  41     3221   2680   2155   -427   -156     64       N  
ATOM    322  CA  GLU A  41      20.351  -4.994  12.999  1.00 22.33           C  
ANISOU  322  CA  GLU A  41     3332   2771   2379   -351   -127    -77       C  
ATOM    323  C   GLU A  41      19.590  -6.129  13.689  1.00 20.80           C  
ANISOU  323  C   GLU A  41     3343   2669   1887    -23      8   -141       C  
ATOM    324  O   GLU A  41      19.998  -7.296  13.637  1.00 21.79           O  
ANISOU  324  O   GLU A  41     3414   2783   2079    106    510   -174       O  
ATOM    325  CB  GLU A  41      21.566  -4.538  13.814  1.00 23.26           C  
ANISOU  325  CB  GLU A  41     3424   2812   2601     17   -296     18       C  
ATOM    326  CG  GLU A  41      22.582  -5.626  14.002  1.00 26.90           C  
ANISOU  326  CG  GLU A  41     3387   3426   3405   -160   -283    340       C  
ATOM    327  CD  GLU A  41      23.596  -5.594  12.887  1.00 34.18           C  
ANISOU  327  CD  GLU A  41     4707   4233   4043   -112    159    179       C  
ATOM    328  OE1 GLU A  41      23.140  -5.443  11.723  1.00 35.47           O  
ANISOU  328  OE1 GLU A  41     4816   4507   4153   -317     90    321       O  
ATOM    329  OE2 GLU A  41      24.804  -5.717  13.198  1.00 40.68           O  
ANISOU  329  OE2 GLU A  41     5777   4746   4933     80    228    272       O  
ATOM    330  N   LYS A  42      18.486  -5.783  14.339  1.00 19.71           N  
ANISOU  330  N   LYS A  42     3139   2753   1596   -267     -5   -233       N  
ATOM    331  CA  LYS A  42      17.645  -6.803  14.955  1.00 20.13           C  
ANISOU  331  CA  LYS A  42     3260   2743   1646   -349    249   -211       C  
ATOM    332  C   LYS A  42      16.932  -7.689  13.966  1.00 20.54           C  
ANISOU  332  C   LYS A  42     3578   2823   1401   -301     51     -7       C  
ATOM    333  O   LYS A  42      16.476  -8.752  14.338  1.00 19.25           O  
ANISOU  333  O   LYS A  42     3768   2749    797   -422     76     37       O  
ATOM    334  CB  LYS A  42      16.586  -6.204  15.896  1.00 20.19           C  
ANISOU  334  CB  LYS A  42     3301   2817   1552     -8    254   -211       C  
ATOM    335  CG  LYS A  42      17.259  -5.548  17.151  1.00 21.31           C  
ANISOU  335  CG  LYS A  42     3559   2814   1721   -309     -6    -21       C  
ATOM    336  CD  LYS A  42      17.749  -6.584  18.116  1.00 17.39           C  
ANISOU  336  CD  LYS A  42     3127   2652    827   -326    -67    -46       C  
ATOM    337  CE  LYS A  42      18.521  -5.961  19.285  1.00 20.31           C  
ANISOU  337  CE  LYS A  42     3080   2977   1658   -642     94   -184       C  
ATOM    338  NZ  LYS A  42      18.769  -6.967  20.369  1.00 15.34           N  
ANISOU  338  NZ  LYS A  42     1830   2442   1557   -881    379   -612       N  
ATOM    339  N   PHE A  43      16.910  -7.282  12.691  1.00 20.97           N  
ANISOU  339  N   PHE A  43     3758   2927   1282   -273    -83    195       N  
ATOM    340  CA  PHE A  43      16.179  -8.085  11.678  1.00 21.05           C  
ANISOU  340  CA  PHE A  43     3724   2752   1519   -336    -55    312       C  
ATOM    341  C   PHE A  43      17.177  -8.848  10.806  1.00 20.81           C  
ANISOU  341  C   PHE A  43     3525   2642   1740    -74   -140    294       C  
ATOM    342  O   PHE A  43      17.691  -8.301   9.808  1.00 18.71           O  
ANISOU  342  O   PHE A  43     3364   2846    899   -520   -306    564       O  
ATOM    343  CB  PHE A  43      15.374  -7.201  10.740  1.00 22.09           C  
ANISOU  343  CB  PHE A  43     3522   3091   1780   -162    -58    315       C  
ATOM    344  CG  PHE A  43      14.158  -6.553  11.389  1.00 21.53           C  
ANISOU  344  CG  PHE A  43     3585   2828   1767   -183   -336    408       C  
ATOM    345  CD1 PHE A  43      14.263  -5.304  12.084  1.00 24.47           C  
ANISOU  345  CD1 PHE A  43     3933   3300   2065   -148   -131    147       C  
ATOM    346  CD2 PHE A  43      12.893  -7.141  11.276  1.00 23.07           C  
ANISOU  346  CD2 PHE A  43     3094   3983   1686   -143     70    764       C  
ATOM    347  CE1 PHE A  43      13.128  -4.715  12.632  1.00 25.06           C  
ANISOU  347  CE1 PHE A  43     3964   3555   2003   -209   -287    169       C  
ATOM    348  CE2 PHE A  43      11.772  -6.566  11.862  1.00 24.44           C  
ANISOU  348  CE2 PHE A  43     3457   3652   2178   -376    -67    293       C  
ATOM    349  CZ  PHE A  43      11.871  -5.315  12.431  1.00 26.07           C  
ANISOU  349  CZ  PHE A  43     3822   3546   2533     -2     11    479       C  
ATOM    350  N   ASP A  44      17.480 -10.107  11.098  1.00 21.25           N  
ANISOU  350  N   ASP A  44     3942   2583   1547    -84    -34    340       N  
ATOM    351  CA  ASP A  44      18.181 -10.949  10.162  1.00 21.65           C  
ANISOU  351  CA  ASP A  44     3711   2622   1892   -208   -182     41       C  
ATOM    352  C   ASP A  44      17.579 -10.888   8.749  1.00 20.34           C  
ANISOU  352  C   ASP A  44     3169   2537   2022    -31   -205    176       C  
ATOM    353  O   ASP A  44      18.286 -11.014   7.774  1.00 20.08           O  
ANISOU  353  O   ASP A  44     3136   3133   1358   -397   -288    416       O  
ATOM    354  CB  ASP A  44      18.158 -12.393  10.677  1.00 22.95           C  
ANISOU  354  CB  ASP A  44     3865   2704   2151   -234   -141    184       C  
ATOM    355  CG  ASP A  44      19.164 -12.627  11.786  1.00 25.14           C  
ANISOU  355  CG  ASP A  44     3996   2973   2581      9   -140     68       C  
ATOM    356  OD1 ASP A  44      19.911 -11.691  12.131  1.00 29.65           O  
ANISOU  356  OD1 ASP A  44     4980   3626   2657   -503   -277    139       O  
ATOM    357  OD2 ASP A  44      19.305 -13.788  12.244  1.00 30.76           O  
ANISOU  357  OD2 ASP A  44     5113   3523   3052   -252    165    325       O  
ATOM    358  N   ARG A  45      16.284 -10.680   8.679  1.00 20.90           N  
ANISOU  358  N   ARG A  45     3035   2908   1998   -537    -75   -342       N  
ATOM    359  CA  ARG A  45      15.522 -10.669   7.450  1.00 22.28           C  
ANISOU  359  CA  ARG A  45     2551   3309   2605   -673    -43   -313       C  
ATOM    360  C   ARG A  45      15.836  -9.475   6.563  1.00 22.47           C  
ANISOU  360  C   ARG A  45     2677   3295   2563   -699    -59   -386       C  
ATOM    361  O   ARG A  45      15.621  -9.504   5.357  1.00 22.52           O  
ANISOU  361  O   ARG A  45     2295   3599   2661   -964   -376   -421       O  
ATOM    362  CB  ARG A  45      14.047 -10.687   7.859  1.00 24.65           C  
ANISOU  362  CB  ARG A  45     2787   3608   2970   -887    -43   -360       C  
ATOM    363  CG  ARG A  45      13.127 -10.874   6.705  1.00 26.79           C  
ANISOU  363  CG  ARG A  45     2934   4517   2725   -438   -270      4       C  
ATOM    364  CD  ARG A  45      11.775 -11.306   7.248  1.00 29.05           C  
ANISOU  364  CD  ARG A  45     2692   5289   3055   -560   -209    226       C  
ATOM    365  NE  ARG A  45      10.687 -11.160   6.281  1.00 25.74           N  
ANISOU  365  NE  ARG A  45     2566   4544   2670   -259   -289    256       N  
ATOM    366  CZ  ARG A  45       9.381 -11.263   6.561  1.00 27.21           C  
ANISOU  366  CZ  ARG A  45     3093   4541   2703   -243    -13     56       C  
ATOM    367  NH1 ARG A  45       8.940 -11.563   7.797  1.00 25.98           N  
ANISOU  367  NH1 ARG A  45     2660   4703   2508   -212   -127    266       N  
ATOM    368  NH2 ARG A  45       8.487 -11.053   5.581  1.00 29.22           N  
ANISOU  368  NH2 ARG A  45     2970   5209   2921   -184     65    278       N  
ATOM    369  N   PHE A  46      16.212  -8.351   7.184  1.00 21.00           N  
ANISOU  369  N   PHE A  46     2340   2922   2714   -837   -317   -550       N  
ATOM    370  CA  PHE A  46      16.378  -7.082   6.526  1.00 22.13           C  
ANISOU  370  CA  PHE A  46     2452   3187   2769   -707    -10   -364       C  
ATOM    371  C   PHE A  46      17.779  -6.491   6.637  1.00 21.56           C  
ANISOU  371  C   PHE A  46     2603   2830   2755   -734   -153   -327       C  
ATOM    372  O   PHE A  46      18.025  -5.489   5.970  1.00 21.85           O  
ANISOU  372  O   PHE A  46     2913   2677   2712   -639   -176   -389       O  
ATOM    373  CB  PHE A  46      15.332  -6.085   6.984  1.00 23.17           C  
ANISOU  373  CB  PHE A  46     2517   3254   3032   -565    -83   -635       C  
ATOM    374  CG  PHE A  46      13.942  -6.577   6.742  1.00 23.05           C  
ANISOU  374  CG  PHE A  46     2214   3539   3003   -445    151   -333       C  
ATOM    375  CD1 PHE A  46      13.558  -6.975   5.467  1.00 25.25           C  
ANISOU  375  CD1 PHE A  46     2231   4065   3295   -697    226   -313       C  
ATOM    376  CD2 PHE A  46      13.041  -6.710   7.801  1.00 25.11           C  
ANISOU  376  CD2 PHE A  46     1964   4229   3348   -564     82     93       C  
ATOM    377  CE1 PHE A  46      12.269  -7.480   5.202  1.00 27.91           C  
ANISOU  377  CE1 PHE A  46     2619   4034   3950   -265   -369   -176       C  
ATOM    378  CE2 PHE A  46      11.710  -7.169   7.542  1.00 27.69           C  
ANISOU  378  CE2 PHE A  46     1957   4666   3896   -286     -9   -115       C  
ATOM    379  CZ  PHE A  46      11.343  -7.564   6.252  1.00 29.90           C  
ANISOU  379  CZ  PHE A  46     2729   4484   4146   -147   -121    -24       C  
ATOM    380  N   LYS A  47      18.646  -7.049   7.459  1.00 21.71           N  
ANISOU  380  N   LYS A  47     2583   2650   3015   -766   -229   -390       N  
ATOM    381  CA  LYS A  47      19.905  -6.363   7.706  1.00 22.15           C  
ANISOU  381  CA  LYS A  47     2865   2821   2729   -709   -431   -267       C  
ATOM    382  C   LYS A  47      20.868  -6.204   6.552  1.00 23.14           C  
ANISOU  382  C   LYS A  47     2729   2876   3185   -661   -259   -267       C  
ATOM    383  O   LYS A  47      21.867  -5.464   6.666  1.00 22.28           O  
ANISOU  383  O   LYS A  47     2728   2706   3030  -1201   -406   -258       O  
ATOM    384  CB  LYS A  47      20.523  -6.848   9.032  1.00 22.55           C  
ANISOU  384  CB  LYS A  47     3117   2988   2464   -665   -294   -322       C  
ATOM    385  CG  LYS A  47      20.981  -8.279   8.935  1.00 24.82           C  
ANISOU  385  CG  LYS A  47     2912   3129   3389   -351   -472   -260       C  
ATOM    386  CD  LYS A  47      21.543  -8.798  10.257  1.00 27.42           C  
ANISOU  386  CD  LYS A  47     3400   3351   3665   -231   -573   -148       C  
ATOM    387  CE  LYS A  47      22.297 -10.131  10.059  1.00 29.41           C  
ANISOU  387  CE  LYS A  47     3721   3554   3897   -225    309     19       C  
ATOM    388  NZ  LYS A  47      23.671 -10.217  10.624  1.00 36.77           N  
ANISOU  388  NZ  LYS A  47     5311   4466   4192   -505   -320    222       N  
ATOM    389  N   HIS A  48      20.625  -6.929   5.452  1.00 20.31           N  
ANISOU  389  N   HIS A  48     2585   2644   2488   -653   -334    -63       N  
ATOM    390  CA  HIS A  48      21.399  -6.773   4.248  1.00 21.76           C  
ANISOU  390  CA  HIS A  48     2669   2541   3056   -169   -151    -31       C  
ATOM    391  C   HIS A  48      21.121  -5.454   3.541  1.00 22.02           C  
ANISOU  391  C   HIS A  48     2687   2657   3023   -306     -8    180       C  
ATOM    392  O   HIS A  48      21.818  -5.108   2.548  1.00 23.50           O  
ANISOU  392  O   HIS A  48     2734   2726   3469   -502     55    330       O  
ATOM    393  CB  HIS A  48      21.110  -7.880   3.220  1.00 22.76           C  
ANISOU  393  CB  HIS A  48     2791   2929   2927   -426   -156   -227       C  
ATOM    394  CG  HIS A  48      19.681  -7.893   2.750  1.00 22.70           C  
ANISOU  394  CG  HIS A  48     2924   2607   3093   -185   -399    -21       C  
ATOM    395  ND1 HIS A  48      18.661  -8.371   3.545  1.00 23.04           N  
ANISOU  395  ND1 HIS A  48     3308   2829   2617   -760   -619   -567       N  
ATOM    396  CD2 HIS A  48      19.102  -7.488   1.586  1.00 24.29           C  
ANISOU  396  CD2 HIS A  48     3116   3295   2818   -482   -364   -322       C  
ATOM    397  CE1 HIS A  48      17.510  -8.226   2.902  1.00 25.33           C  
ANISOU  397  CE1 HIS A  48     2547   3484   3592   -183   -428    122       C  
ATOM    398  NE2 HIS A  48      17.752  -7.730   1.700  1.00 26.61           N  
ANISOU  398  NE2 HIS A  48     3066   3753   3292   -511   -257   -343       N  
ATOM    399  N   LEU A  49      20.017  -4.810   3.932  1.00 21.56           N  
ANISOU  399  N   LEU A  49     2457   2569   3165   -433   -123     51       N  
ATOM    400  CA  LEU A  49      19.632  -3.610   3.223  1.00 23.80           C  
ANISOU  400  CA  LEU A  49     2992   2899   3151   -220   -133     65       C  
ATOM    401  C   LEU A  49      20.542  -2.475   3.694  1.00 23.48           C  
ANISOU  401  C   LEU A  49     2988   2774   3159   -320    -87    132       C  
ATOM    402  O   LEU A  49      20.621  -2.239   4.908  1.00 25.05           O  
ANISOU  402  O   LEU A  49     3608   2830   3078   -623    236    359       O  
ATOM    403  CB  LEU A  49      18.157  -3.261   3.513  1.00 25.57           C  
ANISOU  403  CB  LEU A  49     3153   3010   3550      6   -146    331       C  
ATOM    404  CG  LEU A  49      17.187  -4.328   3.000  1.00 24.75           C  
ANISOU  404  CG  LEU A  49     2583   3615   3202     21     -4     63       C  
ATOM    405  CD1 LEU A  49      15.763  -4.200   3.512  1.00 27.51           C  
ANISOU  405  CD1 LEU A  49     2390   4151   3910     37    223    457       C  
ATOM    406  CD2 LEU A  49      17.176  -4.346   1.452  1.00 25.82           C  
ANISOU  406  CD2 LEU A  49     3080   3543   3185   -321    -96    236       C  
ATOM    407  N   LYS A  50      21.211  -1.789   2.767  1.00 24.95           N  
ANISOU  407  N   LYS A  50     3223   2716   3539   -214   -335    433       N  
ATOM    408  CA  LYS A  50      22.248  -0.799   3.127  1.00 23.90           C  
ANISOU  408  CA  LYS A  50     3246   2408   3426   -105   -590    464       C  
ATOM    409  C   LYS A  50      21.883   0.645   2.778  1.00 23.98           C  
ANISOU  409  C   LYS A  50     3250   2484   3376     11   -762    336       C  
ATOM    410  O   LYS A  50      22.654   1.532   3.130  1.00 24.57           O  
ANISOU  410  O   LYS A  50     3143   2707   3485      2   -771    591       O  
ATOM    411  CB  LYS A  50      23.606  -1.065   2.427  1.00 26.09           C  
ANISOU  411  CB  LYS A  50     3326   2802   3786   -114   -548    315       C  
ATOM    412  CG  LYS A  50      24.146  -2.483   2.470  1.00 28.91           C  
ANISOU  412  CG  LYS A  50     3496   3333   4153    -69   -423    257       C  
ATOM    413  CD  LYS A  50      24.243  -2.938   3.911  1.00 31.84           C  
ANISOU  413  CD  LYS A  50     3686   4017   4394    -28   -184    435       C  
ATOM    414  CE  LYS A  50      24.924  -4.325   3.929  1.00 33.85           C  
ANISOU  414  CE  LYS A  50     4306   4097   4458      2      0    213       C  
ATOM    415  NZ  LYS A  50      24.560  -4.915   5.258  1.00 36.37           N  
ANISOU  415  NZ  LYS A  50     4703   4771   4342   -125   -153    365       N  
ATOM    416  N   THR A  51      20.857   0.844   1.951  1.00 20.13           N  
ANISOU  416  N   THR A  51     2181   2585   2882    116   -389    592       N  
ATOM    417  CA  THR A  51      20.517   2.213   1.533  1.00 18.29           C  
ANISOU  417  CA  THR A  51     2148   2695   2105     48   -375    838       C  
ATOM    418  C   THR A  51      18.991   2.301   1.543  1.00 17.62           C  
ANISOU  418  C   THR A  51     2268   2764   1660    179   -271    676       C  
ATOM    419  O   THR A  51      18.273   1.263   1.430  1.00 19.77           O  
ANISOU  419  O   THR A  51     2331   2957   2224    191   -691    605       O  
ATOM    420  CB  THR A  51      20.934   2.515   0.054  1.00 17.79           C  
ANISOU  420  CB  THR A  51     2140   2802   1816    124   -269    496       C  
ATOM    421  OG1 THR A  51      20.166   1.680  -0.823  1.00 18.49           O  
ANISOU  421  OG1 THR A  51     1759   3235   2030    326   -742    630       O  
ATOM    422  CG2 THR A  51      22.396   2.133  -0.165  1.00 16.49           C  
ANISOU  422  CG2 THR A  51     2092   2340   1831    219   -187   1082       C  
ATOM    423  N   GLU A  52      18.479   3.522   1.566  1.00 19.10           N  
ANISOU  423  N   GLU A  52     2305   2991   1960    -30   -417    688       N  
ATOM    424  CA  GLU A  52      17.012   3.691   1.543  1.00 19.52           C  
ANISOU  424  CA  GLU A  52     2075   3201   2138     24   -104    395       C  
ATOM    425  C   GLU A  52      16.427   3.195   0.204  1.00 19.22           C  
ANISOU  425  C   GLU A  52     2037   3046   2219   -225   -186    287       C  
ATOM    426  O   GLU A  52      15.381   2.554   0.208  1.00 21.52           O  
ANISOU  426  O   GLU A  52     1776   3605   2793   -125   -328    285       O  
ATOM    427  CB  GLU A  52      16.685   5.167   1.685  1.00 18.24           C  
ANISOU  427  CB  GLU A  52     2096   2915   1918    -41   -124    781       C  
ATOM    428  CG  GLU A  52      15.202   5.408   1.674  1.00 22.87           C  
ANISOU  428  CG  GLU A  52     2275   3604   2808   -143    -73    575       C  
ATOM    429  CD  GLU A  52      14.817   6.822   1.960  1.00 24.43           C  
ANISOU  429  CD  GLU A  52     2689   3553   3040   -100   -153    227       C  
ATOM    430  OE1 GLU A  52      15.686   7.630   2.331  1.00 23.89           O  
ANISOU  430  OE1 GLU A  52     2525   3586   2965    -93   -370    -76       O  
ATOM    431  OE2 GLU A  52      13.621   7.188   1.820  1.00 28.39           O  
ANISOU  431  OE2 GLU A  52     2593   4451   3742   -309    -30   -249       O  
ATOM    432  N   ALA A  53      17.166   3.334  -0.907  1.00 19.23           N  
ANISOU  432  N   ALA A  53     1637   3382   2287   -118   -259     82       N  
ATOM    433  CA  ALA A  53      16.687   2.806  -2.177  1.00 18.98           C  
ANISOU  433  CA  ALA A  53     1805   3139   2266    -66   -197     35       C  
ATOM    434  C   ALA A  53      16.485   1.321  -2.118  1.00 21.21           C  
ANISOU  434  C   ALA A  53     2153   3503   2403   -131   -100     95       C  
ATOM    435  O   ALA A  53      15.496   0.797  -2.639  1.00 21.32           O  
ANISOU  435  O   ALA A  53     1826   3692   2579   -356   -207    -22       O  
ATOM    436  CB  ALA A  53      17.664   3.120  -3.297  1.00 19.46           C  
ANISOU  436  CB  ALA A  53     1639   3362   2393   -234   -290    -83       C  
ATOM    437  N   GLU A  54      17.427   0.601  -1.499  1.00 21.15           N  
ANISOU  437  N   GLU A  54     2120   3447   2465     38    -78    284       N  
ATOM    438  CA  GLU A  54      17.298  -0.827  -1.393  1.00 21.74           C  
ANISOU  438  CA  GLU A  54     2271   3389   2597     74     -4     96       C  
ATOM    439  C   GLU A  54      16.063  -1.130  -0.529  1.00 21.81           C  
ANISOU  439  C   GLU A  54     2398   3033   2856    -89     66     68       C  
ATOM    440  O   GLU A  54      15.326  -2.086  -0.777  1.00 22.94           O  
ANISOU  440  O   GLU A  54     2294   3566   2855   -462     51   -127       O  
ATOM    441  CB  GLU A  54      18.561  -1.471  -0.798  1.00 22.54           C  
ANISOU  441  CB  GLU A  54     2143   3336   3083     27    121    297       C  
ATOM    442  CG  GLU A  54      19.761  -1.465  -1.761  1.00 24.35           C  
ANISOU  442  CG  GLU A  54     2002   3695   3555     74    183    591       C  
ATOM    443  CD  GLU A  54      21.070  -1.797  -1.074  1.00 25.33           C  
ANISOU  443  CD  GLU A  54     2943   3943   2735    236   -181    180       C  
ATOM    444  OE1 GLU A  54      21.184  -1.845   0.154  1.00 25.93           O  
ANISOU  444  OE1 GLU A  54     2607   4360   2883   -295   -113    762       O  
ATOM    445  OE2 GLU A  54      22.055  -1.904  -1.814  1.00 29.87           O  
ANISOU  445  OE2 GLU A  54     2736   4793   3817    -86    106    418       O  
ATOM    446  N   MET A  55      15.907  -0.390   0.554  1.00 22.38           N  
ANISOU  446  N   MET A  55     2297   3553   2651   -243    227     91       N  
ATOM    447  CA  MET A  55      14.743  -0.645   1.421  1.00 23.29           C  
ANISOU  447  CA  MET A  55     2485   3472   2891   -178    157    -57       C  
ATOM    448  C   MET A  55      13.446  -0.423   0.620  1.00 23.60           C  
ANISOU  448  C   MET A  55     2601   3340   3025   -135     92   -144       C  
ATOM    449  O   MET A  55      12.549  -1.255   0.740  1.00 25.43           O  
ANISOU  449  O   MET A  55     2613   3727   3320   -501     22    -89       O  
ATOM    450  CB  MET A  55      14.778   0.281   2.648  1.00 24.26           C  
ANISOU  450  CB  MET A  55     2570   3796   2852   -239     20    -72       C  
ATOM    451  CG  MET A  55      16.000   0.049   3.503  1.00 24.13           C  
ANISOU  451  CG  MET A  55     2684   3556   2927   -111   -321    159       C  
ATOM    452  SD  MET A  55      16.068   1.326   4.811  1.00 24.46           S  
ANISOU  452  SD  MET A  55     2600   3961   2730   -141   -137    311       S  
ATOM    453  CE  MET A  55      17.717   0.929   5.496  1.00 27.87           C  
ANISOU  453  CE  MET A  55     2954   4439   3195    135   -556    234       C  
ATOM    454  N   LYS A  56      13.336   0.685  -0.112  1.00 23.78           N  
ANISOU  454  N   LYS A  56     2514   3727   2793   -244     81    -75       N  
ATOM    455  CA  LYS A  56      12.114   0.954  -0.832  1.00 24.73           C  
ANISOU  455  CA  LYS A  56     2633   3574   3189   -164    -62   -245       C  
ATOM    456  C   LYS A  56      11.886  -0.112  -1.899  1.00 24.96           C  
ANISOU  456  C   LYS A  56     2648   3557   3278   -252    -30   -323       C  
ATOM    457  O   LYS A  56      10.741  -0.335  -2.287  1.00 25.96           O  
ANISOU  457  O   LYS A  56     2528   3698   3638   -412    -19   -430       O  
ATOM    458  CB  LYS A  56      12.216   2.327  -1.501  1.00 26.36           C  
ANISOU  458  CB  LYS A  56     3038   3524   3454   -440    -69   -263       C  
ATOM    459  CG  LYS A  56      11.499   3.493  -0.824  1.00 32.63           C  
ANISOU  459  CG  LYS A  56     4089   4095   4213   -217      7    159       C  
ATOM    460  CD  LYS A  56      12.218   4.817  -0.936  1.00 35.11           C  
ANISOU  460  CD  LYS A  56     4225   4540   4572   -204    -32   -266       C  
ATOM    461  CE  LYS A  56      11.848   5.749   0.229  1.00 35.55           C  
ANISOU  461  CE  LYS A  56     4202   4362   4942    148    136   -180       C  
ATOM    462  NZ  LYS A  56      10.403   6.025   0.195  1.00 41.41           N  
ANISOU  462  NZ  LYS A  56     4632   5195   5905      9    112    -93       N  
ATOM    463  N   ALA A  57      12.951  -0.682  -2.443  1.00 24.28           N  
ANISOU  463  N   ALA A  57     2531   3424   3267   -319    -49   -248       N  
ATOM    464  CA  ALA A  57      12.766  -1.718  -3.460  1.00 23.44           C  
ANISOU  464  CA  ALA A  57     2543   3086   3275   -460    195    -89       C  
ATOM    465  C   ALA A  57      12.402  -3.095  -2.924  1.00 23.67           C  
ANISOU  465  C   ALA A  57     2568   3221   3205   -438    122     29       C  
ATOM    466  O   ALA A  57      12.235  -4.039  -3.702  1.00 24.94           O  
ANISOU  466  O   ALA A  57     2807   3442   3225   -864     57    104       O  
ATOM    467  CB  ALA A  57      14.006  -1.830  -4.334  1.00 23.95           C  
ANISOU  467  CB  ALA A  57     2535   3523   3039   -396    135   -201       C  
ATOM    468  N   SER A  58      12.500  -3.278  -1.625  1.00 23.84           N  
ANISOU  468  N   SER A  58     2371   3364   3323   -367    160    116       N  
ATOM    469  CA  SER A  58      12.343  -4.596  -1.095  1.00 22.71           C  
ANISOU  469  CA  SER A  58     2154   3259   3213   -336    127     92       C  
ATOM    470  C   SER A  58      10.848  -4.969  -0.990  1.00 22.25           C  
ANISOU  470  C   SER A  58     2116   3100   3237   -119     82    -48       C  
ATOM    471  O   SER A  58      10.100  -4.392  -0.183  1.00 22.67           O  
ANISOU  471  O   SER A  58     2055   3228   3328      0    444    -73       O  
ATOM    472  CB  SER A  58      13.022  -4.748   0.298  1.00 23.46           C  
ANISOU  472  CB  SER A  58     2390   3344   3180   -367   -133    127       C  
ATOM    473  OG  SER A  58      12.659  -5.969   0.868  1.00 23.01           O  
ANISOU  473  OG  SER A  58     2119   3487   3135   -112    161    244       O  
ATOM    474  N   GLU A  59      10.446  -6.003  -1.732  1.00 20.54           N  
ANISOU  474  N   GLU A  59     1959   2964   2880    -77    217    202       N  
ATOM    475  CA  GLU A  59       9.041  -6.427  -1.666  1.00 19.73           C  
ANISOU  475  CA  GLU A  59     1900   2937   2656    133    -50    449       C  
ATOM    476  C   GLU A  59       8.772  -7.100  -0.336  1.00 21.13           C  
ANISOU  476  C   GLU A  59     2075   3247   2706    163     77    350       C  
ATOM    477  O   GLU A  59       7.673  -7.025   0.226  1.00 21.46           O  
ANISOU  477  O   GLU A  59     2094   3284   2774    370    342    515       O  
ATOM    478  CB  GLU A  59       8.706  -7.327  -2.858  1.00 21.97           C  
ANISOU  478  CB  GLU A  59     2230   2991   3125     90     36    471       C  
ATOM    479  CG  GLU A  59       8.587  -6.522  -4.144  1.00 24.04           C  
ANISOU  479  CG  GLU A  59     2541   3395   3195    190    -88    552       C  
ATOM    480  CD  GLU A  59       7.296  -5.630  -4.167  1.00 25.79           C  
ANISOU  480  CD  GLU A  59     3024   3609   3163    795   -194   1017       C  
ATOM    481  OE1 GLU A  59       6.292  -5.944  -3.502  1.00 28.74           O  
ANISOU  481  OE1 GLU A  59     3427   4015   3476    628    176    464       O  
ATOM    482  OE2 GLU A  59       7.206  -4.713  -5.014  1.00 35.39           O  
ANISOU  482  OE2 GLU A  59     4907   3623   4915   -135    377    667       O  
ATOM    483  N   ASP A  60       9.778  -7.783   0.181  1.00 19.82           N  
ANISOU  483  N   ASP A  60     1824   3197   2508    240    -81    527       N  
ATOM    484  CA  ASP A  60       9.590  -8.508   1.415  1.00 21.10           C  
ANISOU  484  CA  ASP A  60     2018   3375   2623    214   -117    282       C  
ATOM    485  C   ASP A  60       9.406  -7.507   2.540  1.00 20.56           C  
ANISOU  485  C   ASP A  60     1945   3198   2667    -35     -7    246       C  
ATOM    486  O   ASP A  60       8.655  -7.811   3.501  1.00 23.15           O  
ANISOU  486  O   ASP A  60     1955   3800   3039    -38    396    349       O  
ATOM    487  CB  ASP A  60      10.807  -9.396   1.670  1.00 21.05           C  
ANISOU  487  CB  ASP A  60     2001   3419   2578    182   -184    663       C  
ATOM    488  CG  ASP A  60      10.528 -10.394   2.786  1.00 22.52           C  
ANISOU  488  CG  ASP A  60     2686   3811   2059    -25   -539    776       C  
ATOM    489  OD1 ASP A  60       9.496 -11.097   2.731  1.00 21.10           O  
ANISOU  489  OD1 ASP A  60     1854   4029   2134     63   -524    848       O  
ATOM    490  OD2 ASP A  60      11.341 -10.495   3.712  1.00 26.08           O  
ANISOU  490  OD2 ASP A  60     2802   4959   2148   -592   -977    607       O  
ATOM    491  N   LEU A  61      10.109  -6.382   2.482  1.00 22.76           N  
ANISOU  491  N   LEU A  61     2417   3186   3041   -184    110   -222       N  
ATOM    492  CA  LEU A  61       9.964  -5.401   3.566  1.00 23.88           C  
ANISOU  492  CA  LEU A  61     2402   3528   3143   -174     41   -148       C  
ATOM    493  C   LEU A  61       8.516  -4.878   3.574  1.00 24.57           C  
ANISOU  493  C   LEU A  61     2649   3476   3208    -22    247    -86       C  
ATOM    494  O   LEU A  61       7.932  -4.603   4.641  1.00 26.06           O  
ANISOU  494  O   LEU A  61     2740   4126   3033     15    396     31       O  
ATOM    495  CB  LEU A  61      10.934  -4.208   3.399  1.00 25.27           C  
ANISOU  495  CB  LEU A  61     2847   3475   3277   -270      3    -76       C  
ATOM    496  CG  LEU A  61      10.982  -3.152   4.521  1.00 27.07           C  
ANISOU  496  CG  LEU A  61     3320   3639   3326   -401     57   -204       C  
ATOM    497  CD1 LEU A  61      11.248  -3.812   5.893  1.00 29.69           C  
ANISOU  497  CD1 LEU A  61     3373   4296   3609    -17    286   -132       C  
ATOM    498  CD2 LEU A  61      12.078  -2.214   4.295  1.00 29.91           C  
ANISOU  498  CD2 LEU A  61     3521   4101   3740   -507    379   -133       C  
ATOM    499  N   LYS A  62       8.009  -4.606   2.378  1.00 23.72           N  
ANISOU  499  N   LYS A  62     2278   3528   3206    112    378    256       N  
ATOM    500  CA  LYS A  62       6.633  -4.136   2.267  1.00 25.06           C  
ANISOU  500  CA  LYS A  62     2441   3714   3365    248    108    366       C  
ATOM    501  C   LYS A  62       5.656  -5.185   2.801  1.00 24.65           C  
ANISOU  501  C   LYS A  62     2498   3692   3176    358    218    317       C  
ATOM    502  O   LYS A  62       4.719  -4.790   3.510  1.00 26.54           O  
ANISOU  502  O   LYS A  62     2596   4175   3311    432    658     95       O  
ATOM    503  CB  LYS A  62       6.352  -3.733   0.801  1.00 25.15           C  
ANISOU  503  CB  LYS A  62     2784   3589   3181    593    125    406       C  
ATOM    504  CG  LYS A  62       4.986  -3.197   0.405  1.00 27.31           C  
ANISOU  504  CG  LYS A  62     2994   3590   3791    679    153    258       C  
ATOM    505  CD  LYS A  62       4.982  -2.633  -1.054  1.00 31.56           C  
ANISOU  505  CD  LYS A  62     4019   4507   3464    313   -519    478       C  
ATOM    506  CE  LYS A  62       3.635  -2.564  -1.793  1.00 40.01           C  
ANISOU  506  CE  LYS A  62     4822   5157   5220    -88    -51   -155       C  
ATOM    507  NZ  LYS A  62       3.685  -2.150  -3.245  1.00 41.36           N  
ANISOU  507  NZ  LYS A  62     5027   5017   5668    -15   -165    375       N  
ATOM    508  N   LYS A  63       5.822  -6.466   2.490  1.00 22.35           N  
ANISOU  508  N   LYS A  63     2181   3454   2856    306     94    453       N  
ATOM    509  CA  LYS A  63       5.005  -7.557   3.036  1.00 22.89           C  
ANISOU  509  CA  LYS A  63     2368   3449   2879    391     62    571       C  
ATOM    510  C   LYS A  63       5.058  -7.567   4.562  1.00 24.04           C  
ANISOU  510  C   LYS A  63     2407   3717   3009    279    179    411       C  
ATOM    511  O   LYS A  63       4.017  -7.684   5.249  1.00 24.38           O  
ANISOU  511  O   LYS A  63     2224   4178   2858    529    417    556       O  
ATOM    512  CB  LYS A  63       5.544  -8.908   2.539  1.00 23.53           C  
ANISOU  512  CB  LYS A  63     2687   3250   3000    294      5    494       C  
ATOM    513  CG  LYS A  63       4.783 -10.144   2.967  1.00 24.96           C  
ANISOU  513  CG  LYS A  63     2655   3644   3183    338    314    556       C  
ATOM    514  CD  LYS A  63       5.520 -11.388   2.342  1.00 26.77           C  
ANISOU  514  CD  LYS A  63     3053   2925   4192    284    243    295       C  
ATOM    515  CE  LYS A  63       4.870 -12.687   2.808  1.00 31.12           C  
ANISOU  515  CE  LYS A  63     3852   3790   4182    169    209    366       C  
ATOM    516  NZ  LYS A  63       5.678 -13.916   2.494  1.00 32.06           N  
ANISOU  516  NZ  LYS A  63     3531   3774   4876     68     37     80       N  
ATOM    517  N   HIS A  64       6.253  -7.396   5.123  1.00 24.58           N  
ANISOU  517  N   HIS A  64     2520   4096   2722    456    128    354       N  
ATOM    518  CA  HIS A  64       6.377  -7.433   6.568  1.00 25.56           C  
ANISOU  518  CA  HIS A  64     2458   4327   2924    407     39    384       C  
ATOM    519  C   HIS A  64       5.672  -6.198   7.142  1.00 27.82           C  
ANISOU  519  C   HIS A  64     2850   4570   3149    249    226    200       C  
ATOM    520  O   HIS A  64       5.063  -6.287   8.230  1.00 28.00           O  
ANISOU  520  O   HIS A  64     2891   5004   2743    411    512    459       O  
ATOM    521  CB  HIS A  64       7.832  -7.478   6.990  1.00 27.61           C  
ANISOU  521  CB  HIS A  64     2511   4769   3207    295    180    201       C  
ATOM    522  CG  HIS A  64       7.952  -7.491   8.466  1.00 27.08           C  
ANISOU  522  CG  HIS A  64     2322   4457   3508    179    152   -199       C  
ATOM    523  ND1 HIS A  64       7.519  -8.557   9.216  1.00 28.63           N  
ANISOU  523  ND1 HIS A  64     2947   4973   2956    -76   -138    -45       N  
ATOM    524  CD2 HIS A  64       8.422  -6.559   9.324  1.00 28.98           C  
ANISOU  524  CD2 HIS A  64     2198   5004   3806    146     89   -252       C  
ATOM    525  CE1 HIS A  64       7.730  -8.280  10.495  1.00 29.58           C  
ANISOU  525  CE1 HIS A  64     3124   4846   3266     65   -355    -64       C  
ATOM    526  NE2 HIS A  64       8.298  -7.084  10.582  1.00 29.88           N  
ANISOU  526  NE2 HIS A  64     3093   5070   3186   -119    -27   -228       N  
ATOM    527  N   GLY A  65       5.749  -5.029   6.505  1.00 26.84           N  
ANISOU  527  N   GLY A  65     2779   4077   3342    304    353    172       N  
ATOM    528  CA  GLY A  65       5.049  -3.842   7.008  1.00 28.91           C  
ANISOU  528  CA  GLY A  65     2902   4357   3724     12    493    -51       C  
ATOM    529  C   GLY A  65       3.565  -4.121   7.133  1.00 26.95           C  
ANISOU  529  C   GLY A  65     2707   4282   3247    203    323    -36       C  
ATOM    530  O   GLY A  65       2.944  -3.653   8.098  1.00 28.53           O  
ANISOU  530  O   GLY A  65     3070   4501   3267    622    734   -114       O  
ATOM    531  N   VAL A  66       2.999  -4.904   6.232  1.00 26.33           N  
ANISOU  531  N   VAL A  66     2395   4424   3185    403    311     35       N  
ATOM    532  CA  VAL A  66       1.575  -5.213   6.381  1.00 26.96           C  
ANISOU  532  CA  VAL A  66     2631   4433   3180    314    267    106       C  
ATOM    533  C   VAL A  66       1.333  -6.109   7.591  1.00 27.36           C  
ANISOU  533  C   VAL A  66     2770   4477   3149    414    326     32       C  
ATOM    534  O   VAL A  66       0.345  -5.850   8.282  1.00 27.56           O  
ANISOU  534  O   VAL A  66     2650   4876   2945    775    718     56       O  
ATOM    535  CB  VAL A  66       1.057  -5.906   5.104  1.00 26.38           C  
ANISOU  535  CB  VAL A  66     2370   4557   3096    262    144    131       C  
ATOM    536  CG1 VAL A  66      -0.357  -6.383   5.289  1.00 27.48           C  
ANISOU  536  CG1 VAL A  66     2580   4217   3642     91    343   -225       C  
ATOM    537  CG2 VAL A  66       1.022  -4.946   3.898  1.00 27.21           C  
ANISOU  537  CG2 VAL A  66     3132   3967   3238    464    504     61       C  
ATOM    538  N   THR A  67       2.208  -7.070   7.909  1.00 29.01           N  
ANISOU  538  N   THR A  67     3209   4627   3185    417    243     61       N  
ATOM    539  CA  THR A  67       2.036  -7.933   9.090  1.00 28.58           C  
ANISOU  539  CA  THR A  67     3051   4471   3337    342    158     68       C  
ATOM    540  C   THR A  67       2.064  -7.056  10.358  1.00 28.44           C  
ANISOU  540  C   THR A  67     2909   4491   3403     84     94     58       C  
ATOM    541  O   THR A  67       1.290  -7.269  11.325  1.00 30.02           O  
ANISOU  541  O   THR A  67     3156   4795   3453    128    336     58       O  
ATOM    542  CB  THR A  67       3.199  -8.965   9.176  1.00 29.34           C  
ANISOU  542  CB  THR A  67     3539   4375   3234    446     78    157       C  
ATOM    543  OG1 THR A  67       3.088  -9.887   8.081  1.00 34.04           O  
ANISOU  543  OG1 THR A  67     4299   4738   3896    426    -61    -19       O  
ATOM    544  CG2 THR A  67       3.193  -9.740  10.543  1.00 30.29           C  
ANISOU  544  CG2 THR A  67     3552   4614   3339    210    -57    355       C  
ATOM    545  N   VAL A  68       3.012  -6.129  10.389  1.00 27.98           N  
ANISOU  545  N   VAL A  68     3101   4277   3251    -33    276    -90       N  
ATOM    546  CA  VAL A  68       3.148  -5.270  11.555  1.00 28.62           C  
ANISOU  546  CA  VAL A  68     3062   4423   3389     63    101   -108       C  
ATOM    547  C   VAL A  68       1.941  -4.360  11.750  1.00 28.90           C  
ANISOU  547  C   VAL A  68     3329   4306   3345    100    356    -79       C  
ATOM    548  O   VAL A  68       1.399  -4.267  12.848  1.00 28.18           O  
ANISOU  548  O   VAL A  68     2850   4832   3022     99    484   -115       O  
ATOM    549  CB  VAL A  68       4.445  -4.409  11.493  1.00 30.60           C  
ANISOU  549  CB  VAL A  68     3511   4485   3629     29    181   -145       C  
ATOM    550  CG1 VAL A  68       4.597  -3.528  12.750  1.00 30.71           C  
ANISOU  550  CG1 VAL A  68     3689   4386   3592     11    197   -284       C  
ATOM    551  CG2 VAL A  68       5.597  -5.406  11.370  1.00 32.55           C  
ANISOU  551  CG2 VAL A  68     3419   4907   4038    195    515     14       C  
ATOM    552  N   LEU A  69       1.533  -3.620  10.715  1.00 28.16           N  
ANISOU  552  N   LEU A  69     2919   4389   3390    333    536    131       N  
ATOM    553  CA  LEU A  69       0.470  -2.616  10.911  1.00 27.96           C  
ANISOU  553  CA  LEU A  69     3139   4052   3432    239    326     59       C  
ATOM    554  C   LEU A  69      -0.835  -3.396  11.057  1.00 27.43           C  
ANISOU  554  C   LEU A  69     2994   3979   3447    212    295     36       C  
ATOM    555  O   LEU A  69      -1.725  -2.837  11.712  1.00 28.49           O  
ANISOU  555  O   LEU A  69     3247   4252   3325    507    590   -121       O  
ATOM    556  CB  LEU A  69       0.389  -1.587   9.789  1.00 27.19           C  
ANISOU  556  CB  LEU A  69     3145   3948   3235    168    477   -159       C  
ATOM    557  CG  LEU A  69       1.642  -0.703   9.667  1.00 30.59           C  
ANISOU  557  CG  LEU A  69     3765   4396   3462   -116    643   -180       C  
ATOM    558  CD1 LEU A  69       1.339   0.399   8.623  1.00 32.27           C  
ANISOU  558  CD1 LEU A  69     4236   4271   3751    337    531   -406       C  
ATOM    559  CD2 LEU A  69       1.991  -0.177  11.040  1.00 31.05           C  
ANISOU  559  CD2 LEU A  69     3246   5295   3255   -363    560     52       C  
ATOM    560  N   THR A  70      -1.026  -4.598  10.481  1.00 26.24           N  
ANISOU  560  N   THR A  70     2562   3991   3415     28    361     39       N  
ATOM    561  CA  THR A  70      -2.259  -5.427  10.715  1.00 26.84           C  
ANISOU  561  CA  THR A  70     2776   4129   3291    102    292     20       C  
ATOM    562  C   THR A  70      -2.360  -5.736  12.231  1.00 26.14           C  
ANISOU  562  C   THR A  70     2321   4309   3299    345    230    310       C  
ATOM    563  O   THR A  70      -3.463  -5.631  12.817  1.00 27.92           O  
ANISOU  563  O   THR A  70     2599   4840   3168    137    439    351       O  
ATOM    564  CB  THR A  70      -2.228  -6.718   9.890  1.00 25.66           C  
ANISOU  564  CB  THR A  70     2562   3987   3197    324    280      0       C  
ATOM    565  OG1 THR A  70      -2.185  -6.360   8.493  1.00 27.56           O  
ANISOU  565  OG1 THR A  70     2648   4530   3294    464    380    456       O  
ATOM    566  CG2 THR A  70      -3.525  -7.525  10.120  1.00 26.99           C  
ANISOU  566  CG2 THR A  70     2653   4195   3406    224     -1    106       C  
ATOM    567  N   ALA A  71      -1.249  -6.124  12.871  1.00 25.72           N  
ANISOU  567  N   ALA A  71     2616   4195   2960    470    294     48       N  
ATOM    568  CA  ALA A  71      -1.285  -6.477  14.284  1.00 27.09           C  
ANISOU  568  CA  ALA A  71     2966   4036   3289    490     94    162       C  
ATOM    569  C   ALA A  71      -1.550  -5.191  15.054  1.00 25.68           C  
ANISOU  569  C   ALA A  71     2739   3876   3142    297     78    111       C  
ATOM    570  O   ALA A  71      -2.360  -5.193  15.986  1.00 26.81           O  
ANISOU  570  O   ALA A  71     2712   4334   3137    306    172    421       O  
ATOM    571  CB  ALA A  71       0.057  -7.067  14.688  1.00 26.80           C  
ANISOU  571  CB  ALA A  71     2736   4151   3295    709    262     78       C  
ATOM    572  N   LEU A  72      -0.927  -4.079  14.695  1.00 26.19           N  
ANISOU  572  N   LEU A  72     2878   3922   3148    242    176    163       N  
ATOM    573  CA  LEU A  72      -1.094  -2.868  15.517  1.00 26.75           C  
ANISOU  573  CA  LEU A  72     2892   3754   3517     38    348    208       C  
ATOM    574  C   LEU A  72      -2.547  -2.357  15.353  1.00 26.53           C  
ANISOU  574  C   LEU A  72     2971   3799   3308    311    320    132       C  
ATOM    575  O   LEU A  72      -3.182  -1.920  16.354  1.00 26.91           O  
ANISOU  575  O   LEU A  72     2769   4238   3216      2    559    103       O  
ATOM    576  CB  LEU A  72      -0.093  -1.792  15.134  1.00 28.46           C  
ANISOU  576  CB  LEU A  72     3342   3658   3815    -18    444    134       C  
ATOM    577  CG  LEU A  72      -0.242  -0.448  15.869  1.00 29.92           C  
ANISOU  577  CG  LEU A  72     3664   4178   3525   -119    301    119       C  
ATOM    578  CD1 LEU A  72      -0.086  -0.557  17.407  1.00 31.13           C  
ANISOU  578  CD1 LEU A  72     3454   5029   3345     27    498    136       C  
ATOM    579  CD2 LEU A  72       0.775   0.614  15.331  1.00 32.24           C  
ANISOU  579  CD2 LEU A  72     3809   4527   3913   -245    412    346       C  
ATOM    580  N   GLY A  73      -3.085  -2.394  14.130  1.00 25.23           N  
ANISOU  580  N   GLY A  73     2714   3756   3116    -72    498    155       N  
ATOM    581  CA  GLY A  73      -4.464  -1.979  13.908  1.00 25.11           C  
ANISOU  581  CA  GLY A  73     3043   3366   3128    127    603    319       C  
ATOM    582  C   GLY A  73      -5.419  -2.754  14.779  1.00 23.83           C  
ANISOU  582  C   GLY A  73     2944   3220   2890     85    357    166       C  
ATOM    583  O   GLY A  73      -6.401  -2.213  15.306  1.00 23.18           O  
ANISOU  583  O   GLY A  73     2996   3095   2715    298    674    -38       O  
ATOM    584  N   ALA A  74      -5.219  -4.062  14.787  1.00 23.47           N  
ANISOU  584  N   ALA A  74     2807   3093   3015    330    372    182       N  
ATOM    585  CA  ALA A  74      -6.106  -4.900  15.572  1.00 23.55           C  
ANISOU  585  CA  ALA A  74     2818   3279   2849    185    188    106       C  
ATOM    586  C   ALA A  74      -6.033  -4.577  17.057  1.00 24.96           C  
ANISOU  586  C   ALA A  74     2838   3578   3066    119    131    173       C  
ATOM    587  O   ALA A  74      -7.048  -4.556  17.739  1.00 25.58           O  
ANISOU  587  O   ALA A  74     3035   3891   2792    107    214    323       O  
ATOM    588  CB  ALA A  74      -5.837  -6.386  15.309  1.00 24.36           C  
ANISOU  588  CB  ALA A  74     3048   3322   2882    545    478    201       C  
ATOM    589  N   ILE A  75      -4.833  -4.253  17.552  1.00 25.83           N  
ANISOU  589  N   ILE A  75     2819   3997   2998    208    -80     51       N  
ATOM    590  CA  ILE A  75      -4.656  -3.919  18.962  1.00 26.16           C  
ANISOU  590  CA  ILE A  75     2995   3768   3176    -28   -180    -58       C  
ATOM    591  C   ILE A  75      -5.370  -2.588  19.208  1.00 25.87           C  
ANISOU  591  C   ILE A  75     2980   3686   3161    -34     81     70       C  
ATOM    592  O   ILE A  75      -6.106  -2.479  20.206  1.00 26.66           O  
ANISOU  592  O   ILE A  75     2980   3962   3185     13    245     75       O  
ATOM    593  CB  ILE A  75      -3.122  -3.850  19.307  1.00 26.69           C  
ANISOU  593  CB  ILE A  75     2925   3839   3374   -179    -48    -63       C  
ATOM    594  CG1 ILE A  75      -2.577  -5.252  19.479  1.00 29.00           C  
ANISOU  594  CG1 ILE A  75     3044   4518   3455    384     85     50       C  
ATOM    595  CG2 ILE A  75      -2.975  -3.135  20.606  1.00 28.65           C  
ANISOU  595  CG2 ILE A  75     3250   4397   3238     30   -397    -36       C  
ATOM    596  CD1 ILE A  75      -1.079  -5.374  19.210  1.00 31.28           C  
ANISOU  596  CD1 ILE A  75     2959   5327   3596    -21    173    175       C  
ATOM    597  N   LEU A  76      -5.201  -1.588  18.329  1.00 25.48           N  
ANISOU  597  N   LEU A  76     3035   3478   3167    131    372    -78       N  
ATOM    598  CA  LEU A  76      -5.815  -0.266  18.540  1.00 25.17           C  
ANISOU  598  CA  LEU A  76     3018   3382   3160    -54    366     56       C  
ATOM    599  C   LEU A  76      -7.348  -0.377  18.550  1.00 23.98           C  
ANISOU  599  C   LEU A  76     2910   3271   2930    -15    146   -142       C  
ATOM    600  O   LEU A  76      -7.967   0.367  19.291  1.00 24.01           O  
ANISOU  600  O   LEU A  76     2958   3269   2893   -205    496   -136       O  
ATOM    601  CB  LEU A  76      -5.331   0.804  17.538  1.00 26.77           C  
ANISOU  601  CB  LEU A  76     3301   3550   3319   -183    405   -115       C  
ATOM    602  CG  LEU A  76      -3.816   1.125  17.501  1.00 25.15           C  
ANISOU  602  CG  LEU A  76     3098   3664   2792   -218    468   -145       C  
ATOM    603  CD1 LEU A  76      -3.613   2.078  16.372  1.00 28.92           C  
ANISOU  603  CD1 LEU A  76     3324   4047   3618   -187    285    -51       C  
ATOM    604  CD2 LEU A  76      -3.458   1.766  18.907  1.00 27.67           C  
ANISOU  604  CD2 LEU A  76     3658   4285   2570    -62    352   -250       C  
ATOM    605  N   LYS A  77      -7.912  -1.287  17.767  1.00 23.68           N  
ANISOU  605  N   LYS A  77     2849   3261   2886   -153    306    -95       N  
ATOM    606  CA  LYS A  77      -9.373  -1.368  17.617  1.00 23.55           C  
ANISOU  606  CA  LYS A  77     3026   3031   2890     24    213    -43       C  
ATOM    607  C   LYS A  77      -9.979  -2.013  18.863  1.00 23.83           C  
ANISOU  607  C   LYS A  77     3051   3071   2930    215    265    -29       C  
ATOM    608  O   LYS A  77     -11.206  -1.965  19.067  1.00 24.71           O  
ANISOU  608  O   LYS A  77     3211   3088   3089     30    371    -63       O  
ATOM    609  CB  LYS A  77      -9.690  -2.155  16.340  1.00 23.36           C  
ANISOU  609  CB  LYS A  77     2886   3090   2899    -88    175    -20       C  
ATOM    610  CG  LYS A  77      -9.595  -1.249  15.120  1.00 24.12           C  
ANISOU  610  CG  LYS A  77     3122   3269   2772    -76    150    -58       C  
ATOM    611  CD  LYS A  77      -9.780  -1.990  13.809  1.00 26.50           C  
ANISOU  611  CD  LYS A  77     3728   3338   3000   -127    169     16       C  
ATOM    612  CE  LYS A  77      -9.210  -1.154  12.701  1.00 27.32           C  
ANISOU  612  CE  LYS A  77     3682   3578   3118    -63    497    -30       C  
ATOM    613  NZ  LYS A  77      -9.572  -1.737  11.397  1.00 30.54           N  
ANISOU  613  NZ  LYS A  77     4865   3610   3129    -62    848   -131       N  
ATOM    614  N   LYS A  78      -9.105  -2.531  19.735  1.00 21.97           N  
ANISOU  614  N   LYS A  78     2366   3245   2735    -80    -52      5       N  
ATOM    615  CA  LYS A  78      -9.551  -3.115  21.038  1.00 23.07           C  
ANISOU  615  CA  LYS A  78     2669   3164   2930    192    122    -10       C  
ATOM    616  C   LYS A  78      -9.631  -2.039  22.121  1.00 23.61           C  
ANISOU  616  C   LYS A  78     2707   3279   2984     -7    -62     -9       C  
ATOM    617  O   LYS A  78     -10.160  -2.311  23.203  1.00 25.78           O  
ANISOU  617  O   LYS A  78     3405   3397   2992    -24    190     75       O  
ATOM    618  CB  LYS A  78      -8.587  -4.216  21.551  1.00 23.62           C  
ANISOU  618  CB  LYS A  78     2594   3138   3241    218    -81     71       C  
ATOM    619  CG  LYS A  78      -8.567  -5.517  20.796  1.00 25.52           C  
ANISOU  619  CG  LYS A  78     2995   3331   3370     42    -57    136       C  
ATOM    620  CD  LYS A  78      -9.979  -6.107  20.727  1.00 26.54           C  
ANISOU  620  CD  LYS A  78     2924   3546   3612     20   -388   -237       C  
ATOM    621  CE  LYS A  78     -10.055  -7.565  20.301  1.00 34.49           C  
ANISOU  621  CE  LYS A  78     4563   4233   4306    185   -251     51       C  
ATOM    622  NZ  LYS A  78     -11.402  -8.102  20.614  1.00 37.65           N  
ANISOU  622  NZ  LYS A  78     4982   4636   4686    190   -179    190       N  
ATOM    623  N   LYS A  79      -9.177  -0.820  21.815  1.00 23.80           N  
ANISOU  623  N   LYS A  79     2737   3314   2990     -4    133      1       N  
ATOM    624  CA  LYS A  79      -9.376   0.350  22.647  1.00 23.84           C  
ANISOU  624  CA  LYS A  79     2821   3360   2877   -143   -206    -50       C  
ATOM    625  C   LYS A  79      -8.961   0.020  24.057  1.00 26.04           C  
ANISOU  625  C   LYS A  79     3346   3473   3074    166   -127     25       C  
ATOM    626  O   LYS A  79      -9.679   0.270  25.000  1.00 26.71           O  
ANISOU  626  O   LYS A  79     3109   4057   2982   -369     22    174       O  
ATOM    627  CB  LYS A  79     -10.845   0.785  22.614  1.00 23.55           C  
ANISOU  627  CB  LYS A  79     2868   3295   2783     28   -326    -92       C  
ATOM    628  CG  LYS A  79     -11.253   1.176  21.195  1.00 23.25           C  
ANISOU  628  CG  LYS A  79     3146   2937   2748    140   -302     28       C  
ATOM    629  CD  LYS A  79     -12.778   1.358  21.058  1.00 23.17           C  
ANISOU  629  CD  LYS A  79     3334   2864   2602    -28   -417     52       C  
ATOM    630  CE  LYS A  79     -13.259   2.600  21.815  1.00 22.82           C  
ANISOU  630  CE  LYS A  79     3448   2943   2278     33   -125   -137       C  
ATOM    631  NZ  LYS A  79     -14.761   2.749  21.519  1.00 15.78           N  
ANISOU  631  NZ  LYS A  79     2620   1528   1845   -594   -374   -235       N  
ATOM    632  N   GLY A  80      -7.748  -0.521  24.180  1.00 23.24           N  
ANISOU  632  N   GLY A  80     2611   3525   2693    300    140     44       N  
ATOM    633  CA  GLY A  80      -7.093  -0.768  25.484  1.00 24.72           C  
ANISOU  633  CA  GLY A  80     3141   3184   3065    219     66     59       C  
ATOM    634  C   GLY A  80      -7.389  -2.193  25.987  1.00 25.05           C  
ANISOU  634  C   GLY A  80     3242   3295   2979    298    210     83       C  
ATOM    635  O   GLY A  80      -6.671  -2.701  26.847  1.00 25.66           O  
ANISOU  635  O   GLY A  80     3101   3573   3073    288    144    267       O  
ATOM    636  N   HIS A  81      -8.378  -2.882  25.439  1.00 24.00           N  
ANISOU  636  N   HIS A  81     3030   3204   2883    405    340     58       N  
ATOM    637  CA  HIS A  81      -8.713  -4.228  25.891  1.00 23.74           C  
ANISOU  637  CA  HIS A  81     2868   3165   2984    282    222      7       C  
ATOM    638  C   HIS A  81      -7.972  -5.270  25.058  1.00 23.17           C  
ANISOU  638  C   HIS A  81     2855   3105   2840    175    197     65       C  
ATOM    639  O   HIS A  81      -8.551  -6.093  24.364  1.00 21.97           O  
ANISOU  639  O   HIS A  81     2421   3169   2754    136    273    159       O  
ATOM    640  CB  HIS A  81     -10.230  -4.413  25.936  1.00 24.19           C  
ANISOU  640  CB  HIS A  81     2952   3199   3039    299    550    106       C  
ATOM    641  CG  HIS A  81     -10.887  -3.550  26.972  1.00 27.17           C  
ANISOU  641  CG  HIS A  81     3732   3446   3145    334    186    -59       C  
ATOM    642  ND1 HIS A  81     -11.895  -2.667  26.657  1.00 27.96           N  
ANISOU  642  ND1 HIS A  81     3366   3830   3428    327   -136   -106       N  
ATOM    643  CD2 HIS A  81     -10.614  -3.357  28.286  1.00 25.80           C  
ANISOU  643  CD2 HIS A  81     3318   3362   3121    184    150   -126       C  
ATOM    644  CE1 HIS A  81     -12.275  -2.027  27.750  1.00 26.30           C  
ANISOU  644  CE1 HIS A  81     3478   3563   2951    379    -25   -225       C  
ATOM    645  NE2 HIS A  81     -11.513  -2.427  28.752  1.00 27.15           N  
ANISOU  645  NE2 HIS A  81     3698   3366   3250    267     92    -88       N  
ATOM    646  N   HIS A  82      -6.643  -5.223  25.190  1.00 24.04           N  
ANISOU  646  N   HIS A  82     2870   3359   2904    438    134    -71       N  
ATOM    647  CA  HIS A  82      -5.809  -5.953  24.240  1.00 23.04           C  
ANISOU  647  CA  HIS A  82     2819   3149   2785    306    165   -123       C  
ATOM    648  C   HIS A  82      -4.885  -6.980  24.871  1.00 23.11           C  
ANISOU  648  C   HIS A  82     2936   3055   2786    310    228   -119       C  
ATOM    649  O   HIS A  82      -3.877  -7.296  24.214  1.00 23.99           O  
ANISOU  649  O   HIS A  82     2981   3468   2664    611    387   -211       O  
ATOM    650  CB  HIS A  82      -4.974  -4.931  23.464  1.00 24.00           C  
ANISOU  650  CB  HIS A  82     2967   3288   2863    298     19     47       C  
ATOM    651  CG  HIS A  82      -4.207  -3.973  24.334  1.00 23.03           C  
ANISOU  651  CG  HIS A  82     2837   3190   2723     47    -95    -48       C  
ATOM    652  ND1 HIS A  82      -4.054  -2.635  24.024  1.00 24.03           N  
ANISOU  652  ND1 HIS A  82     3295   3203   2631    377    243     18       N  
ATOM    653  CD2 HIS A  82      -3.507  -4.155  25.485  1.00 23.69           C  
ANISOU  653  CD2 HIS A  82     3307   3356   2337    328     63     37       C  
ATOM    654  CE1 HIS A  82      -3.339  -2.032  24.959  1.00 25.99           C  
ANISOU  654  CE1 HIS A  82     3541   3298   3033    517    182     43       C  
ATOM    655  NE2 HIS A  82      -3.015  -2.930  25.871  1.00 24.58           N  
ANISOU  655  NE2 HIS A  82     3034   3461   2843    355    162    321       N  
ATOM    656  N   GLU A  83      -5.230  -7.543  26.035  1.00 23.68           N  
ANISOU  656  N   GLU A  83     3116   3102   2778    283     34   -221       N  
ATOM    657  CA AGLU A  83      -4.402  -8.533  26.733  0.50 22.86           C  
ANISOU  657  CA AGLU A  83     2946   3063   2676    166    135   -127       C  
ATOM    658  CA BGLU A  83      -4.342  -8.499  26.700  0.50 23.01           C  
ANISOU  658  CA BGLU A  83     2967   3098   2676    182    143   -135       C  
ATOM    659  C   GLU A  83      -4.004  -9.732  25.857  1.00 23.31           C  
ANISOU  659  C   GLU A  83     2950   3076   2830    167    153    -87       C  
ATOM    660  O   GLU A  83      -2.813 -10.097  25.791  1.00 23.02           O  
ANISOU  660  O   GLU A  83     2639   3257   2850    151    304   -198       O  
ATOM    661  CB AGLU A  83      -5.071  -8.967  28.045  0.50 22.31           C  
ANISOU  661  CB AGLU A  83     2819   3036   2620    116    148   -126       C  
ATOM    662  CB BGLU A  83      -4.799  -8.862  28.115  0.50 22.54           C  
ANISOU  662  CB BGLU A  83     2864   3042   2658    108    152   -129       C  
ATOM    663  CG AGLU A  83      -5.149  -7.866  29.112  0.50 23.44           C  
ANISOU  663  CG AGLU A  83     2986   2904   3014     -1     -9    -64       C  
ATOM    664  CG BGLU A  83      -3.689  -8.602  29.136  0.50 24.12           C  
ANISOU  664  CG BGLU A  83     3117   3135   2910    105     86    -53       C  
ATOM    665  CD AGLU A  83      -6.421  -7.036  29.069  0.50 21.57           C  
ANISOU  665  CD AGLU A  83     3049   2650   2497     47     48    -73       C  
ATOM    666  CD BGLU A  83      -2.567  -9.633  29.110  0.50 23.38           C  
ANISOU  666  CD BGLU A  83     3050   3091   2739     32    117    -20       C  
ATOM    667  OE1AGLU A  83      -7.040  -6.872  27.991  0.50 21.16           O  
ANISOU  667  OE1AGLU A  83     3585   2509   1944    220    446    140       O  
ATOM    668  OE1BGLU A  83      -1.383  -9.229  29.068  0.50 24.22           O  
ANISOU  668  OE1BGLU A  83     3366   3091   2744    137   -121   -123       O  
ATOM    669  OE2AGLU A  83      -6.838  -6.577  30.155  0.50 22.17           O  
ANISOU  669  OE2AGLU A  83     2942   2717   2761    218    116   -145       O  
ATOM    670  OE2BGLU A  83      -2.874 -10.845  29.162  0.50 25.41           O  
ANISOU  670  OE2BGLU A  83     3466   3205   2984    106     12    -72       O  
ATOM    671  N   ALA A  84      -4.967 -10.267  25.116  1.00 23.56           N  
ANISOU  671  N   ALA A  84     3071   3232   2650    294    161   -149       N  
ATOM    672  CA  ALA A  84      -4.742 -11.519  24.391  1.00 23.75           C  
ANISOU  672  CA  ALA A  84     3076   3201   2744     98    145   -153       C  
ATOM    673  C   ALA A  84      -3.893 -11.250  23.149  1.00 24.91           C  
ANISOU  673  C   ALA A  84     3253   3400   2811    232    177    -86       C  
ATOM    674  O   ALA A  84      -3.123 -12.112  22.726  1.00 26.12           O  
ANISOU  674  O   ALA A  84     3401   3805   2717    467    455     12       O  
ATOM    675  CB  ALA A  84      -6.073 -12.188  24.009  1.00 23.42           C  
ANISOU  675  CB  ALA A  84     3137   3140   2620    189     80   -147       C  
ATOM    676  N   GLU A  85      -4.053 -10.065  22.571  1.00 24.24           N  
ANISOU  676  N   GLU A  85     3065   3525   2618    222    453   -115       N  
ATOM    677  CA  GLU A  85      -3.299  -9.694  21.375  1.00 26.75           C  
ANISOU  677  CA  GLU A  85     3464   3779   2919    339    473     68       C  
ATOM    678  C   GLU A  85      -1.863  -9.374  21.749  1.00 25.77           C  
ANISOU  678  C   GLU A  85     3282   3821   2689    332    409   -165       C  
ATOM    679  O   GLU A  85      -0.905  -9.629  20.971  1.00 26.41           O  
ANISOU  679  O   GLU A  85     3281   4149   2603    390    755    175       O  
ATOM    680  CB  GLU A  85      -3.947  -8.518  20.647  1.00 28.70           C  
ANISOU  680  CB  GLU A  85     3726   3950   3229    464    597    219       C  
ATOM    681  CG  GLU A  85      -5.270  -8.862  19.978  1.00 30.43           C  
ANISOU  681  CG  GLU A  85     3877   4156   3526    433    563    262       C  
ATOM    682  CD  GLU A  85      -6.481  -8.951  20.934  1.00 28.31           C  
ANISOU  682  CD  GLU A  85     3203   3936   3616    235    292     88       C  
ATOM    683  OE1 GLU A  85      -6.362  -8.531  22.118  1.00 28.48           O  
ANISOU  683  OE1 GLU A  85     3823   3830   3165    596    193   -175       O  
ATOM    684  OE2 GLU A  85      -7.567  -9.339  20.477  1.00 30.51           O  
ANISOU  684  OE2 GLU A  85     3789   4103   3699    529    111     61       O  
ATOM    685  N   LEU A  86      -1.677  -8.719  22.902  1.00 23.93           N  
ANISOU  685  N   LEU A  86     3073   3531   2486     90    291   -318       N  
ATOM    686  CA  LEU A  86      -0.315  -8.345  23.292  1.00 25.20           C  
ANISOU  686  CA  LEU A  86     3267   3554   2751    144    280   -268       C  
ATOM    687  C   LEU A  86       0.587  -9.471  23.805  1.00 24.43           C  
ANISOU  687  C   LEU A  86     3166   3396   2719    109     92   -314       C  
ATOM    688  O   LEU A  86       1.814  -9.375  23.621  1.00 27.44           O  
ANISOU  688  O   LEU A  86     3237   3726   3462    203     65   -217       O  
ATOM    689  CB  LEU A  86      -0.363  -7.280  24.374  1.00 27.14           C  
ANISOU  689  CB  LEU A  86     3675   3523   3112    138    281   -280       C  
ATOM    690  CG  LEU A  86      -0.421  -5.844  23.881  1.00 31.93           C  
ANISOU  690  CG  LEU A  86     4525   3795   3810    453    264    -90       C  
ATOM    691  CD1 LEU A  86      -0.035  -5.033  25.087  1.00 32.11           C  
ANISOU  691  CD1 LEU A  86     4107   3836   4255    -31    -44   -228       C  
ATOM    692  CD2 LEU A  86       0.466  -5.579  22.695  1.00 39.09           C  
ANISOU  692  CD2 LEU A  86     5201   4957   4691    407    181    333       C  
ATOM    693  N   LYS A  87       0.048 -10.436  24.547  1.00 23.16           N  
ANISOU  693  N   LYS A  87     3106   3351   2342    205    183   -323       N  
ATOM    694  CA  LYS A  87       0.813 -11.551  25.093  1.00 22.84           C  
ANISOU  694  CA  LYS A  87     2844   3404   2429    154    104   -378       C  
ATOM    695  C   LYS A  87       1.834 -12.190  24.146  1.00 22.14           C  
ANISOU  695  C   LYS A  87     2709   3303   2398     57     65   -363       C  
ATOM    696  O   LYS A  87       3.028 -12.151  24.445  1.00 22.77           O  
ANISOU  696  O   LYS A  87     2475   3929   2247    332    226   -659       O  
ATOM    697  CB  LYS A  87      -0.076 -12.587  25.819  1.00 23.57           C  
ANISOU  697  CB  LYS A  87     3036   3386   2533    161     12   -293       C  
ATOM    698  CG  LYS A  87       0.710 -13.616  26.611  0.10 23.60           C  
ANISOU  698  CG  LYS A  87     3018   3195   2753     42     50   -106       C  
ATOM    699  CD  LYS A  87      -0.193 -14.408  27.536  0.10 24.35           C  
ANISOU  699  CD  LYS A  87     3096   3174   2980    -21     57     -6       C  
ATOM    700  CE  LYS A  87       0.626 -15.339  28.410  0.10 25.43           C  
ANISOU  700  CE  LYS A  87     3184   3278   3199     33    -23    -40       C  
ATOM    701  NZ  LYS A  87      -0.256 -16.132  29.302  0.10 25.80           N  
ANISOU  701  NZ  LYS A  87     3232   3304   3265      7    -11    -25       N  
ATOM    702  N   PRO A  88       1.419 -12.697  22.976  1.00 23.70           N  
ANISOU  702  N   PRO A  88     2818   3711   2473    238     52   -357       N  
ATOM    703  CA  PRO A  88       2.426 -13.341  22.126  1.00 23.19           C  
ANISOU  703  CA  PRO A  88     2736   3676   2397     -5    143   -215       C  
ATOM    704  C   PRO A  88       3.476 -12.376  21.565  1.00 22.20           C  
ANISOU  704  C   PRO A  88     2700   3559   2176    -27    317    -95       C  
ATOM    705  O   PRO A  88       4.653 -12.796  21.442  1.00 22.15           O  
ANISOU  705  O   PRO A  88     2958   3823   1636    311     97   -404       O  
ATOM    706  CB  PRO A  88       1.576 -14.016  21.035  1.00 22.52           C  
ANISOU  706  CB  PRO A  88     2666   3673   2215     12     -3   -302       C  
ATOM    707  CG  PRO A  88       0.387 -13.126  20.958  1.00 24.72           C  
ANISOU  707  CG  PRO A  88     3037   3924   2431    377    161     26       C  
ATOM    708  CD  PRO A  88       0.070 -12.841  22.388  1.00 21.33           C  
ANISOU  708  CD  PRO A  88     2521   3348   2236     94    -15   -379       C  
ATOM    709  N   LEU A  89       3.077 -11.115  21.362  1.00 24.55           N  
ANISOU  709  N   LEU A  89     3113   3855   2358     63    301   -170       N  
ATOM    710  CA  LEU A  89       3.956 -10.063  20.807  1.00 25.46           C  
ANISOU  710  CA  LEU A  89     3189   3723   2758    170    395   -122       C  
ATOM    711  C   LEU A  89       5.005  -9.726  21.878  1.00 25.15           C  
ANISOU  711  C   LEU A  89     3134   3625   2797    189    260   -231       C  
ATOM    712  O   LEU A  89       6.216  -9.587  21.590  1.00 25.66           O  
ANISOU  712  O   LEU A  89     2875   3885   2988    308    156   -342       O  
ATOM    713  CB  LEU A  89       3.231  -8.727  20.531  1.00 27.71           C  
ANISOU  713  CB  LEU A  89     3359   4154   3015     21    296    176       C  
ATOM    714  CG  LEU A  89       2.698  -8.115  19.245  1.00 35.18           C  
ANISOU  714  CG  LEU A  89     4480   4791   4095    537    356    119       C  
ATOM    715  CD1 LEU A  89       2.750  -6.615  19.507  1.00 32.84           C  
ANISOU  715  CD1 LEU A  89     3979   4699   3800   -266    -75    179       C  
ATOM    716  CD2 LEU A  89       3.609  -8.446  18.084  1.00 33.84           C  
ANISOU  716  CD2 LEU A  89     4330   4754   3771     -3    192     11       C  
ATOM    717  N   ALA A  90       4.587  -9.550  23.137  1.00 23.79           N  
ANISOU  717  N   ALA A  90     2795   3471   2772    386    289   -562       N  
ATOM    718  CA  ALA A  90       5.551  -9.182  24.135  1.00 23.29           C  
ANISOU  718  CA  ALA A  90     2657   3508   2683    193    417   -519       C  
ATOM    719  C   ALA A  90       6.476 -10.368  24.261  1.00 22.77           C  
ANISOU  719  C   ALA A  90     2687   3387   2577    213    182   -295       C  
ATOM    720  O   ALA A  90       7.675 -10.153  24.433  1.00 23.90           O  
ANISOU  720  O   ALA A  90     2459   3500   3121     57    335   -589       O  
ATOM    721  CB  ALA A  90       4.830  -8.916  25.478  1.00 21.37           C  
ANISOU  721  CB  ALA A  90     2489   3229   2401    238    581   -601       C  
ATOM    722  N   GLN A  91       5.959 -11.593  24.217  1.00 23.20           N  
ANISOU  722  N   GLN A  91     2569   3387   2858    115     46   -494       N  
ATOM    723  CA  GLN A  91       6.798 -12.767  24.432  1.00 22.35           C  
ANISOU  723  CA  GLN A  91     2633   3381   2477     50    -97   -224       C  
ATOM    724  C   GLN A  91       7.879 -12.926  23.347  1.00 23.65           C  
ANISOU  724  C   GLN A  91     2683   3564   2736    123   -113   -332       C  
ATOM    725  O   GLN A  91       9.083 -13.159  23.675  1.00 22.31           O  
ANISOU  725  O   GLN A  91     2320   3641   2514     86   -511   -604       O  
ATOM    726  CB  GLN A  91       5.984 -14.057  24.520  1.00 22.78           C  
ANISOU  726  CB  GLN A  91     2648   3346   2660     66   -145   -226       C  
ATOM    727  CG  GLN A  91       5.411 -14.214  25.898  1.00 26.13           C  
ANISOU  727  CG  GLN A  91     3063   3747   3118    120    -61   -321       C  
ATOM    728  CD  GLN A  91       4.570 -15.472  26.053  0.10 25.28           C  
ANISOU  728  CD  GLN A  91     3139   3352   3114     38     16    -31       C  
ATOM    729  OE1 GLN A  91       3.847 -15.626  27.040  0.10 24.81           O  
ANISOU  729  OE1 GLN A  91     3164   3190   3070    -11     26     56       O  
ATOM    730  NE2 GLN A  91       4.657 -16.374  25.076  0.10 24.46           N  
ANISOU  730  NE2 GLN A  91     3105   3106   3082    -37     25     38       N  
ATOM    731  N   SER A  92       7.457 -12.840  22.082  1.00 23.53           N  
ANISOU  731  N   SER A  92     2685   3541   2711     97   -165   -548       N  
ATOM    732  CA  SER A  92       8.403 -13.026  21.016  1.00 21.90           C  
ANISOU  732  CA  SER A  92     2459   3213   2649    -21   -117   -464       C  
ATOM    733  C   SER A  92       9.368 -11.846  20.924  1.00 22.31           C  
ANISOU  733  C   SER A  92     2475   3058   2942    112    -41   -327       C  
ATOM    734  O   SER A  92      10.564 -12.065  20.695  1.00 23.51           O  
ANISOU  734  O   SER A  92     2681   3398   2853    266     63   -630       O  
ATOM    735  CB  SER A  92       7.648 -13.162  19.709  1.00 21.44           C  
ANISOU  735  CB  SER A  92     2265   3280   2598     32   -327   -392       C  
ATOM    736  OG  SER A  92       7.114 -11.899  19.337  1.00 22.73           O  
ANISOU  736  OG  SER A  92     2422   3304   2907    -60    518   -465       O  
ATOM    737  N   HIS A  93       8.877 -10.607  21.103  1.00 22.89           N  
ANISOU  737  N   HIS A  93     2888   3005   2801     76    126   -385       N  
ATOM    738  CA  HIS A  93       9.788  -9.460  21.098  1.00 21.22           C  
ANISOU  738  CA  HIS A  93     2715   2877   2470    164    106   -311       C  
ATOM    739  C   HIS A  93      10.799  -9.439  22.241  1.00 20.01           C  
ANISOU  739  C   HIS A  93     2245   2810   2547    249    277   -315       C  
ATOM    740  O   HIS A  93      11.986  -9.069  22.024  1.00 20.03           O  
ANISOU  740  O   HIS A  93     2070   3078   2462    144    448   -239       O  
ATOM    741  CB  HIS A  93       9.017  -8.161  20.854  1.00 21.01           C  
ANISOU  741  CB  HIS A  93     2750   3053   2178    284   -117   -411       C  
ATOM    742  CG  HIS A  93       8.474  -8.071  19.453  1.00 19.33           C  
ANISOU  742  CG  HIS A  93     1822   3217   2304   -261   -294   -515       C  
ATOM    743  ND1 HIS A  93       7.563  -8.969  18.952  1.00 22.42           N  
ANISOU  743  ND1 HIS A  93     2059   3347   3112   -554    178   -399       N  
ATOM    744  CD2 HIS A  93       8.656  -7.138  18.487  1.00 17.86           C  
ANISOU  744  CD2 HIS A  93     2226   2965   1595    100   -445   -786       C  
ATOM    745  CE1 HIS A  93       7.289  -8.660  17.693  1.00 23.40           C  
ANISOU  745  CE1 HIS A  93     2719   3291   2881   -160     46   -644       C  
ATOM    746  NE2 HIS A  93       7.923  -7.535  17.385  1.00 19.83           N  
ANISOU  746  NE2 HIS A  93     2174   3361   1999   -246   -251   -745       N  
ATOM    747  N   ALA A  94      10.393  -9.844  23.466  1.00 19.51           N  
ANISOU  747  N   ALA A  94     2152   2683   2578    359    217   -179       N  
ATOM    748  CA  ALA A  94      11.356  -9.923  24.545  1.00 18.24           C  
ANISOU  748  CA  ALA A  94     2058   2327   2543    187    232   -207       C  
ATOM    749  C   ALA A  94      12.339 -11.083  24.325  1.00 19.95           C  
ANISOU  749  C   ALA A  94     2216   2445   2919    226    171   -304       C  
ATOM    750  O   ALA A  94      13.568 -10.915  24.474  1.00 20.79           O  
ANISOU  750  O   ALA A  94     2225   2374   3300    145    287   -404       O  
ATOM    751  CB  ALA A  94      10.648 -10.117  25.881  1.00 16.26           C  
ANISOU  751  CB  ALA A  94     1591   2263   2322    -64    131   -263       C  
ATOM    752  N   THR A  95      11.808 -12.276  24.092  1.00 20.15           N  
ANISOU  752  N   THR A  95     2378   2587   2689    130    207   -449       N  
ATOM    753  CA  THR A  95      12.593 -13.492  24.316  1.00 21.68           C  
ANISOU  753  CA  THR A  95     2742   2801   2693    171    267   -533       C  
ATOM    754  C   THR A  95      13.202 -14.039  23.022  1.00 22.13           C  
ANISOU  754  C   THR A  95     2847   3002   2558    150    216   -379       C  
ATOM    755  O   THR A  95      14.229 -14.743  23.135  1.00 23.95           O  
ANISOU  755  O   THR A  95     2774   3346   2981    225    255   -836       O  
ATOM    756  CB  THR A  95      11.779 -14.634  24.971  1.00 21.94           C  
ANISOU  756  CB  THR A  95     2739   2844   2751    248   -143   -286       C  
ATOM    757  OG1 THR A  95      10.758 -15.131  24.081  1.00 25.12           O  
ANISOU  757  OG1 THR A  95     3328   3369   2845    244     93   -656       O  
ATOM    758  CG2 THR A  95      11.151 -14.156  26.277  1.00 21.48           C  
ANISOU  758  CG2 THR A  95     2563   2756   2842    -28     84   -397       C  
ATOM    759  N   LYS A  96      12.562 -13.828  21.882  1.00 23.98           N  
ANISOU  759  N   LYS A  96     2977   3420   2715    177    241   -436       N  
ATOM    760  CA  LYS A  96      13.067 -14.311  20.592  1.00 26.08           C  
ANISOU  760  CA  LYS A  96     3123   3601   3183     60    227   -522       C  
ATOM    761  C   LYS A  96      13.737 -13.188  19.811  1.00 25.07           C  
ANISOU  761  C   LYS A  96     3013   3502   3008    130    137   -385       C  
ATOM    762  O   LYS A  96      14.903 -13.374  19.378  1.00 28.11           O  
ANISOU  762  O   LYS A  96     3346   3893   3439      9    585   -904       O  
ATOM    763  CB  LYS A  96      11.954 -14.900  19.727  1.00 27.49           C  
ANISOU  763  CB  LYS A  96     3214   3900   3328    -21    235   -549       C  
ATOM    764  CG  LYS A  96      12.454 -15.391  18.371  1.00 30.36           C  
ANISOU  764  CG  LYS A  96     3688   4264   3584    -89    164   -285       C  
ATOM    765  CD  LYS A  96      11.715 -16.652  17.939  1.00 34.38           C  
ANISOU  765  CD  LYS A  96     4182   4504   4375   -129     24   -160       C  
ATOM    766  CE  LYS A  96      10.315 -16.257  17.465  1.00 36.42           C  
ANISOU  766  CE  LYS A  96     4539   4647   4650   -126    -27     92       C  
ATOM    767  NZ  LYS A  96       9.714 -17.227  16.493  1.00 37.98           N  
ANISOU  767  NZ  LYS A  96     5038   4760   4632   -122    -34    -17       N  
ATOM    768  N   HIS A  97      13.069 -12.048  19.607  1.00 24.53           N  
ANISOU  768  N   HIS A  97     3078   3562   2677    -12     12   -446       N  
ATOM    769  CA  HIS A  97      13.651 -11.033  18.732  1.00 23.93           C  
ANISOU  769  CA  HIS A  97     2906   3312   2874    -47    116   -395       C  
ATOM    770  C   HIS A  97      14.578 -10.118  19.486  1.00 23.41           C  
ANISOU  770  C   HIS A  97     2824   3405   2664      5     15   -527       C  
ATOM    771  O   HIS A  97      15.342  -9.358  18.926  1.00 22.07           O  
ANISOU  771  O   HIS A  97     2827   3288   2269      1    102   -706       O  
ATOM    772  CB  HIS A  97      12.568 -10.191  18.101  1.00 23.67           C  
ANISOU  772  CB  HIS A  97     2695   3459   2840    -61    316   -501       C  
ATOM    773  CG  HIS A  97      11.548 -10.986  17.373  1.00 23.87           C  
ANISOU  773  CG  HIS A  97     2967   3339   2763   -278    343   -285       C  
ATOM    774  ND1 HIS A  97      11.868 -12.103  16.630  1.00 25.05           N  
ANISOU  774  ND1 HIS A  97     3069   3367   3079   -413    383   -436       N  
ATOM    775  CD2 HIS A  97      10.200 -10.872  17.344  1.00 23.49           C  
ANISOU  775  CD2 HIS A  97     2735   3216   2973   -252    271   -382       C  
ATOM    776  CE1 HIS A  97      10.756 -12.564  16.074  1.00 24.07           C  
ANISOU  776  CE1 HIS A  97     2861   3102   3181   -200   -127   -132       C  
ATOM    777  NE2 HIS A  97       9.728 -11.860  16.513  1.00 23.89           N  
ANISOU  777  NE2 HIS A  97     3243   2806   3026   -576    229   -403       N  
ATOM    778  N   LYS A  98      14.434 -10.178  20.817  1.00 17.31           N  
ANISOU  778  N   LYS A  98     2160   2684   1729     57    -83    -35       N  
ATOM    779  CA  LYS A  98      15.256  -9.378  21.730  1.00 16.73           C  
ANISOU  779  CA  LYS A  98     1987   2668   1700     45    -26    -13       C  
ATOM    780  C   LYS A  98      15.259  -7.889  21.410  1.00 16.07           C  
ANISOU  780  C   LYS A  98     2020   2871   1213   -184    -86     32       C  
ATOM    781  O   LYS A  98      16.264  -7.213  21.224  1.00 16.32           O  
ANISOU  781  O   LYS A  98     1671   3340   1190   -454   -118    122       O  
ATOM    782  CB  LYS A  98      16.655 -10.001  21.884  1.00 16.50           C  
ANISOU  782  CB  LYS A  98     1957   2571   1741    156   -273    159       C  
ATOM    783  CG  LYS A  98      16.605 -11.380  22.443  1.00 19.43           C  
ANISOU  783  CG  LYS A  98     2425   2674   2281   -110     76   -167       C  
ATOM    784  CD  LYS A  98      17.993 -11.950  22.470  1.00 23.58           C  
ANISOU  784  CD  LYS A  98     2878   3147   2933   -139    186   -126       C  
ATOM    785  CE  LYS A  98      17.881 -13.379  22.913  1.00 23.15           C  
ANISOU  785  CE  LYS A  98     2823   2982   2988     80     51     83       C  
ATOM    786  NZ  LYS A  98      17.017 -14.130  21.956  1.00 25.15           N  
ANISOU  786  NZ  LYS A  98     2941   3443   3170   -207    102      1       N  
ATOM    787  N   ILE A  99      14.069  -7.334  21.463  1.00 14.55           N  
ANISOU  787  N   ILE A  99     1618   2867   1039    -56   -164    101       N  
ATOM    788  CA  ILE A  99      13.855  -5.920  21.107  1.00 17.16           C  
ANISOU  788  CA  ILE A  99     1907   2984   1630   -145   -114    -56       C  
ATOM    789  C   ILE A  99      13.726  -5.074  22.380  1.00 19.67           C  
ANISOU  789  C   ILE A  99     2522   3189   1762   -327    137     -1       C  
ATOM    790  O   ILE A  99      12.751  -5.266  23.114  1.00 20.07           O  
ANISOU  790  O   ILE A  99     2311   3404   1909   -357    337     -2       O  
ATOM    791  CB  ILE A  99      12.517  -5.775  20.284  1.00 19.44           C  
ANISOU  791  CB  ILE A  99     2277   3168   1940     72   -238    -29       C  
ATOM    792  CG1 ILE A  99      12.564  -6.673  19.021  1.00 16.99           C  
ANISOU  792  CG1 ILE A  99     1802   3158   1492    242    -89    500       C  
ATOM    793  CG2 ILE A  99      12.370  -4.307  19.945  1.00 21.30           C  
ANISOU  793  CG2 ILE A  99     2610   3152   2330     50     13    293       C  
ATOM    794  CD1 ILE A  99      13.880  -6.559  18.262  1.00 17.97           C  
ANISOU  794  CD1 ILE A  99     1788   3619   1418    158   -199    545       C  
ATOM    795  N   PRO A 100      14.641  -4.118  22.663  1.00 18.84           N  
ANISOU  795  N   PRO A 100     2360   3146   1649   -472    287      2       N  
ATOM    796  CA  PRO A 100      14.416  -3.312  23.914  1.00 19.87           C  
ANISOU  796  CA  PRO A 100     2577   3027   1946   -135    204    -42       C  
ATOM    797  C   PRO A 100      13.160  -2.425  23.815  1.00 21.87           C  
ANISOU  797  C   PRO A 100     2713   3126   2468   -172    270    142       C  
ATOM    798  O   PRO A 100      12.805  -1.996  22.714  1.00 24.47           O  
ANISOU  798  O   PRO A 100     3157   3365   2772   -114    140    254       O  
ATOM    799  CB  PRO A 100      15.638  -2.379  23.953  1.00 23.07           C  
ANISOU  799  CB  PRO A 100     3166   3122   2478   -281    543      7       C  
ATOM    800  CG  PRO A 100      16.682  -3.076  23.135  1.00 22.77           C  
ANISOU  800  CG  PRO A 100     3022   2987   2640   -136    437     74       C  
ATOM    801  CD  PRO A 100      15.889  -3.725  21.994  1.00 19.64           C  
ANISOU  801  CD  PRO A 100     2153   3215   2092   -332    298    390       C  
ATOM    802  N   ILE A 101      12.545  -2.084  24.952  1.00 23.93           N  
ANISOU  802  N   ILE A 101     3175   3111   2805     55    383     21       N  
ATOM    803  CA  ILE A 101      11.361  -1.244  24.907  1.00 25.53           C  
ANISOU  803  CA  ILE A 101     3182   3440   3075    135    223      5       C  
ATOM    804  C   ILE A 101      11.694   0.074  24.263  1.00 25.72           C  
ANISOU  804  C   ILE A 101     2915   3552   3303    312    176    147       C  
ATOM    805  O   ILE A 101      10.821   0.654  23.632  1.00 26.07           O  
ANISOU  805  O   ILE A 101     3039   3783   3081    648    181      7       O  
ATOM    806  CB  ILE A 101      10.758  -0.973  26.328  1.00 24.63           C  
ANISOU  806  CB  ILE A 101     3102   3311   2944    192    240     -9       C  
ATOM    807  CG1 ILE A 101      10.225  -2.254  26.940  1.00 22.43           C  
ANISOU  807  CG1 ILE A 101     3021   2866   2633    -38   -154   -203       C  
ATOM    808  CG2 ILE A 101       9.510  -0.067  26.259  1.00 28.82           C  
ANISOU  808  CG2 ILE A 101     3140   3706   4102    315    472    -42       C  
ATOM    809  CD1 ILE A 101       9.066  -2.888  26.175  1.00 24.49           C  
ANISOU  809  CD1 ILE A 101     2340   3512   3452   -135     -2    -50       C  
ATOM    810  N   LYS A 102      12.956   0.515  24.366  1.00 25.63           N  
ANISOU  810  N   LYS A 102     3005   3537   3193    203    164    -63       N  
ATOM    811  CA  LYS A 102      13.356   1.774  23.762  1.00 24.69           C  
ANISOU  811  CA  LYS A 102     2689   3565   3124    166    187   -122       C  
ATOM    812  C   LYS A 102      13.034   1.722  22.274  1.00 26.49           C  
ANISOU  812  C   LYS A 102     3052   3668   3343    393    125    105       C  
ATOM    813  O   LYS A 102      12.673   2.740  21.689  1.00 27.90           O  
ANISOU  813  O   LYS A 102     3273   4034   3291    823    137     72       O  
ATOM    814  CB  LYS A 102      14.880   1.979  23.905  1.00 24.15           C  
ANISOU  814  CB  LYS A 102     2536   3526   3114    236    278    -68       C  
ATOM    815  CG  LYS A 102      15.251   3.378  23.600  1.00 26.96           C  
ANISOU  815  CG  LYS A 102     3432   3735   3074    168    114   -173       C  
ATOM    816  CD  LYS A 102      14.546   4.370  24.509  1.00 31.86           C  
ANISOU  816  CD  LYS A 102     3973   3957   4173    475    525     33       C  
ATOM    817  CE  LYS A 102      15.075   5.714  24.209  1.00 31.36           C  
ANISOU  817  CE  LYS A 102     4135   3926   3852    517    450   -119       C  
ATOM    818  NZ  LYS A 102      14.426   6.717  25.076  1.00 26.85           N  
ANISOU  818  NZ  LYS A 102     3346   2930   3927    289    539     29       N  
ATOM    819  N   TYR A 103      13.253   0.565  21.655  1.00 25.58           N  
ANISOU  819  N   TYR A 103     2975   3731   3010    499    163   -158       N  
ATOM    820  CA  TYR A 103      13.048   0.511  20.203  1.00 25.73           C  
ANISOU  820  CA  TYR A 103     3201   3510   3065    679   -166    117       C  
ATOM    821  C   TYR A 103      11.554   0.632  19.881  1.00 27.36           C  
ANISOU  821  C   TYR A 103     3460   3618   3315    612   -201    202       C  
ATOM    822  O   TYR A 103      11.193   1.042  18.769  1.00 28.87           O  
ANISOU  822  O   TYR A 103     3724   3968   3277   1101   -454    472       O  
ATOM    823  CB  TYR A 103      13.590  -0.798  19.645  1.00 25.93           C  
ANISOU  823  CB  TYR A 103     3336   3424   3090    706    -66     -1       C  
ATOM    824  CG  TYR A 103      15.097  -0.966  19.649  1.00 26.11           C  
ANISOU  824  CG  TYR A 103     3445   3586   2889    409    -74    260       C  
ATOM    825  CD1 TYR A 103      15.923  -0.148  20.367  1.00 29.31           C  
ANISOU  825  CD1 TYR A 103     3506   3965   3663    223    502   -145       C  
ATOM    826  CD2 TYR A 103      15.676  -2.002  18.932  1.00 24.22           C  
ANISOU  826  CD2 TYR A 103     3344   3419   2439    434   -156    583       C  
ATOM    827  CE1 TYR A 103      17.316  -0.335  20.383  1.00 28.42           C  
ANISOU  827  CE1 TYR A 103     3699   4005   3092    314   -312    -36       C  
ATOM    828  CE2 TYR A 103      17.038  -2.238  18.960  1.00 25.18           C  
ANISOU  828  CE2 TYR A 103     3237   4166   2161    285   -292    303       C  
ATOM    829  CZ  TYR A 103      17.852  -1.390  19.643  1.00 24.19           C  
ANISOU  829  CZ  TYR A 103     2816   3634   2739    352    131    175       C  
ATOM    830  OH  TYR A 103      19.210  -1.663  19.588  1.00 27.75           O  
ANISOU  830  OH  TYR A 103     3220   3867   3455    759    243    137       O  
ATOM    831  N   LEU A 104      10.674   0.220  20.788  1.00 26.32           N  
ANISOU  831  N   LEU A 104     3101   3421   3477    651   -181    276       N  
ATOM    832  CA  LEU A 104       9.225   0.374  20.606  1.00 26.44           C  
ANISOU  832  CA  LEU A 104     3429   3282   3334    428   -229    193       C  
ATOM    833  C   LEU A 104       8.902   1.871  20.694  1.00 26.81           C  
ANISOU  833  C   LEU A 104     3365   3354   3465    451   -211    128       C  
ATOM    834  O   LEU A 104       7.964   2.328  20.004  1.00 27.79           O  
ANISOU  834  O   LEU A 104     3489   3734   3336    690   -502    577       O  
ATOM    835  CB  LEU A 104       8.482  -0.431  21.660  1.00 27.52           C  
ANISOU  835  CB  LEU A 104     3592   3412   3452    481   -224    219       C  
ATOM    836  CG  LEU A 104       8.622  -1.960  21.616  1.00 28.52           C  
ANISOU  836  CG  LEU A 104     3590   3600   3647    356   -245   -107       C  
ATOM    837  CD1 LEU A 104       7.740  -2.509  22.693  1.00 27.34           C  
ANISOU  837  CD1 LEU A 104     3770   3194   3422     32    -11    -56       C  
ATOM    838  CD2 LEU A 104       8.300  -2.558  20.274  1.00 31.47           C  
ANISOU  838  CD2 LEU A 104     4537   3887   3530    496   -343    182       C  
ATOM    839  N   GLU A 105       9.614   2.642  21.473  1.00 23.94           N  
ANISOU  839  N   GLU A 105     2864   3220   3009    547      0    335       N  
ATOM    840  CA  GLU A 105       9.460   4.092  21.476  1.00 24.36           C  
ANISOU  840  CA  GLU A 105     2739   3467   3048    634     63    272       C  
ATOM    841  C   GLU A 105       9.862   4.638  20.119  1.00 24.96           C  
ANISOU  841  C   GLU A 105     2667   3627   3190    840    278    458       C  
ATOM    842  O   GLU A 105       9.164   5.509  19.553  1.00 25.10           O  
ANISOU  842  O   GLU A 105     2543   3852   3139   1040     28    597       O  
ATOM    843  CB  GLU A 105      10.271   4.708  22.625  1.00 22.14           C  
ANISOU  843  CB  GLU A 105     2522   3246   2642    440    459    276       C  
ATOM    844  CG  GLU A 105      10.090   6.140  22.807  1.00 22.51           C  
ANISOU  844  CG  GLU A 105     2542   3297   2711     76    717    566       C  
ATOM    845  CD  GLU A 105      11.043   6.718  23.835  1.00 22.63           C  
ANISOU  845  CD  GLU A 105     2789   3290   2520     95    789    340       C  
ATOM    846  OE1 GLU A 105      11.749   5.987  24.562  1.00 24.89           O  
ANISOU  846  OE1 GLU A 105     2612   3536   3309      6    797    623       O  
ATOM    847  OE2 GLU A 105      11.082   7.942  23.951  1.00 25.40           O  
ANISOU  847  OE2 GLU A 105     3490   3814   2344    -39    742    527       O  
ATOM    848  N   PHE A 106      11.011   4.164  19.558  1.00 24.90           N  
ANISOU  848  N   PHE A 106     2823   3694   2941    834    320    442       N  
ATOM    849  CA  PHE A 106      11.395   4.674  18.243  1.00 24.63           C  
ANISOU  849  CA  PHE A 106     2878   3752   2727    782     42    337       C  
ATOM    850  C   PHE A 106      10.328   4.393  17.184  1.00 25.78           C  
ANISOU  850  C   PHE A 106     3148   3692   2952    807    -48    318       C  
ATOM    851  O   PHE A 106      10.075   5.262  16.328  1.00 27.81           O  
ANISOU  851  O   PHE A 106     3496   4119   2950    985   -102    422       O  
ATOM    852  CB  PHE A 106      12.700   4.012  17.825  1.00 25.53           C  
ANISOU  852  CB  PHE A 106     2993   3915   2789    941     -8    108       C  
ATOM    853  CG  PHE A 106      13.856   4.317  18.717  1.00 23.88           C  
ANISOU  853  CG  PHE A 106     2958   3492   2620    767    156     26       C  
ATOM    854  CD1 PHE A 106      13.938   5.519  19.435  1.00 22.76           C  
ANISOU  854  CD1 PHE A 106     3248   3122   2276    483     71    491       C  
ATOM    855  CD2 PHE A 106      14.960   3.427  18.739  1.00 23.89           C  
ANISOU  855  CD2 PHE A 106     3293   3682   2099    923    -69    259       C  
ATOM    856  CE1 PHE A 106      15.006   5.758  20.235  1.00 24.65           C  
ANISOU  856  CE1 PHE A 106     3499   3709   2157    686    286    -20       C  
ATOM    857  CE2 PHE A 106      16.054   3.675  19.562  1.00 24.43           C  
ANISOU  857  CE2 PHE A 106     3155   3738   2388    775   -161    215       C  
ATOM    858  CZ  PHE A 106      16.075   4.873  20.247  1.00 24.36           C  
ANISOU  858  CZ  PHE A 106     3121   3864   2268    717   -220    198       C  
ATOM    859  N   ILE A 107       9.774   3.180  17.164  1.00 26.12           N  
ANISOU  859  N   ILE A 107     3193   3737   2991    870   -447    211       N  
ATOM    860  CA  ILE A 107       8.844   2.881  16.070  1.00 26.38           C  
ANISOU  860  CA  ILE A 107     3159   3521   3340    699   -450    191       C  
ATOM    861  C   ILE A 107       7.554   3.692  16.335  1.00 26.53           C  
ANISOU  861  C   ILE A 107     3108   3674   3297    666   -108    340       C  
ATOM    862  O   ILE A 107       6.897   4.062  15.361  1.00 28.43           O  
ANISOU  862  O   ILE A 107     3491   4007   3303    817   -349    361       O  
ATOM    863  CB  ILE A 107       8.495   1.399  15.899  1.00 26.69           C  
ANISOU  863  CB  ILE A 107     3108   3628   3406    657   -774    181       C  
ATOM    864  CG1 ILE A 107       7.924   1.125  14.499  1.00 28.74           C  
ANISOU  864  CG1 ILE A 107     3851   3939   3127    912   -625    242       C  
ATOM    865  CG2 ILE A 107       7.594   0.819  17.009  1.00 30.28           C  
ANISOU  865  CG2 ILE A 107     3644   4026   3835   1149   -492    499       C  
ATOM    866  CD1 ILE A 107       7.711  -0.371  14.194  1.00 27.45           C  
ANISOU  866  CD1 ILE A 107     3575   3778   3076    828   -442    454       C  
ATOM    867  N   SER A 108       7.243   3.952  17.590  1.00 26.56           N  
ANISOU  867  N   SER A 108     3027   3625   3439    925    -23    373       N  
ATOM    868  CA  SER A 108       6.097   4.831  17.818  1.00 24.99           C  
ANISOU  868  CA  SER A 108     2892   3393   3208    597   -118    393       C  
ATOM    869  C   SER A 108       6.326   6.244  17.260  1.00 23.85           C  
ANISOU  869  C   SER A 108     2678   3303   3079    347   -233    411       C  
ATOM    870  O   SER A 108       5.417   6.818  16.662  1.00 23.70           O  
ANISOU  870  O   SER A 108     2440   3542   3021    566   -238    430       O  
ATOM    871  CB  SER A 108       5.839   4.949  19.329  1.00 25.13           C  
ANISOU  871  CB  SER A 108     2819   3355   3372    683   -120    426       C  
ATOM    872  OG  SER A 108       5.518   3.681  19.865  1.00 27.84           O  
ANISOU  872  OG  SER A 108     3401   3533   3643    658   -416    869       O  
ATOM    873  N   GLU A 109       7.531   6.806  17.407  1.00 22.75           N  
ANISOU  873  N   GLU A 109     2449   3344   2852    462     71    378       N  
ATOM    874  CA  GLU A 109       7.846   8.116  16.863  1.00 22.12           C  
ANISOU  874  CA  GLU A 109     2421   3446   2534    406    -70    133       C  
ATOM    875  C   GLU A 109       7.848   8.061  15.321  1.00 22.46           C  
ANISOU  875  C   GLU A 109     2538   3455   2538    737     97    247       C  
ATOM    876  O   GLU A 109       7.468   9.059  14.673  1.00 22.63           O  
ANISOU  876  O   GLU A 109     2392   3876   2327   1038    266    282       O  
ATOM    877  CB  GLU A 109       9.160   8.607  17.439  1.00 22.62           C  
ANISOU  877  CB  GLU A 109     2244   3595   2753    478   -198    521       C  
ATOM    878  CG  GLU A 109       8.974   8.778  18.942  1.00 26.24           C  
ANISOU  878  CG  GLU A 109     2741   4089   3140    378    167    392       C  
ATOM    879  CD  GLU A 109       8.068   9.933  19.327  0.50 25.32           C  
ANISOU  879  CD  GLU A 109     2956   3717   2947    149     28     42       C  
ATOM    880  OE1 GLU A 109       7.795  10.835  18.502  0.50 25.78           O  
ANISOU  880  OE1 GLU A 109     2831   3565   3396    445    403    153       O  
ATOM    881  OE2 GLU A 109       7.628   9.961  20.493  0.50 25.28           O  
ANISOU  881  OE2 GLU A 109     2329   4249   3027    200    -14    448       O  
ATOM    882  N   ALA A 110       8.283   6.938  14.728  1.00 24.21           N  
ANISOU  882  N   ALA A 110     2935   3765   2497    959    113    122       N  
ATOM    883  CA  ALA A 110       8.249   6.826  13.271  1.00 22.78           C  
ANISOU  883  CA  ALA A 110     2412   3535   2707    878    -37   -175       C  
ATOM    884  C   ALA A 110       6.817   6.795  12.800  1.00 23.46           C  
ANISOU  884  C   ALA A 110     2534   3409   2971    756    -64     39       C  
ATOM    885  O   ALA A 110       6.492   7.324  11.749  1.00 24.39           O  
ANISOU  885  O   ALA A 110     2627   3791   2849   1014    415    184       O  
ATOM    886  CB  ALA A 110       8.959   5.552  12.851  1.00 24.09           C  
ANISOU  886  CB  ALA A 110     2913   3254   2985    836    -26    -93       C  
ATOM    887  N   ILE A 111       5.967   6.073  13.507  1.00 24.20           N  
ANISOU  887  N   ILE A 111     2614   3564   3016    620    -76    245       N  
ATOM    888  CA  ILE A 111       4.525   6.097  13.117  1.00 22.48           C  
ANISOU  888  CA  ILE A 111     2485   3299   2755    450    -81     52       C  
ATOM    889  C   ILE A 111       3.983   7.536  13.123  1.00 22.32           C  
ANISOU  889  C   ILE A 111     2571   3300   2610    408   -131    -30       C  
ATOM    890  O   ILE A 111       3.359   8.023  12.133  1.00 21.59           O  
ANISOU  890  O   ILE A 111     2350   3475   2379    695   -162     69       O  
ATOM    891  CB  ILE A 111       3.681   5.190  14.015  1.00 24.87           C  
ANISOU  891  CB  ILE A 111     2600   3475   3373    335    122    186       C  
ATOM    892  CG1 ILE A 111       4.090   3.719  13.875  1.00 26.59           C  
ANISOU  892  CG1 ILE A 111     3359   3610   3131    523    -54    -89       C  
ATOM    893  CG2 ILE A 111       2.170   5.467  13.903  1.00 26.72           C  
ANISOU  893  CG2 ILE A 111     2646   3906   3600    347    -92    265       C  
ATOM    894  CD1 ILE A 111       3.693   2.753  14.956  1.00 29.75           C  
ANISOU  894  CD1 ILE A 111     3631   3855   3818    440    -65    235       C  
ATOM    895  N   ILE A 112       4.259   8.247  14.195  1.00 21.08           N  
ANISOU  895  N   ILE A 112     2448   2988   2571    491     -3   -209       N  
ATOM    896  CA  ILE A 112       3.752   9.620  14.233  1.00 20.65           C  
ANISOU  896  CA  ILE A 112     2529   2972   2344    446    156   -254       C  
ATOM    897  C   ILE A 112       4.292  10.479  13.082  1.00 21.30           C  
ANISOU  897  C   ILE A 112     2713   3115   2264    425      8    -63       C  
ATOM    898  O   ILE A 112       3.531  11.219  12.457  1.00 21.74           O  
ANISOU  898  O   ILE A 112     2655   3366   2237    647    148   -372       O  
ATOM    899  CB  ILE A 112       4.053  10.304  15.583  1.00 21.43           C  
ANISOU  899  CB  ILE A 112     2480   3349   2312    366    116   -169       C  
ATOM    900  CG1 ILE A 112       3.410   9.449  16.661  1.00 25.24           C  
ANISOU  900  CG1 ILE A 112     2719   3777   3092    121    198    204       C  
ATOM    901  CG2 ILE A 112       3.691  11.779  15.521  1.00 19.85           C  
ANISOU  901  CG2 ILE A 112     2342   3339   1857    239    -11   -188       C  
ATOM    902  CD1 ILE A 112       3.842   9.847  18.076  1.00 31.58           C  
ANISOU  902  CD1 ILE A 112     3894   4237   3865     54    187    205       C  
ATOM    903  N   HIS A 113       5.588  10.328  12.769  1.00 20.20           N  
ANISOU  903  N   HIS A 113     2609   3151   1915    583    315   -323       N  
ATOM    904  CA  HIS A 113       6.273  11.145  11.759  1.00 21.03           C  
ANISOU  904  CA  HIS A 113     2705   3083   2203    369    -57   -355       C  
ATOM    905  C   HIS A 113       5.721  10.874  10.358  1.00 20.12           C  
ANISOU  905  C   HIS A 113     2771   2764   2110    403     57   -354       C  
ATOM    906  O   HIS A 113       5.642  11.816   9.570  1.00 18.46           O  
ANISOU  906  O   HIS A 113     2580   2623   1812    760     27   -688       O  
ATOM    907  CB  HIS A 113       7.785  10.828  11.730  1.00 21.53           C  
ANISOU  907  CB  HIS A 113     2853   3341   1987    466     48   -310       C  
ATOM    908  CG  HIS A 113       8.549  11.645  10.738  1.00 26.58           C  
ANISOU  908  CG  HIS A 113     3149   3709   3238    162     69   -195       C  
ATOM    909  ND1 HIS A 113       9.068  12.888  11.038  1.00 27.02           N  
ANISOU  909  ND1 HIS A 113     3423   3730   3111     46     63    108       N  
ATOM    910  CD2 HIS A 113       8.842  11.418   9.434  1.00 28.25           C  
ANISOU  910  CD2 HIS A 113     3490   4067   3174    218    -89   -224       C  
ATOM    911  CE1 HIS A 113       9.669  13.384   9.969  1.00 28.39           C  
ANISOU  911  CE1 HIS A 113     3532   3978   3277      3     79     42       C  
ATOM    912  NE2 HIS A 113       9.550  12.506   8.987  1.00 29.69           N  
ANISOU  912  NE2 HIS A 113     3656   4399   3223    156     94   -135       N  
ATOM    913  N   VAL A 114       5.433   9.599  10.079  1.00 20.20           N  
ANISOU  913  N   VAL A 114     2804   2654   2215    491   -211   -537       N  
ATOM    914  CA  VAL A 114       4.897   9.183   8.775  1.00 18.99           C  
ANISOU  914  CA  VAL A 114     2401   2464   2349    409   -158   -356       C  
ATOM    915  C   VAL A 114       3.462   9.694   8.614  1.00 17.58           C  
ANISOU  915  C   VAL A 114     2272   2281   2125    546    -56   -289       C  
ATOM    916  O   VAL A 114       3.040  10.099   7.531  1.00 17.99           O  
ANISOU  916  O   VAL A 114     2316   2248   2269    645   -107   -590       O  
ATOM    917  CB  VAL A 114       4.979   7.661   8.585  1.00 21.19           C  
ANISOU  917  CB  VAL A 114     2832   2537   2682    302     97   -356       C  
ATOM    918  CG1 VAL A 114       4.149   7.197   7.337  1.00 20.66           C  
ANISOU  918  CG1 VAL A 114     2423   2423   3004    751     58   -341       C  
ATOM    919  CG2 VAL A 114       6.433   7.289   8.382  1.00 22.23           C  
ANISOU  919  CG2 VAL A 114     2532   2863   3051    159   -299   -354       C  
ATOM    920  N   LEU A 115       2.720   9.727   9.727  1.00 18.75           N  
ANISOU  920  N   LEU A 115     2118   2560   2445    516    -62   -149       N  
ATOM    921  CA  LEU A 115       1.417  10.396   9.634  1.00 19.44           C  
ANISOU  921  CA  LEU A 115     2188   2541   2655    294   -207    -96       C  
ATOM    922  C   LEU A 115       1.585  11.886   9.298  1.00 19.74           C  
ANISOU  922  C   LEU A 115     2308   2581   2611    138   -143   -244       C  
ATOM    923  O   LEU A 115       0.909  12.384   8.376  1.00 16.92           O  
ANISOU  923  O   LEU A 115     2094   2178   2157    160   -131   -275       O  
ATOM    924  CB  LEU A 115       0.612  10.148  10.911  1.00 21.53           C  
ANISOU  924  CB  LEU A 115     2240   2824   3117    282    -99   -135       C  
ATOM    925  CG  LEU A 115       0.283   8.657  11.162  1.00 22.30           C  
ANISOU  925  CG  LEU A 115     2517   2538   3417    -82    -54   -295       C  
ATOM    926  CD1 LEU A 115      -0.163   8.337  12.630  1.00 22.97           C  
ANISOU  926  CD1 LEU A 115     2511   2904   3312    -42   -353   -223       C  
ATOM    927  CD2 LEU A 115      -0.625   8.027  10.072  1.00 21.66           C  
ANISOU  927  CD2 LEU A 115     2426   3056   2745     10     38   -405       C  
ATOM    928  N   HIS A 116       2.496  12.613   9.954  1.00 19.67           N  
ANISOU  928  N   HIS A 116     2451   2573   2447     41    -66   -374       N  
ATOM    929  CA  HIS A 116       2.672  14.013   9.497  1.00 20.54           C  
ANISOU  929  CA  HIS A 116     2597   2639   2568     43    -73   -258       C  
ATOM    930  C   HIS A 116       2.999  14.188   8.021  1.00 20.96           C  
ANISOU  930  C   HIS A 116     2683   2649   2631      5    -58   -149       C  
ATOM    931  O   HIS A 116       2.638  15.192   7.412  1.00 20.29           O  
ANISOU  931  O   HIS A 116     2553   2462   2692    161    -64   -361       O  
ATOM    932  CB  HIS A 116       3.674  14.802  10.333  1.00 21.26           C  
ANISOU  932  CB  HIS A 116     2606   2772   2696    -68    -22   -241       C  
ATOM    933  CG  HIS A 116       3.051  15.393  11.544  1.00 22.81           C  
ANISOU  933  CG  HIS A 116     2815   2991   2860   -123     56    -88       C  
ATOM    934  ND1 HIS A 116       2.125  16.413  11.481  1.00 23.50           N  
ANISOU  934  ND1 HIS A 116     2902   3204   2822   -170     43   -182       N  
ATOM    935  CD2 HIS A 116       3.180  15.055  12.849  1.00 24.62           C  
ANISOU  935  CD2 HIS A 116     2810   3605   2938   -290    -42   -123       C  
ATOM    936  CE1 HIS A 116       1.733  16.702  12.709  1.00 25.33           C  
ANISOU  936  CE1 HIS A 116     3081   3308   3232   -126    109    -65       C  
ATOM    937  NE2 HIS A 116       2.361  15.901  13.554  1.00 24.08           N  
ANISOU  937  NE2 HIS A 116     2850   3070   3227   -188    -15   -214       N  
ATOM    938  N   SER A 117       3.662  13.193   7.436  1.00 20.70           N  
ANISOU  938  N   SER A 117     2661   2495   2707    152    -47   -200       N  
ATOM    939  CA  SER A 117       3.656  13.074   5.983  1.00 22.08           C  
ANISOU  939  CA  SER A 117     2748   2758   2883     90    -65    -99       C  
ATOM    940  C   SER A 117       2.285  12.725   5.399  1.00 21.70           C  
ANISOU  940  C   SER A 117     2786   2643   2815      1    -16   -161       C  
ATOM    941  O   SER A 117       1.763  13.500   4.626  1.00 21.02           O  
ANISOU  941  O   SER A 117     2708   2604   2675     -3    -51    -36       O  
ATOM    942  CB  SER A 117       4.723  12.112   5.466  1.00 22.92           C  
ANISOU  942  CB  SER A 117     2828   2778   3099     54    -20   -150       C  
ATOM    943  OG  SER A 117       5.786  12.118   6.400  1.00 26.95           O  
ANISOU  943  OG  SER A 117     3035   3639   3563     63   -146   -438       O  
ATOM    944  N   ARG A 118       1.632  11.635   5.790  1.00 21.14           N  
ANISOU  944  N   ARG A 118     2820   2652   2558    -33    -13   -205       N  
ATOM    945  CA  ARG A 118       0.554  11.171   4.879  1.00 20.91           C  
ANISOU  945  CA  ARG A 118     2720   2665   2557     67   -129      0       C  
ATOM    946  C   ARG A 118      -0.861  11.764   5.071  1.00 20.35           C  
ANISOU  946  C   ARG A 118     2677   2657   2396     -9   -124      8       C  
ATOM    947  O   ARG A 118      -1.760  11.587   4.241  1.00 18.86           O  
ANISOU  947  O   ARG A 118     2447   2663   2054    -54   -364     60       O  
ATOM    948  CB  ARG A 118       0.597   9.648   4.744  1.00 21.87           C  
ANISOU  948  CB  ARG A 118     3006   2713   2589    -77    -36   -102       C  
ATOM    949  CG  ARG A 118       1.991   9.217   4.264  1.00 22.38           C  
ANISOU  949  CG  ARG A 118     2980   2788   2735     42     43   -105       C  
ATOM    950  CD  ARG A 118       2.175   7.731   4.316  1.00 24.50           C  
ANISOU  950  CD  ARG A 118     3355   2872   3080     53    174    169       C  
ATOM    951  NE  ARG A 118       1.160   7.127   3.470  1.00 26.10           N  
ANISOU  951  NE  ARG A 118     3558   3129   3227   -160     49    -15       N  
ATOM    952  CZ  ARG A 118       1.384   6.360   2.401  1.00 25.90           C  
ANISOU  952  CZ  ARG A 118     3410   2957   3474    -30    283     11       C  
ATOM    953  NH1 ARG A 118       2.626   6.009   2.060  1.00 27.19           N  
ANISOU  953  NH1 ARG A 118     3306   3153   3872     19    103    104       N  
ATOM    954  NH2 ARG A 118       0.355   5.903   1.699  1.00 20.17           N  
ANISOU  954  NH2 ARG A 118     3006   2189   2468    157     74    322       N  
ATOM    955  N   HIS A 119      -1.049  12.521   6.143  1.00 19.28           N  
ANISOU  955  N   HIS A 119     2568   2531   2225     41   -183     -6       N  
ATOM    956  CA  HIS A 119      -2.367  13.014   6.500  1.00 20.97           C  
ANISOU  956  CA  HIS A 119     2792   2709   2466    -53    -47    -72       C  
ATOM    957  C   HIS A 119      -2.220  14.415   7.078  1.00 21.61           C  
ANISOU  957  C   HIS A 119     2817   2772   2619    -38    -31    -92       C  
ATOM    958  O   HIS A 119      -2.757  14.671   8.148  1.00 22.56           O  
ANISOU  958  O   HIS A 119     3022   2934   2614   -165     42   -195       O  
ATOM    959  CB  HIS A 119      -3.054  12.007   7.438  1.00 19.61           C  
ANISOU  959  CB  HIS A 119     2640   2511   2297     71   -176    -16       C  
ATOM    960  CG  HIS A 119      -2.986  10.608   6.894  1.00 20.56           C  
ANISOU  960  CG  HIS A 119     2852   2568   2391    -48     68   -220       C  
ATOM    961  ND1 HIS A 119      -3.773  10.213   5.833  1.00 15.62           N  
ANISOU  961  ND1 HIS A 119     1843   2040   2052    393   -382    179       N  
ATOM    962  CD2 HIS A 119      -2.138   9.573   7.117  1.00 21.17           C  
ANISOU  962  CD2 HIS A 119     3171   2410   2460    -77    221   -309       C  
ATOM    963  CE1 HIS A 119      -3.477   8.975   5.472  1.00 20.97           C  
ANISOU  963  CE1 HIS A 119     2752   2294   2921    -66    188   -269       C  
ATOM    964  NE2 HIS A 119      -2.477   8.567   6.231  1.00 17.24           N  
ANISOU  964  NE2 HIS A 119     2782   1636   2129    388    126   -495       N  
ATOM    965  N   PRO A 120      -1.452  15.288   6.390  1.00 21.36           N  
ANISOU  965  N   PRO A 120     2784   2796   2534     17   -135     41       N  
ATOM    966  CA  PRO A 120      -1.058  16.644   6.780  1.00 22.83           C  
ANISOU  966  CA  PRO A 120     2901   2949   2822    -60    -19    -43       C  
ATOM    967  C   PRO A 120      -2.161  17.679   6.604  1.00 23.45           C  
ANISOU  967  C   PRO A 120     2968   2962   2979    -11      5    -54       C  
ATOM    968  O   PRO A 120      -1.882  18.870   6.402  1.00 24.33           O  
ANISOU  968  O   PRO A 120     3045   3160   3039   -160     42   -109       O  
ATOM    969  CB  PRO A 120       0.082  16.968   5.814  1.00 22.89           C  
ANISOU  969  CB  PRO A 120     2882   3004   2810    -71    -26    -70       C  
ATOM    970  CG  PRO A 120      -0.176  16.139   4.618  1.00 22.37           C  
ANISOU  970  CG  PRO A 120     2914   2856   2728    -48    -31    107       C  
ATOM    971  CD  PRO A 120      -0.923  14.926   5.060  1.00 22.75           C  
ANISOU  971  CD  PRO A 120     2882   2856   2907     -8     54    -27       C  
ATOM    972  N   GLY A 121      -3.407  17.217   6.617  1.00 24.07           N  
ANISOU  972  N   GLY A 121     3017   3000   3127     -4     58    -70       N  
ATOM    973  CA  GLY A 121      -4.557  18.058   6.276  1.00 25.19           C  
ANISOU  973  CA  GLY A 121     3156   3183   3230    -69    104    -63       C  
ATOM    974  C   GLY A 121      -5.670  17.557   7.166  1.00 25.16           C  
ANISOU  974  C   GLY A 121     3153   3183   3224    -43     81    -38       C  
ATOM    975  O   GLY A 121      -6.686  18.238   7.359  1.00 24.85           O  
ANISOU  975  O   GLY A 121     3169   3124   3148     -8     70    -32       O  
ATOM    976  N   ASP A 122      -5.474  16.314   7.609  1.00 24.75           N  
ANISOU  976  N   ASP A 122     3183   3109   3110     -2     27      2       N  
ATOM    977  CA  ASP A 122      -5.992  15.850   8.881  1.00 25.08           C  
ANISOU  977  CA  ASP A 122     3220   3213   3093    -37    -11     -9       C  
ATOM    978  C   ASP A 122      -4.729  15.603   9.708  1.00 24.86           C  
ANISOU  978  C   ASP A 122     3141   3207   3097     45     -8     -3       C  
ATOM    979  O   ASP A 122      -3.729  16.280   9.445  1.00 24.22           O  
ANISOU  979  O   ASP A 122     3118   3103   2981     83     22    -12       O  
ATOM    980  CB  ASP A 122      -6.899  14.632   8.733  1.00 25.05           C  
ANISOU  980  CB  ASP A 122     3218   3184   3114     -1     -7     -5       C  
ATOM    981  CG  ASP A 122      -7.877  14.503   9.883  1.00 25.25           C  
ANISOU  981  CG  ASP A 122     3062   3335   3194      2    -69      8       C  
ATOM    982  OD1 ASP A 122      -7.558  13.709  10.802  1.00 28.94           O  
ANISOU  982  OD1 ASP A 122     3979   3414   3601   -197    195      5       O  
ATOM    983  OD2 ASP A 122      -8.919  15.216   9.870  1.00 27.10           O  
ANISOU  983  OD2 ASP A 122     3683   3339   3272    -79     50     72       O  
ATOM    984  N   PHE A 123      -4.745  14.669  10.667  1.00 25.36           N  
ANISOU  984  N   PHE A 123     3176   3437   3021     25    -41    -55       N  
ATOM    985  CA  PHE A 123      -3.708  14.538  11.687  1.00 25.23           C  
ANISOU  985  CA  PHE A 123     3096   3316   3174    110     51   -179       C  
ATOM    986  C   PHE A 123      -3.447  15.877  12.334  1.00 26.62           C  
ANISOU  986  C   PHE A 123     3305   3665   3143   -177     -8   -172       C  
ATOM    987  O   PHE A 123      -2.365  16.496  12.227  1.00 27.55           O  
ANISOU  987  O   PHE A 123     3262   4056   3148   -217    115   -178       O  
ATOM    988  CB  PHE A 123      -2.418  13.920  11.157  1.00 25.73           C  
ANISOU  988  CB  PHE A 123     3124   3533   3116    154    -45   -196       C  
ATOM    989  CG  PHE A 123      -1.638  13.275  12.233  1.00 24.22           C  
ANISOU  989  CG  PHE A 123     3052   3401   2748    -21    -41    -46       C  
ATOM    990  CD1 PHE A 123      -2.287  12.413  13.097  1.00 26.19           C  
ANISOU  990  CD1 PHE A 123     3187   3763   2999    -62     19     26       C  
ATOM    991  CD2 PHE A 123      -0.260  13.467  12.332  1.00 19.86           C  
ANISOU  991  CD2 PHE A 123     2745   3101   1697    -97   -218   -254       C  
ATOM    992  CE1 PHE A 123      -1.588  11.775  14.099  1.00 27.22           C  
ANISOU  992  CE1 PHE A 123     3256   4146   2939   -213   -343   -115       C  
ATOM    993  CE2 PHE A 123       0.449  12.818  13.319  1.00 18.34           C  
ANISOU  993  CE2 PHE A 123     2552   2236   2180   -152   -517   -264       C  
ATOM    994  CZ  PHE A 123      -0.214  11.952  14.185  1.00 20.72           C  
ANISOU  994  CZ  PHE A 123     2264   3319   2288   -376   -219   -166       C  
ATOM    995  N   GLY A 124      -4.532  16.328  12.944  1.00 24.23           N  
ANISOU  995  N   GLY A 124     2923   3296   2987     75      2    -84       N  
ATOM    996  CA  GLY A 124      -4.490  17.529  13.759  1.00 24.76           C  
ANISOU  996  CA  GLY A 124     3094   3309   3003   -173    118   -152       C  
ATOM    997  C   GLY A 124      -3.771  17.289  15.065  1.00 23.55           C  
ANISOU  997  C   GLY A 124     2946   3118   2884    -37    229   -143       C  
ATOM    998  O   GLY A 124      -3.504  16.151  15.423  1.00 23.64           O  
ANISOU  998  O   GLY A 124     2945   3455   2579    -29    271   -219       O  
ATOM    999  N   ALA A 125      -3.501  18.385  15.777  1.00 24.90           N  
ANISOU  999  N   ALA A 125     3118   3380   2961   -201    184   -123       N  
ATOM   1000  CA  ALA A 125      -2.875  18.348  17.085  1.00 25.35           C  
ANISOU 1000  CA  ALA A 125     3034   3510   3085   -124    119     48       C  
ATOM   1001  C   ALA A 125      -3.576  17.411  18.071  1.00 24.49           C  
ANISOU 1001  C   ALA A 125     2908   3397   3000    -75    125     33       C  
ATOM   1002  O   ALA A 125      -2.888  16.634  18.736  1.00 25.08           O  
ANISOU 1002  O   ALA A 125     2939   3909   2681   -251    267     62       O  
ATOM   1003  CB  ALA A 125      -2.805  19.747  17.645  1.00 26.58           C  
ANISOU 1003  CB  ALA A 125     3215   3665   3219   -139    205    108       C  
ATOM   1004  N   ASP A 126      -4.922  17.417  18.072  1.00 24.73           N  
ANISOU 1004  N   ASP A 126     2963   3345   3086    -45     65     90       N  
ATOM   1005  CA  ASP A 126      -5.740  16.615  18.998  1.00 23.13           C  
ANISOU 1005  CA  ASP A 126     2556   3161   3070   -116   -185    158       C  
ATOM   1006  C   ASP A 126      -5.481  15.145  18.671  1.00 23.33           C  
ANISOU 1006  C   ASP A 126     2677   3134   3052   -271   -124    118       C  
ATOM   1007  O   ASP A 126      -5.197  14.307  19.525  1.00 23.11           O  
ANISOU 1007  O   ASP A 126     2376   3269   3133   -248   -271    254       O  
ATOM   1008  CB  ASP A 126      -7.235  16.982  18.970  1.00 24.38           C  
ANISOU 1008  CB  ASP A 126     2760   3281   3222    -38     85    183       C  
ATOM   1009  CG  ASP A 126      -7.830  17.025  17.562  1.00 24.08           C  
ANISOU 1009  CG  ASP A 126     2856   2984   3309     22    -44    -78       C  
ATOM   1010  OD1 ASP A 126      -7.153  16.826  16.530  1.00 28.22           O  
ANISOU 1010  OD1 ASP A 126     2899   3698   4122    109     59    652       O  
ATOM   1011  OD2 ASP A 126      -9.049  17.304  17.472  1.00 26.84           O  
ANISOU 1011  OD2 ASP A 126     2973   3610   3613    -60     78    213       O  
ATOM   1012  N   ALA A 127      -5.442  14.866  17.380  1.00 22.86           N  
ANISOU 1012  N   ALA A 127     2571   3247   2865   -234   -161     95       N  
ATOM   1013  CA  ALA A 127      -5.242  13.494  16.930  1.00 22.40           C  
ANISOU 1013  CA  ALA A 127     2455   3268   2787      6   -182    -90       C  
ATOM   1014  C   ALA A 127      -3.815  12.990  17.239  1.00 22.72           C  
ANISOU 1014  C   ALA A 127     2502   3261   2870     52   -282     37       C  
ATOM   1015  O   ALA A 127      -3.610  11.817  17.588  1.00 24.90           O  
ANISOU 1015  O   ALA A 127     2632   3813   3014    252   -391     88       O  
ATOM   1016  CB  ALA A 127      -5.443  13.425  15.435  1.00 22.77           C  
ANISOU 1016  CB  ALA A 127     2583   3445   2622     10   -208     17       C  
ATOM   1017  N   GLN A 128      -2.844  13.886  17.085  1.00 22.45           N  
ANISOU 1017  N   GLN A 128     2425   3508   2596    -27   -166     77       N  
ATOM   1018  CA  GLN A 128      -1.432  13.535  17.394  1.00 20.69           C  
ANISOU 1018  CA  GLN A 128     2254   3518   2089     69    -99     73       C  
ATOM   1019  C   GLN A 128      -1.311  13.228  18.881  1.00 22.79           C  
ANISOU 1019  C   GLN A 128     2453   3547   2656    -53   -123    172       C  
ATOM   1020  O   GLN A 128      -0.638  12.256  19.235  1.00 23.47           O  
ANISOU 1020  O   GLN A 128     2719   3759   2437     83   -134    329       O  
ATOM   1021  CB  GLN A 128      -0.452  14.665  17.042  1.00 20.79           C  
ANISOU 1021  CB  GLN A 128     2385   3556   1957     74   -385      6       C  
ATOM   1022  CG  GLN A 128       1.070  14.296  17.134  1.00 19.69           C  
ANISOU 1022  CG  GLN A 128     2340   3314   1827    126    -60    205       C  
ATOM   1023  CD  GLN A 128       2.019  15.475  16.886  1.00 12.05           C  
ANISOU 1023  CD  GLN A 128     1360   2403    814    381    214   -139       C  
ATOM   1024  OE1 GLN A 128       1.672  16.483  16.244  1.00 16.41           O  
ANISOU 1024  OE1 GLN A 128     2212   2689   1331    371    -54   -280       O  
ATOM   1025  NE2 GLN A 128       3.268  15.333  17.352  1.00 17.09           N  
ANISOU 1025  NE2 GLN A 128     1895   3648    949    554   -194     48       N  
ATOM   1026  N   GLY A 129      -1.969  14.054  19.696  1.00 22.21           N  
ANISOU 1026  N   GLY A 129     2350   3411   2675   -391   -107    145       N  
ATOM   1027  CA  GLY A 129      -2.009  13.803  21.135  1.00 24.20           C  
ANISOU 1027  CA  GLY A 129     2561   3618   3016   -358     39    351       C  
ATOM   1028  C   GLY A 129      -2.597  12.438  21.449  1.00 22.95           C  
ANISOU 1028  C   GLY A 129     2389   3537   2792   -310    266    296       C  
ATOM   1029  O   GLY A 129      -2.060  11.672  22.236  1.00 23.45           O  
ANISOU 1029  O   GLY A 129     2214   3689   3007   -387     91    584       O  
ATOM   1030  N   ALA A 130      -3.706  12.110  20.798  1.00 23.76           N  
ANISOU 1030  N   ALA A 130     2812   3334   2882   -263   -203     66       N  
ATOM   1031  CA  ALA A 130      -4.354  10.863  21.176  1.00 23.98           C  
ANISOU 1031  CA  ALA A 130     2943   3134   3035   -315   -121    168       C  
ATOM   1032  C   ALA A 130      -3.562   9.648  20.691  1.00 25.21           C  
ANISOU 1032  C   ALA A 130     3089   3367   3123   -129   -264    161       C  
ATOM   1033  O   ALA A 130      -3.484   8.592  21.333  1.00 25.98           O  
ANISOU 1033  O   ALA A 130     3440   3402   3027    149   -395    204       O  
ATOM   1034  CB  ALA A 130      -5.813  10.808  20.612  1.00 22.67           C  
ANISOU 1034  CB  ALA A 130     2796   2984   2834   -431   -119    -70       C  
ATOM   1035  N   MET A 131      -3.037   9.790  19.486  1.00 24.15           N  
ANISOU 1035  N   MET A 131     2774   3520   2881    162   -307    104       N  
ATOM   1036  CA  MET A 131      -2.218   8.685  19.001  1.00 24.65           C  
ANISOU 1036  CA  MET A 131     2989   3661   2715    245   -324     71       C  
ATOM   1037  C   MET A 131      -0.970   8.462  19.886  1.00 25.40           C  
ANISOU 1037  C   MET A 131     3047   3703   2899    115   -293    159       C  
ATOM   1038  O   MET A 131      -0.579   7.302  20.081  1.00 26.14           O  
ANISOU 1038  O   MET A 131     3153   3855   2924    376   -588    208       O  
ATOM   1039  CB  MET A 131      -1.794   8.877  17.543  1.00 26.20           C  
ANISOU 1039  CB  MET A 131     3421   3705   2825    247   -180    126       C  
ATOM   1040  CG  MET A 131      -1.118   7.674  16.893  1.00 24.42           C  
ANISOU 1040  CG  MET A 131     2594   3830   2852    204   -469     57       C  
ATOM   1041  SD  MET A 131      -2.012   6.066  16.814  1.00 28.68           S  
ANISOU 1041  SD  MET A 131     2664   4614   3618    101   -232    218       S  
ATOM   1042  CE  MET A 131      -3.148   6.594  15.582  1.00 28.35           C  
ANISOU 1042  CE  MET A 131     2330   4648   3790    807   -190    934       C  
ATOM   1043  N   ASN A 132      -0.311   9.538  20.316  1.00 25.93           N  
ANISOU 1043  N   ASN A 132     3166   3801   2882    251   -470    248       N  
ATOM   1044  CA AASN A 132       0.816   9.292  21.184  0.50 25.74           C  
ANISOU 1044  CA AASN A 132     3026   3818   2935    209   -277    202       C  
ATOM   1045  CA BASN A 132       0.806   9.421  21.259  0.50 26.00           C  
ANISOU 1045  CA BASN A 132     3119   3772   2988    206   -331    259       C  
ATOM   1046  C   ASN A 132       0.360   8.568  22.473  1.00 27.36           C  
ANISOU 1046  C   ASN A 132     3372   3893   3130    218   -221    166       C  
ATOM   1047  O   ASN A 132       1.031   7.628  22.900  1.00 29.27           O  
ANISOU 1047  O   ASN A 132     3545   4327   3250    585   -624    347       O  
ATOM   1048  CB AASN A 132       1.488  10.614  21.497  0.50 25.71           C  
ANISOU 1048  CB AASN A 132     2950   3713   3104    186   -149     43       C  
ATOM   1049  CB BASN A 132       1.156  10.823  21.777  0.50 25.37           C  
ANISOU 1049  CB BASN A 132     2975   3606   3058     50   -337    148       C  
ATOM   1050  CG AASN A 132       2.693  10.436  22.392  0.50 27.73           C  
ANISOU 1050  CG AASN A 132     3356   3991   3189    137   -169    -81       C  
ATOM   1051  CG BASN A 132       2.172  11.589  20.923  0.50 25.65           C  
ANISOU 1051  CG BASN A 132     3321   3414   3009    153   -167    134       C  
ATOM   1052  OD1AASN A 132       3.787  10.117  21.934  0.50 27.28           O  
ANISOU 1052  OD1AASN A 132     2941   4250   3173     96   -302   -149       O  
ATOM   1053  OD1BASN A 132       2.759  11.054  19.989  0.50 27.45           O  
ANISOU 1053  OD1BASN A 132     3389   3786   3254    256   -300     -8       O  
ATOM   1054  ND2AASN A 132       2.468  10.529  23.689  0.50 33.64           N  
ANISOU 1054  ND2AASN A 132     4281   4932   3565    170    -81      1       N  
ATOM   1055  ND2BASN A 132       2.428  12.850  21.289  0.50 29.00           N  
ANISOU 1055  ND2BASN A 132     4134   3653   3229    371    268    197       N  
ATOM   1056  N   LYS A 133      -0.791   8.903  23.052  1.00 25.76           N  
ANISOU 1056  N   LYS A 133     2846   3831   3110    238   -562    153       N  
ATOM   1057  CA  LYS A 133      -1.341   8.242  24.250  1.00 26.00           C  
ANISOU 1057  CA  LYS A 133     2969   3650   3257    131   -548     52       C  
ATOM   1058  C   LYS A 133      -1.597   6.768  23.964  1.00 26.00           C  
ANISOU 1058  C   LYS A 133     3354   3507   3015    340   -577    -20       C  
ATOM   1059  O   LYS A 133      -1.324   5.902  24.795  1.00 27.48           O  
ANISOU 1059  O   LYS A 133     3321   3840   3280    150   -935    -25       O  
ATOM   1060  CB  LYS A 133      -2.652   8.909  24.713  1.00 25.20           C  
ANISOU 1060  CB  LYS A 133     2600   3562   3413    220   -730     -4       C  
ATOM   1061  CG  LYS A 133      -2.503  10.000  25.678  1.00 28.81           C  
ANISOU 1061  CG  LYS A 133     3720   3905   3320    112   -216     73       C  
ATOM   1062  CD  LYS A 133      -3.888  10.254  26.263  1.00 29.78           C  
ANISOU 1062  CD  LYS A 133     3657   4167   3490    -19    -66   -161       C  
ATOM   1063  CE  LYS A 133      -4.201   9.518  27.587  1.00 32.70           C  
ANISOU 1063  CE  LYS A 133     3965   4295   4162   -290    -87    132       C  
ATOM   1064  NZ  LYS A 133      -5.397  10.124  28.274  1.00 34.17           N  
ANISOU 1064  NZ  LYS A 133     3945   4486   4550   -319   -131      0       N  
ATOM   1065  N   ALA A 134      -2.150   6.475  22.771  1.00 24.86           N  
ANISOU 1065  N   ALA A 134     3145   3547   2753    487   -544   -132       N  
ATOM   1066  CA  ALA A 134      -2.475   5.088  22.470  1.00 25.48           C  
ANISOU 1066  CA  ALA A 134     3204   3583   2893    465   -751    -23       C  
ATOM   1067  C   ALA A 134      -1.137   4.299  22.371  1.00 26.18           C  
ANISOU 1067  C   ALA A 134     3313   3703   2930    365   -419     87       C  
ATOM   1068  O   ALA A 134      -1.070   3.108  22.757  1.00 26.54           O  
ANISOU 1068  O   ALA A 134     3602   3659   2823    663   -644    175       O  
ATOM   1069  CB  ALA A 134      -3.181   4.966  21.137  1.00 23.71           C  
ANISOU 1069  CB  ALA A 134     3389   3344   2274    630   -573   -328       C  
ATOM   1070  N   LEU A 135      -0.126   4.900  21.725  1.00 26.47           N  
ANISOU 1070  N   LEU A 135     3064   4127   2867    625   -282    357       N  
ATOM   1071  CA  LEU A 135       1.125   4.172  21.559  1.00 26.44           C  
ANISOU 1071  CA  LEU A 135     2975   4107   2964    589   -579    388       C  
ATOM   1072  C   LEU A 135       1.874   4.053  22.911  1.00 26.78           C  
ANISOU 1072  C   LEU A 135     3210   3846   3119    504   -631    181       C  
ATOM   1073  O   LEU A 135       2.572   3.049  23.156  1.00 28.19           O  
ANISOU 1073  O   LEU A 135     3231   3993   3485    799   -685    501       O  
ATOM   1074  CB  LEU A 135       1.976   4.833  20.475  1.00 26.19           C  
ANISOU 1074  CB  LEU A 135     2674   4249   3027    339   -752    460       C  
ATOM   1075  CG  LEU A 135       1.351   4.824  19.060  1.00 24.61           C  
ANISOU 1075  CG  LEU A 135     2852   3769   2728    257   -729    399       C  
ATOM   1076  CD1 LEU A 135       2.132   5.646  18.062  1.00 23.94           C  
ANISOU 1076  CD1 LEU A 135     2347   3711   3038    314   -934    382       C  
ATOM   1077  CD2 LEU A 135       1.306   3.414  18.633  1.00 27.06           C  
ANISOU 1077  CD2 LEU A 135     3539   3984   2759    184   -942    416       C  
ATOM   1078  N   GLU A 136       1.721   5.058  23.769  1.00 27.17           N  
ANISOU 1078  N   GLU A 136     3339   3936   3046    497   -574    284       N  
ATOM   1079  CA  GLU A 136       2.304   4.971  25.123  1.00 26.52           C  
ANISOU 1079  CA  GLU A 136     3156   3713   3207    196   -733    274       C  
ATOM   1080  C   GLU A 136       1.573   3.818  25.855  1.00 27.40           C  
ANISOU 1080  C   GLU A 136     3040   3910   3461    321   -469    259       C  
ATOM   1081  O   GLU A 136       2.254   3.081  26.575  1.00 29.05           O  
ANISOU 1081  O   GLU A 136     3706   3893   3436    513   -722    245       O  
ATOM   1082  CB  GLU A 136       2.066   6.285  25.845  1.00 27.28           C  
ANISOU 1082  CB  GLU A 136     3128   3926   3310    192   -445    351       C  
ATOM   1083  CG  GLU A 136       2.963   7.420  25.347  1.00 27.82           C  
ANISOU 1083  CG  GLU A 136     3659   3834   3074    249   -296    306       C  
ATOM   1084  CD  GLU A 136       2.670   8.780  25.951  1.00 33.43           C  
ANISOU 1084  CD  GLU A 136     4097   4200   4403    -85    111     89       C  
ATOM   1085  OE1 GLU A 136       1.545   9.058  26.432  1.00 34.87           O  
ANISOU 1085  OE1 GLU A 136     4552   4231   4463    250    558    294       O  
ATOM   1086  OE2 GLU A 136       3.607   9.598  25.919  1.00 38.90           O  
ANISOU 1086  OE2 GLU A 136     5184   4648   4945   -136    357   -144       O  
ATOM   1087  N   LEU A 137       0.245   3.656  25.720  1.00 25.27           N  
ANISOU 1087  N   LEU A 137     2647   3628   3327    141   -380    156       N  
ATOM   1088  CA  LEU A 137      -0.404   2.590  26.433  1.00 25.07           C  
ANISOU 1088  CA  LEU A 137     2847   3592   3083    281   -500    -58       C  
ATOM   1089  C   LEU A 137       0.104   1.252  25.913  1.00 25.36           C  
ANISOU 1089  C   LEU A 137     3159   3587   2888    267   -453    -79       C  
ATOM   1090  O   LEU A 137       0.263   0.318  26.710  1.00 27.13           O  
ANISOU 1090  O   LEU A 137     3612   3680   3014    235   -721   -149       O  
ATOM   1091  CB  LEU A 137      -1.927   2.659  26.206  1.00 25.69           C  
ANISOU 1091  CB  LEU A 137     2799   3720   3239    139   -747    -61       C  
ATOM   1092  CG  LEU A 137      -2.765   1.579  26.894  1.00 27.15           C  
ANISOU 1092  CG  LEU A 137     3338   3836   3139    554   -476   -177       C  
ATOM   1093  CD1 LEU A 137      -2.736   1.782  28.398  1.00 25.67           C  
ANISOU 1093  CD1 LEU A 137     3504   3440   2807    118   -658    145       C  
ATOM   1094  CD2 LEU A 137      -4.175   1.677  26.396  1.00 23.04           C  
ANISOU 1094  CD2 LEU A 137     2883   3205   2664    489   -850   -348       C  
ATOM   1095  N   PHE A 138       0.268   1.144  24.596  1.00 26.58           N  
ANISOU 1095  N   PHE A 138     3100   4132   2864    573   -593     37       N  
ATOM   1096  CA  PHE A 138       0.811  -0.064  24.048  1.00 26.16           C  
ANISOU 1096  CA  PHE A 138     3251   3686   3000    313   -475     60       C  
ATOM   1097  C   PHE A 138       2.181  -0.371  24.700  1.00 26.32           C  
ANISOU 1097  C   PHE A 138     3421   3587   2991    303   -481     92       C  
ATOM   1098  O   PHE A 138       2.395  -1.516  25.113  1.00 26.35           O  
ANISOU 1098  O   PHE A 138     3313   3630   3068    316   -329    371       O  
ATOM   1099  CB  PHE A 138       0.969   0.231  22.535  1.00 28.48           C  
ANISOU 1099  CB  PHE A 138     3627   4197   2996    602    -10    217       C  
ATOM   1100  CG  PHE A 138       1.777  -0.741  21.724  1.00 26.87           C  
ANISOU 1100  CG  PHE A 138     3184   3932   3094    230   -105    336       C  
ATOM   1101  CD1 PHE A 138       1.285  -1.998  21.464  1.00 27.05           C  
ANISOU 1101  CD1 PHE A 138     3497   3487   3293    374    307    -59       C  
ATOM   1102  CD2 PHE A 138       3.011  -0.356  21.161  1.00 28.05           C  
ANISOU 1102  CD2 PHE A 138     3487   3806   3365      0    -52    165       C  
ATOM   1103  CE1 PHE A 138       1.961  -2.866  20.607  1.00 33.61           C  
ANISOU 1103  CE1 PHE A 138     4001   4175   4591    166    308    -39       C  
ATOM   1104  CE2 PHE A 138       3.731  -1.237  20.366  1.00 29.62           C  
ANISOU 1104  CE2 PHE A 138     3511   3679   4061     42    -35   -106       C  
ATOM   1105  CZ  PHE A 138       3.210  -2.501  20.108  1.00 30.73           C  
ANISOU 1105  CZ  PHE A 138     4037   3927   3713    -76    373     19       C  
ATOM   1106  N   ARG A 139       3.084   0.611  24.737  1.00 26.53           N  
ANISOU 1106  N   ARG A 139     3203   3783   3094    364   -563    294       N  
ATOM   1107  CA  ARG A 139       4.419   0.361  25.298  1.00 25.88           C  
ANISOU 1107  CA  ARG A 139     3290   3518   3024    267   -459    356       C  
ATOM   1108  C   ARG A 139       4.327   0.031  26.810  1.00 24.96           C  
ANISOU 1108  C   ARG A 139     3369   3273   2843    429   -317    311       C  
ATOM   1109  O   ARG A 139       5.077  -0.839  27.300  1.00 26.99           O  
ANISOU 1109  O   ARG A 139     3323   3586   3345    529   -276    532       O  
ATOM   1110  CB  ARG A 139       5.274   1.603  25.126  1.00 27.02           C  
ANISOU 1110  CB  ARG A 139     3566   3657   3042    224   -764    389       C  
ATOM   1111  CG  ARG A 139       5.549   1.949  23.720  1.00 28.72           C  
ANISOU 1111  CG  ARG A 139     4288   3525   3098    -60   -533    354       C  
ATOM   1112  CD  ARG A 139       6.832   2.766  23.658  1.00 28.23           C  
ANISOU 1112  CD  ARG A 139     3945   3310   3468     81   -215     23       C  
ATOM   1113  NE  ARG A 139       6.766   4.078  24.305  1.00 24.24           N  
ANISOU 1113  NE  ARG A 139     3598   3345   2265    317      2      8       N  
ATOM   1114  CZ  ARG A 139       6.144   5.143  23.789  1.00 27.08           C  
ANISOU 1114  CZ  ARG A 139     4234   3305   2749    147   -121    -68       C  
ATOM   1115  NH1 ARG A 139       5.483   5.077  22.621  1.00 29.23           N  
ANISOU 1115  NH1 ARG A 139     4491   3857   2756     42   -293   -281       N  
ATOM   1116  NH2 ARG A 139       6.268   6.310  24.393  1.00 23.37           N  
ANISOU 1116  NH2 ARG A 139     4041   2969   1869    509    221    100       N  
ATOM   1117  N   LYS A 140       3.497   0.766  27.549  1.00 23.86           N  
ANISOU 1117  N   LYS A 140     3337   3136   2592    405   -291    378       N  
ATOM   1118  CA  LYS A 140       3.383   0.499  28.986  1.00 22.30           C  
ANISOU 1118  CA  LYS A 140     3169   2879   2423    317   -102    322       C  
ATOM   1119  C   LYS A 140       3.032  -0.976  29.205  1.00 23.39           C  
ANISOU 1119  C   LYS A 140     3081   2973   2833    180   -422      1       C  
ATOM   1120  O   LYS A 140       3.599  -1.644  30.089  1.00 23.70           O  
ANISOU 1120  O   LYS A 140     3097   2772   3136    237   -338    316       O  
ATOM   1121  CB  LYS A 140       2.278   1.374  29.579  1.00 24.00           C  
ANISOU 1121  CB  LYS A 140     3241   3329   2546    253   -302    326       C  
ATOM   1122  CG  LYS A 140       1.920   1.074  31.007  1.00 21.65           C  
ANISOU 1122  CG  LYS A 140     2368   3020   2839    134   -107    255       C  
ATOM   1123  CD  LYS A 140       0.791   2.025  31.455  1.00 23.29           C  
ANISOU 1123  CD  LYS A 140     2519   3248   3082    294    -36    -84       C  
ATOM   1124  CE  LYS A 140      -0.577   1.536  31.002  0.10 21.91           C  
ANISOU 1124  CE  LYS A 140     2577   2970   2775     12     90     31       C  
ATOM   1125  NZ  LYS A 140      -1.383   0.870  32.077  0.10 21.05           N  
ANISOU 1125  NZ  LYS A 140     2489   2863   2644     61    196     -5       N  
ATOM   1126  N   ASP A 141       2.051  -1.467  28.439  1.00 23.12           N  
ANISOU 1126  N   ASP A 141     2961   2853   2969    125   -539    -38       N  
ATOM   1127  CA  ASP A 141       1.562  -2.800  28.714  1.00 22.00           C  
ANISOU 1127  CA  ASP A 141     2785   2870   2700     51   -226    -63       C  
ATOM   1128  C   ASP A 141       2.594  -3.863  28.236  1.00 22.68           C  
ANISOU 1128  C   ASP A 141     2841   3076   2697     88   -148     24       C  
ATOM   1129  O   ASP A 141       2.711  -4.931  28.832  1.00 22.40           O  
ANISOU 1129  O   ASP A 141     2751   3274   2485     39      8    151       O  
ATOM   1130  CB  ASP A 141       0.176  -2.991  28.056  1.00 23.00           C  
ANISOU 1130  CB  ASP A 141     3089   3120   2529     83   -338    -77       C  
ATOM   1131  CG  ASP A 141      -0.955  -2.220  28.788  1.00 22.34           C  
ANISOU 1131  CG  ASP A 141     2932   2970   2583     64   -391   -321       C  
ATOM   1132  OD1 ASP A 141      -0.704  -1.673  29.898  1.00 25.22           O  
ANISOU 1132  OD1 ASP A 141     3839   3367   2374    195   -873   -728       O  
ATOM   1133  OD2 ASP A 141      -2.121  -2.189  28.304  1.00 20.57           O  
ANISOU 1133  OD2 ASP A 141     3026   3072   1714    633   -673  -1068       O  
ATOM   1134  N   ILE A 142       3.314  -3.607  27.143  1.00 23.22           N  
ANISOU 1134  N   ILE A 142     2905   3415   2500    357    -50     67       N  
ATOM   1135  CA  ILE A 142       4.373  -4.537  26.727  1.00 22.24           C  
ANISOU 1135  CA  ILE A 142     2623   3292   2535     38   -122     -2       C  
ATOM   1136  C   ILE A 142       5.504  -4.497  27.775  1.00 22.51           C  
ANISOU 1136  C   ILE A 142     2388   3236   2925     39    -91    233       C  
ATOM   1137  O   ILE A 142       6.063  -5.557  28.142  1.00 21.82           O  
ANISOU 1137  O   ILE A 142     2277   3314   2698    302    -59    426       O  
ATOM   1138  CB  ILE A 142       4.953  -4.109  25.360  1.00 23.32           C  
ANISOU 1138  CB  ILE A 142     2837   3417   2606    210     21     91       C  
ATOM   1139  CG1 ILE A 142       3.904  -4.356  24.329  1.00 25.26           C  
ANISOU 1139  CG1 ILE A 142     2538   3679   3381   -103     76    324       C  
ATOM   1140  CG2 ILE A 142       6.186  -4.951  25.002  1.00 22.08           C  
ANISOU 1140  CG2 ILE A 142     2207   3303   2876   -156    364    179       C  
ATOM   1141  CD1 ILE A 142       3.850  -5.807  23.951  1.00 29.34           C  
ANISOU 1141  CD1 ILE A 142     2980   3697   4469   -280     11    249       C  
ATOM   1142  N   ALA A 143       5.804  -3.318  28.309  1.00 22.05           N  
ANISOU 1142  N   ALA A 143     2477   3171   2730     11   -330    323       N  
ATOM   1143  CA  ALA A 143       6.937  -3.196  29.266  1.00 19.98           C  
ANISOU 1143  CA  ALA A 143     2212   2850   2527    -20   -404    325       C  
ATOM   1144  C   ALA A 143       6.633  -4.033  30.517  1.00 18.77           C  
ANISOU 1144  C   ALA A 143     1968   2602   2561     19    -25    433       C  
ATOM   1145  O   ALA A 143       7.558  -4.595  31.124  1.00 18.30           O  
ANISOU 1145  O   ALA A 143     1523   2819   2611    -81   -129    640       O  
ATOM   1146  CB  ALA A 143       7.134  -1.763  29.586  1.00 20.91           C  
ANISOU 1146  CB  ALA A 143     2382   2761   2801     43   -319    448       C  
ATOM   1147  N   ALA A 144       5.360  -4.101  30.911  1.00 18.72           N  
ANISOU 1147  N   ALA A 144     1820   2386   2903    -42    -95    368       N  
ATOM   1148  CA  ALA A 144       4.974  -4.809  32.123  1.00 15.97           C  
ANISOU 1148  CA  ALA A 144     1503   2125   2438     -4   -291     94       C  
ATOM   1149  C   ALA A 144       5.245  -6.298  31.925  1.00 16.45           C  
ANISOU 1149  C   ALA A 144     1495   2366   2389     70   -169     10       C  
ATOM   1150  O   ALA A 144       5.663  -6.988  32.845  1.00 16.76           O  
ANISOU 1150  O   ALA A 144     1224   2536   2606    252   -248    199       O  
ATOM   1151  CB  ALA A 144       3.521  -4.521  32.544  1.00 16.76           C  
ANISOU 1151  CB  ALA A 144     1468   2396   2502     93   -420    -77       C  
ATOM   1152  N   LYS A 145       5.041  -6.775  30.700  1.00 17.25           N  
ANISOU 1152  N   LYS A 145     1556   2649   2349     22    -59     62       N  
ATOM   1153  CA  LYS A 145       5.314  -8.175  30.455  1.00 18.07           C  
ANISOU 1153  CA  LYS A 145     1845   2527   2494     -8     45     77       C  
ATOM   1154  C   LYS A 145       6.841  -8.426  30.289  1.00 18.44           C  
ANISOU 1154  C   LYS A 145     1843   2493   2668    -12     33    345       C  
ATOM   1155  O   LYS A 145       7.332  -9.483  30.719  1.00 16.53           O  
ANISOU 1155  O   LYS A 145     1688   2292   2297   -141    175    520       O  
ATOM   1156  CB  LYS A 145       4.599  -8.547  29.154  1.00 18.39           C  
ANISOU 1156  CB  LYS A 145     1914   2598   2473    118    -66   -258       C  
ATOM   1157  CG  LYS A 145       3.046  -8.367  29.125  1.00 22.91           C  
ANISOU 1157  CG  LYS A 145     2505   3220   2979    210   -183    -88       C  
ATOM   1158  CD  LYS A 145       2.355  -9.260  30.147  0.10 22.23           C  
ANISOU 1158  CD  LYS A 145     2651   2877   2915     11    -68    -77       C  
ATOM   1159  CE  LYS A 145       0.929  -8.817  30.426  0.10 22.59           C  
ANISOU 1159  CE  LYS A 145     2789   2905   2889     74     -4    -19       C  
ATOM   1160  NZ  LYS A 145       0.036  -8.948  29.240  0.10 22.69           N  
ANISOU 1160  NZ  LYS A 145     2840   2888   2891     40    -20    -33       N  
ATOM   1161  N   TYR A 146       7.565  -7.509  29.612  1.00 20.32           N  
ANISOU 1161  N   TYR A 146     2019   2666   3034     32     11    440       N  
ATOM   1162  CA  TYR A 146       9.031  -7.576  29.635  1.00 16.43           C  
ANISOU 1162  CA  TYR A 146     1808   2320   2115   -103    160    433       C  
ATOM   1163  C   TYR A 146       9.555  -7.703  31.083  1.00 16.83           C  
ANISOU 1163  C   TYR A 146     1944   2317   2133    -75    136    375       C  
ATOM   1164  O   TYR A 146      10.419  -8.550  31.349  1.00 16.13           O  
ANISOU 1164  O   TYR A 146     1894   2399   1836      1    619    631       O  
ATOM   1165  CB  TYR A 146       9.660  -6.341  28.990  1.00 16.11           C  
ANISOU 1165  CB  TYR A 146     2040   2162   1917   -302   -117    299       C  
ATOM   1166  CG  TYR A 146       9.807  -6.372  27.493  1.00 16.39           C  
ANISOU 1166  CG  TYR A 146     1997   2317   1913   -172    -60    133       C  
ATOM   1167  CD1 TYR A 146       8.812  -6.832  26.648  1.00 17.64           C  
ANISOU 1167  CD1 TYR A 146     1891   2515   2294   -449   -351     10       C  
ATOM   1168  CD2 TYR A 146      10.974  -5.941  26.915  1.00 16.37           C  
ANISOU 1168  CD2 TYR A 146     1640   2807   1771   -674   -548    231       C  
ATOM   1169  CE1 TYR A 146       8.978  -6.825  25.244  1.00 15.73           C  
ANISOU 1169  CE1 TYR A 146     1628   2017   2331   -418    173    227       C  
ATOM   1170  CE2 TYR A 146      11.172  -5.950  25.564  1.00 16.32           C  
ANISOU 1170  CE2 TYR A 146     2054   2529   1615   -743   -391    -25       C  
ATOM   1171  CZ  TYR A 146      10.164  -6.384  24.718  1.00 16.85           C  
ANISOU 1171  CZ  TYR A 146     1832   2322   2246   -813   -482     68       C  
ATOM   1172  OH  TYR A 146      10.335  -6.339  23.352  1.00 15.57           O  
ANISOU 1172  OH  TYR A 146     2181   1897   1837  -1421   -502    404       O  
ATOM   1173  N   LYS A 147       9.027  -6.887  31.995  1.00 16.62           N  
ANISOU 1173  N   LYS A 147     1915   2265   2134    -88    129    308       N  
ATOM   1174  CA  LYS A 147       9.578  -6.864  33.347  1.00 15.87           C  
ANISOU 1174  CA  LYS A 147     2047   2176   1805    -33    191    279       C  
ATOM   1175  C   LYS A 147       9.337  -8.208  34.022  1.00 16.94           C  
ANISOU 1175  C   LYS A 147     2075   2193   2166     -5    166    217       C  
ATOM   1176  O   LYS A 147      10.218  -8.696  34.753  1.00 17.83           O  
ANISOU 1176  O   LYS A 147     2074   2511   2186    133    374    400       O  
ATOM   1177  CB  LYS A 147       8.921  -5.767  34.191  1.00 16.68           C  
ANISOU 1177  CB  LYS A 147     2000   2219   2117     69    272    173       C  
ATOM   1178  CG  LYS A 147       9.463  -5.639  35.648  1.00 18.05           C  
ANISOU 1178  CG  LYS A 147     2003   2492   2360    -32   -250    106       C  
ATOM   1179  CD  LYS A 147       8.855  -4.430  36.401  1.00 19.90           C  
ANISOU 1179  CD  LYS A 147     2040   2791   2730    -95   -369     28       C  
ATOM   1180  CE  LYS A 147       8.778  -4.573  37.914  1.00 24.89           C  
ANISOU 1180  CE  LYS A 147     2715   3261   3479    -12     27     24       C  
ATOM   1181  NZ  LYS A 147       9.950  -5.180  38.554  1.00 25.59           N  
ANISOU 1181  NZ  LYS A 147     2845   3389   3486     96    142    356       N  
ATOM   1182  N   GLU A 148       8.157  -8.764  33.765  1.00 18.08           N  
ANISOU 1182  N   GLU A 148     2216   2343   2309      8    372    535       N  
ATOM   1183  CA  GLU A 148       7.745 -10.043  34.347  1.00 20.02           C  
ANISOU 1183  CA  GLU A 148     2290   2312   3003    -63    286    206       C  
ATOM   1184  C   GLU A 148       8.779 -11.081  33.920  1.00 20.47           C  
ANISOU 1184  C   GLU A 148     2291   2520   2963     28    276    213       C  
ATOM   1185  O   GLU A 148       9.313 -11.818  34.755  1.00 19.24           O  
ANISOU 1185  O   GLU A 148     2233   2391   2684      4    351    457       O  
ATOM   1186  CB  GLU A 148       6.348 -10.403  33.852  1.00 18.06           C  
ANISOU 1186  CB  GLU A 148     2218   2156   2485    -73    176    250       C  
ATOM   1187  CG  GLU A 148       5.926 -11.838  34.160  1.00 18.83           C  
ANISOU 1187  CG  GLU A 148     2148   2362   2643   -161    276    113       C  
ATOM   1188  CD  GLU A 148       4.624 -12.186  33.474  1.00 16.60           C  
ANISOU 1188  CD  GLU A 148     2114   2325   1866   -320    302    359       C  
ATOM   1189  OE1 GLU A 148       3.928 -11.258  32.989  1.00 21.76           O  
ANISOU 1189  OE1 GLU A 148     2272   2687   3309     79   -129     43       O  
ATOM   1190  OE2 GLU A 148       4.310 -13.396  33.439  1.00 18.72           O  
ANISOU 1190  OE2 GLU A 148     2280   2341   2491    -35   -231    108       O  
ATOM   1191  N   LEU A 149       9.109 -11.047  32.631  1.00 20.92           N  
ANISOU 1191  N   LEU A 149     2317   2585   3044     72    244    230       N  
ATOM   1192  CA  LEU A 149      10.050 -11.968  32.003  1.00 19.89           C  
ANISOU 1192  CA  LEU A 149     2366   2500   2689     45    203     -3       C  
ATOM   1193  C   LEU A 149      11.545 -11.690  32.309  1.00 19.85           C  
ANISOU 1193  C   LEU A 149     2389   2532   2619     53    115     12       C  
ATOM   1194  O   LEU A 149      12.395 -12.455  31.858  1.00 22.97           O  
ANISOU 1194  O   LEU A 149     2309   2923   3492     55    118    162       O  
ATOM   1195  CB  LEU A 149       9.760 -11.980  30.497  1.00 19.82           C  
ANISOU 1195  CB  LEU A 149     2343   2525   2664     93    236    -27       C  
ATOM   1196  CG  LEU A 149       8.426 -12.656  30.162  1.00 19.77           C  
ANISOU 1196  CG  LEU A 149     2460   2201   2849     68    160    126       C  
ATOM   1197  CD1 LEU A 149       8.147 -12.512  28.684  1.00 20.83           C  
ANISOU 1197  CD1 LEU A 149     2208   2527   3178    359    185   -173       C  
ATOM   1198  CD2 LEU A 149       8.376 -14.144  30.584  1.00 17.47           C  
ANISOU 1198  CD2 LEU A 149     2282   1912   2442   -120    223    -93       C  
ATOM   1199  N   GLY A 150      11.887 -10.600  32.988  1.00 20.09           N  
ANISOU 1199  N   GLY A 150     2448   2895   2289    -37    195    118       N  
ATOM   1200  CA  GLY A 150      13.294 -10.278  33.254  1.00 21.42           C  
ANISOU 1200  CA  GLY A 150     2668   3014   2458    -32     98    138       C  
ATOM   1201  C   GLY A 150      13.947  -9.519  32.100  1.00 22.51           C  
ANISOU 1201  C   GLY A 150     2899   3158   2495    -55     29     23       C  
ATOM   1202  O   GLY A 150      15.168  -9.472  31.979  1.00 21.44           O  
ANISOU 1202  O   GLY A 150     2796   3238   2110     -6     39     65       O  
ATOM   1203  N   TYR A 151      13.137  -8.925  31.232  1.00 23.10           N  
ANISOU 1203  N   TYR A 151     2877   3191   2708    -14   -146    129       N  
ATOM   1204  CA  TYR A 151      13.638  -8.072  30.141  1.00 25.85           C  
ANISOU 1204  CA  TYR A 151     3345   3517   2958   -100    -92     -3       C  
ATOM   1205  C   TYR A 151      13.366  -6.567  30.312  1.00 27.01           C  
ANISOU 1205  C   TYR A 151     3502   3612   3149    -70   -188      4       C  
ATOM   1206  O   TYR A 151      13.946  -5.767  29.575  1.00 29.00           O  
ANISOU 1206  O   TYR A 151     3695   3861   3463    -48    -51   -206       O  
ATOM   1207  CB  TYR A 151      13.081  -8.555  28.788  1.00 24.00           C  
ANISOU 1207  CB  TYR A 151     2992   3334   2791     -7   -259    104       C  
ATOM   1208  CG  TYR A 151      13.510  -9.945  28.382  1.00 26.56           C  
ANISOU 1208  CG  TYR A 151     3355   3558   3176    -58    -54    -46       C  
ATOM   1209  CD1 TYR A 151      12.966 -11.081  28.996  1.00 25.72           C  
ANISOU 1209  CD1 TYR A 151     3062   3578   3132    -65    -31    -22       C  
ATOM   1210  CD2 TYR A 151      14.485 -10.135  27.393  1.00 28.73           C  
ANISOU 1210  CD2 TYR A 151     3662   3790   3465   -135     51    -62       C  
ATOM   1211  CE1 TYR A 151      13.388 -12.373  28.657  1.00 25.72           C  
ANISOU 1211  CE1 TYR A 151     3130   3539   3102    -30   -103   -354       C  
ATOM   1212  CE2 TYR A 151      14.916 -11.424  27.032  1.00 27.08           C  
ANISOU 1212  CE2 TYR A 151     3312   3598   3376    -19    -57     17       C  
ATOM   1213  CZ  TYR A 151      14.334 -12.521  27.639  1.00 26.75           C  
ANISOU 1213  CZ  TYR A 151     3288   3544   3329     53   -169    -36       C  
ATOM   1214  OH  TYR A 151      14.752 -13.780  27.290  1.00 26.99           O  
ANISOU 1214  OH  TYR A 151     3631   3741   2883   -187     13   -463       O  
ATOM   1215  N   GLN A 152      12.490  -6.167  31.239  0.50 30.42           N  
ANISOU 1215  N   GLN A 152     3829   3975   3754    -23    -39     -5       N  
ATOM   1216  CA  GLN A 152      12.241  -4.742  31.545  0.50 32.72           C  
ANISOU 1216  CA  GLN A 152     4127   4176   4128    -21     -4    -10       C  
ATOM   1217  C   GLN A 152      12.710  -4.302  32.929  0.50 33.55           C  
ANISOU 1217  C   GLN A 152     4230   4282   4233     -1      3      7       C  
ATOM   1218  O   GLN A 152      12.354  -4.899  33.950  0.50 33.84           O  
ANISOU 1218  O   GLN A 152     4249   4337   4271    -15    -14    -27       O  
ATOM   1219  CB  GLN A 152      10.766  -4.363  31.358  0.50 33.09           C  
ANISOU 1219  CB  GLN A 152     4158   4246   4166    -21     62     -5       C  
ATOM   1220  CG  GLN A 152      10.420  -2.887  31.360  0.50 33.00           C  
ANISOU 1220  CG  GLN A 152     4265   4196   4074    -31     13     36       C  
ATOM   1221  CD  GLN A 152      10.008  -2.339  32.726  0.50 35.60           C  
ANISOU 1221  CD  GLN A 152     4463   4469   4594      7    127    184       C  
ATOM   1222  OE1 GLN A 152      10.790  -2.328  33.672  0.50 33.73           O  
ANISOU 1222  OE1 GLN A 152     4359   4182   4274   -118     41   -144       O  
ATOM   1223  NE2 GLN A 152       8.775  -1.858  32.818  0.50 35.67           N  
ANISOU 1223  NE2 GLN A 152     4523   4299   4731    120    244    254       N  
ATOM   1224  N   GLY A 153      13.499  -3.228  32.950  0.10 33.91           N  
ANISOU 1224  N   GLY A 153     4289   4303   4291     -3     -3     -4       N  
ATOM   1225  CA  GLY A 153      14.011  -2.658  34.193  0.10 34.13           C  
ANISOU 1225  CA  GLY A 153     4317   4329   4321      2     -6      2       C  
ATOM   1226  C   GLY A 153      12.981  -2.596  35.308  0.10 34.14           C  
ANISOU 1226  C   GLY A 153     4326   4328   4315      2     -9      0       C  
ATOM   1227  O   GLY A 153      12.104  -3.459  35.414  0.10 34.25           O  
ANISOU 1227  O   GLY A 153     4333   4342   4337     15      4     27       O  
TER    1228      GLY A 153                                                      
HETATM 1229  CHA HEM A1154       8.133  -9.849  14.048  1.00 21.06           C  
ANISOU 1229  CHA HEM A1154     2327   3468   2207   -223    377    -56       C  
HETATM 1230  CHB HEM A1154       4.563  -6.768  15.325  1.00 19.41           C  
ANISOU 1230  CHB HEM A1154     1911   2998   2463   -254    -35   -486       C  
HETATM 1231  CHC HEM A1154       7.925  -3.515  16.785  1.00 18.94           C  
ANISOU 1231  CHC HEM A1154     1900   3018   2278    180    130   -134       C  
HETATM 1232  CHD HEM A1154      11.432  -6.614  15.533  1.00 17.25           C  
ANISOU 1232  CHD HEM A1154     2318   2347   1888    288     34     16       C  
HETATM 1233  C1A HEM A1154       6.897  -9.329  14.320  1.00 22.00           C  
ANISOU 1233  C1A HEM A1154     2175   3009   3173     23    337   -247       C  
HETATM 1234  C2A HEM A1154       5.625  -9.980  14.029  1.00 22.54           C  
ANISOU 1234  C2A HEM A1154     2503   2907   3152    -42    -37   -396       C  
HETATM 1235  C3A HEM A1154       4.671  -9.100  14.386  1.00 23.77           C  
ANISOU 1235  C3A HEM A1154     2602   3163   3265      9    158   -510       C  
HETATM 1236  C4A HEM A1154       5.278  -7.858  14.843  1.00 19.42           C  
ANISOU 1236  C4A HEM A1154     1846   2941   2590    -70    249   -459       C  
HETATM 1237  CMA HEM A1154       3.138  -9.237  14.290  1.00 28.08           C  
ANISOU 1237  CMA HEM A1154     2553   3839   4275   -398    332   -204       C  
HETATM 1238  CAA HEM A1154       5.492 -11.437  13.499  1.00 23.64           C  
ANISOU 1238  CAA HEM A1154     2819   3151   3009    205    401   -252       C  
HETATM 1239  CBA HEM A1154       5.129 -12.296  14.732  1.00 27.71           C  
ANISOU 1239  CBA HEM A1154     3543   3616   3368   -250   -187    157       C  
HETATM 1240  CGA HEM A1154       6.135 -12.372  15.874  1.00 29.10           C  
ANISOU 1240  CGA HEM A1154     3691   3965   3400   -354    136     16       C  
HETATM 1241  O1A HEM A1154       5.713 -12.258  17.079  1.00 30.77           O  
ANISOU 1241  O1A HEM A1154     3529   5031   3130   -150   -434   -551       O  
HETATM 1242  O2A HEM A1154       7.323 -12.663  15.651  1.00 33.17           O  
ANISOU 1242  O2A HEM A1154     4008   4576   4019   -337   -224   -232       O  
HETATM 1243  C1B HEM A1154       5.162  -5.616  15.838  1.00 20.05           C  
ANISOU 1243  C1B HEM A1154     2183   2795   2640    -21   -178   -355       C  
HETATM 1244  C2B HEM A1154       4.507  -4.433  16.385  1.00 20.91           C  
ANISOU 1244  C2B HEM A1154     2453   2923   2569    -72    -63   -449       C  
HETATM 1245  C3B HEM A1154       5.420  -3.533  16.750  1.00 20.53           C  
ANISOU 1245  C3B HEM A1154     2316   3129   2352     10    265    -77       C  
HETATM 1246  C4B HEM A1154       6.738  -4.128  16.533  1.00 19.22           C  
ANISOU 1246  C4B HEM A1154     2201   2973   2126    115     25   -224       C  
HETATM 1247  CMB HEM A1154       2.952  -4.371  16.333  1.00 22.03           C  
ANISOU 1247  CMB HEM A1154     2150   3433   2787     73   -176   -234       C  
HETATM 1248  CAB HEM A1154       5.218  -2.145  17.319  1.00 19.60           C  
ANISOU 1248  CAB HEM A1154     2282   2683   2480    189    213   -129       C  
HETATM 1249  CBB HEM A1154       4.320  -1.246  16.833  1.00 23.43           C  
ANISOU 1249  CBB HEM A1154     2894   3144   2863    442    279    -70       C  
HETATM 1250  C1C HEM A1154       9.161  -4.084  16.553  1.00 17.66           C  
ANISOU 1250  C1C HEM A1154     1943   2739   2027     54    -52    -35       C  
HETATM 1251  C2C HEM A1154      10.412  -3.376  16.632  1.00 18.12           C  
ANISOU 1251  C2C HEM A1154     1990   2795   2099    -68     57    -31       C  
HETATM 1252  C3C HEM A1154      11.377  -4.225  16.251  1.00 19.27           C  
ANISOU 1252  C3C HEM A1154     2312   2954   2056     67    184     38       C  
HETATM 1253  C4C HEM A1154      10.768  -5.466  15.937  1.00 17.43           C  
ANISOU 1253  C4C HEM A1154     2253   2791   1576    230     67      8       C  
HETATM 1254  CMC HEM A1154      10.529  -1.921  17.084  1.00 19.34           C  
ANISOU 1254  CMC HEM A1154     2208   2872   2268     15   -374   -194       C  
HETATM 1255  CAC HEM A1154      12.927  -4.018  16.118  1.00 19.08           C  
ANISOU 1255  CAC HEM A1154     2265   2870   2111   -194     92    337       C  
HETATM 1256  CBC HEM A1154      13.508  -2.844  16.226  1.00 20.30           C  
ANISOU 1256  CBC HEM A1154     2482   2862   2367     89    360     65       C  
HETATM 1257  C1D HEM A1154      10.866  -7.721  15.041  1.00 18.79           C  
ANISOU 1257  C1D HEM A1154     2605   2779   1756     26    221    -51       C  
HETATM 1258  C2D HEM A1154      11.582  -8.822  14.450  1.00 18.92           C  
ANISOU 1258  C2D HEM A1154     2562   2765   1861     60    213    -24       C  
HETATM 1259  C3D HEM A1154      10.573  -9.787  13.953  1.00 19.95           C  
ANISOU 1259  C3D HEM A1154     2478   2918   2183     80    -35      6       C  
HETATM 1260  C4D HEM A1154       9.300  -9.194  14.288  1.00 19.41           C  
ANISOU 1260  C4D HEM A1154     2354   2992   2028   -119    144     65       C  
HETATM 1261  CMD HEM A1154      13.088  -8.943  14.403  1.00 19.92           C  
ANISOU 1261  CMD HEM A1154     2215   3022   2329    134    171     13       C  
HETATM 1262  CAD HEM A1154      10.821 -11.097  13.229  1.00 21.49           C  
ANISOU 1262  CAD HEM A1154     2642   2821   2702     48    176   -336       C  
HETATM 1263  CBD HEM A1154      10.764 -10.773  11.719  1.00 24.36           C  
ANISOU 1263  CBD HEM A1154     3126   3273   2854     55    132   -407       C  
HETATM 1264  CGD HEM A1154      11.093 -11.963  10.847  1.00 24.71           C  
ANISOU 1264  CGD HEM A1154     3228   3291   2871     47   -161   -107       C  
HETATM 1265  O1D HEM A1154      12.307 -12.329  10.864  1.00 26.44           O  
ANISOU 1265  O1D HEM A1154     3811   3096   3136    289    239   -276       O  
HETATM 1266  O2D HEM A1154      10.161 -12.518  10.191  1.00 26.66           O  
ANISOU 1266  O2D HEM A1154     3681   3450   2998   -161    597   -122       O  
HETATM 1267  NA  HEM A1154       6.643  -8.024  14.750  1.00 19.83           N  
ANISOU 1267  NA  HEM A1154     1920   2925   2688    -58   -157   -300       N  
HETATM 1268  NB  HEM A1154       6.538  -5.386  16.021  1.00 18.34           N  
ANISOU 1268  NB  HEM A1154     1730   3145   2094    177    -36   -358       N  
HETATM 1269  NC  HEM A1154       9.412  -5.356  16.126  1.00 18.39           N  
ANISOU 1269  NC  HEM A1154     1994   2835   2157     57    215    -25       N  
HETATM 1270  ND  HEM A1154       9.498  -7.968  14.939  1.00 18.50           N  
ANISOU 1270  ND  HEM A1154     2057   2803   2167     60     -2   -155       N  
HETATM 1271 FE   HEM A1154       8.009  -6.691  15.486  1.00 20.09          FE  
ANISOU 1271 FE   HEM A1154     2309   3173   2151     65    118   -190      FE  
HETATM 1272  C   CYN A1155       8.188  -5.850  13.771  1.00 20.81           C  
ANISOU 1272  C   CYN A1155     2144   2924   2838    144     -8    -96       C  
HETATM 1273  N   CYN A1155       8.468  -5.233  12.890  1.00 23.20           N  
ANISOU 1273  N   CYN A1155     2718   3477   2618    220   -211    -17       N  
HETATM 1274  S   SO4 A1156      13.111  -8.498  -1.879  0.80 18.26           S  
ANISOU 1274  S   SO4 A1156     2628   2239   2070    148     84    -71       S  
HETATM 1275  O1  SO4 A1156      14.060  -9.454  -2.396  0.80 22.52           O  
ANISOU 1275  O1  SO4 A1156     2926   2949   2680    501    251    381       O  
HETATM 1276  O2  SO4 A1156      11.853  -8.978  -1.348  0.80 22.04           O  
ANISOU 1276  O2  SO4 A1156     3228   2518   2625    259    692    100       O  
HETATM 1277  O3  SO4 A1156      13.821  -7.764  -0.750  0.80 22.16           O  
ANISOU 1277  O3  SO4 A1156     3338   2656   2424     92   -120   -264       O  
HETATM 1278  O4  SO4 A1156      12.788  -7.489  -2.881  0.80 19.79           O  
ANISOU 1278  O4  SO4 A1156     2900   2067   2552    184    336     52       O  
HETATM 1279 ZN    ZN A1157      18.497   6.029  16.929  0.25 21.79          ZN  
ANISOU 1279 ZN    ZN A1157     1871   3252   3153    189   -342   -215      ZN  
HETATM 1280 ZN    ZN A1158      13.361   8.464  16.397  0.50 23.43          ZN  
ANISOU 1280 ZN    ZN A1158     2435   3896   2572   -102     10   -488      ZN  
HETATM 1281  O   HOH A2001      -4.792   6.618  33.777  1.00 51.40           O  
ANISOU 1281  O   HOH A2001     6555   6568   6406    236   -161    -19       O  
HETATM 1282  O   HOH A2002      -3.666   5.936  29.334  1.00 55.03           O  
ANISOU 1282  O   HOH A2002     6530   7536   6841    173   -147   -320       O  
HETATM 1283  O   HOH A2003      -6.124   9.129  32.227  1.00 65.80           O  
ANISOU 1283  O   HOH A2003     8293   8337   8369    -78    -61    -17       O  
HETATM 1284  O   HOH A2004      -3.032   3.739  35.077  1.00 60.67           O  
ANISOU 1284  O   HOH A2004     7881   7671   7497    -43    179     59       O  
HETATM 1285  O   HOH A2005      -6.154   0.727  29.406  1.00 40.80           O  
ANISOU 1285  O   HOH A2005     3631   6404   5465   -113    343   -198       O  
HETATM 1286  O   HOH A2006      -7.051   2.941  27.694  1.00 38.14           O  
ANISOU 1286  O   HOH A2006     4996   4870   4625   -217    228   -713       O  
HETATM 1287  O   HOH A2007     -11.858   4.233  28.142  1.00 42.81           O  
ANISOU 1287  O   HOH A2007     4879   6316   5069   -122    631   -467       O  
HETATM 1288  O   HOH A2008     -13.879  14.027  24.765  1.00 56.53           O  
ANISOU 1288  O   HOH A2008     7638   6824   7014    242    127   -299       O  
HETATM 1289  O   HOH A2009     -17.111   7.932  27.664  1.00 61.60           O  
ANISOU 1289  O   HOH A2009     7655   7519   8229    -43    -64    -21       O  
HETATM 1290  O   HOH A2010     -11.703  13.347  26.304  1.00 59.73           O  
ANISOU 1290  O   HOH A2010     7708   7122   7864     81    -41    -17       O  
HETATM 1291  O   HOH A2011       3.795   7.537  -3.687  1.00 61.41           O  
ANISOU 1291  O   HOH A2011     7656   8183   7492    113   -186     80       O  
HETATM 1292  O   HOH A2012     -13.288   3.662  25.449  1.00 39.22           O  
ANISOU 1292  O   HOH A2012     4498   5421   4982   -422   -139   -529       O  
HETATM 1293  O   HOH A2013     -14.381   8.922  27.739  1.00 48.59           O  
ANISOU 1293  O   HOH A2013     5683   6813   5966   -114    590   -346       O  
HETATM 1294  O   HOH A2014     -15.500   7.047  20.664  1.00 36.49           O  
ANISOU 1294  O   HOH A2014     5233   5308   3321   -210   -563   -243       O  
HETATM 1295  O   HOH A2015     -16.341   3.777  27.003  1.00 56.78           O  
ANISOU 1295  O   HOH A2015     6772   7622   7180     62    -74     37       O  
HETATM 1296  O   HOH A2016     -14.386  11.555  25.550  1.00 36.64           O  
ANISOU 1296  O   HOH A2016     3287   5144   5487    580    648   -201       O  
HETATM 1297  O   HOH A2017     -13.151  12.755  18.159  1.00 42.00           O  
ANISOU 1297  O   HOH A2017     4662   4984   6310    604    119    244       O  
HETATM 1298  O   HOH A2018      -7.909  14.803  24.845  1.00 51.48           O  
ANISOU 1298  O   HOH A2018     5949   6153   7458   -546    -75    132       O  
HETATM 1299  O   HOH A2019      -4.751  12.725  27.563  1.00 66.66           O  
ANISOU 1299  O   HOH A2019     8604   8323   8399     15   -269     66       O  
HETATM 1300  O   HOH A2020      -4.878  12.742  24.297  1.00 40.31           O  
ANISOU 1300  O   HOH A2020     3673   6225   5416    185    713   -519       O  
HETATM 1301  O   HOH A2021     -10.464   1.604  13.670  1.00 49.04           O  
ANISOU 1301  O   HOH A2021     6306   5979   6346     84   -159     59       O  
HETATM 1302  O   HOH A2022       1.707   7.671  -1.749  1.00 41.66           O  
ANISOU 1302  O   HOH A2022     4904   5953   4969    137   -669    -55       O  
HETATM 1303  O   HOH A2023     -13.033   7.213  14.401  1.00 31.49           O  
ANISOU 1303  O   HOH A2023     3046   5330   3588    105   -766   -309       O  
HETATM 1304  O   HOH A2024     -16.060  11.748  21.148  1.00 55.94           O  
ANISOU 1304  O   HOH A2024     6763   7363   7125     -1   -219    199       O  
HETATM 1305  O   HOH A2025       8.539   9.488   5.966  1.00 38.85           O  
ANISOU 1305  O   HOH A2025     5945   5201   3614    458    273   -612       O  
HETATM 1306  O   HOH A2026       6.803  10.950  -1.378  1.00 58.56           O  
ANISOU 1306  O   HOH A2026     7362   7334   7554     89     52     78       O  
HETATM 1307  O   HOH A2027     -13.039  13.209   7.800  1.00 54.26           O  
ANISOU 1307  O   HOH A2027     7191   6994   6430   -383    -99     -5       O  
HETATM 1308  O   HOH A2028      -9.954   9.288   7.887  1.00 37.02           O  
ANISOU 1308  O   HOH A2028     4924   4937   4206     66     33   -313       O  
HETATM 1309  O   HOH A2029     -15.314  10.938  11.227  1.00 53.46           O  
ANISOU 1309  O   HOH A2029     6808   6784   6720     -4    115    107       O  
HETATM 1310  O   HOH A2030     -10.540  13.654   7.200  1.00 61.51           O  
ANISOU 1310  O   HOH A2030     8119   7306   7945     94    -89    -87       O  
HETATM 1311  O   HOH A2031     -11.616  13.788  12.911  1.00 64.92           O  
ANISOU 1311  O   HOH A2031     8364   8134   8165    134    116   -109       O  
HETATM 1312  O   HOH A2032     -10.890 -15.721  22.506  1.00 48.59           O  
ANISOU 1312  O   HOH A2032     6092   6428   5941   -268    321   -361       O  
HETATM 1313  O   HOH A2033      22.409  -5.661  17.735  1.00 43.29           O  
ANISOU 1313  O   HOH A2033     5179   5751   5518    177    210    -52       O  
HETATM 1314  O   HOH A2034      -9.596   4.536   4.761  1.00 31.23           O  
ANISOU 1314  O   HOH A2034     3790   4858   3218   -352     36    -36       O  
HETATM 1315  O   HOH A2035      -5.748  13.875   5.915  1.00 45.59           O  
ANISOU 1315  O   HOH A2035     5852   5925   5543    340   -118   -280       O  
HETATM 1316  O   HOH A2036      21.024 -14.412   9.023  1.00 52.57           O  
ANISOU 1316  O   HOH A2036     6466   6878   6628    197    218    284       O  
HETATM 1317  O   HOH A2037      22.018 -10.342   5.674  1.00 44.04           O  
ANISOU 1317  O   HOH A2037     4778   5459   6494    188   -205     16       O  
HETATM 1318  O   HOH A2038     -10.578   1.857   6.046  1.00 43.01           O  
ANISOU 1318  O   HOH A2038     4918   6274   5147   -421   -415    214       O  
HETATM 1319  O   HOH A2039      -6.646  -2.078   4.761  1.00 44.78           O  
ANISOU 1319  O   HOH A2039     5367   6000   5644    126     77     79       O  
HETATM 1320  O   HOH A2040     -10.262   0.788  10.647  1.00 49.20           O  
ANISOU 1320  O   HOH A2040     6415   6248   6030    207    132   -420       O  
HETATM 1321  O   HOH A2041      19.769   0.472  -5.495  1.00 32.06           O  
ANISOU 1321  O   HOH A2041     4319   4334   3527    -30     65   -379       O  
HETATM 1322  O   HOH A2042       2.172   3.053  -1.890  1.00 42.94           O  
ANISOU 1322  O   HOH A2042     4685   6343   5284    310    209     26       O  
HETATM 1323  O   HOH A2043      -1.246   2.572  -3.206  1.00 46.86           O  
ANISOU 1323  O   HOH A2043     6127   6025   5652    438   -118    443       O  
HETATM 1324  O   HOH A2044      -1.388  -0.565  -0.945  1.00 37.07           O  
ANISOU 1324  O   HOH A2044     4714   5497   3874      7   -228    -31       O  
HETATM 1325  O   HOH A2045      -1.047   6.596  -1.601  1.00 41.65           O  
ANISOU 1325  O   HOH A2045     5069   6591   4164    -63    -99    302       O  
HETATM 1326  O   HOH A2046      15.742  -2.336  -7.424  1.00 55.60           O  
ANISOU 1326  O   HOH A2046     7006   7376   6742     21    284    -27       O  
HETATM 1327  O   HOH A2047      17.526  -3.545  -4.254  1.00 39.72           O  
ANISOU 1327  O   HOH A2047     4178   5721   5193   -378    873    -11       O  
HETATM 1328  O   HOH A2048      -4.267  -0.808   2.064  1.00 36.80           O  
ANISOU 1328  O   HOH A2048     3901   6013   4067     -6   -986   -692       O  
HETATM 1329  O   HOH A2049      -1.768  -2.235   1.245  1.00 34.68           O  
ANISOU 1329  O   HOH A2049     4373   5243   3558    422   -553   -652       O  
HETATM 1330  O   HOH A2050       4.536  -2.177   4.354  1.00 31.54           O  
ANISOU 1330  O   HOH A2050     4479   4428   3076   1141   -194   -769       O  
HETATM 1331  O   HOH A2051       7.243   0.192  -3.314  1.00 44.25           O  
ANISOU 1331  O   HOH A2051     6129   6060   4622   -619   -151   -209       O  
HETATM 1332  O   HOH A2052       9.747  -1.708   0.729  1.00 24.42           O  
ANISOU 1332  O   HOH A2052     2953   3511   2811    113   -159   -471       O  
HETATM 1333  O   HOH A2053      -5.800  -8.259  11.776  1.00 52.55           O  
ANISOU 1333  O   HOH A2053     5880   7388   6696    234    227   -301       O  
HETATM 1334  O   HOH A2054       5.399   8.920   4.491  1.00 45.21           O  
ANISOU 1334  O   HOH A2054     6343   5660   5175    181    215    -10       O  
HETATM 1335  O   HOH A2055       5.591   8.351   0.875  1.00 44.33           O  
ANISOU 1335  O   HOH A2055     5824   5482   5537   -103   -489    309       O  
HETATM 1336  O   HOH A2056      10.269   7.009   5.407  1.00 35.61           O  
ANISOU 1336  O   HOH A2056     4824   5399   3307    223    781    -62       O  
HETATM 1337  O   HOH A2057     -14.520  -0.991  24.124  1.00 51.97           O  
ANISOU 1337  O   HOH A2057     6073   6683   6989   -372    239    -17       O  
HETATM 1338  O   HOH A2058     -15.763  -2.664  26.991  1.00 62.13           O  
ANISOU 1338  O   HOH A2058     7604   8066   7937    -63     53     85       O  
HETATM 1339  O   HOH A2059      12.815  10.835   7.837  1.00 55.46           O  
ANISOU 1339  O   HOH A2059     7568   6780   6721    106    220   -139       O  
HETATM 1340  O   HOH A2060      15.137  12.006   8.231  1.00 42.97           O  
ANISOU 1340  O   HOH A2060     5626   5829   4872     69    529    216       O  
HETATM 1341  O   HOH A2061      -3.931 -14.412  26.939  1.00 47.49           O  
ANISOU 1341  O   HOH A2061     6268   6093   5682    -60    584     82       O  
HETATM 1342  O   HOH A2062      -8.633 -14.176  22.540  1.00 36.64           O  
ANISOU 1342  O   HOH A2062     4197   4698   5025   -296     14   -217       O  
HETATM 1343  O   HOH A2063      20.011   2.087   8.455  1.00 31.49           O  
ANISOU 1343  O   HOH A2063     3340   4849   3774     36   1051   -318       O  
HETATM 1344  O   HOH A2064      20.959   6.172   9.020  1.00 36.04           O  
ANISOU 1344  O   HOH A2064     4173   4971   4549   -519    785   -493       O  
HETATM 1345  O   HOH A2065      18.487   9.359   9.128  1.00 40.70           O  
ANISOU 1345  O   HOH A2065     4667   5237   5558    138   -381     55       O  
HETATM 1346  O   HOH A2066      21.653   3.769   7.832  1.00 44.25           O  
ANISOU 1346  O   HOH A2066     5298   5820   5692   -242    854   -504       O  
HETATM 1347  O   HOH A2067      20.463   8.088  12.017  1.00 38.33           O  
ANISOU 1347  O   HOH A2067     4355   5317   4890   -575    -98    -10       O  
HETATM 1348  O   HOH A2068      15.138   9.045   8.908  1.00 52.38           O  
ANISOU 1348  O   HOH A2068     6676   6472   6752     54    319    -50       O  
HETATM 1349  O   HOH A2069      18.442 -12.479  25.686  1.00 53.25           O  
ANISOU 1349  O   HOH A2069     6531   6953   6750    418   -162   -155       O  
HETATM 1350  O   HOH A2070      22.045  -1.226  11.080  1.00 30.50           O  
ANISOU 1350  O   HOH A2070     2862   4213   4510   -136    609   -688       O  
HETATM 1351  O   HOH A2071      20.930  -3.594  17.506  1.00 41.34           O  
ANISOU 1351  O   HOH A2071     5357   5811   4539    -22   -106     52       O  
HETATM 1352  O   HOH A2072      21.961  -3.573  10.303  1.00 34.87           O  
ANISOU 1352  O   HOH A2072     2979   5091   5178   -563    799    335       O  
HETATM 1353  O   HOH A2073      20.437  -9.761  14.031  1.00 41.96           O  
ANISOU 1353  O   HOH A2073     5745   4799   5396    303    -76    -53       O  
HETATM 1354  O   HOH A2074      21.203  -7.981  16.878  1.00 46.27           O  
ANISOU 1354  O   HOH A2074     5945   5713   5921    -53     58     79       O  
HETATM 1355  O   HOH A2075      15.768 -11.329  13.261  1.00 33.91           O  
ANISOU 1355  O   HOH A2075     4993   4620   3268    422     41    601       O  
HETATM 1356  O   HOH A2076      20.932  -6.199  21.708  1.00 59.83           O  
ANISOU 1356  O   HOH A2076     7204   7583   7945   -241   -250     84       O  
HETATM 1357  O   HOH A2077      17.785 -15.861  11.122  1.00 49.41           O  
ANISOU 1357  O   HOH A2077     6898   5939   5934     82   -153   -233       O  
HETATM 1358  O   HOH A2078      18.739 -14.153   6.866  1.00 38.84           O  
ANISOU 1358  O   HOH A2078     5684   5614   3460    539    872   -595       O  
HETATM 1359  O   HOH A2079      20.528 -12.173   8.239  1.00 49.98           O  
ANISOU 1359  O   HOH A2079     6479   6966   5543    -96   -180   -213       O  
HETATM 1360  O   HOH A2080      19.460 -10.279   5.438  1.00 24.58           O  
ANISOU 1360  O   HOH A2080     3170   3139   3029    -89     12     43       O  
HETATM 1361  O   HOH A2081      15.881 -13.980   8.293  1.00 44.76           O  
ANISOU 1361  O   HOH A2081     5223   5111   6671     50    -23   -133       O  
HETATM 1362  O   HOH A2082      22.636  -2.815   7.377  1.00 40.23           O  
ANISOU 1362  O   HOH A2082     3897   6162   5225   -728    -24   -891       O  
HETATM 1363  O   HOH A2083      22.179  -5.034   0.005  1.00 47.22           O  
ANISOU 1363  O   HOH A2083     6366   6161   5413    110    380    270       O  
HETATM 1364  O   HOH A2084      -4.072  -2.698  31.577  1.00 55.19           O  
ANISOU 1364  O   HOH A2084     6998   7168   6802     93     -1    -30       O  
HETATM 1365  O   HOH A2085      25.550  -7.403   4.255  1.00 51.45           O  
ANISOU 1365  O   HOH A2085     6528   6014   7005   -205    201    259       O  
HETATM 1366  O   HOH A2086      21.057   1.847  -3.454  1.00 24.25           O  
ANISOU 1366  O   HOH A2086     3855   3060   2298   -247    753   -211       O  
HETATM 1367  O   HOH A2087      17.973   8.204   0.846  1.00 27.90           O  
ANISOU 1367  O   HOH A2087     3262   3551   3786    106   -583   -252       O  
HETATM 1368  O   HOH A2088      15.185  10.179   2.368  1.00 39.55           O  
ANISOU 1368  O   HOH A2088     4445   4952   5630   -568    707    508       O  
HETATM 1369  O   HOH A2089      17.342   7.970   4.795  1.00 41.12           O  
ANISOU 1369  O   HOH A2089     5672   5405   4546   -666    343    342       O  
HETATM 1370  O   HOH A2090      17.647  -0.608  -4.994  1.00 41.54           O  
ANISOU 1370  O   HOH A2090     5767   5864   4153    174    397   -640       O  
HETATM 1371  O   HOH A2091      14.225   1.961  -4.822  1.00 30.67           O  
ANISOU 1371  O   HOH A2091     4977   3957   2717   -400   -257    561       O  
HETATM 1372  O   HOH A2092       5.334  -3.516  35.842  1.00 33.76           O  
ANISOU 1372  O   HOH A2092     5470   4173   3184   -381     10    288       O  
HETATM 1373  O   HOH A2093      15.945  -4.292  -2.305  1.00 24.59           O  
ANISOU 1373  O   HOH A2093     3439   2910   2994    -51    498     20       O  
HETATM 1374  O   HOH A2094      10.658   8.253  -1.254  1.00 49.46           O  
ANISOU 1374  O   HOH A2094     5382   6720   6688   -181    424    316       O  
HETATM 1375  O   HOH A2095       9.945   6.340   2.965  1.00 42.47           O  
ANISOU 1375  O   HOH A2095     5491   5969   4677   -163   -289    199       O  
HETATM 1376  O   HOH A2096      10.756  -3.696  -5.920  1.00 46.30           O  
ANISOU 1376  O   HOH A2096     6260   6191   5139    -95   -814   -103       O  
HETATM 1377  O   HOH A2097       3.762  -7.601  -2.982  1.00 37.15           O  
ANISOU 1377  O   HOH A2097     4940   4953   4223    575   -760   -198       O  
HETATM 1378  O   HOH A2098       5.623  -3.754  -5.029  1.00 23.45           O  
ANISOU 1378  O   HOH A2098     2735   4300   1875  -1139   -590   -683       O  
HETATM 1379  O   HOH A2099       8.512 -11.668   0.125  1.00 27.67           O  
ANISOU 1379  O   HOH A2099     3410   3897   3203    278   -355    -94       O  
HETATM 1380  O   HOH A2100      10.469 -13.444   3.818  1.00 43.72           O  
ANISOU 1380  O   HOH A2100     6026   5257   5325      8    252    198       O  
HETATM 1381  O   HOH A2101      13.849  -9.954   3.375  1.00 27.03           O  
ANISOU 1381  O   HOH A2101     3568   4426   2276    328     22    -93       O  
HETATM 1382  O   HOH A2102       4.049   0.632  -2.138  1.00 40.70           O  
ANISOU 1382  O   HOH A2102     5571   5002   4890   -173    118    271       O  
HETATM 1383  O   HOH A2103       6.300 -14.496   5.522  1.00 58.20           O  
ANISOU 1383  O   HOH A2103     7503   7385   7224    -40    159    288       O  
HETATM 1384  O   HOH A2104       6.309 -10.909   8.899  1.00 35.13           O  
ANISOU 1384  O   HOH A2104     4683   4587   4074   -436    230   -893       O  
HETATM 1385  O   HOH A2105      -0.268  -9.577  11.636  1.00 35.95           O  
ANISOU 1385  O   HOH A2105     3963   4955   4739   -568   -248   -151       O  
HETATM 1386  O   HOH A2106      -5.819  -4.837  11.463  1.00 36.49           O  
ANISOU 1386  O   HOH A2106     3297   5913   4653   -252   -128   -242       O  
HETATM 1387  O   HOH A2107      -2.659  -7.384  16.838  1.00 36.45           O  
ANISOU 1387  O   HOH A2107     4081   4824   4941   -252    691   -201       O  
HETATM 1388  O   HOH A2108      -9.206  -6.006  17.005  1.00 31.65           O  
ANISOU 1388  O   HOH A2108     3491   4044   4489   -921   -465     10       O  
HETATM 1389  O   HOH A2109      -5.580  -0.846  22.425  1.00 31.93           O  
ANISOU 1389  O   HOH A2109     2896   5173   4062     51    153  -1162       O  
HETATM 1390  O   HOH A2110     -12.590  -3.852  23.123  1.00 44.11           O  
ANISOU 1390  O   HOH A2110     5074   5875   5808   -176    -35   -145       O  
HETATM 1391  O   HOH A2111     -13.715  -9.595  19.722  1.00 53.74           O  
ANISOU 1391  O   HOH A2111     6255   7134   7029   -187    533   -177       O  
HETATM 1392  O   HOH A2112     -12.442   1.249  25.476  1.00 40.23           O  
ANISOU 1392  O   HOH A2112     3363   6419   5503    -45    823   -361       O  
HETATM 1393  O   HOH A2113     -16.209   0.936  23.415  1.00 36.19           O  
ANISOU 1393  O   HOH A2113     2712   6235   4802   -226    -18    142       O  
HETATM 1394  O   HOH A2114     -14.346  -4.800  26.545  1.00 50.26           O  
ANISOU 1394  O   HOH A2114     6690   6411   5993   -105   -288   -114       O  
HETATM 1395  O   HOH A2115      -2.017  -9.035  31.970  1.00 60.43           O  
ANISOU 1395  O   HOH A2115     7597   7822   7541    -20    294    117       O  
HETATM 1396  O   HOH A2116      -2.874 -14.720  24.201  1.00 35.27           O  
ANISOU 1396  O   HOH A2116     3623   5026   4750   -592   1071   -593       O  
HETATM 1397  O   HOH A2117      -8.325  -9.009  17.817  1.00 46.71           O  
ANISOU 1397  O   HOH A2117     5436   6119   6191    135    -29   -367       O  
HETATM 1398  O   HOH A2118      -9.225 -11.427  21.826  1.00 55.48           O  
ANISOU 1398  O   HOH A2118     6017   7660   7401    -80   -114    -44       O  
HETATM 1399  O   HOH A2119      -0.340  -8.289  18.388  1.00 46.20           O  
ANISOU 1399  O   HOH A2119     6158   6348   5047    -13    -35    -75       O  
HETATM 1400  O   HOH A2120      -0.992 -18.735  28.793  1.00 55.25           O  
ANISOU 1400  O   HOH A2120     7115   6959   6917     99   -281    -12       O  
HETATM 1401  O   HOH A2121       0.442 -15.614  31.847  1.00 68.95           O  
ANISOU 1401  O   HOH A2121     8824   8522   8850    -73    -40   -215       O  
HETATM 1402  O   HOH A2122      11.996 -17.720  23.085  1.00 45.66           O  
ANISOU 1402  O   HOH A2122     6140   5897   5309   -247   -118     60       O  
HETATM 1403  O   HOH A2123      16.099 -15.047  25.043  1.00 49.76           O  
ANISOU 1403  O   HOH A2123     5716   6774   6415    249   -109    288       O  
HETATM 1404  O   HOH A2124      14.389 -12.747  15.408  1.00 36.29           O  
ANISOU 1404  O   HOH A2124     5168   4624   3996    384   -222   -111       O  
HETATM 1405  O   HOH A2125      16.809 -10.032  16.743  1.00 29.07           O  
ANISOU 1405  O   HOH A2125     4328   3937   2778   1069      0    272       O  
HETATM 1406  O   HOH A2126      18.139 -16.817  23.267  1.00 56.38           O  
ANISOU 1406  O   HOH A2126     7175   6838   7406    443    182      0       O  
HETATM 1407  O   HOH A2127      14.271  -7.164  25.431  1.00 45.12           O  
ANISOU 1407  O   HOH A2127     6660   5417   5064   -558   -199   -151       O  
HETATM 1408  O   HOH A2128      15.553   8.345  23.365  1.00 45.78           O  
ANISOU 1408  O   HOH A2128     5630   6041   5721    -65    462    212       O  
HETATM 1409  O   HOH A2129      20.758  -2.327  21.395  1.00 54.33           O  
ANISOU 1409  O   HOH A2129     6620   6766   7257    110   -391    -63       O  
HETATM 1410  O   HOH A2130      13.011   8.854  22.470  1.00 49.04           O  
ANISOU 1410  O   HOH A2130     5521   6556   6554   -127    837   -311       O  
HETATM 1411  O   HOH A2131      12.660   8.743  25.943  1.00 27.51           O  
ANISOU 1411  O   HOH A2131     4385   3693   2373    123     19   -251       O  
HETATM 1412  O   HOH A2132       5.425   8.384  20.216  1.00 64.28           O  
ANISOU 1412  O   HOH A2132     8031   8250   8142     36    -83    -74       O  
HETATM 1413  O   HOH A2133       8.187  13.253  21.094  1.00 43.45           O  
ANISOU 1413  O   HOH A2133     5685   5468   5354    261     -4    -85       O  
HETATM 1414  O   HOH A2134       9.411  12.000   5.472  1.00 56.97           O  
ANISOU 1414  O   HOH A2134     7050   7596   6999    226    489   -105       O  
HETATM 1415  O   HOH A2135       7.692  13.425  13.733  1.00 57.57           O  
ANISOU 1415  O   HOH A2135     7541   6842   7489   -133   -175     13       O  
HETATM 1416  O   HOH A2136       6.068  14.539  12.259  1.00 53.37           O  
ANISOU 1416  O   HOH A2136     7586   5961   6729     42   -139    -11       O  
HETATM 1417  O   HOH A2137      10.035  14.360  13.302  1.00 50.30           O  
ANISOU 1417  O   HOH A2137     6648   5785   6675    200      3    286       O  
HETATM 1418  O   HOH A2138      -0.746  11.091   9.025  1.00 42.25           O  
ANISOU 1418  O   HOH A2138     5259   5797   4997    186    231     36       O  
HETATM 1419  O   HOH A2139       1.649  17.288   8.806  1.00 39.55           O  
ANISOU 1419  O   HOH A2139     5450   4042   5533   -451   -152   -297       O  
HETATM 1420  O   HOH A2140       0.303  13.055   2.826  1.00 43.71           O  
ANISOU 1420  O   HOH A2140     4631   5950   6027    -99    357   -396       O  
HETATM 1421  O   HOH A2141       3.997  14.202   3.712  1.00 35.17           O  
ANISOU 1421  O   HOH A2141     3681   5099   4580    161    245   -283       O  
HETATM 1422  O   HOH A2142       3.561   4.948  -0.568  1.00 45.84           O  
ANISOU 1422  O   HOH A2142     5385   6232   5799   -142     22   -411       O  
HETATM 1423  O   HOH A2143      -1.187  10.626   1.490  1.00 45.13           O  
ANISOU 1423  O   HOH A2143     6017   6400   4730    267   -311    272       O  
HETATM 1424  O   HOH A2144      -1.409   8.055   2.576  1.00 38.59           O  
ANISOU 1424  O   HOH A2144     4981   5295   4386    506  -1064     82       O  
HETATM 1425  O   HOH A2145      -5.210  15.624   4.544  1.00 42.94           O  
ANISOU 1425  O   HOH A2145     5649   5086   5577    137   -301   -405       O  
HETATM 1426  O   HOH A2146      -4.365  20.726  13.751  1.00 45.66           O  
ANISOU 1426  O   HOH A2146     6745   4366   6237     18    411   -483       O  
HETATM 1427  O   HOH A2147      -0.347  19.206  14.133  1.00 43.63           O  
ANISOU 1427  O   HOH A2147     5710   5566   5299   -114    359    -51       O  
HETATM 1428  O   HOH A2148      -7.701  15.758  14.019  1.00 53.69           O  
ANISOU 1428  O   HOH A2148     6839   6616   6942      2     99    322       O  
HETATM 1429  O   HOH A2149      -6.569  19.685  16.508  1.00 39.15           O  
ANISOU 1429  O   HOH A2149     4066   4804   6006    -48   -195   -563       O  
HETATM 1430  O   HOH A2150       0.707  18.964  16.372  1.00 43.70           O  
ANISOU 1430  O   HOH A2150     5548   5750   5304   -191    387    171       O  
HETATM 1431  O   HOH A2151      -0.730  13.108  24.111  1.00 37.34           O  
ANISOU 1431  O   HOH A2151     3944   5447   4796   -270   -804     67       O  
HETATM 1432  O   HOH A2152      -5.414  13.957  22.829  1.00 37.99           O  
ANISOU 1432  O   HOH A2152     4641   4641   5152   -347    972   -322       O  
HETATM 1433  O   HOH A2153       3.822   7.410  21.933  1.00 36.56           O  
ANISOU 1433  O   HOH A2153     4155   4793   4941   -527   -696     54       O  
HETATM 1434  O   HOH A2154       5.379   9.057  23.874  1.00 32.49           O  
ANISOU 1434  O   HOH A2154     3748   4485   4112   -141    143   -229       O  
HETATM 1435  O   HOH A2155       1.607  13.730  23.532  1.00 39.02           O  
ANISOU 1435  O   HOH A2155     5224   5031   4571   -300     46     -9       O  
HETATM 1436  O   HOH A2156       3.847  13.235  19.057  1.00 46.73           O  
ANISOU 1436  O   HOH A2156     6165   6105   5482    -21   -175     40       O  
HETATM 1437  O   HOH A2157      -1.484   6.263  27.587  1.00 30.41           O  
ANISOU 1437  O   HOH A2157     3684   4836   3033   -586    288   -678       O  
HETATM 1438  O   HOH A2158      -2.863   0.558  23.120  1.00 34.16           O  
ANISOU 1438  O   HOH A2158     2813   5306   4857   -451    147   -330       O  
HETATM 1439  O   HOH A2159       0.334  11.696  26.493  1.00 40.64           O  
ANISOU 1439  O   HOH A2159     5232   5664   4545   -204   -167   -786       O  
HETATM 1440  O   HOH A2160       0.247   8.235  28.190  1.00 43.53           O  
ANISOU 1440  O   HOH A2160     5160   5584   5795   -308    -28   -328       O  
HETATM 1441  O   HOH A2161       4.709  -0.929  32.530  1.00 30.41           O  
ANISOU 1441  O   HOH A2161     4056   4257   3239    -45   -243   -218       O  
HETATM 1442  O   HOH A2162       0.591  -5.865  30.419  1.00 35.72           O  
ANISOU 1442  O   HOH A2162     4320   5173   4077   -429    989   -259       O  
HETATM 1443  O   HOH A2163      -4.719  -1.585  28.726  1.00 37.06           O  
ANISOU 1443  O   HOH A2163     4461   5110   4508   -544    727   -181       O  
HETATM 1444  O   HOH A2164      -3.913  -4.781  29.125  1.00 47.94           O  
ANISOU 1444  O   HOH A2164     6305   5913   5994    219     53    -51       O  
HETATM 1445  O   HOH A2165       3.278 -14.992  34.881  1.00 33.06           O  
ANISOU 1445  O   HOH A2165     4307   5469   2785   -192  -1078    492       O  
HETATM 1446  O   HOH A2166       4.691 -11.540  30.190  1.00 44.69           O  
ANISOU 1446  O   HOH A2166     5727   5788   5464   -588   -100    -32       O  
HETATM 1447  O   HOH A2167       3.143  -8.708  33.667  1.00 45.06           O  
ANISOU 1447  O   HOH A2167     6237   6150   4734    206   -501   -113       O  
HETATM 1448  O   HOH A2168      17.972 -10.372  32.195  1.00 36.86           O  
ANISOU 1448  O   HOH A2168     4318   5569   4116    508   -853    959       O  
HETATM 1449  O   HOH A2169      16.095 -16.393  27.562  1.00 42.31           O  
ANISOU 1449  O   HOH A2169     5666   5916   4493   -347    518    205       O  
HETATM 1450  O   HOH A2170      17.070  -6.727  29.541  1.00 48.26           O  
ANISOU 1450  O   HOH A2170     6138   6672   5527     37    -73     90       O  
HETATM 1451  O   HOH A2171      13.911  -3.383  27.498  1.00 50.14           O  
ANISOU 1451  O   HOH A2171     6127   7135   5786   -395   -103   -158       O  
HETATM 1452  O   HOH A2172       6.956  -2.269  33.678  1.00 30.12           O  
ANISOU 1452  O   HOH A2172     4575   3783   3083   -187   -306   -163       O  
HETATM 1453  O   HOH A2173       8.436 -14.613  15.946  1.00 31.71           O  
ANISOU 1453  O   HOH A2173     3976   4533   3539    185   -238   -486       O  
HETATM 1454  O   HOH A2174       7.748 -13.082  10.898  1.00 32.06           O  
ANISOU 1454  O   HOH A2174     4396   4182   3603    -56    287    -43       O  
HETATM 1455  O   HOH A2175      10.645 -14.335   8.627  1.00 47.46           O  
ANISOU 1455  O   HOH A2175     6528   5581   5921   -308    133    -51       O  
HETATM 1456  O   HOH A2176       8.130 -13.764  13.423  1.00 36.30           O  
ANISOU 1456  O   HOH A2176     5274   4168   4350    -82    577   -656       O  
HETATM 1457  O   HOH A2177      13.149 -14.443   9.202  1.00 50.10           O  
ANISOU 1457  O   HOH A2177     5902   6257   6874    -28    215    -29       O  
HETATM 1458  O   HOH A2178      12.552 -14.296  12.569  1.00 41.68           O  
ANISOU 1458  O   HOH A2178     5158   5467   5208   -300    452    153       O  
HETATM 1459  O   HOH A2179      14.360 -10.740  11.037  1.00 28.61           O  
ANISOU 1459  O   HOH A2179     4045   4164   2661    611    505    286       O  
HETATM 1460  O   HOH A2180      14.718  -5.916  -4.220  1.00 31.19           O  
ANISOU 1460  O   HOH A2180     4854   3805   3192   -322    858   -188       O  
HETATM 1461  O   HOH A2181      10.062 -10.778  -2.110  1.00 28.07           O  
ANISOU 1461  O   HOH A2181     4224   3037   3402    -62   -444   -304       O  
HETATM 1462  O   HOH A2182      11.644  -8.672  -5.219  1.00 33.16           O  
ANISOU 1462  O   HOH A2182     4021   4839   3739    -54    669   -167       O  
HETATM 1463  O   HOH A2183      15.155  -9.487   1.072  1.00 22.66           O  
ANISOU 1463  O   HOH A2183     3109   3203   2297    859      5   -373       O  
HETATM 1464  O   HOH A2184      20.732   5.425  16.355  1.00 27.29           O  
ANISOU 1464  O   HOH A2184     2730   4276   3360    178   -253   -773       O  
HETATM 1465  O   HOH A2185      19.636   7.848  15.721  1.00 40.69           O  
ANISOU 1465  O   HOH A2185     4428   5957   5074   -279    401    150       O  
HETATM 1466  O   HOH A2186      18.885   5.610  18.457  0.50 20.90           O  
ANISOU 1466  O   HOH A2186     1392   3820   2728    351   -234   -125       O  
HETATM 1467  O   HOH A2187      11.573   8.042  14.361  1.00 36.08           O  
ANISOU 1467  O   HOH A2187     3531   5786   4388     -5   1783   -390       O  
HETATM 1468  O   HOH A2188      12.387   8.598  19.214  1.00 35.37           O  
ANISOU 1468  O   HOH A2188     3750   4562   5124     29   -459   -403       O  
CONECT  286 1279                                                                
CONECT  289 1280                                                                
CONECT  746 1271                                                                
CONECT 1229 1233 1260                                                           
CONECT 1230 1236 1243                                                           
CONECT 1231 1246 1250                                                           
CONECT 1232 1253 1257                                                           
CONECT 1233 1229 1234 1267                                                      
CONECT 1234 1233 1235 1238                                                      
CONECT 1235 1234 1236 1237                                                      
CONECT 1236 1230 1235 1267                                                      
CONECT 1237 1235                                                                
CONECT 1238 1234 1239                                                           
CONECT 1239 1238 1240                                                           
CONECT 1240 1239 1241 1242                                                      
CONECT 1241 1240                                                                
CONECT 1242 1240                                                                
CONECT 1243 1230 1244 1268                                                      
CONECT 1244 1243 1245 1247                                                      
CONECT 1245 1244 1246 1248                                                      
CONECT 1246 1231 1245 1268                                                      
CONECT 1247 1244                                                                
CONECT 1248 1245 1249                                                           
CONECT 1249 1248                                                                
CONECT 1250 1231 1251 1269                                                      
CONECT 1251 1250 1252 1254                                                      
CONECT 1252 1251 1253 1255                                                      
CONECT 1253 1232 1252 1269                                                      
CONECT 1254 1251                                                                
CONECT 1255 1252 1256                                                           
CONECT 1256 1255                                                                
CONECT 1257 1232 1258 1270                                                      
CONECT 1258 1257 1259 1261                                                      
CONECT 1259 1258 1260 1262                                                      
CONECT 1260 1229 1259 1270                                                      
CONECT 1261 1258                                                                
CONECT 1262 1259 1263                                                           
CONECT 1263 1262 1264                                                           
CONECT 1264 1263 1265 1266                                                      
CONECT 1265 1264                                                                
CONECT 1266 1264                                                                
CONECT 1267 1233 1236 1271                                                      
CONECT 1268 1243 1246 1271                                                      
CONECT 1269 1250 1253 1271                                                      
CONECT 1270 1257 1260 1271                                                      
CONECT 1271  746 1267 1268 1269                                                 
CONECT 1271 1270 1272                                                           
CONECT 1272 1271 1273                                                           
CONECT 1273 1272                                                                
CONECT 1274 1275 1276 1277 1278                                                 
CONECT 1275 1274                                                                
CONECT 1276 1274                                                                
CONECT 1277 1274                                                                
CONECT 1278 1274                                                                
CONECT 1279  286 1464 1465 1466                                                 
CONECT 1280  289                                                                
CONECT 1464 1279                                                                
CONECT 1465 1279                                                                
CONECT 1466 1279                                                                
MASTER      791    0    5    8    0    0   12    6 1456    1   59   12          
END                                                                             
