# Supplementary material for: Semantical and geometrical protein encoding toward enhanced bioactivity and thermostability
Source: eLife. 2025 May 2;13:RP98033. doi: 10.7554/eLife.98033 (PMC12048155; doi:10.7554/eLife.98033)
Supplement: Source code 1. [file elife-98033-code1.zip › ProtSSN-master/data/DDG/DATASET/2JHO-4.2-11.0/2JHO-4.2-11.0.pdb]

MODEL     1                                                                     
ATOM      1  N   VAL A   1     -12.349  13.307   9.360  1.00 87.31           N  
ATOM      2  CA  VAL A   1     -12.021  12.631  10.611  1.00 87.31           C  
ATOM      3  C   VAL A   1     -12.733  11.281  10.671  1.00 87.31           C  
ATOM      4  CB  VAL A   1     -12.403  13.490  11.837  1.00 87.31           C  
ATOM      5  O   VAL A   1     -13.912  11.178  10.322  1.00 87.31           O  
ATOM      6  CG1 VAL A   1     -12.202  12.704  13.131  1.00 87.31           C  
ATOM      7  CG2 VAL A   1     -11.586  14.780  11.859  1.00 87.31           C  
ATOM      8  N   LEU A   2     -11.930  10.166  10.757  1.00 97.94           N  
ATOM      9  CA  LEU A   2     -12.449   8.805  10.843  1.00 97.94           C  
ATOM     10  C   LEU A   2     -12.967   8.509  12.247  1.00 97.94           C  
ATOM     11  CB  LEU A   2     -11.365   7.793  10.463  1.00 97.94           C  
ATOM     12  O   LEU A   2     -12.412   8.997  13.234  1.00 97.94           O  
ATOM     13  CG  LEU A   2     -10.997   7.719   8.980  1.00 97.94           C  
ATOM     14  CD1 LEU A   2     -10.067   8.868   8.607  1.00 97.94           C  
ATOM     15  CD2 LEU A   2     -10.353   6.376   8.655  1.00 97.94           C  
ATOM     16  N   SER A   3     -14.140   7.721  12.304  1.00 98.31           N  
ATOM     17  CA  SER A   3     -14.629   7.259  13.599  1.00 98.31           C  
ATOM     18  C   SER A   3     -13.742   6.152  14.161  1.00 98.31           C  
ATOM     19  CB  SER A   3     -16.069   6.759  13.482  1.00 98.31           C  
ATOM     20  O   SER A   3     -12.915   5.587  13.442  1.00 98.31           O  
ATOM     21  OG  SER A   3     -16.122   5.540  12.761  1.00 98.31           O  
ATOM     22  N   GLU A   4     -13.949   5.902  15.435  1.00 98.01           N  
ATOM     23  CA  GLU A   4     -13.223   4.798  16.055  1.00 98.01           C  
ATOM     24  C   GLU A   4     -13.522   3.477  15.352  1.00 98.01           C  
ATOM     25  CB  GLU A   4     -13.572   4.693  17.542  1.00 98.01           C  
ATOM     26  O   GLU A   4     -12.624   2.658  15.150  1.00 98.01           O  
ATOM     27  CG  GLU A   4     -12.777   3.630  18.286  1.00 98.01           C  
ATOM     28  CD  GLU A   4     -11.275   3.859  18.237  1.00 98.01           C  
ATOM     29  OE1 GLU A   4     -10.507   2.876  18.342  1.00 98.01           O  
ATOM     30  OE2 GLU A   4     -10.863   5.032  18.093  1.00 98.01           O  
ATOM     31  N   GLY A   5     -14.735   3.232  14.993  1.00 98.45           N  
ATOM     32  CA  GLY A   5     -15.118   2.038  14.255  1.00 98.45           C  
ATOM     33  C   GLY A   5     -14.413   1.911  12.918  1.00 98.45           C  
ATOM     34  O   GLY A   5     -13.968   0.823  12.546  1.00 98.45           O  
ATOM     35  N   GLU A   6     -14.279   3.028  12.239  1.00 98.73           N  
ATOM     36  CA  GLU A   6     -13.585   3.016  10.956  1.00 98.73           C  
ATOM     37  C   GLU A   6     -12.104   2.694  11.133  1.00 98.73           C  
ATOM     38  CB  GLU A   6     -13.749   4.361  10.242  1.00 98.73           C  
ATOM     39  O   GLU A   6     -11.540   1.901  10.375  1.00 98.73           O  
ATOM     40  CG  GLU A   6     -15.148   4.598   9.692  1.00 98.73           C  
ATOM     41  CD  GLU A   6     -15.343   5.999   9.134  1.00 98.73           C  
ATOM     42  OE1 GLU A   6     -16.005   6.146   8.082  1.00 98.73           O  
ATOM     43  OE2 GLU A   6     -14.829   6.957   9.754  1.00 98.73           O  
ATOM     44  N   TRP A   7     -11.471   3.275  12.185  1.00 98.70           N  
ATOM     45  CA  TRP A   7     -10.064   2.968  12.422  1.00 98.70           C  
ATOM     46  C   TRP A   7      -9.881   1.499  12.787  1.00 98.70           C  
ATOM     47  CB  TRP A   7      -9.499   3.857  13.533  1.00 98.70           C  
ATOM     48  O   TRP A   7      -8.888   0.876  12.402  1.00 98.70           O  
ATOM     49  CG  TRP A   7      -9.132   5.239  13.080  1.00 98.70           C  
ATOM     50  CD1 TRP A   7      -9.648   6.420  13.538  1.00 98.70           C  
ATOM     51  CD2 TRP A   7      -8.173   5.582  12.076  1.00 98.70           C  
ATOM     52  CE2 TRP A   7      -8.158   6.991  11.977  1.00 98.70           C  
ATOM     53  CE3 TRP A   7      -7.323   4.834  11.250  1.00 98.70           C  
ATOM     54  NE1 TRP A   7      -9.066   7.477  12.878  1.00 98.70           N  
ATOM     55  CH2 TRP A   7      -6.502   6.912  10.287  1.00 98.70           C  
ATOM     56  CZ2 TRP A   7      -7.324   7.668  11.083  1.00 98.70           C  
ATOM     57  CZ3 TRP A   7      -6.494   5.510  10.362  1.00 98.70           C  
ATOM     58  N   GLN A   8     -10.848   0.929  13.491  1.00 98.68           N  
ATOM     59  CA  GLN A   8     -10.759  -0.487  13.832  1.00 98.68           C  
ATOM     60  C   GLN A   8     -10.771  -1.357  12.578  1.00 98.68           C  
ATOM     61  CB  GLN A   8     -11.905  -0.889  14.761  1.00 98.68           C  
ATOM     62  O   GLN A   8     -10.016  -2.327  12.482  1.00 98.68           O  
ATOM     63  CG  GLN A   8     -11.755  -0.369  16.185  1.00 98.68           C  
ATOM     64  CD  GLN A   8     -10.512  -0.899  16.875  1.00 98.68           C  
ATOM     65  NE2 GLN A   8      -9.851  -0.042  17.646  1.00 98.68           N  
ATOM     66  OE1 GLN A   8     -10.149  -2.069  16.717  1.00 98.68           O  
ATOM     67  N   LEU A   9     -11.589  -1.007  11.658  1.00 98.65           N  
ATOM     68  CA  LEU A   9     -11.636  -1.744  10.400  1.00 98.65           C  
ATOM     69  C   LEU A   9     -10.308  -1.639   9.658  1.00 98.65           C  
ATOM     70  CB  LEU A   9     -12.772  -1.222   9.516  1.00 98.65           C  
ATOM     71  O   LEU A   9      -9.801  -2.637   9.140  1.00 98.65           O  
ATOM     72  CG  LEU A   9     -14.194  -1.534   9.984  1.00 98.65           C  
ATOM     73  CD1 LEU A   9     -15.206  -0.727   9.177  1.00 98.65           C  
ATOM     74  CD2 LEU A   9     -14.480  -3.027   9.869  1.00 98.65           C  
ATOM     75  N   VAL A  10      -9.771  -0.402   9.652  1.00 98.80           N  
ATOM     76  CA  VAL A  10      -8.500  -0.160   8.977  1.00 98.80           C  
ATOM     77  C   VAL A  10      -7.403  -1.003   9.624  1.00 98.80           C  
ATOM     78  CB  VAL A  10      -8.114   1.335   9.013  1.00 98.80           C  
ATOM     79  O   VAL A  10      -6.675  -1.720   8.933  1.00 98.80           O  
ATOM     80  CG1 VAL A  10      -6.665   1.530   8.569  1.00 98.80           C  
ATOM     81  CG2 VAL A  10      -9.060   2.152   8.135  1.00 98.80           C  
ATOM     82  N   LEU A  11      -7.354  -1.001  10.873  1.00 98.72           N  
ATOM     83  CA  LEU A  11      -6.254  -1.647  11.582  1.00 98.72           C  
ATOM     84  C   LEU A  11      -6.432  -3.161  11.598  1.00 98.72           C  
ATOM     85  CB  LEU A  11      -6.156  -1.117  13.015  1.00 98.72           C  
ATOM     86  O   LEU A  11      -5.451  -3.905  11.671  1.00 98.72           O  
ATOM     87  CG  LEU A  11      -5.791   0.360  13.169  1.00 98.72           C  
ATOM     88  CD1 LEU A  11      -5.752   0.746  14.644  1.00 98.72           C  
ATOM     89  CD2 LEU A  11      -4.454   0.654  12.498  1.00 98.72           C  
ATOM     90  N   HIS A  12      -7.679  -3.571  11.577  1.00 98.53           N  
ATOM     91  CA  HIS A  12      -7.928  -5.006  11.489  1.00 98.53           C  
ATOM     92  C   HIS A  12      -7.357  -5.587  10.200  1.00 98.53           C  
ATOM     93  CB  HIS A  12      -9.427  -5.296  11.577  1.00 98.53           C  
ATOM     94  O   HIS A  12      -6.655  -6.600  10.228  1.00 98.53           O  
ATOM     95  CG  HIS A  12      -9.769  -6.743  11.416  1.00 98.53           C  
ATOM     96  CD2 HIS A  12     -10.268  -7.426  10.358  1.00 98.53           C  
ATOM     97  ND1 HIS A  12      -9.607  -7.663  12.428  1.00 98.53           N  
ATOM     98  CE1 HIS A  12      -9.991  -8.854  11.999  1.00 98.53           C  
ATOM     99  NE2 HIS A  12     -10.396  -8.737  10.746  1.00 98.53           N  
ATOM    100  N   VAL A  13      -7.595  -4.953   9.098  1.00 98.55           N  
ATOM    101  CA  VAL A  13      -7.076  -5.454   7.829  1.00 98.55           C  
ATOM    102  C   VAL A  13      -5.561  -5.268   7.782  1.00 98.55           C  
ATOM    103  CB  VAL A  13      -7.738  -4.746   6.626  1.00 98.55           C  
ATOM    104  O   VAL A  13      -4.843  -6.106   7.231  1.00 98.55           O  
ATOM    105  CG1 VAL A  13      -7.350  -3.269   6.588  1.00 98.55           C  
ATOM    106  CG2 VAL A  13      -7.348  -5.438   5.321  1.00 98.55           C  
ATOM    107  N   TRP A  14      -5.094  -4.145   8.336  1.00 98.63           N  
ATOM    108  CA  TRP A  14      -3.657  -3.893   8.307  1.00 98.63           C  
ATOM    109  C   TRP A  14      -2.900  -4.973   9.072  1.00 98.63           C  
ATOM    110  CB  TRP A  14      -3.340  -2.515   8.895  1.00 98.63           C  
ATOM    111  O   TRP A  14      -1.767  -5.312   8.720  1.00 98.63           O  
ATOM    112  CG  TRP A  14      -1.961  -2.021   8.580  1.00 98.63           C  
ATOM    113  CD1 TRP A  14      -0.899  -1.940   9.437  1.00 98.63           C  
ATOM    114  CD2 TRP A  14      -1.495  -1.534   7.318  1.00 98.63           C  
ATOM    115  CE2 TRP A  14      -0.139  -1.175   7.482  1.00 98.63           C  
ATOM    116  CE3 TRP A  14      -2.094  -1.368   6.062  1.00 98.63           C  
ATOM    117  NE1 TRP A  14       0.200  -1.432   8.783  1.00 98.63           N  
ATOM    118  CH2 TRP A  14       0.018  -0.506   5.217  1.00 98.63           C  
ATOM    119  CZ2 TRP A  14       0.629  -0.659   6.435  1.00 98.63           C  
ATOM    120  CZ3 TRP A  14      -1.328  -0.854   5.021  1.00 98.63           C  
ATOM    121  N   ALA A  15      -3.477  -5.554  10.134  1.00 98.53           N  
ATOM    122  CA  ALA A  15      -2.865  -6.661  10.865  1.00 98.53           C  
ATOM    123  C   ALA A  15      -2.595  -7.845   9.942  1.00 98.53           C  
ATOM    124  CB  ALA A  15      -3.757  -7.089  12.028  1.00 98.53           C  
ATOM    125  O   ALA A  15      -1.596  -8.551  10.102  1.00 98.53           O  
ATOM    126  N   LYS A  16      -3.383  -8.077   8.981  1.00 98.40           N  
ATOM    127  CA  LYS A  16      -3.167  -9.130   7.993  1.00 98.40           C  
ATOM    128  C   LYS A  16      -1.983  -8.802   7.089  1.00 98.40           C  
ATOM    129  CB  LYS A  16      -4.426  -9.342   7.151  1.00 98.40           C  
ATOM    130  O   LYS A  16      -1.210  -9.689   6.723  1.00 98.40           O  
ATOM    131  CG  LYS A  16      -5.671  -9.655   7.967  1.00 98.40           C  
ATOM    132  CD  LYS A  16      -5.560 -11.007   8.661  1.00 98.40           C  
ATOM    133  CE  LYS A  16      -6.840 -11.363   9.403  1.00 98.40           C  
ATOM    134  NZ  LYS A  16      -6.699 -12.634  10.174  1.00 98.40           N  
ATOM    135  N   VAL A  17      -1.898  -7.489   6.773  1.00 98.65           N  
ATOM    136  CA  VAL A  17      -0.773  -7.033   5.964  1.00 98.65           C  
ATOM    137  C   VAL A  17       0.535  -7.282   6.712  1.00 98.65           C  
ATOM    138  CB  VAL A  17      -0.903  -5.537   5.602  1.00 98.65           C  
ATOM    139  O   VAL A  17       1.503  -7.781   6.133  1.00 98.65           O  
ATOM    140  CG1 VAL A  17       0.352  -5.044   4.883  1.00 98.65           C  
ATOM    141  CG2 VAL A  17      -2.143  -5.303   4.741  1.00 98.65           C  
ATOM    142  N   GLU A  18       0.518  -7.090   7.973  1.00 98.34           N  
ATOM    143  CA  GLU A  18       1.732  -7.194   8.778  1.00 98.34           C  
ATOM    144  C   GLU A  18       2.201  -8.642   8.885  1.00 98.34           C  
ATOM    145  CB  GLU A  18       1.502  -6.610  10.174  1.00 98.34           C  
ATOM    146  O   GLU A  18       3.374  -8.901   9.163  1.00 98.34           O  
ATOM    147  CG  GLU A  18       1.425  -5.091  10.201  1.00 98.34           C  
ATOM    148  CD  GLU A  18       1.325  -4.520  11.607  1.00 98.34           C  
ATOM    149  OE1 GLU A  18       1.975  -3.488  11.891  1.00 98.34           O  
ATOM    150  OE2 GLU A  18       0.591  -5.109  12.431  1.00 98.34           O  
ATOM    151  N   ALA A  19       1.318  -9.603   8.659  1.00 98.20           N  
ATOM    152  CA  ALA A  19       1.692 -11.014   8.695  1.00 98.20           C  
ATOM    153  C   ALA A  19       2.627 -11.363   7.541  1.00 98.20           C  
ATOM    154  CB  ALA A  19       0.446 -11.896   8.653  1.00 98.20           C  
ATOM    155  O   ALA A  19       3.365 -12.348   7.608  1.00 98.20           O  
ATOM    156  N   ASP A  20       2.600 -10.576   6.494  1.00 98.40           N  
ATOM    157  CA  ASP A  20       3.476 -10.717   5.335  1.00 98.40           C  
ATOM    158  C   ASP A  20       3.718  -9.367   4.663  1.00 98.40           C  
ATOM    159  CB  ASP A  20       2.882 -11.706   4.330  1.00 98.40           C  
ATOM    160  O   ASP A  20       3.269  -9.138   3.538  1.00 98.40           O  
ATOM    161  CG  ASP A  20       3.769 -11.923   3.116  1.00 98.40           C  
ATOM    162  OD1 ASP A  20       5.001 -11.739   3.221  1.00 98.40           O  
ATOM    163  OD2 ASP A  20       3.231 -12.279   2.046  1.00 98.40           O  
ATOM    164  N   VAL A  21       4.505  -8.547   5.306  1.00 98.64           N  
ATOM    165  CA  VAL A  21       4.708  -7.175   4.852  1.00 98.64           C  
ATOM    166  C   VAL A  21       5.454  -7.177   3.520  1.00 98.64           C  
ATOM    167  CB  VAL A  21       5.484  -6.341   5.896  1.00 98.64           C  
ATOM    168  O   VAL A  21       5.093  -6.442   2.598  1.00 98.64           O  
ATOM    169  CG1 VAL A  21       5.807  -4.953   5.346  1.00 98.64           C  
ATOM    170  CG2 VAL A  21       4.684  -6.233   7.193  1.00 98.64           C  
ATOM    171  N   ALA A  22       6.391  -8.059   3.410  1.00 98.40           N  
ATOM    172  CA  ALA A  22       7.214  -8.110   2.205  1.00 98.40           C  
ATOM    173  C   ALA A  22       6.379  -8.491   0.986  1.00 98.40           C  
ATOM    174  CB  ALA A  22       8.365  -9.097   2.387  1.00 98.40           C  
ATOM    175  O   ALA A  22       6.470  -7.847  -0.062  1.00 98.40           O  
ATOM    176  N   GLY A  23       5.576  -9.484   1.188  1.00 98.22           N  
ATOM    177  CA  GLY A  23       4.740  -9.921   0.082  1.00 98.22           C  
ATOM    178  C   GLY A  23       3.739  -8.870  -0.361  1.00 98.22           C  
ATOM    179  O   GLY A  23       3.570  -8.633  -1.559  1.00 98.22           O  
ATOM    180  N   HIS A  24       3.141  -8.174   0.594  1.00 98.78           N  
ATOM    181  CA  HIS A  24       2.188  -7.122   0.258  1.00 98.78           C  
ATOM    182  C   HIS A  24       2.882  -5.943  -0.415  1.00 98.78           C  
ATOM    183  CB  HIS A  24       1.449  -6.649   1.512  1.00 98.78           C  
ATOM    184  O   HIS A  24       2.395  -5.422  -1.421  1.00 98.78           O  
ATOM    185  CG  HIS A  24       0.359  -7.575   1.951  1.00 98.78           C  
ATOM    186  CD2 HIS A  24      -0.985  -7.498   1.808  1.00 98.78           C  
ATOM    187  ND1 HIS A  24       0.608  -8.747   2.632  1.00 98.78           N  
ATOM    188  CE1 HIS A  24      -0.539  -9.353   2.888  1.00 98.78           C  
ATOM    189  NE2 HIS A  24      -1.521  -8.615   2.399  1.00 98.78           N  
ATOM    190  N   GLY A  25       4.003  -5.622   0.211  1.00 98.72           N  
ATOM    191  CA  GLY A  25       4.739  -4.506  -0.362  1.00 98.72           C  
ATOM    192  C   GLY A  25       5.129  -4.730  -1.811  1.00 98.72           C  
ATOM    193  O   GLY A  25       4.959  -3.842  -2.650  1.00 98.72           O  
ATOM    194  N   GLN A  26       5.588  -5.950  -2.117  1.00 98.50           N  
ATOM    195  CA  GLN A  26       5.983  -6.261  -3.487  1.00 98.50           C  
ATOM    196  C   GLN A  26       4.782  -6.224  -4.428  1.00 98.50           C  
ATOM    197  CB  GLN A  26       6.660  -7.631  -3.553  1.00 98.50           C  
ATOM    198  O   GLN A  26       4.850  -5.634  -5.508  1.00 98.50           O  
ATOM    199  CG  GLN A  26       7.259  -7.956  -4.914  1.00 98.50           C  
ATOM    200  CD  GLN A  26       7.975  -9.294  -4.936  1.00 98.50           C  
ATOM    201  NE2 GLN A  26       9.242  -9.282  -5.337  1.00 98.50           N  
ATOM    202  OE1 GLN A  26       7.395 -10.329  -4.595  1.00 98.50           O  
ATOM    203  N   ASP A  27       3.704  -6.768  -4.051  1.00 98.64           N  
ATOM    204  CA  ASP A  27       2.502  -6.795  -4.879  1.00 98.64           C  
ATOM    205  C   ASP A  27       1.991  -5.382  -5.153  1.00 98.64           C  
ATOM    206  CB  ASP A  27       1.408  -7.629  -4.210  1.00 98.64           C  
ATOM    207  O   ASP A  27       1.591  -5.067  -6.275  1.00 98.64           O  
ATOM    208  CG  ASP A  27       1.673  -9.122  -4.280  1.00 98.64           C  
ATOM    209  OD1 ASP A  27       2.587  -9.545  -5.022  1.00 98.64           O  
ATOM    210  OD2 ASP A  27       0.961  -9.883  -3.591  1.00 98.64           O  
ATOM    211  N   ILE A  28       2.061  -4.594  -4.138  1.00 98.86           N  
ATOM    212  CA  ILE A  28       1.548  -3.234  -4.261  1.00 98.86           C  
ATOM    213  C   ILE A  28       2.425  -2.437  -5.224  1.00 98.86           C  
ATOM    214  CB  ILE A  28       1.481  -2.529  -2.888  1.00 98.86           C  
ATOM    215  O   ILE A  28       1.917  -1.738  -6.103  1.00 98.86           O  
ATOM    216  CG1 ILE A  28       0.296  -3.060  -2.073  1.00 98.86           C  
ATOM    217  CG2 ILE A  28       1.388  -1.011  -3.064  1.00 98.86           C  
ATOM    218  CD1 ILE A  28       0.344  -2.689  -0.597  1.00 98.86           C  
ATOM    219  N   LEU A  29       3.686  -2.544  -5.109  1.00 98.73           N  
ATOM    220  CA  LEU A  29       4.569  -1.790  -5.991  1.00 98.73           C  
ATOM    221  C   LEU A  29       4.466  -2.296  -7.426  1.00 98.73           C  
ATOM    222  CB  LEU A  29       6.019  -1.886  -5.507  1.00 98.73           C  
ATOM    223  O   LEU A  29       4.439  -1.500  -8.368  1.00 98.73           O  
ATOM    224  CG  LEU A  29       6.368  -1.087  -4.251  1.00 98.73           C  
ATOM    225  CD1 LEU A  29       7.788  -1.409  -3.796  1.00 98.73           C  
ATOM    226  CD2 LEU A  29       6.209   0.408  -4.506  1.00 98.73           C  
ATOM    227  N   ILE A  30       4.388  -3.591  -7.580  1.00 98.62           N  
ATOM    228  CA  ILE A  30       4.225  -4.145  -8.920  1.00 98.62           C  
ATOM    229  C   ILE A  30       2.918  -3.645  -9.530  1.00 98.62           C  
ATOM    230  CB  ILE A  30       4.250  -5.690  -8.898  1.00 98.62           C  
ATOM    231  O   ILE A  30       2.889  -3.216 -10.686  1.00 98.62           O  
ATOM    232  CG1 ILE A  30       5.666  -6.198  -8.606  1.00 98.62           C  
ATOM    233  CG2 ILE A  30       3.727  -6.257 -10.222  1.00 98.62           C  
ATOM    234  CD1 ILE A  30       5.748  -7.698  -8.358  1.00 98.62           C  
ATOM    235  N   ARG A  31       1.881  -3.679  -8.716  1.00 98.53           N  
ATOM    236  CA  ARG A  31       0.602  -3.177  -9.208  1.00 98.53           C  
ATOM    237  C   ARG A  31       0.710  -1.714  -9.622  1.00 98.53           C  
ATOM    238  CB  ARG A  31      -0.485  -3.342  -8.144  1.00 98.53           C  
ATOM    239  O   ARG A  31       0.187  -1.318 -10.665  1.00 98.53           O  
ATOM    240  CG  ARG A  31      -1.806  -2.682  -8.505  1.00 98.53           C  
ATOM    241  CD  ARG A  31      -2.413  -3.287  -9.764  1.00 98.53           C  
ATOM    242  NE  ARG A  31      -3.702  -2.680 -10.086  1.00 98.53           N  
ATOM    243  NH1 ARG A  31      -4.066  -3.961 -11.974  1.00 98.53           N  
ATOM    244  NH2 ARG A  31      -5.613  -2.398 -11.327  1.00 98.53           N  
ATOM    245  CZ  ARG A  31      -4.457  -3.014 -11.128  1.00 98.53           C  
ATOM    246  N   LEU A  32       1.369  -0.930  -8.835  1.00 98.70           N  
ATOM    247  CA  LEU A  32       1.579   0.484  -9.122  1.00 98.70           C  
ATOM    248  C   LEU A  32       2.322   0.667 -10.442  1.00 98.70           C  
ATOM    249  CB  LEU A  32       2.359   1.152  -7.987  1.00 98.70           C  
ATOM    250  O   LEU A  32       1.880   1.424 -11.308  1.00 98.70           O  
ATOM    251  CG  LEU A  32       2.817   2.591  -8.234  1.00 98.70           C  
ATOM    252  CD1 LEU A  32       1.611   3.507  -8.415  1.00 98.70           C  
ATOM    253  CD2 LEU A  32       3.696   3.077  -7.086  1.00 98.70           C  
ATOM    254  N   PHE A  33       3.359  -0.047 -10.625  1.00 98.42           N  
ATOM    255  CA  PHE A  33       4.209   0.131 -11.797  1.00 98.42           C  
ATOM    256  C   PHE A  33       3.507  -0.364 -13.056  1.00 98.42           C  
ATOM    257  CB  PHE A  33       5.540  -0.604 -11.614  1.00 98.42           C  
ATOM    258  O   PHE A  33       3.650   0.229 -14.127  1.00 98.42           O  
ATOM    259  CG  PHE A  33       6.373  -0.077 -10.477  1.00 98.42           C  
ATOM    260  CD1 PHE A  33       6.284   1.254 -10.090  1.00 98.42           C  
ATOM    261  CD2 PHE A  33       7.246  -0.914  -9.794  1.00 98.42           C  
ATOM    262  CE1 PHE A  33       7.054   1.745  -9.037  1.00 98.42           C  
ATOM    263  CE2 PHE A  33       8.019  -0.432  -8.742  1.00 98.42           C  
ATOM    264  CZ  PHE A  33       7.922   0.898  -8.365  1.00 98.42           C  
ATOM    265  N   LYS A  34       2.716  -1.321 -12.958  1.00 97.74           N  
ATOM    266  CA  LYS A  34       2.001  -1.852 -14.115  1.00 97.74           C  
ATOM    267  C   LYS A  34       0.847  -0.938 -14.516  1.00 97.74           C  
ATOM    268  CB  LYS A  34       1.478  -3.260 -13.823  1.00 97.74           C  
ATOM    269  O   LYS A  34       0.624  -0.697 -15.705  1.00 97.74           O  
ATOM    270  CG  LYS A  34       2.556  -4.334 -13.826  1.00 97.74           C  
ATOM    271  CD  LYS A  34       1.951  -5.732 -13.814  1.00 97.74           C  
ATOM    272  CE  LYS A  34       1.297  -6.071 -15.147  1.00 97.74           C  
ATOM    273  NZ  LYS A  34       0.637  -7.410 -15.115  1.00 97.74           N  
ATOM    274  N   SER A  35       0.191  -0.424 -13.534  1.00 97.82           N  
ATOM    275  CA  SER A  35      -0.992   0.383 -13.816  1.00 97.82           C  
ATOM    276  C   SER A  35      -0.610   1.809 -14.198  1.00 97.82           C  
ATOM    277  CB  SER A  35      -1.928   0.403 -12.608  1.00 97.82           C  
ATOM    278  O   SER A  35      -1.318   2.462 -14.967  1.00 97.82           O  
ATOM    279  OG  SER A  35      -2.374  -0.905 -12.295  1.00 97.82           O  
ATOM    280  N   HIS A  36       0.519   2.188 -13.661  1.00 97.98           N  
ATOM    281  CA  HIS A  36       1.010   3.537 -13.915  1.00 97.98           C  
ATOM    282  C   HIS A  36       2.521   3.543 -14.124  1.00 97.98           C  
ATOM    283  CB  HIS A  36       0.636   4.470 -12.762  1.00 97.98           C  
ATOM    284  O   HIS A  36       3.272   3.961 -13.241  1.00 97.98           O  
ATOM    285  CG  HIS A  36      -0.826   4.481 -12.449  1.00 97.98           C  
ATOM    286  CD2 HIS A  36      -1.535   3.841 -11.490  1.00 97.98           C  
ATOM    287  ND1 HIS A  36      -1.737   5.219 -13.175  1.00 97.98           N  
ATOM    288  CE1 HIS A  36      -2.946   5.032 -12.673  1.00 97.98           C  
ATOM    289  NE2 HIS A  36      -2.851   4.200 -11.650  1.00 97.98           N  
ATOM    290  N   PRO A  37       2.991   3.169 -15.268  1.00 96.92           N  
ATOM    291  CA  PRO A  37       4.416   2.977 -15.544  1.00 96.92           C  
ATOM    292  C   PRO A  37       5.233   4.251 -15.340  1.00 96.92           C  
ATOM    293  CB  PRO A  37       4.436   2.545 -17.013  1.00 96.92           C  
ATOM    294  O   PRO A  37       6.440   4.182 -15.094  1.00 96.92           O  
ATOM    295  CG  PRO A  37       3.093   1.933 -17.249  1.00 96.92           C  
ATOM    296  CD  PRO A  37       2.085   2.650 -16.396  1.00 96.92           C  
ATOM    297  N   GLU A  38       4.590   5.444 -15.483  1.00 97.39           N  
ATOM    298  CA  GLU A  38       5.298   6.701 -15.259  1.00 97.39           C  
ATOM    299  C   GLU A  38       5.837   6.784 -13.834  1.00 97.39           C  
ATOM    300  CB  GLU A  38       4.381   7.892 -15.546  1.00 97.39           C  
ATOM    301  O   GLU A  38       6.765   7.548 -13.560  1.00 97.39           O  
ATOM    302  CG  GLU A  38       3.173   7.975 -14.624  1.00 97.39           C  
ATOM    303  CD  GLU A  38       1.965   7.215 -15.148  1.00 97.39           C  
ATOM    304  OE1 GLU A  38       0.820   7.574 -14.790  1.00 97.39           O  
ATOM    305  OE2 GLU A  38       2.165   6.252 -15.921  1.00 97.39           O  
ATOM    306  N   THR A  39       5.235   6.058 -12.921  1.00 98.07           N  
ATOM    307  CA  THR A  39       5.703   6.082 -11.540  1.00 98.07           C  
ATOM    308  C   THR A  39       7.029   5.339 -11.405  1.00 98.07           C  
ATOM    309  CB  THR A  39       4.664   5.461 -10.588  1.00 98.07           C  
ATOM    310  O   THR A  39       7.843   5.663 -10.538  1.00 98.07           O  
ATOM    311  CG2 THR A  39       3.363   6.256 -10.600  1.00 98.07           C  
ATOM    312  OG1 THR A  39       4.393   4.115 -10.998  1.00 98.07           O  
ATOM    313  N   LEU A  40       7.297   4.360 -12.194  1.00 97.56           N  
ATOM    314  CA  LEU A  40       8.541   3.598 -12.179  1.00 97.56           C  
ATOM    315  C   LEU A  40       9.730   4.491 -12.518  1.00 97.56           C  
ATOM    316  CB  LEU A  40       8.467   2.431 -13.166  1.00 97.56           C  
ATOM    317  O   LEU A  40      10.830   4.292 -11.997  1.00 97.56           O  
ATOM    318  CG  LEU A  40       9.670   1.487 -13.193  1.00 97.56           C  
ATOM    319  CD1 LEU A  40       9.899   0.881 -11.812  1.00 97.56           C  
ATOM    320  CD2 LEU A  40       9.470   0.394 -14.236  1.00 97.56           C  
ATOM    321  N   GLU A  41       9.486   5.512 -13.286  1.00 96.75           N  
ATOM    322  CA  GLU A  41      10.547   6.408 -13.736  1.00 96.75           C  
ATOM    323  C   GLU A  41      11.118   7.214 -12.572  1.00 96.75           C  
ATOM    324  CB  GLU A  41      10.030   7.351 -14.825  1.00 96.75           C  
ATOM    325  O   GLU A  41      12.217   7.764 -12.672  1.00 96.75           O  
ATOM    326  CG  GLU A  41       9.620   6.643 -16.108  1.00 96.75           C  
ATOM    327  CD  GLU A  41      10.763   5.889 -16.769  1.00 96.75           C  
ATOM    328  OE1 GLU A  41      10.536   4.768 -17.279  1.00 96.75           O  
ATOM    329  OE2 GLU A  41      11.894   6.422 -16.775  1.00 96.75           O  
ATOM    330  N   LYS A  42      10.393   7.217 -11.471  1.00 96.94           N  
ATOM    331  CA  LYS A  42      10.836   7.968 -10.300  1.00 96.94           C  
ATOM    332  C   LYS A  42      11.838   7.164  -9.478  1.00 96.94           C  
ATOM    333  CB  LYS A  42       9.640   8.362  -9.431  1.00 96.94           C  
ATOM    334  O   LYS A  42      12.434   7.685  -8.533  1.00 96.94           O  
ATOM    335  CG  LYS A  42       8.715   9.382 -10.077  1.00 96.94           C  
ATOM    336  CD  LYS A  42       9.410  10.723 -10.273  1.00 96.94           C  
ATOM    337  CE  LYS A  42       8.460  11.770 -10.838  1.00 96.94           C  
ATOM    338  NZ  LYS A  42       9.143  13.080 -11.053  1.00 96.94           N  
ATOM    339  N   PHE A  43      11.955   5.940  -9.836  1.00 96.59           N  
ATOM    340  CA  PHE A  43      12.832   5.058  -9.076  1.00 96.59           C  
ATOM    341  C   PHE A  43      14.054   4.669  -9.899  1.00 96.59           C  
ATOM    342  CB  PHE A  43      12.079   3.801  -8.630  1.00 96.59           C  
ATOM    343  O   PHE A  43      14.017   3.696 -10.654  1.00 96.59           O  
ATOM    344  CG  PHE A  43      10.972   4.073  -7.647  1.00 96.59           C  
ATOM    345  CD1 PHE A  43      11.181   3.915  -6.283  1.00 96.59           C  
ATOM    346  CD2 PHE A  43       9.722   4.488  -8.088  1.00 96.59           C  
ATOM    347  CE1 PHE A  43      10.159   4.166  -5.371  1.00 96.59           C  
ATOM    348  CE2 PHE A  43       8.696   4.741  -7.183  1.00 96.59           C  
ATOM    349  CZ  PHE A  43       8.916   4.579  -5.825  1.00 96.59           C  
ATOM    350  N   ASP A  44      15.188   5.346  -9.722  1.00 95.74           N  
ATOM    351  CA  ASP A  44      16.399   5.071 -10.490  1.00 95.74           C  
ATOM    352  C   ASP A  44      16.865   3.632 -10.285  1.00 95.74           C  
ATOM    353  CB  ASP A  44      17.513   6.046 -10.102  1.00 95.74           C  
ATOM    354  O   ASP A  44      17.335   2.986 -11.224  1.00 95.74           O  
ATOM    355  CG  ASP A  44      17.257   7.462 -10.586  1.00 95.74           C  
ATOM    356  OD1 ASP A  44      16.533   7.643 -11.589  1.00 95.74           O  
ATOM    357  OD2 ASP A  44      17.788   8.406  -9.962  1.00 95.74           O  
ATOM    358  N   ARG A  45      16.553   3.123  -9.149  1.00 95.87           N  
ATOM    359  CA  ARG A  45      17.021   1.786  -8.796  1.00 95.87           C  
ATOM    360  C   ARG A  45      16.187   0.713  -9.487  1.00 95.87           C  
ATOM    361  CB  ARG A  45      16.981   1.586  -7.279  1.00 95.87           C  
ATOM    362  O   ARG A  45      16.631  -0.427  -9.634  1.00 95.87           O  
ATOM    363  CG  ARG A  45      18.054   2.357  -6.527  1.00 95.87           C  
ATOM    364  CD  ARG A  45      17.921   2.185  -5.021  1.00 95.87           C  
ATOM    365  NE  ARG A  45      18.302   0.841  -4.595  1.00 95.87           N  
ATOM    366  NH1 ARG A  45      17.885   1.209  -2.353  1.00 95.87           N  
ATOM    367  NH2 ARG A  45      18.644  -0.834  -3.062  1.00 95.87           N  
ATOM    368  CZ  ARG A  45      18.276   0.408  -3.338  1.00 95.87           C  
ATOM    369  N   PHE A  46      14.985   1.083  -9.889  1.00 97.37           N  
ATOM    370  CA  PHE A  46      14.086   0.032 -10.350  1.00 97.37           C  
ATOM    371  C   PHE A  46      13.693   0.255 -11.805  1.00 97.37           C  
ATOM    372  CB  PHE A  46      12.833  -0.029  -9.471  1.00 97.37           C  
ATOM    373  O   PHE A  46      13.085  -0.617 -12.430  1.00 97.37           O  
ATOM    374  CG  PHE A  46      13.127  -0.200  -8.005  1.00 97.37           C  
ATOM    375  CD1 PHE A  46      14.082  -1.113  -7.576  1.00 97.37           C  
ATOM    376  CD2 PHE A  46      12.448   0.553  -7.056  1.00 97.37           C  
ATOM    377  CE1 PHE A  46      14.357  -1.274  -6.219  1.00 97.37           C  
ATOM    378  CE2 PHE A  46      12.717   0.398  -5.699  1.00 97.37           C  
ATOM    379  CZ  PHE A  46      13.671  -0.517  -5.283  1.00 97.37           C  
ATOM    380  N   LYS A  47      14.069   1.391 -12.385  1.00 95.77           N  
ATOM    381  CA  LYS A  47      13.536   1.753 -13.696  1.00 95.77           C  
ATOM    382  C   LYS A  47      13.986   0.760 -14.764  1.00 95.77           C  
ATOM    383  CB  LYS A  47      13.970   3.168 -14.079  1.00 95.77           C  
ATOM    384  O   LYS A  47      13.408   0.707 -15.852  1.00 95.77           O  
ATOM    385  CG  LYS A  47      15.476   3.338 -14.217  1.00 95.77           C  
ATOM    386  CD  LYS A  47      15.847   4.777 -14.556  1.00 95.77           C  
ATOM    387  CE  LYS A  47      17.352   4.942 -14.722  1.00 95.77           C  
ATOM    388  NZ  LYS A  47      17.715   6.335 -15.120  1.00 95.77           N  
ATOM    389  N   HIS A  48      14.950  -0.093 -14.452  1.00 96.47           N  
ATOM    390  CA  HIS A  48      15.438  -1.092 -15.395  1.00 96.47           C  
ATOM    391  C   HIS A  48      14.530  -2.317 -15.419  1.00 96.47           C  
ATOM    392  CB  HIS A  48      16.869  -1.506 -15.045  1.00 96.47           C  
ATOM    393  O   HIS A  48      14.634  -3.155 -16.318  1.00 96.47           O  
ATOM    394  CG  HIS A  48      17.001  -2.117 -13.686  1.00 96.47           C  
ATOM    395  CD2 HIS A  48      17.248  -3.392 -13.304  1.00 96.47           C  
ATOM    396  ND1 HIS A  48      16.871  -1.385 -12.525  1.00 96.47           N  
ATOM    397  CE1 HIS A  48      17.035  -2.186 -11.486  1.00 96.47           C  
ATOM    398  NE2 HIS A  48      17.264  -3.410 -11.932  1.00 96.47           N  
ATOM    399  N   LEU A  49      13.693  -2.445 -14.418  1.00 96.84           N  
ATOM    400  CA  LEU A  49      12.793  -3.592 -14.361  1.00 96.84           C  
ATOM    401  C   LEU A  49      11.670  -3.452 -15.384  1.00 96.84           C  
ATOM    402  CB  LEU A  49      12.204  -3.743 -12.956  1.00 96.84           C  
ATOM    403  O   LEU A  49      10.785  -2.608 -15.228  1.00 96.84           O  
ATOM    404  CG  LEU A  49      13.209  -3.876 -11.811  1.00 96.84           C  
ATOM    405  CD1 LEU A  49      12.482  -3.919 -10.471  1.00 96.84           C  
ATOM    406  CD2 LEU A  49      14.071  -5.120 -11.997  1.00 96.84           C  
ATOM    407  N   LYS A  50      11.609  -4.333 -16.449  1.00 90.65           N  
ATOM    408  CA  LYS A  50      10.749  -4.132 -17.611  1.00 90.65           C  
ATOM    409  C   LYS A  50       9.538  -5.060 -17.565  1.00 90.65           C  
ATOM    410  CB  LYS A  50      11.532  -4.357 -18.905  1.00 90.65           C  
ATOM    411  O   LYS A  50       8.507  -4.775 -18.178  1.00 90.65           O  
ATOM    412  CG  LYS A  50      12.755  -3.464 -19.052  1.00 90.65           C  
ATOM    413  CD  LYS A  50      12.362  -2.004 -19.240  1.00 90.65           C  
ATOM    414  CE  LYS A  50      13.583  -1.117 -19.441  1.00 90.65           C  
ATOM    415  NZ  LYS A  50      13.251   0.329 -19.267  1.00 90.65           N  
ATOM    416  N   THR A  51       9.714  -6.140 -16.846  1.00 95.86           N  
ATOM    417  CA  THR A  51       8.622  -7.106 -16.841  1.00 95.86           C  
ATOM    418  C   THR A  51       8.174  -7.410 -15.414  1.00 95.86           C  
ATOM    419  CB  THR A  51       9.030  -8.414 -17.543  1.00 95.86           C  
ATOM    420  O   THR A  51       8.917  -7.169 -14.460  1.00 95.86           O  
ATOM    421  CG2 THR A  51       9.605  -8.138 -18.929  1.00 95.86           C  
ATOM    422  OG1 THR A  51      10.018  -9.086 -16.753  1.00 95.86           O  
ATOM    423  N   GLU A  52       6.997  -7.876 -15.277  1.00 97.13           N  
ATOM    424  CA  GLU A  52       6.482  -8.282 -13.973  1.00 97.13           C  
ATOM    425  C   GLU A  52       7.341  -9.384 -13.359  1.00 97.13           C  
ATOM    426  CB  GLU A  52       5.030  -8.752 -14.092  1.00 97.13           C  
ATOM    427  O   GLU A  52       7.598  -9.378 -12.153  1.00 97.13           O  
ATOM    428  CG  GLU A  52       4.386  -9.105 -12.758  1.00 97.13           C  
ATOM    429  CD  GLU A  52       2.896  -9.385 -12.867  1.00 97.13           C  
ATOM    430  OE1 GLU A  52       2.329 -10.018 -11.948  1.00 97.13           O  
ATOM    431  OE2 GLU A  52       2.290  -8.968 -13.879  1.00 97.13           O  
ATOM    432  N   ALA A  53       7.804 -10.300 -14.169  1.00 98.06           N  
ATOM    433  CA  ALA A  53       8.659 -11.382 -13.688  1.00 98.06           C  
ATOM    434  C   ALA A  53       9.939 -10.833 -13.063  1.00 98.06           C  
ATOM    435  CB  ALA A  53       8.996 -12.341 -14.828  1.00 98.06           C  
ATOM    436  O   ALA A  53      10.366 -11.294 -12.002  1.00 98.06           O  
ATOM    437  N   GLU A  54      10.510  -9.819 -13.749  1.00 98.22           N  
ATOM    438  CA  GLU A  54      11.706  -9.192 -13.195  1.00 98.22           C  
ATOM    439  C   GLU A  54      11.407  -8.516 -11.860  1.00 98.22           C  
ATOM    440  CB  GLU A  54      12.286  -8.175 -14.181  1.00 98.22           C  
ATOM    441  O   GLU A  54      12.201  -8.605 -10.921  1.00 98.22           O  
ATOM    442  CG  GLU A  54      12.888  -8.803 -15.430  1.00 98.22           C  
ATOM    443  CD  GLU A  54      13.346  -7.779 -16.456  1.00 98.22           C  
ATOM    444  OE1 GLU A  54      14.222  -8.104 -17.290  1.00 98.22           O  
ATOM    445  OE2 GLU A  54      12.826  -6.641 -16.425  1.00 98.22           O  
ATOM    446  N   MET A  55      10.273  -7.867 -11.795  1.00 98.38           N  
ATOM    447  CA  MET A  55       9.870  -7.176 -10.573  1.00 98.38           C  
ATOM    448  C   MET A  55       9.663  -8.166  -9.432  1.00 98.38           C  
ATOM    449  CB  MET A  55       8.590  -6.371 -10.807  1.00 98.38           C  
ATOM    450  O   MET A  55      10.121  -7.933  -8.312  1.00 98.38           O  
ATOM    451  CG  MET A  55       8.766  -5.205 -11.765  1.00 98.38           C  
ATOM    452  SD  MET A  55       7.171  -4.415 -12.212  1.00 98.38           S  
ATOM    453  CE  MET A  55       7.737  -3.244 -13.477  1.00 98.38           C  
ATOM    454  N   LYS A  56       9.092  -9.318  -9.747  1.00 98.06           N  
ATOM    455  CA  LYS A  56       8.836 -10.341  -8.737  1.00 98.06           C  
ATOM    456  C   LYS A  56      10.139 -10.967  -8.246  1.00 98.06           C  
ATOM    457  CB  LYS A  56       7.911 -11.425  -9.292  1.00 98.06           C  
ATOM    458  O   LYS A  56      10.235 -11.389  -7.092  1.00 98.06           O  
ATOM    459  CG  LYS A  56       6.453 -11.002  -9.391  1.00 98.06           C  
ATOM    460  CD  LYS A  56       5.571 -12.145  -9.880  1.00 98.06           C  
ATOM    461  CE  LYS A  56       4.104 -11.740  -9.924  1.00 98.06           C  
ATOM    462  NZ  LYS A  56       3.243 -12.838 -10.458  1.00 98.06           N  
ATOM    463  N   ALA A  57      11.090 -10.973  -9.108  1.00 98.10           N  
ATOM    464  CA  ALA A  57      12.358 -11.617  -8.777  1.00 98.10           C  
ATOM    465  C   ALA A  57      13.288 -10.654  -8.045  1.00 98.10           C  
ATOM    466  CB  ALA A  57      13.032 -12.147 -10.040  1.00 98.10           C  
ATOM    467  O   ALA A  57      14.317 -11.066  -7.504  1.00 98.10           O  
ATOM    468  N   SER A  58      12.899  -9.408  -8.003  1.00 98.22           N  
ATOM    469  CA  SER A  58      13.793  -8.397  -7.448  1.00 98.22           C  
ATOM    470  C   SER A  58      13.718  -8.368  -5.925  1.00 98.22           C  
ATOM    471  CB  SER A  58      13.456  -7.015  -8.010  1.00 98.22           C  
ATOM    472  O   SER A  58      12.704  -7.955  -5.357  1.00 98.22           O  
ATOM    473  OG  SER A  58      14.169  -6.004  -7.320  1.00 98.22           O  
ATOM    474  N   GLU A  59      14.842  -8.659  -5.274  1.00 97.83           N  
ATOM    475  CA  GLU A  59      14.924  -8.612  -3.818  1.00 97.83           C  
ATOM    476  C   GLU A  59      14.918  -7.173  -3.310  1.00 97.83           C  
ATOM    477  CB  GLU A  59      16.180  -9.337  -3.326  1.00 97.83           C  
ATOM    478  O   GLU A  59      14.352  -6.884  -2.254  1.00 97.83           O  
ATOM    479  CG  GLU A  59      16.138 -10.845  -3.527  1.00 97.83           C  
ATOM    480  CD  GLU A  59      14.943 -11.506  -2.858  1.00 97.83           C  
ATOM    481  OE1 GLU A  59      14.305 -12.382  -3.483  1.00 97.83           O  
ATOM    482  OE2 GLU A  59      14.643 -11.144  -1.698  1.00 97.83           O  
ATOM    483  N   ASP A  60      15.476  -6.366  -4.083  1.00 98.00           N  
ATOM    484  CA  ASP A  60      15.524  -4.957  -3.704  1.00 98.00           C  
ATOM    485  C   ASP A  60      14.128  -4.339  -3.707  1.00 98.00           C  
ATOM    486  CB  ASP A  60      16.445  -4.179  -4.646  1.00 98.00           C  
ATOM    487  O   ASP A  60      13.795  -3.540  -2.829  1.00 98.00           O  
ATOM    488  CG  ASP A  60      17.917  -4.466  -4.406  1.00 98.00           C  
ATOM    489  OD1 ASP A  60      18.277  -4.927  -3.302  1.00 98.00           O  
ATOM    490  OD2 ASP A  60      18.725  -4.226  -5.330  1.00 98.00           O  
ATOM    491  N   LEU A  61      13.358  -4.685  -4.736  1.00 98.07           N  
ATOM    492  CA  LEU A  61      11.993  -4.173  -4.772  1.00 98.07           C  
ATOM    493  C   LEU A  61      11.196  -4.666  -3.569  1.00 98.07           C  
ATOM    494  CB  LEU A  61      11.296  -4.594  -6.068  1.00 98.07           C  
ATOM    495  O   LEU A  61      10.448  -3.900  -2.957  1.00 98.07           O  
ATOM    496  CG  LEU A  61       9.936  -3.951  -6.346  1.00 98.07           C  
ATOM    497  CD1 LEU A  61      10.082  -2.439  -6.482  1.00 98.07           C  
ATOM    498  CD2 LEU A  61       9.309  -4.548  -7.602  1.00 98.07           C  
ATOM    499  N   LYS A  62      11.403  -5.875  -3.248  1.00 98.32           N  
ATOM    500  CA  LYS A  62      10.732  -6.446  -2.083  1.00 98.32           C  
ATOM    501  C   LYS A  62      11.125  -5.709  -0.806  1.00 98.32           C  
ATOM    502  CB  LYS A  62      11.058  -7.934  -1.951  1.00 98.32           C  
ATOM    503  O   LYS A  62      10.263  -5.337  -0.007  1.00 98.32           O  
ATOM    504  CG  LYS A  62      10.221  -8.660  -0.908  1.00 98.32           C  
ATOM    505  CD  LYS A  62      10.432 -10.168  -0.973  1.00 98.32           C  
ATOM    506  CE  LYS A  62      11.791 -10.567  -0.413  1.00 98.32           C  
ATOM    507  NZ  LYS A  62      11.945 -12.051  -0.339  1.00 98.32           N  
ATOM    508  N   LYS A  63      12.364  -5.457  -0.644  1.00 98.52           N  
ATOM    509  CA  LYS A  63      12.857  -4.738   0.528  1.00 98.52           C  
ATOM    510  C   LYS A  63      12.288  -3.323   0.584  1.00 98.52           C  
ATOM    511  CB  LYS A  63      14.386  -4.688   0.523  1.00 98.52           C  
ATOM    512  O   LYS A  63      11.910  -2.842   1.655  1.00 98.52           O  
ATOM    513  CG  LYS A  63      15.049  -6.015   0.863  1.00 98.52           C  
ATOM    514  CD  LYS A  63      16.568  -5.903   0.835  1.00 98.52           C  
ATOM    515  CE  LYS A  63      17.233  -7.248   1.098  1.00 98.52           C  
ATOM    516  NZ  LYS A  63      18.716  -7.173   0.938  1.00 98.52           N  
ATOM    517  N   HIS A  64      12.265  -2.750  -0.631  1.00 98.32           N  
ATOM    518  CA  HIS A  64      11.693  -1.409  -0.660  1.00 98.32           C  
ATOM    519  C   HIS A  64      10.223  -1.428  -0.255  1.00 98.32           C  
ATOM    520  CB  HIS A  64      11.847  -0.791  -2.051  1.00 98.32           C  
ATOM    521  O   HIS A  64       9.764  -0.547   0.475  1.00 98.32           O  
ATOM    522  CG  HIS A  64      11.456   0.652  -2.113  1.00 98.32           C  
ATOM    523  CD2 HIS A  64      10.439   1.270  -2.757  1.00 98.32           C  
ATOM    524  ND1 HIS A  64      12.155   1.641  -1.455  1.00 98.32           N  
ATOM    525  CE1 HIS A  64      11.582   2.809  -1.693  1.00 98.32           C  
ATOM    526  NE2 HIS A  64      10.539   2.612  -2.481  1.00 98.32           N  
ATOM    527  N   GLY A  65       9.514  -2.423  -0.733  1.00 98.52           N  
ATOM    528  CA  GLY A  65       8.127  -2.568  -0.321  1.00 98.52           C  
ATOM    529  C   GLY A  65       7.957  -2.645   1.185  1.00 98.52           C  
ATOM    530  O   GLY A  65       7.035  -2.045   1.742  1.00 98.52           O  
ATOM    531  N   VAL A  66       8.821  -3.294   1.845  1.00 98.71           N  
ATOM    532  CA  VAL A  66       8.771  -3.399   3.300  1.00 98.71           C  
ATOM    533  C   VAL A  66       8.942  -2.017   3.925  1.00 98.71           C  
ATOM    534  CB  VAL A  66       9.852  -4.364   3.837  1.00 98.71           C  
ATOM    535  O   VAL A  66       8.205  -1.648   4.843  1.00 98.71           O  
ATOM    536  CG1 VAL A  66       9.939  -4.284   5.360  1.00 98.71           C  
ATOM    537  CG2 VAL A  66       9.558  -5.795   3.390  1.00 98.71           C  
ATOM    538  N   THR A  67       9.862  -1.255   3.405  1.00 98.16           N  
ATOM    539  CA  THR A  67      10.122   0.082   3.928  1.00 98.16           C  
ATOM    540  C   THR A  67       8.889   0.969   3.783  1.00 98.16           C  
ATOM    541  CB  THR A  67      11.317   0.739   3.212  1.00 98.16           C  
ATOM    542  O   THR A  67       8.489   1.645   4.733  1.00 98.16           O  
ATOM    543  CG2 THR A  67      11.535   2.166   3.702  1.00 98.16           C  
ATOM    544  OG1 THR A  67      12.500  -0.028   3.467  1.00 98.16           O  
ATOM    545  N   VAL A  68       8.291   0.871   2.632  1.00 98.03           N  
ATOM    546  CA  VAL A  68       7.127   1.702   2.342  1.00 98.03           C  
ATOM    547  C   VAL A  68       5.979   1.328   3.277  1.00 98.03           C  
ATOM    548  CB  VAL A  68       6.682   1.562   0.869  1.00 98.03           C  
ATOM    549  O   VAL A  68       5.389   2.197   3.924  1.00 98.03           O  
ATOM    550  CG1 VAL A  68       5.309   2.198   0.657  1.00 98.03           C  
ATOM    551  CG2 VAL A  68       7.715   2.192  -0.062  1.00 98.03           C  
ATOM    552  N   LEU A  69       5.720   0.099   3.432  1.00 98.61           N  
ATOM    553  CA  LEU A  69       4.536  -0.311   4.178  1.00 98.61           C  
ATOM    554  C   LEU A  69       4.777  -0.208   5.680  1.00 98.61           C  
ATOM    555  CB  LEU A  69       4.140  -1.743   3.810  1.00 98.61           C  
ATOM    556  O   LEU A  69       3.833  -0.033   6.454  1.00 98.61           O  
ATOM    557  CG  LEU A  69       3.604  -1.956   2.393  1.00 98.61           C  
ATOM    558  CD1 LEU A  69       2.964  -3.335   2.270  1.00 98.61           C  
ATOM    559  CD2 LEU A  69       2.605  -0.863   2.029  1.00 98.61           C  
ATOM    560  N   THR A  70       5.974  -0.320   6.049  1.00 98.35           N  
ATOM    561  CA  THR A  70       6.277  -0.097   7.458  1.00 98.35           C  
ATOM    562  C   THR A  70       6.005   1.353   7.848  1.00 98.35           C  
ATOM    563  CB  THR A  70       7.742  -0.451   7.777  1.00 98.35           C  
ATOM    564  O   THR A  70       5.406   1.619   8.892  1.00 98.35           O  
ATOM    565  CG2 THR A  70       8.075  -0.153   9.235  1.00 98.35           C  
ATOM    566  OG1 THR A  70       7.956  -1.845   7.525  1.00 98.35           O  
ATOM    567  N   ALA A  71       6.415   2.239   7.010  1.00 97.96           N  
ATOM    568  CA  ALA A  71       6.164   3.654   7.273  1.00 97.96           C  
ATOM    569  C   ALA A  71       4.669   3.957   7.259  1.00 97.96           C  
ATOM    570  CB  ALA A  71       6.889   4.522   6.248  1.00 97.96           C  
ATOM    571  O   ALA A  71       4.156   4.625   8.161  1.00 97.96           O  
ATOM    572  N   LEU A  72       3.990   3.468   6.265  1.00 98.40           N  
ATOM    573  CA  LEU A  72       2.553   3.711   6.197  1.00 98.40           C  
ATOM    574  C   LEU A  72       1.840   3.093   7.396  1.00 98.40           C  
ATOM    575  CB  LEU A  72       1.975   3.145   4.897  1.00 98.40           C  
ATOM    576  O   LEU A  72       0.935   3.705   7.968  1.00 98.40           O  
ATOM    577  CG  LEU A  72       0.474   3.345   4.679  1.00 98.40           C  
ATOM    578  CD1 LEU A  72       0.124   4.828   4.735  1.00 98.40           C  
ATOM    579  CD2 LEU A  72       0.041   2.738   3.349  1.00 98.40           C  
ATOM    580  N   GLY A  73       2.242   1.910   7.762  1.00 98.53           N  
ATOM    581  CA  GLY A  73       1.650   1.280   8.931  1.00 98.53           C  
ATOM    582  C   GLY A  73       1.794   2.111  10.193  1.00 98.53           C  
ATOM    583  O   GLY A  73       0.843   2.242  10.967  1.00 98.53           O  
ATOM    584  N   ALA A  74       2.989   2.664  10.421  1.00 98.38           N  
ATOM    585  CA  ALA A  74       3.232   3.510  11.586  1.00 98.38           C  
ATOM    586  C   ALA A  74       2.305   4.723  11.586  1.00 98.38           C  
ATOM    587  CB  ALA A  74       4.691   3.960  11.622  1.00 98.38           C  
ATOM    588  O   ALA A  74       1.801   5.126  12.637  1.00 98.38           O  
ATOM    589  N   ILE A  75       2.034   5.204  10.411  1.00 98.49           N  
ATOM    590  CA  ILE A  75       1.155   6.359  10.267  1.00 98.49           C  
ATOM    591  C   ILE A  75      -0.284   5.953  10.579  1.00 98.49           C  
ATOM    592  CB  ILE A  75       1.246   6.966   8.849  1.00 98.49           C  
ATOM    593  O   ILE A  75      -0.974   6.630  11.345  1.00 98.49           O  
ATOM    594  CG1 ILE A  75       2.595   7.666   8.654  1.00 98.49           C  
ATOM    595  CG2 ILE A  75       0.085   7.934   8.601  1.00 98.49           C  
ATOM    596  CD1 ILE A  75       2.933   7.963   7.199  1.00 98.49           C  
ATOM    597  N   LEU A  76      -0.722   4.875  10.066  1.00 98.46           N  
ATOM    598  CA  LEU A  76      -2.094   4.416  10.250  1.00 98.46           C  
ATOM    599  C   LEU A  76      -2.374   4.116  11.719  1.00 98.46           C  
ATOM    600  CB  LEU A  76      -2.361   3.170   9.403  1.00 98.46           C  
ATOM    601  O   LEU A  76      -3.463   4.405  12.220  1.00 98.46           O  
ATOM    602  CG  LEU A  76      -2.353   3.367   7.886  1.00 98.46           C  
ATOM    603  CD1 LEU A  76      -2.555   2.032   7.177  1.00 98.46           C  
ATOM    604  CD2 LEU A  76      -3.427   4.366   7.471  1.00 98.46           C  
ATOM    605  N   LYS A  77      -1.473   3.666  12.395  1.00 98.47           N  
ATOM    606  CA  LYS A  77      -1.649   3.259  13.786  1.00 98.47           C  
ATOM    607  C   LYS A  77      -1.789   4.473  14.700  1.00 98.47           C  
ATOM    608  CB  LYS A  77      -0.476   2.391  14.244  1.00 98.47           C  
ATOM    609  O   LYS A  77      -2.253   4.351  15.836  1.00 98.47           O  
ATOM    610  CG  LYS A  77      -0.499   0.975  13.687  1.00 98.47           C  
ATOM    611  CD  LYS A  77       0.751   0.199  14.081  1.00 98.47           C  
ATOM    612  CE  LYS A  77       0.740  -1.210  13.504  1.00 98.47           C  
ATOM    613  NZ  LYS A  77       2.046  -1.905  13.714  1.00 98.47           N  
ATOM    614  N   LYS A  78      -1.454   5.679  14.145  1.00 98.43           N  
ATOM    615  CA  LYS A  78      -1.611   6.902  14.927  1.00 98.43           C  
ATOM    616  C   LYS A  78      -3.039   7.432  14.837  1.00 98.43           C  
ATOM    617  CB  LYS A  78      -0.624   7.971  14.457  1.00 98.43           C  
ATOM    618  O   LYS A  78      -3.403   8.375  15.543  1.00 98.43           O  
ATOM    619  CG  LYS A  78       0.835   7.618  14.705  1.00 98.43           C  
ATOM    620  CD  LYS A  78       1.112   7.394  16.186  1.00 98.43           C  
ATOM    621  CE  LYS A  78       2.575   7.642  16.526  1.00 98.43           C  
ATOM    622  NZ  LYS A  78       2.869   7.344  17.960  1.00 98.43           N  
ATOM    623  N   LYS A  79      -3.813   6.872  14.047  1.00 98.20           N  
ATOM    624  CA  LYS A  79      -5.241   7.153  13.926  1.00 98.20           C  
ATOM    625  C   LYS A  79      -5.495   8.648  13.758  1.00 98.20           C  
ATOM    626  CB  LYS A  79      -5.997   6.627  15.147  1.00 98.20           C  
ATOM    627  O   LYS A  79      -6.350   9.218  14.439  1.00 98.20           O  
ATOM    628  CG  LYS A  79      -5.920   5.117  15.320  1.00 98.20           C  
ATOM    629  CD  LYS A  79      -6.545   4.672  16.636  1.00 98.20           C  
ATOM    630  CE  LYS A  79      -8.063   4.773  16.597  1.00 98.20           C  
ATOM    631  NZ  LYS A  79      -8.692   4.131  17.790  1.00 98.20           N  
ATOM    632  N   GLY A  80      -4.688   9.278  12.948  1.00 97.33           N  
ATOM    633  CA  GLY A  80      -4.911  10.669  12.590  1.00 97.33           C  
ATOM    634  C   GLY A  80      -4.014  11.631  13.345  1.00 97.33           C  
ATOM    635  O   GLY A  80      -3.890  12.799  12.968  1.00 97.33           O  
ATOM    636  N   HIS A  81      -3.430  11.114  14.391  1.00 97.68           N  
ATOM    637  CA  HIS A  81      -2.459  11.915  15.128  1.00 97.68           C  
ATOM    638  C   HIS A  81      -1.038  11.632  14.653  1.00 97.68           C  
ATOM    639  CB  HIS A  81      -2.573  11.649  16.630  1.00 97.68           C  
ATOM    640  O   HIS A  81      -0.164  11.301  15.458  1.00 97.68           O  
ATOM    641  CG  HIS A  81      -3.951  11.859  17.173  1.00 97.68           C  
ATOM    642  CD2 HIS A  81      -4.937  10.977  17.462  1.00 97.68           C  
ATOM    643  ND1 HIS A  81      -4.448  13.107  17.480  1.00 97.68           N  
ATOM    644  CE1 HIS A  81      -5.683  12.983  17.935  1.00 97.68           C  
ATOM    645  NE2 HIS A  81      -6.004  11.700  17.934  1.00 97.68           N  
ATOM    646  N   HIS A  82      -0.783  11.826  13.392  1.00 97.85           N  
ATOM    647  CA  HIS A  82       0.415  11.300  12.749  1.00 97.85           C  
ATOM    648  C   HIS A  82       1.304  12.427  12.233  1.00 97.85           C  
ATOM    649  CB  HIS A  82       0.039  10.361  11.601  1.00 97.85           C  
ATOM    650  O   HIS A  82       2.066  12.237  11.282  1.00 97.85           O  
ATOM    651  CG  HIS A  82      -0.982  10.933  10.669  1.00 97.85           C  
ATOM    652  CD2 HIS A  82      -1.214  12.208  10.279  1.00 97.85           C  
ATOM    653  ND1 HIS A  82      -1.916  10.155  10.021  1.00 97.85           N  
ATOM    654  CE1 HIS A  82      -2.682  10.929   9.270  1.00 97.85           C  
ATOM    655  NE2 HIS A  82      -2.276  12.180   9.409  1.00 97.85           N  
ATOM    656  N   GLU A  83       1.199  13.544  12.762  1.00 96.99           N  
ATOM    657  CA  GLU A  83       1.974  14.675  12.261  1.00 96.99           C  
ATOM    658  C   GLU A  83       3.472  14.390  12.327  1.00 96.99           C  
ATOM    659  CB  GLU A  83       1.645  15.944  13.051  1.00 96.99           C  
ATOM    660  O   GLU A  83       4.200  14.641  11.364  1.00 96.99           O  
ATOM    661  CG  GLU A  83       2.335  17.194  12.523  1.00 96.99           C  
ATOM    662  CD  GLU A  83       1.874  18.469  13.209  1.00 96.99           C  
ATOM    663  OE1 GLU A  83       2.352  19.565  12.838  1.00 96.99           O  
ATOM    664  OE2 GLU A  83       1.028  18.372  14.126  1.00 96.99           O  
ATOM    665  N   ALA A  84       3.946  13.824  13.384  1.00 97.26           N  
ATOM    666  CA  ALA A  84       5.373  13.584  13.587  1.00 97.26           C  
ATOM    667  C   ALA A  84       5.905  12.562  12.586  1.00 97.26           C  
ATOM    668  CB  ALA A  84       5.635  13.112  15.015  1.00 97.26           C  
ATOM    669  O   ALA A  84       7.018  12.707  12.074  1.00 97.26           O  
ATOM    670  N   GLU A  85       5.088  11.602  12.274  1.00 97.13           N  
ATOM    671  CA  GLU A  85       5.499  10.553  11.345  1.00 97.13           C  
ATOM    672  C   GLU A  85       5.469  11.051   9.903  1.00 97.13           C  
ATOM    673  CB  GLU A  85       4.603   9.321  11.495  1.00 97.13           C  
ATOM    674  O   GLU A  85       6.276  10.620   9.075  1.00 97.13           O  
ATOM    675  CG  GLU A  85       4.836   8.544  12.783  1.00 97.13           C  
ATOM    676  CD  GLU A  85       4.243   9.223  14.008  1.00 97.13           C  
ATOM    677  OE1 GLU A  85       4.721   8.964  15.136  1.00 97.13           O  
ATOM    678  OE2 GLU A  85       3.293  10.019  13.838  1.00 97.13           O  
ATOM    679  N   LEU A  86       4.556  11.984   9.649  1.00 96.33           N  
ATOM    680  CA  LEU A  86       4.309  12.453   8.290  1.00 96.33           C  
ATOM    681  C   LEU A  86       5.390  13.435   7.849  1.00 96.33           C  
ATOM    682  CB  LEU A  86       2.932  13.114   8.192  1.00 96.33           C  
ATOM    683  O   LEU A  86       5.733  13.497   6.666  1.00 96.33           O  
ATOM    684  CG  LEU A  86       1.887  12.382   7.348  1.00 96.33           C  
ATOM    685  CD1 LEU A  86       0.512  12.488   7.997  1.00 96.33           C  
ATOM    686  CD2 LEU A  86       1.859  12.940   5.929  1.00 96.33           C  
ATOM    687  N   LYS A  87       5.951  14.141   8.742  1.00 96.57           N  
ATOM    688  CA  LYS A  87       6.828  15.262   8.417  1.00 96.57           C  
ATOM    689  C   LYS A  87       8.048  14.796   7.628  1.00 96.57           C  
ATOM    690  CB  LYS A  87       7.272  15.982   9.691  1.00 96.57           C  
ATOM    691  O   LYS A  87       8.346  15.336   6.560  1.00 96.57           O  
ATOM    692  CG  LYS A  87       7.940  17.327   9.442  1.00 96.57           C  
ATOM    693  CD  LYS A  87       8.224  18.060  10.746  1.00 96.57           C  
ATOM    694  CE  LYS A  87       8.977  19.362  10.504  1.00 96.57           C  
ATOM    695  NZ  LYS A  87       9.302  20.060  11.784  1.00 96.57           N  
ATOM    696  N   PRO A  88       8.787  13.834   8.069  1.00 96.69           N  
ATOM    697  CA  PRO A  88       9.955  13.430   7.282  1.00 96.69           C  
ATOM    698  C   PRO A  88       9.575  12.816   5.937  1.00 96.69           C  
ATOM    699  CB  PRO A  88      10.644  12.398   8.178  1.00 96.69           C  
ATOM    700  O   PRO A  88      10.286  13.005   4.946  1.00 96.69           O  
ATOM    701  CG  PRO A  88       9.584  11.950   9.131  1.00 96.69           C  
ATOM    702  CD  PRO A  88       8.644  13.096   9.372  1.00 96.69           C  
ATOM    703  N   LEU A  89       8.461  12.140   5.940  1.00 96.90           N  
ATOM    704  CA  LEU A  89       8.002  11.545   4.689  1.00 96.90           C  
ATOM    705  C   LEU A  89       7.653  12.624   3.670  1.00 96.90           C  
ATOM    706  CB  LEU A  89       6.785  10.649   4.937  1.00 96.90           C  
ATOM    707  O   LEU A  89       8.075  12.552   2.514  1.00 96.90           O  
ATOM    708  CG  LEU A  89       6.343   9.767   3.768  1.00 96.90           C  
ATOM    709  CD1 LEU A  89       7.401   8.710   3.472  1.00 96.90           C  
ATOM    710  CD2 LEU A  89       4.998   9.116   4.068  1.00 96.90           C  
ATOM    711  N   ALA A  90       6.938  13.620   4.113  1.00 97.56           N  
ATOM    712  CA  ALA A  90       6.560  14.714   3.222  1.00 97.56           C  
ATOM    713  C   ALA A  90       7.791  15.457   2.713  1.00 97.56           C  
ATOM    714  CB  ALA A  90       5.616  15.679   3.936  1.00 97.56           C  
ATOM    715  O   ALA A  90       7.884  15.778   1.526  1.00 97.56           O  
ATOM    716  N   GLN A  91       8.728  15.675   3.541  1.00 97.76           N  
ATOM    717  CA  GLN A  91       9.941  16.400   3.177  1.00 97.76           C  
ATOM    718  C   GLN A  91      10.725  15.654   2.101  1.00 97.76           C  
ATOM    719  CB  GLN A  91      10.822  16.625   4.407  1.00 97.76           C  
ATOM    720  O   GLN A  91      11.080  16.232   1.071  1.00 97.76           O  
ATOM    721  CG  GLN A  91      12.083  17.429   4.121  1.00 97.76           C  
ATOM    722  CD  GLN A  91      12.823  17.829   5.384  1.00 97.76           C  
ATOM    723  NE2 GLN A  91      13.925  18.553   5.221  1.00 97.76           N  
ATOM    724  OE1 GLN A  91      12.407  17.491   6.496  1.00 97.76           O  
ATOM    725  N   SER A  92      10.959  14.393   2.376  1.00 97.56           N  
ATOM    726  CA  SER A  92      11.755  13.631   1.419  1.00 97.56           C  
ATOM    727  C   SER A  92      11.040  13.510   0.078  1.00 97.56           C  
ATOM    728  CB  SER A  92      12.063  12.237   1.969  1.00 97.56           C  
ATOM    729  O   SER A  92      11.657  13.673  -0.977  1.00 97.56           O  
ATOM    730  OG  SER A  92      10.878  11.471   2.092  1.00 97.56           O  
ATOM    731  N   HIS A  93       9.781  13.257   0.068  1.00 97.95           N  
ATOM    732  CA  HIS A  93       9.038  13.021  -1.165  1.00 97.95           C  
ATOM    733  C   HIS A  93       8.811  14.321  -1.929  1.00 97.95           C  
ATOM    734  CB  HIS A  93       7.698  12.349  -0.862  1.00 97.95           C  
ATOM    735  O   HIS A  93       8.695  14.312  -3.157  1.00 97.95           O  
ATOM    736  CG  HIS A  93       7.808  10.880  -0.603  1.00 97.95           C  
ATOM    737  CD2 HIS A  93       7.243   9.822  -1.230  1.00 97.95           C  
ATOM    738  ND1 HIS A  93       8.578  10.360   0.415  1.00 97.95           N  
ATOM    739  CE1 HIS A  93       8.481   9.041   0.402  1.00 97.95           C  
ATOM    740  NE2 HIS A  93       7.676   8.689  -0.586  1.00 97.95           N  
ATOM    741  N   ALA A  94       8.868  15.447  -1.233  1.00 97.62           N  
ATOM    742  CA  ALA A  94       8.686  16.736  -1.894  1.00 97.62           C  
ATOM    743  C   ALA A  94      10.010  17.268  -2.435  1.00 97.62           C  
ATOM    744  CB  ALA A  94       8.064  17.745  -0.931  1.00 97.62           C  
ATOM    745  O   ALA A  94      10.082  17.726  -3.578  1.00 97.62           O  
ATOM    746  N   THR A  95      11.034  17.173  -1.683  1.00 96.47           N  
ATOM    747  CA  THR A  95      12.232  17.942  -2.003  1.00 96.47           C  
ATOM    748  C   THR A  95      13.263  17.068  -2.711  1.00 96.47           C  
ATOM    749  CB  THR A  95      12.858  18.555  -0.736  1.00 96.47           C  
ATOM    750  O   THR A  95      14.014  17.550  -3.562  1.00 96.47           O  
ATOM    751  CG2 THR A  95      11.901  19.539  -0.071  1.00 96.47           C  
ATOM    752  OG1 THR A  95      13.169  17.507   0.190  1.00 96.47           O  
ATOM    753  N   LYS A  96      13.249  15.833  -2.373  1.00 96.59           N  
ATOM    754  CA  LYS A  96      14.271  14.964  -2.949  1.00 96.59           C  
ATOM    755  C   LYS A  96      13.711  14.153  -4.115  1.00 96.59           C  
ATOM    756  CB  LYS A  96      14.840  14.025  -1.884  1.00 96.59           C  
ATOM    757  O   LYS A  96      14.266  14.173  -5.215  1.00 96.59           O  
ATOM    758  CG  LYS A  96      15.925  13.090  -2.399  1.00 96.59           C  
ATOM    759  CD  LYS A  96      16.501  12.232  -1.280  1.00 96.59           C  
ATOM    760  CE  LYS A  96      17.554  11.265  -1.802  1.00 96.59           C  
ATOM    761  NZ  LYS A  96      18.126  10.424  -0.707  1.00 96.59           N  
ATOM    762  N   HIS A  97      12.605  13.510  -3.834  1.00 96.81           N  
ATOM    763  CA  HIS A  97      12.111  12.538  -4.802  1.00 96.81           C  
ATOM    764  C   HIS A  97      11.163  13.190  -5.803  1.00 96.81           C  
ATOM    765  CB  HIS A  97      11.407  11.382  -4.089  1.00 96.81           C  
ATOM    766  O   HIS A  97      10.939  12.654  -6.891  1.00 96.81           O  
ATOM    767  CG  HIS A  97      12.243  10.730  -3.033  1.00 96.81           C  
ATOM    768  CD2 HIS A  97      12.001  10.509  -1.719  1.00 96.81           C  
ATOM    769  ND1 HIS A  97      13.498  10.221  -3.286  1.00 96.81           N  
ATOM    770  CE1 HIS A  97      13.993   9.713  -2.170  1.00 96.81           C  
ATOM    771  NE2 HIS A  97      13.105   9.874  -1.205  1.00 96.81           N  
ATOM    772  N   LYS A  98      10.685  14.349  -5.503  1.00 96.56           N  
ATOM    773  CA  LYS A  98       9.794  15.141  -6.347  1.00 96.56           C  
ATOM    774  C   LYS A  98       8.579  14.326  -6.780  1.00 96.56           C  
ATOM    775  CB  LYS A  98      10.541  15.662  -7.575  1.00 96.56           C  
ATOM    776  O   LYS A  98       8.245  14.283  -7.966  1.00 96.56           O  
ATOM    777  CG  LYS A  98      11.770  16.497  -7.245  1.00 96.56           C  
ATOM    778  CD  LYS A  98      11.400  17.748  -6.458  1.00 96.56           C  
ATOM    779  CE  LYS A  98      12.625  18.601  -6.154  1.00 96.56           C  
ATOM    780  NZ  LYS A  98      12.318  19.679  -5.167  1.00 96.56           N  
ATOM    781  N   ILE A  99       7.922  13.765  -5.780  1.00 98.11           N  
ATOM    782  CA  ILE A  99       6.753  12.933  -6.044  1.00 98.11           C  
ATOM    783  C   ILE A  99       5.498  13.802  -6.072  1.00 98.11           C  
ATOM    784  CB  ILE A  99       6.606  11.814  -4.989  1.00 98.11           C  
ATOM    785  O   ILE A  99       5.145  14.427  -5.070  1.00 98.11           O  
ATOM    786  CG1 ILE A  99       7.899  10.996  -4.895  1.00 98.11           C  
ATOM    787  CG2 ILE A  99       5.412  10.914  -5.320  1.00 98.11           C  
ATOM    788  CD1 ILE A  99       8.302  10.322  -6.200  1.00 98.11           C  
ATOM    789  N   PRO A 100       4.733  13.806  -7.220  1.00 96.96           N  
ATOM    790  CA  PRO A 100       3.464  14.537  -7.259  1.00 96.96           C  
ATOM    791  C   PRO A 100       2.383  13.887  -6.399  1.00 96.96           C  
ATOM    792  CB  PRO A 100       3.081  14.499  -8.740  1.00 96.96           C  
ATOM    793  O   PRO A 100       2.373  12.665  -6.231  1.00 96.96           O  
ATOM    794  CG  PRO A 100       4.339  14.119  -9.451  1.00 96.96           C  
ATOM    795  CD  PRO A 100       5.185  13.300  -8.519  1.00 96.96           C  
ATOM    796  N   ILE A 101       1.432  14.695  -5.914  1.00 96.10           N  
ATOM    797  CA  ILE A 101       0.336  14.207  -5.085  1.00 96.10           C  
ATOM    798  C   ILE A 101      -0.459  13.151  -5.850  1.00 96.10           C  
ATOM    799  CB  ILE A 101      -0.593  15.358  -4.639  1.00 96.10           C  
ATOM    800  O   ILE A 101      -0.944  12.182  -5.260  1.00 96.10           O  
ATOM    801  CG1 ILE A 101       0.124  16.262  -3.629  1.00 96.10           C  
ATOM    802  CG2 ILE A 101      -1.895  14.806  -4.053  1.00 96.10           C  
ATOM    803  CD1 ILE A 101       0.567  15.543  -2.362  1.00 96.10           C  
ATOM    804  N   LYS A 102      -0.517  13.367  -7.198  1.00 97.71           N  
ATOM    805  CA  LYS A 102      -1.237  12.436  -8.062  1.00 97.71           C  
ATOM    806  C   LYS A 102      -0.688  11.019  -7.921  1.00 97.71           C  
ATOM    807  CB  LYS A 102      -1.156  12.886  -9.521  1.00 97.71           C  
ATOM    808  O   LYS A 102      -1.448  10.048  -7.951  1.00 97.71           O  
ATOM    809  CG  LYS A 102      -1.915  11.990 -10.488  1.00 97.71           C  
ATOM    810  CD  LYS A 102      -3.422  12.137 -10.322  1.00 97.71           C  
ATOM    811  CE  LYS A 102      -4.182  11.385 -11.406  1.00 97.71           C  
ATOM    812  NZ  LYS A 102      -5.169  10.425 -10.827  1.00 97.71           N  
ATOM    813  N   TYR A 103       0.635  10.851  -7.693  1.00 98.39           N  
ATOM    814  CA  TYR A 103       1.228   9.524  -7.564  1.00 98.39           C  
ATOM    815  C   TYR A 103       0.828   8.873  -6.246  1.00 98.39           C  
ATOM    816  CB  TYR A 103       2.755   9.606  -7.664  1.00 98.39           C  
ATOM    817  O   TYR A 103       0.743   7.646  -6.153  1.00 98.39           O  
ATOM    818  CG  TYR A 103       3.264   9.750  -9.078  1.00 98.39           C  
ATOM    819  CD1 TYR A 103       2.414  10.147 -10.108  1.00 98.39           C  
ATOM    820  CD2 TYR A 103       4.594   9.487  -9.387  1.00 98.39           C  
ATOM    821  CE1 TYR A 103       2.878  10.279 -11.413  1.00 98.39           C  
ATOM    822  CE2 TYR A 103       5.069   9.616 -10.688  1.00 98.39           C  
ATOM    823  OH  TYR A 103       4.670  10.141 -12.982  1.00 98.39           O  
ATOM    824  CZ  TYR A 103       4.205  10.012 -11.692  1.00 98.39           C  
ATOM    825  N   LEU A 104       0.551   9.709  -5.222  1.00 98.22           N  
ATOM    826  CA  LEU A 104       0.064   9.151  -3.965  1.00 98.22           C  
ATOM    827  C   LEU A 104      -1.349   8.599  -4.126  1.00 98.22           C  
ATOM    828  CB  LEU A 104       0.086  10.213  -2.862  1.00 98.22           C  
ATOM    829  O   LEU A 104      -1.725   7.639  -3.450  1.00 98.22           O  
ATOM    830  CG  LEU A 104       1.457  10.786  -2.500  1.00 98.22           C  
ATOM    831  CD1 LEU A 104       1.341  11.723  -1.303  1.00 98.22           C  
ATOM    832  CD2 LEU A 104       2.447   9.662  -2.213  1.00 98.22           C  
ATOM    833  N   GLU A 105      -2.109   9.174  -5.040  1.00 98.27           N  
ATOM    834  CA  GLU A 105      -3.423   8.630  -5.371  1.00 98.27           C  
ATOM    835  C   GLU A 105      -3.302   7.274  -6.060  1.00 98.27           C  
ATOM    836  CB  GLU A 105      -4.200   9.604  -6.260  1.00 98.27           C  
ATOM    837  O   GLU A 105      -4.048   6.344  -5.747  1.00 98.27           O  
ATOM    838  CG  GLU A 105      -4.612  10.888  -5.554  1.00 98.27           C  
ATOM    839  CD  GLU A 105      -5.235  11.914  -6.488  1.00 98.27           C  
ATOM    840  OE1 GLU A 105      -5.434  13.076  -6.066  1.00 98.27           O  
ATOM    841  OE2 GLU A 105      -5.526  11.552  -7.649  1.00 98.27           O  
ATOM    842  N   PHE A 106      -2.326   7.147  -6.911  1.00 98.74           N  
ATOM    843  CA  PHE A 106      -2.111   5.893  -7.624  1.00 98.74           C  
ATOM    844  C   PHE A 106      -1.736   4.777  -6.658  1.00 98.74           C  
ATOM    845  CB  PHE A 106      -1.018   6.058  -8.686  1.00 98.74           C  
ATOM    846  O   PHE A 106      -2.277   3.672  -6.738  1.00 98.74           O  
ATOM    847  CG  PHE A 106      -1.400   6.979  -9.812  1.00 98.74           C  
ATOM    848  CD1 PHE A 106      -2.736   7.250 -10.085  1.00 98.74           C  
ATOM    849  CD2 PHE A 106      -0.423   7.574 -10.600  1.00 98.74           C  
ATOM    850  CE1 PHE A 106      -3.092   8.102 -11.128  1.00 98.74           C  
ATOM    851  CE2 PHE A 106      -0.772   8.427 -11.643  1.00 98.74           C  
ATOM    852  CZ  PHE A 106      -2.107   8.689 -11.906  1.00 98.74           C  
ATOM    853  N   ILE A 107      -0.809   5.111  -5.819  1.00 98.69           N  
ATOM    854  CA  ILE A 107      -0.390   4.044  -4.917  1.00 98.69           C  
ATOM    855  C   ILE A 107      -1.521   3.716  -3.945  1.00 98.69           C  
ATOM    856  CB  ILE A 107       0.889   4.429  -4.141  1.00 98.69           C  
ATOM    857  O   ILE A 107      -1.654   2.573  -3.500  1.00 98.69           O  
ATOM    858  CG1 ILE A 107       1.478   3.201  -3.438  1.00 98.69           C  
ATOM    859  CG2 ILE A 107       0.596   5.547  -3.137  1.00 98.69           C  
ATOM    860  CD1 ILE A 107       2.910   3.389  -2.958  1.00 98.69           C  
ATOM    861  N   SER A 108      -2.362   4.643  -3.536  1.00 98.72           N  
ATOM    862  CA  SER A 108      -3.530   4.352  -2.711  1.00 98.72           C  
ATOM    863  C   SER A 108      -4.471   3.376  -3.409  1.00 98.72           C  
ATOM    864  CB  SER A 108      -4.279   5.640  -2.369  1.00 98.72           C  
ATOM    865  O   SER A 108      -4.969   2.434  -2.789  1.00 98.72           O  
ATOM    866  OG  SER A 108      -3.493   6.472  -1.533  1.00 98.72           O  
ATOM    867  N   GLU A 109      -4.673   3.572  -4.700  1.00 98.70           N  
ATOM    868  CA  GLU A 109      -5.499   2.664  -5.490  1.00 98.70           C  
ATOM    869  C   GLU A 109      -4.897   1.262  -5.528  1.00 98.70           C  
ATOM    870  CB  GLU A 109      -5.678   3.199  -6.913  1.00 98.70           C  
ATOM    871  O   GLU A 109      -5.617   0.268  -5.415  1.00 98.70           O  
ATOM    872  CG  GLU A 109      -6.563   4.434  -7.000  1.00 98.70           C  
ATOM    873  CD  GLU A 109      -6.598   5.051  -8.389  1.00 98.70           C  
ATOM    874  OE1 GLU A 109      -7.104   6.186  -8.536  1.00 98.70           O  
ATOM    875  OE2 GLU A 109      -6.118   4.392  -9.338  1.00 98.70           O  
ATOM    876  N   ALA A 110      -3.596   1.198  -5.685  1.00 98.81           N  
ATOM    877  CA  ALA A 110      -2.905  -0.088  -5.703  1.00 98.81           C  
ATOM    878  C   ALA A 110      -3.060  -0.813  -4.370  1.00 98.81           C  
ATOM    879  CB  ALA A 110      -1.426   0.107  -6.030  1.00 98.81           C  
ATOM    880  O   ALA A 110      -3.282  -2.026  -4.338  1.00 98.81           O  
ATOM    881  N   ILE A 111      -2.993  -0.086  -3.305  1.00 98.85           N  
ATOM    882  CA  ILE A 111      -3.146  -0.669  -1.977  1.00 98.85           C  
ATOM    883  C   ILE A 111      -4.540  -1.275  -1.836  1.00 98.85           C  
ATOM    884  CB  ILE A 111      -2.903   0.379  -0.868  1.00 98.85           C  
ATOM    885  O   ILE A 111      -4.685  -2.421  -1.404  1.00 98.85           O  
ATOM    886  CG1 ILE A 111      -1.414   0.737  -0.788  1.00 98.85           C  
ATOM    887  CG2 ILE A 111      -3.416  -0.133   0.481  1.00 98.85           C  
ATOM    888  CD1 ILE A 111      -1.118   1.968   0.057  1.00 98.85           C  
ATOM    889  N   ILE A 112      -5.508  -0.525  -2.253  1.00 98.80           N  
ATOM    890  CA  ILE A 112      -6.886  -0.995  -2.160  1.00 98.80           C  
ATOM    891  C   ILE A 112      -7.059  -2.255  -3.005  1.00 98.80           C  
ATOM    892  CB  ILE A 112      -7.886   0.093  -2.610  1.00 98.80           C  
ATOM    893  O   ILE A 112      -7.643  -3.241  -2.548  1.00 98.80           O  
ATOM    894  CG1 ILE A 112      -7.868   1.272  -1.630  1.00 98.80           C  
ATOM    895  CG2 ILE A 112      -9.296  -0.490  -2.740  1.00 98.80           C  
ATOM    896  CD1 ILE A 112      -8.292   0.907  -0.214  1.00 98.80           C  
ATOM    897  N   HIS A 113      -6.544  -2.238  -4.177  1.00 98.70           N  
ATOM    898  CA  HIS A 113      -6.650  -3.381  -5.077  1.00 98.70           C  
ATOM    899  C   HIS A 113      -6.024  -4.628  -4.461  1.00 98.70           C  
ATOM    900  CB  HIS A 113      -5.987  -3.070  -6.420  1.00 98.70           C  
ATOM    901  O   HIS A 113      -6.641  -5.695  -4.445  1.00 98.70           O  
ATOM    902  CG  HIS A 113      -6.116  -4.171  -7.423  1.00 98.70           C  
ATOM    903  CD2 HIS A 113      -5.386  -5.296  -7.607  1.00 98.70           C  
ATOM    904  ND1 HIS A 113      -7.096  -4.184  -8.392  1.00 98.70           N  
ATOM    905  CE1 HIS A 113      -6.962  -5.273  -9.131  1.00 98.70           C  
ATOM    906  NE2 HIS A 113      -5.931  -5.965  -8.675  1.00 98.70           N  
ATOM    907  N   VAL A 114      -4.882  -4.485  -3.953  1.00 98.75           N  
ATOM    908  CA  VAL A 114      -4.154  -5.629  -3.412  1.00 98.75           C  
ATOM    909  C   VAL A 114      -4.853  -6.138  -2.154  1.00 98.75           C  
ATOM    910  CB  VAL A 114      -2.685  -5.269  -3.097  1.00 98.75           C  
ATOM    911  O   VAL A 114      -4.982  -7.349  -1.954  1.00 98.75           O  
ATOM    912  CG1 VAL A 114      -2.025  -6.370  -2.269  1.00 98.75           C  
ATOM    913  CG2 VAL A 114      -1.906  -5.028  -4.388  1.00 98.75           C  
ATOM    914  N   LEU A 115      -5.341  -5.281  -1.347  1.00 98.74           N  
ATOM    915  CA  LEU A 115      -6.051  -5.727  -0.153  1.00 98.74           C  
ATOM    916  C   LEU A 115      -7.318  -6.489  -0.528  1.00 98.74           C  
ATOM    917  CB  LEU A 115      -6.405  -4.533   0.738  1.00 98.74           C  
ATOM    918  O   LEU A 115      -7.640  -7.507   0.090  1.00 98.74           O  
ATOM    919  CG  LEU A 115      -5.230  -3.801   1.388  1.00 98.74           C  
ATOM    920  CD1 LEU A 115      -5.736  -2.660   2.264  1.00 98.74           C  
ATOM    921  CD2 LEU A 115      -4.380  -4.770   2.202  1.00 98.74           C  
ATOM    922  N   HIS A 116      -7.992  -5.993  -1.537  1.00 98.07           N  
ATOM    923  CA  HIS A 116      -9.181  -6.687  -2.021  1.00 98.07           C  
ATOM    924  C   HIS A 116      -8.834  -8.081  -2.534  1.00 98.07           C  
ATOM    925  CB  HIS A 116      -9.863  -5.876  -3.124  1.00 98.07           C  
ATOM    926  O   HIS A 116      -9.558  -9.043  -2.266  1.00 98.07           O  
ATOM    927  CG  HIS A 116     -11.178  -6.440  -3.557  1.00 98.07           C  
ATOM    928  CD2 HIS A 116     -11.517  -7.176  -4.642  1.00 98.07           C  
ATOM    929  ND1 HIS A 116     -12.338  -6.262  -2.834  1.00 98.07           N  
ATOM    930  CE1 HIS A 116     -13.335  -6.867  -3.457  1.00 98.07           C  
ATOM    931  NE2 HIS A 116     -12.863  -7.429  -4.557  1.00 98.07           N  
ATOM    932  N   SER A 117      -7.748  -8.208  -3.222  1.00 98.09           N  
ATOM    933  CA  SER A 117      -7.329  -9.472  -3.819  1.00 98.09           C  
ATOM    934  C   SER A 117      -6.850 -10.454  -2.755  1.00 98.09           C  
ATOM    935  CB  SER A 117      -6.218  -9.238  -4.845  1.00 98.09           C  
ATOM    936  O   SER A 117      -7.197 -11.637  -2.795  1.00 98.09           O  
ATOM    937  OG  SER A 117      -6.688  -8.448  -5.923  1.00 98.09           O  
ATOM    938  N   ARG A 118      -6.191  -9.997  -1.782  1.00 98.30           N  
ATOM    939  CA  ARG A 118      -5.548 -10.896  -0.830  1.00 98.30           C  
ATOM    940  C   ARG A 118      -6.482 -11.225   0.330  1.00 98.30           C  
ATOM    941  CB  ARG A 118      -4.251 -10.281  -0.299  1.00 98.30           C  
ATOM    942  O   ARG A 118      -6.349 -12.274   0.963  1.00 98.30           O  
ATOM    943  CG  ARG A 118      -3.115 -10.272  -1.310  1.00 98.30           C  
ATOM    944  CD  ARG A 118      -1.754 -10.265  -0.628  1.00 98.30           C  
ATOM    945  NE  ARG A 118      -0.668 -10.423  -1.591  1.00 98.30           N  
ATOM    946  NH1 ARG A 118       0.954 -10.855  -0.004  1.00 98.30           N  
ATOM    947  NH2 ARG A 118       1.502 -10.821  -2.230  1.00 98.30           N  
ATOM    948  CZ  ARG A 118       0.593 -10.699  -1.273  1.00 98.30           C  
ATOM    949  N   HIS A 119      -7.351 -10.341   0.578  1.00 98.26           N  
ATOM    950  CA  HIS A 119      -8.153 -10.529   1.781  1.00 98.26           C  
ATOM    951  C   HIS A 119      -9.630 -10.262   1.507  1.00 98.26           C  
ATOM    952  CB  HIS A 119      -7.656  -9.618   2.905  1.00 98.26           C  
ATOM    953  O   HIS A 119     -10.256  -9.450   2.191  1.00 98.26           O  
ATOM    954  CG  HIS A 119      -6.177  -9.682   3.119  1.00 98.26           C  
ATOM    955  CD2 HIS A 119      -5.207  -8.760   2.912  1.00 98.26           C  
ATOM    956  ND1 HIS A 119      -5.543 -10.807   3.602  1.00 98.26           N  
ATOM    957  CE1 HIS A 119      -4.244 -10.572   3.683  1.00 98.26           C  
ATOM    958  NE2 HIS A 119      -4.014  -9.337   3.270  1.00 98.26           N  
ATOM    959  N   PRO A 120     -10.259 -10.976   0.617  1.00 96.71           N  
ATOM    960  CA  PRO A 120     -11.650 -10.683   0.263  1.00 96.71           C  
ATOM    961  C   PRO A 120     -12.613 -10.892   1.430  1.00 96.71           C  
ATOM    962  CB  PRO A 120     -11.941 -11.671  -0.869  1.00 96.71           C  
ATOM    963  O   PRO A 120     -13.631 -10.202   1.526  1.00 96.71           O  
ATOM    964  CG  PRO A 120     -10.937 -12.763  -0.691  1.00 96.71           C  
ATOM    965  CD  PRO A 120      -9.671 -12.164  -0.148  1.00 96.71           C  
ATOM    966  N   GLY A 121     -12.275 -11.715   2.422  1.00 96.31           N  
ATOM    967  CA  GLY A 121     -13.131 -11.983   3.567  1.00 96.31           C  
ATOM    968  C   GLY A 121     -13.054 -10.908   4.634  1.00 96.31           C  
ATOM    969  O   GLY A 121     -13.991 -10.733   5.415  1.00 96.31           O  
ATOM    970  N   ASP A 122     -11.965 -10.186   4.583  1.00 97.00           N  
ATOM    971  CA  ASP A 122     -11.722  -9.194   5.626  1.00 97.00           C  
ATOM    972  C   ASP A 122     -11.798  -7.776   5.065  1.00 97.00           C  
ATOM    973  CB  ASP A 122     -10.359  -9.428   6.282  1.00 97.00           C  
ATOM    974  O   ASP A 122     -11.576  -6.803   5.789  1.00 97.00           O  
ATOM    975  CG  ASP A 122     -10.297 -10.721   7.075  1.00 97.00           C  
ATOM    976  OD1 ASP A 122     -11.011 -10.847   8.093  1.00 97.00           O  
ATOM    977  OD2 ASP A 122      -9.523 -11.621   6.681  1.00 97.00           O  
ATOM    978  N   PHE A 123     -11.976  -7.698   3.767  1.00 98.41           N  
ATOM    979  CA  PHE A 123     -11.947  -6.393   3.118  1.00 98.41           C  
ATOM    980  C   PHE A 123     -13.210  -6.169   2.295  1.00 98.41           C  
ATOM    981  CB  PHE A 123     -10.708  -6.262   2.226  1.00 98.41           C  
ATOM    982  O   PHE A 123     -13.134  -5.882   1.099  1.00 98.41           O  
ATOM    983  CG  PHE A 123     -10.227  -4.846   2.059  1.00 98.41           C  
ATOM    984  CD1 PHE A 123     -10.184  -4.255   0.802  1.00 98.41           C  
ATOM    985  CD2 PHE A 123      -9.818  -4.105   3.160  1.00 98.41           C  
ATOM    986  CE1 PHE A 123      -9.740  -2.945   0.645  1.00 98.41           C  
ATOM    987  CE2 PHE A 123      -9.372  -2.795   3.011  1.00 98.41           C  
ATOM    988  CZ  PHE A 123      -9.333  -2.217   1.752  1.00 98.41           C  
ATOM    989  N   GLY A 124     -14.390  -6.214   2.997  1.00 97.71           N  
ATOM    990  CA  GLY A 124     -15.678  -5.905   2.398  1.00 97.71           C  
ATOM    991  C   GLY A 124     -15.901  -4.419   2.193  1.00 97.71           C  
ATOM    992  O   GLY A 124     -14.962  -3.626   2.292  1.00 97.71           O  
ATOM    993  N   ALA A 125     -17.107  -3.958   1.869  1.00 98.26           N  
ATOM    994  CA  ALA A 125     -17.425  -2.585   1.485  1.00 98.26           C  
ATOM    995  C   ALA A 125     -17.093  -1.610   2.612  1.00 98.26           C  
ATOM    996  CB  ALA A 125     -18.898  -2.467   1.101  1.00 98.26           C  
ATOM    997  O   ALA A 125     -16.515  -0.548   2.372  1.00 98.26           O  
ATOM    998  N   ASP A 126     -17.434  -2.020   3.823  1.00 98.25           N  
ATOM    999  CA  ASP A 126     -17.192  -1.127   4.953  1.00 98.25           C  
ATOM   1000  C   ASP A 126     -15.696  -0.949   5.201  1.00 98.25           C  
ATOM   1001  CB  ASP A 126     -17.875  -1.660   6.214  1.00 98.25           C  
ATOM   1002  O   ASP A 126     -15.220   0.173   5.383  1.00 98.25           O  
ATOM   1003  CG  ASP A 126     -19.389  -1.560   6.155  1.00 98.25           C  
ATOM   1004  OD1 ASP A 126     -19.917  -0.750   5.363  1.00 98.25           O  
ATOM   1005  OD2 ASP A 126     -20.061  -2.296   6.910  1.00 98.25           O  
ATOM   1006  N   ALA A 127     -14.967  -2.098   5.208  1.00 98.59           N  
ATOM   1007  CA  ALA A 127     -13.527  -2.013   5.438  1.00 98.59           C  
ATOM   1008  C   ALA A 127     -12.837  -1.237   4.319  1.00 98.59           C  
ATOM   1009  CB  ALA A 127     -12.924  -3.410   5.562  1.00 98.59           C  
ATOM   1010  O   ALA A 127     -11.956  -0.414   4.577  1.00 98.59           O  
ATOM   1011  N   GLN A 128     -13.231  -1.477   3.116  1.00 98.70           N  
ATOM   1012  CA  GLN A 128     -12.665  -0.730   1.997  1.00 98.70           C  
ATOM   1013  C   GLN A 128     -12.947   0.763   2.134  1.00 98.70           C  
ATOM   1014  CB  GLN A 128     -13.220  -1.249   0.669  1.00 98.70           C  
ATOM   1015  O   GLN A 128     -12.057   1.590   1.924  1.00 98.70           O  
ATOM   1016  CG  GLN A 128     -12.631  -0.561  -0.554  1.00 98.70           C  
ATOM   1017  CD  GLN A 128     -13.042  -1.223  -1.856  1.00 98.70           C  
ATOM   1018  NE2 GLN A 128     -13.590  -0.436  -2.775  1.00 98.70           N  
ATOM   1019  OE1 GLN A 128     -12.869  -2.433  -2.034  1.00 98.70           O  
ATOM   1020  N   GLY A 129     -14.208   1.081   2.402  1.00 98.58           N  
ATOM   1021  CA  GLY A 129     -14.540   2.482   2.608  1.00 98.58           C  
ATOM   1022  C   GLY A 129     -13.694   3.145   3.678  1.00 98.58           C  
ATOM   1023  O   GLY A 129     -13.212   4.264   3.490  1.00 98.58           O  
ATOM   1024  N   ALA A 130     -13.508   2.453   4.791  1.00 98.76           N  
ATOM   1025  CA  ALA A 130     -12.701   2.992   5.883  1.00 98.76           C  
ATOM   1026  C   ALA A 130     -11.250   3.184   5.449  1.00 98.76           C  
ATOM   1027  CB  ALA A 130     -12.772   2.073   7.100  1.00 98.76           C  
ATOM   1028  O   ALA A 130     -10.637   4.210   5.751  1.00 98.76           O  
ATOM   1029  N   MET A 131     -10.721   2.193   4.794  1.00 98.84           N  
ATOM   1030  CA  MET A 131      -9.343   2.295   4.322  1.00 98.84           C  
ATOM   1031  C   MET A 131      -9.193   3.440   3.326  1.00 98.84           C  
ATOM   1032  CB  MET A 131      -8.896   0.981   3.679  1.00 98.84           C  
ATOM   1033  O   MET A 131      -8.211   4.183   3.372  1.00 98.84           O  
ATOM   1034  CG  MET A 131      -7.460   0.999   3.181  1.00 98.84           C  
ATOM   1035  SD  MET A 131      -6.258   1.370   4.517  1.00 98.84           S  
ATOM   1036  CE  MET A 131      -6.300  -0.197   5.430  1.00 98.84           C  
ATOM   1037  N   ASN A 132     -10.132   3.628   2.414  1.00 98.67           N  
ATOM   1038  CA  ASN A 132     -10.109   4.761   1.495  1.00 98.67           C  
ATOM   1039  C   ASN A 132     -10.064   6.090   2.245  1.00 98.67           C  
ATOM   1040  CB  ASN A 132     -11.321   4.719   0.561  1.00 98.67           C  
ATOM   1041  O   ASN A 132      -9.280   6.975   1.901  1.00 98.67           O  
ATOM   1042  CG  ASN A 132     -11.127   3.769  -0.604  1.00 98.67           C  
ATOM   1043  ND2 ASN A 132     -12.221   3.193  -1.088  1.00 98.67           N  
ATOM   1044  OD1 ASN A 132     -10.003   3.555  -1.066  1.00 98.67           O  
ATOM   1045  N   LYS A 133     -10.870   6.201   3.201  1.00 98.73           N  
ATOM   1046  CA  LYS A 133     -10.909   7.437   3.978  1.00 98.73           C  
ATOM   1047  C   LYS A 133      -9.573   7.696   4.668  1.00 98.73           C  
ATOM   1048  CB  LYS A 133     -12.032   7.385   5.014  1.00 98.73           C  
ATOM   1049  O   LYS A 133      -9.088   8.829   4.689  1.00 98.73           O  
ATOM   1050  CG  LYS A 133     -13.418   7.637   4.438  1.00 98.73           C  
ATOM   1051  CD  LYS A 133     -14.481   7.660   5.529  1.00 98.73           C  
ATOM   1052  CE  LYS A 133     -15.870   7.896   4.952  1.00 98.73           C  
ATOM   1053  NZ  LYS A 133     -16.919   7.899   6.016  1.00 98.73           N  
ATOM   1054  N   ALA A 134      -9.030   6.640   5.247  1.00 98.79           N  
ATOM   1055  CA  ALA A 134      -7.738   6.780   5.914  1.00 98.79           C  
ATOM   1056  C   ALA A 134      -6.659   7.230   4.933  1.00 98.79           C  
ATOM   1057  CB  ALA A 134      -7.336   5.464   6.576  1.00 98.79           C  
ATOM   1058  O   ALA A 134      -5.871   8.128   5.236  1.00 98.79           O  
ATOM   1059  N   LEU A 135      -6.608   6.616   3.791  1.00 98.66           N  
ATOM   1060  CA  LEU A 135      -5.604   6.965   2.792  1.00 98.66           C  
ATOM   1061  C   LEU A 135      -5.844   8.369   2.247  1.00 98.66           C  
ATOM   1062  CB  LEU A 135      -5.613   5.951   1.645  1.00 98.66           C  
ATOM   1063  O   LEU A 135      -4.894   9.081   1.914  1.00 98.66           O  
ATOM   1064  CG  LEU A 135      -5.163   4.531   1.992  1.00 98.66           C  
ATOM   1065  CD1 LEU A 135      -5.313   3.617   0.780  1.00 98.66           C  
ATOM   1066  CD2 LEU A 135      -3.722   4.533   2.491  1.00 98.66           C  
ATOM   1067  N   GLU A 136      -7.108   8.761   2.132  1.00 98.39           N  
ATOM   1068  CA  GLU A 136      -7.420  10.131   1.737  1.00 98.39           C  
ATOM   1069  C   GLU A 136      -6.909  11.133   2.768  1.00 98.39           C  
ATOM   1070  CB  GLU A 136      -8.928  10.303   1.538  1.00 98.39           C  
ATOM   1071  O   GLU A 136      -6.358  12.175   2.408  1.00 98.39           O  
ATOM   1072  CG  GLU A 136      -9.324  11.663   0.982  1.00 98.39           C  
ATOM   1073  CD  GLU A 136     -10.819  11.802   0.745  1.00 98.39           C  
ATOM   1074  OE1 GLU A 136     -11.287  12.929   0.462  1.00 98.39           O  
ATOM   1075  OE2 GLU A 136     -11.529  10.776   0.844  1.00 98.39           O  
ATOM   1076  N   LEU A 137      -7.166  10.827   4.029  1.00 98.28           N  
ATOM   1077  CA  LEU A 137      -6.644  11.680   5.091  1.00 98.28           C  
ATOM   1078  C   LEU A 137      -5.125  11.785   5.007  1.00 98.28           C  
ATOM   1079  CB  LEU A 137      -7.055  11.139   6.463  1.00 98.28           C  
ATOM   1080  O   LEU A 137      -4.567  12.878   5.123  1.00 98.28           O  
ATOM   1081  CG  LEU A 137      -6.507  11.888   7.679  1.00 98.28           C  
ATOM   1082  CD1 LEU A 137      -7.000  13.331   7.679  1.00 98.28           C  
ATOM   1083  CD2 LEU A 137      -6.907  11.180   8.969  1.00 98.28           C  
ATOM   1084  N   PHE A 138      -4.492  10.672   4.821  1.00 98.19           N  
ATOM   1085  CA  PHE A 138      -3.045  10.628   4.648  1.00 98.19           C  
ATOM   1086  C   PHE A 138      -2.607  11.547   3.514  1.00 98.19           C  
ATOM   1087  CB  PHE A 138      -2.579   9.195   4.372  1.00 98.19           C  
ATOM   1088  O   PHE A 138      -1.703  12.368   3.687  1.00 98.19           O  
ATOM   1089  CG  PHE A 138      -1.212   9.111   3.747  1.00 98.19           C  
ATOM   1090  CD1 PHE A 138      -1.066   8.799   2.401  1.00 98.19           C  
ATOM   1091  CD2 PHE A 138      -0.073   9.344   4.506  1.00 98.19           C  
ATOM   1092  CE1 PHE A 138       0.197   8.720   1.820  1.00 98.19           C  
ATOM   1093  CE2 PHE A 138       1.193   9.268   3.933  1.00 98.19           C  
ATOM   1094  CZ  PHE A 138       1.326   8.954   2.589  1.00 98.19           C  
ATOM   1095  N   ARG A 139      -3.216  11.485   2.380  1.00 97.85           N  
ATOM   1096  CA  ARG A 139      -2.857  12.288   1.216  1.00 97.85           C  
ATOM   1097  C   ARG A 139      -3.105  13.771   1.476  1.00 97.85           C  
ATOM   1098  CB  ARG A 139      -3.643  11.834  -0.015  1.00 97.85           C  
ATOM   1099  O   ARG A 139      -2.290  14.617   1.101  1.00 97.85           O  
ATOM   1100  CG  ARG A 139      -3.307  10.424  -0.475  1.00 97.85           C  
ATOM   1101  CD  ARG A 139      -3.778  10.168  -1.899  1.00 97.85           C  
ATOM   1102  NE  ARG A 139      -5.204  10.445  -2.054  1.00 97.85           N  
ATOM   1103  NH1 ARG A 139      -5.899   8.378  -1.290  1.00 97.85           N  
ATOM   1104  NH2 ARG A 139      -7.442   9.944  -1.939  1.00 97.85           N  
ATOM   1105  CZ  ARG A 139      -6.179   9.589  -1.760  1.00 97.85           C  
ATOM   1106  N   LYS A 140      -4.238  14.006   2.034  1.00 97.53           N  
ATOM   1107  CA  LYS A 140      -4.569  15.392   2.348  1.00 97.53           C  
ATOM   1108  C   LYS A 140      -3.504  16.024   3.240  1.00 97.53           C  
ATOM   1109  CB  LYS A 140      -5.938  15.477   3.025  1.00 97.53           C  
ATOM   1110  O   LYS A 140      -3.063  17.147   2.988  1.00 97.53           O  
ATOM   1111  CG  LYS A 140      -6.374  16.894   3.365  1.00 97.53           C  
ATOM   1112  CD  LYS A 140      -7.695  16.906   4.124  1.00 97.53           C  
ATOM   1113  CE  LYS A 140      -7.937  18.246   4.806  1.00 97.53           C  
ATOM   1114  NZ  LYS A 140      -9.391  18.496   5.036  1.00 97.53           N  
ATOM   1115  N   ASP A 141      -3.093  15.351   4.190  1.00 97.88           N  
ATOM   1116  CA  ASP A 141      -2.119  15.885   5.137  1.00 97.88           C  
ATOM   1117  C   ASP A 141      -0.740  16.010   4.494  1.00 97.88           C  
ATOM   1118  CB  ASP A 141      -2.040  14.999   6.382  1.00 97.88           C  
ATOM   1119  O   ASP A 141       0.003  16.951   4.783  1.00 97.88           O  
ATOM   1120  CG  ASP A 141      -3.263  15.120   7.274  1.00 97.88           C  
ATOM   1121  OD1 ASP A 141      -4.081  16.043   7.067  1.00 97.88           O  
ATOM   1122  OD2 ASP A 141      -3.409  14.287   8.195  1.00 97.88           O  
ATOM   1123  N   ILE A 142      -0.335  15.093   3.682  1.00 97.66           N  
ATOM   1124  CA  ILE A 142       0.916  15.208   2.939  1.00 97.66           C  
ATOM   1125  C   ILE A 142       0.867  16.437   2.034  1.00 97.66           C  
ATOM   1126  CB  ILE A 142       1.198  13.939   2.105  1.00 97.66           C  
ATOM   1127  O   ILE A 142       1.833  17.200   1.960  1.00 97.66           O  
ATOM   1128  CG1 ILE A 142       1.741  12.820   3.002  1.00 97.66           C  
ATOM   1129  CG2 ILE A 142       2.171  14.247   0.964  1.00 97.66           C  
ATOM   1130  CD1 ILE A 142       3.155  13.067   3.511  1.00 97.66           C  
ATOM   1131  N   ALA A 143      -0.227  16.618   1.329  1.00 97.17           N  
ATOM   1132  CA  ALA A 143      -0.386  17.759   0.431  1.00 97.17           C  
ATOM   1133  C   ALA A 143      -0.217  19.077   1.183  1.00 97.17           C  
ATOM   1134  CB  ALA A 143      -1.751  17.712  -0.252  1.00 97.17           C  
ATOM   1135  O   ALA A 143       0.417  20.008   0.681  1.00 97.17           O  
ATOM   1136  N   ALA A 144      -0.807  19.142   2.326  1.00 97.11           N  
ATOM   1137  CA  ALA A 144      -0.670  20.345   3.144  1.00 97.11           C  
ATOM   1138  C   ALA A 144       0.793  20.610   3.488  1.00 97.11           C  
ATOM   1139  CB  ALA A 144      -1.499  20.218   4.419  1.00 97.11           C  
ATOM   1140  O   ALA A 144       1.254  21.752   3.426  1.00 97.11           O  
ATOM   1141  N   LYS A 145       1.518  19.567   3.770  1.00 96.98           N  
ATOM   1142  CA  LYS A 145       2.936  19.719   4.082  1.00 96.98           C  
ATOM   1143  C   LYS A 145       3.733  20.111   2.841  1.00 96.98           C  
ATOM   1144  CB  LYS A 145       3.497  18.426   4.677  1.00 96.98           C  
ATOM   1145  O   LYS A 145       4.665  20.913   2.923  1.00 96.98           O  
ATOM   1146  CG  LYS A 145       2.954  18.095   6.059  1.00 96.98           C  
ATOM   1147  CD  LYS A 145       3.319  19.169   7.075  1.00 96.98           C  
ATOM   1148  CE  LYS A 145       2.733  18.864   8.447  1.00 96.98           C  
ATOM   1149  NZ  LYS A 145       3.021  19.954   9.427  1.00 96.98           N  
ATOM   1150  N   TYR A 146       3.364  19.502   1.752  1.00 97.92           N  
ATOM   1151  CA  TYR A 146       4.008  19.895   0.504  1.00 97.92           C  
ATOM   1152  C   TYR A 146       3.902  21.400   0.286  1.00 97.92           C  
ATOM   1153  CB  TYR A 146       3.386  19.150  -0.681  1.00 97.92           C  
ATOM   1154  O   TYR A 146       4.883  22.051  -0.081  1.00 97.92           O  
ATOM   1155  CG  TYR A 146       3.996  17.793  -0.932  1.00 97.92           C  
ATOM   1156  CD1 TYR A 146       4.671  17.113   0.079  1.00 97.92           C  
ATOM   1157  CD2 TYR A 146       3.899  17.188  -2.180  1.00 97.92           C  
ATOM   1158  CE1 TYR A 146       5.236  15.862  -0.148  1.00 97.92           C  
ATOM   1159  CE2 TYR A 146       4.461  15.938  -2.419  1.00 97.92           C  
ATOM   1160  OH  TYR A 146       5.683  14.046  -1.629  1.00 97.92           O  
ATOM   1161  CZ  TYR A 146       5.125  15.284  -1.398  1.00 97.92           C  
ATOM   1162  N   LYS A 147       2.724  21.968   0.474  1.00 96.54           N  
ATOM   1163  CA  LYS A 147       2.485  23.398   0.299  1.00 96.54           C  
ATOM   1164  C   LYS A 147       3.378  24.221   1.222  1.00 96.54           C  
ATOM   1165  CB  LYS A 147       1.015  23.732   0.558  1.00 96.54           C  
ATOM   1166  O   LYS A 147       3.964  25.220   0.799  1.00 96.54           O  
ATOM   1167  CG  LYS A 147       0.071  23.261  -0.538  1.00 96.54           C  
ATOM   1168  CD  LYS A 147      -1.376  23.614  -0.219  1.00 96.54           C  
ATOM   1169  CE  LYS A 147      -2.331  23.063  -1.270  1.00 96.54           C  
ATOM   1170  NZ  LYS A 147      -3.753  23.397  -0.956  1.00 96.54           N  
ATOM   1171  N   GLU A 148       3.544  23.761   2.412  1.00 96.40           N  
ATOM   1172  CA  GLU A 148       4.403  24.448   3.372  1.00 96.40           C  
ATOM   1173  C   GLU A 148       5.860  24.437   2.917  1.00 96.40           C  
ATOM   1174  CB  GLU A 148       4.281  23.807   4.757  1.00 96.40           C  
ATOM   1175  O   GLU A 148       6.604  25.384   3.178  1.00 96.40           O  
ATOM   1176  CG  GLU A 148       2.912  23.983   5.397  1.00 96.40           C  
ATOM   1177  CD  GLU A 148       2.739  23.180   6.677  1.00 96.40           C  
ATOM   1178  OE1 GLU A 148       1.597  23.073   7.177  1.00 96.40           O  
ATOM   1179  OE2 GLU A 148       3.756  22.654   7.183  1.00 96.40           O  
ATOM   1180  N   LEU A 149       6.174  23.397   2.216  1.00 96.26           N  
ATOM   1181  CA  LEU A 149       7.554  23.216   1.777  1.00 96.26           C  
ATOM   1182  C   LEU A 149       7.788  23.889   0.429  1.00 96.26           C  
ATOM   1183  CB  LEU A 149       7.897  21.727   1.684  1.00 96.26           C  
ATOM   1184  O   LEU A 149       8.903  23.860  -0.099  1.00 96.26           O  
ATOM   1185  CG  LEU A 149       7.958  20.961   3.007  1.00 96.26           C  
ATOM   1186  CD1 LEU A 149       7.969  19.458   2.749  1.00 96.26           C  
ATOM   1187  CD2 LEU A 149       9.184  21.380   3.811  1.00 96.26           C  
ATOM   1188  N   GLY A 150       6.726  24.488  -0.182  1.00 95.63           N  
ATOM   1189  CA  GLY A 150       6.814  25.199  -1.448  1.00 95.63           C  
ATOM   1190  C   GLY A 150       6.808  24.275  -2.652  1.00 95.63           C  
ATOM   1191  O   GLY A 150       7.295  24.641  -3.724  1.00 95.63           O  
ATOM   1192  N   TYR A 151       6.500  23.019  -2.475  1.00 95.31           N  
ATOM   1193  CA  TYR A 151       6.358  22.058  -3.563  1.00 95.31           C  
ATOM   1194  C   TYR A 151       4.911  21.979  -4.035  1.00 95.31           C  
ATOM   1195  CB  TYR A 151       6.840  20.672  -3.123  1.00 95.31           C  
ATOM   1196  O   TYR A 151       4.009  21.688  -3.246  1.00 95.31           O  
ATOM   1197  CG  TYR A 151       6.742  19.624  -4.205  1.00 95.31           C  
ATOM   1198  CD1 TYR A 151       5.969  18.479  -4.025  1.00 95.31           C  
ATOM   1199  CD2 TYR A 151       7.422  19.776  -5.409  1.00 95.31           C  
ATOM   1200  CE1 TYR A 151       5.877  17.509  -5.018  1.00 95.31           C  
ATOM   1201  CE2 TYR A 151       7.338  18.813  -6.409  1.00 95.31           C  
ATOM   1202  OH  TYR A 151       6.477  16.728  -7.191  1.00 95.31           O  
ATOM   1203  CZ  TYR A 151       6.564  17.685  -6.205  1.00 95.31           C  
ATOM   1204  N   GLN A 152       4.582  22.293  -5.343  1.00 86.87           N  
ATOM   1205  CA  GLN A 152       3.215  22.367  -5.846  1.00 86.87           C  
ATOM   1206  C   GLN A 152       2.813  21.068  -6.539  1.00 86.87           C  
ATOM   1207  CB  GLN A 152       3.060  23.546  -6.809  1.00 86.87           C  
ATOM   1208  O   GLN A 152       1.713  20.965  -7.086  1.00 86.87           O  
ATOM   1209  CG  GLN A 152       3.163  24.907  -6.136  1.00 86.87           C  
ATOM   1210  CD  GLN A 152       2.632  26.033  -7.003  1.00 86.87           C  
ATOM   1211  NE2 GLN A 152       2.463  27.210  -6.410  1.00 86.87           N  
ATOM   1212  OE1 GLN A 152       2.376  25.847  -8.197  1.00 86.87           O  
ATOM   1213  N   GLY A 153       3.816  20.146  -6.625  1.00 78.53           N  
ATOM   1214  CA  GLY A 153       3.552  18.888  -7.305  1.00 78.53           C  
ATOM   1215  C   GLY A 153       2.491  18.050  -6.618  1.00 78.53           C  
ATOM   1216  O   GLY A 153       1.997  18.418  -5.550  1.00 78.53           O  
TER    1217      GLY A 153                                                      
ENDMDL                                                                          
END                                                                             
