# Supplementary material for: Semantical and geometrical protein encoding toward enhanced bioactivity and thermostability
Source: eLife. 2025 May 2;13:RP98033. doi: 10.7554/eLife.98033 (PMC12048155; doi:10.7554/eLife.98033)
Supplement: Source code 1. [file elife-98033-code1.zip › ProtSSN-master/data/DDG/DATASET/2JHO-4.2-11.0/2JHO-4.2-11.0.tsv]

mutant	score
F33A	-0.74
F46A	0.22
I111A	-0.85
I28A	-0.07
L115A	-0.96
L135A	-0.93
L69A	0.26
L76A	-0.1
M131A	-0.82
M55A	0.24
V10A	-0.48
V17A	-0.28
