# Supplementary material for: Semantical and geometrical protein encoding toward enhanced bioactivity and thermostability
Source: eLife. 2025 May 2;13:RP98033. doi: 10.7554/eLife.98033 (PMC12048155; doi:10.7554/eLife.98033)
Supplement: Source code 1. [file elife-98033-code1.zip › ProtSSN-master/data/DDG/DATASET/2LZM-3.0-51.55/2LZM-3.0-51.55.detail.json]

{"mutant": ["A130S", "A134S", "A41S", "A42S", "A49S", "A73S", "A82S", "A93S", "A98S", "V75T", "V87T"], "score": [-1.0, -0.1, -0.6, -2.3, -0.5, -0.4, -0.3, -0.2, -2.5, -1.3, -1.6]}
